# Supplementary material for: Increased CDCA2 Level Was Related to Poor Prognosis in Hepatocellular Carcinoma and Associated With Up-Regulation of Immune Checkpoints
Source: Front Med (Lausanne). 2022 Mar 7;8:773724. doi: 10.3389/fmed.2021.773724 (PMC8964461; doi:10.3389/fmed.2021.773724)
Supplement: Supplementary file 3 [file Table_1.XLSX]

## Sheet: Sheet1
	ΔΔCт	mRNA
HepG2	-3.78287	13.7644
	-2.99766	7.98706
	-3.26878	9.63834
SNU182	-1.71168	3.27541
	-3.0656	8.37213
	-3.45848	10.9928
THLE-3	0	1
	0	1
	0	1
