# Supplementary material for: Increased CDCA2 Level Was Related to Poor Prognosis in Hepatocellular Carcinoma and Associated With Up-Regulation of Immune Checkpoints
Source: Front Med (Lausanne). 2022 Mar 7;8:773724. doi: 10.3389/fmed.2021.773724 (PMC8964461; doi:10.3389/fmed.2021.773724)
Supplement: Supplementary file 4 [file Table_2.XLS]

!Series_title	"Transcriptional profile of human liver tissues: hepatocellular carcinoma vs. matched noncancerousliver tissue"
!Series_geo_accession	"GSE27150"
!Series_status	"Public on Feb 12 2011"
!Series_submission_date	"Feb 08 2011"
!Series_last_update_date	"Mar 23 2012"
!Series_summary	"Transcriptional profiling of  hepatocellular carcinoma vs. matched noncancerous liver tissue"
!Series_overall_design	"81 pairs of  hepatocellular carcinoma and matched noncancerousliver tissues"
!Series_type	"Expression profiling by array"
!Series_contributor	"Qingming,,Zhou"
!Series_contributor	"Binkui,,Li"
!Series_contributor	"Guoliang,,Huang"
!Series_contributor	"Rongrong,,Wei"
!Series_contributor	"Meiyin,,Zhang"
!Series_contributor	"Xiaoqian,,Chen"
!Series_contributor	"Long,,Huang"
!Series_contributor	"Yunfei,,Yuan"
!Series_contributor	"Ming,,Shi"
!Series_contributor	"Huizhong,,Zhang"
!Series_contributor	"Bijun,,Huang"
!Series_contributor	"Guohong,,Hu"
!Series_contributor	"Xianrong,,Luo"
!Series_contributor	"Huiyun,,Wang"
!Series_sample_id	"GSM671151 GSM671152 GSM671153 GSM671154 GSM671155 GSM671156 GSM671157 GSM671158 GSM671159 GSM671160 GSM671161 GSM671162 GSM671163 GSM671164 GSM671165 GSM671166 GSM671167 GSM671168 GSM671169 GSM671170 GSM671171 GSM671172 GSM671173 GSM671174 GSM671175 GSM671176 GSM671177 GSM671178 GSM671179 GSM671180 GSM671181 GSM671182 GSM671183 GSM671184 GSM671185 GSM671186 GSM671187 GSM671188 GSM671189 GSM671190 GSM671191 GSM671192 GSM671193 GSM671194 GSM671195 GSM671196 GSM671197 GSM671198 GSM671199 GSM671200 GSM671201 GSM671202 GSM671203 GSM671204 GSM671205 GSM671206 GSM671207 GSM671208 GSM671209 GSM671210 GSM671211 GSM671212 GSM671213 GSM671214 GSM671215 GSM671216 GSM671217 GSM671218 GSM671219 GSM671220 GSM671221 GSM671222 GSM671223 GSM671224 GSM671225 GSM671226 GSM671227 GSM671228 GSM671229 GSM671230 GSM671231 "
!Series_contact_name	"Qingming,,Zhou"
!Series_contact_email	"zhouqmm@gmail.com"
!Series_contact_phone	"+8613726701305"
!Series_contact_laboratory	"State Key Laboratory of Oncology in South China"
!Series_contact_institute	"Sun Yat-sen University"
!Series_contact_address	"651 Dongfeng East Road"
!Series_contact_city	"Guangzhou"
!Series_contact_state	"Guangdong"
!Series_contact_zip/postal_code	"510060"
!Series_contact_country	"China"
!Series_supplementary_file	"ftp://ftp.ncbi.nlm.nih.gov/geo/series/GSE27nnn/GSE27150/suppl/GSE27150_RAW.tar"
!Series_platform_id	"GPL13128"
!Series_platform_taxid	"9606"
!Series_sample_taxid	"9606"
!Series_relation	"BioProject: https://www.ncbi.nlm.nih.gov/bioproject/PRJNA137565"

!Sample_title	"Case 1000"	"Case 1004"	"Case 1009"	"Case 1011"	"Case 1016"	"Case 1020"	"Case 1021"	"Case 1031"	"Case 1032"	"Case 422"	"Case 424"	"Case 428"	"Case 431"	"Case 437"	"Case 439"	"Case 440"	"Case 443"	"Case 446"	"Case 448"	"Case 450"	"Case 453"	"Case 456"	"Case 459"	"Case 462"	"Case 463"	"Case 466"	"Case 467"	"Case 469"	"Case 479"	"Case 480"	"Case 482"	"Case 484"	"Case 487"	"Case 488"	"Case 491"	"Case 493"	"Case 496"	"Case 502"	"Case 503"	"Case 505"	"Case 506"	"Case 520"	"Case 523"	"Case 525"	"Case 526"	"Case 528"	"Case 531"	"Case 532"	"Case 533"	"Case 534"	"Case 536"	"Case 541"	"Case 550"	"Case 551"	"Case 554"	"Case 555"	"Case 556"	"Case 559"	"Case 563"	"Case 569"	"Case 586"	"Case 590"	"Case 597"	"Case 605"	"Case 611"	"Case 641"	"Case 646"	"Case 648"	"Case 652"	"Case 654"	"Case 657"	"Case 663"	"Case 669"	"Case 674"	"Case 677"	"Case 678"	"Case 989"	"Case 993"	"Case 994"	"Case 995"	"Case 997"
!Sample_geo_accession	"GSM671151"	"GSM671152"	"GSM671153"	"GSM671154"	"GSM671155"	"GSM671156"	"GSM671157"	"GSM671158"	"GSM671159"	"GSM671160"	"GSM671161"	"GSM671162"	"GSM671163"	"GSM671164"	"GSM671165"	"GSM671166"	"GSM671167"	"GSM671168"	"GSM671169"	"GSM671170"	"GSM671171"	"GSM671172"	"GSM671173"	"GSM671174"	"GSM671175"	"GSM671176"	"GSM671177"	"GSM671178"	"GSM671179"	"GSM671180"	"GSM671181"	"GSM671182"	"GSM671183"	"GSM671184"	"GSM671185"	"GSM671186"	"GSM671187"	"GSM671188"	"GSM671189"	"GSM671190"	"GSM671191"	"GSM671192"	"GSM671193"	"GSM671194"	"GSM671195"	"GSM671196"	"GSM671197"	"GSM671198"	"GSM671199"	"GSM671200"	"GSM671201"	"GSM671202"	"GSM671203"	"GSM671204"	"GSM671205"	"GSM671206"	"GSM671207"	"GSM671208"	"GSM671209"	"GSM671210"	"GSM671211"	"GSM671212"	"GSM671213"	"GSM671214"	"GSM671215"	"GSM671216"	"GSM671217"	"GSM671218"	"GSM671219"	"GSM671220"	"GSM671221"	"GSM671222"	"GSM671223"	"GSM671224"	"GSM671225"	"GSM671226"	"GSM671227"	"GSM671228"	"GSM671229"	"GSM671230"	"GSM671231"
!Sample_status	"Public on Feb 12 2011"	"Public on Feb 12 2011"	"Public on Feb 12 2011"	"Public on Feb 12 2011"	"Public on Feb 12 2011"	"Public on Feb 12 2011"	"Public on Feb 12 2011"	"Public on Feb 12 2011"	"Public on Feb 12 2011"	"Public on Feb 12 2011"	"Public on Feb 12 2011"	"Public on Feb 12 2011"	"Public on Feb 12 2011"	"Public on Feb 12 2011"	"Public on Feb 12 2011"	"Public on Feb 12 2011"	"Public on Feb 12 2011"	"Public on Feb 12 2011"	"Public on Feb 12 2011"	"Public on Feb 12 2011"	"Public on Feb 12 2011"	"Public on Feb 12 2011"	"Public on Feb 12 2011"	"Public on Feb 12 2011"	"Public on Feb 12 2011"	"Public on Feb 12 2011"	"Public on Feb 12 2011"	"Public on Feb 12 2011"	"Public on Feb 12 2011"	"Public on Feb 12 2011"	"Public on Feb 12 2011"	"Public on Feb 12 2011"	"Public on Feb 12 2011"	"Public on Feb 12 2011"	"Public on Feb 12 2011"	"Public on Feb 12 2011"	"Public on Feb 12 2011"	"Public on Feb 12 2011"	"Public on Feb 12 2011"	"Public on Feb 12 2011"	"Public on Feb 12 2011"	"Public on Feb 12 2011"	"Public on Feb 12 2011"	"Public on Feb 12 2011"	"Public on Feb 12 2011"	"Public on Feb 12 2011"	"Public on Feb 12 2011"	"Public on Feb 12 2011"	"Public on Feb 12 2011"	"Public on Feb 12 2011"	"Public on Feb 12 2011"	"Public on Feb 12 2011"	"Public on Feb 12 2011"	"Public on Feb 12 2011"	"Public on Feb 12 2011"	"Public on Feb 12 2011"	"Public on Feb 12 2011"	"Public on Feb 12 2011"	"Public on Feb 12 2011"	"Public on Feb 12 2011"	"Public on Feb 12 2011"	"Public on Feb 12 2011"	"Public on Feb 12 2011"	"Public on Feb 12 2011"	"Public on Feb 12 2011"	"Public on Feb 12 2011"	"Public on Feb 12 2011"	"Public on Feb 12 2011"	"Public on Feb 12 2011"	"Public on Feb 12 2011"	"Public on Feb 12 2011"	"Public on Feb 12 2011"	"Public on Feb 12 2011"	"Public on Feb 12 2011"	"Public on Feb 12 2011"	"Public on Feb 12 2011"	"Public on Feb 12 2011"	"Public on Feb 12 2011"	"Public on Feb 12 2011"	"Public on Feb 12 2011"	"Public on Feb 12 2011"
!Sample_submission_date	"Feb 08 2011"	"Feb 08 2011"	"Feb 08 2011"	"Feb 08 2011"	"Feb 08 2011"	"Feb 08 2011"	"Feb 08 2011"	"Feb 08 2011"	"Feb 08 2011"	"Feb 08 2011"	"Feb 08 2011"	"Feb 08 2011"	"Feb 08 2011"	"Feb 08 2011"	"Feb 08 2011"	"Feb 08 2011"	"Feb 08 2011"	"Feb 08 2011"	"Feb 08 2011"	"Feb 08 2011"	"Feb 08 2011"	"Feb 08 2011"	"Feb 08 2011"	"Feb 08 2011"	"Feb 08 2011"	"Feb 08 2011"	"Feb 08 2011"	"Feb 08 2011"	"Feb 08 2011"	"Feb 08 2011"	"Feb 08 2011"	"Feb 08 2011"	"Feb 08 2011"	"Feb 08 2011"	"Feb 08 2011"	"Feb 08 2011"	"Feb 08 2011"	"Feb 08 2011"	"Feb 08 2011"	"Feb 08 2011"	"Feb 08 2011"	"Feb 08 2011"	"Feb 08 2011"	"Feb 08 2011"	"Feb 08 2011"	"Feb 08 2011"	"Feb 08 2011"	"Feb 08 2011"	"Feb 08 2011"	"Feb 08 2011"	"Feb 08 2011"	"Feb 08 2011"	"Feb 08 2011"	"Feb 08 2011"	"Feb 08 2011"	"Feb 08 2011"	"Feb 08 2011"	"Feb 08 2011"	"Feb 08 2011"	"Feb 08 2011"	"Feb 08 2011"	"Feb 08 2011"	"Feb 08 2011"	"Feb 08 2011"	"Feb 08 2011"	"Feb 08 2011"	"Feb 08 2011"	"Feb 08 2011"	"Feb 08 2011"	"Feb 08 2011"	"Feb 08 2011"	"Feb 08 2011"	"Feb 08 2011"	"Feb 08 2011"	"Feb 08 2011"	"Feb 08 2011"	"Feb 08 2011"	"Feb 08 2011"	"Feb 08 2011"	"Feb 08 2011"	"Feb 08 2011"
!Sample_last_update_date	"Feb 12 2011"	"Feb 12 2011"	"Feb 12 2011"	"Feb 12 2011"	"Feb 12 2011"	"Feb 12 2011"	"Feb 12 2011"	"Feb 12 2011"	"Feb 12 2011"	"Feb 12 2011"	"Feb 12 2011"	"Feb 12 2011"	"Feb 12 2011"	"Feb 12 2011"	"Feb 12 2011"	"Feb 12 2011"	"Feb 12 2011"	"Feb 12 2011"	"Feb 12 2011"	"Feb 12 2011"	"Feb 12 2011"	"Feb 12 2011"	"Feb 12 2011"	"Feb 12 2011"	"Feb 12 2011"	"Feb 12 2011"	"Feb 12 2011"	"Feb 12 2011"	"Feb 12 2011"	"Feb 12 2011"	"Feb 12 2011"	"Feb 12 2011"	"Feb 12 2011"	"Feb 12 2011"	"Feb 12 2011"	"Feb 12 2011"	"Feb 12 2011"	"Feb 12 2011"	"Feb 12 2011"	"Feb 12 2011"	"Feb 12 2011"	"Feb 12 2011"	"Feb 12 2011"	"Feb 12 2011"	"Feb 12 2011"	"Feb 12 2011"	"Feb 12 2011"	"Feb 12 2011"	"Feb 12 2011"	"Feb 12 2011"	"Feb 12 2011"	"Feb 12 2011"	"Feb 12 2011"	"Feb 12 2011"	"Feb 12 2011"	"Feb 12 2011"	"Feb 12 2011"	"Feb 12 2011"	"Feb 12 2011"	"Feb 12 2011"	"Feb 12 2011"	"Feb 12 2011"	"Feb 12 2011"	"Feb 12 2011"	"Feb 12 2011"	"Feb 12 2011"	"Feb 12 2011"	"Feb 12 2011"	"Feb 12 2011"	"Feb 12 2011"	"Feb 12 2011"	"Feb 12 2011"	"Feb 12 2011"	"Feb 12 2011"	"Feb 12 2011"	"Feb 12 2011"	"Feb 12 2011"	"Feb 12 2011"	"Feb 12 2011"	"Feb 12 2011"	"Feb 12 2011"
!Sample_type	"RNA"	"RNA"	"RNA"	"RNA"	"RNA"	"RNA"	"RNA"	"RNA"	"RNA"	"RNA"	"RNA"	"RNA"	"RNA"	"RNA"	"RNA"	"RNA"	"RNA"	"RNA"	"RNA"	"RNA"	"RNA"	"RNA"	"RNA"	"RNA"	"RNA"	"RNA"	"RNA"	"RNA"	"RNA"	"RNA"	"RNA"	"RNA"	"RNA"	"RNA"	"RNA"	"RNA"	"RNA"	"RNA"	"RNA"	"RNA"	"RNA"	"RNA"	"RNA"	"RNA"	"RNA"	"RNA"	"RNA"	"RNA"	"RNA"	"RNA"	"RNA"	"RNA"	"RNA"	"RNA"	"RNA"	"RNA"	"RNA"	"RNA"	"RNA"	"RNA"	"RNA"	"RNA"	"RNA"	"RNA"	"RNA"	"RNA"	"RNA"	"RNA"	"RNA"	"RNA"	"RNA"	"RNA"	"RNA"	"RNA"	"RNA"	"RNA"	"RNA"	"RNA"	"RNA"	"RNA"	"RNA"
!Sample_channel_count	"2"	"2"	"2"	"2"	"2"	"2"	"2"	"2"	"2"	"2"	"2"	"2"	"2"	"2"	"2"	"2"	"2"	"2"	"2"	"2"	"2"	"2"	"2"	"2"	"2"	"2"	"2"	"2"	"2"	"2"	"2"	"2"	"2"	"2"	"2"	"2"	"2"	"2"	"2"	"2"	"2"	"2"	"2"	"2"	"2"	"2"	"2"	"2"	"2"	"2"	"2"	"2"	"2"	"2"	"2"	"2"	"2"	"2"	"2"	"2"	"2"	"2"	"2"	"2"	"2"	"2"	"2"	"2"	"2"	"2"	"2"	"2"	"2"	"2"	"2"	"2"	"2"	"2"	"2"	"2"	"2"
!Sample_source_name_ch1	"Hepatocellular carcinoma"	"Hepatocellular carcinoma"	"Hepatocellular carcinoma"	"Hepatocellular carcinoma"	"Hepatocellular carcinoma"	"Hepatocellular carcinoma"	"Hepatocellular carcinoma"	"Hepatocellular carcinoma"	"Hepatocellular carcinoma"	"Hepatocellular carcinoma"	"Hepatocellular carcinoma"	"Hepatocellular carcinoma"	"Hepatocellular carcinoma"	"Hepatocellular carcinoma"	"Hepatocellular carcinoma"	"Hepatocellular carcinoma"	"Hepatocellular carcinoma"	"Hepatocellular carcinoma"	"Hepatocellular carcinoma"	"Hepatocellular carcinoma"	"Hepatocellular carcinoma"	"Hepatocellular carcinoma"	"Hepatocellular carcinoma"	"Hepatocellular carcinoma"	"Hepatocellular carcinoma"	"Hepatocellular carcinoma"	"Hepatocellular carcinoma"	"Hepatocellular carcinoma"	"Hepatocellular carcinoma"	"Hepatocellular carcinoma"	"Hepatocellular carcinoma"	"Hepatocellular carcinoma"	"Hepatocellular carcinoma"	"Hepatocellular carcinoma"	"Hepatocellular carcinoma"	"Hepatocellular carcinoma"	"Hepatocellular carcinoma"	"Hepatocellular carcinoma"	"Hepatocellular carcinoma"	"Hepatocellular carcinoma"	"Hepatocellular carcinoma"	"Hepatocellular carcinoma"	"Hepatocellular carcinoma"	"Hepatocellular carcinoma"	"Hepatocellular carcinoma"	"Hepatocellular carcinoma"	"Hepatocellular carcinoma"	"Hepatocellular carcinoma"	"Hepatocellular carcinoma"	"Hepatocellular carcinoma"	"Hepatocellular carcinoma"	"Hepatocellular carcinoma"	"Hepatocellular carcinoma"	"Hepatocellular carcinoma"	"Hepatocellular carcinoma"	"Hepatocellular carcinoma"	"Hepatocellular carcinoma"	"Hepatocellular carcinoma"	"Hepatocellular carcinoma"	"Hepatocellular carcinoma"	"Hepatocellular carcinoma"	"Hepatocellular carcinoma"	"Hepatocellular carcinoma"	"Hepatocellular carcinoma"	"Hepatocellular carcinoma"	"Hepatocellular carcinoma"	"Hepatocellular carcinoma"	"Hepatocellular carcinoma"	"Hepatocellular carcinoma"	"Hepatocellular carcinoma"	"Hepatocellular carcinoma"	"Hepatocellular carcinoma"	"Hepatocellular carcinoma"	"Hepatocellular carcinoma"	"Hepatocellular carcinoma"	"Hepatocellular carcinoma"	"Hepatocellular carcinoma"	"Hepatocellular carcinoma"	"Hepatocellular carcinoma"	"Hepatocellular carcinoma"	"Hepatocellular carcinoma"
!Sample_organism_ch1	"Homo sapiens"	"Homo sapiens"	"Homo sapiens"	"Homo sapiens"	"Homo sapiens"	"Homo sapiens"	"Homo sapiens"	"Homo sapiens"	"Homo sapiens"	"Homo sapiens"	"Homo sapiens"	"Homo sapiens"	"Homo sapiens"	"Homo sapiens"	"Homo sapiens"	"Homo sapiens"	"Homo sapiens"	"Homo sapiens"	"Homo sapiens"	"Homo sapiens"	"Homo sapiens"	"Homo sapiens"	"Homo sapiens"	"Homo sapiens"	"Homo sapiens"	"Homo sapiens"	"Homo sapiens"	"Homo sapiens"	"Homo sapiens"	"Homo sapiens"	"Homo sapiens"	"Homo sapiens"	"Homo sapiens"	"Homo sapiens"	"Homo sapiens"	"Homo sapiens"	"Homo sapiens"	"Homo sapiens"	"Homo sapiens"	"Homo sapiens"	"Homo sapiens"	"Homo sapiens"	"Homo sapiens"	"Homo sapiens"	"Homo sapiens"	"Homo sapiens"	"Homo sapiens"	"Homo sapiens"	"Homo sapiens"	"Homo sapiens"	"Homo sapiens"	"Homo sapiens"	"Homo sapiens"	"Homo sapiens"	"Homo sapiens"	"Homo sapiens"	"Homo sapiens"	"Homo sapiens"	"Homo sapiens"	"Homo sapiens"	"Homo sapiens"	"Homo sapiens"	"Homo sapiens"	"Homo sapiens"	"Homo sapiens"	"Homo sapiens"	"Homo sapiens"	"Homo sapiens"	"Homo sapiens"	"Homo sapiens"	"Homo sapiens"	"Homo sapiens"	"Homo sapiens"	"Homo sapiens"	"Homo sapiens"	"Homo sapiens"	"Homo sapiens"	"Homo sapiens"	"Homo sapiens"	"Homo sapiens"	"Homo sapiens"
!Sample_characteristics_ch1	"tissue: liver carcinoma"	"tissue: liver carcinoma"	"tissue: liver carcinoma"	"tissue: liver carcinoma"	"tissue: liver carcinoma"	"tissue: liver carcinoma"	"tissue: liver carcinoma"	"tissue: liver carcinoma"	"tissue: liver carcinoma"	"tissue: liver carcinoma"	"tissue: liver carcinoma"	"tissue: liver carcinoma"	"tissue: liver carcinoma"	"tissue: liver carcinoma"	"tissue: liver carcinoma"	"tissue: liver carcinoma"	"tissue: liver carcinoma"	"tissue: liver carcinoma"	"tissue: liver carcinoma"	"tissue: liver carcinoma"	"tissue: liver carcinoma"	"tissue: liver carcinoma"	"tissue: liver carcinoma"	"tissue: liver carcinoma"	"tissue: liver carcinoma"	"tissue: liver carcinoma"	"tissue: liver carcinoma"	"tissue: liver carcinoma"	"tissue: liver carcinoma"	"tissue: liver carcinoma"	"tissue: liver carcinoma"	"tissue: liver carcinoma"	"tissue: liver carcinoma"	"tissue: liver carcinoma"	"tissue: liver carcinoma"	"tissue: liver carcinoma"	"tissue: liver carcinoma"	"tissue: liver carcinoma"	"tissue: liver carcinoma"	"tissue: liver carcinoma"	"tissue: liver carcinoma"	"tissue: liver carcinoma"	"tissue: liver carcinoma"	"tissue: liver carcinoma"	"tissue: liver carcinoma"	"tissue: liver carcinoma"	"tissue: liver carcinoma"	"tissue: liver carcinoma"	"tissue: liver carcinoma"	"tissue: liver carcinoma"	"tissue: liver carcinoma"	"tissue: liver carcinoma"	"tissue: liver carcinoma"	"tissue: liver carcinoma"	"tissue: liver carcinoma"	"tissue: liver carcinoma"	"tissue: liver carcinoma"	"tissue: liver carcinoma"	"tissue: liver carcinoma"	"tissue: liver carcinoma"	"tissue: liver carcinoma"	"tissue: liver carcinoma"	"tissue: liver carcinoma"	"tissue: liver carcinoma"	"tissue: liver carcinoma"	"tissue: liver carcinoma"	"tissue: liver carcinoma"	"tissue: liver carcinoma"	"tissue: liver carcinoma"	"tissue: liver carcinoma"	"tissue: liver carcinoma"	"tissue: liver carcinoma"	"tissue: liver carcinoma"	"tissue: liver carcinoma"	"tissue: liver carcinoma"	"tissue: liver carcinoma"	"tissue: liver carcinoma"	"tissue: liver carcinoma"	"tissue: liver carcinoma"	"tissue: liver carcinoma"	"tissue: liver carcinoma"
!Sample_characteristics_ch1	"survival time: 7"	"survival time: 18"	"survival time: 4"	"survival time: 16"	"survival time: 16"	"survival time: 15"	"survival time: 15"	"survival time: 15"	"survival time: 15"	"survival time: 58"	"survival time: 56"	"survival time: 55"	"survival time: 54"	"survival time: 54"	"survival time: 27"	"survival time: 54"	"survival time: 34"	"survival time: 54"	"survival time: 32"	"survival time: 53"	"survival time: 53"	"survival time: 55"	"survival time: 7"	"survival time: 52"	"survival time: 19"	"survival time: 44"	"survival time: 3"	"survival time: 51"	"survival time: 7"	"survival time: 51"	"survival time: 51"	"survival time: 50"	"survival time: 50"	"survival time: 50"	"survival time: 18"	"survival time: 45"	"survival time: 15"	"survival time: 5"	"survival time: 51"	"survival time: 48"	"survival time: 24"	"survival time: 3"	"survival time: 11"	"survival time: 17"	"survival time: 46"	"survival time: 45"	"survival time: 45"	"survival time: 40"	"survival time: 39"	"survival time: 40"	"survival time: 46"	"survival time: 46"	"survival time: 44"	"survival time: 44"	"survival time: 10"	"survival time: 46"	"survival time: 8"	"survival time: 46"	"survival time: 12"	"survival time: 13"	"survival time: 43"	"survival time: 44"	"survival time: 9"	"survival time: 39"	"survival time: 38"	"survival time: 42"	"survival time: 22"	"survival time: 16"	"survival time: 1"	"survival time: 39"	"survival time: 4"	"survival time: 18"	"survival time: 41"	"survival time: 40"	"survival time: 17"	"survival time: 40"	"survival time: 6"	"survival time: 11"	"survival time: 19"	"survival time: 17"	"survival time: 19"
!Sample_characteristics_ch1	"status (1-death,0-survival): 1"	"status (1-death,0-survival): 0"	"status (1-death,0-survival): 1"	"status (1-death,0-survival): 0"	"status (1-death,0-survival): 0"	"status (1-death,0-survival): 0"	"status (1-death,0-survival): 0"	"status (1-death,0-survival): 0"	"status (1-death,0-survival): 0"	"status (1-death,0-survival): 0"	"status (1-death,0-survival): 0"	"status (1-death,0-survival): 0"	"status (1-death,0-survival): 0"	"status (1-death,0-survival): 0"	"status (1-death,0-survival): 1"	"status (1-death,0-survival): 0"	"status (1-death,0-survival): 1"	"status (1-death,0-survival): 0"	"status (1-death,0-survival): 1"	"status (1-death,0-survival): 0"	"status (1-death,0-survival): 0"	"status (1-death,0-survival): 0"	"status (1-death,0-survival): 1"	"status (1-death,0-survival): 0"	"status (1-death,0-survival): 0"	"status (1-death,0-survival): 0"	"status (1-death,0-survival): 1"	"status (1-death,0-survival): 0"	"status (1-death,0-survival): 1"	"status (1-death,0-survival): 0"	"status (1-death,0-survival): 0"	"status (1-death,0-survival): 0"	"status (1-death,0-survival): 0"	"status (1-death,0-survival): 0"	"status (1-death,0-survival): 1"	"status (1-death,0-survival): 0"	"status (1-death,0-survival): 1"	"status (1-death,0-survival): 1"	"status (1-death,0-survival): 0"	"status (1-death,0-survival): 0"	"status (1-death,0-survival): 1"	"status (1-death,0-survival): 1"	"status (1-death,0-survival): 1"	"status (1-death,0-survival): 1"	"status (1-death,0-survival): 0"	"status (1-death,0-survival): 0"	"status (1-death,0-survival): 0"	"status (1-death,0-survival): 0"	"status (1-death,0-survival): 1"	"status (1-death,0-survival): 0"	"status (1-death,0-survival): 0"	"status (1-death,0-survival): 0"	"status (1-death,0-survival): 0"	"status (1-death,0-survival): 0"	"status (1-death,0-survival): 1"	"status (1-death,0-survival): 0"	"status (1-death,0-survival): 1"	"status (1-death,0-survival): 0"	"status (1-death,0-survival): 1"	"status (1-death,0-survival): 1"	"status (1-death,0-survival): 0"	"status (1-death,0-survival): 0"	"status (1-death,0-survival): 1"	"status (1-death,0-survival): 1"	"status (1-death,0-survival): 0"	"status (1-death,0-survival): 0"	"status (1-death,0-survival): 1"	"status (1-death,0-survival): 1"	"status (1-death,0-survival): 1"	"status (1-death,0-survival): 0"	"status (1-death,0-survival): 1"	"status (1-death,0-survival): 0"	"status (1-death,0-survival): 0"	"status (1-death,0-survival): 0"	"status (1-death,0-survival): 0"	"status (1-death,0-survival): 0"	"status (1-death,0-survival): 1"	"status (1-death,0-survival): 1"	"status (1-death,0-survival): 0"	"status (1-death,0-survival): 0"	"status (1-death,0-survival): 0"
!Sample_molecule_ch1	"total RNA"	"total RNA"	"total RNA"	"total RNA"	"total RNA"	"total RNA"	"total RNA"	"total RNA"	"total RNA"	"total RNA"	"total RNA"	"total RNA"	"total RNA"	"total RNA"	"total RNA"	"total RNA"	"total RNA"	"total RNA"	"total RNA"	"total RNA"	"total RNA"	"total RNA"	"total RNA"	"total RNA"	"total RNA"	"total RNA"	"total RNA"	"total RNA"	"total RNA"	"total RNA"	"total RNA"	"total RNA"	"total RNA"	"total RNA"	"total RNA"	"total RNA"	"total RNA"	"total RNA"	"total RNA"	"total RNA"	"total RNA"	"total RNA"	"total RNA"	"total RNA"	"total RNA"	"total RNA"	"total RNA"	"total RNA"	"total RNA"	"total RNA"	"total RNA"	"total RNA"	"total RNA"	"total RNA"	"total RNA"	"total RNA"	"total RNA"	"total RNA"	"total RNA"	"total RNA"	"total RNA"	"total RNA"	"total RNA"	"total RNA"	"total RNA"	"total RNA"	"total RNA"	"total RNA"	"total RNA"	"total RNA"	"total RNA"	"total RNA"	"total RNA"	"total RNA"	"total RNA"	"total RNA"	"total RNA"	"total RNA"	"total RNA"	"total RNA"	"total RNA"
!Sample_extract_protocol_ch1	"Total RNA extracted using Trizol following manufacturer's instructions"	"Total RNA extracted using Trizol following manufacturer's instructions"	"Total RNA extracted using Trizol following manufacturer's instructions"	"Total RNA extracted using Trizol following manufacturer's instructions"	"Total RNA extracted using Trizol following manufacturer's instructions"	"Total RNA extracted using Trizol following manufacturer's instructions"	"Total RNA extracted using Trizol following manufacturer's instructions"	"Total RNA extracted using Trizol following manufacturer's instructions"	"Total RNA extracted using Trizol following manufacturer's instructions"	"Total RNA extracted using Trizol following manufacturer's instructions"	"Total RNA extracted using Trizol following manufacturer's instructions"	"Total RNA extracted using Trizol following manufacturer's instructions"	"Total RNA extracted using Trizol following manufacturer's instructions"	"Total RNA extracted using Trizol following manufacturer's instructions"	"Total RNA extracted using Trizol following manufacturer's instructions"	"Total RNA extracted using Trizol following manufacturer's instructions"	"Total RNA extracted using Trizol following manufacturer's instructions"	"Total RNA extracted using Trizol following manufacturer's instructions"	"Total RNA extracted using Trizol following manufacturer's instructions"	"Total RNA extracted using Trizol following manufacturer's instructions"	"Total RNA extracted using Trizol following manufacturer's instructions"	"Total RNA extracted using Trizol following manufacturer's instructions"	"Total RNA extracted using Trizol following manufacturer's instructions"	"Total RNA extracted using Trizol following manufacturer's instructions"	"Total RNA extracted using Trizol following manufacturer's instructions"	"Total RNA extracted using Trizol following manufacturer's instructions"	"Total RNA extracted using Trizol following manufacturer's instructions"	"Total RNA extracted using Trizol following manufacturer's instructions"	"Total RNA extracted using Trizol following manufacturer's instructions"	"Total RNA extracted using Trizol following manufacturer's instructions"	"Total RNA extracted using Trizol following manufacturer's instructions"	"Total RNA extracted using Trizol following manufacturer's instructions"	"Total RNA extracted using Trizol following manufacturer's instructions"	"Total RNA extracted using Trizol following manufacturer's instructions"	"Total RNA extracted using Trizol following manufacturer's instructions"	"Total RNA extracted using Trizol following manufacturer's instructions"	"Total RNA extracted using Trizol following manufacturer's instructions"	"Total RNA extracted using Trizol following manufacturer's instructions"	"Total RNA extracted using Trizol following manufacturer's instructions"	"Total RNA extracted using Trizol following manufacturer's instructions"	"Total RNA extracted using Trizol following manufacturer's instructions"	"Total RNA extracted using Trizol following manufacturer's instructions"	"Total RNA extracted using Trizol following manufacturer's instructions"	"Total RNA extracted using Trizol following manufacturer's instructions"	"Total RNA extracted using Trizol following manufacturer's instructions"	"Total RNA extracted using Trizol following manufacturer's instructions"	"Total RNA extracted using Trizol following manufacturer's instructions"	"Total RNA extracted using Trizol following manufacturer's instructions"	"Total RNA extracted using Trizol following manufacturer's instructions"	"Total RNA extracted using Trizol following manufacturer's instructions"	"Total RNA extracted using Trizol following manufacturer's instructions"	"Total RNA extracted using Trizol following manufacturer's instructions"	"Total RNA extracted using Trizol following manufacturer's instructions"	"Total RNA extracted using Trizol following manufacturer's instructions"	"Total RNA extracted using Trizol following manufacturer's instructions"	"Total RNA extracted using Trizol following manufacturer's instructions"	"Total RNA extracted using Trizol following manufacturer's instructions"	"Total RNA extracted using Trizol following manufacturer's instructions"	"Total RNA extracted using Trizol following manufacturer's instructions"	"Total RNA extracted using Trizol following manufacturer's instructions"	"Total RNA extracted using Trizol following manufacturer's instructions"	"Total RNA extracted using Trizol following manufacturer's instructions"	"Total RNA extracted using Trizol following manufacturer's instructions"	"Total RNA extracted using Trizol following manufacturer's instructions"	"Total RNA extracted using Trizol following manufacturer's instructions"	"Total RNA extracted using Trizol following manufacturer's instructions"	"Total RNA extracted using Trizol following manufacturer's instructions"	"Total RNA extracted using Trizol following manufacturer's instructions"	"Total RNA extracted using Trizol following manufacturer's instructions"	"Total RNA extracted using Trizol following manufacturer's instructions"	"Total RNA extracted using Trizol following manufacturer's instructions"	"Total RNA extracted using Trizol following manufacturer's instructions"	"Total RNA extracted using Trizol following manufacturer's instructions"	"Total RNA extracted using Trizol following manufacturer's instructions"	"Total RNA extracted using Trizol following manufacturer's instructions"	"Total RNA extracted using Trizol following manufacturer's instructions"	"Total RNA extracted using Trizol following manufacturer's instructions"	"Total RNA extracted using Trizol following manufacturer's instructions"	"Total RNA extracted using Trizol following manufacturer's instructions"	"Total RNA extracted using Trizol following manufacturer's instructions"	"Total RNA extracted using Trizol following manufacturer's instructions"
!Sample_label_ch1	"Cy5"	"Cy5"	"Cy5"	"Cy5"	"Cy5"	"Cy5"	"Cy5"	"Cy5"	"Cy5"	"Cy5"	"Cy5"	"Cy5"	"Cy5"	"Cy5"	"Cy5"	"Cy5"	"Cy5"	"Cy5"	"Cy5"	"Cy5"	"Cy5"	"Cy5"	"Cy5"	"Cy5"	"Cy5"	"Cy5"	"Cy5"	"Cy5"	"Cy5"	"Cy5"	"Cy5"	"Cy5"	"Cy5"	"Cy5"	"Cy5"	"Cy5"	"Cy5"	"Cy5"	"Cy5"	"Cy5"	"Cy5"	"Cy5"	"Cy5"	"Cy5"	"Cy5"	"Cy5"	"Cy5"	"Cy5"	"Cy5"	"Cy5"	"Cy5"	"Cy5"	"Cy5"	"Cy5"	"Cy5"	"Cy5"	"Cy5"	"Cy5"	"Cy5"	"Cy5"	"Cy5"	"Cy5"	"Cy5"	"Cy5"	"Cy5"	"Cy5"	"Cy5"	"Cy5"	"Cy5"	"Cy5"	"Cy5"	"Cy5"	"Cy5"	"Cy5"	"Cy5"	"Cy5"	"Cy5"	"Cy5"	"Cy5"	"Cy5"	"Cy5"
!Sample_label_protocol_ch1	"Two μg of total RNA from HCCs or matched non-cancerous liver tissues (NC) were reverse-transcripted into cDNA and labeled with cyanine 5-dUTP or cyanine 3-dUTP, respectively,in a total volume of 20 μL"	"Two μg of total RNA from HCCs or matched non-cancerous liver tissues (NC) were reverse-transcripted into cDNA and labeled with cyanine 5-dUTP or cyanine 3-dUTP, respectively,in a total volume of 20 μL"	"Two μg of total RNA from HCCs or matched non-cancerous liver tissues (NC) were reverse-transcripted into cDNA and labeled with cyanine 5-dUTP or cyanine 3-dUTP, respectively,in a total volume of 20 μL"	"Two μg of total RNA from HCCs or matched non-cancerous liver tissues (NC) were reverse-transcripted into cDNA and labeled with cyanine 5-dUTP or cyanine 3-dUTP, respectively,in a total volume of 20 μL"	"Two μg of total RNA from HCCs or matched non-cancerous liver tissues (NC) were reverse-transcripted into cDNA and labeled with cyanine 5-dUTP or cyanine 3-dUTP, respectively,in a total volume of 20 μL"	"Two μg of total RNA from HCCs or matched non-cancerous liver tissues (NC) were reverse-transcripted into cDNA and labeled with cyanine 5-dUTP or cyanine 3-dUTP, respectively,in a total volume of 20 μL"	"Two μg of total RNA from HCCs or matched non-cancerous liver tissues (NC) were reverse-transcripted into cDNA and labeled with cyanine 5-dUTP or cyanine 3-dUTP, respectively,in a total volume of 20 μL"	"Two μg of total RNA from HCCs or matched non-cancerous liver tissues (NC) were reverse-transcripted into cDNA and labeled with cyanine 5-dUTP or cyanine 3-dUTP, respectively,in a total volume of 20 μL"	"Two μg of total RNA from HCCs or matched non-cancerous liver tissues (NC) were reverse-transcripted into cDNA and labeled with cyanine 5-dUTP or cyanine 3-dUTP, respectively,in a total volume of 20 μL"	"Two μg of total RNA from HCCs or matched non-cancerous liver tissues (NC) were reverse-transcripted into cDNA and labeled with cyanine 5-dUTP or cyanine 3-dUTP, respectively,in a total volume of 20 μL"	"Two μg of total RNA from HCCs or matched non-cancerous liver tissues (NC) were reverse-transcripted into cDNA and labeled with cyanine 5-dUTP or cyanine 3-dUTP, respectively,in a total volume of 20 μL"	"Two μg of total RNA from HCCs or matched non-cancerous liver tissues (NC) were reverse-transcripted into cDNA and labeled with cyanine 5-dUTP or cyanine 3-dUTP, respectively,in a total volume of 20 μL"	"Two μg of total RNA from HCCs or matched non-cancerous liver tissues (NC) were reverse-transcripted into cDNA and labeled with cyanine 5-dUTP or cyanine 3-dUTP, respectively,in a total volume of 20 μL"	"Two μg of total RNA from HCCs or matched non-cancerous liver tissues (NC) were reverse-transcripted into cDNA and labeled with cyanine 5-dUTP or cyanine 3-dUTP, respectively,in a total volume of 20 μL"	"Two μg of total RNA from HCCs or matched non-cancerous liver tissues (NC) were reverse-transcripted into cDNA and labeled with cyanine 5-dUTP or cyanine 3-dUTP, respectively,in a total volume of 20 μL"	"Two μg of total RNA from HCCs or matched non-cancerous liver tissues (NC) were reverse-transcripted into cDNA and labeled with cyanine 5-dUTP or cyanine 3-dUTP, respectively,in a total volume of 20 μL"	"Two μg of total RNA from HCCs or matched non-cancerous liver tissues (NC) were reverse-transcripted into cDNA and labeled with cyanine 5-dUTP or cyanine 3-dUTP, respectively,in a total volume of 20 μL"	"Two μg of total RNA from HCCs or matched non-cancerous liver tissues (NC) were reverse-transcripted into cDNA and labeled with cyanine 5-dUTP or cyanine 3-dUTP, respectively,in a total volume of 20 μL"	"Two μg of total RNA from HCCs or matched non-cancerous liver tissues (NC) were reverse-transcripted into cDNA and labeled with cyanine 5-dUTP or cyanine 3-dUTP, respectively,in a total volume of 20 μL"	"Two μg of total RNA from HCCs or matched non-cancerous liver tissues (NC) were reverse-transcripted into cDNA and labeled with cyanine 5-dUTP or cyanine 3-dUTP, respectively,in a total volume of 20 μL"	"Two μg of total RNA from HCCs or matched non-cancerous liver tissues (NC) were reverse-transcripted into cDNA and labeled with cyanine 5-dUTP or cyanine 3-dUTP, respectively,in a total volume of 20 μL"	"Two μg of total RNA from HCCs or matched non-cancerous liver tissues (NC) were reverse-transcripted into cDNA and labeled with cyanine 5-dUTP or cyanine 3-dUTP, respectively,in a total volume of 20 μL"	"Two μg of total RNA from HCCs or matched non-cancerous liver tissues (NC) were reverse-transcripted into cDNA and labeled with cyanine 5-dUTP or cyanine 3-dUTP, respectively,in a total volume of 20 μL"	"Two μg of total RNA from HCCs or matched non-cancerous liver tissues (NC) were reverse-transcripted into cDNA and labeled with cyanine 5-dUTP or cyanine 3-dUTP, respectively,in a total volume of 20 μL"	"Two μg of total RNA from HCCs or matched non-cancerous liver tissues (NC) were reverse-transcripted into cDNA and labeled with cyanine 5-dUTP or cyanine 3-dUTP, respectively,in a total volume of 20 μL"	"Two μg of total RNA from HCCs or matched non-cancerous liver tissues (NC) were reverse-transcripted into cDNA and labeled with cyanine 5-dUTP or cyanine 3-dUTP, respectively,in a total volume of 20 μL"	"Two μg of total RNA from HCCs or matched non-cancerous liver tissues (NC) were reverse-transcripted into cDNA and labeled with cyanine 5-dUTP or cyanine 3-dUTP, respectively,in a total volume of 20 μL"	"Two μg of total RNA from HCCs or matched non-cancerous liver tissues (NC) were reverse-transcripted into cDNA and labeled with cyanine 5-dUTP or cyanine 3-dUTP, respectively,in a total volume of 20 μL"	"Two μg of total RNA from HCCs or matched non-cancerous liver tissues (NC) were reverse-transcripted into cDNA and labeled with cyanine 5-dUTP or cyanine 3-dUTP, respectively,in a total volume of 20 μL"	"Two μg of total RNA from HCCs or matched non-cancerous liver tissues (NC) were reverse-transcripted into cDNA and labeled with cyanine 5-dUTP or cyanine 3-dUTP, respectively,in a total volume of 20 μL"	"Two μg of total RNA from HCCs or matched non-cancerous liver tissues (NC) were reverse-transcripted into cDNA and labeled with cyanine 5-dUTP or cyanine 3-dUTP, respectively,in a total volume of 20 μL"	"Two μg of total RNA from HCCs or matched non-cancerous liver tissues (NC) were reverse-transcripted into cDNA and labeled with cyanine 5-dUTP or cyanine 3-dUTP, respectively,in a total volume of 20 μL"	"Two μg of total RNA from HCCs or matched non-cancerous liver tissues (NC) were reverse-transcripted into cDNA and labeled with cyanine 5-dUTP or cyanine 3-dUTP, respectively,in a total volume of 20 μL"	"Two μg of total RNA from HCCs or matched non-cancerous liver tissues (NC) were reverse-transcripted into cDNA and labeled with cyanine 5-dUTP or cyanine 3-dUTP, respectively,in a total volume of 20 μL"	"Two μg of total RNA from HCCs or matched non-cancerous liver tissues (NC) were reverse-transcripted into cDNA and labeled with cyanine 5-dUTP or cyanine 3-dUTP, respectively,in a total volume of 20 μL"	"Two μg of total RNA from HCCs or matched non-cancerous liver tissues (NC) were reverse-transcripted into cDNA and labeled with cyanine 5-dUTP or cyanine 3-dUTP, respectively,in a total volume of 20 μL"	"Two μg of total RNA from HCCs or matched non-cancerous liver tissues (NC) were reverse-transcripted into cDNA and labeled with cyanine 5-dUTP or cyanine 3-dUTP, respectively,in a total volume of 20 μL"	"Two μg of total RNA from HCCs or matched non-cancerous liver tissues (NC) were reverse-transcripted into cDNA and labeled with cyanine 5-dUTP or cyanine 3-dUTP, respectively,in a total volume of 20 μL"	"Two μg of total RNA from HCCs or matched non-cancerous liver tissues (NC) were reverse-transcripted into cDNA and labeled with cyanine 5-dUTP or cyanine 3-dUTP, respectively,in a total volume of 20 μL"	"Two μg of total RNA from HCCs or matched non-cancerous liver tissues (NC) were reverse-transcripted into cDNA and labeled with cyanine 5-dUTP or cyanine 3-dUTP, respectively,in a total volume of 20 μL"	"Two μg of total RNA from HCCs or matched non-cancerous liver tissues (NC) were reverse-transcripted into cDNA and labeled with cyanine 5-dUTP or cyanine 3-dUTP, respectively,in a total volume of 20 μL"	"Two μg of total RNA from HCCs or matched non-cancerous liver tissues (NC) were reverse-transcripted into cDNA and labeled with cyanine 5-dUTP or cyanine 3-dUTP, respectively,in a total volume of 20 μL"	"Two μg of total RNA from HCCs or matched non-cancerous liver tissues (NC) were reverse-transcripted into cDNA and labeled with cyanine 5-dUTP or cyanine 3-dUTP, respectively,in a total volume of 20 μL"	"Two μg of total RNA from HCCs or matched non-cancerous liver tissues (NC) were reverse-transcripted into cDNA and labeled with cyanine 5-dUTP or cyanine 3-dUTP, respectively,in a total volume of 20 μL"	"Two μg of total RNA from HCCs or matched non-cancerous liver tissues (NC) were reverse-transcripted into cDNA and labeled with cyanine 5-dUTP or cyanine 3-dUTP, respectively,in a total volume of 20 μL"	"Two μg of total RNA from HCCs or matched non-cancerous liver tissues (NC) were reverse-transcripted into cDNA and labeled with cyanine 5-dUTP or cyanine 3-dUTP, respectively,in a total volume of 20 μL"	"Two μg of total RNA from HCCs or matched non-cancerous liver tissues (NC) were reverse-transcripted into cDNA and labeled with cyanine 5-dUTP or cyanine 3-dUTP, respectively,in a total volume of 20 μL"	"Two μg of total RNA from HCCs or matched non-cancerous liver tissues (NC) were reverse-transcripted into cDNA and labeled with cyanine 5-dUTP or cyanine 3-dUTP, respectively,in a total volume of 20 μL"	"Two μg of total RNA from HCCs or matched non-cancerous liver tissues (NC) were reverse-transcripted into cDNA and labeled with cyanine 5-dUTP or cyanine 3-dUTP, respectively,in a total volume of 20 μL"	"Two μg of total RNA from HCCs or matched non-cancerous liver tissues (NC) were reverse-transcripted into cDNA and labeled with cyanine 5-dUTP or cyanine 3-dUTP, respectively,in a total volume of 20 μL"	"Two μg of total RNA from HCCs or matched non-cancerous liver tissues (NC) were reverse-transcripted into cDNA and labeled with cyanine 5-dUTP or cyanine 3-dUTP, respectively,in a total volume of 20 μL"	"Two μg of total RNA from HCCs or matched non-cancerous liver tissues (NC) were reverse-transcripted into cDNA and labeled with cyanine 5-dUTP or cyanine 3-dUTP, respectively,in a total volume of 20 μL"	"Two μg of total RNA from HCCs or matched non-cancerous liver tissues (NC) were reverse-transcripted into cDNA and labeled with cyanine 5-dUTP or cyanine 3-dUTP, respectively,in a total volume of 20 μL"	"Two μg of total RNA from HCCs or matched non-cancerous liver tissues (NC) were reverse-transcripted into cDNA and labeled with cyanine 5-dUTP or cyanine 3-dUTP, respectively,in a total volume of 20 μL"	"Two μg of total RNA from HCCs or matched non-cancerous liver tissues (NC) were reverse-transcripted into cDNA and labeled with cyanine 5-dUTP or cyanine 3-dUTP, respectively,in a total volume of 20 μL"	"Two μg of total RNA from HCCs or matched non-cancerous liver tissues (NC) were reverse-transcripted into cDNA and labeled with cyanine 5-dUTP or cyanine 3-dUTP, respectively,in a total volume of 20 μL"	"Two μg of total RNA from HCCs or matched non-cancerous liver tissues (NC) were reverse-transcripted into cDNA and labeled with cyanine 5-dUTP or cyanine 3-dUTP, respectively,in a total volume of 20 μL"	"Two μg of total RNA from HCCs or matched non-cancerous liver tissues (NC) were reverse-transcripted into cDNA and labeled with cyanine 5-dUTP or cyanine 3-dUTP, respectively,in a total volume of 20 μL"	"Two μg of total RNA from HCCs or matched non-cancerous liver tissues (NC) were reverse-transcripted into cDNA and labeled with cyanine 5-dUTP or cyanine 3-dUTP, respectively,in a total volume of 20 μL"	"Two μg of total RNA from HCCs or matched non-cancerous liver tissues (NC) were reverse-transcripted into cDNA and labeled with cyanine 5-dUTP or cyanine 3-dUTP, respectively,in a total volume of 20 μL"	"Two μg of total RNA from HCCs or matched non-cancerous liver tissues (NC) were reverse-transcripted into cDNA and labeled with cyanine 5-dUTP or cyanine 3-dUTP, respectively,in a total volume of 20 μL"	"Two μg of total RNA from HCCs or matched non-cancerous liver tissues (NC) were reverse-transcripted into cDNA and labeled with cyanine 5-dUTP or cyanine 3-dUTP, respectively,in a total volume of 20 μL"	"Two μg of total RNA from HCCs or matched non-cancerous liver tissues (NC) were reverse-transcripted into cDNA and labeled with cyanine 5-dUTP or cyanine 3-dUTP, respectively,in a total volume of 20 μL"	"Two μg of total RNA from HCCs or matched non-cancerous liver tissues (NC) were reverse-transcripted into cDNA and labeled with cyanine 5-dUTP or cyanine 3-dUTP, respectively,in a total volume of 20 μL"	"Two μg of total RNA from HCCs or matched non-cancerous liver tissues (NC) were reverse-transcripted into cDNA and labeled with cyanine 5-dUTP or cyanine 3-dUTP, respectively,in a total volume of 20 μL"	"Two μg of total RNA from HCCs or matched non-cancerous liver tissues (NC) were reverse-transcripted into cDNA and labeled with cyanine 5-dUTP or cyanine 3-dUTP, respectively,in a total volume of 20 μL"	"Two μg of total RNA from HCCs or matched non-cancerous liver tissues (NC) were reverse-transcripted into cDNA and labeled with cyanine 5-dUTP or cyanine 3-dUTP, respectively,in a total volume of 20 μL"	"Two μg of total RNA from HCCs or matched non-cancerous liver tissues (NC) were reverse-transcripted into cDNA and labeled with cyanine 5-dUTP or cyanine 3-dUTP, respectively,in a total volume of 20 μL"	"Two μg of total RNA from HCCs or matched non-cancerous liver tissues (NC) were reverse-transcripted into cDNA and labeled with cyanine 5-dUTP or cyanine 3-dUTP, respectively,in a total volume of 20 μL"	"Two μg of total RNA from HCCs or matched non-cancerous liver tissues (NC) were reverse-transcripted into cDNA and labeled with cyanine 5-dUTP or cyanine 3-dUTP, respectively,in a total volume of 20 μL"	"Two μg of total RNA from HCCs or matched non-cancerous liver tissues (NC) were reverse-transcripted into cDNA and labeled with cyanine 5-dUTP or cyanine 3-dUTP, respectively,in a total volume of 20 μL"	"Two μg of total RNA from HCCs or matched non-cancerous liver tissues (NC) were reverse-transcripted into cDNA and labeled with cyanine 5-dUTP or cyanine 3-dUTP, respectively,in a total volume of 20 μL"	"Two μg of total RNA from HCCs or matched non-cancerous liver tissues (NC) were reverse-transcripted into cDNA and labeled with cyanine 5-dUTP or cyanine 3-dUTP, respectively,in a total volume of 20 μL"	"Two μg of total RNA from HCCs or matched non-cancerous liver tissues (NC) were reverse-transcripted into cDNA and labeled with cyanine 5-dUTP or cyanine 3-dUTP, respectively,in a total volume of 20 μL"	"Two μg of total RNA from HCCs or matched non-cancerous liver tissues (NC) were reverse-transcripted into cDNA and labeled with cyanine 5-dUTP or cyanine 3-dUTP, respectively,in a total volume of 20 μL"	"Two μg of total RNA from HCCs or matched non-cancerous liver tissues (NC) were reverse-transcripted into cDNA and labeled with cyanine 5-dUTP or cyanine 3-dUTP, respectively,in a total volume of 20 μL"	"Two μg of total RNA from HCCs or matched non-cancerous liver tissues (NC) were reverse-transcripted into cDNA and labeled with cyanine 5-dUTP or cyanine 3-dUTP, respectively,in a total volume of 20 μL"	"Two μg of total RNA from HCCs or matched non-cancerous liver tissues (NC) were reverse-transcripted into cDNA and labeled with cyanine 5-dUTP or cyanine 3-dUTP, respectively,in a total volume of 20 μL"	"Two μg of total RNA from HCCs or matched non-cancerous liver tissues (NC) were reverse-transcripted into cDNA and labeled with cyanine 5-dUTP or cyanine 3-dUTP, respectively,in a total volume of 20 μL"	"Two μg of total RNA from HCCs or matched non-cancerous liver tissues (NC) were reverse-transcripted into cDNA and labeled with cyanine 5-dUTP or cyanine 3-dUTP, respectively,in a total volume of 20 μL"	"Two μg of total RNA from HCCs or matched non-cancerous liver tissues (NC) were reverse-transcripted into cDNA and labeled with cyanine 5-dUTP or cyanine 3-dUTP, respectively,in a total volume of 20 μL"
!Sample_taxid_ch1	"9606"	"9606"	"9606"	"9606"	"9606"	"9606"	"9606"	"9606"	"9606"	"9606"	"9606"	"9606"	"9606"	"9606"	"9606"	"9606"	"9606"	"9606"	"9606"	"9606"	"9606"	"9606"	"9606"	"9606"	"9606"	"9606"	"9606"	"9606"	"9606"	"9606"	"9606"	"9606"	"9606"	"9606"	"9606"	"9606"	"9606"	"9606"	"9606"	"9606"	"9606"	"9606"	"9606"	"9606"	"9606"	"9606"	"9606"	"9606"	"9606"	"9606"	"9606"	"9606"	"9606"	"9606"	"9606"	"9606"	"9606"	"9606"	"9606"	"9606"	"9606"	"9606"	"9606"	"9606"	"9606"	"9606"	"9606"	"9606"	"9606"	"9606"	"9606"	"9606"	"9606"	"9606"	"9606"	"9606"	"9606"	"9606"	"9606"	"9606"	"9606"
!Sample_source_name_ch2	"Matched noncancerous liver tissue of hepatocellular carcinoma"	"Matched noncancerous liver tissue of hepatocellular carcinoma"	"Matched noncancerous liver tissue of hepatocellular carcinoma"	"Matched noncancerous liver tissue of hepatocellular carcinoma"	"Matched noncancerous liver tissue of hepatocellular carcinoma"	"Matched noncancerous liver tissue of hepatocellular carcinoma"	"Matched noncancerous liver tissue of hepatocellular carcinoma"	"Matched noncancerous liver tissue of hepatocellular carcinoma"	"Matched noncancerous liver tissue of hepatocellular carcinoma"	"Matched noncancerous liver tissue of hepatocellular carcinoma"	"Matched noncancerous liver tissue of hepatocellular carcinoma"	"Matched noncancerous liver tissue of hepatocellular carcinoma"	"Matched noncancerous liver tissue of hepatocellular carcinoma"	"Matched noncancerous liver tissue of hepatocellular carcinoma"	"Matched noncancerous liver tissue of hepatocellular carcinoma"	"Matched noncancerous liver tissue of hepatocellular carcinoma"	"Matched noncancerous liver tissue of hepatocellular carcinoma"	"Matched noncancerous liver tissue of hepatocellular carcinoma"	"Matched noncancerous liver tissue of hepatocellular carcinoma"	"Matched noncancerous liver tissue of hepatocellular carcinoma"	"Matched noncancerous liver tissue of hepatocellular carcinoma"	"Matched noncancerous liver tissue of hepatocellular carcinoma"	"Matched noncancerous liver tissue of hepatocellular carcinoma"	"Matched noncancerous liver tissue of hepatocellular carcinoma"	"Matched noncancerous liver tissue of hepatocellular carcinoma"	"Matched noncancerous liver tissue of hepatocellular carcinoma"	"Matched noncancerous liver tissue of hepatocellular carcinoma"	"Matched noncancerous liver tissue of hepatocellular carcinoma"	"Matched noncancerous liver tissue of hepatocellular carcinoma"	"Matched noncancerous liver tissue of hepatocellular carcinoma"	"Matched noncancerous liver tissue of hepatocellular carcinoma"	"Matched noncancerous liver tissue of hepatocellular carcinoma"	"Matched noncancerous liver tissue of hepatocellular carcinoma"	"Matched noncancerous liver tissue of hepatocellular carcinoma"	"Matched noncancerous liver tissue of hepatocellular carcinoma"	"Matched noncancerous liver tissue of hepatocellular carcinoma"	"Matched noncancerous liver tissue of hepatocellular carcinoma"	"Matched noncancerous liver tissue of hepatocellular carcinoma"	"Matched noncancerous liver tissue of hepatocellular carcinoma"	"Matched noncancerous liver tissue of hepatocellular carcinoma"	"Matched noncancerous liver tissue of hepatocellular carcinoma"	"Matched noncancerous liver tissue of hepatocellular carcinoma"	"Matched noncancerous liver tissue of hepatocellular carcinoma"	"Matched noncancerous liver tissue of hepatocellular carcinoma"	"Matched noncancerous liver tissue of hepatocellular carcinoma"	"Matched noncancerous liver tissue of hepatocellular carcinoma"	"Matched noncancerous liver tissue of hepatocellular carcinoma"	"Matched noncancerous liver tissue of hepatocellular carcinoma"	"Matched noncancerous liver tissue of hepatocellular carcinoma"	"Matched noncancerous liver tissue of hepatocellular carcinoma"	"Matched noncancerous liver tissue of hepatocellular carcinoma"	"Matched noncancerous liver tissue of hepatocellular carcinoma"	"Matched noncancerous liver tissue of hepatocellular carcinoma"	"Matched noncancerous liver tissue of hepatocellular carcinoma"	"Matched noncancerous liver tissue of hepatocellular carcinoma"	"Matched noncancerous liver tissue of hepatocellular carcinoma"	"Matched noncancerous liver tissue of hepatocellular carcinoma"	"Matched noncancerous liver tissue of hepatocellular carcinoma"	"Matched noncancerous liver tissue of hepatocellular carcinoma"	"Matched noncancerous liver tissue of hepatocellular carcinoma"	"Matched noncancerous liver tissue of hepatocellular carcinoma"	"Matched noncancerous liver tissue of hepatocellular carcinoma"	"Matched noncancerous liver tissue of hepatocellular carcinoma"	"Matched noncancerous liver tissue of hepatocellular carcinoma"	"Matched noncancerous liver tissue of hepatocellular carcinoma"	"Matched noncancerous liver tissue of hepatocellular carcinoma"	"Matched noncancerous liver tissue of hepatocellular carcinoma"	"Matched noncancerous liver tissue of hepatocellular carcinoma"	"Matched noncancerous liver tissue of hepatocellular carcinoma"	"Matched noncancerous liver tissue of hepatocellular carcinoma"	"Matched noncancerous liver tissue of hepatocellular carcinoma"	"Matched noncancerous liver tissue of hepatocellular carcinoma"	"Matched noncancerous liver tissue of hepatocellular carcinoma"	"Matched noncancerous liver tissue of hepatocellular carcinoma"	"Matched noncancerous liver tissue of hepatocellular carcinoma"	"Matched noncancerous liver tissue of hepatocellular carcinoma"	"Matched noncancerous liver tissue of hepatocellular carcinoma"	"Matched noncancerous liver tissue of hepatocellular carcinoma"	"Matched noncancerous liver tissue of hepatocellular carcinoma"	"Matched noncancerous liver tissue of hepatocellular carcinoma"	"Matched noncancerous liver tissue of hepatocellular carcinoma"
!Sample_organism_ch2	"Homo sapiens"	"Homo sapiens"	"Homo sapiens"	"Homo sapiens"	"Homo sapiens"	"Homo sapiens"	"Homo sapiens"	"Homo sapiens"	"Homo sapiens"	"Homo sapiens"	"Homo sapiens"	"Homo sapiens"	"Homo sapiens"	"Homo sapiens"	"Homo sapiens"	"Homo sapiens"	"Homo sapiens"	"Homo sapiens"	"Homo sapiens"	"Homo sapiens"	"Homo sapiens"	"Homo sapiens"	"Homo sapiens"	"Homo sapiens"	"Homo sapiens"	"Homo sapiens"	"Homo sapiens"	"Homo sapiens"	"Homo sapiens"	"Homo sapiens"	"Homo sapiens"	"Homo sapiens"	"Homo sapiens"	"Homo sapiens"	"Homo sapiens"	"Homo sapiens"	"Homo sapiens"	"Homo sapiens"	"Homo sapiens"	"Homo sapiens"	"Homo sapiens"	"Homo sapiens"	"Homo sapiens"	"Homo sapiens"	"Homo sapiens"	"Homo sapiens"	"Homo sapiens"	"Homo sapiens"	"Homo sapiens"	"Homo sapiens"	"Homo sapiens"	"Homo sapiens"	"Homo sapiens"	"Homo sapiens"	"Homo sapiens"	"Homo sapiens"	"Homo sapiens"	"Homo sapiens"	"Homo sapiens"	"Homo sapiens"	"Homo sapiens"	"Homo sapiens"	"Homo sapiens"	"Homo sapiens"	"Homo sapiens"	"Homo sapiens"	"Homo sapiens"	"Homo sapiens"	"Homo sapiens"	"Homo sapiens"	"Homo sapiens"	"Homo sapiens"	"Homo sapiens"	"Homo sapiens"	"Homo sapiens"	"Homo sapiens"	"Homo sapiens"	"Homo sapiens"	"Homo sapiens"	"Homo sapiens"	"Homo sapiens"
!Sample_characteristics_ch2	"tissue: noncancerous liver tissue"	"tissue: noncancerous liver tissue"	"tissue: noncancerous liver tissue"	"tissue: noncancerous liver tissue"	"tissue: noncancerous liver tissue"	"tissue: noncancerous liver tissue"	"tissue: noncancerous liver tissue"	"tissue: noncancerous liver tissue"	"tissue: noncancerous liver tissue"	"tissue: noncancerous liver tissue"	"tissue: noncancerous liver tissue"	"tissue: noncancerous liver tissue"	"tissue: noncancerous liver tissue"	"tissue: noncancerous liver tissue"	"tissue: noncancerous liver tissue"	"tissue: noncancerous liver tissue"	"tissue: noncancerous liver tissue"	"tissue: noncancerous liver tissue"	"tissue: noncancerous liver tissue"	"tissue: noncancerous liver tissue"	"tissue: noncancerous liver tissue"	"tissue: noncancerous liver tissue"	"tissue: noncancerous liver tissue"	"tissue: noncancerous liver tissue"	"tissue: noncancerous liver tissue"	"tissue: noncancerous liver tissue"	"tissue: noncancerous liver tissue"	"tissue: noncancerous liver tissue"	"tissue: noncancerous liver tissue"	"tissue: noncancerous liver tissue"	"tissue: noncancerous liver tissue"	"tissue: noncancerous liver tissue"	"tissue: noncancerous liver tissue"	"tissue: noncancerous liver tissue"	"tissue: noncancerous liver tissue"	"tissue: noncancerous liver tissue"	"tissue: noncancerous liver tissue"	"tissue: noncancerous liver tissue"	"tissue: noncancerous liver tissue"	"tissue: noncancerous liver tissue"	"tissue: noncancerous liver tissue"	"tissue: noncancerous liver tissue"	"tissue: noncancerous liver tissue"	"tissue: noncancerous liver tissue"	"tissue: noncancerous liver tissue"	"tissue: noncancerous liver tissue"	"tissue: noncancerous liver tissue"	"tissue: noncancerous liver tissue"	"tissue: noncancerous liver tissue"	"tissue: noncancerous liver tissue"	"tissue: noncancerous liver tissue"	"tissue: noncancerous liver tissue"	"tissue: noncancerous liver tissue"	"tissue: noncancerous liver tissue"	"tissue: noncancerous liver tissue"	"tissue: noncancerous liver tissue"	"tissue: noncancerous liver tissue"	"tissue: noncancerous liver tissue"	"tissue: noncancerous liver tissue"	"tissue: noncancerous liver tissue"	"tissue: noncancerous liver tissue"	"tissue: noncancerous liver tissue"	"tissue: noncancerous liver tissue"	"tissue: noncancerous liver tissue"	"tissue: noncancerous liver tissue"	"tissue: noncancerous liver tissue"	"tissue: noncancerous liver tissue"	"tissue: noncancerous liver tissue"	"tissue: noncancerous liver tissue"	"tissue: noncancerous liver tissue"	"tissue: noncancerous liver tissue"	"tissue: noncancerous liver tissue"	"tissue: noncancerous liver tissue"	"tissue: noncancerous liver tissue"	"tissue: noncancerous liver tissue"	"tissue: noncancerous liver tissue"	"tissue: noncancerous liver tissue"	"tissue: noncancerous liver tissue"	"tissue: noncancerous liver tissue"	"tissue: noncancerous liver tissue"	"tissue: noncancerous liver tissue"
!Sample_characteristics_ch2	"survival time: 7"	"survival time: 18"	"survival time: 4"	"survival time: 16"	"survival time: 16"	"survival time: 15"	"survival time: 15"	"survival time: 15"	"survival time: 15"	"survival time: 58"	"survival time: 56"	"survival time: 55"	"survival time: 54"	"survival time: 54"	"survival time: 27"	"survival time: 54"	"survival time: 34"	"survival time: 54"	"survival time: 32"	"survival time: 53"	"survival time: 53"	"survival time: 55"	"survival time: 7"	"survival time: 52"	"survival time: 19"	"survival time: 44"	"survival time: 3"	"survival time: 51"	"survival time: 7"	"survival time: 51"	"survival time: 51"	"survival time: 50"	"survival time: 50"	"survival time: 50"	"survival time: 18"	"survival time: 45"	"survival time: 15"	"survival time: 5"	"survival time: 51"	"survival time: 48"	"survival time: 24"	"survival time: 3"	"survival time: 11"	"survival time: 17"	"survival time: 46"	"survival time: 45"	"survival time: 45"	"survival time: 40"	"survival time: 39"	"survival time: 40"	"survival time: 46"	"survival time: 46"	"survival time: 44"	"survival time: 44"	"survival time: 10"	"survival time: 46"	"survival time: 8"	"survival time: 46"	"survival time: 12"	"survival time: 13"	"survival time: 43"	"survival time: 44"	"survival time: 9"	"survival time: 39"	"survival time: 38"	"survival time: 42"	"survival time: 22"	"survival time: 16"	"survival time: 1"	"survival time: 39"	"survival time: 4"	"survival time: 18"	"survival time: 41"	"survival time: 40"	"survival time: 17"	"survival time: 40"	"survival time: 6"	"survival time: 11"	"survival time: 19"	"survival time: 17"	"survival time: 19"
!Sample_characteristics_ch2	"status (1-death,0-survival): 1"	"status (1-death,0-survival): 0"	"status (1-death,0-survival): 1"	"status (1-death,0-survival): 0"	"status (1-death,0-survival): 0"	"status (1-death,0-survival): 0"	"status (1-death,0-survival): 0"	"status (1-death,0-survival): 0"	"status (1-death,0-survival): 0"	"status (1-death,0-survival): 0"	"status (1-death,0-survival): 0"	"status (1-death,0-survival): 0"	"status (1-death,0-survival): 0"	"status (1-death,0-survival): 0"	"status (1-death,0-survival): 1"	"status (1-death,0-survival): 0"	"status (1-death,0-survival): 1"	"status (1-death,0-survival): 0"	"status (1-death,0-survival): 1"	"status (1-death,0-survival): 0"	"status (1-death,0-survival): 0"	"status (1-death,0-survival): 0"	"status (1-death,0-survival): 1"	"status (1-death,0-survival): 0"	"status (1-death,0-survival): 0"	"status (1-death,0-survival): 0"	"status (1-death,0-survival): 1"	"status (1-death,0-survival): 0"	"status (1-death,0-survival): 1"	"status (1-death,0-survival): 0"	"status (1-death,0-survival): 0"	"status (1-death,0-survival): 0"	"status (1-death,0-survival): 0"	"status (1-death,0-survival): 0"	"status (1-death,0-survival): 1"	"status (1-death,0-survival): 0"	"status (1-death,0-survival): 1"	"status (1-death,0-survival): 1"	"status (1-death,0-survival): 0"	"status (1-death,0-survival): 0"	"status (1-death,0-survival): 1"	"status (1-death,0-survival): 1"	"status (1-death,0-survival): 1"	"status (1-death,0-survival): 1"	"status (1-death,0-survival): 0"	"status (1-death,0-survival): 0"	"status (1-death,0-survival): 0"	"status (1-death,0-survival): 0"	"status (1-death,0-survival): 1"	"status (1-death,0-survival): 0"	"status (1-death,0-survival): 0"	"status (1-death,0-survival): 0"	"status (1-death,0-survival): 0"	"status (1-death,0-survival): 0"	"status (1-death,0-survival): 1"	"status (1-death,0-survival): 0"	"status (1-death,0-survival): 1"	"status (1-death,0-survival): 0"	"status (1-death,0-survival): 1"	"status (1-death,0-survival): 1"	"status (1-death,0-survival): 0"	"status (1-death,0-survival): 0"	"status (1-death,0-survival): 1"	"status (1-death,0-survival): 1"	"status (1-death,0-survival): 0"	"status (1-death,0-survival): 0"	"status (1-death,0-survival): 1"	"status (1-death,0-survival): 1"	"status (1-death,0-survival): 1"	"status (1-death,0-survival): 0"	"status (1-death,0-survival): 1"	"status (1-death,0-survival): 0"	"status (1-death,0-survival): 0"	"status (1-death,0-survival): 0"	"status (1-death,0-survival): 0"	"status (1-death,0-survival): 0"	"status (1-death,0-survival): 1"	"status (1-death,0-survival): 1"	"status (1-death,0-survival): 0"	"status (1-death,0-survival): 0"	"status (1-death,0-survival): 0"
!Sample_molecule_ch2	"total RNA"	"total RNA"	"total RNA"	"total RNA"	"total RNA"	"total RNA"	"total RNA"	"total RNA"	"total RNA"	"total RNA"	"total RNA"	"total RNA"	"total RNA"	"total RNA"	"total RNA"	"total RNA"	"total RNA"	"total RNA"	"total RNA"	"total RNA"	"total RNA"	"total RNA"	"total RNA"	"total RNA"	"total RNA"	"total RNA"	"total RNA"	"total RNA"	"total RNA"	"total RNA"	"total RNA"	"total RNA"	"total RNA"	"total RNA"	"total RNA"	"total RNA"	"total RNA"	"total RNA"	"total RNA"	"total RNA"	"total RNA"	"total RNA"	"total RNA"	"total RNA"	"total RNA"	"total RNA"	"total RNA"	"total RNA"	"total RNA"	"total RNA"	"total RNA"	"total RNA"	"total RNA"	"total RNA"	"total RNA"	"total RNA"	"total RNA"	"total RNA"	"total RNA"	"total RNA"	"total RNA"	"total RNA"	"total RNA"	"total RNA"	"total RNA"	"total RNA"	"total RNA"	"total RNA"	"total RNA"	"total RNA"	"total RNA"	"total RNA"	"total RNA"	"total RNA"	"total RNA"	"total RNA"	"total RNA"	"total RNA"	"total RNA"	"total RNA"	"total RNA"
!Sample_extract_protocol_ch2	"Total RNA extracted using Trizol following manufacturer's instructions"	"Total RNA extracted using Trizol following manufacturer's instructions"	"Total RNA extracted using Trizol following manufacturer's instructions"	"Total RNA extracted using Trizol following manufacturer's instructions"	"Total RNA extracted using Trizol following manufacturer's instructions"	"Total RNA extracted using Trizol following manufacturer's instructions"	"Total RNA extracted using Trizol following manufacturer's instructions"	"Total RNA extracted using Trizol following manufacturer's instructions"	"Total RNA extracted using Trizol following manufacturer's instructions"	"Total RNA extracted using Trizol following manufacturer's instructions"	"Total RNA extracted using Trizol following manufacturer's instructions"	"Total RNA extracted using Trizol following manufacturer's instructions"	"Total RNA extracted using Trizol following manufacturer's instructions"	"Total RNA extracted using Trizol following manufacturer's instructions"	"Total RNA extracted using Trizol following manufacturer's instructions"	"Total RNA extracted using Trizol following manufacturer's instructions"	"Total RNA extracted using Trizol following manufacturer's instructions"	"Total RNA extracted using Trizol following manufacturer's instructions"	"Total RNA extracted using Trizol following manufacturer's instructions"	"Total RNA extracted using Trizol following manufacturer's instructions"	"Total RNA extracted using Trizol following manufacturer's instructions"	"Total RNA extracted using Trizol following manufacturer's instructions"	"Total RNA extracted using Trizol following manufacturer's instructions"	"Total RNA extracted using Trizol following manufacturer's instructions"	"Total RNA extracted using Trizol following manufacturer's instructions"	"Total RNA extracted using Trizol following manufacturer's instructions"	"Total RNA extracted using Trizol following manufacturer's instructions"	"Total RNA extracted using Trizol following manufacturer's instructions"	"Total RNA extracted using Trizol following manufacturer's instructions"	"Total RNA extracted using Trizol following manufacturer's instructions"	"Total RNA extracted using Trizol following manufacturer's instructions"	"Total RNA extracted using Trizol following manufacturer's instructions"	"Total RNA extracted using Trizol following manufacturer's instructions"	"Total RNA extracted using Trizol following manufacturer's instructions"	"Total RNA extracted using Trizol following manufacturer's instructions"	"Total RNA extracted using Trizol following manufacturer's instructions"	"Total RNA extracted using Trizol following manufacturer's instructions"	"Total RNA extracted using Trizol following manufacturer's instructions"	"Total RNA extracted using Trizol following manufacturer's instructions"	"Total RNA extracted using Trizol following manufacturer's instructions"	"Total RNA extracted using Trizol following manufacturer's instructions"	"Total RNA extracted using Trizol following manufacturer's instructions"	"Total RNA extracted using Trizol following manufacturer's instructions"	"Total RNA extracted using Trizol following manufacturer's instructions"	"Total RNA extracted using Trizol following manufacturer's instructions"	"Total RNA extracted using Trizol following manufacturer's instructions"	"Total RNA extracted using Trizol following manufacturer's instructions"	"Total RNA extracted using Trizol following manufacturer's instructions"	"Total RNA extracted using Trizol following manufacturer's instructions"	"Total RNA extracted using Trizol following manufacturer's instructions"	"Total RNA extracted using Trizol following manufacturer's instructions"	"Total RNA extracted using Trizol following manufacturer's instructions"	"Total RNA extracted using Trizol following manufacturer's instructions"	"Total RNA extracted using Trizol following manufacturer's instructions"	"Total RNA extracted using Trizol following manufacturer's instructions"	"Total RNA extracted using Trizol following manufacturer's instructions"	"Total RNA extracted using Trizol following manufacturer's instructions"	"Total RNA extracted using Trizol following manufacturer's instructions"	"Total RNA extracted using Trizol following manufacturer's instructions"	"Total RNA extracted using Trizol following manufacturer's instructions"	"Total RNA extracted using Trizol following manufacturer's instructions"	"Total RNA extracted using Trizol following manufacturer's instructions"	"Total RNA extracted using Trizol following manufacturer's instructions"	"Total RNA extracted using Trizol following manufacturer's instructions"	"Total RNA extracted using Trizol following manufacturer's instructions"	"Total RNA extracted using Trizol following manufacturer's instructions"	"Total RNA extracted using Trizol following manufacturer's instructions"	"Total RNA extracted using Trizol following manufacturer's instructions"	"Total RNA extracted using Trizol following manufacturer's instructions"	"Total RNA extracted using Trizol following manufacturer's instructions"	"Total RNA extracted using Trizol following manufacturer's instructions"	"Total RNA extracted using Trizol following manufacturer's instructions"	"Total RNA extracted using Trizol following manufacturer's instructions"	"Total RNA extracted using Trizol following manufacturer's instructions"	"Total RNA extracted using Trizol following manufacturer's instructions"	"Total RNA extracted using Trizol following manufacturer's instructions"	"Total RNA extracted using Trizol following manufacturer's instructions"	"Total RNA extracted using Trizol following manufacturer's instructions"	"Total RNA extracted using Trizol following manufacturer's instructions"	"Total RNA extracted using Trizol following manufacturer's instructions"	"Total RNA extracted using Trizol following manufacturer's instructions"
!Sample_label_ch2	"Cy3"	"Cy3"	"Cy3"	"Cy3"	"Cy3"	"Cy3"	"Cy3"	"Cy3"	"Cy3"	"Cy3"	"Cy3"	"Cy3"	"Cy3"	"Cy3"	"Cy3"	"Cy3"	"Cy3"	"Cy3"	"Cy3"	"Cy3"	"Cy3"	"Cy3"	"Cy3"	"Cy3"	"Cy3"	"Cy3"	"Cy3"	"Cy3"	"Cy3"	"Cy3"	"Cy3"	"Cy3"	"Cy3"	"Cy3"	"Cy3"	"Cy3"	"Cy3"	"Cy3"	"Cy3"	"Cy3"	"Cy3"	"Cy3"	"Cy3"	"Cy3"	"Cy3"	"Cy3"	"Cy3"	"Cy3"	"Cy3"	"Cy3"	"Cy3"	"Cy3"	"Cy3"	"Cy3"	"Cy3"	"Cy3"	"Cy3"	"Cy3"	"Cy3"	"Cy3"	"Cy3"	"Cy3"	"Cy3"	"Cy3"	"Cy3"	"Cy3"	"Cy3"	"Cy3"	"Cy3"	"Cy3"	"Cy3"	"Cy3"	"Cy3"	"Cy3"	"Cy3"	"Cy3"	"Cy3"	"Cy3"	"Cy3"	"Cy3"	"Cy3"
!Sample_label_protocol_ch2	"Two μg of total RNA from HCCs or matched non-cancerous liver tissues (NC) were reverse-transcripted into cDNA and labeled with cyanine 5-dUTP or cyanine 3-dUTP, respectively,in a total volume of 20 μL"	"Two μg of total RNA from HCCs or matched non-cancerous liver tissues (NC) were reverse-transcripted into cDNA and labeled with cyanine 5-dUTP or cyanine 3-dUTP, respectively,in a total volume of 20 μL"	"Two μg of total RNA from HCCs or matched non-cancerous liver tissues (NC) were reverse-transcripted into cDNA and labeled with cyanine 5-dUTP or cyanine 3-dUTP, respectively,in a total volume of 20 μL"	"Two μg of total RNA from HCCs or matched non-cancerous liver tissues (NC) were reverse-transcripted into cDNA and labeled with cyanine 5-dUTP or cyanine 3-dUTP, respectively,in a total volume of 20 μL"	"Two μg of total RNA from HCCs or matched non-cancerous liver tissues (NC) were reverse-transcripted into cDNA and labeled with cyanine 5-dUTP or cyanine 3-dUTP, respectively,in a total volume of 20 μL"	"Two μg of total RNA from HCCs or matched non-cancerous liver tissues (NC) were reverse-transcripted into cDNA and labeled with cyanine 5-dUTP or cyanine 3-dUTP, respectively,in a total volume of 20 μL"	"Two μg of total RNA from HCCs or matched non-cancerous liver tissues (NC) were reverse-transcripted into cDNA and labeled with cyanine 5-dUTP or cyanine 3-dUTP, respectively,in a total volume of 20 μL"	"Two μg of total RNA from HCCs or matched non-cancerous liver tissues (NC) were reverse-transcripted into cDNA and labeled with cyanine 5-dUTP or cyanine 3-dUTP, respectively,in a total volume of 20 μL"	"Two μg of total RNA from HCCs or matched non-cancerous liver tissues (NC) were reverse-transcripted into cDNA and labeled with cyanine 5-dUTP or cyanine 3-dUTP, respectively,in a total volume of 20 μL"	"Two μg of total RNA from HCCs or matched non-cancerous liver tissues (NC) were reverse-transcripted into cDNA and labeled with cyanine 5-dUTP or cyanine 3-dUTP, respectively,in a total volume of 20 μL"	"Two μg of total RNA from HCCs or matched non-cancerous liver tissues (NC) were reverse-transcripted into cDNA and labeled with cyanine 5-dUTP or cyanine 3-dUTP, respectively,in a total volume of 20 μL"	"Two μg of total RNA from HCCs or matched non-cancerous liver tissues (NC) were reverse-transcripted into cDNA and labeled with cyanine 5-dUTP or cyanine 3-dUTP, respectively,in a total volume of 20 μL"	"Two μg of total RNA from HCCs or matched non-cancerous liver tissues (NC) were reverse-transcripted into cDNA and labeled with cyanine 5-dUTP or cyanine 3-dUTP, respectively,in a total volume of 20 μL"	"Two μg of total RNA from HCCs or matched non-cancerous liver tissues (NC) were reverse-transcripted into cDNA and labeled with cyanine 5-dUTP or cyanine 3-dUTP, respectively,in a total volume of 20 μL"	"Two μg of total RNA from HCCs or matched non-cancerous liver tissues (NC) were reverse-transcripted into cDNA and labeled with cyanine 5-dUTP or cyanine 3-dUTP, respectively,in a total volume of 20 μL"	"Two μg of total RNA from HCCs or matched non-cancerous liver tissues (NC) were reverse-transcripted into cDNA and labeled with cyanine 5-dUTP or cyanine 3-dUTP, respectively,in a total volume of 20 μL"	"Two μg of total RNA from HCCs or matched non-cancerous liver tissues (NC) were reverse-transcripted into cDNA and labeled with cyanine 5-dUTP or cyanine 3-dUTP, respectively,in a total volume of 20 μL"	"Two μg of total RNA from HCCs or matched non-cancerous liver tissues (NC) were reverse-transcripted into cDNA and labeled with cyanine 5-dUTP or cyanine 3-dUTP, respectively,in a total volume of 20 μL"	"Two μg of total RNA from HCCs or matched non-cancerous liver tissues (NC) were reverse-transcripted into cDNA and labeled with cyanine 5-dUTP or cyanine 3-dUTP, respectively,in a total volume of 20 μL"	"Two μg of total RNA from HCCs or matched non-cancerous liver tissues (NC) were reverse-transcripted into cDNA and labeled with cyanine 5-dUTP or cyanine 3-dUTP, respectively,in a total volume of 20 μL"	"Two μg of total RNA from HCCs or matched non-cancerous liver tissues (NC) were reverse-transcripted into cDNA and labeled with cyanine 5-dUTP or cyanine 3-dUTP, respectively,in a total volume of 20 μL"	"Two μg of total RNA from HCCs or matched non-cancerous liver tissues (NC) were reverse-transcripted into cDNA and labeled with cyanine 5-dUTP or cyanine 3-dUTP, respectively,in a total volume of 20 μL"	"Two μg of total RNA from HCCs or matched non-cancerous liver tissues (NC) were reverse-transcripted into cDNA and labeled with cyanine 5-dUTP or cyanine 3-dUTP, respectively,in a total volume of 20 μL"	"Two μg of total RNA from HCCs or matched non-cancerous liver tissues (NC) were reverse-transcripted into cDNA and labeled with cyanine 5-dUTP or cyanine 3-dUTP, respectively,in a total volume of 20 μL"	"Two μg of total RNA from HCCs or matched non-cancerous liver tissues (NC) were reverse-transcripted into cDNA and labeled with cyanine 5-dUTP or cyanine 3-dUTP, respectively,in a total volume of 20 μL"	"Two μg of total RNA from HCCs or matched non-cancerous liver tissues (NC) were reverse-transcripted into cDNA and labeled with cyanine 5-dUTP or cyanine 3-dUTP, respectively,in a total volume of 20 μL"	"Two μg of total RNA from HCCs or matched non-cancerous liver tissues (NC) were reverse-transcripted into cDNA and labeled with cyanine 5-dUTP or cyanine 3-dUTP, respectively,in a total volume of 20 μL"	"Two μg of total RNA from HCCs or matched non-cancerous liver tissues (NC) were reverse-transcripted into cDNA and labeled with cyanine 5-dUTP or cyanine 3-dUTP, respectively,in a total volume of 20 μL"	"Two μg of total RNA from HCCs or matched non-cancerous liver tissues (NC) were reverse-transcripted into cDNA and labeled with cyanine 5-dUTP or cyanine 3-dUTP, respectively,in a total volume of 20 μL"	"Two μg of total RNA from HCCs or matched non-cancerous liver tissues (NC) were reverse-transcripted into cDNA and labeled with cyanine 5-dUTP or cyanine 3-dUTP, respectively,in a total volume of 20 μL"	"Two μg of total RNA from HCCs or matched non-cancerous liver tissues (NC) were reverse-transcripted into cDNA and labeled with cyanine 5-dUTP or cyanine 3-dUTP, respectively,in a total volume of 20 μL"	"Two μg of total RNA from HCCs or matched non-cancerous liver tissues (NC) were reverse-transcripted into cDNA and labeled with cyanine 5-dUTP or cyanine 3-dUTP, respectively,in a total volume of 20 μL"	"Two μg of total RNA from HCCs or matched non-cancerous liver tissues (NC) were reverse-transcripted into cDNA and labeled with cyanine 5-dUTP or cyanine 3-dUTP, respectively,in a total volume of 20 μL"	"Two μg of total RNA from HCCs or matched non-cancerous liver tissues (NC) were reverse-transcripted into cDNA and labeled with cyanine 5-dUTP or cyanine 3-dUTP, respectively,in a total volume of 20 μL"	"Two μg of total RNA from HCCs or matched non-cancerous liver tissues (NC) were reverse-transcripted into cDNA and labeled with cyanine 5-dUTP or cyanine 3-dUTP, respectively,in a total volume of 20 μL"	"Two μg of total RNA from HCCs or matched non-cancerous liver tissues (NC) were reverse-transcripted into cDNA and labeled with cyanine 5-dUTP or cyanine 3-dUTP, respectively,in a total volume of 20 μL"	"Two μg of total RNA from HCCs or matched non-cancerous liver tissues (NC) were reverse-transcripted into cDNA and labeled with cyanine 5-dUTP or cyanine 3-dUTP, respectively,in a total volume of 20 μL"	"Two μg of total RNA from HCCs or matched non-cancerous liver tissues (NC) were reverse-transcripted into cDNA and labeled with cyanine 5-dUTP or cyanine 3-dUTP, respectively,in a total volume of 20 μL"	"Two μg of total RNA from HCCs or matched non-cancerous liver tissues (NC) were reverse-transcripted into cDNA and labeled with cyanine 5-dUTP or cyanine 3-dUTP, respectively,in a total volume of 20 μL"	"Two μg of total RNA from HCCs or matched non-cancerous liver tissues (NC) were reverse-transcripted into cDNA and labeled with cyanine 5-dUTP or cyanine 3-dUTP, respectively,in a total volume of 20 μL"	"Two μg of total RNA from HCCs or matched non-cancerous liver tissues (NC) were reverse-transcripted into cDNA and labeled with cyanine 5-dUTP or cyanine 3-dUTP, respectively,in a total volume of 20 μL"	"Two μg of total RNA from HCCs or matched non-cancerous liver tissues (NC) were reverse-transcripted into cDNA and labeled with cyanine 5-dUTP or cyanine 3-dUTP, respectively,in a total volume of 20 μL"	"Two μg of total RNA from HCCs or matched non-cancerous liver tissues (NC) were reverse-transcripted into cDNA and labeled with cyanine 5-dUTP or cyanine 3-dUTP, respectively,in a total volume of 20 μL"	"Two μg of total RNA from HCCs or matched non-cancerous liver tissues (NC) were reverse-transcripted into cDNA and labeled with cyanine 5-dUTP or cyanine 3-dUTP, respectively,in a total volume of 20 μL"	"Two μg of total RNA from HCCs or matched non-cancerous liver tissues (NC) were reverse-transcripted into cDNA and labeled with cyanine 5-dUTP or cyanine 3-dUTP, respectively,in a total volume of 20 μL"	"Two μg of total RNA from HCCs or matched non-cancerous liver tissues (NC) were reverse-transcripted into cDNA and labeled with cyanine 5-dUTP or cyanine 3-dUTP, respectively,in a total volume of 20 μL"	"Two μg of total RNA from HCCs or matched non-cancerous liver tissues (NC) were reverse-transcripted into cDNA and labeled with cyanine 5-dUTP or cyanine 3-dUTP, respectively,in a total volume of 20 μL"	"Two μg of total RNA from HCCs or matched non-cancerous liver tissues (NC) were reverse-transcripted into cDNA and labeled with cyanine 5-dUTP or cyanine 3-dUTP, respectively,in a total volume of 20 μL"	"Two μg of total RNA from HCCs or matched non-cancerous liver tissues (NC) were reverse-transcripted into cDNA and labeled with cyanine 5-dUTP or cyanine 3-dUTP, respectively,in a total volume of 20 μL"	"Two μg of total RNA from HCCs or matched non-cancerous liver tissues (NC) were reverse-transcripted into cDNA and labeled with cyanine 5-dUTP or cyanine 3-dUTP, respectively,in a total volume of 20 μL"	"Two μg of total RNA from HCCs or matched non-cancerous liver tissues (NC) were reverse-transcripted into cDNA and labeled with cyanine 5-dUTP or cyanine 3-dUTP, respectively,in a total volume of 20 μL"	"Two μg of total RNA from HCCs or matched non-cancerous liver tissues (NC) were reverse-transcripted into cDNA and labeled with cyanine 5-dUTP or cyanine 3-dUTP, respectively,in a total volume of 20 μL"	"Two μg of total RNA from HCCs or matched non-cancerous liver tissues (NC) were reverse-transcripted into cDNA and labeled with cyanine 5-dUTP or cyanine 3-dUTP, respectively,in a total volume of 20 μL"	"Two μg of total RNA from HCCs or matched non-cancerous liver tissues (NC) were reverse-transcripted into cDNA and labeled with cyanine 5-dUTP or cyanine 3-dUTP, respectively,in a total volume of 20 μL"	"Two μg of total RNA from HCCs or matched non-cancerous liver tissues (NC) were reverse-transcripted into cDNA and labeled with cyanine 5-dUTP or cyanine 3-dUTP, respectively,in a total volume of 20 μL"	"Two μg of total RNA from HCCs or matched non-cancerous liver tissues (NC) were reverse-transcripted into cDNA and labeled with cyanine 5-dUTP or cyanine 3-dUTP, respectively,in a total volume of 20 μL"	"Two μg of total RNA from HCCs or matched non-cancerous liver tissues (NC) were reverse-transcripted into cDNA and labeled with cyanine 5-dUTP or cyanine 3-dUTP, respectively,in a total volume of 20 μL"	"Two μg of total RNA from HCCs or matched non-cancerous liver tissues (NC) were reverse-transcripted into cDNA and labeled with cyanine 5-dUTP or cyanine 3-dUTP, respectively,in a total volume of 20 μL"	"Two μg of total RNA from HCCs or matched non-cancerous liver tissues (NC) were reverse-transcripted into cDNA and labeled with cyanine 5-dUTP or cyanine 3-dUTP, respectively,in a total volume of 20 μL"	"Two μg of total RNA from HCCs or matched non-cancerous liver tissues (NC) were reverse-transcripted into cDNA and labeled with cyanine 5-dUTP or cyanine 3-dUTP, respectively,in a total volume of 20 μL"	"Two μg of total RNA from HCCs or matched non-cancerous liver tissues (NC) were reverse-transcripted into cDNA and labeled with cyanine 5-dUTP or cyanine 3-dUTP, respectively,in a total volume of 20 μL"	"Two μg of total RNA from HCCs or matched non-cancerous liver tissues (NC) were reverse-transcripted into cDNA and labeled with cyanine 5-dUTP or cyanine 3-dUTP, respectively,in a total volume of 20 μL"	"Two μg of total RNA from HCCs or matched non-cancerous liver tissues (NC) were reverse-transcripted into cDNA and labeled with cyanine 5-dUTP or cyanine 3-dUTP, respectively,in a total volume of 20 μL"	"Two μg of total RNA from HCCs or matched non-cancerous liver tissues (NC) were reverse-transcripted into cDNA and labeled with cyanine 5-dUTP or cyanine 3-dUTP, respectively,in a total volume of 20 μL"	"Two μg of total RNA from HCCs or matched non-cancerous liver tissues (NC) were reverse-transcripted into cDNA and labeled with cyanine 5-dUTP or cyanine 3-dUTP, respectively,in a total volume of 20 μL"	"Two μg of total RNA from HCCs or matched non-cancerous liver tissues (NC) were reverse-transcripted into cDNA and labeled with cyanine 5-dUTP or cyanine 3-dUTP, respectively,in a total volume of 20 μL"	"Two μg of total RNA from HCCs or matched non-cancerous liver tissues (NC) were reverse-transcripted into cDNA and labeled with cyanine 5-dUTP or cyanine 3-dUTP, respectively,in a total volume of 20 μL"	"Two μg of total RNA from HCCs or matched non-cancerous liver tissues (NC) were reverse-transcripted into cDNA and labeled with cyanine 5-dUTP or cyanine 3-dUTP, respectively,in a total volume of 20 μL"	"Two μg of total RNA from HCCs or matched non-cancerous liver tissues (NC) were reverse-transcripted into cDNA and labeled with cyanine 5-dUTP or cyanine 3-dUTP, respectively,in a total volume of 20 μL"	"Two μg of total RNA from HCCs or matched non-cancerous liver tissues (NC) were reverse-transcripted into cDNA and labeled with cyanine 5-dUTP or cyanine 3-dUTP, respectively,in a total volume of 20 μL"	"Two μg of total RNA from HCCs or matched non-cancerous liver tissues (NC) were reverse-transcripted into cDNA and labeled with cyanine 5-dUTP or cyanine 3-dUTP, respectively,in a total volume of 20 μL"	"Two μg of total RNA from HCCs or matched non-cancerous liver tissues (NC) were reverse-transcripted into cDNA and labeled with cyanine 5-dUTP or cyanine 3-dUTP, respectively,in a total volume of 20 μL"	"Two μg of total RNA from HCCs or matched non-cancerous liver tissues (NC) were reverse-transcripted into cDNA and labeled with cyanine 5-dUTP or cyanine 3-dUTP, respectively,in a total volume of 20 μL"	"Two μg of total RNA from HCCs or matched non-cancerous liver tissues (NC) were reverse-transcripted into cDNA and labeled with cyanine 5-dUTP or cyanine 3-dUTP, respectively,in a total volume of 20 μL"	"Two μg of total RNA from HCCs or matched non-cancerous liver tissues (NC) were reverse-transcripted into cDNA and labeled with cyanine 5-dUTP or cyanine 3-dUTP, respectively,in a total volume of 20 μL"	"Two μg of total RNA from HCCs or matched non-cancerous liver tissues (NC) were reverse-transcripted into cDNA and labeled with cyanine 5-dUTP or cyanine 3-dUTP, respectively,in a total volume of 20 μL"	"Two μg of total RNA from HCCs or matched non-cancerous liver tissues (NC) were reverse-transcripted into cDNA and labeled with cyanine 5-dUTP or cyanine 3-dUTP, respectively,in a total volume of 20 μL"	"Two μg of total RNA from HCCs or matched non-cancerous liver tissues (NC) were reverse-transcripted into cDNA and labeled with cyanine 5-dUTP or cyanine 3-dUTP, respectively,in a total volume of 20 μL"	"Two μg of total RNA from HCCs or matched non-cancerous liver tissues (NC) were reverse-transcripted into cDNA and labeled with cyanine 5-dUTP or cyanine 3-dUTP, respectively,in a total volume of 20 μL"	"Two μg of total RNA from HCCs or matched non-cancerous liver tissues (NC) were reverse-transcripted into cDNA and labeled with cyanine 5-dUTP or cyanine 3-dUTP, respectively,in a total volume of 20 μL"	"Two μg of total RNA from HCCs or matched non-cancerous liver tissues (NC) were reverse-transcripted into cDNA and labeled with cyanine 5-dUTP or cyanine 3-dUTP, respectively,in a total volume of 20 μL"
!Sample_taxid_ch2	"9606"	"9606"	"9606"	"9606"	"9606"	"9606"	"9606"	"9606"	"9606"	"9606"	"9606"	"9606"	"9606"	"9606"	"9606"	"9606"	"9606"	"9606"	"9606"	"9606"	"9606"	"9606"	"9606"	"9606"	"9606"	"9606"	"9606"	"9606"	"9606"	"9606"	"9606"	"9606"	"9606"	"9606"	"9606"	"9606"	"9606"	"9606"	"9606"	"9606"	"9606"	"9606"	"9606"	"9606"	"9606"	"9606"	"9606"	"9606"	"9606"	"9606"	"9606"	"9606"	"9606"	"9606"	"9606"	"9606"	"9606"	"9606"	"9606"	"9606"	"9606"	"9606"	"9606"	"9606"	"9606"	"9606"	"9606"	"9606"	"9606"	"9606"	"9606"	"9606"	"9606"	"9606"	"9606"	"9606"	"9606"	"9606"	"9606"	"9606"	"9606"
!Sample_hyb_protocol	"The equal volumes of labeled cDNAs from HCC and matched NCL were mixed with 2x hybridization solution (10x Denhart’s solution, 1.0% SDS,5x SSC) in a total volume of 50 μL and applied onto a microarray in a hybridization chamber(Corning). Then the chamber was put in a BioMixerTM II hybridization oven (CapitalBio Inc.,Beijing, China) at 45 0C overnight. washed with 1xSSC/0.1%,0.5xSSC and 0.2xSSC."	"The equal volumes of labeled cDNAs from HCC and matched NCL were mixed with 2x hybridization solution (10x Denhart’s solution, 1.0% SDS,5x SSC) in a total volume of 50 μL and applied onto a microarray in a hybridization chamber(Corning). Then the chamber was put in a BioMixerTM II hybridization oven (CapitalBio Inc.,Beijing, China) at 45 0C overnight. washed with 1xSSC/0.1%,0.5xSSC and 0.2xSSC."	"The equal volumes of labeled cDNAs from HCC and matched NCL were mixed with 2x hybridization solution (10x Denhart’s solution, 1.0% SDS,5x SSC) in a total volume of 50 μL and applied onto a microarray in a hybridization chamber(Corning). Then the chamber was put in a BioMixerTM II hybridization oven (CapitalBio Inc.,Beijing, China) at 45 0C overnight. washed with 1xSSC/0.1%,0.5xSSC and 0.2xSSC."	"The equal volumes of labeled cDNAs from HCC and matched NCL were mixed with 2x hybridization solution (10x Denhart’s solution, 1.0% SDS,5x SSC) in a total volume of 50 μL and applied onto a microarray in a hybridization chamber(Corning). Then the chamber was put in a BioMixerTM II hybridization oven (CapitalBio Inc.,Beijing, China) at 45 0C overnight. washed with 1xSSC/0.1%,0.5xSSC and 0.2xSSC."	"The equal volumes of labeled cDNAs from HCC and matched NCL were mixed with 2x hybridization solution (10x Denhart’s solution, 1.0% SDS,5x SSC) in a total volume of 50 μL and applied onto a microarray in a hybridization chamber(Corning). Then the chamber was put in a BioMixerTM II hybridization oven (CapitalBio Inc.,Beijing, China) at 45 0C overnight. washed with 1xSSC/0.1%,0.5xSSC and 0.2xSSC."	"The equal volumes of labeled cDNAs from HCC and matched NCL were mixed with 2x hybridization solution (10x Denhart’s solution, 1.0% SDS,5x SSC) in a total volume of 50 μL and applied onto a microarray in a hybridization chamber(Corning). Then the chamber was put in a BioMixerTM II hybridization oven (CapitalBio Inc.,Beijing, China) at 45 0C overnight. washed with 1xSSC/0.1%,0.5xSSC and 0.2xSSC."	"The equal volumes of labeled cDNAs from HCC and matched NCL were mixed with 2x hybridization solution (10x Denhart’s solution, 1.0% SDS,5x SSC) in a total volume of 50 μL and applied onto a microarray in a hybridization chamber(Corning). Then the chamber was put in a BioMixerTM II hybridization oven (CapitalBio Inc.,Beijing, China) at 45 0C overnight. washed with 1xSSC/0.1%,0.5xSSC and 0.2xSSC."	"The equal volumes of labeled cDNAs from HCC and matched NCL were mixed with 2x hybridization solution (10x Denhart’s solution, 1.0% SDS,5x SSC) in a total volume of 50 μL and applied onto a microarray in a hybridization chamber(Corning). Then the chamber was put in a BioMixerTM II hybridization oven (CapitalBio Inc.,Beijing, China) at 45 0C overnight. washed with 1xSSC/0.1%,0.5xSSC and 0.2xSSC."	"The equal volumes of labeled cDNAs from HCC and matched NCL were mixed with 2x hybridization solution (10x Denhart’s solution, 1.0% SDS,5x SSC) in a total volume of 50 μL and applied onto a microarray in a hybridization chamber(Corning). Then the chamber was put in a BioMixerTM II hybridization oven (CapitalBio Inc.,Beijing, China) at 45 0C overnight. washed with 1xSSC/0.1%,0.5xSSC and 0.2xSSC."	"The equal volumes of labeled cDNAs from HCC and matched NCL were mixed with 2x hybridization solution (10x Denhart’s solution, 1.0% SDS,5x SSC) in a total volume of 50 μL and applied onto a microarray in a hybridization chamber(Corning). Then the chamber was put in a BioMixerTM II hybridization oven (CapitalBio Inc.,Beijing, China) at 45 0C overnight. washed with 1xSSC/0.1%,0.5xSSC and 0.2xSSC."	"The equal volumes of labeled cDNAs from HCC and matched NCL were mixed with 2x hybridization solution (10x Denhart’s solution, 1.0% SDS,5x SSC) in a total volume of 50 μL and applied onto a microarray in a hybridization chamber(Corning). Then the chamber was put in a BioMixerTM II hybridization oven (CapitalBio Inc.,Beijing, China) at 45 0C overnight. washed with 1xSSC/0.1%,0.5xSSC and 0.2xSSC."	"The equal volumes of labeled cDNAs from HCC and matched NCL were mixed with 2x hybridization solution (10x Denhart’s solution, 1.0% SDS,5x SSC) in a total volume of 50 μL and applied onto a microarray in a hybridization chamber(Corning). Then the chamber was put in a BioMixerTM II hybridization oven (CapitalBio Inc.,Beijing, China) at 45 0C overnight. washed with 1xSSC/0.1%,0.5xSSC and 0.2xSSC."	"The equal volumes of labeled cDNAs from HCC and matched NCL were mixed with 2x hybridization solution (10x Denhart’s solution, 1.0% SDS,5x SSC) in a total volume of 50 μL and applied onto a microarray in a hybridization chamber(Corning). Then the chamber was put in a BioMixerTM II hybridization oven (CapitalBio Inc.,Beijing, China) at 45 0C overnight. washed with 1xSSC/0.1%,0.5xSSC and 0.2xSSC."	"The equal volumes of labeled cDNAs from HCC and matched NCL were mixed with 2x hybridization solution (10x Denhart’s solution, 1.0% SDS,5x SSC) in a total volume of 50 μL and applied onto a microarray in a hybridization chamber(Corning). Then the chamber was put in a BioMixerTM II hybridization oven (CapitalBio Inc.,Beijing, China) at 45 0C overnight. washed with 1xSSC/0.1%,0.5xSSC and 0.2xSSC."	"The equal volumes of labeled cDNAs from HCC and matched NCL were mixed with 2x hybridization solution (10x Denhart’s solution, 1.0% SDS,5x SSC) in a total volume of 50 μL and applied onto a microarray in a hybridization chamber(Corning). Then the chamber was put in a BioMixerTM II hybridization oven (CapitalBio Inc.,Beijing, China) at 45 0C overnight. washed with 1xSSC/0.1%,0.5xSSC and 0.2xSSC."	"The equal volumes of labeled cDNAs from HCC and matched NCL were mixed with 2x hybridization solution (10x Denhart’s solution, 1.0% SDS,5x SSC) in a total volume of 50 μL and applied onto a microarray in a hybridization chamber(Corning). Then the chamber was put in a BioMixerTM II hybridization oven (CapitalBio Inc.,Beijing, China) at 45 0C overnight. washed with 1xSSC/0.1%,0.5xSSC and 0.2xSSC."	"The equal volumes of labeled cDNAs from HCC and matched NCL were mixed with 2x hybridization solution (10x Denhart’s solution, 1.0% SDS,5x SSC) in a total volume of 50 μL and applied onto a microarray in a hybridization chamber(Corning). Then the chamber was put in a BioMixerTM II hybridization oven (CapitalBio Inc.,Beijing, China) at 45 0C overnight. washed with 1xSSC/0.1%,0.5xSSC and 0.2xSSC."	"The equal volumes of labeled cDNAs from HCC and matched NCL were mixed with 2x hybridization solution (10x Denhart’s solution, 1.0% SDS,5x SSC) in a total volume of 50 μL and applied onto a microarray in a hybridization chamber(Corning). Then the chamber was put in a BioMixerTM II hybridization oven (CapitalBio Inc.,Beijing, China) at 45 0C overnight. washed with 1xSSC/0.1%,0.5xSSC and 0.2xSSC."	"The equal volumes of labeled cDNAs from HCC and matched NCL were mixed with 2x hybridization solution (10x Denhart’s solution, 1.0% SDS,5x SSC) in a total volume of 50 μL and applied onto a microarray in a hybridization chamber(Corning). Then the chamber was put in a BioMixerTM II hybridization oven (CapitalBio Inc.,Beijing, China) at 45 0C overnight. washed with 1xSSC/0.1%,0.5xSSC and 0.2xSSC."	"The equal volumes of labeled cDNAs from HCC and matched NCL were mixed with 2x hybridization solution (10x Denhart’s solution, 1.0% SDS,5x SSC) in a total volume of 50 μL and applied onto a microarray in a hybridization chamber(Corning). Then the chamber was put in a BioMixerTM II hybridization oven (CapitalBio Inc.,Beijing, China) at 45 0C overnight. washed with 1xSSC/0.1%,0.5xSSC and 0.2xSSC."	"The equal volumes of labeled cDNAs from HCC and matched NCL were mixed with 2x hybridization solution (10x Denhart’s solution, 1.0% SDS,5x SSC) in a total volume of 50 μL and applied onto a microarray in a hybridization chamber(Corning). Then the chamber was put in a BioMixerTM II hybridization oven (CapitalBio Inc.,Beijing, China) at 45 0C overnight. washed with 1xSSC/0.1%,0.5xSSC and 0.2xSSC."	"The equal volumes of labeled cDNAs from HCC and matched NCL were mixed with 2x hybridization solution (10x Denhart’s solution, 1.0% SDS,5x SSC) in a total volume of 50 μL and applied onto a microarray in a hybridization chamber(Corning). Then the chamber was put in a BioMixerTM II hybridization oven (CapitalBio Inc.,Beijing, China) at 45 0C overnight. washed with 1xSSC/0.1%,0.5xSSC and 0.2xSSC."	"The equal volumes of labeled cDNAs from HCC and matched NCL were mixed with 2x hybridization solution (10x Denhart’s solution, 1.0% SDS,5x SSC) in a total volume of 50 μL and applied onto a microarray in a hybridization chamber(Corning). Then the chamber was put in a BioMixerTM II hybridization oven (CapitalBio Inc.,Beijing, China) at 45 0C overnight. washed with 1xSSC/0.1%,0.5xSSC and 0.2xSSC."	"The equal volumes of labeled cDNAs from HCC and matched NCL were mixed with 2x hybridization solution (10x Denhart’s solution, 1.0% SDS,5x SSC) in a total volume of 50 μL and applied onto a microarray in a hybridization chamber(Corning). Then the chamber was put in a BioMixerTM II hybridization oven (CapitalBio Inc.,Beijing, China) at 45 0C overnight. washed with 1xSSC/0.1%,0.5xSSC and 0.2xSSC."	"The equal volumes of labeled cDNAs from HCC and matched NCL were mixed with 2x hybridization solution (10x Denhart’s solution, 1.0% SDS,5x SSC) in a total volume of 50 μL and applied onto a microarray in a hybridization chamber(Corning). Then the chamber was put in a BioMixerTM II hybridization oven (CapitalBio Inc.,Beijing, China) at 45 0C overnight. washed with 1xSSC/0.1%,0.5xSSC and 0.2xSSC."	"The equal volumes of labeled cDNAs from HCC and matched NCL were mixed with 2x hybridization solution (10x Denhart’s solution, 1.0% SDS,5x SSC) in a total volume of 50 μL and applied onto a microarray in a hybridization chamber(Corning). Then the chamber was put in a BioMixerTM II hybridization oven (CapitalBio Inc.,Beijing, China) at 45 0C overnight. washed with 1xSSC/0.1%,0.5xSSC and 0.2xSSC."	"The equal volumes of labeled cDNAs from HCC and matched NCL were mixed with 2x hybridization solution (10x Denhart’s solution, 1.0% SDS,5x SSC) in a total volume of 50 μL and applied onto a microarray in a hybridization chamber(Corning). Then the chamber was put in a BioMixerTM II hybridization oven (CapitalBio Inc.,Beijing, China) at 45 0C overnight. washed with 1xSSC/0.1%,0.5xSSC and 0.2xSSC."	"The equal volumes of labeled cDNAs from HCC and matched NCL were mixed with 2x hybridization solution (10x Denhart’s solution, 1.0% SDS,5x SSC) in a total volume of 50 μL and applied onto a microarray in a hybridization chamber(Corning). Then the chamber was put in a BioMixerTM II hybridization oven (CapitalBio Inc.,Beijing, China) at 45 0C overnight. washed with 1xSSC/0.1%,0.5xSSC and 0.2xSSC."	"The equal volumes of labeled cDNAs from HCC and matched NCL were mixed with 2x hybridization solution (10x Denhart’s solution, 1.0% SDS,5x SSC) in a total volume of 50 μL and applied onto a microarray in a hybridization chamber(Corning). Then the chamber was put in a BioMixerTM II hybridization oven (CapitalBio Inc.,Beijing, China) at 45 0C overnight. washed with 1xSSC/0.1%,0.5xSSC and 0.2xSSC."	"The equal volumes of labeled cDNAs from HCC and matched NCL were mixed with 2x hybridization solution (10x Denhart’s solution, 1.0% SDS,5x SSC) in a total volume of 50 μL and applied onto a microarray in a hybridization chamber(Corning). Then the chamber was put in a BioMixerTM II hybridization oven (CapitalBio Inc.,Beijing, China) at 45 0C overnight. washed with 1xSSC/0.1%,0.5xSSC and 0.2xSSC."	"The equal volumes of labeled cDNAs from HCC and matched NCL were mixed with 2x hybridization solution (10x Denhart’s solution, 1.0% SDS,5x SSC) in a total volume of 50 μL and applied onto a microarray in a hybridization chamber(Corning). Then the chamber was put in a BioMixerTM II hybridization oven (CapitalBio Inc.,Beijing, China) at 45 0C overnight. washed with 1xSSC/0.1%,0.5xSSC and 0.2xSSC."	"The equal volumes of labeled cDNAs from HCC and matched NCL were mixed with 2x hybridization solution (10x Denhart’s solution, 1.0% SDS,5x SSC) in a total volume of 50 μL and applied onto a microarray in a hybridization chamber(Corning). Then the chamber was put in a BioMixerTM II hybridization oven (CapitalBio Inc.,Beijing, China) at 45 0C overnight. washed with 1xSSC/0.1%,0.5xSSC and 0.2xSSC."	"The equal volumes of labeled cDNAs from HCC and matched NCL were mixed with 2x hybridization solution (10x Denhart’s solution, 1.0% SDS,5x SSC) in a total volume of 50 μL and applied onto a microarray in a hybridization chamber(Corning). Then the chamber was put in a BioMixerTM II hybridization oven (CapitalBio Inc.,Beijing, China) at 45 0C overnight. washed with 1xSSC/0.1%,0.5xSSC and 0.2xSSC."	"The equal volumes of labeled cDNAs from HCC and matched NCL were mixed with 2x hybridization solution (10x Denhart’s solution, 1.0% SDS,5x SSC) in a total volume of 50 μL and applied onto a microarray in a hybridization chamber(Corning). Then the chamber was put in a BioMixerTM II hybridization oven (CapitalBio Inc.,Beijing, China) at 45 0C overnight. washed with 1xSSC/0.1%,0.5xSSC and 0.2xSSC."	"The equal volumes of labeled cDNAs from HCC and matched NCL were mixed with 2x hybridization solution (10x Denhart’s solution, 1.0% SDS,5x SSC) in a total volume of 50 μL and applied onto a microarray in a hybridization chamber(Corning). Then the chamber was put in a BioMixerTM II hybridization oven (CapitalBio Inc.,Beijing, China) at 45 0C overnight. washed with 1xSSC/0.1%,0.5xSSC and 0.2xSSC."	"The equal volumes of labeled cDNAs from HCC and matched NCL were mixed with 2x hybridization solution (10x Denhart’s solution, 1.0% SDS,5x SSC) in a total volume of 50 μL and applied onto a microarray in a hybridization chamber(Corning). Then the chamber was put in a BioMixerTM II hybridization oven (CapitalBio Inc.,Beijing, China) at 45 0C overnight. washed with 1xSSC/0.1%,0.5xSSC and 0.2xSSC."	"The equal volumes of labeled cDNAs from HCC and matched NCL were mixed with 2x hybridization solution (10x Denhart’s solution, 1.0% SDS,5x SSC) in a total volume of 50 μL and applied onto a microarray in a hybridization chamber(Corning). Then the chamber was put in a BioMixerTM II hybridization oven (CapitalBio Inc.,Beijing, China) at 45 0C overnight. washed with 1xSSC/0.1%,0.5xSSC and 0.2xSSC."	"The equal volumes of labeled cDNAs from HCC and matched NCL were mixed with 2x hybridization solution (10x Denhart’s solution, 1.0% SDS,5x SSC) in a total volume of 50 μL and applied onto a microarray in a hybridization chamber(Corning). Then the chamber was put in a BioMixerTM II hybridization oven (CapitalBio Inc.,Beijing, China) at 45 0C overnight. washed with 1xSSC/0.1%,0.5xSSC and 0.2xSSC."	"The equal volumes of labeled cDNAs from HCC and matched NCL were mixed with 2x hybridization solution (10x Denhart’s solution, 1.0% SDS,5x SSC) in a total volume of 50 μL and applied onto a microarray in a hybridization chamber(Corning). Then the chamber was put in a BioMixerTM II hybridization oven (CapitalBio Inc.,Beijing, China) at 45 0C overnight. washed with 1xSSC/0.1%,0.5xSSC and 0.2xSSC."	"The equal volumes of labeled cDNAs from HCC and matched NCL were mixed with 2x hybridization solution (10x Denhart’s solution, 1.0% SDS,5x SSC) in a total volume of 50 μL and applied onto a microarray in a hybridization chamber(Corning). Then the chamber was put in a BioMixerTM II hybridization oven (CapitalBio Inc.,Beijing, China) at 45 0C overnight. washed with 1xSSC/0.1%,0.5xSSC and 0.2xSSC."	"The equal volumes of labeled cDNAs from HCC and matched NCL were mixed with 2x hybridization solution (10x Denhart’s solution, 1.0% SDS,5x SSC) in a total volume of 50 μL and applied onto a microarray in a hybridization chamber(Corning). Then the chamber was put in a BioMixerTM II hybridization oven (CapitalBio Inc.,Beijing, China) at 45 0C overnight. washed with 1xSSC/0.1%,0.5xSSC and 0.2xSSC."	"The equal volumes of labeled cDNAs from HCC and matched NCL were mixed with 2x hybridization solution (10x Denhart’s solution, 1.0% SDS,5x SSC) in a total volume of 50 μL and applied onto a microarray in a hybridization chamber(Corning). Then the chamber was put in a BioMixerTM II hybridization oven (CapitalBio Inc.,Beijing, China) at 45 0C overnight. washed with 1xSSC/0.1%,0.5xSSC and 0.2xSSC."	"The equal volumes of labeled cDNAs from HCC and matched NCL were mixed with 2x hybridization solution (10x Denhart’s solution, 1.0% SDS,5x SSC) in a total volume of 50 μL and applied onto a microarray in a hybridization chamber(Corning). Then the chamber was put in a BioMixerTM II hybridization oven (CapitalBio Inc.,Beijing, China) at 45 0C overnight. washed with 1xSSC/0.1%,0.5xSSC and 0.2xSSC."	"The equal volumes of labeled cDNAs from HCC and matched NCL were mixed with 2x hybridization solution (10x Denhart’s solution, 1.0% SDS,5x SSC) in a total volume of 50 μL and applied onto a microarray in a hybridization chamber(Corning). Then the chamber was put in a BioMixerTM II hybridization oven (CapitalBio Inc.,Beijing, China) at 45 0C overnight. washed with 1xSSC/0.1%,0.5xSSC and 0.2xSSC."	"The equal volumes of labeled cDNAs from HCC and matched NCL were mixed with 2x hybridization solution (10x Denhart’s solution, 1.0% SDS,5x SSC) in a total volume of 50 μL and applied onto a microarray in a hybridization chamber(Corning). Then the chamber was put in a BioMixerTM II hybridization oven (CapitalBio Inc.,Beijing, China) at 45 0C overnight. washed with 1xSSC/0.1%,0.5xSSC and 0.2xSSC."	"The equal volumes of labeled cDNAs from HCC and matched NCL were mixed with 2x hybridization solution (10x Denhart’s solution, 1.0% SDS,5x SSC) in a total volume of 50 μL and applied onto a microarray in a hybridization chamber(Corning). Then the chamber was put in a BioMixerTM II hybridization oven (CapitalBio Inc.,Beijing, China) at 45 0C overnight. washed with 1xSSC/0.1%,0.5xSSC and 0.2xSSC."	"The equal volumes of labeled cDNAs from HCC and matched NCL were mixed with 2x hybridization solution (10x Denhart’s solution, 1.0% SDS,5x SSC) in a total volume of 50 μL and applied onto a microarray in a hybridization chamber(Corning). Then the chamber was put in a BioMixerTM II hybridization oven (CapitalBio Inc.,Beijing, China) at 45 0C overnight. washed with 1xSSC/0.1%,0.5xSSC and 0.2xSSC."	"The equal volumes of labeled cDNAs from HCC and matched NCL were mixed with 2x hybridization solution (10x Denhart’s solution, 1.0% SDS,5x SSC) in a total volume of 50 μL and applied onto a microarray in a hybridization chamber(Corning). Then the chamber was put in a BioMixerTM II hybridization oven (CapitalBio Inc.,Beijing, China) at 45 0C overnight. washed with 1xSSC/0.1%,0.5xSSC and 0.2xSSC."	"The equal volumes of labeled cDNAs from HCC and matched NCL were mixed with 2x hybridization solution (10x Denhart’s solution, 1.0% SDS,5x SSC) in a total volume of 50 μL and applied onto a microarray in a hybridization chamber(Corning). Then the chamber was put in a BioMixerTM II hybridization oven (CapitalBio Inc.,Beijing, China) at 45 0C overnight. washed with 1xSSC/0.1%,0.5xSSC and 0.2xSSC."	"The equal volumes of labeled cDNAs from HCC and matched NCL were mixed with 2x hybridization solution (10x Denhart’s solution, 1.0% SDS,5x SSC) in a total volume of 50 μL and applied onto a microarray in a hybridization chamber(Corning). Then the chamber was put in a BioMixerTM II hybridization oven (CapitalBio Inc.,Beijing, China) at 45 0C overnight. washed with 1xSSC/0.1%,0.5xSSC and 0.2xSSC."	"The equal volumes of labeled cDNAs from HCC and matched NCL were mixed with 2x hybridization solution (10x Denhart’s solution, 1.0% SDS,5x SSC) in a total volume of 50 μL and applied onto a microarray in a hybridization chamber(Corning). Then the chamber was put in a BioMixerTM II hybridization oven (CapitalBio Inc.,Beijing, China) at 45 0C overnight. washed with 1xSSC/0.1%,0.5xSSC and 0.2xSSC."	"The equal volumes of labeled cDNAs from HCC and matched NCL were mixed with 2x hybridization solution (10x Denhart’s solution, 1.0% SDS,5x SSC) in a total volume of 50 μL and applied onto a microarray in a hybridization chamber(Corning). Then the chamber was put in a BioMixerTM II hybridization oven (CapitalBio Inc.,Beijing, China) at 45 0C overnight. washed with 1xSSC/0.1%,0.5xSSC and 0.2xSSC."	"The equal volumes of labeled cDNAs from HCC and matched NCL were mixed with 2x hybridization solution (10x Denhart’s solution, 1.0% SDS,5x SSC) in a total volume of 50 μL and applied onto a microarray in a hybridization chamber(Corning). Then the chamber was put in a BioMixerTM II hybridization oven (CapitalBio Inc.,Beijing, China) at 45 0C overnight. washed with 1xSSC/0.1%,0.5xSSC and 0.2xSSC."	"The equal volumes of labeled cDNAs from HCC and matched NCL were mixed with 2x hybridization solution (10x Denhart’s solution, 1.0% SDS,5x SSC) in a total volume of 50 μL and applied onto a microarray in a hybridization chamber(Corning). Then the chamber was put in a BioMixerTM II hybridization oven (CapitalBio Inc.,Beijing, China) at 45 0C overnight. washed with 1xSSC/0.1%,0.5xSSC and 0.2xSSC."	"The equal volumes of labeled cDNAs from HCC and matched NCL were mixed with 2x hybridization solution (10x Denhart’s solution, 1.0% SDS,5x SSC) in a total volume of 50 μL and applied onto a microarray in a hybridization chamber(Corning). Then the chamber was put in a BioMixerTM II hybridization oven (CapitalBio Inc.,Beijing, China) at 45 0C overnight. washed with 1xSSC/0.1%,0.5xSSC and 0.2xSSC."	"The equal volumes of labeled cDNAs from HCC and matched NCL were mixed with 2x hybridization solution (10x Denhart’s solution, 1.0% SDS,5x SSC) in a total volume of 50 μL and applied onto a microarray in a hybridization chamber(Corning). Then the chamber was put in a BioMixerTM II hybridization oven (CapitalBio Inc.,Beijing, China) at 45 0C overnight. washed with 1xSSC/0.1%,0.5xSSC and 0.2xSSC."	"The equal volumes of labeled cDNAs from HCC and matched NCL were mixed with 2x hybridization solution (10x Denhart’s solution, 1.0% SDS,5x SSC) in a total volume of 50 μL and applied onto a microarray in a hybridization chamber(Corning). Then the chamber was put in a BioMixerTM II hybridization oven (CapitalBio Inc.,Beijing, China) at 45 0C overnight. washed with 1xSSC/0.1%,0.5xSSC and 0.2xSSC."	"The equal volumes of labeled cDNAs from HCC and matched NCL were mixed with 2x hybridization solution (10x Denhart’s solution, 1.0% SDS,5x SSC) in a total volume of 50 μL and applied onto a microarray in a hybridization chamber(Corning). Then the chamber was put in a BioMixerTM II hybridization oven (CapitalBio Inc.,Beijing, China) at 45 0C overnight. washed with 1xSSC/0.1%,0.5xSSC and 0.2xSSC."	"The equal volumes of labeled cDNAs from HCC and matched NCL were mixed with 2x hybridization solution (10x Denhart’s solution, 1.0% SDS,5x SSC) in a total volume of 50 μL and applied onto a microarray in a hybridization chamber(Corning). Then the chamber was put in a BioMixerTM II hybridization oven (CapitalBio Inc.,Beijing, China) at 45 0C overnight. washed with 1xSSC/0.1%,0.5xSSC and 0.2xSSC."	"The equal volumes of labeled cDNAs from HCC and matched NCL were mixed with 2x hybridization solution (10x Denhart’s solution, 1.0% SDS,5x SSC) in a total volume of 50 μL and applied onto a microarray in a hybridization chamber(Corning). Then the chamber was put in a BioMixerTM II hybridization oven (CapitalBio Inc.,Beijing, China) at 45 0C overnight. washed with 1xSSC/0.1%,0.5xSSC and 0.2xSSC."	"The equal volumes of labeled cDNAs from HCC and matched NCL were mixed with 2x hybridization solution (10x Denhart’s solution, 1.0% SDS,5x SSC) in a total volume of 50 μL and applied onto a microarray in a hybridization chamber(Corning). Then the chamber was put in a BioMixerTM II hybridization oven (CapitalBio Inc.,Beijing, China) at 45 0C overnight. washed with 1xSSC/0.1%,0.5xSSC and 0.2xSSC."	"The equal volumes of labeled cDNAs from HCC and matched NCL were mixed with 2x hybridization solution (10x Denhart’s solution, 1.0% SDS,5x SSC) in a total volume of 50 μL and applied onto a microarray in a hybridization chamber(Corning). Then the chamber was put in a BioMixerTM II hybridization oven (CapitalBio Inc.,Beijing, China) at 45 0C overnight. washed with 1xSSC/0.1%,0.5xSSC and 0.2xSSC."	"The equal volumes of labeled cDNAs from HCC and matched NCL were mixed with 2x hybridization solution (10x Denhart’s solution, 1.0% SDS,5x SSC) in a total volume of 50 μL and applied onto a microarray in a hybridization chamber(Corning). Then the chamber was put in a BioMixerTM II hybridization oven (CapitalBio Inc.,Beijing, China) at 45 0C overnight. washed with 1xSSC/0.1%,0.5xSSC and 0.2xSSC."	"The equal volumes of labeled cDNAs from HCC and matched NCL were mixed with 2x hybridization solution (10x Denhart’s solution, 1.0% SDS,5x SSC) in a total volume of 50 μL and applied onto a microarray in a hybridization chamber(Corning). Then the chamber was put in a BioMixerTM II hybridization oven (CapitalBio Inc.,Beijing, China) at 45 0C overnight. washed with 1xSSC/0.1%,0.5xSSC and 0.2xSSC."	"The equal volumes of labeled cDNAs from HCC and matched NCL were mixed with 2x hybridization solution (10x Denhart’s solution, 1.0% SDS,5x SSC) in a total volume of 50 μL and applied onto a microarray in a hybridization chamber(Corning). Then the chamber was put in a BioMixerTM II hybridization oven (CapitalBio Inc.,Beijing, China) at 45 0C overnight. washed with 1xSSC/0.1%,0.5xSSC and 0.2xSSC."	"The equal volumes of labeled cDNAs from HCC and matched NCL were mixed with 2x hybridization solution (10x Denhart’s solution, 1.0% SDS,5x SSC) in a total volume of 50 μL and applied onto a microarray in a hybridization chamber(Corning). Then the chamber was put in a BioMixerTM II hybridization oven (CapitalBio Inc.,Beijing, China) at 45 0C overnight. washed with 1xSSC/0.1%,0.5xSSC and 0.2xSSC."	"The equal volumes of labeled cDNAs from HCC and matched NCL were mixed with 2x hybridization solution (10x Denhart’s solution, 1.0% SDS,5x SSC) in a total volume of 50 μL and applied onto a microarray in a hybridization chamber(Corning). Then the chamber was put in a BioMixerTM II hybridization oven (CapitalBio Inc.,Beijing, China) at 45 0C overnight. washed with 1xSSC/0.1%,0.5xSSC and 0.2xSSC."	"The equal volumes of labeled cDNAs from HCC and matched NCL were mixed with 2x hybridization solution (10x Denhart’s solution, 1.0% SDS,5x SSC) in a total volume of 50 μL and applied onto a microarray in a hybridization chamber(Corning). Then the chamber was put in a BioMixerTM II hybridization oven (CapitalBio Inc.,Beijing, China) at 45 0C overnight. washed with 1xSSC/0.1%,0.5xSSC and 0.2xSSC."	"The equal volumes of labeled cDNAs from HCC and matched NCL were mixed with 2x hybridization solution (10x Denhart’s solution, 1.0% SDS,5x SSC) in a total volume of 50 μL and applied onto a microarray in a hybridization chamber(Corning). Then the chamber was put in a BioMixerTM II hybridization oven (CapitalBio Inc.,Beijing, China) at 45 0C overnight. washed with 1xSSC/0.1%,0.5xSSC and 0.2xSSC."	"The equal volumes of labeled cDNAs from HCC and matched NCL were mixed with 2x hybridization solution (10x Denhart’s solution, 1.0% SDS,5x SSC) in a total volume of 50 μL and applied onto a microarray in a hybridization chamber(Corning). Then the chamber was put in a BioMixerTM II hybridization oven (CapitalBio Inc.,Beijing, China) at 45 0C overnight. washed with 1xSSC/0.1%,0.5xSSC and 0.2xSSC."	"The equal volumes of labeled cDNAs from HCC and matched NCL were mixed with 2x hybridization solution (10x Denhart’s solution, 1.0% SDS,5x SSC) in a total volume of 50 μL and applied onto a microarray in a hybridization chamber(Corning). Then the chamber was put in a BioMixerTM II hybridization oven (CapitalBio Inc.,Beijing, China) at 45 0C overnight. washed with 1xSSC/0.1%,0.5xSSC and 0.2xSSC."	"The equal volumes of labeled cDNAs from HCC and matched NCL were mixed with 2x hybridization solution (10x Denhart’s solution, 1.0% SDS,5x SSC) in a total volume of 50 μL and applied onto a microarray in a hybridization chamber(Corning). Then the chamber was put in a BioMixerTM II hybridization oven (CapitalBio Inc.,Beijing, China) at 45 0C overnight. washed with 1xSSC/0.1%,0.5xSSC and 0.2xSSC."	"The equal volumes of labeled cDNAs from HCC and matched NCL were mixed with 2x hybridization solution (10x Denhart’s solution, 1.0% SDS,5x SSC) in a total volume of 50 μL and applied onto a microarray in a hybridization chamber(Corning). Then the chamber was put in a BioMixerTM II hybridization oven (CapitalBio Inc.,Beijing, China) at 45 0C overnight. washed with 1xSSC/0.1%,0.5xSSC and 0.2xSSC."	"The equal volumes of labeled cDNAs from HCC and matched NCL were mixed with 2x hybridization solution (10x Denhart’s solution, 1.0% SDS,5x SSC) in a total volume of 50 μL and applied onto a microarray in a hybridization chamber(Corning). Then the chamber was put in a BioMixerTM II hybridization oven (CapitalBio Inc.,Beijing, China) at 45 0C overnight. washed with 1xSSC/0.1%,0.5xSSC and 0.2xSSC."	"The equal volumes of labeled cDNAs from HCC and matched NCL were mixed with 2x hybridization solution (10x Denhart’s solution, 1.0% SDS,5x SSC) in a total volume of 50 μL and applied onto a microarray in a hybridization chamber(Corning). Then the chamber was put in a BioMixerTM II hybridization oven (CapitalBio Inc.,Beijing, China) at 45 0C overnight. washed with 1xSSC/0.1%,0.5xSSC and 0.2xSSC."	"The equal volumes of labeled cDNAs from HCC and matched NCL were mixed with 2x hybridization solution (10x Denhart’s solution, 1.0% SDS,5x SSC) in a total volume of 50 μL and applied onto a microarray in a hybridization chamber(Corning). Then the chamber was put in a BioMixerTM II hybridization oven (CapitalBio Inc.,Beijing, China) at 45 0C overnight. washed with 1xSSC/0.1%,0.5xSSC and 0.2xSSC."	"The equal volumes of labeled cDNAs from HCC and matched NCL were mixed with 2x hybridization solution (10x Denhart’s solution, 1.0% SDS,5x SSC) in a total volume of 50 μL and applied onto a microarray in a hybridization chamber(Corning). Then the chamber was put in a BioMixerTM II hybridization oven (CapitalBio Inc.,Beijing, China) at 45 0C overnight. washed with 1xSSC/0.1%,0.5xSSC and 0.2xSSC."	"The equal volumes of labeled cDNAs from HCC and matched NCL were mixed with 2x hybridization solution (10x Denhart’s solution, 1.0% SDS,5x SSC) in a total volume of 50 μL and applied onto a microarray in a hybridization chamber(Corning). Then the chamber was put in a BioMixerTM II hybridization oven (CapitalBio Inc.,Beijing, China) at 45 0C overnight. washed with 1xSSC/0.1%,0.5xSSC and 0.2xSSC."	"The equal volumes of labeled cDNAs from HCC and matched NCL were mixed with 2x hybridization solution (10x Denhart’s solution, 1.0% SDS,5x SSC) in a total volume of 50 μL and applied onto a microarray in a hybridization chamber(Corning). Then the chamber was put in a BioMixerTM II hybridization oven (CapitalBio Inc.,Beijing, China) at 45 0C overnight. washed with 1xSSC/0.1%,0.5xSSC and 0.2xSSC."	"The equal volumes of labeled cDNAs from HCC and matched NCL were mixed with 2x hybridization solution (10x Denhart’s solution, 1.0% SDS,5x SSC) in a total volume of 50 μL and applied onto a microarray in a hybridization chamber(Corning). Then the chamber was put in a BioMixerTM II hybridization oven (CapitalBio Inc.,Beijing, China) at 45 0C overnight. washed with 1xSSC/0.1%,0.5xSSC and 0.2xSSC."	"The equal volumes of labeled cDNAs from HCC and matched NCL were mixed with 2x hybridization solution (10x Denhart’s solution, 1.0% SDS,5x SSC) in a total volume of 50 μL and applied onto a microarray in a hybridization chamber(Corning). Then the chamber was put in a BioMixerTM II hybridization oven (CapitalBio Inc.,Beijing, China) at 45 0C overnight. washed with 1xSSC/0.1%,0.5xSSC and 0.2xSSC."
!Sample_scan_protocol	"scanned in a LuxScanTM -10K Scanner (capitalBio Inc.,Beijing, China)."	"scanned in a LuxScanTM -10K Scanner (capitalBio Inc.,Beijing, China)."	"scanned in a LuxScanTM -10K Scanner (capitalBio Inc.,Beijing, China)."	"scanned in a LuxScanTM -10K Scanner (capitalBio Inc.,Beijing, China)."	"scanned in a LuxScanTM -10K Scanner (capitalBio Inc.,Beijing, China)."	"scanned in a LuxScanTM -10K Scanner (capitalBio Inc.,Beijing, China)."	"scanned in a LuxScanTM -10K Scanner (capitalBio Inc.,Beijing, China)."	"scanned in a LuxScanTM -10K Scanner (capitalBio Inc.,Beijing, China)."	"scanned in a LuxScanTM -10K Scanner (capitalBio Inc.,Beijing, China)."	"scanned in a LuxScanTM -10K Scanner (capitalBio Inc.,Beijing, China)."	"scanned in a LuxScanTM -10K Scanner (capitalBio Inc.,Beijing, China)."	"scanned in a LuxScanTM -10K Scanner (capitalBio Inc.,Beijing, China)."	"scanned in a LuxScanTM -10K Scanner (capitalBio Inc.,Beijing, China)."	"scanned in a LuxScanTM -10K Scanner (capitalBio Inc.,Beijing, China)."	"scanned in a LuxScanTM -10K Scanner (capitalBio Inc.,Beijing, China)."	"scanned in a LuxScanTM -10K Scanner (capitalBio Inc.,Beijing, China)."	"scanned in a LuxScanTM -10K Scanner (capitalBio Inc.,Beijing, China)."	"scanned in a LuxScanTM -10K Scanner (capitalBio Inc.,Beijing, China)."	"scanned in a LuxScanTM -10K Scanner (capitalBio Inc.,Beijing, China)."	"scanned in a LuxScanTM -10K Scanner (capitalBio Inc.,Beijing, China)."	"scanned in a LuxScanTM -10K Scanner (capitalBio Inc.,Beijing, China)."	"scanned in a LuxScanTM -10K Scanner (capitalBio Inc.,Beijing, China)."	"scanned in a LuxScanTM -10K Scanner (capitalBio Inc.,Beijing, China)."	"scanned in a LuxScanTM -10K Scanner (capitalBio Inc.,Beijing, China)."	"scanned in a LuxScanTM -10K Scanner (capitalBio Inc.,Beijing, China)."	"scanned in a LuxScanTM -10K Scanner (capitalBio Inc.,Beijing, China)."	"scanned in a LuxScanTM -10K Scanner (capitalBio Inc.,Beijing, China)."	"scanned in a LuxScanTM -10K Scanner (capitalBio Inc.,Beijing, China)."	"scanned in a LuxScanTM -10K Scanner (capitalBio Inc.,Beijing, China)."	"scanned in a LuxScanTM -10K Scanner (capitalBio Inc.,Beijing, China)."	"scanned in a LuxScanTM -10K Scanner (capitalBio Inc.,Beijing, China)."	"scanned in a LuxScanTM -10K Scanner (capitalBio Inc.,Beijing, China)."	"scanned in a LuxScanTM -10K Scanner (capitalBio Inc.,Beijing, China)."	"scanned in a LuxScanTM -10K Scanner (capitalBio Inc.,Beijing, China)."	"scanned in a LuxScanTM -10K Scanner (capitalBio Inc.,Beijing, China)."	"scanned in a LuxScanTM -10K Scanner (capitalBio Inc.,Beijing, China)."	"scanned in a LuxScanTM -10K Scanner (capitalBio Inc.,Beijing, China)."	"scanned in a LuxScanTM -10K Scanner (capitalBio Inc.,Beijing, China)."	"scanned in a LuxScanTM -10K Scanner (capitalBio Inc.,Beijing, China)."	"scanned in a LuxScanTM -10K Scanner (capitalBio Inc.,Beijing, China)."	"scanned in a LuxScanTM -10K Scanner (capitalBio Inc.,Beijing, China)."	"scanned in a LuxScanTM -10K Scanner (capitalBio Inc.,Beijing, China)."	"scanned in a LuxScanTM -10K Scanner (capitalBio Inc.,Beijing, China)."	"scanned in a LuxScanTM -10K Scanner (capitalBio Inc.,Beijing, China)."	"scanned in a LuxScanTM -10K Scanner (capitalBio Inc.,Beijing, China)."	"scanned in a LuxScanTM -10K Scanner (capitalBio Inc.,Beijing, China)."	"scanned in a LuxScanTM -10K Scanner (capitalBio Inc.,Beijing, China)."	"scanned in a LuxScanTM -10K Scanner (capitalBio Inc.,Beijing, China)."	"scanned in a LuxScanTM -10K Scanner (capitalBio Inc.,Beijing, China)."	"scanned in a LuxScanTM -10K Scanner (capitalBio Inc.,Beijing, China)."	"scanned in a LuxScanTM -10K Scanner (capitalBio Inc.,Beijing, China)."	"scanned in a LuxScanTM -10K Scanner (capitalBio Inc.,Beijing, China)."	"scanned in a LuxScanTM -10K Scanner (capitalBio Inc.,Beijing, China)."	"scanned in a LuxScanTM -10K Scanner (capitalBio Inc.,Beijing, China)."	"scanned in a LuxScanTM -10K Scanner (capitalBio Inc.,Beijing, China)."	"scanned in a LuxScanTM -10K Scanner (capitalBio Inc.,Beijing, China)."	"scanned in a LuxScanTM -10K Scanner (capitalBio Inc.,Beijing, China)."	"scanned in a LuxScanTM -10K Scanner (capitalBio Inc.,Beijing, China)."	"scanned in a LuxScanTM -10K Scanner (capitalBio Inc.,Beijing, China)."	"scanned in a LuxScanTM -10K Scanner (capitalBio Inc.,Beijing, China)."	"scanned in a LuxScanTM -10K Scanner (capitalBio Inc.,Beijing, China)."	"scanned in a LuxScanTM -10K Scanner (capitalBio Inc.,Beijing, China)."	"scanned in a LuxScanTM -10K Scanner (capitalBio Inc.,Beijing, China)."	"scanned in a LuxScanTM -10K Scanner (capitalBio Inc.,Beijing, China)."	"scanned in a LuxScanTM -10K Scanner (capitalBio Inc.,Beijing, China)."	"scanned in a LuxScanTM -10K Scanner (capitalBio Inc.,Beijing, China)."	"scanned in a LuxScanTM -10K Scanner (capitalBio Inc.,Beijing, China)."	"scanned in a LuxScanTM -10K Scanner (capitalBio Inc.,Beijing, China)."	"scanned in a LuxScanTM -10K Scanner (capitalBio Inc.,Beijing, China)."	"scanned in a LuxScanTM -10K Scanner (capitalBio Inc.,Beijing, China)."	"scanned in a LuxScanTM -10K Scanner (capitalBio Inc.,Beijing, China)."	"scanned in a LuxScanTM -10K Scanner (capitalBio Inc.,Beijing, China)."	"scanned in a LuxScanTM -10K Scanner (capitalBio Inc.,Beijing, China)."	"scanned in a LuxScanTM -10K Scanner (capitalBio Inc.,Beijing, China)."	"scanned in a LuxScanTM -10K Scanner (capitalBio Inc.,Beijing, China)."	"scanned in a LuxScanTM -10K Scanner (capitalBio Inc.,Beijing, China)."	"scanned in a LuxScanTM -10K Scanner (capitalBio Inc.,Beijing, China)."	"scanned in a LuxScanTM -10K Scanner (capitalBio Inc.,Beijing, China)."	"scanned in a LuxScanTM -10K Scanner (capitalBio Inc.,Beijing, China)."	"scanned in a LuxScanTM -10K Scanner (capitalBio Inc.,Beijing, China)."	"scanned in a LuxScanTM -10K Scanner (capitalBio Inc.,Beijing, China)."
!Sample_scan_protocol	"Images were quantified using GenePix Pro (version 6.0)."	"Images were quantified using GenePix Pro (version 6.0)."	"Images were quantified using GenePix Pro (version 6.0)."	"Images were quantified using GenePix Pro (version 6.0)."	"Images were quantified using GenePix Pro (version 6.0)."	"Images were quantified using GenePix Pro (version 6.0)."	"Images were quantified using GenePix Pro (version 6.0)."	"Images were quantified using GenePix Pro (version 6.0)."	"Images were quantified using GenePix Pro (version 6.0)."	"Images were quantified using GenePix Pro (version 6.0)."	"Images were quantified using GenePix Pro (version 6.0)."	"Images were quantified using GenePix Pro (version 6.0)."	"Images were quantified using GenePix Pro (version 6.0)."	"Images were quantified using GenePix Pro (version 6.0)."	"Images were quantified using GenePix Pro (version 6.0)."	"Images were quantified using GenePix Pro (version 6.0)."	"Images were quantified using GenePix Pro (version 6.0)."	"Images were quantified using GenePix Pro (version 6.0)."	"Images were quantified using GenePix Pro (version 6.0)."	"Images were quantified using GenePix Pro (version 6.0)."	"Images were quantified using GenePix Pro (version 6.0)."	"Images were quantified using GenePix Pro (version 6.0)."	"Images were quantified using GenePix Pro (version 6.0)."	"Images were quantified using GenePix Pro (version 6.0)."	"Images were quantified using GenePix Pro (version 6.0)."	"Images were quantified using GenePix Pro (version 6.0)."	"Images were quantified using GenePix Pro (version 6.0)."	"Images were quantified using GenePix Pro (version 6.0)."	"Images were quantified using GenePix Pro (version 6.0)."	"Images were quantified using GenePix Pro (version 6.0)."	"Images were quantified using GenePix Pro (version 6.0)."	"Images were quantified using GenePix Pro (version 6.0)."	"Images were quantified using GenePix Pro (version 6.0)."	"Images were quantified using GenePix Pro (version 6.0)."	"Images were quantified using GenePix Pro (version 6.0)."	"Images were quantified using GenePix Pro (version 6.0)."	"Images were quantified using GenePix Pro (version 6.0)."	"Images were quantified using GenePix Pro (version 6.0)."	"Images were quantified using GenePix Pro (version 6.0)."	"Images were quantified using GenePix Pro (version 6.0)."	"Images were quantified using GenePix Pro (version 6.0)."	"Images were quantified using GenePix Pro (version 6.0)."	"Images were quantified using GenePix Pro (version 6.0)."	"Images were quantified using GenePix Pro (version 6.0)."	"Images were quantified using GenePix Pro (version 6.0)."	"Images were quantified using GenePix Pro (version 6.0)."	"Images were quantified using GenePix Pro (version 6.0)."	"Images were quantified using GenePix Pro (version 6.0)."	"Images were quantified using GenePix Pro (version 6.0)."	"Images were quantified using GenePix Pro (version 6.0)."	"Images were quantified using GenePix Pro (version 6.0)."	"Images were quantified using GenePix Pro (version 6.0)."	"Images were quantified using GenePix Pro (version 6.0)."	"Images were quantified using GenePix Pro (version 6.0)."	"Images were quantified using GenePix Pro (version 6.0)."	"Images were quantified using GenePix Pro (version 6.0)."	"Images were quantified using GenePix Pro (version 6.0)."	"Images were quantified using GenePix Pro (version 6.0)."	"Images were quantified using GenePix Pro (version 6.0)."	"Images were quantified using GenePix Pro (version 6.0)."	"Images were quantified using GenePix Pro (version 6.0)."	"Images were quantified using GenePix Pro (version 6.0)."	"Images were quantified using GenePix Pro (version 6.0)."	"Images were quantified using GenePix Pro (version 6.0)."	"Images were quantified using GenePix Pro (version 6.0)."	"Images were quantified using GenePix Pro (version 6.0)."	"Images were quantified using GenePix Pro (version 6.0)."	"Images were quantified using GenePix Pro (version 6.0)."	"Images were quantified using GenePix Pro (version 6.0)."	"Images were quantified using GenePix Pro (version 6.0)."	"Images were quantified using GenePix Pro (version 6.0)."	"Images were quantified using GenePix Pro (version 6.0)."	"Images were quantified using GenePix Pro (version 6.0)."	"Images were quantified using GenePix Pro (version 6.0)."	"Images were quantified using GenePix Pro (version 6.0)."	"Images were quantified using GenePix Pro (version 6.0)."	"Images were quantified using GenePix Pro (version 6.0)."	"Images were quantified using GenePix Pro (version 6.0)."	"Images were quantified using GenePix Pro (version 6.0)."	"Images were quantified using GenePix Pro (version 6.0)."	"Images were quantified using GenePix Pro (version 6.0)."
!Sample_data_processing	"LOWESS normalized, background subtracted data obtained from log2 of processed Red signal/processed Green signal. Arraytools BRB 4.1 was used."	"LOWESS normalized, background subtracted data obtained from log2 of processed Red signal/processed Green signal. Arraytools BRB 4.1 was used."	"LOWESS normalized, background subtracted data obtained from log2 of processed Red signal/processed Green signal. Arraytools BRB 4.1 was used."	"LOWESS normalized, background subtracted data obtained from log2 of processed Red signal/processed Green signal. Arraytools BRB 4.1 was used."	"LOWESS normalized, background subtracted data obtained from log2 of processed Red signal/processed Green signal. Arraytools BRB 4.1 was used."	"LOWESS normalized, background subtracted data obtained from log2 of processed Red signal/processed Green signal. Arraytools BRB 4.1 was used."	"LOWESS normalized, background subtracted data obtained from log2 of processed Red signal/processed Green signal. Arraytools BRB 4.1 was used."	"LOWESS normalized, background subtracted data obtained from log2 of processed Red signal/processed Green signal. Arraytools BRB 4.1 was used."	"LOWESS normalized, background subtracted data obtained from log2 of processed Red signal/processed Green signal. Arraytools BRB 4.1 was used."	"LOWESS normalized, background subtracted data obtained from log2 of processed Red signal/processed Green signal. Arraytools BRB 4.1 was used."	"LOWESS normalized, background subtracted data obtained from log2 of processed Red signal/processed Green signal. Arraytools BRB 4.1 was used."	"LOWESS normalized, background subtracted data obtained from log2 of processed Red signal/processed Green signal. Arraytools BRB 4.1 was used."	"LOWESS normalized, background subtracted data obtained from log2 of processed Red signal/processed Green signal. Arraytools BRB 4.1 was used."	"LOWESS normalized, background subtracted data obtained from log2 of processed Red signal/processed Green signal. Arraytools BRB 4.1 was used."	"LOWESS normalized, background subtracted data obtained from log2 of processed Red signal/processed Green signal. Arraytools BRB 4.1 was used."	"LOWESS normalized, background subtracted data obtained from log2 of processed Red signal/processed Green signal. Arraytools BRB 4.1 was used."	"LOWESS normalized, background subtracted data obtained from log2 of processed Red signal/processed Green signal. Arraytools BRB 4.1 was used."	"LOWESS normalized, background subtracted data obtained from log2 of processed Red signal/processed Green signal. Arraytools BRB 4.1 was used."	"LOWESS normalized, background subtracted data obtained from log2 of processed Red signal/processed Green signal. Arraytools BRB 4.1 was used."	"LOWESS normalized, background subtracted data obtained from log2 of processed Red signal/processed Green signal. Arraytools BRB 4.1 was used."	"LOWESS normalized, background subtracted data obtained from log2 of processed Red signal/processed Green signal. Arraytools BRB 4.1 was used."	"LOWESS normalized, background subtracted data obtained from log2 of processed Red signal/processed Green signal. Arraytools BRB 4.1 was used."	"LOWESS normalized, background subtracted data obtained from log2 of processed Red signal/processed Green signal. Arraytools BRB 4.1 was used."	"LOWESS normalized, background subtracted data obtained from log2 of processed Red signal/processed Green signal. Arraytools BRB 4.1 was used."	"LOWESS normalized, background subtracted data obtained from log2 of processed Red signal/processed Green signal. Arraytools BRB 4.1 was used."	"LOWESS normalized, background subtracted data obtained from log2 of processed Red signal/processed Green signal. Arraytools BRB 4.1 was used."	"LOWESS normalized, background subtracted data obtained from log2 of processed Red signal/processed Green signal. Arraytools BRB 4.1 was used."	"LOWESS normalized, background subtracted data obtained from log2 of processed Red signal/processed Green signal. Arraytools BRB 4.1 was used."	"LOWESS normalized, background subtracted data obtained from log2 of processed Red signal/processed Green signal. Arraytools BRB 4.1 was used."	"LOWESS normalized, background subtracted data obtained from log2 of processed Red signal/processed Green signal. Arraytools BRB 4.1 was used."	"LOWESS normalized, background subtracted data obtained from log2 of processed Red signal/processed Green signal. Arraytools BRB 4.1 was used."	"LOWESS normalized, background subtracted data obtained from log2 of processed Red signal/processed Green signal. Arraytools BRB 4.1 was used."	"LOWESS normalized, background subtracted data obtained from log2 of processed Red signal/processed Green signal. Arraytools BRB 4.1 was used."	"LOWESS normalized, background subtracted data obtained from log2 of processed Red signal/processed Green signal. Arraytools BRB 4.1 was used."	"LOWESS normalized, background subtracted data obtained from log2 of processed Red signal/processed Green signal. Arraytools BRB 4.1 was used."	"LOWESS normalized, background subtracted data obtained from log2 of processed Red signal/processed Green signal. Arraytools BRB 4.1 was used."	"LOWESS normalized, background subtracted data obtained from log2 of processed Red signal/processed Green signal. Arraytools BRB 4.1 was used."	"LOWESS normalized, background subtracted data obtained from log2 of processed Red signal/processed Green signal. Arraytools BRB 4.1 was used."	"LOWESS normalized, background subtracted data obtained from log2 of processed Red signal/processed Green signal. Arraytools BRB 4.1 was used."	"LOWESS normalized, background subtracted data obtained from log2 of processed Red signal/processed Green signal. Arraytools BRB 4.1 was used."	"LOWESS normalized, background subtracted data obtained from log2 of processed Red signal/processed Green signal. Arraytools BRB 4.1 was used."	"LOWESS normalized, background subtracted data obtained from log2 of processed Red signal/processed Green signal. Arraytools BRB 4.1 was used."	"LOWESS normalized, background subtracted data obtained from log2 of processed Red signal/processed Green signal. Arraytools BRB 4.1 was used."	"LOWESS normalized, background subtracted data obtained from log2 of processed Red signal/processed Green signal. Arraytools BRB 4.1 was used."	"LOWESS normalized, background subtracted data obtained from log2 of processed Red signal/processed Green signal. Arraytools BRB 4.1 was used."	"LOWESS normalized, background subtracted data obtained from log2 of processed Red signal/processed Green signal. Arraytools BRB 4.1 was used."	"LOWESS normalized, background subtracted data obtained from log2 of processed Red signal/processed Green signal. Arraytools BRB 4.1 was used."	"LOWESS normalized, background subtracted data obtained from log2 of processed Red signal/processed Green signal. Arraytools BRB 4.1 was used."	"LOWESS normalized, background subtracted data obtained from log2 of processed Red signal/processed Green signal. Arraytools BRB 4.1 was used."	"LOWESS normalized, background subtracted data obtained from log2 of processed Red signal/processed Green signal. Arraytools BRB 4.1 was used."	"LOWESS normalized, background subtracted data obtained from log2 of processed Red signal/processed Green signal. Arraytools BRB 4.1 was used."	"LOWESS normalized, background subtracted data obtained from log2 of processed Red signal/processed Green signal. Arraytools BRB 4.1 was used."	"LOWESS normalized, background subtracted data obtained from log2 of processed Red signal/processed Green signal. Arraytools BRB 4.1 was used."	"LOWESS normalized, background subtracted data obtained from log2 of processed Red signal/processed Green signal. Arraytools BRB 4.1 was used."	"LOWESS normalized, background subtracted data obtained from log2 of processed Red signal/processed Green signal. Arraytools BRB 4.1 was used."	"LOWESS normalized, background subtracted data obtained from log2 of processed Red signal/processed Green signal. Arraytools BRB 4.1 was used."	"LOWESS normalized, background subtracted data obtained from log2 of processed Red signal/processed Green signal. Arraytools BRB 4.1 was used."	"LOWESS normalized, background subtracted data obtained from log2 of processed Red signal/processed Green signal. Arraytools BRB 4.1 was used."	"LOWESS normalized, background subtracted data obtained from log2 of processed Red signal/processed Green signal. Arraytools BRB 4.1 was used."	"LOWESS normalized, background subtracted data obtained from log2 of processed Red signal/processed Green signal. Arraytools BRB 4.1 was used."	"LOWESS normalized, background subtracted data obtained from log2 of processed Red signal/processed Green signal. Arraytools BRB 4.1 was used."	"LOWESS normalized, background subtracted data obtained from log2 of processed Red signal/processed Green signal. Arraytools BRB 4.1 was used."	"LOWESS normalized, background subtracted data obtained from log2 of processed Red signal/processed Green signal. Arraytools BRB 4.1 was used."	"LOWESS normalized, background subtracted data obtained from log2 of processed Red signal/processed Green signal. Arraytools BRB 4.1 was used."	"LOWESS normalized, background subtracted data obtained from log2 of processed Red signal/processed Green signal. Arraytools BRB 4.1 was used."	"LOWESS normalized, background subtracted data obtained from log2 of processed Red signal/processed Green signal. Arraytools BRB 4.1 was used."	"LOWESS normalized, background subtracted data obtained from log2 of processed Red signal/processed Green signal. Arraytools BRB 4.1 was used."	"LOWESS normalized, background subtracted data obtained from log2 of processed Red signal/processed Green signal. Arraytools BRB 4.1 was used."	"LOWESS normalized, background subtracted data obtained from log2 of processed Red signal/processed Green signal. Arraytools BRB 4.1 was used."	"LOWESS normalized, background subtracted data obtained from log2 of processed Red signal/processed Green signal. Arraytools BRB 4.1 was used."	"LOWESS normalized, background subtracted data obtained from log2 of processed Red signal/processed Green signal. Arraytools BRB 4.1 was used."	"LOWESS normalized, background subtracted data obtained from log2 of processed Red signal/processed Green signal. Arraytools BRB 4.1 was used."	"LOWESS normalized, background subtracted data obtained from log2 of processed Red signal/processed Green signal. Arraytools BRB 4.1 was used."	"LOWESS normalized, background subtracted data obtained from log2 of processed Red signal/processed Green signal. Arraytools BRB 4.1 was used."	"LOWESS normalized, background subtracted data obtained from log2 of processed Red signal/processed Green signal. Arraytools BRB 4.1 was used."	"LOWESS normalized, background subtracted data obtained from log2 of processed Red signal/processed Green signal. Arraytools BRB 4.1 was used."	"LOWESS normalized, background subtracted data obtained from log2 of processed Red signal/processed Green signal. Arraytools BRB 4.1 was used."	"LOWESS normalized, background subtracted data obtained from log2 of processed Red signal/processed Green signal. Arraytools BRB 4.1 was used."	"LOWESS normalized, background subtracted data obtained from log2 of processed Red signal/processed Green signal. Arraytools BRB 4.1 was used."	"LOWESS normalized, background subtracted data obtained from log2 of processed Red signal/processed Green signal. Arraytools BRB 4.1 was used."	"LOWESS normalized, background subtracted data obtained from log2 of processed Red signal/processed Green signal. Arraytools BRB 4.1 was used."
!Sample_platform_id	"GPL13128"	"GPL13128"	"GPL13128"	"GPL13128"	"GPL13128"	"GPL13128"	"GPL13128"	"GPL13128"	"GPL13128"	"GPL13128"	"GPL13128"	"GPL13128"	"GPL13128"	"GPL13128"	"GPL13128"	"GPL13128"	"GPL13128"	"GPL13128"	"GPL13128"	"GPL13128"	"GPL13128"	"GPL13128"	"GPL13128"	"GPL13128"	"GPL13128"	"GPL13128"	"GPL13128"	"GPL13128"	"GPL13128"	"GPL13128"	"GPL13128"	"GPL13128"	"GPL13128"	"GPL13128"	"GPL13128"	"GPL13128"	"GPL13128"	"GPL13128"	"GPL13128"	"GPL13128"	"GPL13128"	"GPL13128"	"GPL13128"	"GPL13128"	"GPL13128"	"GPL13128"	"GPL13128"	"GPL13128"	"GPL13128"	"GPL13128"	"GPL13128"	"GPL13128"	"GPL13128"	"GPL13128"	"GPL13128"	"GPL13128"	"GPL13128"	"GPL13128"	"GPL13128"	"GPL13128"	"GPL13128"	"GPL13128"	"GPL13128"	"GPL13128"	"GPL13128"	"GPL13128"	"GPL13128"	"GPL13128"	"GPL13128"	"GPL13128"	"GPL13128"	"GPL13128"	"GPL13128"	"GPL13128"	"GPL13128"	"GPL13128"	"GPL13128"	"GPL13128"	"GPL13128"	"GPL13128"	"GPL13128"
!Sample_contact_name	"Qingming,,Zhou"	"Qingming,,Zhou"	"Qingming,,Zhou"	"Qingming,,Zhou"	"Qingming,,Zhou"	"Qingming,,Zhou"	"Qingming,,Zhou"	"Qingming,,Zhou"	"Qingming,,Zhou"	"Qingming,,Zhou"	"Qingming,,Zhou"	"Qingming,,Zhou"	"Qingming,,Zhou"	"Qingming,,Zhou"	"Qingming,,Zhou"	"Qingming,,Zhou"	"Qingming,,Zhou"	"Qingming,,Zhou"	"Qingming,,Zhou"	"Qingming,,Zhou"	"Qingming,,Zhou"	"Qingming,,Zhou"	"Qingming,,Zhou"	"Qingming,,Zhou"	"Qingming,,Zhou"	"Qingming,,Zhou"	"Qingming,,Zhou"	"Qingming,,Zhou"	"Qingming,,Zhou"	"Qingming,,Zhou"	"Qingming,,Zhou"	"Qingming,,Zhou"	"Qingming,,Zhou"	"Qingming,,Zhou"	"Qingming,,Zhou"	"Qingming,,Zhou"	"Qingming,,Zhou"	"Qingming,,Zhou"	"Qingming,,Zhou"	"Qingming,,Zhou"	"Qingming,,Zhou"	"Qingming,,Zhou"	"Qingming,,Zhou"	"Qingming,,Zhou"	"Qingming,,Zhou"	"Qingming,,Zhou"	"Qingming,,Zhou"	"Qingming,,Zhou"	"Qingming,,Zhou"	"Qingming,,Zhou"	"Qingming,,Zhou"	"Qingming,,Zhou"	"Qingming,,Zhou"	"Qingming,,Zhou"	"Qingming,,Zhou"	"Qingming,,Zhou"	"Qingming,,Zhou"	"Qingming,,Zhou"	"Qingming,,Zhou"	"Qingming,,Zhou"	"Qingming,,Zhou"	"Qingming,,Zhou"	"Qingming,,Zhou"	"Qingming,,Zhou"	"Qingming,,Zhou"	"Qingming,,Zhou"	"Qingming,,Zhou"	"Qingming,,Zhou"	"Qingming,,Zhou"	"Qingming,,Zhou"	"Qingming,,Zhou"	"Qingming,,Zhou"	"Qingming,,Zhou"	"Qingming,,Zhou"	"Qingming,,Zhou"	"Qingming,,Zhou"	"Qingming,,Zhou"	"Qingming,,Zhou"	"Qingming,,Zhou"	"Qingming,,Zhou"	"Qingming,,Zhou"
!Sample_contact_email	"zhouqmm@gmail.com"	"zhouqmm@gmail.com"	"zhouqmm@gmail.com"	"zhouqmm@gmail.com"	"zhouqmm@gmail.com"	"zhouqmm@gmail.com"	"zhouqmm@gmail.com"	"zhouqmm@gmail.com"	"zhouqmm@gmail.com"	"zhouqmm@gmail.com"	"zhouqmm@gmail.com"	"zhouqmm@gmail.com"	"zhouqmm@gmail.com"	"zhouqmm@gmail.com"	"zhouqmm@gmail.com"	"zhouqmm@gmail.com"	"zhouqmm@gmail.com"	"zhouqmm@gmail.com"	"zhouqmm@gmail.com"	"zhouqmm@gmail.com"	"zhouqmm@gmail.com"	"zhouqmm@gmail.com"	"zhouqmm@gmail.com"	"zhouqmm@gmail.com"	"zhouqmm@gmail.com"	"zhouqmm@gmail.com"	"zhouqmm@gmail.com"	"zhouqmm@gmail.com"	"zhouqmm@gmail.com"	"zhouqmm@gmail.com"	"zhouqmm@gmail.com"	"zhouqmm@gmail.com"	"zhouqmm@gmail.com"	"zhouqmm@gmail.com"	"zhouqmm@gmail.com"	"zhouqmm@gmail.com"	"zhouqmm@gmail.com"	"zhouqmm@gmail.com"	"zhouqmm@gmail.com"	"zhouqmm@gmail.com"	"zhouqmm@gmail.com"	"zhouqmm@gmail.com"	"zhouqmm@gmail.com"	"zhouqmm@gmail.com"	"zhouqmm@gmail.com"	"zhouqmm@gmail.com"	"zhouqmm@gmail.com"	"zhouqmm@gmail.com"	"zhouqmm@gmail.com"	"zhouqmm@gmail.com"	"zhouqmm@gmail.com"	"zhouqmm@gmail.com"	"zhouqmm@gmail.com"	"zhouqmm@gmail.com"	"zhouqmm@gmail.com"	"zhouqmm@gmail.com"	"zhouqmm@gmail.com"	"zhouqmm@gmail.com"	"zhouqmm@gmail.com"	"zhouqmm@gmail.com"	"zhouqmm@gmail.com"	"zhouqmm@gmail.com"	"zhouqmm@gmail.com"	"zhouqmm@gmail.com"	"zhouqmm@gmail.com"	"zhouqmm@gmail.com"	"zhouqmm@gmail.com"	"zhouqmm@gmail.com"	"zhouqmm@gmail.com"	"zhouqmm@gmail.com"	"zhouqmm@gmail.com"	"zhouqmm@gmail.com"	"zhouqmm@gmail.com"	"zhouqmm@gmail.com"	"zhouqmm@gmail.com"	"zhouqmm@gmail.com"	"zhouqmm@gmail.com"	"zhouqmm@gmail.com"	"zhouqmm@gmail.com"	"zhouqmm@gmail.com"	"zhouqmm@gmail.com"
!Sample_contact_phone	"+8613726701305"	"+8613726701305"	"+8613726701305"	"+8613726701305"	"+8613726701305"	"+8613726701305"	"+8613726701305"	"+8613726701305"	"+8613726701305"	"+8613726701305"	"+8613726701305"	"+8613726701305"	"+8613726701305"	"+8613726701305"	"+8613726701305"	"+8613726701305"	"+8613726701305"	"+8613726701305"	"+8613726701305"	"+8613726701305"	"+8613726701305"	"+8613726701305"	"+8613726701305"	"+8613726701305"	"+8613726701305"	"+8613726701305"	"+8613726701305"	"+8613726701305"	"+8613726701305"	"+8613726701305"	"+8613726701305"	"+8613726701305"	"+8613726701305"	"+8613726701305"	"+8613726701305"	"+8613726701305"	"+8613726701305"	"+8613726701305"	"+8613726701305"	"+8613726701305"	"+8613726701305"	"+8613726701305"	"+8613726701305"	"+8613726701305"	"+8613726701305"	"+8613726701305"	"+8613726701305"	"+8613726701305"	"+8613726701305"	"+8613726701305"	"+8613726701305"	"+8613726701305"	"+8613726701305"	"+8613726701305"	"+8613726701305"	"+8613726701305"	"+8613726701305"	"+8613726701305"	"+8613726701305"	"+8613726701305"	"+8613726701305"	"+8613726701305"	"+8613726701305"	"+8613726701305"	"+8613726701305"	"+8613726701305"	"+8613726701305"	"+8613726701305"	"+8613726701305"	"+8613726701305"	"+8613726701305"	"+8613726701305"	"+8613726701305"	"+8613726701305"	"+8613726701305"	"+8613726701305"	"+8613726701305"	"+8613726701305"	"+8613726701305"	"+8613726701305"	"+8613726701305"
!Sample_contact_laboratory	"State Key Laboratory of Oncology in South China"	"State Key Laboratory of Oncology in South China"	"State Key Laboratory of Oncology in South China"	"State Key Laboratory of Oncology in South China"	"State Key Laboratory of Oncology in South China"	"State Key Laboratory of Oncology in South China"	"State Key Laboratory of Oncology in South China"	"State Key Laboratory of Oncology in South China"	"State Key Laboratory of Oncology in South China"	"State Key Laboratory of Oncology in South China"	"State Key Laboratory of Oncology in South China"	"State Key Laboratory of Oncology in South China"	"State Key Laboratory of Oncology in South China"	"State Key Laboratory of Oncology in South China"	"State Key Laboratory of Oncology in South China"	"State Key Laboratory of Oncology in South China"	"State Key Laboratory of Oncology in South China"	"State Key Laboratory of Oncology in South China"	"State Key Laboratory of Oncology in South China"	"State Key Laboratory of Oncology in South China"	"State Key Laboratory of Oncology in South China"	"State Key Laboratory of Oncology in South China"	"State Key Laboratory of Oncology in South China"	"State Key Laboratory of Oncology in South China"	"State Key Laboratory of Oncology in South China"	"State Key Laboratory of Oncology in South China"	"State Key Laboratory of Oncology in South China"	"State Key Laboratory of Oncology in South China"	"State Key Laboratory of Oncology in South China"	"State Key Laboratory of Oncology in South China"	"State Key Laboratory of Oncology in South China"	"State Key Laboratory of Oncology in South China"	"State Key Laboratory of Oncology in South China"	"State Key Laboratory of Oncology in South China"	"State Key Laboratory of Oncology in South China"	"State Key Laboratory of Oncology in South China"	"State Key Laboratory of Oncology in South China"	"State Key Laboratory of Oncology in South China"	"State Key Laboratory of Oncology in South China"	"State Key Laboratory of Oncology in South China"	"State Key Laboratory of Oncology in South China"	"State Key Laboratory of Oncology in South China"	"State Key Laboratory of Oncology in South China"	"State Key Laboratory of Oncology in South China"	"State Key Laboratory of Oncology in South China"	"State Key Laboratory of Oncology in South China"	"State Key Laboratory of Oncology in South China"	"State Key Laboratory of Oncology in South China"	"State Key Laboratory of Oncology in South China"	"State Key Laboratory of Oncology in South China"	"State Key Laboratory of Oncology in South China"	"State Key Laboratory of Oncology in South China"	"State Key Laboratory of Oncology in South China"	"State Key Laboratory of Oncology in South China"	"State Key Laboratory of Oncology in South China"	"State Key Laboratory of Oncology in South China"	"State Key Laboratory of Oncology in South China"	"State Key Laboratory of Oncology in South China"	"State Key Laboratory of Oncology in South China"	"State Key Laboratory of Oncology in South China"	"State Key Laboratory of Oncology in South China"	"State Key Laboratory of Oncology in South China"	"State Key Laboratory of Oncology in South China"	"State Key Laboratory of Oncology in South China"	"State Key Laboratory of Oncology in South China"	"State Key Laboratory of Oncology in South China"	"State Key Laboratory of Oncology in South China"	"State Key Laboratory of Oncology in South China"	"State Key Laboratory of Oncology in South China"	"State Key Laboratory of Oncology in South China"	"State Key Laboratory of Oncology in South China"	"State Key Laboratory of Oncology in South China"	"State Key Laboratory of Oncology in South China"	"State Key Laboratory of Oncology in South China"	"State Key Laboratory of Oncology in South China"	"State Key Laboratory of Oncology in South China"	"State Key Laboratory of Oncology in South China"	"State Key Laboratory of Oncology in South China"	"State Key Laboratory of Oncology in South China"	"State Key Laboratory of Oncology in South China"	"State Key Laboratory of Oncology in South China"
!Sample_contact_institute	"Sun Yat-sen University"	"Sun Yat-sen University"	"Sun Yat-sen University"	"Sun Yat-sen University"	"Sun Yat-sen University"	"Sun Yat-sen University"	"Sun Yat-sen University"	"Sun Yat-sen University"	"Sun Yat-sen University"	"Sun Yat-sen University"	"Sun Yat-sen University"	"Sun Yat-sen University"	"Sun Yat-sen University"	"Sun Yat-sen University"	"Sun Yat-sen University"	"Sun Yat-sen University"	"Sun Yat-sen University"	"Sun Yat-sen University"	"Sun Yat-sen University"	"Sun Yat-sen University"	"Sun Yat-sen University"	"Sun Yat-sen University"	"Sun Yat-sen University"	"Sun Yat-sen University"	"Sun Yat-sen University"	"Sun Yat-sen University"	"Sun Yat-sen University"	"Sun Yat-sen University"	"Sun Yat-sen University"	"Sun Yat-sen University"	"Sun Yat-sen University"	"Sun Yat-sen University"	"Sun Yat-sen University"	"Sun Yat-sen University"	"Sun Yat-sen University"	"Sun Yat-sen University"	"Sun Yat-sen University"	"Sun Yat-sen University"	"Sun Yat-sen University"	"Sun Yat-sen University"	"Sun Yat-sen University"	"Sun Yat-sen University"	"Sun Yat-sen University"	"Sun Yat-sen University"	"Sun Yat-sen University"	"Sun Yat-sen University"	"Sun Yat-sen University"	"Sun Yat-sen University"	"Sun Yat-sen University"	"Sun Yat-sen University"	"Sun Yat-sen University"	"Sun Yat-sen University"	"Sun Yat-sen University"	"Sun Yat-sen University"	"Sun Yat-sen University"	"Sun Yat-sen University"	"Sun Yat-sen University"	"Sun Yat-sen University"	"Sun Yat-sen University"	"Sun Yat-sen University"	"Sun Yat-sen University"	"Sun Yat-sen University"	"Sun Yat-sen University"	"Sun Yat-sen University"	"Sun Yat-sen University"	"Sun Yat-sen University"	"Sun Yat-sen University"	"Sun Yat-sen University"	"Sun Yat-sen University"	"Sun Yat-sen University"	"Sun Yat-sen University"	"Sun Yat-sen University"	"Sun Yat-sen University"	"Sun Yat-sen University"	"Sun Yat-sen University"	"Sun Yat-sen University"	"Sun Yat-sen University"	"Sun Yat-sen University"	"Sun Yat-sen University"	"Sun Yat-sen University"	"Sun Yat-sen University"
!Sample_contact_address	"651 Dongfeng East Road"	"651 Dongfeng East Road"	"651 Dongfeng East Road"	"651 Dongfeng East Road"	"651 Dongfeng East Road"	"651 Dongfeng East Road"	"651 Dongfeng East Road"	"651 Dongfeng East Road"	"651 Dongfeng East Road"	"651 Dongfeng East Road"	"651 Dongfeng East Road"	"651 Dongfeng East Road"	"651 Dongfeng East Road"	"651 Dongfeng East Road"	"651 Dongfeng East Road"	"651 Dongfeng East Road"	"651 Dongfeng East Road"	"651 Dongfeng East Road"	"651 Dongfeng East Road"	"651 Dongfeng East Road"	"651 Dongfeng East Road"	"651 Dongfeng East Road"	"651 Dongfeng East Road"	"651 Dongfeng East Road"	"651 Dongfeng East Road"	"651 Dongfeng East Road"	"651 Dongfeng East Road"	"651 Dongfeng East Road"	"651 Dongfeng East Road"	"651 Dongfeng East Road"	"651 Dongfeng East Road"	"651 Dongfeng East Road"	"651 Dongfeng East Road"	"651 Dongfeng East Road"	"651 Dongfeng East Road"	"651 Dongfeng East Road"	"651 Dongfeng East Road"	"651 Dongfeng East Road"	"651 Dongfeng East Road"	"651 Dongfeng East Road"	"651 Dongfeng East Road"	"651 Dongfeng East Road"	"651 Dongfeng East Road"	"651 Dongfeng East Road"	"651 Dongfeng East Road"	"651 Dongfeng East Road"	"651 Dongfeng East Road"	"651 Dongfeng East Road"	"651 Dongfeng East Road"	"651 Dongfeng East Road"	"651 Dongfeng East Road"	"651 Dongfeng East Road"	"651 Dongfeng East Road"	"651 Dongfeng East Road"	"651 Dongfeng East Road"	"651 Dongfeng East Road"	"651 Dongfeng East Road"	"651 Dongfeng East Road"	"651 Dongfeng East Road"	"651 Dongfeng East Road"	"651 Dongfeng East Road"	"651 Dongfeng East Road"	"651 Dongfeng East Road"	"651 Dongfeng East Road"	"651 Dongfeng East Road"	"651 Dongfeng East Road"	"651 Dongfeng East Road"	"651 Dongfeng East Road"	"651 Dongfeng East Road"	"651 Dongfeng East Road"	"651 Dongfeng East Road"	"651 Dongfeng East Road"	"651 Dongfeng East Road"	"651 Dongfeng East Road"	"651 Dongfeng East Road"	"651 Dongfeng East Road"	"651 Dongfeng East Road"	"651 Dongfeng East Road"	"651 Dongfeng East Road"	"651 Dongfeng East Road"	"651 Dongfeng East Road"
!Sample_contact_city	"Guangzhou"	"Guangzhou"	"Guangzhou"	"Guangzhou"	"Guangzhou"	"Guangzhou"	"Guangzhou"	"Guangzhou"	"Guangzhou"	"Guangzhou"	"Guangzhou"	"Guangzhou"	"Guangzhou"	"Guangzhou"	"Guangzhou"	"Guangzhou"	"Guangzhou"	"Guangzhou"	"Guangzhou"	"Guangzhou"	"Guangzhou"	"Guangzhou"	"Guangzhou"	"Guangzhou"	"Guangzhou"	"Guangzhou"	"Guangzhou"	"Guangzhou"	"Guangzhou"	"Guangzhou"	"Guangzhou"	"Guangzhou"	"Guangzhou"	"Guangzhou"	"Guangzhou"	"Guangzhou"	"Guangzhou"	"Guangzhou"	"Guangzhou"	"Guangzhou"	"Guangzhou"	"Guangzhou"	"Guangzhou"	"Guangzhou"	"Guangzhou"	"Guangzhou"	"Guangzhou"	"Guangzhou"	"Guangzhou"	"Guangzhou"	"Guangzhou"	"Guangzhou"	"Guangzhou"	"Guangzhou"	"Guangzhou"	"Guangzhou"	"Guangzhou"	"Guangzhou"	"Guangzhou"	"Guangzhou"	"Guangzhou"	"Guangzhou"	"Guangzhou"	"Guangzhou"	"Guangzhou"	"Guangzhou"	"Guangzhou"	"Guangzhou"	"Guangzhou"	"Guangzhou"	"Guangzhou"	"Guangzhou"	"Guangzhou"	"Guangzhou"	"Guangzhou"	"Guangzhou"	"Guangzhou"	"Guangzhou"	"Guangzhou"	"Guangzhou"	"Guangzhou"
!Sample_contact_state	"Guangdong"	"Guangdong"	"Guangdong"	"Guangdong"	"Guangdong"	"Guangdong"	"Guangdong"	"Guangdong"	"Guangdong"	"Guangdong"	"Guangdong"	"Guangdong"	"Guangdong"	"Guangdong"	"Guangdong"	"Guangdong"	"Guangdong"	"Guangdong"	"Guangdong"	"Guangdong"	"Guangdong"	"Guangdong"	"Guangdong"	"Guangdong"	"Guangdong"	"Guangdong"	"Guangdong"	"Guangdong"	"Guangdong"	"Guangdong"	"Guangdong"	"Guangdong"	"Guangdong"	"Guangdong"	"Guangdong"	"Guangdong"	"Guangdong"	"Guangdong"	"Guangdong"	"Guangdong"	"Guangdong"	"Guangdong"	"Guangdong"	"Guangdong"	"Guangdong"	"Guangdong"	"Guangdong"	"Guangdong"	"Guangdong"	"Guangdong"	"Guangdong"	"Guangdong"	"Guangdong"	"Guangdong"	"Guangdong"	"Guangdong"	"Guangdong"	"Guangdong"	"Guangdong"	"Guangdong"	"Guangdong"	"Guangdong"	"Guangdong"	"Guangdong"	"Guangdong"	"Guangdong"	"Guangdong"	"Guangdong"	"Guangdong"	"Guangdong"	"Guangdong"	"Guangdong"	"Guangdong"	"Guangdong"	"Guangdong"	"Guangdong"	"Guangdong"	"Guangdong"	"Guangdong"	"Guangdong"	"Guangdong"
!Sample_contact_zip/postal_code	"510060"	"510060"	"510060"	"510060"	"510060"	"510060"	"510060"	"510060"	"510060"	"510060"	"510060"	"510060"	"510060"	"510060"	"510060"	"510060"	"510060"	"510060"	"510060"	"510060"	"510060"	"510060"	"510060"	"510060"	"510060"	"510060"	"510060"	"510060"	"510060"	"510060"	"510060"	"510060"	"510060"	"510060"	"510060"	"510060"	"510060"	"510060"	"510060"	"510060"	"510060"	"510060"	"510060"	"510060"	"510060"	"510060"	"510060"	"510060"	"510060"	"510060"	"510060"	"510060"	"510060"	"510060"	"510060"	"510060"	"510060"	"510060"	"510060"	"510060"	"510060"	"510060"	"510060"	"510060"	"510060"	"510060"	"510060"	"510060"	"510060"	"510060"	"510060"	"510060"	"510060"	"510060"	"510060"	"510060"	"510060"	"510060"	"510060"	"510060"	"510060"
!Sample_contact_country	"China"	"China"	"China"	"China"	"China"	"China"	"China"	"China"	"China"	"China"	"China"	"China"	"China"	"China"	"China"	"China"	"China"	"China"	"China"	"China"	"China"	"China"	"China"	"China"	"China"	"China"	"China"	"China"	"China"	"China"	"China"	"China"	"China"	"China"	"China"	"China"	"China"	"China"	"China"	"China"	"China"	"China"	"China"	"China"	"China"	"China"	"China"	"China"	"China"	"China"	"China"	"China"	"China"	"China"	"China"	"China"	"China"	"China"	"China"	"China"	"China"	"China"	"China"	"China"	"China"	"China"	"China"	"China"	"China"	"China"	"China"	"China"	"China"	"China"	"China"	"China"	"China"	"China"	"China"	"China"	"China"
!Sample_supplementary_file	"ftp://ftp.ncbi.nlm.nih.gov/geo/samples/GSM671nnn/GSM671151/suppl/GSM671151.gpr.gz"	"ftp://ftp.ncbi.nlm.nih.gov/geo/samples/GSM671nnn/GSM671152/suppl/GSM671152.gpr.gz"	"ftp://ftp.ncbi.nlm.nih.gov/geo/samples/GSM671nnn/GSM671153/suppl/GSM671153.gpr.gz"	"ftp://ftp.ncbi.nlm.nih.gov/geo/samples/GSM671nnn/GSM671154/suppl/GSM671154.gpr.gz"	"ftp://ftp.ncbi.nlm.nih.gov/geo/samples/GSM671nnn/GSM671155/suppl/GSM671155.gpr.gz"	"ftp://ftp.ncbi.nlm.nih.gov/geo/samples/GSM671nnn/GSM671156/suppl/GSM671156.gpr.gz"	"ftp://ftp.ncbi.nlm.nih.gov/geo/samples/GSM671nnn/GSM671157/suppl/GSM671157.gpr.gz"	"ftp://ftp.ncbi.nlm.nih.gov/geo/samples/GSM671nnn/GSM671158/suppl/GSM671158.gpr.gz"	"ftp://ftp.ncbi.nlm.nih.gov/geo/samples/GSM671nnn/GSM671159/suppl/GSM671159.gpr.gz"	"ftp://ftp.ncbi.nlm.nih.gov/geo/samples/GSM671nnn/GSM671160/suppl/GSM671160.gpr.gz"	"ftp://ftp.ncbi.nlm.nih.gov/geo/samples/GSM671nnn/GSM671161/suppl/GSM671161.gpr.gz"	"ftp://ftp.ncbi.nlm.nih.gov/geo/samples/GSM671nnn/GSM671162/suppl/GSM671162.gpr.gz"	"ftp://ftp.ncbi.nlm.nih.gov/geo/samples/GSM671nnn/GSM671163/suppl/GSM671163.gpr.gz"	"ftp://ftp.ncbi.nlm.nih.gov/geo/samples/GSM671nnn/GSM671164/suppl/GSM671164.gpr.gz"	"ftp://ftp.ncbi.nlm.nih.gov/geo/samples/GSM671nnn/GSM671165/suppl/GSM671165.gpr.gz"	"ftp://ftp.ncbi.nlm.nih.gov/geo/samples/GSM671nnn/GSM671166/suppl/GSM671166.gpr.gz"	"ftp://ftp.ncbi.nlm.nih.gov/geo/samples/GSM671nnn/GSM671167/suppl/GSM671167.gpr.gz"	"ftp://ftp.ncbi.nlm.nih.gov/geo/samples/GSM671nnn/GSM671168/suppl/GSM671168.gpr.gz"	"ftp://ftp.ncbi.nlm.nih.gov/geo/samples/GSM671nnn/GSM671169/suppl/GSM671169.gpr.gz"	"ftp://ftp.ncbi.nlm.nih.gov/geo/samples/GSM671nnn/GSM671170/suppl/GSM671170.gpr.gz"	"ftp://ftp.ncbi.nlm.nih.gov/geo/samples/GSM671nnn/GSM671171/suppl/GSM671171.gpr.gz"	"ftp://ftp.ncbi.nlm.nih.gov/geo/samples/GSM671nnn/GSM671172/suppl/GSM671172.gpr.gz"	"ftp://ftp.ncbi.nlm.nih.gov/geo/samples/GSM671nnn/GSM671173/suppl/GSM671173.gpr.gz"	"ftp://ftp.ncbi.nlm.nih.gov/geo/samples/GSM671nnn/GSM671174/suppl/GSM671174.gpr.gz"	"ftp://ftp.ncbi.nlm.nih.gov/geo/samples/GSM671nnn/GSM671175/suppl/GSM671175.gpr.gz"	"ftp://ftp.ncbi.nlm.nih.gov/geo/samples/GSM671nnn/GSM671176/suppl/GSM671176.gpr.gz"	"ftp://ftp.ncbi.nlm.nih.gov/geo/samples/GSM671nnn/GSM671177/suppl/GSM671177.gpr.gz"	"ftp://ftp.ncbi.nlm.nih.gov/geo/samples/GSM671nnn/GSM671178/suppl/GSM671178.gpr.gz"	"ftp://ftp.ncbi.nlm.nih.gov/geo/samples/GSM671nnn/GSM671179/suppl/GSM671179.gpr.gz"	"ftp://ftp.ncbi.nlm.nih.gov/geo/samples/GSM671nnn/GSM671180/suppl/GSM671180.gpr.gz"	"ftp://ftp.ncbi.nlm.nih.gov/geo/samples/GSM671nnn/GSM671181/suppl/GSM671181.gpr.gz"	"ftp://ftp.ncbi.nlm.nih.gov/geo/samples/GSM671nnn/GSM671182/suppl/GSM671182.gpr.gz"	"ftp://ftp.ncbi.nlm.nih.gov/geo/samples/GSM671nnn/GSM671183/suppl/GSM671183.gpr.gz"	"ftp://ftp.ncbi.nlm.nih.gov/geo/samples/GSM671nnn/GSM671184/suppl/GSM671184.gpr.gz"	"ftp://ftp.ncbi.nlm.nih.gov/geo/samples/GSM671nnn/GSM671185/suppl/GSM671185.gpr.gz"	"ftp://ftp.ncbi.nlm.nih.gov/geo/samples/GSM671nnn/GSM671186/suppl/GSM671186.gpr.gz"	"ftp://ftp.ncbi.nlm.nih.gov/geo/samples/GSM671nnn/GSM671187/suppl/GSM671187.gpr.gz"	"ftp://ftp.ncbi.nlm.nih.gov/geo/samples/GSM671nnn/GSM671188/suppl/GSM671188.gpr.gz"	"ftp://ftp.ncbi.nlm.nih.gov/geo/samples/GSM671nnn/GSM671189/suppl/GSM671189.gpr.gz"	"ftp://ftp.ncbi.nlm.nih.gov/geo/samples/GSM671nnn/GSM671190/suppl/GSM671190.gpr.gz"	"ftp://ftp.ncbi.nlm.nih.gov/geo/samples/GSM671nnn/GSM671191/suppl/GSM671191.gpr.gz"	"ftp://ftp.ncbi.nlm.nih.gov/geo/samples/GSM671nnn/GSM671192/suppl/GSM671192.gpr.gz"	"ftp://ftp.ncbi.nlm.nih.gov/geo/samples/GSM671nnn/GSM671193/suppl/GSM671193.gpr.gz"	"ftp://ftp.ncbi.nlm.nih.gov/geo/samples/GSM671nnn/GSM671194/suppl/GSM671194.gpr.gz"	"ftp://ftp.ncbi.nlm.nih.gov/geo/samples/GSM671nnn/GSM671195/suppl/GSM671195.gpr.gz"	"ftp://ftp.ncbi.nlm.nih.gov/geo/samples/GSM671nnn/GSM671196/suppl/GSM671196.gpr.gz"	"ftp://ftp.ncbi.nlm.nih.gov/geo/samples/GSM671nnn/GSM671197/suppl/GSM671197.gpr.gz"	"ftp://ftp.ncbi.nlm.nih.gov/geo/samples/GSM671nnn/GSM671198/suppl/GSM671198.gpr.gz"	"ftp://ftp.ncbi.nlm.nih.gov/geo/samples/GSM671nnn/GSM671199/suppl/GSM671199.gpr.gz"	"ftp://ftp.ncbi.nlm.nih.gov/geo/samples/GSM671nnn/GSM671200/suppl/GSM671200.gpr.gz"	"ftp://ftp.ncbi.nlm.nih.gov/geo/samples/GSM671nnn/GSM671201/suppl/GSM671201.gpr.gz"	"ftp://ftp.ncbi.nlm.nih.gov/geo/samples/GSM671nnn/GSM671202/suppl/GSM671202.gpr.gz"	"ftp://ftp.ncbi.nlm.nih.gov/geo/samples/GSM671nnn/GSM671203/suppl/GSM671203.gpr.gz"	"ftp://ftp.ncbi.nlm.nih.gov/geo/samples/GSM671nnn/GSM671204/suppl/GSM671204.gpr.gz"	"ftp://ftp.ncbi.nlm.nih.gov/geo/samples/GSM671nnn/GSM671205/suppl/GSM671205.gpr.gz"	"ftp://ftp.ncbi.nlm.nih.gov/geo/samples/GSM671nnn/GSM671206/suppl/GSM671206.gpr.gz"	"ftp://ftp.ncbi.nlm.nih.gov/geo/samples/GSM671nnn/GSM671207/suppl/GSM671207.gpr.gz"	"ftp://ftp.ncbi.nlm.nih.gov/geo/samples/GSM671nnn/GSM671208/suppl/GSM671208.gpr.gz"	"ftp://ftp.ncbi.nlm.nih.gov/geo/samples/GSM671nnn/GSM671209/suppl/GSM671209.gpr.gz"	"ftp://ftp.ncbi.nlm.nih.gov/geo/samples/GSM671nnn/GSM671210/suppl/GSM671210.gpr.gz"	"ftp://ftp.ncbi.nlm.nih.gov/geo/samples/GSM671nnn/GSM671211/suppl/GSM671211.gpr.gz"	"ftp://ftp.ncbi.nlm.nih.gov/geo/samples/GSM671nnn/GSM671212/suppl/GSM671212.gpr.gz"	"ftp://ftp.ncbi.nlm.nih.gov/geo/samples/GSM671nnn/GSM671213/suppl/GSM671213.gpr.gz"	"ftp://ftp.ncbi.nlm.nih.gov/geo/samples/GSM671nnn/GSM671214/suppl/GSM671214.gpr.gz"	"ftp://ftp.ncbi.nlm.nih.gov/geo/samples/GSM671nnn/GSM671215/suppl/GSM671215.gpr.gz"	"ftp://ftp.ncbi.nlm.nih.gov/geo/samples/GSM671nnn/GSM671216/suppl/GSM671216.gpr.gz"	"ftp://ftp.ncbi.nlm.nih.gov/geo/samples/GSM671nnn/GSM671217/suppl/GSM671217.gpr.gz"	"ftp://ftp.ncbi.nlm.nih.gov/geo/samples/GSM671nnn/GSM671218/suppl/GSM671218.gpr.gz"	"ftp://ftp.ncbi.nlm.nih.gov/geo/samples/GSM671nnn/GSM671219/suppl/GSM671219.gpr.gz"	"ftp://ftp.ncbi.nlm.nih.gov/geo/samples/GSM671nnn/GSM671220/suppl/GSM671220.gpr.gz"	"ftp://ftp.ncbi.nlm.nih.gov/geo/samples/GSM671nnn/GSM671221/suppl/GSM671221.gpr.gz"	"ftp://ftp.ncbi.nlm.nih.gov/geo/samples/GSM671nnn/GSM671222/suppl/GSM671222.gpr.gz"	"ftp://ftp.ncbi.nlm.nih.gov/geo/samples/GSM671nnn/GSM671223/suppl/GSM671223.gpr.gz"	"ftp://ftp.ncbi.nlm.nih.gov/geo/samples/GSM671nnn/GSM671224/suppl/GSM671224.gpr.gz"	"ftp://ftp.ncbi.nlm.nih.gov/geo/samples/GSM671nnn/GSM671225/suppl/GSM671225.gpr.gz"	"ftp://ftp.ncbi.nlm.nih.gov/geo/samples/GSM671nnn/GSM671226/suppl/GSM671226.gpr.gz"	"ftp://ftp.ncbi.nlm.nih.gov/geo/samples/GSM671nnn/GSM671227/suppl/GSM671227.gpr.gz"	"ftp://ftp.ncbi.nlm.nih.gov/geo/samples/GSM671nnn/GSM671228/suppl/GSM671228.gpr.gz"	"ftp://ftp.ncbi.nlm.nih.gov/geo/samples/GSM671nnn/GSM671229/suppl/GSM671229.gpr.gz"	"ftp://ftp.ncbi.nlm.nih.gov/geo/samples/GSM671nnn/GSM671230/suppl/GSM671230.gpr.gz"	"ftp://ftp.ncbi.nlm.nih.gov/geo/samples/GSM671nnn/GSM671231/suppl/GSM671231.gpr.gz"
!Sample_data_row_count	"2616"	"2616"	"2616"	"2616"	"2616"	"2616"	"2616"	"2616"	"2616"	"2616"	"2616"	"2616"	"2616"	"2616"	"2616"	"2616"	"2616"	"2616"	"2616"	"2616"	"2616"	"2616"	"2616"	"2616"	"2616"	"2616"	"2616"	"2616"	"2616"	"2616"	"2616"	"2616"	"2616"	"2616"	"2616"	"2616"	"2616"	"2616"	"2616"	"2616"	"2616"	"2616"	"2616"	"2616"	"2616"	"2616"	"2616"	"2616"	"2616"	"2616"	"2616"	"2616"	"2616"	"2616"	"2616"	"2616"	"2616"	"2616"	"2616"	"2616"	"2616"	"2616"	"2616"	"2616"	"2616"	"2616"	"2616"	"2616"	"2616"	"2616"	"2616"	"2616"	"2616"	"2616"	"2616"	"2616"	"2616"	"2616"	"2616"	"2616"	"2616"
!series_matrix_table_begin
"ID_REF"	"GSM671151"	"GSM671152"	"GSM671153"	"GSM671154"	"GSM671155"	"GSM671156"	"GSM671157"	"GSM671158"	"GSM671159"	"GSM671160"	"GSM671161"	"GSM671162"	"GSM671163"	"GSM671164"	"GSM671165"	"GSM671166"	"GSM671167"	"GSM671168"	"GSM671169"	"GSM671170"	"GSM671171"	"GSM671172"	"GSM671173"	"GSM671174"	"GSM671175"	"GSM671176"	"GSM671177"	"GSM671178"	"GSM671179"	"GSM671180"	"GSM671181"	"GSM671182"	"GSM671183"	"GSM671184"	"GSM671185"	"GSM671186"	"GSM671187"	"GSM671188"	"GSM671189"	"GSM671190"	"GSM671191"	"GSM671192"	"GSM671193"	"GSM671194"	"GSM671195"	"GSM671196"	"GSM671197"	"GSM671198"	"GSM671199"	"GSM671200"	"GSM671201"	"GSM671202"	"GSM671203"	"GSM671204"	"GSM671205"	"GSM671206"	"GSM671207"	"GSM671208"	"GSM671209"	"GSM671210"	"GSM671211"	"GSM671212"	"GSM671213"	"GSM671214"	"GSM671215"	"GSM671216"	"GSM671217"	"GSM671218"	"GSM671219"	"GSM671220"	"GSM671221"	"GSM671222"	"GSM671223"	"GSM671224"	"GSM671225"	"GSM671226"	"GSM671227"	"GSM671228"	"GSM671229"	"GSM671230"	"GSM671231"
2	-0.825703382	-0.455201834	0.25650534	-0.569989562	-1.223259926	-0.251988709	-0.509333253	-0.409551561	-0.598949909	-0.569378555	-0.820434749	-1.408380985	-1.04677701	-2.103550673	-1.39546144	-0.54821676	-0.27543819	-1.668025136	-1.36916554	-0.139921471	-0.795720994	-1.030082107	-0.042041507	-0.851145923	-0.789652944	-0.342994869	-0.308643132	-0.269714057	0.124182299	-0.293639958	-0.754003406	-1.021217227	-0.952814281	-0.641278088	-0.851508081	-1.156468153	-1.096365333	-0.797440588	-2.073986292	-0.847750008	-0.614959955	-0.384755284	-0.582273006	-0.980498791	-0.480739802	-0.592897415	-0.139587164	-0.767718434	-0.205547988	-0.311041296	-0.589055419	-0.538345277	-2.724019051	-1.522562385	-0.421708792	-1.254191756	-0.749339104	-1.638691187	-0.569029093	0.048525024	-2.186119556	-0.047049027	-0.160290852	0.281046242	0.101438127	0.008220948	-0.226044163	-0.007855029	0.716866076	-0.84285289	-0.623806238	0.004203566	-1.287615776	-0.52978617	-0.648978233	-4.295068264	-0.929572046	-0.896709502	-1.035250187	-1.499906659	-0.275329262
3	-1.330229998	-0.765125811	0.029199904	-0.698988914	-1.694172263	-0.519642472	-0.319136411	-3.254025459	-1.486817002	-2.40991044	-3.06817627	-0.668931127	-1.830693841	-9.432596207	-2.026964188	-2.2047925	-1.938231468	-0.920134723	-1.93274653	-1.555282235	-0.610676289	-1.520758629	-1.99814868	-1.34184742	-1.010663271	-0.678811848	-0.136991456	0.204717308	2.375558138	-0.054928742	-1.512281775	-1.455788851	-1.624612093	-0.851104379	-1.403746247	-0.766142368	-0.96114552	-1.588047743	-2.486152172	-1.412045836	-0.99355495	-0.913765669	-0.881559551	-1.655729175	-0.727738619	-0.701746047	-0.333969653	-0.83042407	-0.579813719	-0.919061244	-1.303491116	-1.51731956		-0.764120042	-1.285918117	-3.337536573	-1.819909453	-2.127491713	-0.498292953	-0.838641703	-5.05743742	0.292278141	-0.639818847	-1.100998759	0.325395554	-0.142692372	-0.79242748	-0.570330083	-0.084252998	-1.331602573	-0.204924107	-0.832409859	-2.835251808	-1.17276907	-1.176969409		-1.319979668	-1.984755874	-0.647124946	-1.761216044	-1.415858388
4	0.042431898	-2.588475943	-0.863384366	-0.404075801	-0.149246603	-0.858495533	0.169930592		-3.105888128	-1.379333138	-3.503735304	-1.895961165	-3.707947254	-8.055610657	-2.9699862	-1.984519005	-1.589519143	-7.764023304	-4.334511757		0.415096581		-3.501564026	-1.407659411		-1.282878399	-1.676360965	0.014688423	0.218897223	-0.218393549	-0.263500035	-1.623515844	-1.897330403	-0.385527402	-1.399173856	-2.004470825	-1.211081386	-1.125570893	-3.50769186	-1.281886339	-0.915155351	-0.965667188	-0.019299705	-1.7972821	-1.014068604	-2.783658028	0.587230206	-1.477930665	0.130355209	-2.061694622	-0.357465506	-1.01299715	0.042063974	-0.114618547	-0.469048262	-6.866241932	-2.421566248	-2.265611649	-1.220602512	-0.546570003		0.059783682	-1.002245307		-0.147878185	0.430132776	-0.305605263	-0.140112162	1.408467293	0.507643163	-2.396467209	-1.672307968		-2.912876606	-1.992124319		-1.859447718	-1.059685707		-2.23439312	
5	-1.286139011	-0.431830764	-0.615072191	-1.905356169	0.235931426	0.413917512	-1.017080903	-1.127757072	0.791307747	2.022718906	-0.130862385	0.995213628	1.04169035	-0.152942628	-1.489004016	-0.584830523	-1.974958897	0.643347144	-0.844472766	-1.424641252	1.508949161	-1.650392532		-1.095735431	-1.097349286	-1.862947345	-3.123193026	-0.240893632	-4.690040588	0.511859894	-0.027226966	-0.052508071	1.05985558	1.563937068	4.160625458	0.242166936	0.234582528	-1.775204182	3.281949043	-0.171782687	0.727633297	-0.448821992	-1.095975757	-0.118096344	-5.85915947	0.576860189	0.129208684	0.633934081	0.154798731	1.51264441	4.183042049	4.64273262	-0.497753322	-0.994625866	0.331135064	3.819408417	-1.337233186		0.023636371	-0.158172876	-0.308774441	0.114551887	-0.829216719	1.030199766	0.994449675	-1.055456758	-0.500215292	-1.045357823	-0.946555853	0.483060241	0.796196342	-0.234579042	-0.964381993	0.697279811	0.541597188		1.231005669	-1.033827782	1.34471941	0.882745802	0.095879033
6	-1.07344842	-3.959820509	-0.101304583	-0.664878905	-3.211975336	-0.525232911	0.09338294	-3.61533308	-0.769384265	-1.277192712	-1.74805522	-1.931532264	-4.911907196	-5.03068161	-4.567507744	-2.995443106	-0.476137102	-5.590666294	-3.62010622	-3.029730558	-6.611354828	-2.286346912		-0.729503453	-1.906660676	0.720939934	0.514390051	0.21500288	0.25870207	-0.976187468	-0.087691851	-2.222784519	-2.683349848	-0.715336204	-0.669398963	-0.421668142	-0.455724418	-0.882385075	-1.009148121	-0.448490769	-0.516532421	-0.444260538	-0.509182632	-1.026598215	-0.298496306	-0.680270374	-1.065447211	-0.844233692	-1.156454682	-0.604755342	-1.106324673	-0.621971548		-2.197860718	-1.816020012	-6.224435806	-3.355672121	-8.016618729	-2.880731821	0.306921571			-1.031525016	-3.235893488	-0.999272346	-3.746575356	-0.838611782	-0.570090115	-0.106569923	-1.79640913	-1.874882817	0.182195142	-4.10812521	-1.345877528	-0.869146168		-1.844791412	-0.968469739	-1.650544643	-1.390369534	-1.167335033
7	-0.733178556	-0.259977192	0.31129393	-0.448302865	-0.928284109	-0.229281768	-0.203822121	-0.293615073	-0.459055454	-1.444428682	-1.578356862	-1.363372326	-1.382606268	-2.523900032	-1.422640204	-0.95981586	-0.542714536	-1.785539627	-1.560514808	-0.037301864	-0.926259398	-1.173227668	-0.853717208	-0.88326931	-0.87131846	-0.521245837	-0.382977396	-0.060365349	0.319757193	-1.606992602	-0.785623968	-1.410062671	-1.541131377	-0.901155412	-1.18207252	-0.831089616	-1.134331465	-1.357945919	-2.821314573	-1.105891347	-0.776463032	-0.178314	-0.549984157	-1.655139804	-0.84612757	-0.630982697	-0.467525303	-0.512514114	-0.285340995	-0.518710613	-1.33084166	-1.306199908	-3.830355644	-1.430185318	-0.623188019	-1.639395356	-1.091114998	-1.897171617	-0.530793905	0.032268517	-2.856493473	-0.007984138	-0.136375934	0.017130606	0.175829113	-0.170729965	-0.377610028	-0.03432171	0.669341445	-1.131878614	-0.48428604	-0.131729171	-1.237585425	-0.661575615	-0.870685041	-4.473505974	-0.751000226	-0.798175156	-1.059676886	-1.372996211	-0.302447259
8	3.038126469	-1.692099094	-0.354000688	-0.89074266		-1.031537771	1.023901582		0.414570153	-1.707412243	-0.196650296	5.186416149			-0.719058692	-2.550274372	-2.778574705	-4.85994339	-0.757435143		0.680076361	1.624242902		-1.044667244				-0.668988943		-3.047193527			-3.201090574	-0.945230484	-1.96549654	-2.512992144	-1.651399732	-1.230791807	-2.327224016	-1.077312231	-0.661355853	-1.020107627	0.259059221	-2.173021793	-1.139242053	-1.831380725	-0.027572459	-0.938325405	-0.40897426	-2.436454773	0.083728068	-0.581295967	0.039646838		-0.567584395			-1.415346265	-0.744623601	0.240590811		1.423963428	-0.949642837	1.40997386	0.810442626	-0.555453539	0.332407743		0.030375179	0.684221387		-0.490025371			-1.303247809		-0.348148584	0.215004072			
9	-0.548567653	-0.483303756	0.13189806	-0.370000005	-1.298208952	-0.328825682	-0.47132051	-0.45573768	-0.551545322	-1.225575566	-0.774889708	-0.510394335	-0.509459317	-1.861137152	-1.24299109	-0.763612151	-0.269097507	-1.596475124	-1.524947882	-0.353220016	-0.523184597	-0.852779567	-0.65514046	-2.021560192	-0.548679054	-0.367910504	-1.014979839	0.092196241	-0.390086949	-0.250430137	-0.475265503	-1.361034632	-1.421734214	-0.924538791	-1.107665539	-0.941787004	-1.253467441	-0.939498782	-1.79275918	-0.888645649	-0.802437425	-0.560667515	-0.649572909	-1.011422873	-0.549855828	-0.694368124	-0.251340628	-0.711040974	-0.447541177	-0.686773062	-0.598976135	-0.609442532	-3.086293221	-1.294253469	-0.2483868	-1.378787637	-1.180678964	-1.373347759	-0.357496977	-0.014610409	-2.035700083	-0.122853443	-0.276266724	0.102638289	0.181434527	0.044830762	-0.103946209	0.865843594	1.111732602	-0.999578118	-0.78550899	-0.082919456	-1.196634889	-1.124776363	-1.076453209	-2.417037249	-0.964606106	-0.997684062	-1.036905885	-1.572469831	-0.575363338
10	-0.245884761	-0.40393886	0.288598508	-0.696394861	-0.688363731	-0.44735688	-0.144726321	-0.223960519	-0.361296088	-0.855011404	-1.019997358	-0.93467629	-0.796563745	-1.952538967	-1.280740142	-0.497630507	-0.302931696	-1.618541002	-1.157211065	-0.573435783	-0.240836471	-0.754455805	-0.490370214	-2.63097167	-0.578513801	-0.190189391	0.145985425	-0.09386833	0.042240661	-0.319385648	-0.283819735	-0.442874849	-0.934467971	-0.616003156	-0.893574536	-1.076010227	-1.145567536	-0.96002394	-2.252834558	-0.804901183	-0.559934676	-0.073399477	-0.450149298	-0.91947341	-0.443989605	-0.388443291	0.285901695	-0.805170596	-0.095413409	-0.762203097	-1.140051484	-1.003088593	-2.296221733	-0.151364043	0.345680684	-0.739906549	-0.890690863	-1.145067573	-0.025277024	1.29449E-06	-1.782418966	0.112768129	0.210419729	0.488131166	0.100464575	0.80519402	0.114890441	1.068662167	1.42262876	-0.196597993	-0.425204426	-0.15891102	-0.788278878	-0.441207319	-0.940212846	-2.623125315	-0.214453116	-0.442915767	-0.827988505	-0.827254593	-0.250477642
11	0.263481826	0.368884742	-1.031176686	0.677744329	-0.065657891	1.035325766	-0.328799665	0.39795354	0.483122945	0.432679743	0.352595448	0.412619472	0.786909401	1.386820078	0.339809388	0.810581684	0.037784599	0.690377116	0.487734258	0.529043913	0.127962068	0.261068165	-0.092525408	0.160284206	0.200708032	0.48510325	0.334054679	0.255473524	-0.028708288	0.24697721	0.983026862	0.52620393	0.674784601	0.236308053	0.773296952	0.564778268	0.519659996	0.611778677	0.919792891	1.264420986	0.690882802	0.292217433	0.318303913	1.32826066	0.548748136	0.60717833	0.281844974	0.310684174	0.242680907	0.161106661	0.072825104	0.183590025	0.330466926	0.310956031	0.21732223	0.989926159	0.857040882	0.986095428	0.157104164	0.515025616	0.266759366	0.294225693	0.431038648	0.29635179	-0.092621811	0.350665182	0.659429848	0.258042365	0.580757737	0.470782638	0.174533546	0.189677894	0.507486403	0.364986509	0.422047973	0.640440941	-0.195838347	0.073297083	-0.152378932	-0.197457775	0.66149354
12	0.998788297	-0.094790563	-0.021171834	-0.750487745	-0.508213162	-0.65323025	0.064824224	0.025225548	-0.127933264	-0.712361932	-2.125045538	-0.569069624	-0.566182137	-6.395575047	-0.788415372	-0.35436359	-0.03666468	-1.490997791	-1.870372415	-0.523711383	-0.915952682	-0.031208456	1.262931943	-0.72504431	-0.447086692	-0.162455335	0.092314079	-0.130230621	0.971295536	-0.830969632	-0.563117981	-0.581938505	-1.034618139	-0.419657826	-0.755244255	-0.345817268	-0.664193273	-1.189731121	-2.150364637	-0.49722895	0.108994499	-0.282938093	-0.17380248	-1.043135762	-0.585827112	-0.448584199	0.006478929	-0.764848888	-0.431783915	-1.24502027	-0.508143008	-0.817500591	-1.352334023	-0.017504858	-0.2195912	-3.671728373	-1.237145185	-1.00749445	-0.188378856	-0.476128519	-1.433971167	-0.39841038	-0.211696073	-0.036203764	-0.673947871	0.520450175	-0.069631375	0.757727921	0.777199328	0.539011359	-0.068390541	-0.769281209	-0.227353975	-0.39353472	-1.426681638	-1.352253914	-0.148648486	-0.208177581	-0.353383869	-0.48685503	0.299984902
13	-1.149540067	-2.519355297	0.182452187	-0.524430573	-0.876355708	-1.338697076	-0.028618135		-5.234157085	-5.608839035	-0.611965716	-3.070348978				-3.859032154	-4.082933903	-5.678492546	-3.247392416		-1.496671319	-4.179506779	-3.093173981	-2.350165367	-5.086750984	-2.777114153	-1.268666625	0.297722191		0.177177414		-1.85554564	-3.329603434	-0.918422878	-3.017947197	-1.523506045	-0.094695233	-0.83208853	-4.295519829	-1.852688789	-1.261054993	-1.887593627	-2.256033421	-2.005843878	-1.140591621	-2.42386961	-0.343138754	-0.414362371	-0.729075968	-1.840180993		-1.395326972			-1.472691178		-7.134793758	-5.554465294	-1.474013329	-0.842862844		-1.067369342	-1.457897902	-2.078123331	-2.483156443		-1.274988174	-1.92194128	-0.937678814	-1.449438334	-0.931980431	-1.874558449		-4.92662859	-2.708125114	-3.430924177	-2.744909286	-1.971257687	-3.731808424	-4.583191872	
14	0.185104042	-0.172413796	-0.615944266	-0.266334385	-0.398916781	0.143609762	-0.389528751	-0.142775655	0.288808525	0.820197344	0.301498622	-0.274108618	-0.183834672	0.191303492	-0.128821507	0.003732214	-0.360917747	-0.093735613	-0.027390033	0.232973158	-0.262416154	-0.115769498	-0.16428265	-0.71685183	0.064740993	-0.101190485	0.22885713	-0.461970299	-0.870416462	-0.725811601	0.551709235	0.142594084	0.485723913	-0.059784938	0.53289479	-0.191154912	-0.14936173	0.058101349	0.908366263	0.695512474	0.0551758	0.356570035	-0.090235546	-0.283168495	-0.031859834	0.357099444	0.368121386	0.456295073	0.289099455	-0.12861149	0.00199328	0.05999491	-0.22698091	-0.248498917	0.162499234	0.402609497	0.090253383	0.865997255	0.218051568	0.284017354	0.094520956	0.535084844	0.108910553	0.51355207	-0.515225708	0.018807668	0.08128316	0.325434476	0.473170042	0.25517875	0.089455545	0.003761275	-0.312221199	0.404876918	0.167238012	-0.153413877	0.543848574	0.221604288	0.502257943	0.307293952	0.033255946
15	0.730089605	-0.133405849	1.235822678	0.274116576	0.791259468	0.132179767	1.044837832	3.39460969	1.406675816	-2.098617315	-3.757848263	-0.239519775	0.728448689	-0.53748703	-1.559157252	-0.323123097	0.282732308	-0.254657745	0.081081703	1.443518996	-0.16526109	-0.522527575	0.246956646	1.100628734	1.756156921	0.151380852	-1.038192272	0.444066107	3.736525297	0.272011787	0.386851549	-0.052214004	0.280515432	0.296210974	0.242014542	-0.155115217	0.616632044	0.075296447	-0.507757425	0.394538522	0.634078264	0.406723022	0.543759763	0.631306708	0.185506254	0.577678978	0.183333173	0.095329054	0.399881005	0.432611078	-0.113197349	0.395409465	-0.039405573	1.002982616	0.436050028	-1.84664166	-0.625735044	-0.289712399	0.822038591	0.46865496		1.593041778	0.739277005	0.67766422	0.36527887	1.090132713	0.247792423	0.887049258	0.526425004	0.078653418	0.099047475	0.87986511	-0.883817017	0.436868638	0.33251968		0.607249081	0.567644417	1.453396201	0.192518398	0.11453592
16	-0.761848211	-1.605624318	1.15389967	-0.302238762	-1.538656831	0.062017113	-0.281541258	-1.09520185	-0.972376704	-1.139427662	-3.199326754	-1.709284425	-5.1456604	-5.083948612	-2.757922649	-0.360928237	-0.767909467	-1.636853456	-3.277495623	-1.408905506	-0.3918688	-1.812746882	-3.033406734	-1.240328789	-0.656627476	0.487075448	-2.374420643	0.038379826	0.257899523	-0.679166973	-0.180584803	-0.946659207	-2.439887047	-0.603474438	-0.63924998	-0.420099825	-0.658360958	-0.813739896	-1.559962988	-0.554897726	-0.516560316	-0.48661527	-0.018690219	-0.885642231	-0.212076083	-0.530346036	-0.955038011	-0.956750393	-0.704555809	-0.314082801	-0.536404312	-0.788665771	-2.822879791	-1.041496158	-1.232611299	-7.107135773	-1.25060606	-2.930794001	-0.626652837	0.085981198	-3.041841984	0.255948275	-0.741783857	-0.667868972	-0.206463799	-1.479143381	-0.839075446	-0.780902863	-0.46472463	-1.706963301	-0.979141831	0.048768435	-1.973567486	-0.733681798	-0.367036074		-0.905589521	-0.834320962	-1.177861571	-1.168699145	-0.150534689
17				-0.89074266		-1.705680132	-1.155774117		-2.609139919	-2.515724659	-0.078926541										-2.612522125					-1.04782176		0.867154002				-0.387731642		-0.251004189	-3.364701986		-0.826794446	-0.738315403	-1.916220188		-5.300990582	-1.00986445	-0.215203121	-0.399610102		-2.500910044	-0.17716147	-1.667960882	-0.525061786	-2.836591244		-2.263976812			-0.981349587			-4.038195133		-0.358636826		0.121317677	-1.727149487	-1.515290022	-2.757902384		-2.208236217	-3.489343882	-2.470099926	-1.421813726		-3.585727215			-1.686179638		-2.578996658	-0.647756696		-3.775031805	
18										2.484079361	-0.076903693										1.137676597			-2.706742048			5.51742506						0.209544808	2.120618105	-0.510906339		1.165493131	-0.087470479	-4.24274826	2.643345118	0.576366246	-0.486884981		-1.675161719	2.231639862	1.466341853	-0.232239529		0.537123621	0.497464269	-1.357769728	-1.33522296			1.598931074					2.818387985				-0.861181736			-0.823986232	1.480452776		0.742183268					-1.627900839		-1.371224999			-1.105206132	
19	-4.188132286		-0.033682697	-3.604450226		-1.28576982	-0.586555004		-4.417642593	-4.124498844	-1.727560878	-4.575025082	-3.660586357	-5.409018517	-4.030997276	-2.646362066	-3.204838753	-7.699548244	-4.366559982		-5.183280945	-0.968765974	-5.058567524	-2.156748772	-3.861969471	-1.957281828	0.386855096	-0.3318156	-0.704405367	-2.110651493	-0.527085364	-5.012970448	-2.990116119	-1.657545924	-1.541687369	-2.229441404	-2.425318718	-0.971901774	-2.971877098	-1.749618292	-1.630804777	-1.370860934	-1.753221512	-2.528583288	-1.413148999	-2.005640745	-2.304295301	-2.391165257	-1.977896452	-1.480062842	-1.968831897	-1.498869777		-0.688760459	-3.443985939	-7.133133888	-8.979503632	-7.812452316	-3.094022036	-0.815808892	-5.548150539	0.161282301	-2.674975157	-3.11589098	-1.559196115	-4.610030174	-1.804665327	-2.499795437	-1.475680947	-4.638018608	-5.328709602	-1.271865368		-3.774036407	-2.007480383	-4.389488697	-2.70046258	-2.214568138	-5.155580997	-5.215164661	
20	-0.880699456	-1.43539536	0.264554679	-0.680336535	-2.091803551	-0.262230873	-0.484306186	-1.601351261	-0.865485668	-1.196706295	-2.861461878	-1.110672712	-1.971725464	-5.442921638	-1.88810122	-1.479899764	-0.866935611	-2.83681488	-1.821345568	-1.435624957	-0.873284221	-0.841246188	-2.355788946	-0.754069269	-0.736129642	-0.336190581	-0.038901359	-0.162681043	0.012502591	-0.728571177	-2.009468317	-1.716095448	-1.447964311	-0.901624382	-1.11817801	-1.608316302	-1.396771193	-0.898680091	-2.189496279	-1.078062654	-0.929469943	-0.593767226	-0.380563319	-1.631843448	-0.436665446	-0.781508088	-1.049089074	-1.043930531	-0.720928311	-0.742049694	-1.180147529	-1.290746212	-3.778527498	-1.621731877	-1.622448564	-1.62929678	-1.221915841	-4.026642799	-1.020027161	-0.022979474	-3.087594271	0.194654346	-0.925739288	-1.11080265	-0.194353998	-1.477320313	-0.897696912	-0.337553799	0.516518474			-0.040554918	-5.325494766	-1.046872258	-0.669930339	-6.111882687	-1.100641251	-0.990922272	-1.942195177	-1.597981691	-0.969225824
21	0.239929214	-0.85989815	-1.063465595	-0.06069478	0.145868793	0.15699479	-0.416342556		0.040288538	0.397219419	0.153646231	0.378537834	0.284192979	0.649210691	-0.078310125	-0.314744323	-0.690514982	0.301439732	0.44515875	-0.213915229	0.060628109	-0.393764138	-0.692591608	-1.687168002	-1.226307034	-0.133969963	-3.203925848	-0.306861937	-1.522559166	-0.258197606	-0.453521341	0.066910453	0.053606272	0.382584125	0.506881535	0.572773576	-0.512122214	0.273819536	1.15419364	-0.194523841	-0.251774251	0.034859072	-0.683358729	0.042984709	-0.184763908	0.108608551	-0.51539886	0.160607487	-0.276874244	0.398685426	0.627065301	0.334799021	0.093427658	-0.496980876	0.310785294	1.990830302	0.756837249	0.918648005	-0.293476939	-0.011736615	-0.713953078	-0.878298998	-0.034066759	0.102113053	-0.21391581	-0.388394386	-0.353536516	0.00934968	-0.532381833	0.246819869	-0.238749355	0.131513998	-0.245102838	-0.065757647	0.447487354		0.108179219	-0.121817224	-0.149599805	0.271735668	-0.066807635
22	-0.476999581	-0.406494349	0.184853494	-0.311111897	-0.79689157	-0.482806891	-0.090332285	-0.987729371	-1.073909044	-1.830936909	-2.322019339	-1.146135449	-1.648152351	-2.760854006	-1.834105134	-1.722576261	-0.187572449	-1.441584826	-1.987523913	-0.419837922	-1.411983848	-1.103408813	-1.19067347	-1.015883088	-1.060652137	-0.649371743	0.012514217	-0.029023089	0.479027301	-0.565170109	-0.850269377	-1.063181162	-1.568046451	-1.055530429	-1.210023522	-0.691046536	-1.385642886	-1.461485386	-2.855717421	-1.212938666	-0.972427964	-0.326800942	-0.446279496	-1.794579148	-0.835388541	-0.742824018	-0.684266508	-1.315784931	-0.308311939	-1.071200609	-1.460980296	-1.143748999	-2.784392118	-1.372025609	-0.818646252	-2.123009205	-1.374976397	-2.39936471	-0.381395608	-0.203011766	-2.253190517	-0.233395681	-0.25491631	-0.450497925	-0.205437943	-0.193325311	-0.39737317	-0.185433537	0.876391351	-1.406978607	-0.413669378	-0.307131588	-0.83957994	-0.616257429	-1.124355078	-4.50421381	-0.554571807	-0.78768158	-0.782896638	-1.131531596	-0.475198001
23	1.183959007					0.11508467	0.087552816			-1.020402074	-0.076880164																3.064877033		0.006901199			-0.417153507		0.386668205	-0.184383437		-0.485153019	0.594736993	-1.069455981	-0.059093826	0.607588232	-1.199728489		-0.940327823	1.775848985	-0.381626308	0.369527757	-0.281641811	1.119422436	1.476693988	0.062447529	-0.658384323			-0.704303443		0.612900198			0.195436895			-0.786834419	-1.548261523		-0.384709179	-0.893745303	-1.760974884	-0.625326514	-1.296628118		-0.402870446			-0.746259928		-2.549986362	0.360036135		-1.552813292	
24	-1.458252549		-0.245971933	-2.934926987		-1.281826496	-0.388354629	0.443176597	-4.040574074	-6.043969631	-1.407745957					-0.775053382	0.60574013		-4.228295803		2.66577673			-2.485698462	-2.361381054	-1.683428884	-0.788012445	2.000127077	0.037615612	-1.720674396		-2.672891378	-2.295613766	-0.79245919	-1.336569905	-2.413450718	-1.406640887	-2.060933828	-5.473158836	-1.254516363	-1.476400733	-1.161665201		-3.142195225	-1.800745726	-0.937346101	-1.240759492	-0.402066052	-1.719388485	-2.967939615	-1.85044539	-1.1631217			-1.838891149		-6.821393013	-5.105785847	-1.026375294	-0.696360052		-0.783581853	-1.721051335	-2.173443079	-2.167464972	-2.164081097	-1.471760392	0.281061381	-1.062096834	-1.49431622	-2.903399229	-2.572038412		-3.832517385	1.156392336		-2.797501564	-2.073055744		-4.922700882	
25	-0.072100542	0.147761479	0.31577149	-0.135421321	-0.371088952	0.34382695	-0.369542152	-0.211962774	-0.354452133	0.417689264	-0.332140714	0.193114236	-0.570444643	1.397711873	0.142658696	-0.693824112	-0.59753859	0.242679268	0.219895542	-0.669720471	0.41269055	-0.612513483	-1.652512193	-0.161015004	-0.181278318	-0.133200914	-0.438356489	0.529242456	-0.537089646	0.175909981	-1.161541581	-0.891322315	-0.318076491	0.205999717	-0.488315135	0.163452804	-0.595517576	-0.39966315	-0.192569643	-0.870583117	-0.805879116	-0.578354478	-0.615093112	-0.909924567	-0.443977922	0.004314674	-0.781019568	1.062703967	-0.502451539	0.969823718	0.467701823	0.796765625	-1.074877262	-1.442586303	-0.425304115	-2.497659445	-0.915939867	-1.371270537	-0.889080703	-0.376698971	-1.522992373	-0.560467303	-0.904783785	-0.155528054	0.429412842	-1.75324595	-0.752761126	-0.422173142	-0.978939712	-0.235122293	-0.531789958	0.140788689	0.258932143	0.043135937	0.699421167	0.63888675	0.165174484	-0.186111093	-0.035323635	-0.045763228	-0.534477472
26	-0.051971611	-0.428618789	0.209908739	-0.303756893	-0.776135623	0.667042673	-0.906544685	1.575969219	1.135551572	0.791687727	0.786844015	0.585955024	0.189589754	-0.05814242	0.238924071	0.443762243	0.369709343	0.220345005	0.695200741	0.953455687	0.056986026	0.074058659	0.33734858	-0.098719649	0.078149356	-0.336769402	0.643279493	-0.459707826	-1.134169459	0.181183591	1.243168592	0.587905407	0.808300495	0.430167288	0.606215417	-0.146961257	0.541443348	0.890453339	0.204815075	0.454943866	0.404548049	-0.004851447	-0.365918875	0.605101943	0.263973981	0.499852449	0.822070301	1.217615008	0.242339626	0.970590115	0.585061908	0.492721289	1.100235701	-0.037445869	0.169960335	0.749355435	1.420147419	1.401092649	0.125718832	0.516850412	1.723314762	-0.207322195	-0.036962762	0.230171025	0.721057415	-0.05085801	-0.336510211	0.205129236	0.318482786	0.670381606	0.224567369	0.709570527	0.343051225	0.427446425	0.875531733	2.240511417	-0.598968625	-0.556729198	0.05723393	-0.479356706	1.316970587
27	0.236106053	0.295533061	-0.645978451	0.512472093	0.09781234	0.911197364	-0.236078307	0.960198402	0.583053648	0.89604497	0.640648842	0.488195479	0.645180583	1.351352334	0.270479232	0.914604068	0.371849805	0.725966513	0.661260068	0.742591918	0.43993029	0.263564676	-0.00420238	0.323928177	0.487449139	0.599370241	0.49186641	0.251424313	-0.219547287	0.315964907	1.287006617	0.453105807	0.825027347	0.424800873	1.215793967	0.41215387	0.445725501	0.626735628	1.412744284	1.654634833	0.641333222	0.432208985	0.587656081	1.435958982	0.565798879	0.779082596	-0.048664197	0.533151925	-0.020253237	0.352481306	0.320514619	0.356217831	1.016557455	0.030140629	-0.168635026	1.278815269	0.803947747	0.929896593	0.035723273	0.354606211	0.877439141	0.510627151	0.029242003	0.401622891	0.271739274	-0.170178324	0.074235044	0.456031501	0.543909192	0.594535708	0.231270522	0.396410763	0.512834191	0.276140869	0.494563073	1.458134413	0.013399529	0.245026097	0.089520328	0.006633391	0.826981246
28				-2.625547409		-0.098884866				0.393653095	-0.114142872															7.467525005		-2.248784542				-0.188825727	-1.109145164	0.088261791	-0.325558186	-1.422117233	-0.882880688	0.043870181	-0.210964501	-0.428554863	0.328937441	-0.113188215		-2.026782036	-0.008690446		-0.992688		-0.808817565	0.305348426	0.63606447	-2.494235277			0.246970296					1.589720845			0.091901354				-0.582691193		0.058974069	-0.090796456		-3.381535292			-1.860425234						
29	-0.170370549	-0.452784419	-0.656686723	-0.137852982	-0.254330307	0.754270136	-0.449451745	0.182955831	0.345806301	1.041690707	-0.859429836	0.187396437	0.2623142	-0.082378082	-0.255703181	-0.196494237	0.012118088	-0.333545923	0.31887114	0.203122452	-0.987576962	-0.707325339	-0.6179986	0.375984967	-0.206408903	-0.939336121	-2.888140917	-0.724151671	-1.796784282	-0.321875572	0.528122365	0.172474876	0.138447836	0.125946999	0.209221825	-0.09217988	0.299743801	0.099903077	0.436652273	0.481627852	0.330123335	-0.177241161	0.063976631	0.228112638	0.108437732	0.284512162	0.507171154	0.447376341	0.020287801	0.193169251	-0.232315525	0.104581803	1.439444542	-0.620596111	0.191436559		0.115355819	2.073960304	-0.092870548	0.208477929	0.033254199		0.135246456	0.591528773	-0.272739857	0.106973954	-0.132983208	0.585491002	0.193580464	0.321887434	0.131002232	-0.045521121	0.299139291	0.015558039	0.370005012		-0.38451007	0.262297332	-0.076485202	0.152915344	0.097262122
30	0.009253462	-0.501177728	0.326137304	-0.652019143	-0.041594382	-0.789540768	0.125279441	-0.655196249	-0.885733783	-1.556446195	-1.852489233	-1.155608177	-1.32869184	-2.279013872	-1.354364038	-1.420701146	-0.219984308	-1.323725104	-2.119137764	-0.420095563	-0.398386568	-0.593148708	-0.232486382	-0.968946755	-0.926833451	-4.738744736	-0.139709786	0.028680962	0.614496171	-0.402715832	-0.419053435	-1.345744133	-1.218592525	-1.315414906	-1.531748176	-0.873677969	-1.109646082	-1.780058503	-2.849554777	-1.138077617	-0.846353829	-0.59205538	-0.129270166	-1.885755062	-1.167159557	-0.621298492	0.036516439	-1.127878785	-0.210085943	-1.275674224	-1.422600389	-1.525024533	-2.166804075	0.282569468	-0.110727146	-1.381273866	-1.890161633	-1.475472808	0.257774502	-0.453760505	-2.14546752	-0.163227379	0.030317251	-0.256997317	-0.092419133	0.648860097	0.367245823	0.709467888	1.244558692	-0.419333726	-0.477446437	-0.910621822	-0.494235039	-0.727976143	-1.768134713	-2.450461626	0.154858634	-0.079982802	-0.329731494	-0.85657984	-0.53754586
31	-1.746751189	-2.907557011	-0.05412351	-1.883448958	-1.342186213	-1.07977581	-0.910820782	-2.555136681	-2.91826129	-1.994954824	-0.990143478	-1.131604791	-6.031015396	-6.535945892	-2.434748888	-4.531710148	-0.832232356	-0.892450273	-2.254580736	-1.587931156	-3.060707569	-6.22940731	0.11141859	-1.127882957	-1.601269841	-1.777154565	0.080607302	-1.169691205	-7.175745487	-0.642267823	-0.849335611	-0.730653107	-0.32072407	-0.843561709	-1.563937783	-1.494410515	-1.183682799	-1.537421823	-2.134816408	-1.223543048	-1.678025723	-1.03878653	-1.692658186	-1.676056266	-0.970796287	-1.380073428	-0.750892043	-0.280227304	-1.971785665	-1.35868001	-0.636027753	-2.64490056		-2.583673239	-0.972361922	-5.473409653	-2.71200633	-0.172488958	-1.861122251	-1.459080458	-4.844334126	-2.035861015	-1.65363276	-0.597487152	-0.32714048	-2.315504074	-1.353898406	-0.459868997	-0.690147281	-0.205307931	-0.719023824	-0.902895153	-1.892679691	-1.601867795	-1.481788516	0.235210851	-0.982732177	-0.357243866	-2.049038649	-2.267492056	-1.359184146
32	0.940153122	-0.272510976		0.330930978	0.092957005	-0.087524451	-0.884646058			0.568315685	-0.876322567	-2.083236456	-3.662468195	-0.665827632	0.131699592	-0.567744553	-0.945379198	-2.512670755	-0.302919388	-0.678961754	-1.679414749			-0.512479603		0.282868952	-0.978498578	-0.517378509	1.512889624	-0.485929936	-0.003804516	0.320006758	0.030038204	-0.152939036	0.260116041	-0.984638393	-0.3928743	-0.316517562	-0.332639217	-0.152477399	-0.271924615	-0.166701421	-1.823621035	0.799532712	-0.180594414	-1.771795869	0.17271328	-0.008427888	0.686928988	0.695038319	0.706387579	-0.046010263		-0.218879253	0.337453365		-0.387987822		-1.238942504	-0.317169845			0.305535406	1.445301294	-0.754556656		-0.085592262	-0.355486929	1.412581682	0.223247945	-0.524808168	0.033637933		-1.203888774	-0.277772516		-0.699124753	0.538130105		0.12254107	
33	1.714321256		0.861910999	2.172646999	2.544788122	0.32007286	1.593673468		0.272531986	-0.849645257	0.36076048	-0.705703557		-4.027710438		2.116042614		2.582215309	2.399271488		1.317100763			-0.702204764	3.078511953	6.001378059	1.646554232	2.493333817	0.336563528	-0.290174842	-0.004930393	-0.970555782	0.139601022	-0.578660429	-0.593195558	0.301794767	0.110723801	-1.10621798	-2.316767454	-0.386558622	1.384593964	-0.12823385	1.688869596	-2.316486835	0.120760798	-0.351801038	0.634957492	0.61824131	1.569804668	0.474394351	-2.7657516	-0.260402769		2.95912075	1.999538064		-0.823719025	-0.979884982	6.209910393	0.806045949	0.114286222	-0.128750235	0.915153086	-0.49924621	3.655493736	2.965739727	0.451446682	-0.767445445	2.664267778	-0.009305779	0.782442272	1.443339825	-0.547318995	2.66851306	-0.055521227		1.106743574	1.27183485	2.178885221	0.922743261	
34	0.282661051	-4.849435329	2.031571627	0.236731663	1.121364951	-2.212874174	-0.097690903	-3.867556095	-2.659242868	-1.967976689	-2.80936861	-0.225204691	-1.459730625	-2.236007929	-2.317924738	-1.449852824	-1.977285266	-0.281137824	-1.391579151	-0.538715601	-0.496444732	-0.373046696	-0.620093048	-2.077003002	-0.823525965	0.341618478	0.116392009	-0.29116106	0.018146608	-0.596026301	1.582427859	-0.295770794	-0.001036038	-0.256492138	-0.334197104	-1.213798881	-0.468481988	-1.614171505	-1.168150425	-0.951172531	-0.853210688	-0.257432312	-0.53313452	-1.383076429	-0.595643282	-1.952007413	0.870731831	-1.966110945	-1.230377316	-0.872380495	0.874614179	0.57400918	0.094520181	0.657603145	0.176671267		-2.889933825	-0.490618587	0.291008443	-1.078842759	-0.547192633	-0.713231683	-1.08000648	0.271524936	0.372900248	-0.909701407	0.721051931	1.647833586	1.541637182	0.285192341	-0.674965441	-0.405369252	-2.535279036	-0.603928149	-1.930924177		2.721483469	0.922433615	-2.078794479	-0.02373551	0.463101447
35	-0.836389422	-0.139306977	0.037618138	-0.391652703	-0.911651254	-0.355191916	0.04792174	-0.334000438	-0.695405006	-3.306676626	-4.713535786	-0.801756024	-4.80698204	-2.333346128	-1.329661608	-0.657775044	-0.028774953	-0.86876893	-4.311886311	-0.809710562	-0.480089605	-1.00618279	-0.350389004	-1.577097416	-0.515032172	-1.108324051	-0.175345823	0.187928408	0.21538873	-0.399251878	-1.921178102	-1.055131435	-1.008404374	-0.615538716	-1.169407248	-0.15220952	-0.953266799	-1.635270953	-1.933706403	-0.476699591	-0.752674699	-0.726295054	0.035936352	-1.232640266	-0.369372904	-0.740451992	-0.978344798	-0.886737227	-0.391717196	-0.688877761	-1.107642174	-1.646524191	0.020637471	-1.169597626	-1.064652085	-2.664921761	-1.360926747	-2.65151906	-0.55264467	-0.369148791	-2.717251539	0.344490319	-0.627246141	-0.982427776	-0.785822153	-0.134287864	-0.402832508	-0.326561093	0.023192413	-1.196462631	-0.50454402	-0.718957424	-0.732021749	-0.540849328	-1.023223042	-3.358720064	-1.266999245	-1.686146021	-0.372460365	-1.216868758	-0.36147365
36	-1.370366573	-3.704074383	0.070664287	-1.053763866	-2.462609768	-0.753711045	-0.987269998	-5.04441309	-1.934048772	-3.283550501	-3.727757692	-5.323716164	-3.227754116	-10.19039726	-4.332410336	-2.139061451	-1.041148663	-7.846698284	-3.468549728	-2.989827156	-1.172676086	-3.601845503	-5.211731434	-2.483672619	-3.92848587	-0.995117128	-0.470702082	0.089294478	0.301687807	-0.822192609	-1.329929352	-1.887001276	-2.534582138	-1.136704922	-1.380790114	-1.522742748	-1.833774328	-1.438788176	-3.088147879	-1.273548007	-1.312853575	-1.042325616	-1.620273113	-1.984758377	-0.953589737	-1.140182376	-1.342291951	-1.362614274	-1.413621664	-0.792500138	-1.839494824	-1.720202208	-4.659780025	-1.688003659	-2.158877134	-2.39659071	-1.180233002	-3.145395041	-3.116639137	-0.115206651	-3.779910803	0.070422992	-1.731151581	-3.346722126	-0.576086938	-3.585631371	-1.225464344	-0.48045218	-0.775471091	-2.376160383	-2.21894598	-0.572435439	-4.382691383	-2.077868223	-1.500397205	-7.114188671	-2.354130507	-1.958117485	-2.009598255	-2.466843367	-3.046943188
37	-1.421488404	-0.461406887	0.166272298	-0.328681678	-1.508452058	-0.26028958	-0.255159169		-1.104545593	-1.360398293	-1.859179139	-1.486362457	-2.200399637	-5.964026928	-2.536385298	-0.721567869	-1.111850262	-2.231483698	-2.42383194	-0.658036888	-1.589685202	-1.851029634	-4.428915024	-1.401779532	-1.177895546	-3.531962633	-0.699826598	-0.722348213	-0.386249214	-0.990615964	-1.242900848	-1.994401813	-1.806327462	-0.865198851	-1.516346216	-1.415202618	-1.131346583	-1.321866512	-2.587617159	-1.261788726	-1.212069511	-0.238833904	-0.561322153	-2.457018852	-1.109510064	-1.047653198	-1.173916459	-1.330565333	-0.548417687	-0.973303854	-1.136460185	-1.002441645	-4.478476524	-2.994578362	-1.246686339	-4.045695782	-1.388204098	-4.005990505	-1.094495058	-0.17113702	-2.145928144	-0.102086291	-0.774550021	-0.986881554	-0.436113209	-0.9734056	-0.819407403	-1.146589518	-0.11988119	-1.769243956	-0.829854667	-0.628820479	-2.14022398	-0.960409164	-1.215368867	-7.688293934	-1.111156344	-1.015945435	-1.181279302	-1.458630562	-0.651906013
38	0.248632804	0.240035981	-0.926094592	0.498952717	0.012870902	0.85783428	-0.329039514	0.022272184	0.613011718	1.895990252	-0.089827776	3.349394321	1.647130728	2.713685989	0.865890384		0.598746419	1.434919238	2.428948402	0.772855341	0.516926706	2.497961283	-0.374477327	3.885872602	0.567512274	1.252009869		0.217535719	-1.81855011	0.663885117	5.558078289	2.933317661	6.408185482	1.25757134	1.474372268	0.172727302	2.052057743	1.246124148	3.804282904	4.104086399	3.11096406	0.486907661	0.633490145	2.501239061	0.818269968	0.559691668	0.233276904	0.525278926	0.152250692	0.284653604	-0.27489379	0.366197526	0.81370765	-0.058041431	-0.049479529	1.616234899	-4.289511204	-6.714641571	0.082896963	0.554902971	0.8110255	0.354364008	0.25960654	0.112732545	-0.070188694	-0.165827751	0.081486247	0.186068743	0.448802888	0.404003888	0.295200735	0.344221622	0.25187096	0.342429399	0.456737548	1.351787329	0.007621367	0.18893294	0.038592692	0.197436497	1.061870456
39	-0.346042991	-0.398930937	0.363153487	-0.49379319	-0.728397012	-0.097157784	-0.227126971	-0.499342561	-0.346928298	4.33784914	1.454141021	-0.687551439	-0.66500622	-1.921449304	-1.091862559	3.949613571	1.606880307	1.780091405	4.556561947	0.313909173	0.400223076	-2.370748758	-0.12847811	-0.576926589		-0.096025005	0.471122652	0.355426908	-0.111415103	-0.128603101	0.393562943	-0.938748598	-1.02832365	-0.570440471	-0.836430013	-2.537984848	-3.803502798	-0.286750078	-1.217897177	-2.633226156	-0.526568055	-0.093016833	-0.250974029	-1.639003873	-0.530693293	-0.272356421	0.22884281	-0.918991268	0.087191723	-0.649750471	-0.831994593	-1.023109913	-2.146740198	-0.764580786	-0.016909968	-0.899509609	-5.175179958	-1.25576067	-0.209397718	0.198245168	-1.156742215	0.057164531	0.317116052	0.214429945	0.236119255	0.419932276	0.094930023	1.005977035	1.154331088	-0.630050719	-0.472815365	-0.034053534	-1.159188867	-0.67638725	-0.755170047	-1.282702208	-0.541870773	-0.684837997	-0.576676905	-0.982210875	-0.035932805
40	0.599742949		-0.404855758			-1.294985175	-0.959687233			-1.763507366									-0.1871593					-4.012797356			-0.324597299							-0.719517112	1.002682686		-3.158032179	-1.257131457	-0.51048106	-0.815724909		-0.995440304		-2.860604286		-0.662903786	-1.597528338	-1.231607437	-1.418331027	-2.27408123					-0.802440941		-0.504776239		0.184152618	-1.317636013			-1.565599918		0.319506735		-1.166357994		0.401636034	-0.329159588				-2.922673941	-2.488955021			-1.468151808			
41	0.267276764	-0.39488852	-0.513911307	-0.00697217	-0.609789848	0.188648552	-0.891425848	-0.758280993	-0.07953611	0.446518481	0.650443673	0.197635293	-0.128264934	-0.130383536	-0.102899939	-0.001229875	-0.697860837	-0.281885296	-0.20587796	1.171510577	0.040227178	-0.040850174	0.113317847	0.121402055	-0.157755539	-0.354246318	0.190185905	-0.309585303	-0.655064344	-0.168173447	0.616751254	0.62553823	0.55735749	-0.083956435	0.327292532	0.090048075	0.208099633	0.268385023	0.374868006	0.423393518	0.138643801	0.589296877	-0.306373179	0.532918096	-0.032489371	0.019587684	0.316958666	0.087665163	-0.169606671	-0.022148052	0.104603678	0.427519619	0.336917847	-0.243760467	0.142931163	0.775202453	0.227467403	0.656084299	-0.258448392	0.021884577	0.771552801	-0.023963273	-0.243219718	-0.035876885	-0.034120608	-0.194373176	0.172757849	0.476382762	0.476801872	0.526822507	0.164575636	-0.25291732	0.305006176	0.091764279	-0.012800611	2.487646818	-0.480310559	-0.480906636	-0.21616073	-0.493064493	0.810134351
42	-0.220264733			1.30116713	-0.931986392	0.588401139	-1.094256282	-1.648799896	0.19094035	-2.420656204	-0.204945877					-1.410793185		-0.20749411	-2.227699757	-1.435335517	-3.369003057			-1.270537734	-0.939804256	0.008003218	-1.095244408	1.708634853	0.016652668	0.216067567	-0.003237398	-0.321925551	-1.375421405	0.209363431	-0.30878824	1.12124002	-0.182813495	-0.493743032	-2.645765305	0.233439788	-0.142346844	-0.34761107		-0.480248868	-0.130595684	0.322526634	0.743008316	-0.027264928	0.791665077	0.31622541		-1.028922081			-0.47047773		-0.806560457	-1.697374821	0.982168019	0.41959843		0.049455158	-0.096241571	-0.012149115	0.741741657	-0.384709179	0.874464989			0.379364997	0.020260517	0.67180264		-0.552327573	-0.094722725		-0.401866227	-1.028338313		-1.042784095	
43	0.805846334	0.380807102	-0.94915694	0.481912643	0.987211943	0.105079047	0.210401446		0.869512141	0.539694786	0.241740465	-0.522224426		0.769932032	-0.13036029	-1.047739029	-1.852269888	0.275903463	0.491794735	0.143945575	-0.170179456	-0.324530482	-6.579105854	0.261624962	0.56182605	0.23272191	0.44037652	-0.156323031	0.0134209	-0.224834219	0.358337164	0.103136271	0.501133621	0.0061597	0.299652815	-0.049750008	0.125589103	0.043958824	0.157397926	0.444996536	0.0775562	0.397268891	-0.267191499	0.520210981	0.24402684	0.698318899	0.045198843	0.370903403	-0.054041829	0.142704561	0.088379465	1.601225495	0.186753929	-0.608197093	0.192650542	1.027842999	0.432698935	1.249881506	-0.261459857	-0.023946745	-0.028213026	-0.326999277	0.176482022	1.011515617	-0.458089948	0.030768717	0.359888434	0.219088584	0.361193895	0.373307496	0.427097499	0.105992466		-0.095526673	0.383701712	1.807670474	0.553439438	0.606928408	0.546332419	1.128029585	1.483043194
44	-0.171163991	0.048634123	1.850594401	0.1521651	1.387998819	1.14516151	-0.026646998	-0.189013034	0.002037366	0.221992791	1.698214889	0.888304412	0.823581278	-0.110527113	-0.049885161	-0.14525491	0.607840836	0.718951225	1.567449927	0.074698783	-0.343258411	0.676986933	0.837165654	0.927614629	0.40729171	-0.604914904	-0.147347912	-0.843320668	0.182656482	1.082131147	0.685974956	0.256969303	0.466580868	0.842183113	1.551731706	0.811824143	-0.24956122	0.726378739	-0.146408722	-0.242003411	0.458674401	0.189026594	1.330650687	-0.665229857	1.08356905	1.017279983	1.229606509	0.38185823	1.588357449	0.450174749	1.021681666	0.793847263	0.728015423	1.330788732	0.522591293	2.138413191	0.866130054	3.929821491	0.763288856	1.045388699	1.194056511	0.052789591	1.455966353	1.103337407	0.793588817	0.365863293	0.921056688	0.987622917	1.308149934	0.379613101	0.56526494	1.022956848	-0.25831601	0.5012514	1.161018491	1.410380483	0.651176631	0.527395785	0.79039222	1.375083089	0.527957439
45	0.338895857	-0.01620226	0.32384783	-0.038934845	0.521367669	-0.472116888	0.594636023	0.859565198	0.993179381	-1.615625381	-0.464184672	-0.360429198	0.358087003	-0.550310016	-0.391524255	-0.173028558	-0.231113225	-0.144114882	-0.317530155	0.329145551	0.272679955	-0.184170976	1.677181602	0.313950628	-1.124868751	0.049326867	-0.756608069	0.395784974	1.612460852	-0.037920732	0.377481014	-0.160413608	-0.264386326	-0.127533317	-0.464090645	-0.307839602	0.133604974	-0.662998974	-0.609448254	0.034143977	-0.223025188	0.447315305	0.195011586	-1.181524038	-0.128328845	-0.430719882	-0.404557019	-0.654857814	-0.016291076	-0.705022812	-0.251273841	-0.402813613	0.066086926	1.251495838	0.3756378	-0.677810252	-0.514967144	0.381793022	0.562193632	-0.460914195	-0.164502591	0.445656508	0.541276515	0.266165018	-0.742525816	0.571734667	-0.065577134	-0.289963722	0.441777229	0.248389095	0.409172058	-0.506844878	-0.653675377	0.229438439	-1.485513568		0.372505844	0.273696691	0.315659016	-0.371451795	-2.223911047
46	1.035675883	0.250053108	-0.779913008	-0.015594259	0.85495162	0.439281225	-0.116353929	-0.16383329	0.50511378	0.450923473	0.460126907	-0.12853615	0.035266925	0.158887565	0.373854786	0.368485183	0.063025743	-0.031263143	0.634459317	0.065503187	-0.043587171	0.028106676	-0.432779998	-0.092608206	0.298212647	0.222409889	0.156407401	-0.275666505	-1.076249599	-0.231863812	0.72811085	0.238316208	0.225952297	0.180775911	0.695010424	0.084468588	-0.223506048	0.281103969	0.05112005	0.381673962	0.10272336	0.231531292	0.028171971	0.456885368	0.17253238	0.768984437	0.038286563	0.555542111	-0.146520987	0.388311952	0.351712614	-0.51380825	0.543128133	0.987437606	0.074006811	1.638328075	0.490332067	0.62161392	-0.288156658	0.134744808	0.858715236	-0.19427073	-0.21581021	0.477328539	0.047036231	-0.353963166	0.022121236	0.546143532	0.113689251	0.545939326	0.428809047	0.289192647		-0.176785678	0.810506344		0.068328157	0.391887575	-0.930371642	0.816617787	0.001559564
47	0.409693092	-0.24639222	0.294469774	-0.412680864	0.463481486	-0.40727821	0.407426208	-0.448956847	-0.309491754	-1.453359246	-0.512317002	-0.39563629	0.014896388	0.837379694	0.266903579	-0.16820246	-0.117848493	-0.068001956	-0.30935505	-0.726097524	-0.087250337	-0.437226862	0.006936548	-0.070908897	-0.551427186	-0.233255014	0.023108302	0.695969641	2.023598671	-0.002725902	-0.151032358	-0.637146056	-0.375678569	-0.157437325	-0.299476653	-0.118485473	-0.60368371	-0.947288513	-0.64760989	-0.969293356	-0.477911979	-0.695655584	0.224283904	-0.897245407	-0.340114862	-0.318117052	-0.278578937	-0.284174055	-0.386511326	-0.406903505	-0.400735199	0.13434194	-0.910731614	-0.236260325	-0.024711682	-1.006700397	-0.714477718	-0.857500315	-0.154410094	-0.483144641	-0.306122959	-0.085521109	-0.189159021	-0.44641608	-0.261712283	-0.303603113	-0.36295259	0.288460314	-0.184850112	-0.533792257	-0.293293417	-0.436641484	-0.522249877	-0.454580873	-0.721269965	-0.335357904	0.447188646	0.021534177	0.115681395	-0.024361506	-0.818727791
48	1.809262633	-0.182045534	1.066421032	-0.554415703	0.543665767	0.493423879	0.252261221	0.229639038	-0.017814657	-0.265610039	0.736308634	0.069485955	-0.085353673	-0.786884129	-0.223234683	0.794440866	-0.176942319	-0.5336743	-0.233499601	0.698081553	0.369655371	-0.062291786	0.220332459	-0.413527757	-2.157320261	0.082309984	0.653135657	-0.056155458	0.309974313	-0.171110541	0.857161462	0.1542705	0.110567279	0.253080726	0.01613342	-2.478392124	0.113665633	-0.530025244	-0.524847746	0.652640104	0.418887854	0.345234454	0.374008417	0.1973667	0.350230962	0.809430003	1.570546746	0.001763715	1.146294117	-0.049415495	-0.256197751	0.025450528	0.330273628	2.37319994	1.467977047	0.814495504	-0.376888096	0.664785504	1.078270912	0.332791924	0.178128287	0.241660684	1.453480959	1.658883333	0.038056757	2.283630848	1.588663936	0.831494629	3.741560459	1.158016443	0.083051674	0.367054105	-0.442532986	0.696595013	0.092370555	-0.103277825	0.582169473	0.975517094	0.3974334	0.557322502	0.840244889
49	0.018514106	0.676936805	-0.239661843	0.370784134	0.038682789	0.769665599	-0.348794192	1.166830063	0.933717072	2.084360123	0.356277704	-0.049303088	0.272503346	1.251276255	-0.365247399	0.34453389	-0.276318461	-0.607704818	0.552661479	0.440095007	-0.305503547	-0.30841884	-0.484146088	-1.37431705	0.11479409	-0.022407688	-3.546739817	-0.347598732	-1.114201427	-0.195817664	-0.909080923	-0.146792933	-0.184017256	-0.005632058	0.517901361	-0.048109636	0.141658589	0.656646252	1.334306479	0.678949058	0.675903678	0.571716249	0.061266255	1.544414163	0.218490988	0.529386044	0.300079703	0.849822164	0.309282184	-0.066739045	0.597378254	0.186029777	0.153320029	0.16170235	-0.122496977	0.441272616	0.045909461	1.061576128	0.158879131	-0.071035177	-0.249563575	-0.507079959	0.323385984	0.841527581	-0.231774792	0.325509995	0.414074928	-0.147829831	-0.217704847	0.317400008	0.185726687	0.067742832	0.125881791	0.240083247	0.214353576	1.053940654	-0.111379981	0.54310149	-0.049741678	0.383603185	0.773600459
50	0.204979047	1.477858901	-1.638406396	0.589543104	0.25151968	0.764244914	-0.392368853		1.649438739	1.317820072	0.1907897	-0.074204646	0.272333413	1.641351581	0.823435307	-3.186083078	0.260690004	0.036710966	0.580049276	0.850877762	0.643046796	0.207658648	0.272350848	0.367543131	0.54857856	-1.81537509	0.260195017	0.052992307	-0.461322367	-0.188462883	-0.275974363	-0.195270732	0.009429241	0.393958688	0.557054937	0.342254728	0.356485635	0.581060469	0.881152034	0.640890479	0.89797473	0.471959382	0.054292709	0.998468578	0.286520064	0.52957809	0.210657507	0.819667399	0.430323064	2.894325733	0.272943705	0.419655323	-0.184189379	-0.272575051	0.234036922	0.783542037	0.792121708	0.555974364	-0.042446651	3.537722826	-0.166981265	0.302930743	0.094744094	0.214733064	0.066119529	0.455377132	0.430754244	-0.473410487	-0.127939239	0.213732123	0.468999118	0.848087192	1.174740553	0.527176738	0.863941789	1.427179098	-0.206301317	0.284231246	0.334788501	0.55939132	1.873009205
51	-0.042451542		-2.511031628	1.107114315	-0.405072302	2.862009287	-1.479997754			-0.577590406	-0.119376667						4.947704315				1.854363918	1.820330501		-0.539533257	0.131436899							0.249745458		1.600285172	2.587132454	0.591641724	0.257497668	1.409314036	-0.957613885	1.187524199	2.76453352	0.002662591	0.36325559	2.272151232	0.595860362	3.293665886	0.07231991		0.056524124	0.702715516	0.7881127	0.655308127	0.031693202	-0.179529116	-0.963313282		0.201453179	-5.215126038	0.780933738			0.136681944	0.09610492		0.892237186	0.233814538	0.666700125	0.731664658	1.216405869	-0.017871045	0.145336807	2.054334164	1.130498767	-1.443031311	1.62214613		-1.211917877	-0.241036922		-0.356831759	0.520762265
52	0.373717368			-3.035510778		-2.917907953	-1.610584736			0.175269529	-0.081836149																			1.808300257		-1.820390105		0.223272234			-3.78707552	-0.305241108	-0.958148062	-0.488122374	-0.356428266	-0.439881295		-1.632372141	-1.834196925		0.142514005	0.808480084	-1.001550794	-2.011123896	0.176158801	-0.378607273			1.281879544					-1.429493666		0.184611291	-0.013268027				-1.200734258	0.278113902		-0.352720678		0.514935136			-2.799888372						
53	0.36473307	-0.113302335	0.31443131	0.130607083	0.411315978	-0.309384376	0.652942955	-0.041259937	0.423110247	-0.807837427	-2.672678232	2.668867588	-0.243995667	-0.74319917	-0.730410993	0.006840419	0.202123046	1.160547137	-0.615541995	-0.010786132	0.101137482	-0.116263613	-0.055447046	0.863461316	-0.346220493	0.242351726	-0.527446091	0.403794318	1.199207544	0.177932829	0.183884814	0.003951341	0.050594721	0.040722013	-0.261590272	0.647528648	0.000262379	-0.263750225	-0.167474091	0.093544126	-0.044952657	0.129981384	0.392499566	0.795207918	-0.018526673	-0.129913285	0.069650069	0.112687103	0.030596236	-0.196530879	0.377030224	0.247095317	-1.042593122	-0.678154707	0.166414008	-4.754262447	-0.531371176	0.39361763	0.388321221	0.366568983	-4.075217247	-0.305011928	0.427761674	0.100393705	-0.131279871	0.347355992	-0.129301652	0.552234054	0.426543295	0.242470816	0.144369215	-0.254125148	-0.477393538	0.218441352	-0.152345762	-2.00425601	0.521826088	0.590693593	0.269505024	0.150861681	-1.197789192
54	-1.254633188			-2.510637283		-1.812765598	-3.893587112			2.739669085	-0.076907963	-3.444908857	-2.183747292					-5.610247612	-2.391829252				2.62112236				1.643289924	1.115589857	0.012117282	-0.560610414		0.63084209	-1.241239905	-0.414167345	0.042503398	-1.319864154	-0.118077159	-0.061823316	-0.492815912	0.406443477	-0.366903454	-0.004761836		0.037963495	-0.689675868	-1.947810292	0.921160102	-0.068210393	-1.10393858	-0.511784732	-0.585534573	0.125702098	0.020191656		0.294569671		-0.608591437	0.219064355		-0.092601798		0.042501226	1.590741277	1.728182077	-1.049320102		0.397812098	3.044826984	0.618177176	1.306516767	-1.217133999	-1.110881567		-2.387663841	-1.114112496		-0.485486329	-1.444636464		-2.252494812	
55	-1.906688213	-5.769344807		-4.199265003	0.718376637	-0.514232635	-1.551413417			-2.370085478	-0.168323427				1.309238911			-6.652879715	-0.508255005			0.241160378		-1.742130518		-1.710300565	-1.219367862	-7.799048901		-1.910253167		1.597760797	1.67495048	1.026753783	0.319767326	-1.381053805	-1.482758403	-0.491897374	3.760043621	0.006800273	-1.772759795	-1.461783409		-2.009013653	-0.918386757	-0.572519779	0.643952787	3.386536837	-0.441246539	0.090295479	0.746325552	-1.945436358		-0.158157274	0.311585605		-3.112405062	2.063721418		0.432788551			-0.229120702	0.521541178	-0.257999003		-0.622369945	-2.547756433	-4.849736691	-0.039429195	-2.105754137	-0.514627993	-2.996098757	-1.738312006	0.99843514		-0.977316201	0.686081171		1.428715706	
56	-0.05606623	-0.056419205	0.241066813	0.342720121	-0.467813104	0.110358886	-0.631133199		0.095513731	-0.007083289	-0.099064879	-0.293887198	-0.043472592	0.174043521	0.834061146	0.228367746	-0.026125593	-0.127339154	0.376143336	-0.182304099	1.082090378	0.449064761	0.356184453	0.107912667	0.382248044	0.648523748	-0.416495353	0.235383853	0.407826602	0.128219038	-0.99075979	0.341166377	-0.419408441	-0.242736876	-0.040692236	0.08698646	0.297189534	0.292846322	0.599484563	-0.101300582	-0.149307922	-0.264185995	-0.717962682	0.391614377	0.017747656	0.087638281	-0.692607582	0.22213614	0.054116733	0.669360161	0.727701366	0.478464901	-0.035907246	-0.161962703	0.228879675	0.220026731	0.342834353	-0.18933329	-0.361295998	-0.13997221	-0.636000216	0.192113131	-0.310342759	-0.460990906	0.311120659	-0.878407717	-0.435123354	-0.717375159	-0.967672169	-0.249231711	-0.336135119	-0.144496918	0.050304744	0.038060531	-0.227620587	-0.530276299	-0.170154661	-0.632053733	-0.253499538	-0.213703603	-0.076260611
57	0.514706612	0.321825355	0.18330884	0.64892894	0.390665591	0.268406808	0.161368459	1.22696054	1.115322351	2.156479359	0.371118188	0.496195734	0.495498061	0.142666519	0.257964134	0.190744832	0.492343843	-0.64874965	0.08676102	1.035408378	-0.067091338	0.159002885	0.208026305	0.592210352	0.655791759	0.394151181	-0.154860765	0.002364432	0.663655221	-0.05822451	0.231634259	1.064465284	0.850374818	1.011865497	0.766188085	0.199125439	0.969142675	0.880033195	-0.565862834	2.04818058	1.272739649	0.488129854	0.698079884	1.121231198	1.101849556	0.90312463	0.517614961	-0.022866478	0.725501716	0.080912843	1.125270963	0.385756701	0.3585352	0.683320701	0.103221111	0.568460941	0.545930147	2.423871756	0.82896173	0.501134336	0.638342679	1.044133425	0.795187831	0.458303183	-0.717290521	1.079654098	0.898473918	0.311380118	0.596880317	0.21440582	0.617715359	0.438963234	0.087801553	0.486819744	-0.040855873	0.97495842	0.638112724	0.622599602	0.366151452	0.178628653	1.170940399
58	0.652841091	-1.669494271	1.427124381	0.578306794	0.129988462	0.340429574	0.141387478		-0.048868883	0.649534285	0.212633446	-0.235238075	0.1644198	-0.092464209	0.002477339	-0.425779998	-0.505859911	-0.033188175	1.427556753	-0.439763904	0.512294471	0.104022242	0.113293983	0.799092233	0.408586025	0.294399559	-0.138032332	0.2004935	0.254663348	0.315311193	-0.072494961	0.367215067	0.340925246	0.182378873	0.719710827	0.268378943	-0.289779633	0.327392966	0.709267855	0.29440406	0.233694404	-0.001063095	0.379730761	0.331488699	0.443688303	-0.56435895	0.027715251	-0.115739658	-0.011811779	1.147682786	0.131620258	0.305936992	-0.59655422	-0.166250333	0.340192378	0.51709944	1.48121357	0.687896967	-0.283926606	0.239139467	-2.518980503	0.361056834	0.26223731	0.19817692	-0.004438573	-0.100345135	0.470317304	-0.594619155	-0.781543016	-0.602965713	0.134023786	0.740824103	0.538093984	-0.187439725	0.513433576		0.671011865	0.740584016	1.059183478	0.752147913	1.028226972
59						-1.362327933	-1.371749878																											-1.04943049	-5.861091614	-0.149741367						-1.008799434			-4.602766037	1.486432433	-0.632065833	1.388146758	-0.83856833	0.205672666	-2.080022573	0.033632904			0.466724783				0.445041269	1.414012671			-0.177090719	0.379097223			-0.91949892	-1.01972127	-0.574067414	-0.293217242		-0.289908469			-0.87010479			0.329443753			
60	0.194528773	-0.486926675	0.138034225	-0.702741981		-0.775431037	0.126578465			-0.726739466	-0.257572263		1.207380652										1.501692533	-0.760394216				2.661000252	0.008932503	0.310847074		-0.578779936		0.023825791	2.182235718		-0.530744016	-1.090237498	-0.581279337	0.393940091	-1.046657801	-0.472457051	-0.011153804	-0.26080969	0.552323997	-1.552611589	-0.269432306	-1.320534229	0.07035394	-0.40531528	-0.462100238	-1.308250546		-0.010759013	0.454851836				-1.229360819	-0.122155823		-0.804184318	-0.397438973	-1.379638672	0.046605837		-0.92751193	-2.503679037	-1.556887627	-0.811273396		-1.017815709		-1.252514124	-3.568793297		-1.633968472	-0.645766675	0.436006308	-2.740244389	
61	0.07430125	0.077269927	0.068790257	-0.131591052	0.4067083	-1.125231981	0.465508282		-2.175641537	-0.214833379	-4.226396561	-0.531744003	-1.619161487	-5.742596626	-1.61384809	-0.728417039	-0.156079695	-1.012057066	-1.896260023	-0.443043619	-0.039031941	0.059189171	1.375364184	-1.154330492	-5.669301033	-2.919581413	-1.074344993	0.326744437	2.400452614	-0.451240003	-2.169775963	-1.083563685	-1.29758358	-1.335749865	-1.523072004	-2.595027208	-0.918432355	-1.819165349	-2.358855009	-1.175466657	-0.669646025	-0.139085963	-0.031359963	-1.883596659	-0.948982954	-1.165792823	-0.731271684	-1.914601088	-0.152605638	-2.062717199	-1.964302659	-0.679931939	-4.228457928	-0.346336573	-0.034558821	-7.532785892	-1.688040972	-1.037302136	0.103271291	-1.281332493	-7.433436871	-0.532190561	0.186042279	-0.422292113	-1.91220057	0.688866854	0.045537844	0.080203265	0.351594269	-0.712393999	0.214391172	-1.558999062	-3.094194651	-0.062314715	-2.233281851	-3.930972099	-0.684392691	-0.514643967	-0.40487355	-4.250376225	-6.418933392
62	0.439323455	1.308836818	1.722600937	-0.519294918		-0.196153119	-0.987311244	-1.200588465	-0.498126328	1.230467439	-0.120711342	-1.989885688	2.513473749	-0.055899523			-0.391607612	2.359404802		-1.380034924					-2.373153687		-0.658408165	0.998258233	0.049087219			1.746570349	1.070948482	0.202987701	0.194791123	0.800474465	-0.135843113	1.215574861	2.193624258	0.04616563		0.057168998	-0.330860496	-0.151408315	0.220498681	-0.553356051	0.248132721	-1.891723514	0.911320865	0.581282973	-0.071066111	0.070055105	-0.781532824	-0.027904002	1.555062294			-0.490668207	1.255814791	0.437626451		-0.12728487	1.098987579	1.209136844	0.278559864	1.800392866	0.29415819	1.315535426	1.286208868	0.768522799	0.152566746		-3.062605143	-0.318717897	0.649571717		-0.160018161	0.426186413	1.10874927		
63	0.025511965	0.206920505	-0.147721604	-0.190958396	0.471302539	0.412928581	0.086133108	0.165407643	0.19317624	-0.036036428	-0.054925274	-0.205839708	-0.062077124	0.516895056	0.246620625	-0.046737615	-0.193791762	0.474302918	-0.047626797	-0.006580585	0.675217688	-0.235692084	0.046972405	0.010098265	0.161209553	-0.130465046	0.157667324	0.542408884	0.670943737	0.329327196	-0.218227491	-0.108940594	-0.134776413	-0.179967284	-0.273211867	0.105205506	-0.178950369	-0.259803325	0.78229022	-0.084402077	-0.100147113	0.010485354	0.172706366	-0.073658459	-0.221875474	0.319766134	-0.398908556	-0.03694332	-0.207998037	0.194929183	-0.23946479	0.167020053	-0.266807288	-0.565907657	-0.189759731	-0.207198456	-0.335378855	-0.352932364	-0.308431029	-0.069271825	-0.269069672	-0.15436615	-0.179415286	0.33474344	-0.002590801	-0.362879097	-0.233229116	-0.009721575	-0.360911518	-0.178040043	-0.040318955	-0.010372544	0.029348293	-0.179943234	0.166286051	0.147015452	-0.118289888	0.20434919	0.135034263	0.193877071	0.127544045
64	-1.821133137	1.009486079	-0.640111089	2.190960169	-3.913526773	-0.56054914	-0.528848827	-3.459749222	-0.376725525	0.734511495	-1.247586846	-3.83925128	-2.144118309	-4.587888718	-1.155102849	-2.109114885	-3.75518012	-0.347413778	-0.937910914	1.194695115	-4.766858578			-2.729363203	-4.421926022	-2.938133478	-2.472414494	-2.779315948		-2.361495972	-0.096556969	-3.257972002	-4.82831955	-0.146017313	-1.139953971	-0.468682289	-0.508651137	-0.132856295	-1.061210394	-0.442137241	-0.25146991	0.002645118	-4.327337265	-1.477550387	0.013475803	-0.515085638	-0.69892025	-1.395747542	0.176157862	-1.023011208	-1.14176321	-0.892666817	0.016366806	-0.214021266	0.759346724		-0.313790619	-6.621827126	-0.885022521	0.177627102		-0.554408431	0.026044037	-3.109867334	0.694714546	-0.401181966	-1.136301398	-2.809827089	-0.910843492	0.999328077	0.553148568	-1.72862792		-0.507960081	-0.914231479		-4.312311649	-1.640920401	-1.850874662	-2.384557009	-0.651717484
65										2.019536734																							0.921078742	-0.222487643			-2.136014938	0.143523678		0.534514546	-1.420146227	0.81671381			-0.899177969		0.067369737		0.653213859						1.250596046									0.412864506			-0.771451652	0.056152254	0.426335633	0.22544533							-2.628894806				
66	0.85797447	-0.530018389	0.556929529	-0.236595675	0.511991799	0.049049444	-0.357343853	-0.508755088	-0.708721042	-0.745386004	-0.372470915	-0.273351461	-0.541725457	-1.059434652	0.342841119	3.282590151	0.027305784	-0.515549183	-0.308538586	-0.054928467	-0.353190064	-0.872450531	-0.734086812	-0.036446717	-0.400146902	-1.038249969	-0.255811334	-0.74555254	-1.835775018	-0.100036837	0.585000396	-0.156448275	0.481009722	0.058441054	0.006262299	0.585589409	-0.459851027	-0.201611429	-1.096427798	-0.233492672	-0.387692064	-0.49624607	-0.050777644	-0.340687573	-0.092088915	-0.085662574	0.880936325	0.196976751	0.263273746	-0.120803729	-0.114731446	-0.222356841	0.403683782	0.856336236	0.596096337	0.007713321	-0.539700329	0.371956885	0.789032519	-0.146869674	-0.10703788	-0.282271177	0.403218061	0.571062624	0.08652439	0.376229942	0.814262033	0.534902811	0.861658216	0.378534526	-0.072352678	-0.259157896	-0.132540882	-0.007318288	0.146190569	-0.663086891	0.512764037	0.64777565	0.062441211	0.182927415	0.035800945
67	-0.939745188		-0.065363988	-1.657150745	0.846507132	-0.770690501	-0.107974596		-3.795995951	-4.646470547	-3.214670897	-2.035774708			-3.117262125	-3.961519241	-2.078721285	-7.814836025	-3.462944984		-6.304590225		-3.474824667	-0.757767022		-2.140769005	-0.43555671	0.288884819	0.301357269	-0.863856673	-0.660479307	-1.648877263	-2.235859394	-0.610980451	-1.194605708	-1.560200572	-0.732601762	-1.01114285	-1.335765243	-0.482256085	-0.587217331	-0.647322774	0.552068889	-1.270398021	-0.440019459	-1.257617712	-1.524800062	-1.496230602	-1.408895969	-1.579930782	-1.076963544	-1.201174259			-1.681156993	-6.085051537	-4.254495621	-7.474773884	-2.931820393	-0.417747349		0.451818377	-1.746909738	-2.360680342	-1.056669235	-2.494549274	-1.308552861	-0.701491296	-0.647781372	-2.354782343	-2.871307611	-0.800702989		-1.938358665	-1.704552054		-1.982121706	-1.797532558	-2.993549109	-4.148655415	
68	1.520621777			-1.569619775	-0.528872728	0.390761167	1.096606135			-2.050851107	-0.076881416				-1.252649903		-0.028054282				-3.986985207			-0.579837799	-1.029809475	2.670922756	-0.14275907		0.006901199	0.346733093			-0.104351051	0.259761274	0.901832223	-0.449123025	-0.565694094	-0.644743919	0.497282982	-1.713354468	-1.206367373	-0.496983021	-0.234829232	-0.869881809	0.515467823	0.230978951	1.31455338	0.522031426	-0.779221833	0.465114772	1.428739429	0.615368068			-0.606575072		-0.606971323	-1.028174877	6.125786304	0.608784676			0.813731313		1.073370099	-1.403431058	1.033795714	5.192755222	3.270498514	-0.931465924	2.753005028	1.88771379		-3.795268536	-0.294038802		-7.600619793	3.470322132			-0.788361192
69	1.066681147	-0.289129883	2.524984121	0.068982668	0.52385962	0.423353791	-0.543554306		-0.104357645	0.774430573	-0.270190626	1.547933817	3.604442835	2.634404659	1.460816264	-1.000124335	0.41950202	2.138967991	8.080975533		-4.501417637	-5.122181892		1.228313923	0.164012909	-0.409330189	-0.27038148	0.181065589	0.836601734	1.150828958		0.900510907	1.70355022	0.792669296	1.037551045	0.812995076	-0.345977396	0.539730728	0.308108032	0.020348685	-0.313163638	-0.116354749	1.099057078	0.331845939	0.910501897	-2.187440872	-0.353553891	0.221368238	0.09059763	0.782155454	0.634188175	2.553617477	0.244643673	-0.328659475	-0.09609092		-0.950418472	0.644606352	-0.357306153	0.257847577	1.020093083	-0.302831888	0.805683076	0.699652016	0.770238996	-1.263291478	-0.428096443	-1.319971323	-0.130992621	-0.277920753	-0.10923931	1.076061726	0.412482083	0.127126604	0.744848907		2.429300785	0.384881645	3.955550909	0.128945053	
70	0.502254844	-0.773343742	0.356416136	0.04240204	-0.808081448	0.403813869	-0.217024907	-0.399047971	-0.831115842	-1.008944035	-1.257488489	-1.894619703	-1.574560046	-0.975703061	-0.421872288	0.473285913	-0.103693187	-0.317343295	0.212652445	-0.378580898	-0.858622611	-0.238627359	0.710394442	0.106475152	-0.222741261	-0.477773935	-0.203992352	0.414934307	-0.961771667	-0.112969793	-0.5676651	-0.840019286	-0.321289778	0.276773542	-0.198329091	-0.051493034	-0.008318137	0.330712348	-0.860244572	-0.121349551	0.013368319	-0.421385914	-0.62576592	-0.099316187	0.355456233	-0.100412272	-0.138185665	-0.130559087	-0.092111647	0.234842822	-0.073347449	0.062855117	-1.131885648	0.689651072	-0.023643602	-1.898588538	-0.62922585	-0.696086943	0.142267585	-0.100830033		-0.69266659	-0.120683298	-0.236430153	0.356825769	-0.322940618	-0.389545113	-0.029027067	-0.300356716	-0.384853303	-0.099085078	0.000368716	-1.306312919	-0.313027114	0.347997874	-0.459962785	-0.486894727	-0.486430407	-0.167630404	-0.360685527	0.829312086
71	-1.183745503	-0.661688209		2.757631302	0.000445495	1.092037201	-0.92934984		3.26679492	0.31523329	-0.135679379							3.369294882	5.889061451	0.925852537	1.046490312			-0.175449699	-0.796957374	-0.733627796	-0.296818882			1.101678014		6.149026394	-1.678711414	0.243517786	0.521689177	3.705658197	2.691249609	2.817513227	1.63830626	1.13793242	2.870612621	0.828994751	-0.433385372	1.487620831	1.897457957	1.017899632	0.662381291	-0.04497816	1.075090766	0.556192935	0.556744039	-1.10082531		-0.038683731	1.432730794		1.498704672		1.612190843	0.795776904			1.428030372	-0.829297483	0.651375711	3.518657684	0.725488603	-0.938875258	0.165701076	0.569625378	1.396921515	0.705888331		3.105456352	1.035954833		-0.213478237	-0.699912965	0.052028533	-0.153154522	0.443293333
72	0.741237104	0.089121267	0.33981508	0.68435055	-0.268603951	0.084556147	-0.406588465	0.587843597	1.226001024	0.506310761	-0.068517879	-0.114025697	-0.248299316	-0.750002205	0.028025134	-0.200980216	0.021648064	-0.712738156	-0.156740382	1.032897234	-1.220314622	0.140849888	0.653609455	-0.536890328	-0.151504323	-0.058098737	-0.830332816	-0.392717779	0.327204555	0.026007159	0.32184726	0.364968419	-0.258147478	0.486282617	0.204544812	1.191073537	0.129077479	0.071007855	-1.892481089	0.576514959	0.802325964	0.553013742	-0.119626604	0.133856699	0.378236115	0.859761596	0.314080983	0.281196326	0.566471875	-0.000218422	0.069006726	-0.477909595	0.529007137	0.532181978	0.056027498	0.677610815	0.680725634	0.993921459	0.784785271	0.576337099	0.841265976	0.474503785	0.780548275	-0.005359984	-0.491521209	1.043095708	0.594536066	-0.791098297	0.376912206	0.122165129	0.843968928	0.48807919	-0.010421143	0.518745661	0.099134386	1.463849902	0.352381408	-0.125442445	0.178822011	-0.323540241	1.222346067
73	0.795298755	0.544599295	0.735082328	-0.861927986	0.211828381	-0.629829884	0.104564466			-0.946099579	-0.609475255	-0.927360654	-3.556115866	0.55657804	-1.440281987	-2.928826332	-2.406490564	-0.602257967	2.184030056	-0.823360741	-3.219692469	-1.731132865	-2.611982584	0.339918822	-0.304037482	-0.093486041	-0.683673739	-0.447928607	-0.620978236	0.356301814	-0.04215334	0.025492342	0.00940992	0.383276105	0.27206248	0.979950726	-0.756660581	-0.252854079	-0.129071236	-0.660852671	-0.772939563	-0.168475851	-0.478312165	-0.490802497	-0.036678523	0.094709933	-0.403756976	0.77020365	-0.657209933	1.742322564	0.4200508	0.833441556	-1.263214707	-0.997877896	0.707028329	-3.098316908	0.173769563	-5.545501709	-0.130389526	-0.729771316	0.757415831	0.158351704	0.61171931	0.200181797	0.615704656	-0.86882025	-0.69487673	0.462997824	0.833579302	0.011000513	-0.276671618	1.433426023	-0.053053394	-0.066727735	0.331444353		-0.151527345	-0.056357276	0.118692257	-0.162733674	0.382863343
74	-0.566127121	1.526036501	-6.507700443	2.374723196	0.610083461	0.549864411	-1.073368549	0.05525025	0.272531986	0.498074263	1.112942815	-3.637717009	-3.419133902	-3.12055707	-1.40056324	-1.393000364	-1.682111263	0.473869711	0.954950213	2.122563601	0.553534091		-1.809064984	-0.753673017	-1.154911041	-1.369351029	-0.195750937	0.392701715	-2.295217037	-0.243484318	0.314749271	0.411982358	-0.125867873	0.454259157	-0.210195765	-0.509449542	0.601700544	0.989142179	-0.613017738	0.282840729	1.818829179	0.283625603	-0.833973229	0.356189191	1.320907354	-1.213145971	0.28258422	-0.258387089	0.965541244	0.223499358	1.055421114	-0.805537105	0.553663135	-0.079728834	-0.052071713		1.178792477	3.354150295	2.6655159	0.443811864			0.492998272	-0.428010255	0.053702213	2.506432533	0.871311426	-1.87327075	-1.327265143	0.50137651	1.020994186	-0.10810893	4.116257668	1.454497814	0.703830659		-0.668398917	0.128344685	0.683459878	1.291597605	
75	0.376803935	0.485070467	-0.797622204	0.447757483	-0.033506744	0.565215409	-0.169756323	0.578515291	0.673175991	0.265090168	0.202072218	0.179303035	-0.065722011	0.621450841	0.519874871	-0.384140432	-0.038645472	0.062349845	0.071906656	-0.081816956	-0.132262304	-0.111156866	0.18515785	-0.323433846	0.435465872	-0.444862247	0.233187258	0.195104569	0.190225452	-0.111816764	0.147564664	-0.234707192	0.1707194	0.134270445	0.247646064	0.143336251	0.000152373	0.035442453	0.295432776	0.020301085	0.341107696	0.121312812	0.545280159	-0.120287485	0.087295957	0.4927499	-0.078268744	0.651021779	-0.230518624	0.202700108	-0.147829205	0.243835211	0.820213377	0.026307931	-0.113747127	0.328421205	0.098527029	0.22685726	-0.001889724	0.290544748	0.973987997	0.624185443	-0.182411611	0.503698051	0.181061268	0.096935265	-0.097574607	-0.525040627	-0.31755805	-0.012226077	0.331604451	0.290567845	0.450268596	0.130131587	0.437908828	1.544270635	-0.326290786	0.477375656	0.080521427	0.163556129	0.226411998
76						1.635587215				-2.311559677	-0.150885537						4.32843399				2.543022871			0.325021893		2.602488756								-0.101494528	-1.802093744		-1.066979289	-0.402176738	-4.582419395	-0.51888442	0.723913014	-0.62328583		0.254716188	-0.013597184		-0.331608385		-0.938834012	-1.124026537	-0.799085498	-0.466095597			-0.417575002		0.582506657			-0.043549247			0.944557726				-0.013108818	0.479237378	-0.903413713	0.348248631		-0.952596247			-0.744649231						
77	-0.36753127		-0.371398479	-0.716391385	-2.408823967	0.030200377	-0.934312463	-2.543252468	1.918169141	0.17405653	-0.213669002	-3.616431236			-0.4359487		2.042174101	0.245533288		-0.419512182	2.285898209			1.434306264	-0.064295083		-0.898144662	0.394986957	0.134537727	1.314320683		1.075505376	0.329378128	0.263976187	0.599298418	-0.082155444	-0.068126522	1.022420287	0.427574307	0.041845467	0.218051836	0.162775785	-1.121261477	-0.392944664	0.778278887	0.444555104	0.452155292	1.068643689	0.053035572	0.598823547	0.454281539	0.294829816	0.043283477	-0.842081308	0.577234685		1.61900425	0.895531297	-0.165701866	0.435770214			-0.184775397	-0.569307745	-0.791394651	-0.166807711	-0.260528415	-0.263115883	-0.049839575	0.344316781	-0.094925739	0.1508127	-1.528983712	-0.882160187	0.428585857		-0.592205167	-0.718423903	-1.596388698	-0.678327084	0.27620393
78	0.710465252			-1.710214972		-1.103994608	-0.028546739			-1.705222726	-0.077036358		3.988333225										2.986579895				2.887372971							-0.255127609	-0.192131221	-0.431361169		0.18562229		0.064400144	1.434390068	1.041879296	-0.713474631	0.375675917	0.452635586	1.296308398	0.227922097	0.206296578	-0.644414365	-2.110704899	0.98247081	-0.381346911			-0.103767328					0.318766952			0.00498856	0.189297289			0.182246193	-0.212582439	-1.066042066	1.225197673		1.147947788		-0.767568946	-1.131600857		-2.280908108	-0.538110733		-1.07824266	
79	0.342380911	0.865184307	0.440941602	-0.395657986	-0.185097918	-0.128020421	-0.063743316		0.831239939	0.166493252	0.364260405	-2.55728507		0.565199673	0.996331632	3.64424777	1.269449353	0.298303336	-0.116698101	1.748740196	0.940910518		-5.874509811	-0.072067648	0.324208647	-2.810315371	0.449933976	-0.437589169		-0.298223525	-0.158189744	-0.079904795	0.452615291	0.030378534	0.038230266	-0.12070071	0.188001573	-0.087446108	0.036486879	0.244124994	0.797367394	0.443472415	1.536257029	0.463648379	0.010540332	0.106681153	0.581706405	0.994418144	0.484059572	0.079312555	0.353028119	-0.792854548	0.027203141	0.181838572	0.148807153		-0.266230017	1.744135737	0.004946964	0.375864178	0.606348813		0.145355299	2.981556654	0.422944784	-0.326297671	0.40515995	1.407517195	0.414261699	0.743304312	0.426015288	-0.046095129	0.682686388	-0.087186746	-0.03185736		0.09593565	0.42829445		0.004036108	0.268948972
80	-0.350243926	0.007430532	0.441294789	0.104799166	-0.287683904	-0.049190458	-0.179240391	1.88230145	1.111212373	1.168990374	0.11879506	-0.250935733	-0.287962705	0.24406758	-0.164199263	-1.30570507	-0.524102569	-0.226908669	-0.265469223	0.436231226	-0.364035636	-0.474519968	0.021788668	-0.42343843	0.05603765	-0.211491615	-0.824060559	-0.745084226	-0.866451204	-1.180120111	0.022026468	0.365172744	-0.105137944	0.140096858	0.159511968	-0.614911139	0.295900971	-0.11181657	-0.630742908	0.261345446	1.306415677	0.530490756	-0.177992791	0.151377693	1.068281293	0.259883076	0.213503584	0.335347027	-0.201129884	0.13158454	0.177166328	-0.410612285	0.306637704	0.424354434	0.259049147	-1.242114544	0.432732224	0.729559481	0.501904905	0.0510213	0.868550956	0.727389872	0.157772973	-0.025186885	0.239865899	0.280613452	-0.074995689	-0.038389206	-0.158971086	0.511796951	0.39838326	0.182934195	-0.044960972	0.449330658	0.165949479	-0.734052002	-0.625767171	0.050948892	-0.152610332	-0.263332903	-0.564558625
81	-0.016662786	-0.131086305	0.387525439	0.257430345	-0.185275078	0.259174466	-0.185881555	0.453112811	0.409460962	-0.007690037	0.390521407	-0.457958937	0.357092321	-0.34289059	-0.114856482	0.47813347	-0.916285634	0.241081789	-0.091910519	0.416180402	-0.130652919	0.145293266	-0.168726817	-0.027894428	0.088495463	0.037093539	0.294467419	0.261023104	0.901934922	-0.202411056	-0.101189055	-0.209119827	-0.049963854	0.209865496	-0.046372123	-0.053935371	0.631783426	0.007597154	0.158873349	0.465725869	0.369597673	-0.026679024	-0.193713874	0.628885984	0.030762635	0.166800886	-0.227780327	0.121894732	-0.067616202	0.103228353	0.68835175	0.113033146	-0.84135139	-0.191473067	-0.163051993	-0.065329567	-0.176349342	0.264553219	-0.316141963	-0.013696679	-0.128273413	0.029622801	-0.293165058	0.052460641	-0.153060719	-0.332284272	-0.040272761	-0.167114586	-0.35050115	-0.16783078	-0.015784899	0.12374869	-0.126098171	-0.213242561	-0.149408951	1.446342468	-0.139286786	-0.066150554	0.008498469	0.104036212	0.09259145
82	0.689116061	0.086789846	-0.462522298	0.108174965	-0.463264167	0.075863108	-0.295899689		0.832516253	0.00265353	-0.877151191	-0.726680815	0.603048444	0.138000593	0.347204685	0.576188505	-0.27030617	0.061828464	0.338145912	-0.174249977	-0.593313754	0.004105402	0.29736644	-0.729784071	-0.079922959	0.510790706	0.635640681	0.087689281	1.379481196	-0.279690832	-0.541864812	-0.346030861	-0.428280801	-0.011990042	-0.264074862	-0.05530411	0.307771176	0.719211042	0.532424927	0.155586734	0.291525334	-0.05403737	-0.607791603	0.207001612	0.047694989	0.003631618	-0.2064666	-0.294997782	-0.285499841	0.017602589	0.242974475	0.128416866	-1.122480035	-0.147748142	-0.192701429	-1.143074751	0.806675315	-2.151018381	-0.578083694	-0.172952622	-2.497852802	-1.013563514	-0.329494268	-0.353594482	-0.09400554	-0.806099057	-0.49562493	-0.725332201	-0.663799167	-0.082014523	-0.323715955	0.283287704	-1.210875392	-0.258755386	-0.227653429	-5.927721977	0.230097815	-0.045178853	-0.391104132	0.071968295	-0.139735252
83	-0.523602068	-1.663399577	0.942745745	-0.421499431	-1.313412189	0.193824902	-1.569991469	-0.347116292	-0.104192212	-0.1714793	0.657668173	0.43642506	0.567483485	-0.842852354	0.213764861	0.099686652	0.630028963	0.14709267	1.121928692	0.376507342	0.009742992	-0.324042708	-0.236470282	0.487787127	-0.705788374	-0.520642936	0.470992476	-0.699256718	-1.441212893	0.626645148	1.923266768	0.27603659	1.05554986	0.379916161	0.90572685	-0.352863193	1.007372499	1.270866275	0.46918264	0.366492301	0.481257588	-0.411203533	-0.692801058	0.432751536	0.790405869	0.299550444	1.068006039	0.617807984	0.501199245	0.243812919	0.856290579	0.587858319	1.27122736	0.405809015	0.46726802	2.142569304	1.66011703	2.221553802	0.476323873	0.385813236	1.0009408	-0.236741796	0.242639408	0.036854025	0.628954947	0.192195848	-0.086391896	0.158753157	0.686205208	0.672220886	-0.115525864	-0.01299148	-0.544885397	0.118148632	0.528992295	1.999064326	-0.868598938	-0.999561369	-0.424075902	-0.862528861	0.365815014
84	0.677669764	0.288355023	-0.96127212	0.380675346	0.29524821	0.50024569	-0.423384309	0.472363919	0.700907648	0.911170006	0.945361197	0.338301301	0.370336741	1.085730433	0.683996618	0.748421669	-0.06747552	0.363729358	0.753977239	0.44639802	0.176955819	0.075112529	-0.132422239	-0.174880609	0.611999631	0.141117826	0.137532055	-0.638588428	-0.298033178	-0.260199606	-0.199278519	0.29760915	0.561735749	0.182921618	0.604226887	0.06906008	0.361021012	0.423485309	0.703660309	0.743336856	0.33191359	0.379919559	0.182555676	4.085857391	0.50641197	0.589328825	0.317221522	0.259137332	0.143419325	0.34840247	0.688295186	0.35655278	0.639153063	0.324025065	0.080265261	0.681772947	0.973816991	0.854617	0.159481779	0.238930672	0.663087845	-0.484522581	0.220699489	0.44727999	-0.268448442	0.272208452	0.549964011	0.392018169	0.16208522	0.537092209	0.220119208	0.396365136	0.57842499	0.279200405	0.441847056	1.443067193	-0.048035666	0.287746012	0.136138976	0.194673151	0.556407154
85	-0.876314163	0.04106668	0.108525053	-0.247970477	-1.355251551	-0.616348147	0.209194899		-1.190980673	-2.730298758	-2.576003075	-1.345312953	-2.152463198	-7.553029537	-2.679443598	-0.494197696	-1.034957051	-1.400681019	-2.656017065	-1.232557297	-0.739941478	-0.878791332		-1.077808857	-3.516726732	-1.072593331	-0.426670969	0.123525955	1.571253538	-1.055346847	-1.78063643	-1.679980636	-2.487215996	-1.004759192	-1.492387176	-1.336845279	-1.061863899	-1.740134597	-2.861062765	-1.354221702	-1.177639604	-0.541410565	-0.228394359	-1.823681355	-0.627727926	-1.163660645	-0.818591535	-1.117647409	-0.473140001	-1.124319673	-3.734638214	-3.690331459		-0.755002141	-0.760256231	-8.561873436	-1.821350336	-3.084303141	-0.279699981	-0.429342747	-3.196674347	0.319557309	-0.20129326	-1.529825687	-0.036959656	-0.076573603	-0.616771817	-0.329646289	0.002053718	-1.793617845	-0.889037848	-0.778520048		-1.189199448	-1.627679586		-1.54659307	-0.942151725	-1.761711955	-3.006456137	-0.968449831
86	2.710279465	-0.616808176	-0.281144679	-0.351409733	-0.433737308	0.023397246	0.305034965		1.437767982	0.005875922	-0.869242847	-4.297924519	-4.328389168		-2.439398289	0.498444766	-1.218120456	-0.873105049	-1.598776102	-0.507395446	-2.911497355	-0.351727813		-0.620802402	2.454321384	-1.986445069	0.888516128	1.021043897	0.04510219	-0.765571654	-0.100657791	-0.535243392	-0.644949794	-0.196734101	-0.166234612	-0.159305558	-0.454385012	-0.31627816	-1.407243013	0.710104346	0.105801918	-0.001498137	0.355012506	0.428064138	-0.270101041	0.385192305	0.315500706	-0.133431852	-0.225905448	-0.239753038	1.249464273	-2.415891409		-0.014942301	0.267126799	0.356442809	-0.583406329	-0.854266763	-0.196549952	0.053686168	0.651670396	-0.242478698	-0.266150087	-0.683073223	0.004520927	0.969789624	-0.052904256	-0.028138896	3.172312021			0.243607625		-0.604531705	0.121629566		-0.883578897	-0.632794023	-0.152615666	1.891869664	0.158231527
87	0.829199791	-2.525578499	0.183166027	-0.038987949	-0.450623721	-0.312975347	-0.113829829		-0.056760013	-1.612505913	-1.099780798	-0.70580709	-4.409865379	-2.382506132	-1.027578592	-1.002551675	-0.001543217	-1.000375509	-2.998475075	2.874223471	-1.398696899	-0.085268863	0.126874119	-1.822884321	0.543068349	-0.679438651	-2.344670057	-0.315808147	0.011196024	-0.20984681	1.291654229	-0.677158654	-0.242986187	-0.205440477	-0.690888047	-0.136555895	-0.244955972	-0.694509625	-1.658798575	-0.152497232	-0.818599105	-0.015418185	-0.592897117	-0.656502962	-0.388548702	-0.337193549	0.526528955	-0.505342543	0.380769372	-0.970273256	-0.81017822	-1.412603378	0.03976151	2.434966803	0.38095215		-1.592314959	-2.559959173	1.127676725	-0.188458145	-0.349151015	0.267803401	0.101935156	-0.759489894	0.256209373	1.764138579	0.484187394	0.541113496	1.380579352	0.455468327	0.283368289	-0.448946476		-0.183312356	-1.11054039		0.53563267	-0.422354698	0.161295414	-0.444640994	0.568067491
88	-0.001759588	-0.972600937	-0.70948416	-0.599172175	0.668895841	0.316655993	0.080428571	-1.237711072	-0.899945915	-0.152167276	-0.371797502	-0.83261466	-1.383287549	-0.539380312	-0.496171147	-0.40450418	-1.628483653	-0.403148562	-1.590211153	-0.774657726	-0.567902803	-1.443250895	-1.01666975	-1.205965042	-1.063789487	-0.748340309	-1.133069634	-0.080942355	-1.478914142	-0.085546002	-0.442575812	-1.209361672	-0.355956465	0.368798912	-0.567206442	-1.233794451	-0.984991789	-1.276663899	-0.08728078	-0.940051317	-1.317038298	-0.592110515	0.220742702	-1.538974524	-1.832440972	-1.254511118	-0.905249536	0.396714747	-0.971352577	2.020784855	-0.418207228	-0.980007887	-0.888757825	-1.316296697	-0.917314529	-1.714195967	-1.13582468	-1.172649741	-0.580768764	-1.383320689	-0.906646252	-1.267058611	-1.756316304	-0.160354599	-0.298058063	-1.950947881	-1.851015806	-1.508258581	-2.078309059	-0.748965979	-1.305609941	-1.260347009	-0.78384763	-0.339903146	-0.072932832	-0.270848632	-0.312359542	-0.432572424	-0.080306359	0.821669936	-1.979176641
89	1.29425323		1.371507049	1.203907132		1.142840385	1.954481125			-0.662698209		3.185595036		0.130934045		2.203940868	3.483665943	-1.657199383	4.091985703		2.332631111	0.1639985				-0.702262223	0.230920374	0.694871604	0.05361132			1.266076803	0.109366775	-0.036131214	0.206462279		1.068585277	-0.429122269		0.811595023	0.96802175	0.227415144	0.458956212	0.787929475	-0.493831336	2.115506649	1.334795594	0.763180137	1.944471598	1.188020825		3.067206144			0.055571221		-6.12604332			3.225871086			2.176453352	-1.373363376	5.112584114		0.450759441	-0.140112162		0.787033498		4.86929512		1.180302739	5.786908627					-0.565155745	
90	0.839024723	-0.262708873	1.072285175	-0.160243154	0.535584092	0.581791878	-0.173107058	-0.437445164	-0.012520131	-0.142113119	-0.047930509	0.078192592	0.899462879	0.306703866	-0.049109992	0.303847164	0.307746798	0.725846648	-0.392359942	-0.316164047	0.029686891	-0.622465551	-0.963748753	-0.167986274	-0.071787469	-0.519440055	0.055209395	0.197262093	0.392617375	0.206123963	0.494931698	0.203268617	0.316358626	0.594327092	0.088004328	1.246374965	-0.20344992	0.208398849	0.135155544	-0.295573711	0.216107577	0.144163921	0.467633486	0.01071671	0.137523592	0.584378421	0.328434795	0.235970005	0.321704954	1.382305145	0.572861195	-0.087452307	-1.567602277	1.220686555	0.605644107	-2.99275589	0.365855366	-0.478896528	0.402006418	0.550753713	1.532684684	0.006957311	0.38086465	0.348426729	0.492661059	0.463817418	-0.058526933	0.014908127	-0.044450913	0.349999607	0.126075119	0.548308253	0.008514804	0.370590508	1.482587457		0.146752551	0.37940675	0.997819662	0.955520213	0.476074189
91							-1.610584736			-0.379375666	1.492270827		0.567393601						0.552146792							1.93324101	0.643724144	-2.28937459				-0.955945909		0.381606162	0.397175282		0.206840053	0.069067605	-0.364679307	2.454802513	0.255133778	1.037044168		-1.109511971	-0.204701528		-0.123055048		0.453786165	1.133373857	-0.363741189	0.039985795			0.568887055					1.418538094				1.813889742			-1.059350491			0.431530744											
92	1.36289978		-4.462794781	0.077322863	1.080881596	0.083193921	-0.488120079	0.837914526	0.915881753	0.563344657	0.444590867	0.448250711	-0.059177082	2.300213575	0.821756661	0.55659163	-0.543311656	0.078639641	0.324360102	-0.890261054	-0.67294091	0.15951854		-0.062766559	0.278222322	-0.659386396	0.368118256	-0.855522811	-1.623311996	-0.848796666	0.631435156	-0.127146587	-0.031215355	0.155487388	0.402978212	-0.558437645	-0.172399014	-0.038167045	-0.130534708	0.163117409	3.00232029	0.29413864	-0.615155876	0.395613492	-0.042117033	0.915942073	0.35060221	0.594011307	-0.271713823	0.35246107	0.020160312	0.019450424	-0.156475171	-0.011761428	-0.258242726	0.853011131	0.348337114	0.803653657	0.158562794	-0.232532397	0.602663577	0.194516018	-0.259842634	0.176506132	0.153224379	-0.274426758	-0.25604251	0.600664794	0.367693216	0.486593276	2.460181236	0.396200806		-0.562144518	0.616530538		-3.850545406	0.446984649		0.686083555	-0.371060938
93						-1.39615345	-1.42430687			-2.439550877						-0.528862894			-2.19482255			-0.271566361		-3.896073341			0.183990553		0.009506927	1.909273863	3.71680212	-2.002235651	-0.679032028	-1.079062223	-1.073200703		-2.889312744		-1.948506594	-0.483064294	-0.660194814	-0.868861616		-1.954663396	0.887417734	-0.019974578	-0.687958419	-1.044953346	-0.497307062	-1.874705195		0.28285861			-0.321346104			0.401809245		0.566170037			1.370122313				-0.60280025	0.325933576	-0.116420038	0.191095531		-2.409199476			-2.223249912		-0.509830236	-0.305602968		-1.218217969	
94	1.64948225	2.287813187	4.881797791	3.367473602	2.521633625	1.671487212	5.265802383	0.405843824	3.552174807	0.739176989	-0.135964036	2.60235548	3.581829548	2.630532742	2.08511734	0.672692597	1.947930932	1.634448171	1.604599953	3.435317039	2.614599705	3.609925508	4.476301193	2.897065401	1.87881887	2.811602116	1.707983971	0.501621604	1.121785045	0.574787438	4.031692505	1.780130267	6.225970268	1.429723263	3.706435442	2.188918352	1.344809294	1.716211319	2.894708872	2.001592159	1.198346734	1.796673775	3.168472052	2.488794088	1.690137148	1.767594337	0.6427508	0.824539244	2.597822189	1.989034534	1.073945284	1.394069433		5.132304192	0.729198873	1.994696379	5.429697514	0.422537029	2.587670088	1.920450926	0.77381897	4.656826019	2.080737352	0.838043809	1.158217907	0.684463084	1.979537725	1.408449888	1.708691239	-0.748812973	0.133315176	1.962103367	1.446087122	5.38718605	1.328843117		3.686311483	2.92983079	3.121860266	2.232312441	1.178517103
95	0.944622397	-2.360727787	2.495900869	-0.632567585	1.302161336	0.241745383	-0.104427472	-1.902289033	-0.069548123	-1.38415575	-0.407833278	1.828824759	3.75228405	1.482239366	0.937651277	1.042794704	0.876818061	1.966863871	0.891366184	2.436288595	-5.717206955		-0.067958072	3.254793882	-0.497055024	0.851562321	0.369709641	0.441847473	0.017825339	0.915010393	3.881898403	-0.046836387	2.295257092	-0.715788722	1.067700386	1.017725706	-0.857210934	1.172528625	-0.108384453	-0.376469344	0.308647662	0.273920864	1.436513186	-0.720804214	2.396489382	1.125176311	0.005508782	-0.393542528	0.201448441	-0.196378097	0.037254266	2.017572641		1.781773806	1.103059292		1.053057671	-5.84042263	1.295867801	0.726328015	-3.013315439	0.161599442	0.486048907	-0.129794091	-0.248241797	-0.277297616	-0.065915138	2.483652353	0.952906191	0.215484411	0.778197289	0.28243044		-0.25040558	0.64882201		1.912458539	0.383411735	0.466777205	-0.026393237	-2.028318167
96	1.116270542		2.187119484	1.567315698	1.704303384	-0.822996616	1.468626857	0.07867498	0.516522348	-1.617619753	4.558668613	1.569324374	2.355344534			5.760922909	2.032098532	1.604959249		0.142820328				1.775553703	-3.303022623		0.276031733		0.133350924					3.790860176	0.778978586		-0.214086175	1.164994597	0.657327652	0.023207111		0.444637775	-0.834813595		1.601974726	5.478574753	3.612909317	1.689868569	1.776555538	1.28153944	0.337444484	-0.201236576			0.216570944		0.13763994	-1.330760598	4.297392845	3.347242117			1.880100369	1.759063601	4.106987953	-0.18146348	0.943599582	1.49399364	-0.341933459	-0.222854242	1.574689269	1.910033464		2.114110708	0.783317566		0.913065851	0.656178355	4.303115845	1.5047611	0.921201408
97	0.365890861	0.149610355	-0.509758532	-0.281357408	-0.510242522	-0.124478914	-0.579178393	0.376731485	-0.186839581	-0.174715847	-0.768685341	-0.367452204	-0.149005935	-0.255354494	-0.52977097	-0.351857156	-1.025244355	-0.003422395	-0.360000372	-0.472050607	-0.574451208	-0.17074655	0.049169529	-0.485025495	-0.102897651	0.151576832	-0.117650323	-0.108987972	0.271788388	-0.832436621	-1.451718092	-0.765644372	-1.002842426	-0.435525179	-0.709544897	-0.042684361	-0.234001562	0.130326867	0.392508566	-0.811734378	-0.424483359	-0.486563742	-1.4621737	0.27104634	-0.448729724	-0.354643315	-0.860169291	-0.048805941	-0.420714617	0.194507986	-0.092551544	0.210714236	-0.929687619	-0.440574855	-0.050474521	-1.100190639	-0.059560746	-0.784928918	-0.651110351	-0.465306729	-0.371770024	-0.946978509	-0.298811883	-0.266430438	-0.541570187	-0.727315485	-0.88346839	-0.212325141	-0.584840596	-0.052611709	-0.249332219	-0.170816287	0.035726644	-0.235053912	-0.112689219	-0.404035419	0.020525532	-0.509667635	-0.850083768	-0.331512749	-0.540381491
98	0.723408639			0.790920019	-0.528872728	-0.221410885	-0.419614822			1.367400169	0.028177951	-0.778035998		0.598979175	3.764073849	0.546502948	-1.979556084	0.560581207	0.965467334	0.178806007	-1.837587595			-4.576131344	1.347132444	0.271378428	0.127524167	0.309366554	0.037500471	0.152020961	-0.004910375	0.370930076	-0.320141226	0.09282022	0.183230132	-0.470472634	0.105258338	0.092926413	0.437183678	0.372437567	0.277698785	0.352436721	1.004095674	0.399899155	0.42104426	-0.372441083	-0.600213885	0.004793078	-0.268414825	-0.296470791	0.257513821	0.194447145	0.184381172	-0.079383619	-0.760413587		2.399355412		-1.023668051	0.181981832		0.972255528	-0.256933004	-0.632859766	0.574717402	0.657521546	-0.502181292	-1.367438793	-0.542389631	0.053063747	0.033436611	0.149134487		-0.585926414	0.144145146		-0.955118895	0.682600498	0.368341178	1.016322851	
99	0.21443674		0.28698355	0.594769537		-0.299199522	0.53917098		-1.995194435	-0.678994954	-0.181053847	0.653162181										2.682521105		1.461076021				-3.069522381	0.024932101				0.070630103	0.089899004	-0.343722552	-0.312924117	0.594369471	-0.291336924	0.548230171	0.061166722	0.829367101	0.371571898	0.363308847	0.526935041	0.10684374	-0.275072098	-0.389914006	-2.433105707	0.115820572	-0.769269347	0.971593201	-0.698396683			0.181261912	1.493276119	1.05410552	0.471213967	1.407601595	-0.213659883			0.87380892	-0.102694407	3.454031944	2.718285084	0.32074213		2.88827467	-0.540562093		-1.080040336		-1.420820236	-0.839169621			-0.458577722			
100						0.475260437	-0.071730487			1.514040947	-0.076982208									1.796830177				-1.632865906	1.0691576			-6.230317593		-0.029992292		1.094033599		-0.26367113		-0.140511155	-1.461373925	-3.074311495	-1.216258049		0.55501169	-0.136619627	0.307864368	-0.195558146		-0.094297297	1.183687449	0.717297614	1.478460193	0.553271651	0.087899007	0.097161055	0.059600763		-0.053043157				0.281392545	0.075266831		0.113348641	-0.696240902	0.207672939	1.158744931		0.252584785	-0.643267334		-1.386331677					3.380960464						
101	-0.837799191	-0.80998522	0.351225168	-1.413911581	0.014806961	-1.46351254	0.127255037	-0.905483425	-1.444771171	-1.327322364	-1.321425557	-0.524978042	-1.495067596	-2.210222006	-1.414238334	-1.279669404	-0.326658964	-0.956548452	-1.838583231	-0.72670567	0.363105625	-1.03677249	-0.752372921	-1.157877564	-1.091975689	-0.872706652	-0.197656557	-0.561432481	-1.605723619	-0.350793809	-0.145436943	-0.42062521	-0.486629695	-1.109906673	-1.334827662	-1.458725572	-1.268898726	-2.303213358	-2.139721394	-0.922049284	-1.087607741	-0.713762641	-0.725379884	-2.037136078	-1.244828343	-0.88793391	0.698253989	-1.022720337	-0.636103988	-1.200621128	-1.347812653	-0.649129331	-1.999185205	0.064820856	0.48847422	-1.205529809	-1.753116727	-0.046707112	0.356474042	-0.736318171	-0.904736519	-0.161741599	-0.123948388	1.402056336	-0.559375584	-0.198701829	0.384811997	2.229909182	1.789579988	0.456797481	-0.44650954	-1.230455399	-1.834221363	-1.107329249	-1.275196195	-5.782094002	0.401849061	0.407125145	-0.579960704	0.094596811	-0.5430879
102	0.154693797	-0.734957039	-0.110914364	-0.846223235	-0.896310985	-0.412694335	-0.073780395		0.274826646	-0.938223302	-0.895802975	-1.05126977	-1.216504097	-3.321271181	-0.720291615	-0.519367158	0.240107223	-0.882701457	-1.223178864	-1.301078677	-0.040016908	-1.565205693	-0.314181894	-0.893391609	-0.65823704	-0.13883765	0.164330482	0.371018857	0.035066143	-0.373101503	0.598215222	-0.609034777	-0.703532875	0.00227093	-0.742396355	-0.578256905	-0.221085101	-0.397977173	-2.41501689	-0.258205235	0.096287645	0.170995846	-1.277848005	-0.450788707	0.338411629	-0.341000319	0.89650929	-0.294213176	0.534836829	-1.007195234	-0.498942882	-0.214155644	0.040804707	-0.004626813	1.038002968	0.274714142	-1.28823173	-0.375567257	0.652079582	-0.090979978		2.179091692	1.212510943	1.44359386	0.397905439	2.437077999	0.362656504	0.812280953	2.559315681	0.912694514	0.263885409	-0.479735613		-0.310044497	-0.930494368		0.169664562	-0.355921179	-0.607780635	-1.089482427	1.935028076
103			-0.069408536			-0.626445889	0.153164968			-1.165091395	-0.080644771	5.742049694												-2.810843706								2.851079464		0.450413108	-1.103988171	-0.912369967	2.056344271	-0.6875844	-0.667843759	0.033615395	1.940692663	0.787384629		-0.712646782	0.293168604	-0.315937579	-1.918640137	-0.882749677	-1.204663038	-1.480607271	0.664924145	-1.25265789			-1.253769398	-0.47214359				0.10851147			-0.196079567	1.84600246			0.158432454		-0.930665255	-0.8855443					-0.752238989			-0.567023516			
104	0.763939679	0.020348931	-0.284893453	0.107273154	-0.302500933	-0.051613398	-0.504618108	-0.531229794	-0.314388126	1.507422328	-0.374955684	-0.413837671	0.374206066	0.040883459	0.016883126	-0.155774042	-1.478366733	-0.027295297	-0.190237895	-0.730758071	-0.794074655	-0.807102442	-0.985082865	-0.121786952	-0.213308528	-0.161019534	1.478835225	0.309247941	0.851284266	-0.167578965	-2.664731979	-0.348901451	-1.041377425	-0.609465241	0.262841821	-0.194699734	-0.66124481	-0.109117925	-0.568917155	-0.17845507	-1.76655817	-0.477862775	-0.857971311	0.162175193	0.209232852	0.380972296	-0.459047198	-0.388682574	-0.312628239	0.413149327	0.710506439	0.333974063	-0.409554064	-1.857769608	-0.682419121	-3.67216897	0.139133871	-0.798273921	-0.419131458	-0.522089005	-0.774421394	1.108009934	-0.418206155	-0.274841934	0.001524718	-0.326391429	-0.555238605	-0.267380208	-1.219110489	-0.438472599	0.06995824	0.239708245	-2.036572695	-0.009712721	0.356093049	-0.087135285	-0.486288697	-0.030230356	-0.448225617	0.295404285	-0.94217509
105	0.672884047	1.116198301	0.195761606	0.529672861	0.456358373	1.124451399	1.311089158	2.949556589	2.25690794	1.759166479	-0.177852646	1.661678314	2.45625186	1.489990592	3.044205427	0.643460035	1.048730135	0.47665593	0.249730974	1.599776745	0.623615861	0.392041236	0.343292892	0.922285199	1.489653945	1.105702043	-2.046027184	0.255863696	1.974337339	0.677986443	-0.032958992	0.28393364	-1.279800892	0.252961278	1.41772294	2.336512566	-0.334195346	-0.07752616	-0.041227695	0.450250357	0.206975624	1.604662776	1.186183333	0.267058998	0.936996162	1.058601379	-0.204270467		0.495397419	0.43173328	1.229850054	1.644654751	0.618299901	-0.065134935	-0.318828881	2.391675711	0.318110347	-4.0258708	0.438865244	2.24022603	1.25761652	0.875879347	0.741977036	1.408720374	0.433435887	-0.604728222	0.325737029	1.705063581	2.671331406	0.237220541	0.408213139	1.588021994	0.541012585	0.674281001	1.088676572		0.92713058	1.54654479	1.015391111	0.822743118	1.953806162
106										2.946146488												-0.122694381	0.761202693							0.709239602				0.072211236			-1.34657979	0.591673732		-0.389373243	-1.903047681				-1.08158195		2.213871717	4.09703207			-2.772130251	0.269222498																													
107			-0.820590556			0.076435693	1.417454243			-1.887449026	-0.142228797											-0.144900203	1.157144308				-0.225125402		0.027189212	4.277547359			0.202683836	0.786415994	0.444587767	0.795475602	3.215805769	0.024836645	-0.983349144	0.817621589	2.939112663	1.456994176	0.100983985	2.442996025	1.785503507	2.146651268	-0.052579474		1.241904974	0.863642991	0.428450316	0.376479983			0.315256804					-1.561050773		0.273298115	2.872606039				-0.397842795			0.365877688		0.50658381		1.073212504	4.804596901						
108	0.591676772	0.226980478	-0.140761316	0.198341534	0.485964239	0.203716099	0.012742194	0.349023759	0.184560224	-0.135395333	-0.524381518	0.030334938	0.030336043	0.347366303	0.190549746	3.583807945	-0.435088336	0.136566669	-0.002346516	-0.277329534	0.048611727	-2.084243059	-0.516806841	-0.067043461	0.249448687	-0.072864071	0.094548605	0.42043677	0.557822645	0.116777398	-0.6758582	-0.152995303	-0.422431856	0.088114493	-0.039471954	0.385250479	-0.15804185	-0.142506048	0.122203179	-0.420261234	0.026083333	-0.013199511	-0.172801033	-0.126216367	-0.13957116	0.217199877	-0.171691403	0.070430681	-0.014246041	0.17128256	0.287532002	-0.095374651	-0.392075568	-0.214358404	-0.068781614	0.018060504	-0.150048077	-0.374119252	-0.066762865	-0.033177748	-0.503951907	-0.691070437	0.105640359	0.05728966	-0.093406223	-0.07633286	0.022537775	0.37763226	0.220145985	0.093195245	-0.564074039	0.206250593	0.010464778	-0.222727671	0.25206697	-0.287743837	-1.070500612	0.270444542	0.035029758	-0.768014848	-0.80985707
109	-1.682422042		-0.250096917	-1.546751976	-0.351132601	-3.068026781				3.028364897				0.119693913						-0.713384509		-5.195001125		-4.050876141	-0.580631018					-0.372625738		-1.296365857		0.00554954	0.174438402		-0.727377951	-0.667155147	-0.387597501	0.225405797	-1.945928216	-0.118500769	0.025866687	0.898007751	2.369250774	0.385660619	0.296783179		-0.710409939	-0.046778787	-0.992614031			-0.020265982	-0.506820738										-0.251717001	-0.384709179	0.442851663	3.316018343		0.548598468	-0.305328101			-0.985518873	-0.249012977		-0.066222131	1.760484099			
110						1.593473792	-0.138081998			6.084920883												-0.145205855	2.457283258				5.349356651			-0.000921061			-0.078508832	0.974044085	0.511808574			-0.013172718		0.853114486	-0.982885778	0.861967444	-0.046478502		2.482405663		0.752389014		0.870990992		-0.110011041	3.978048563			0.660104096												0.512290716			-0.209769592											
111	1.126510262	2.144225121	0.559939981	1.925139308	0.327500522	0.858540237	0.4576419		1.746266603	1.600533724	0.362983584	0.307022333	0.09566953	-0.508557379	-0.074567251	1.363110662	1.211532116	-0.064639188	0.213963106	2.838036537	2.253135681	0.551411808	-0.132846639	0.211519942	2.172550678	0.290583909	0.305564851	-0.676313221	-1.867108107	0.2534132	1.447079539	2.124540567	1.138809562	0.165578857	0.203916475	1.03303349	2.224781036	0.806113005	0.904788971	1.364897966	1.717472911	2.312190294	0.46025303	2.081105471	0.066312879	0.153221592	0.664804816	0.184710592	0.371649861	0.198465496	0.310030341	0.318227082	1.822722435	0.275593579	0.452299774	4.194637299	0.00499102	0.82809335	0.933172584	0.214425221	1.230115891	-0.268880904	0.49899745	0.976237178	0.095138386	0.295409113	1.518411756	1.191453934	1.662081361	0.839841545	1.750485897	0.215800494	0.549449384	0.078116544	0.497544974		0.842795193	2.352070808	0.531656384	0.487618566	2.155488253
112						-0.536038935		-0.746678591		0.895562291	-0.079077713											1.058929086			-0.522540331									-0.067607909	-5.938965321	-2.656137228	1.014266372	-0.440247029	0.562096417	-0.2752904	-1.99878788	0.790792644		-0.949231088	-0.205163896		0.60199523		1.710537553	0.678130686		-0.353525907								2.160068989							-0.829035282			0.731071949	0.188380703							-0.449645311	-0.691061914		
113				0.983130574						3.014245987	-0.076926589		2.902491093								1.802179098													-0.365957707	-0.741001844		2.800455332	0.792493284	-1.344576359	0.499482065	-1.101382017	2.073755264		-0.748105466	1.155888796		0.466070801		1.459561586		-0.874257207	2.003502846								0.002421632							-0.654587805	0.975147665		1.562878132		2.230190039									
114	0.007436055	-0.378170729	-3.924119949	0.290129244	-0.286765456	0.691039383	-0.20645085		1.108253121	0.786854088	1.003196836	-0.142053008	2.00408411	-2.189731598	2.531197548	0.675284863	1.681225777	1.362271428	0.534611344	0.643367529	0.902636528	-5.103206635	0.457792312	1.583041191	1.234743714	0.170012653	0.584891677	0.130394787	-0.964190483	-0.090391032	1.751245141	1.326551437	0.820937097	0.401838988	0.571324885	-0.081975229	0.542036653	0.574198186	1.641166925	0.842811763	0.739052713	0.706846714	0.081498124	0.927102149	0.606237233	0.694600344	0.582647741	0.638214231	0.483282447	0.895048499	0.514733791	0.887164116	1.055009723	1.024189115	0.238419309	1.699250579	0.692890584	1.467059135	0.502151668	0.572534144			0.231835246	1.371276498	0.409975678	1.06653893	0.276931286	0.984992325	0.117869027	0.55652988	0.433323741	0.300915748	-0.174444392	0.314005762	0.903007209		0.178549975	0.709184527	1.863185525	1.129296541	0.917226791
115						-0.251414984		-1.038206339	1.457443357	-0.575857699	-0.079528689																		0.012692032					0.344308585	-0.774902165		-1.619715333	-0.66658026	-2.493289948	-0.972649276	1.483742595	-1.98071146			-1.587256551		-1.091419339	0.565946341	-0.827398121	-0.652405977	-2.167679071	-2.011214018			-1.703547478		-0.113768183	1.307367206	1.599086285	1.201561213			-0.929328442	1.446039319			-1.107129693		1.580473423	-0.220273569								0.590448618			
116						1.280185461		0.351368308		1.587937474	-0.076957829	1.240003228	1.993654728			3.159221172	0.569383681									7.021886826						-0.946207285		-0.169744864			0.175778285	-1.118696213	1.10894835	0.477460712	0.04390651	2.914409161		1.300189376	-0.097279198		0.023977399		1.571056366	2.061153889	2.079512835	0.458721548			0.86095947		0.339698017			6.33975935			2.465004206		3.271974564		1.788346171	-2.876790524		0.577567399					2.54675436						
117	-1.239680409	-2.061939716	0.084067829	-1.545419812	-1.74095273	-0.009371643	-1.621093273	2.420811653	0.409917265	-0.634821415	0.21136871	-0.25167793	-0.508586287	-1.776848793	-1.010011196	-0.488406301	-0.93212527	-0.948652089	-0.923948109	-0.556181967	-1.213311911	-0.72638917	-0.684738755	-1.415319681	-0.803736389	-1.47235322	-0.861164153	-1.382015347	-1.664781332	-0.857857108	-0.923677683	-0.53328234	-0.352590144	-1.087516189	-0.794409215	-0.976049244	-0.461536855	-0.427611411	-0.4567222	-0.181661412	-0.789796352	-0.303301394	-1.118769407	-0.241630882	-0.770345867	0.48827374	-0.462025195	0.444410622	-1.521661162	-0.268380374	-0.867100418	-0.596375823	-0.381391883	-1.707812071	-0.778012872	-0.619139731	0.182924107	-0.282135785	-1.195033312	0.076973788	0.137982786	1.323152542	-1.393617868	-1.440626979	-0.096542023	-1.709759593	-1.676724315	-0.04412853	0.027325647	-0.042795192	-0.860333085	-0.628372729	-1.484351993	-0.899192631	-0.264100671		-1.535760283	-1.341959596	-1.269213796	-1.594255924	0.605143726
118	-0.179685742	-1.005656362	3.166372299	-0.584358215	0.868882716	-0.382218421	-0.672859251	-4.49450779		-1.989666462	-1.163951635	-1.64725697		-1.390605927	-0.797472894		0.945240915	-0.997445881	-2.230204344	-1.49063623		-4.711176395	-4.000710964	-0.886658967		-0.422122955	-0.059463918	-0.285155237	-4.427427292	-1.428532839	-0.022442309	-0.701732874	-0.275817245	0.080703154	-0.182812676	-1.106558442	-0.005878541	-0.317352831	-0.597021937	0.024424875	0.029583234	-0.245602727	-0.262925476	-0.224079087	-0.314139992	-1.22110486	-0.118287332	-1.330437422	-0.187698767	-0.603396058	-0.024919041	-0.547634602	0.029199589	2.499582529	0.779997349		-1.086194873	-8.029753685	0.777064264	-1.083212495		0.136681944	-0.045573905	0.675975859		0.755979955	0.094169885	0.624572873	0.579286695	0.899703026	-0.15952982	-1.939859629	-1.348345876	0.066844136	-0.996154606		1.67675662	0.295945078		-0.189418197	
119	0.295981914		-5.091332912	-3.343378782		-2.741091251	-0.777175248		0.510407448	0.035507958	2.094144344								-1.378966808					-4.550084591		-0.317162067	-0.984190881	-6.695691586	-6.251492023			-0.106475629	-0.778070569	-0.118324883	0.097635604	0.00500546	-2.525178194	-3.845373869	-3.019147635	-1.683113098	-4.224537373	-1.579154015		-5.3226614	-1.2644732	-2.110217333	0.728199303	0.332775056	-1.22812283	-2.214040518	-0.595983922	-0.652683496			0.202241242		0.245689884	0.62384963	-0.717042744	-2.17369771			0.752483785	1.720734477			-1.491111398		0.380090177	-0.500151217	-2.057031631	-2.76031065		-2.79051137	-4.835495472		-1.080873251	-0.723094761		2.220462084	2.350416899
120	0.612206161	0.235605493	-0.773444593	0.326580495	0.083183028	0.476006567	-0.583238244	-0.065154113	0.09577845	0.709012747	0.45942232	0.017412793	0.150015458	0.141823038	0.686066508	-0.141288459	0.276460588	0.080698915	0.086469717	-0.03813963	-0.459865272	0.394820333	0.068918288	-0.256073058	0.295118809	-0.192322835	0.043169457	-0.304652393	-0.546300232	-0.110228553	-0.259435177	0.044855427	0.091342449	-0.047026902	0.630503237	0.37119931	-5.46790266		-0.897335649		0.088271827	0.072250262	-0.297294021	0.527245939	0.081661269	0.653624058	-0.013916637	0.240816936	0.133629441	0.478083998	0.507921696	0.146178365	0.535585999	0.099954121	0.05674243				0.03131298	0.073880695	0.103257269	-0.846050024	0.065349996	0.348648638	-0.07782542	0.14017497	0.205334336	-0.245295182	-0.177329183	0.151911303	0.213408813	0.254825443	0.203374743	0.074349776	0.727595687	0.433031797	-0.063138366	0.13978979	0.169138476	0.114686899	-0.111547783
121	0.291879088	0.955890298	0.152365223	0.898523927	-0.803036451	1.243734956	-0.852374494	0.504864275	1.167694688	1.692579985	1.047088742	0.153567404	1.244618893	-0.021102494	0.317800283	0.810945451	0.038403273	0.18539311	0.813027859	0.967906415	0.152707458	0.250695586	-2.441158056	-0.028668758	0.28991133	0.22661075	-0.6110273	-0.131602466	-0.279196501	0.24869372	0.834836423	0.851211667	-0.574368894	0.228723019	0.573243141	0.694897771	0.490166157	0.779763758	0.109239191	0.490177363	0.592091382	0.61288476	-0.461137146	1.02800405	0.715175807	0.630594134	0.37491256	0.880760252	0.384550512	0.350533724	1.816005588	0.271379143	1.077039838	0.078360036	0.187990576	5.461044788	1.960300565	2.002400875	-0.122614518	0.452762485		-0.52094698	0.031468865	-0.237884015	0.693236053	0.492128313	0.400468022	-0.10892725	0.378035426	0.4489142	0.757930696	0.38956967	0.607078493	0.453368962	1.067393064	1.471420407	-0.339690238	0.062007256	-0.206714839	-0.20221059	0.900388658
122	-0.861311376	-2.900907993	-0.00936617	-1.472872019	-0.519690096	-0.633675158	-0.194305375		-2.040962934	-1.696627378	-1.35429132	-1.875950575	-4.296150684		-3.302124262	-4.157790184	-3.14857769	-6.338626862	-5.686393261		-0.804097116	0.802856684	-5.198077679	-2.491033792	-2.643798113	-2.710219622	-0.098175965	-2.185428619	0.000591691	-1.092983127	-0.030679565	-1.225509048	-0.761403143	-0.664979994	-1.014491916	-1.938688636	-1.067512989	-1.72632432	-2.695983648	-1.220796704	-0.912821233	-0.495791376	-2.226113558	-1.623668313	-1.450116873	-1.270705581	0.626034677	-0.669336259	0.010245115	-2.195645094	-1.158506155	-1.543811202		-0.120935328	-0.742708921		-3.432400465	-2.351634741	-0.228331506	-0.646965027		-0.146177396	-0.03926833		-0.859953642	1.955114126	0.443899095	-0.46454376	2.075469971	0.539470851	-2.363519907	-1.779401064		-3.677201986	-1.568068266		-0.804877579	0.136499286		-0.911994159	
123	0.686471939	0.819254756	-0.853791893	0.535932004	0.711496592	0.882243812	-0.110656723	0.279289186	-0.017597212	0.932469428	1.013946414	1.001927137	1.283307433	0.82802856	0.463170886	0.637968063	0.3922607	0.367839873	0.683031619	1.077305198	1.191751122	0.370060533	0.188519388	0.337063521	0.752498031	-2.425244331	0.390624553	-0.02869568	-1.917756319	0.066670246	0.674762845	1.44387877	0.71736455	0.794733167	1.013355136	0.514119864	0.807790279	0.815134943	1.115828395	1.0411551	0.867657244	0.859345019	0.347819954	1.22936964	0.620585799	0.635461092	0.311052173	0.540432513	0.334795445	0.479776055	0.594798505	0.513199866	1.152133465	0.344927937	0.234645829	1.885873199	1.526401401	1.165242434	0.190784931	0.287881285	2.017314672	0.667886853	0.374104172	0.540578663	0.302068025	0.374795824	0.677825212	0.493326128	0.399594367	2.918023109	-1.996207356	0.480531484	0.311675638	0.419618189	0.608206332	3.189365387	0.307214558	0.576797605	0.14852865	0.551679134	0.799103677
124						-1.476476908	-0.511343896			1.853166103	4.53232193	-0.275129169															5.623550892		0.002685404					0.67847538	-0.15932174		-2.497038841	-0.296396196	2.759189606	-0.175377354	-0.682719946	0.316792279			-0.740049958		0.578073025		0.372009844	-1.146028519	-3.457978725	0.66167599			0.898537755					0.832083106							-0.811206579			0.77515769											
125	0.769932985			0.413904816	-0.6013484	1.487623215	-1.336549163		1.861862659	5.461468697	-0.076887988	-0.960765243	-0.944599628	0.088449366		8.785655975	2.527161121	-4.599978924		2.387633085	6.461433887	1.530942202	-4.197502613	-0.22460939	0.909033775	5.257172585	-0.292165726					5.883800507	-0.048240617	-0.062716618	-2.58463192		2.700484991	2.132534742	1.622637868	1.361482024	1.478218675	0.742542982	-0.027968036	3.258144855	-0.600342095	-0.133989647	-0.832370281	-0.14696452	-1.411515236	0.666561067				-0.179717407	-0.893175721	0.533465564		-4.415782928	-1.530310035	1.692507982			-1.292975664	-1.09782362	0.494933784	-0.151849419	-0.634339392	-1.30565834	-0.436052442	-0.732164264	0.411137909	-2.742685318		-1.575606346	0.379220545		-1.344461441	-0.072194763		-0.78760916	
126	0.346641481			0.850702465	-0.042695343	0.892016351	0.376646161		3.565291882	1.336212397	1.377641559	-3.14949894	-2.800220013	0.378589451	-0.788368404	5.004818916	0.540458739	0.320352972	3.98153019	1.618290782	0.666693866	0.110001095	-0.96888423	1.855250478	0.729010105	-1.225574493	-0.824755907	-1.149292707	0.006542972	-1.466414928	-9.34228E-05	0.780766904	1.190873623	1.193096638	0.386159629	0.258917987	0.860295177	0.225172237	2.147666216	0.792817175	0.867368042	0.981402338	1.546866536	1.764648438	0.353322357	1.208849907	0.768959999	1.025214076	0.679103553	0.466361761	1.011366963	-0.209341154	0.801010311	0.205342188	0.014753127		-0.540327847	1.667162299	-0.27262187	0.44479835			-0.003272968	1.523415446	-0.180539191	0.722310483	1.450814605	0.519001126	0.017484833	0.508453846	0.55834955	0.128282323	1.814462304	-0.299074084	0.593701899		1.467431664	1.459859133	1.54014647	1.345517278	
127	0.91503948	0.445057899	-0.30425927	1.111038923	0.869184196	0.465463936	0.375689298	4.200592041	1.081233621	0.926085114	4.063514709	3.559948206		0.237125948	2.673990965		0.201896533	-1.49003756	3.041274309	1.518253207	-5.02873373	-1.100255132	-3.300563812	-0.196130231	0.506257176	1.380082965	0.790134609	-0.612085521	0.025841512	-0.007722384	-0.073836811	0.870284975	0.876924813	0.379875541	0.40285483	-0.024211777	1.028471231	-0.133896053	1.073969603	0.563482642	0.6428141	0.445414931	0.242662266	1.537322164	0.452829689	0.246368632	0.424673766	0.008159119	0.688526213	0.024081141	0.70133096	0.154327795	0.21795322	1.432420611	0.39738971		0.410269707	2.558809042	0.020685794	0.183282807			0.488876045	0.605731606	0.205737367	0.630684316	0.27564171	-0.561430275	0.005849838	0.372775227	0.516410887	0.489182919		0.229802996	0.105537526		-0.687467456	0.662673473	0.872044146	1.060461402	0.664037406
128								-0.284992874		0.929769754												-1.264588237			-1.900040627									-0.204397768				-1.315136313		-1.621608973		-1.678925157			-0.811655343		0.743144035				-0.393840671	2.721580982															0.24039562			2.551332951					0.365397662						
129						-0.152367964	-2.985490322				8.771384239								1.226826429							6.154796124	5.620611191				-0.003002494	0.50486809		-0.297659487	-0.935257494	-0.897980809	-2.679924726	3.832658768	-1.250788212	-1.179141283	-1.597995996	-1.22964406		-0.444109827	-0.373987019		0.360121489	0.05418415	0.01708417	1.112413526		-1.323480606			0.469533503					1.515062571			0.599120915	0.05940944					0.137636885	-0.177079186		0.405404836					-0.15299511	0.101263911			
130	0.916435599	-1.176375508	2.090420008	0.114533134	-0.378854185	-0.046614099	0.052982453	-1.514999986	0.43716073	-0.487513244	-2.396872759	0.778208077	2.115495205	4.936524391	2.266069889	-0.239298463	0.293921143	0.545715332	-0.018736856	-1.074432969	1.366684794	-1.61105597	-0.713837504	-0.603277266	-0.139619291	-0.59992373	0.872001469	-0.438640445	-1.678117514	-0.216109738	2.209261894	0.694540381	0.959627867	0.716937065	0.155547678	0.191930056	-0.826493859	0.333071053	0.857791543	-0.155887648	-0.077327207	0.011411908	-0.019033123	-0.351760447	-0.021276252	-0.077009127	0.596977413	0.568423808	0.174763709	0.220277369	0.644306362	1.621184349	0.196413741	0.528722167	0.645100892	0.642247379	-0.263937443	0.507494211	1.671828151	0.087791622	3.713541746	0.664605141	-0.177996457	0.062449034	-0.464699954	0.229256362	-0.314146012	1.049151897	0.524848759	0.934495986	-0.50581938	0.289366812	-0.127687618	-0.356792361	0.468486875	1.490123272	0.304527551	0.847337365	0.454486221	0.452528894	-0.517409563
131	0.880356073	-0.040567897	-0.020193717	0.524881303	1.117190838	-0.033673339	0.739994705		0.644508004	-0.910273612	-1.243225098	0.745867491	3.702332497	1.300215602	1.590107322	0.450856149	0.800545633	-0.178351223	-0.276277274	0.763988554	3.557226658	-1.317462683		-0.319471478		0.752981901	0.793827593	0.222876638	-0.479767412	0.313458145	0.813589275	1.589307666	-0.034313988	-0.334544539	-0.02839064		0.476562023	-0.54821676	-0.665250838	0.709290326	0.175480619	0.020131323	1.137135148	0.359881252	0.048359651	-0.118486352	0.134110183	-0.4061023	0.149740547	-0.101335958	0.511751533	-0.351861835	0.18626973	1.05262959	0.501406968	4.041810989	0.031225316	-0.352741927	0.226830363	0.354406238	0.698602319	1.349891663	0.439476341	-0.25256291	0.751918316	0.65824163	0.543080568	0.828081965	1.220714331	-0.175271034	0.319896162	1.2708354	0.128300577	0.611380339	-0.065520421		0.573865831	-0.009702354	0.018243872	-0.441618711	1.619532585
132	0.731370449	-1.060697317	0.875977039	-0.407485694	-0.05978594	-1.527272463	-0.36236304	1.002198339	-0.460593104	-0.837041855	0.521223068	-0.483146071	-1.033308387	-1.311429739	-0.406896353	-0.354179174	-0.532876134	-0.412981182	-0.522437811	-0.107088663	0.005545489	-0.594815254		0.096770257	-2.631868362	-3.762144327	-0.201119229	-1.412900925	-2.140263081	-0.692620635	1.024469495	-0.160598829	0.669697404	-0.269133776	0.257945478		-0.344152778	-0.652470827	-0.436798602	-0.005384984	-0.14177458	-0.135069251	0.340280384	0.161217675	-0.097425438	0.420877397	0.840464294	0.465295851	0.260362178	0.211699486	0.055809889	-0.144685939	-0.690920711	-0.191317603	0.411876142	0.31812802	-0.19779022	3.718524694	0.268892795	0.022184558	-1.667786956	-0.862319291	0.555476606	0.758685231	-7.30901E-05	0.322278798	0.655634165	1.200933099	0.711341619	0.24982053	0.304361135	0.239552796	0.115005299	-0.384687871	0.451960206	-1.622106671	-0.120860167	-0.03008464	-1.222980022	1.050455809	0.191121131
133	-0.679038465	-0.438395083	-0.070901386	0.993867576	-1.117454767	-0.561237633	-0.639872909	-0.662635982	-1.114708781	-2.806690693	-1.865039468	-2.693800211	-1.785811663	-2.396901608	-1.446437359	-1.110736251	-1.712673068	-0.73322767	-1.840526342	-0.512937129	-0.617573321	-0.579898357	-0.332783103	-1.391387105	-1.291342378	-1.115342736	-0.685375512	-0.042915337	-1.869386196	-0.513943613	-0.935895324	-1.481805444	-1.017505169	-0.693976283	-1.282888412	-1.167577267	-2.048835993	-1.268920898	-1.698187113	-1.55000782	-1.275753736	-0.972283125	-0.842785537	-1.185144663	-1.337303281	-1.198769093	-0.842805207	-1.012693286	-0.425987303	-0.854542136	-0.8105793	-0.383935809	-2.940263033	-1.783939838	-0.516818702	-2.941372156	-1.375168562	-2.919819593	-0.207574144	-0.541552663	-5.526270866	-0.194345653	-0.408361226	-1.145465136	-0.961027086	-0.19798243	-0.469873101	-1.981969714	-0.601922512	-1.069678187	-0.574714124	-1.005202174	-0.481388927	-0.476843119	-1.432509184		-0.968802452	-1.249567389	-0.721323609	-1.457143188	-1.737913251
134	-0.408155262	-6.219398975		-1.053474665	0.492972314	-1.344629526	-1.370043516		-0.325075477	-0.18928349	-0.197587356	-0.760728955		0.115607411	-2.999191761	-1.349671006	-0.375488669	-0.187595099	4.134383202	-3.943150759	-3.625518799	-4.850460052		0.381902099	-1.816076279	1.023735762	1.131467342	-5.721946239		-0.877341688	-0.001773158	1.072023869	1.501978874	0.655655086	0.04233769	0.694208324	-0.567128062	0.830326498	0.802789629	-0.624308467	-1.142666459	-0.547006965	-2.734225988	0.072111763	0.354310602	-2.263166904	1.114045858	0.075733364	0.004448166	0.696608186	2.337478876	0.766900241		-0.002322081	1.08324194		2.059423685	1.914682984	-0.5636518	-0.665663242		0.334074289	0.462449253	0.359582841	-1.20096302		-0.392227858	-0.506780386	-0.950609863	0.610551655	-0.694382966	-0.801083863		-1.56556499	-1.384700537		-1.017065048	-0.356394261	-0.382988274	0.097223796	-2.074214935
135	0.429747313		-0.718116343	0.441910595		-0.813113451	0.889025092	-4.066056252	-1.055399656	-2.521186352	-0.08628092		1.825059056						-1.008536339	0.908514082				-0.893700957	-5.100140095		5.56376791					-0.183335975	0.921078742	-0.304331422	-0.518923223	0.307431906	0.029784093	-2.922049999	-1.803412437	-0.124181852	-0.614913642	-0.29655388	0.752615511	-0.80933255	-1.077374578	-0.353730708	0.529247046	-0.78245753	-0.1995994	-1.130603909	0.036019512	-0.327498883			0.233372331			-4.462816238	0.147487983	-0.431364477			0.188192517	0.115285195	0.085876025	-0.153589338	0.239936337	-0.07206478	0.16521135	0.013233969	-0.475744635	-0.590907514		-1.493125319	-0.578626633		-0.662561774	-0.930009842	-1.059064507	-0.707569718	-0.208482891
136	0.976148188	-0.676995695	0.220341906	-0.867180943	0.318533033	-0.871341705	0.352728128	-0.506108582	-0.882229567	-1.589499354	-0.725291789	-0.73540324	-0.9456985	-2.098485231	-1.11827147	-0.808248758	-0.771683395	-1.361868978	-1.524640203	-0.667902827	-0.618582368	-0.461017996	2.407910824	-1.049559712	-0.283105552	-0.979272485	-0.023759963	-0.305866092	-0.657777905	-0.858761013	-0.357045293	-1.343652964	-0.808949172	-1.096675992	-1.125205874	-0.829663217	-1.304489255	-1.983283639	-2.227393866	-0.961297393	-1.019541502	-0.574509382	-0.208008289	-1.874564886	-1.034101725	-0.200775981	0.961015105	-0.673186064	0.221352547	-1.016006708	-1.24025631	-1.242355824	-0.460029632	0.997394562	0.833325088	-0.999590635	-1.891677618	-0.731807292	0.648947954	-0.377392977	-0.795623481	-0.101910666	0.646200836	0.495313346	-0.346704602	0.818059564	0.729620695	1.256799221	2.13801074	0.570725203	-0.1610827	-0.929639876	-1.031410217	-0.692676902	-1.192687392	-0.817907333	0.525736153	0.370655268	-0.19444117	-0.257314742	-0.382395267
137	0.994716048	0.966994762	0.131715134	2.168096066	-0.94731158	1.687660098	0.686720669	0.012081661	3.123189688	4.262781143	-3.169147253	-0.116045527	-0.877344549	-1.46331203	0.374311179	4.795248985	2.635206223	-2.047030687	-1.191610575	3.43534708	4.884020329	2.104336023	1.377501011	-1.344389081	3.357031345	2.590796947	1.180134416	-3.252465487	-2.586678028	-1.044189215	1.824113488	2.831390858	1.1537323	-0.915539205	-0.537446558	2.28540802	2.021579504	2.317925215	3.639379501	2.354687452	2.492544651	2.719697475	0.710142195	4.260828972	-0.96264559	-0.680288315	-1.053153157	0.458357692	-0.94162792	0.160972431	-2.389217615	-1.118503213	0.853730619	-4.076098919	-0.720653772	6.137952805	-1.023133874	-4.037602425	-1.085444808	0.055208933	-1.299880385	3.230148792	-0.770756841	-1.332363486	-1.488376021	-0.812774777	0.619027555	-1.107454062	-0.309768409	-1.775508285	0.987287939	0.133436069	0.177960619	-0.366528869	-0.248870134	2.043612719	-0.284724563	0.790064335	-0.27346161	-0.838978887	1.118520856
138	-1.686849356		-4.885055065	-0.597512066	-2.164648056	-0.155223563	-0.90999043		-2.867307901	-2.089624405	0.562522352	0.60160023		0.069513299	3.034311295	-0.302035719	0.081264406	-1.937152386	-0.376037538	-2.600804806	1.580583215	2.571294069			-1.745495677	0.837372482	1.082583547	0.318620682	0.190083787	3.605664015	2.161583662	0.743667781	0.706246138	0.651185036	3.250975132	-0.294215292	-1.007003188	1.320313692	0.045324214	1.398584485	0.707270741	-0.221945584	-1.463251114	-0.498002082	1.86471045	-1.254844904	0.63583082	0.671039701	-0.420666635	-0.55763793	1.896913648	-3.191677332		-0.137405664	0.2764934	2.124443293			0.036079701	0.196802288			0.587068975	0.491002679	0.201784372	-0.107042491	1.03104794	1.312826991	2.352847099	0.547879636	2.10756731	-1.6648283		0.804281652	0.674136043		-1.670105457	0.206173748	-0.363458097	-0.203990236	1.473840594
139	-0.120597474	-1.85290122	2.437512636	0.451929122	0.847462535	-0.774459004	1.967227101	-1.261034727	-1.871759176	-0.74808085	-0.565226078	0.638593316	0.667452335	0.050041948	1.214497805	0.557892799	0.417271793	-0.488174111	-0.102118045	-0.017747983	1.059270859	0.646344841	-0.868170619	0.10636019	-0.321225315	1.713984251	0.396498889	-0.910030663	-1.141340971	-0.014613264	1.639330864	1.054844022	0.64470315	-0.973219275	-0.168523982	-0.139976114	-0.294620663	-0.745507598	-0.435628504	-0.209714651	-0.048309699	0.012856003	1.326548696	-0.147344977	0.250698388	-1.300097227	-0.54292953	-1.422058105	1.611509323	-0.599144578	-0.332957536	0.262893707	0.488059461	-0.177235633	-0.245023012	-1.955581188	-0.563711941	-0.207272157	0.356802404	-0.965478957	0.659559488	0.471544445	-0.636211216	-0.457292438	-0.100834846	-0.924383938	0.041048564	0.684678197	0.951729476	-0.181317493	0.189291134	-0.590837955	0.342612147	-0.336080164	-0.428346872	1.219759703	1.97631681	2.19982338	0.555995166	0.897060215	-0.091662876
140		-1.878399134	-0.058648124			1.535974979	-0.282858461	-0.082528137	1.969312072	-2.425368547	-4.784430981	-2.504619122	-4.587319851		-3.496231079	-1.350374699	-1.790981412	-0.97427702	-2.789235115	-2.830039263	-1.096827745	-2.528860569	-4.358623505			-3.770089626	0.216667384	-0.046785947	-2.506278753	3.503861189		3.357054234	1.162441254	-2.330718994	-2.889238358		-0.459941566	-2.827502489	-1.251271605	-1.056439161	-4.431290627	-1.330704093	-1.891947746	-4.281207085	-2.743889332	-0.798452318	-0.245059833	-1.328599572	-0.556208372	2.79557991		0.339554012		0.019118484	-0.439850956	-3.094274998	-2.297975779	-2.942634583	-0.943130374	-1.167436838	0.889741242	-0.673214614	-0.666356802	0.396984607	-1.309316516	-0.264122754	-0.245606616	0.322358906	1.159047246	-0.428282142	-0.859541535	-1.294059277	-4.277232647	-1.537446141	2.159713268		-0.400052845	-1.447654963	-2.055927277	-1.354686022	-1.69651711
141	0.589929819					0.367173672				-0.395769417													-7.031340599	-2.681656361			3.457904577		0.0066557						0.096478976	-1.015916824	-1.904746294		-0.345025241	-0.142676458	-3.237324953	-1.265261531			-0.290118903		-0.363098562	1.369947076	-0.663998365			3.51437068			1.021089554			-1.142763495		1.561953783			-0.386957377				-1.312425852		1.273524642	-0.362412751		1.477703333									
142	1.577948332		4.66795826	0.37384361	0.215044811	0.97334677	0.610192895	3.803980827	1.643914819	-1.221797466	-0.256520569					5.738577843	6.923782825	4.470713615	7.106168747	1.189694405		1.283825159		2.228301764	0.850221157	0.401857316	0.160083428	3.044346571	0.067036308	4.223879337		3.982398033	1.214834094	-0.238484755	1.594825983	1.98634541	1.360355139	0.076849721	-0.523950934	0.452324361	1.355676889	0.372903019	2.650849342	0.031066872	0.72518599	1.41761899	1.106633902	0.288253725	1.722677827	1.277657151	-0.138465673	0.539210737		2.310852051	2.05851984		2.479452372	2.300516367	3.195854664	2.408941269			1.170463443	-0.074568436	2.194558144	1.291882038	0.357112229	2.433425426	0.394633353	0.416457236	0.113007151	3.844650984	0.527448297	2.038774729	2.448743582		1.872494221	1.567260981	0.282069087	1.176659942	1.243491411
143	-0.349105865	-1.331398487	-0.062025778	-0.657717645	-1.053941011	-0.301654637	-0.843254864	-1.131363273	-0.390142798	-0.197314844	-1.275425315	-0.098242261	-0.441776156	-0.482360899	-0.119546555	-0.468569785	-0.08275158	-1.194587708	0.855738103	1.309060693	-0.538889945	-0.87799418	-0.759717107	-0.653668582	-0.338085413	-0.221334696	-3.700432539	-0.576249242	-0.972198308	-0.25344032	1.244922638	1.163847327	0.527276218	-0.039860178	-0.44383207	-0.411101192	0.450944722	-0.216443554	-0.243123487	-0.752676487	0.172844663	0.343098283	-0.579272985	-0.576237679	0.118420787	-0.316177994	0.21236302	-0.097783007	-0.497850686	-0.271388859	0.558020949	-0.123455584	0.687471151	-0.724596024	0.061182573		0.172556177	0.835671186	-0.509042203	-0.238976285	1.17903614	-0.306752652	-0.563167274	-0.467620194	0.014752255	-0.384541661	-0.289358616	0.972879112	0.87590003	0.449575812	0.047607664	-0.586933792	-0.347224325	-0.223097414	-0.393981546		-0.851227164	-1.047350407	-0.575963318	-0.945070863	0.616932452
144	1.629544497	-0.233162507	0.105277956	-0.858420134	0.236026406	-1.048352242	0.418870032	-0.308138907	-0.556452572	-1.696359158	-3.061070204	-2.301739216	-5.515886784		-2.190830946	-0.683944404	-1.111648917	-0.982409716	-1.941201091	-1.493997335	-3.14771843	-2.073191881	-0.987698078	-0.85921216	-0.505091667	-2.996377707	0.571101487	-0.218536168	-1.89118433	-0.500695646	0.054977849	-0.825254738	-0.614091992	-0.695893466	-0.862360954	-0.517364621	-0.507414162	-1.471664548	-1.759436488	-0.328727454	-0.219063476		0.127730042	-1.145280123	-0.875295341	-0.02986484	0.238592431	-0.475015044	-0.295690626	-1.150338888	-0.90607655	-0.908632219	-1.794350147	0.334462374	-0.062593028	-4.277743816	-1.195311069	-0.501454353	0.122643426	-0.658687294	-1.553056359	-0.163585439	0.047245298	0.302518755	-0.643835843	0.366654605	0.067181073	0.611458063	0.726183653	0.336747348	-0.089284897	-0.870692611	-0.491642505	-0.396984458	-0.899791956		0.502286732	0.135988757	-0.213838488	0.0673839	-0.05194642
145				0.478337854						3.598181963																								0.399225086			0.459509581	0.856918752	-0.644390941	2.516905546	-0.4393453	1.582841158		1.434880257	2.729742765		0.208506703																							1.37610507	-0.694847882				2.473030329		0.806528568	1.880930543			
146	0.092510514	0.696840465	-0.594076753	-0.058398053	0.203975543	0.441164851	-0.338169813	0.773492932	0.271893919	1.242929697	0.007923185	-0.261645168	-0.195428699	-0.207085162	0.08813221	-0.105452798	-0.07141804	-0.028821833	0.065668002	0.418549061	0.294666797	0.086811088	0.601259112	-0.792304873	0.094908781	-0.377404332	-0.036158286	0.018343179	-0.110502146	-0.010133374	-0.246433869	-0.060438555	-0.305783421	0.174211025	0.169456765	0.334699035	-0.253706515	0.214476079	0.161324263	0.273017079	0.817743003	0.22946474	-0.014647255	0.065465488	0.204091594	0.329104662	0.193435371	0.252688855	0.231952056	0.595555782	0.067910865	0.038072169	0.303851545	0.107864968	0.141454756	-0.51672411	0.061648458	-0.227345705	0.037830878	0.031640112	0.183620691	-0.588550687	0.109926946	0.391468704	0.180583403	0.009993301	0.565589607	-0.143474504	-0.196057349	-0.093975171	-0.018266449	-0.109474853	0.541067958	0.263054758	0.474631011	1.418146372	0.052273773	0.260756075	-0.018317336	0.277214646	0.488552481
147	-0.42986542	-0.152173862	10.32953453	0.198079914	2.196968555	0.099714041	2.873939276	1.543900371	1.139445186	-0.485644192	0.848438382	0.595606327	-1.092413068	-3.738601685	-2.26777792	0.750257552	2.156536818	5.442201614	0.141619727	-0.854826927	7.36729002	0.219999984	-0.549194217	2.698160172	0.677341282	0.584002376	0.685954928	0.99324584	-0.971205473	1.642362833	1.241549015	0.448217362	3.498962879	-0.030503014	2.129507065	0.239145711	0.374224395	-0.550033987	7.364192963	2.059462786	0.106399134	-0.521976352	4.42543745	1.750680804	-0.025411304	1.499746561	-0.674258769	1.048622012	-0.284108937	-0.487817317	-1.19118166	0.327066779	-0.383122891	0.026881484	-0.813453794		2.266024113	3.732954979	2.125339985	-0.457047611	0.663816154	0.694585443	-0.762917995	0.319023669	1.05619967	-2.122957468	-0.502205729	1.565056562	-0.316787094	0.256548315	-0.584767818	0.459598631	-0.821403325	-0.047989629	1.26719141	1.449536204	3.846045256	3.198196173	0.653179646	3.505906343	-1.218145967
148	0.863584936	-0.713187099	0.322828382	0.143551767	-0.265881509	0.312134564	0.058784828	0.201230869	0.423354715	0.843467236	0.115283735	4.427839279		0.15953064	1.842167497	0.147368357	0.479146242	0.529393196	1.104108095	-0.645434141	1.355224729	1.84023881	1.838341594	0.619023979	0.124749191	-0.21314545	-0.744553506	-0.137177736	0.023064626	0.175857455	-0.184523001	0.570812702	-0.271671265	-0.073377386	1.362539053	-0.304052293	0.420308352	0.043083549	0.358015448	0.076823756	0.41393435	0.415914923	-1.244789124	0.178592935	0.063222788	0.498841852	0.934962571	0.303632915	0.355070233	0.300182223	2.271127939	-0.447066993	1.351708889	-0.302073032	0.803555548		0.473172545	0.440659434	0.383197516	0.120953262	-1.247871637	-1.079930186	0.223723486	1.175192714	0.395567447	0.112841882	0.269195765	0.506412923	0.47462827	0.215727732	-0.747992396	0.211495936	-0.866054893	0.243346348	0.165261939		2.337205648	0.520929873	-1.127250791	1.653847694	0.595775008
149	0.498556733	1.419259667	-1.164113283	1.120387316	0.182822406	0.526785791	-0.146024674			0.530560672	-0.204681352	-1.178627014		0.231537104	-0.124065123	-0.974142194	-1.83869493	-0.656759143	-0.926787019	1.596493363	-1.106665492	-2.576973915	-3.969852924	-0.574835718	0.408729523	-5.115877628	-3.476383209	0.088969491	0.248207733	-0.327749789	-0.558438301	-0.896553516	-1.026415825	-0.359355241	-0.398847073	0.96138525	0.536949873	-0.078199461	0.360267997	0.404245138	-1.109656334	-0.577781856	-0.849118054	0.421486288	-0.301737189	-0.212481365	-0.899347425		-1.087564111	0.195796192			0.007934211	-0.427634954	-1.502071023		0.975742936	2.840692282	-0.969599247	-1.159347653			-1.715655446	-2.332294464	0.442726254	-2.157619715	-0.875323713	-0.172297969	-2.566675425	-0.240660757	0.402841598	-0.69891572	2.252560616	-0.718939543	0.5242064		-0.421570241	0.146774188	-0.37431559	1.48059845	0.123900793
150										2.736848593	-0.076884918											0.243721813		-4.839424133						1.061090589		-1.002422452		0.141124025	0.536858857		0.237314582	0.100681461		0.5068416	0.144782916	0.920701146		0.989005387	1.00651896		0.354662389		0.294425517		-0.046342697	0.152544528				-0.379250556											0.54836905			0.5271523											
151	-0.235923588	-0.65721947	0.656943798	-0.129057899	0.947056711	0.26700601	0.685955822		0.952448428	-0.58134079	-2.742313623	0.259343654	0.803326488	-1.463932037	-1.213744998	-0.520108461	0.337992191	-0.117588229	-0.407907188	2.008626461	0.572967649	-0.242669359	0.804970682	1.777541757	0.367952943	0.38504523	0.72915715	-0.831187367	-0.017390737	-0.404545844	-0.085134804	-0.097807452	0.060399059	0.118499428	0.854552031	-0.446032673	0.112380624	-0.261492431	-0.550923705	-0.207000613	-0.187909871	0.308213741	0.576333523	0.043906726	0.023591021	-0.269550413	0.419819474	0.126678005	0.215611652	0.104647696	0.770449102	0.237791687	0.079581089	0.055988867	-0.101768345	1.163835406	-0.23093237	-2.39814353	1.168621182	0.130483627	0.985628366	0.165833339	0.659620285	0.441100538	-0.030495068	0.311303616	0.217551589	3.058702469	1.842191935	0.455767423	3.238068581	0.456095099	-0.596296728	-0.759081364	-0.180968776	-1.857234359	1.283138275	1.508677721	1.528509974	1.344272256	2.732984543
152	0.299957782	0.361987323	-0.744980991	0.153883085	0.209792718	0.783126712	-0.458335459	0.183170885	0.35372743	0.541362286	0.451036692	0.434839636	0.612567842	0.596826732	0.515421391	0.389704734	-0.264422953	0.606419742	0.149053037	0.09073814	-0.06587597	0.23202315	0.146859899	-0.107082643	0.234339386	0.006414737	-0.270434737	0.209696561	-0.289400935	0.237614408	-0.221866876	0.095833875	0.122942477	0.416624904	0.553124964	-0.274181724	0.06689965	0.386179417	0.890993118	0.160055995	0.395279109	0.173348814	0.069059499	0.43045342	0.091010258	0.631218076	0.028549049	0.256965816	0.162882447	0.457701266	-0.045140799	0.324552476	0.053706083	-0.155217767	0.059602614	3.093525887	0.779487491	0.394227266	-0.070090748	0.155371144	-0.222723126	-0.530365348	-0.17151466	0.294179231	-0.133282676	-0.122437537	-0.186758175	0.024570122	-0.093169414	0.132822052	0.111925818	0.37327373	0.001606681	0.242730945	0.567994595	-0.250004858	-0.199668527	0.068740867	-0.323791713	0.107522041	0.187431574
153										2.957244873			-2.035613775	-0.574910164										-2.521570444				-5.16855526		2.482406139	3.86828208	0.464087635		-0.345700413				0.165003419		-0.278755367	-1.228412628						0.069047704		1.226356745		-4.188382626	2.811172009															-0.340592265	-2.794203758	0.218947619	0.426893145							-1.681527257				
154	-0.046818908	1.352659106	-0.151614591	-1.068262458	0.472130209	-0.585131049	-0.156339586		-1.605663657	-1.007309675	-3.305767536	-4.121926785		-0.013993007	-1.170441508	-1.977342963		-1.085637927		-0.378064036		0.563578784		-0.656284511	-0.62489742	0.940816641	-0.262224942	0.750834465	0.2045798	-0.060009789	-0.504689276	-1.10986197	-1.186552167	0.279794157	-0.686204374	-0.652276218	-0.503789008	-0.851736844	-2.42866993	-0.806450129	-0.35720706	-0.723848879	-0.654680908	-1.363033772	-0.624663711	-0.803517222	0.0202245	-0.719839811	-0.2187884	-0.421610713	-0.423540354	-0.700175226		-0.009384281	0.246357501	-3.870087147	-1.410901785	-2.087902546	-1.876242995	-0.257668912		-0.038749602	-0.215223759	-1.202466488	-0.040751334	1.118861794	-0.011212156	0.304684043	1.054599166	-0.315549254	-0.894111216	-0.818557084		-3.010730982	-1.168621182		-0.714610219	-0.602287889	-2.306269169	-2.564204693	
155	-0.462260783					0.935507476	0.474027008			0.108693905	-0.199649543							3.34318924				-1.302427769		1.140913248	-0.315134913		-0.113870367	2.218027592	0.037230548	5.450174809		3.630739927	2.322901726	0.343018472	0.561269283	1.287120581	1.308026314	-0.218872964	1.707587481	0.530029356	0.787598252	-0.082073316	0.347111374	0.375775158	0.707337081	0.327324331	-0.019452866	0.700285137	-0.36385414	0.332109809	1.045614719	-0.65393734			0.331687659		1.345803261			0.536067903		0.218638003	-0.62605536	-1.014552236	2.636418581		-0.091724038		0.431362152	-0.267633259	1.089029312	1.204972982		-0.022581199	1.338838339		-2.928119898	0.010428517			
156	1.907738447	0.03181031		-0.331247896	-0.008147962	0.2602126	-0.19949317	0.037154477	0.879970372	1.946562529	0.410044432	0.328630805	3.498749018	0.619435847	1.639515996	1.20614934	0.842596531	0.814531505	0.38361463	-0.379235893	-0.07547351	0.643571079	-2.457871675	1.283179283	0.634917557	0.509547889	-1.227257013	-0.090880916	-1.028741598	-0.015464156	1.857617378	0.700127006	0.366972327	0.22160928	1.32894063	-0.449897557	1.626012802	1.082706571	1.900635362	1.023255229	0.495523274	0.553825319	-0.802886128	0.65417695	0.603836834	0.745829225	0.402550608	0.62369436	-0.412676632	0.387995631	0.81800878	0.347423941	0.784681678	-0.360144019	-0.353612483	0.11571572	0.702588022	0.58935082	-0.05578554	0.20989655	0.288967043	-0.278214961	-0.211693868	0.127010733	0.070388831	-0.329743773	-0.479816198	0.459349245	0.25899303	0.528602302	0.330431134	0.603798568	-1.307581902	-0.190625548	0.618895292	1.267441273	-1.699560285	1.711690664	-5.11602211	0.653378189	0.685858965
157	-0.441388339	0.022149144	0.029855246	-0.434197366	-0.439071804	-0.812425852	0.276855171	-0.108376816	-1.297828555	0.778444529	-4.106394768	-0.027607722	-1.300927877	-2.349545717	-1.106714845	-0.888273656	-0.623631775	-1.476040125	-2.055482864	-0.360369533	-0.714872181	-0.633524358	-0.515901685	-0.700839281	-1.240189195	-0.968472123	-1.146467209	0.154779196	0.789900303	-1.485935092	-0.758570075	-1.261347175	-1.187304139	-0.906984031	-1.46031785	-1.232338786	-0.85690397	-1.390284896	-2.338458061	-1.273799062	-1.241046071	-1.033463836	-0.073781118	-1.695725679	-1.151091576	-1.012470245	-0.349712372	-0.589435875	-0.489230037	-1.192415595	0.083395004	-0.809399009	-4.26876688	-0.117627114	-0.48438561	-1.781478047	-1.843197465	-0.36633262	0.134086877	-0.796466291	-2.449984074	-0.229279652	-0.140833989	-0.35918045	-0.463335425	0.3876414	-0.07121975	-0.136819988	0.225438967	-0.669701576	-0.501625836	-1.43464613	-0.493645817	-0.648339808	-1.523393273	-3.509959698	-0.371134043	-0.35796386	-0.559510529	-1.202846766	-0.769489825
158	-0.903177321	-7.330659389	-6.538310051	-6.030724525	0.261408031	0.403238535	-2.184094191	1.121632218	-4.308162212	-7.464300156	-1.911596656	-1.418140411	-4.408687115	-11.40060139	-2.785423756	-5.349304676	-2.345208406	-1.89545083	-0.972904444	-3.259475231	-3.505304813	-2.117619038	-1.140700102	1.263888717	-1.029804468	-6.761701107	-5.729595184	-1.450141072	-7.027657986	-0.119854078	2.097872496	0.905546606	0.783658564	-0.377791584	-1.9880265	-1.24382627	-2.206779003	-0.073769674	1.185844541	-4.213185787	-4.282537937	-2.802577257	-0.97430259	-9.346539497	-1.484202385	0.064684115	1.017855048	2.321654081	-0.347904623	-0.09648402	-3.449277401	-1.057700396	-2.292256355	0.274706006	1.32043159	-2.182583809	0.855613708	10.42484093	2.354197979	0.9120453	2.025122166	0.409924716	-1.376303554	-4.830512047	0.542576909	-4.51584959	-1.238930345	1.709475398	-7.249795914	0.620266616	-0.65737462	-1.224140048	-1.906556726	-3.590129614	1.472907782	4.137518406	-1.271076441	-0.919546425	-2.744348526	-0.740109444	0.108162895
159	-0.561394155	0.120437451	0.228607342	-0.364320934	1.603621602	-0.345397949	0.348708063		-1.590990186	-1.707218766	-1.752420425	-0.787114024	-2.564848185	0.455702364	-0.416290879	-0.636716783	0.479934514	0.340289742	-0.304833144	0.878527939	-0.028267762	-3.789515972	-0.037992999	0.795899093	-1.665924788	-0.605768442	-0.085968427	1.430378079	0.465479583	1.174558043	0.834331274	0.264221072	0.774795353	0.494792581	-0.26613003	-0.373575002	0.101490743	-0.337468475	-0.774245739	0.272556067	0.345940471	0.247718707	-0.381979167	0.007955885	0.529041767	-0.297741503	0.140040725	-0.362523288	0.154381081	0.835773468	0.184553459	-0.068770126	-0.641783595	-0.105521694	0.302641958	1.111732364	0.373734832	0.839567423	0.118823953	0.073337719		-0.701413095	0.501993001	-0.227747694	-0.405269802	-0.227680773	-0.191985577	0.31209603	0.406017005	-0.554548502	-0.259313971	-0.774082184		-0.09749835	-0.793511271		-0.15299511	-0.43576619	0.129549161	-3.013586521	
160	0.764522552	0.24270092	-0.610130966	0.041535921	0.498887599	0.427939296	0.097742364	-0.022834534	0.568476379	0.746595263	0.245091647	0.786329389	0.697504103	1.344698191	0.997550368	1.411840081	-0.185957149	-0.021092748	0.587538719	-0.282790631	0.291032791	0.368742287	-0.915624261	0.235954046	0.42418924	-0.330079585	-1.650729299	-0.120830759	-1.396126747	-0.131746039	-0.340638965	0.068916611	-0.046064015	0.272828758	1.330515742	-0.978809476	0.054620415	0.258621961	0.081779234	0.383463949	0.724096417	0.15349181	-0.563325405	0.376534283	0.159265667	0.6689834	0.329561532	0.698694289	-0.336547524	0.210402802	2.236751318	0.320331842	0.424769938	0.112940811	-0.122860163	0.745168447	1.259592295	0.753249168	0.001031934	0.137893409	0.315968931	-0.515287578	-0.346106708	0.160125151	0.127910003	-0.267256141	-0.248492211	0.319797009	0.310330093	0.547046006	0.169320837	0.170709774		-0.20390366	0.915012658	-0.399449527	-2.45888567	0.538455486	-0.215085998	0.836251259	0.51320374
161	-0.644679725	-0.572615445	-0.858521938	-0.120395601	0.828347504	-0.005513567	0.676143169	-0.758422375	1.809204817	0.566185415	-0.257867545	0.468491346	1.55679667	0.888018131	0.179277733	3.658565044	-0.021441005	0.38052693	1.298930049	0.048245754	-1.110621333	-3.319902897	-1.372219801	1.193149447	0.024888176		-1.300109386	-0.020612041	0.036480624	0.062035803	-0.004051082	0.554194748	0.250510454	-0.016958425	0.135585502	-0.211403862	-0.017667998	-0.470052004	0.182302549	0.225059003	0.038360979	-0.34000656	-0.298941433	0.479999989	-0.27568239	0.104251057	0.036267985	0.667110026	-0.266239256	-0.131628349	0.044919953	0.837073267	0.164421454	-0.452144444	-0.576979816		0.114342086	1.045055628	-0.597965419	-0.121020436	1.228507757		0.891302228	1.394744754	-0.379765987	-0.767315328	0.047820758	0.118717901	0.270373464	0.165096164	-0.168402508	-0.091370694	-0.8282125	-1.051137447	0.318175673		-0.74687624	0.739709139	1.816330075	0.56125319	0.963514447
162	1.880788565		7.730374813	-1.170004487	1.974787354	1.235446692	1.616732836		0.723754346	-0.343319237	2.113545656	5.280875683	4.957095146	5.887293816	2.269485235	2.03781414	2.996452332	4.243761063	5.45477581	0.026091106	-5.505916119	4.356980324	6.377708435	7.010895252	1.062513709	5.041835308	0.954778016	3.245278835	3.377283812	1.469678998	-0.002424056	1.460211396	7.090043545	0.019376835	2.133932114	1.401673436	0.700233698	1.409000635	2.065747261	-0.07859306	1.567839026	-0.325691789	4.459308624	-0.744092762	3.408338308	2.824896574	1.843360901	0.814184725	1.22139442	1.172345042	1.01997304	3.579730749	1.508161902	4.007874966	2.840078831		3.026576996		6.614322186	2.464935303		-0.366410613	3.207808495	7.570696354	1.065396547	0.33616671	2.505926371	5.207748413	8.452236176	1.375896335	0.884164214	1.80053556	-0.933373392	2.592957973	2.251982927	4.047030926	5.432924747	3.863723755	7.578173161	1.718284249	0.540504277
163	-0.185979158	-1.427066207	-0.803278387	-0.441821784	-2.01762557	-0.657411098	-0.855539143		-2.076635599	0.670509875	-2.669373989	-0.747595906	-3.679014206	-1.178527117	-3.130539656	-2.478344917	-1.6019063	-0.1478585	-0.474401414	-2.093458414	-3.025966883	-3.64903903	-0.488462418	-0.661529958	-2.919062376	-0.749949753	0.235948339	-0.244578585	-0.683085382	0.153660715	-2.396239042	-1.10928154	-0.13782683	-0.341419876	-0.313223898	-0.832938373	-0.890439034	-0.321425378	0.192327023	-0.821749628	-0.755645633	-0.422507763	-1.12966454	-0.450493515	-0.718578279	-1.168237686	-0.967530847	-0.050765023	-1.230772614	0.180675775	0.355066955	-0.204895854	0.110551976	-0.815110743	-0.265353233	-1.487924576	-1.398669362	-0.150551975	-0.608986497	-0.714012265		1.051656961	-0.69017303	-1.259752631	-0.401063114	-1.699860573	-1.752256036	-1.972285867	-1.812276006	-0.213272467	-0.423468173	-1.247781515	-0.543499887	-0.550912201	-0.489329278		-0.907139182	-0.860796869	0.168560132	-0.665699005	
164	1.114682198			-2.354584217	0.54461056	-0.010726214	-1.530780673	-2.820095539		-0.960904419	1.71482718							-5.303869724				-0.215968132		-1.999629855		0.18101044	-0.418743759	-6.508099079	-3.847670078	0.154156566		6.15999794	0.733250856	0.080655962	1.401594162	-0.052475404	-6.104319096	-2.080053091	0.599145889	-1.098831177	0.203925893	-0.975240707	-0.10498134	-1.223977566	0.583384395	-0.372033566	-0.225561097	0.328268379	0.292398542	1.346582651	0.549852133	0.67954433			1.676349044		-0.716246307		0.119872846	0.55373013			0.330281496	0.203870535	0.666296422	1.026739359	0.292431086	0.445031911	-0.299943268	0.162615418	0.219849676	0.605887473		-0.11643526	0.189697787		1.716864944	-0.890054762		-0.895499289	
165	0.3025316		-2.52722764	0.365878284	0.514245212	1.792618513	-0.268943638			1.954233289	2.431028128			0.227331072	5.79491663			2.316391468		-0.660056233	2.101778984			-0.708088577	2.083674908		0.751374841	-0.731848598	0.012692032	0.071869344		0.78751713	0.178354844	-0.035879508	0.448160946	2.759092331	1.09551692	0.761354208	2.46904707	0.098340943	0.162843004	0.083198309	-0.532644093	2.325895786	0.108711414	2.228684664	0.047142215	0.854083478	0.708995879	1.056366324	0.757788777		0.055832434	-0.663027346	-0.102814168		1.022180796	-0.97333461	-0.485417873	-1.072709441			0.06678772	1.898614287	0.191390872	-0.371321678	-0.091425493	-0.232224464	-0.548196495	0.106985584	0.102916002	0.660240173	1.69389677	1.265235066	0.631231368		0.655209661	-0.093802907		0.456067502	
166	0.772581398			-2.222134352		-0.651553452	-0.601275742			-1.421942353	-0.102115512													-2.407815933			7.646872997		0.00946583					-0.234126493	-0.35089305	-1.422117233	0.984460413	0.198090315	-3.571224213	0.746933401	1.545214653	-0.230322808	0.463461936	0.31157285	0.231645525	-0.344112635	0.052733485	0.163015053	-0.291112125	-0.384273022	1.332281709	-1.675523043		-0.046906598	0.331684023		-1.281985402			-0.330145657			-0.386937559	-0.623158872			-0.395741671	-1.345230579	-0.839316905	0.043908827	-1.963721752	-1.782713532			-0.699643731			0.05884818		-0.113661364	
167	2.236048698			-0.319473803		-0.186999172	-0.157123342	1.0735991	1.203479886	0.043012932	2.816153765							-1.923204541	2.464102745					0.398973435	1.471471429		3.189795732	-3.094494343	0.011318055	1.209766507		1.202234983	2.465666533	0.632939935	0.755669951	-0.154828534	0.070858717	0.010061843	-0.063008159	0.033751156	2.056455851	0.387013733	0.852091193	-0.922862232	1.297202349	0.655242383	0.436169416	0.186430171	0.987105548	0.452090025	-0.079420917	1.120562911			0.96019733		-0.515438914	0.786576092	0.238930568	0.428898871			1.461190343		1.513703346	-0.060083881	0.404601902	-0.10226851	-0.490876466	0.692572534	0.602016747	0.004332772		0.283671319	0.604946017		0.574863076	1.665997386		1.086160898	
168	1.008061886	-0.095236957	0.430107504	-0.010186505	0.020352079	-0.144196182	0.036219589	0.598171949	1.446388483	0.273050129	-0.44056353	-0.548275471	-0.549208403	-1.082967401	-0.331445307	-0.216084182	0.061902843	-0.612378538	-0.303585231	1.216691375	-1.386669636	-0.113719121	0.422320843	-0.104747988	0.079538129	-0.413237542	-0.818132102	-0.30007264	0.685346901	-0.047277141	0.328260839	0.51032871	-0.080555789	0.582035363	0.345262527	0.381442368	0.140874788	-0.046433829	-2.22593689	0.530609369	0.805621088	0.675108612	0.122084729	-0.095459186	0.453737617	0.454631954	0.611375511	-0.041938834	0.446527749	0.055976599	0.183442265	-0.028310701	0.333807588	0.804422379	-0.12377689	0.517335892	0.723055303	1.314734459	0.890345097	0.596401215	0.873265684	0.201250821	0.756979346	0.166242406	-0.228047863	0.932262123	0.632706821	0.108915664	0.91252166	0.116141327	0.507736504	0.269159794	-0.244037569	0.392798752	-0.117528759	1.492972255	0.689742029	0.180969328	0.279906929	-0.144105688	1.459536672
169	-0.626694441	0.098786026	0.022160526	-0.24163112	-0.978976488	-0.642426848	0.265499175	-0.503900647	-1.603212118	-2.771435499	-1.726108313	-3.748644352	-4.843283176	-5.956399918	-0.956979036	-1.394126773	-0.161093444	-0.340915322	-3.439376116	0.664939582	-2.416825771	-1.564386129	-0.369277149	-0.888335049	-4.207030296	-0.702171028	-1.838964581	0.044028003	0.930285692	-2.969501257	-0.073252544	-0.434509397	-1.080911875	-0.734933615	-0.717063367	-3.306765318	-0.525561333	-1.039690137	-1.321078897	-0.45545429	-0.457778931	-0.228608295	0.13565895	-0.771202862	-0.377166748	-0.862671494	-0.073530346	-1.088997722	-0.08567147	-1.049856424	-0.969218135	-2.061525106	-0.442117065	1.075295568	0.468277842		-1.748540759	-0.900052071	0.583305717	-0.717779636		-0.489246637	0.488435656	0.920359254	-1.55076766	1.077914119	-0.053766254	0.353623867	0.687507749	0.295981348	0.049429573	-0.416036189	-0.616583049	0.175708726	-1.454187989		-0.136491314	0.088519685	-0.129981309	-0.825515926	
170						-3.117794514	-1.128682494			-0.436251789	-0.146917507																0.323752999					-0.506224215	0.601698756	-0.040366732	-0.606201828		-0.560904145	-0.866914213	-2.192591667	-0.002518936	0.161441401	-0.800414145		-0.650805295	0.475014955	-0.646048129	-0.107798465	0.81863749	-0.559380174	-0.640503109	-0.975935161	-1.107700467			0.701048613					-0.394528627							0.020218886			0.995426953					-2.391977072						
171	3.251091719			-0.671398461	-0.6013484	1.566358089	-0.886807978			4.376832962	2.752300262	0.140658841						1.592628956	1.311199784		1.837061524		1.319771051	-1.545246005	1.307649255		5.824689865					5.364883423		0.687935352	1.726382375	1.303265333	1.730583668	2.313886881	3.761612892	0.573345542	0.943412542	1.731145501	0.187437028	1.673736334	1.312076807	3.644274712	0.519746721		0.870988131	2.887681007	1.0993402	0.672730744	0.056637369		1.368967295	1.879026532		-2.325055122		0.601707876			1.888584495			-1.076858044	0.105649479	0.271806687	2.346981764	1.367344141	0.692968667	-1.109109879	0.400123626	-0.557593405	4.551900864		2.879744768	2.474333763		2.330105543	0.220911488
172	-1.287273765	-0.08855667	-0.870126009	0.4231143	-1.470890164	0.46173957	-1.385713577	-0.264173239	0.021853214	0.889734387	0.127339706	0.340947986	0.030384835	-0.457684278	0.046314638	-0.295015961	-0.05087195	0.331948638	0.044742525	0.434472024	0.060518283	0.2588121	-0.018776404	-0.739800692	-0.349727035	-0.169717565	-0.291572958	-0.005475599	0.081692472	0.241727948	-0.91055882	-0.547066987	-0.639170706	-0.055454098	-0.002467685	0.032956954	-0.228275895	0.283025622	-0.174070567	-0.504510641	-0.208804965	-0.040258683	-1.372833252	-4.50286E-05	-0.400440812	-0.136296049	-0.202900976	-0.345221937	0.177071452	0.077410959	0.088805579	-0.153243795	0.344534844	-0.814811289	0.16748473	-0.135987177	0.171027243	-0.23826021	-0.658695221	-0.171449363	0.081734419	-0.389960736	-0.285440654	-0.779654205	-0.346887231	0.054788768	-0.868379414	-0.388042599	0.109132215	0.227195874	0.320611417	-0.121491008	0.122081615	-0.21856305	0.182359084	0.860980332	-1.470008016	-1.276666403	-0.868592024	-0.460316002	0.059562106
173	0.416905791		0.743750334	-0.808779061		-0.018577894	-0.22110717		-1.120437384	0.919789433	-0.149047613	0.497374058						-0.181098089	-2.004318714	0.660391212				0.031707283	0.818120599	-1.330798388	-0.339555204	-3.131083488	0.011919475	-0.319803089	-0.000142442	-1.063752294	-0.631138444	0.341285586	0.326040477	-0.076653652	0.439823538	-0.067897901	-1.030477881	-0.125136733	0.927174866	0.044908278	0.719641507	-0.313019574	-0.163624361	0.464236051	0.372221142	0.225033209	0.488210052	-0.543991089	0.823864162	-0.883009493	0.002198412	-0.159478202	0.127040282		-2.591367483	-0.497253478	1.239658713	0.606749177		0.427664876	0.065364987	-0.232655674	0.022245307	0.312623501	-3.69218E-05	2.223574162	3.694869518	0.366556764	0.969341278	0.161392272		-0.785796165	-0.075100102		0.444512635	1.098170042		-1.008336425	0.54242599
174												3.185595036															8.008122444						0.311052084	-0.487307459			-1.188773751	-3.451046228	-2.646901608	-1.417689323	-4.448405266				-3.504980803		1.122874379		1.861492395			1.569068432					-1.680691838											-1.101243258													
175	0.031234497	0.371668279	-0.313251764	-0.027336298	0.313930899	0.597818255	-0.217072308		0.283843696	0.275081903	0.427900046	-0.003424597	0.157852486	0.633378625	0.148746878	-0.114887677	-0.043093387	0.21430704	0.088013574	0.280653894	0.101807229	0.123680785	-0.274734944	-0.093106881	0.068767317	-0.116009638	0.030642929	0.316882551	0.036644455	0.30760628	-0.228151202	-0.063748814	0.038047411	-0.007354248	0.473092705	0.15909037	-0.268244356	-0.000570679	0.901368558	0.291476041	0.137497142	0.075525321	0.001396544	0.275051326	0.2020237	0.316710293	-0.01517035	0.150258929	0.282877207	0.189367414	0.128394455	0.041783247	0.773691714	0.156600744	0.030043917	0.422297955	0.237419918	0.223542079	0.00983729	0.097448431	0.824770808	0.086230688	0.048074931	0.565923452	0.041960012	0.165372118	0.207127899	0.222606599	0.157104313	-0.000292398	-0.080763273	0.086464658	0.231265068	-0.124065682	0.402637899	1.928720832	0.210485458	0.210657492	0.147135943	0.28293702	0.182111099
176	0.526324451	1.300462842	0.158865571	0.343538463	0.037569512	0.587260187	0.602210462	0.066393577	0.654250264	-1.43165791	-0.704009056			0.713024914	5.57575798		1.937296033	0.838870227	-3.113766193	0.994429827	2.315425158			1.255718708	0.337591171	1.43941772	-0.340270013	0.093426347	0.04623298	0.420156986	-0.001233105	0.764264107	-0.425592899	0.100870878	1.036864758	0.111350432	0.408205628	-0.129562065	-0.116026834	0.174303651	0.132258311	0.523667216	1.585114956	0.595032811	0.627331555	0.804359674	0.238924593	0.058186542	0.182006553	0.571424723	2.318136215	0.176802143	-1.597130775	2.27617979	0.620896757		0.046250097	0.370892853	0.020799441	0.418767422	0.84632045	0.28405562	0.046234533	0.060258221	0.497293681	0.537252903	0.206269607	-0.403041124	0.019238692	-0.247148529	0.144964382	1.062205315	0.020536114	0.625601232	0.597370207		0.89415282	0.276108086	2.279764891	0.334004104	1.067149997
177	-0.090696014	1.447634339	0.02630486	-0.973727465	-0.757588804	-0.390567154	-1.028070688		-0.220325768	-1.374896169	-0.081018887	-3.176595688		-1.907531023	0.110265918	-0.136625975	-1.06324625	2.178927898		-0.829250872		-5.1409235		0.564628899	-3.116057634	0.002448854	0.208894253	-0.123551294	0.072963931	-0.781150222	-0.000531502	0.072762281	1.052279115	-0.087945484	0.08667969	-0.502654314	-0.415459216	2.223278046	-1.71609509	0.322173923	-0.716697574	-0.396188825	-1.154628992	-0.415298164	-0.593621016	-0.772349596	0.214666337	0.751616716	0.023231084	-0.117057607	-0.970448911			-1.052455068	0.245293647				-0.247632578	0.172443822		0.201769412	0.008829012	-0.891827226	0.360694945	1.515542269	-0.589697242	3.178314686	0.242077038	0.00531985	-0.205200955	-0.116383061	0.48837629	0.644954383	0.001780468			-0.258297354	0.64129138	-3.856223106	
178	1.43524611			-2.656932831		-1.107521772	-1.518819094			-1.117262125																6.428267479			0.003028188					-0.423373908	-0.319846004	-0.285891473	-0.425316721	-0.738439798		0.406223029	0.097535953	0.892808795	-0.569054544	0.948572338	0.393872887	0.276302099	-0.651616991	1.636907935	-1.331186533	-0.433453947	-0.884938002	-2.291571617		-0.074995972	-0.98395586				0.011790457	-0.273684859			-0.533900559			-1.337785482	-1.613842726	-0.74676013	-1.680516124	0.028272728	-3.83146739	1.552657008		-1.044075251	-0.331237316		-0.765510798	0.010428517			
179	1.607823133	0.43103388	0.175713331	0.300498873	0.182822466	-0.681190848	0.367811114		-1.003786802	-1.594576955	2.939916849	-0.629980385								-3.562627077				-0.367700219		-0.21391511	0.487050682	0.55228126	0.007438367			1.332686543	0.704983592	0.577061415	0.203021303	-0.298318148	-0.146521285	0.488878399	0.188996032	-0.002915065	-0.132972285	0.396148831	0.389054626	-0.4419038	1.764220834	-0.553224087	0.075729162	-2.011131763	-0.343565673	-1.186397195	0.216329426	-0.524923027		-0.050975852	-0.563888669		-1.140869141		0.221151352	-0.152856991			-0.118240871	-0.397654355	-0.961315751	0.103829131	0.003319905	-0.672215521	-0.464497179	-0.183878854	0.376458883	-0.524631202		-0.171659157	-1.21605289		1.633944392	0.935817301	0.383109033	0.441855371	0.909987569
180				0.578794777		0.259416193	0.035160374			-0.453947365	2.608369112									-3.099928856	1.169513226			-1.357962847	-0.563774943	-0.195101723	2.09104681		0.003580153					0.693395674	0.353315115	1.132930636	1.029669404	0.366386861	-0.780288875	-0.271103263		-0.558814228	-0.907316744	-0.830841959	3.911075354	1.030982614	0.541088521	-0.46032694	1.363582015	-0.326605439	-0.015549308	1.025195956			-0.734133542		-0.318340033	-1.08432281		-1.346132755			0.818175495	-0.551184177			1.03987968	-0.853889525		0.474619597	2.206490278	0.744790852		-0.079101488	0.67735976		0.442728877	1.030617952		2.430581808	
181	0.161348179	-0.181355372	-0.107006989	0.055841226	0.264578789	0.693440795	-0.097515352	0.398208171	0.368342459	0.686434567	1.152550578	0.341478199	0.312442958	0.583507776	0.012479012	0.488883913	0.212068945	0.13655749	0.529699087	0.257769972	0.072564036	-0.049554955	0.363587022	0.332311273	0.028719077	-0.916818857	0.223219901	-0.188518763	-0.769638121	-0.074504815	0.786046267	0.333621204	0.772826672	0.224400967	0.754402161	0.136970356	0.166106388	-0.09477023	-0.053653084	1.023556709	0.502001941	0.046987034	0.483482838	0.705088675	0.294961363	0.656719148	0.431426853	0.686409831	0.270162225	0.257011861	0.693741143	0.386654139	0.91975975	0.08125215	-0.053317443	0.648009121	0.486112863	1.264751077	0.131564885	0.341257632	0.631820858	-0.844466269	0.204649612	0.43941626	0.226530731	0.243685693	0.576902568	0.346677125	0.388310313	0.280593365	0.108758084	0.291796058	0.182073951	0.212986827	0.504064858	3.886857271	0.1614957	0.234152973	0.220597923	0.115527891	0.421921372
182	0.046253782	-1.187087297	-0.282134771	0.229674906	-0.535887063	-0.487179279	0.348410219	-0.449800313	0.101188757	-2.112329245	-0.687524915	-1.188898563	-2.960918665	-3.353758335	0.294209749	-0.183190525	-0.452572942	-0.454324692	-0.963239491	-0.335506201	-2.863471508	-1.111723542		-0.837671638	-0.634895027	-1.996048927	-0.087242059	-0.722216845	-1.914673448	-1.10493958	1.404731989	-0.113200128	-0.060526248	-0.498187244	-0.205078736	-0.329899907	-0.665575683	-1.099973917	-1.848249555	-0.253082424	0.125652567	-0.287841171	0.103725098	-0.640959322	0.117829822	-0.432663321	0.410802782	-0.043388881	-0.007514163	-0.684329271	-0.22653161	-0.762160242	0.052253291	0.869622111	0.350627661		-2.79159832	-4.475590706	0.642505586	-0.567239404		-0.584745407	0.455084801	-0.104406901	-0.501400709	0.940233469	0.303872734	0.110336341	0.734165668	-0.081638828	0.18043378	-0.286721975	-0.331989914	-0.089038193	-0.601471543		-0.709724545	0.088897973	-0.693672478	-0.19959271	0.883563697
183	1.918237209	0.894407988	1.742178679	-0.178667784	1.91990757	0.763917685	0.315043509	0.213237345	0.227634892	0.712796271	2.260689974	1.011390209	2.396796703	0.869916737	1.683632612	-0.075356118	1.224084973	0.463128865	2.401111364	0.494128823	1.496928334	0.518581629	2.900571585	1.522967935	-0.185735494	0.916712821	1.419053555	0.49636814	-2.721218348	1.155593395	1.425711155	1.007221222	1.367024422	1.50214839	1.751627326	0.318994313	0.180149972	1.015039444	0.516862214	0.998296797	0.750849545	0.096037768	0.937517762	0.920407236	1.022842884	0.449182868	-0.183228582	0.340861976	0.252604574	0.779782355	1.613564372	1.3955369	0.052120522	0.591656446	0.244986668	1.305923343	1.098678589	1.898296475	0.98198992	0.348939955	1.333085656		0.247308999	0.079353057	0.349370599	0.054769054	0.236354202	-0.149530351	0.164994091	0.166697443	0.535600007	0.170750365	1.202052236	0.201947048	0.453514934	1.550571322	1.375968933	0.923800945	2.602825165	0.652959764	-0.189545944
184	1.588689208	-0.704499066	0.057223883	-0.671714067	0.84625411	-1.24670279	0.184536979	-2.753750086	-2.048061132	-4.533797741	1.187618256						-2.298601389	-0.285997152	-4.187520504	-1.958332062				-0.821459711	-1.072295547	-2.152367115	0.094668359	-3.227207661		0.59321624	-0.005877621	-1.571731806	-0.521819234	-0.131900147	-0.735930324	-0.714197338	-0.644999743	-1.000315905	-1.612154603	-0.558478057	-2.804208994	-0.398323685	0.975714564	-5.998269558	-0.903891087	-1.72622633	-0.229230523	-1.026113153	-0.113659531	-1.485274553	-0.557011485	-0.698533595			-0.095527537		-0.978864312		-0.234861732	-0.850373209			-0.484921545	-0.015703162	-0.688355029	-0.96562767	-0.443385392	3.157235861	0.928519845	-0.006859254	-0.436781496	-0.730041444		-0.598184586	-1.086048841		-0.008309429	-0.142799914	-0.249630198	0.440242559	-0.127768189
185																2.785039663					0.009697904	0.509931624					6.266810894				-0.002280078			-0.878549516	-1.395458698	-0.681553304	-1.04342556		-0.364859611	-0.369073927	-1.360654354	-1.350736737		-1.294988871	0.136407271		-0.363098562	1.064610362	-0.143837929		-6.152533054	3.902765274			0.35745436					3.023715019			-0.166851878	0.080533333			-1.670371413	-0.164307803	-0.723950267	0.474592507		-2.70892024									
186	0.956410527	-0.618103981	-1.242127419	1.031701684	0.369176835	0.609938622	-0.014499106		1.029142022	0.495501339	1.828241467			0.193912059		0.902159512		2.293834209	3.896609306	0.924338639				0.896416724	0.651002049	1.713539362	-0.528840184	-3.021476984		-0.638902545	-0.004432347	1.829826236	1.188811183	0.506427288	0.692202687	0.857145369	0.756072998	0.708724916	0.443854064	1.98392272	1.173718333	0.281672776	0.408556014	0.791398883	0.78171885	0.836999118	0.972851694	0.529647231	0.90105021	0.321894467	0.364099979	-0.062923059		2.242907763	0.287538826		-0.800558269	-1.622139335	1.057145	0.551740885			0.870611846	1.038825512	-0.078376897	2.059348583	0.815058172	0.370025665	-0.379553199	0.373242348	0.422163159	0.540437996	2.41732645	0.704692245	0.604450762		1.232840419	1.08592689	0.970585525	0.832112968	1.503523231
187	-0.212045863	-0.151593596	0.140028238	-0.111348137	-0.010261552	-0.540214717	0.466950536	-0.338232905	-0.703292727	-1.217346072	-1.16281569	-0.44118911	-0.466222316	-1.122296929	-0.656078696	0.499565452	0.310601085	-0.364706486	-0.418167025	-0.424442232	0.746347666	-0.146425858	-0.119213358	-0.271477342	0.112301506	0.124539413	0.161473244	0.678865075	0.884705007	0.098360762	0.495842248	0.402844012	0.269312143	-0.247933373	-0.430038691	0.780823231	0.474949121	-0.462052822	-0.874792397	-0.082366899	-0.439275235	-0.382510871	0.219584227	-0.154399186	-0.152638331	-0.757055998	-0.435063541	-0.855445683	-0.053410605	0.088999636	-0.494137675	-0.56769073		0.664215922	0.118388303	0.039517809	-0.566828966	0.534714758	0.382818699	-0.783227205	-3.382180691	0.080822408	0.291239083	-0.92713201	-0.340008438	0.429331511	0.39151755	-0.426693499	-0.082933716	-0.288218856	-0.042173408	-0.543397844	-0.277884245	-0.054920673	-1.203575492	-5.221216679	0.70684123	-0.230402887	-0.27449128	-0.835247338	-0.914726734
188			-3.155586958	-0.376522243		-1.638241768	0.710270643		-0.207523212	0.020160802	1.90070188	0.433381438		-0.019081414				1.603881955	4.285645008	-1.380034924	2.017717838			0.36400184			1.672109842	-2.104287386	-2.812981367		-0.00037504	1.153276682	0.823942602	0.841847301	0.636511624		0.132409781	0.131884232	1.116006732	0.956598341	1.890681982		1.041093111	3.130360365	0.250951827	0.454173923	0.403264135	0.378685981	0.214161769	1.018049836	0.447467893	0.57091707	0.054080732	-0.074008964	0.347277611		2.02029705		-0.13228184	0.921952844			0.490759999	0.907243133	1.161406875	-0.407763898	-0.135157555	0.929019213	1.27874577			1.81474638						1.102790236			
189	-0.354599833	-0.203811109	0.320446938	-0.471842468	-1.227247477	-0.393212378	0.171871722	-2.485718489	-0.340112925	-2.203493595	-0.17846863	-0.537985742	-0.417982548	-3.432691574	-1.735154271	0.276370764	0.039293855	-0.211260349	-1.114437699	-0.828712583	0.488317996	-0.36960277	-0.256577373	0.265870512	-1.602833986	-0.541656256	0.717406213	0.378511161	0.04844695	-0.495945513	0.668818355	-0.172434196	0.24128364	-0.410601348	-0.541283607	-0.903548539	0.943625331	-0.633622587	-1.07132256	-0.056950033	-0.116610631	-0.486027926	-1.260949135	-1.130433321	-0.475870699	-0.135584459	-0.572958171	-0.535227299	-0.108415663	-0.985875726		-1.074890494		-0.346663803	-0.429489791	-4.895333767	-0.791941464	-0.270688027	0.21825932	-0.282858372		-0.450082749	0.107234038	-1.65389359	-0.080711238	0.143994614	-0.719014347	-2.397838354	0.018047497	-0.768876374	-0.144713283	-1.036183119	-2.828799486	-0.897905946	-1.181252956		-1.125892043	-1.001449943	0.570729613	-1.355930686	-3.522587299
190	1.503955245	3.351250172	-0.169241294	3.23800087	-3.441304922	2.665044546	1.953311205	-2.836504459	4.986986637	3.51850462	-6.575503349	0.406674415	-0.190345362	-2.619161606	0.396288753	5.777023315	3.293750525	-6.177005291	-5.102255821	5.197731972	5.866122246	3.494447231	0.288144439	-3.39969635	4.142669201	3.052608728	2.004098654	-2.042983532	-2.4437747	-2.766784906	2.902877092	3.436306238	1.532113194	-1.767787337	-1.640747547	3.250105619	4.639858723	3.626443148	3.131851196	3.231336117	3.028449059	3.990947485	-0.139335528	4.848073483	-2.714084148	-1.304703355	-2.523263454	0.063494243	-2.004717112	-1.131763816	-2.535038471	-1.873057008	0.085356079	-4.34430027	-2.217097044	2.036181211	-3.074314594	-9.942947388	-2.611979961	-1.209998488		6.870474339	-2.195274115	-4.537466049	-4.419481754	-1.35738945	0.474560648	-0.783999145	-0.214103401	-2.089066505	1.624103665	-1.457840919	1.54339838	-2.011000633	-2.483201265		-1.6675843	1.331161022	-3.389079571	-3.701565504	4.576200962
191	0.744487345	0.73530221	-0.777749419	0.443878442	0.706336796	0.546111286	-0.147675991	0.18142511	0.538539052	0.628039539	-0.152228981	0.470175207	0.504743934	1.057616591	0.692726433	0.738616228	0.244338155	0.661121249	0.468263566	0.155393198	0.110553659	0.348393977	-0.152674317	0.094067559	0.284531564	0.07500419	0.249887317	0.200089499	0.409918338	0.247123078	0.299464673	0.474095166	-0.083031684	0.203614593	0.432420254	0.528560638	0.388806462	0.524074912	0.342833847	0.582220137	0.183569402	0.30070731	0.024274671	1.06717217	0.330232143	0.612570345	0.08906275	0.257429093	0.299391925	0.324820161	0.314923823	0.340277463	0.959177613	0.313819587	-0.104799643	0.532796085	0.712861061	-0.516183555	0.168721423	0.057033714	1.247360587	-0.665455997	0.20822072	0.365748793	-0.145078689	0.156352744	0.313824534	0.198783472	-0.032912962	0.218574435	0.317050636	0.229487479	0.440892309	0.279831022	0.485897452	1.576446772	0.230199233	0.451266259	0.404227048	0.538683712	0.31887877
192	1.704203248	0.57112658	0.733841896	0.690722227	0.798367918	0.193456635	0.10783314	-0.356813699	0.13908869	0.221598625	0.430653781	0.430411816	1.18035078	1.128230929	1.04973352	0.903295994	0.689644992	0.793820381	0.503968298	0.200131178	0.695823014	0.534041584		1.432428598	0.436646461	-2.211553097	0.420394838	0.036609109	-3.337966204	0.165638492	0.110166214	-0.051105309	0.332224399	0.731892407	0.432845145	0.690141737	0.534466922	0.684580028	0.922084332	0.34430629	0.551333189	0.278537214	0.342099279	1.256524324	0.49839282	0.282340854	0.119907513	0.098474413	0.206701458	0.382667542	0.63240844	0.037149698	-0.617313683	-0.196494162	0.165891588	0.482310742	0.867441297	0.102420919	0.145273864	-0.063362136	0.708939612	0.356365323	0.070107013	-0.015333322	0.050997905	0.181095511	0.378399134	-0.035163719	-0.136439383	-0.154547304	0.177500814	0.369944692	0.983362854	0.282537282	0.694957435	1.518108606	0.239248633	0.467186511	0.492589355	0.476415008	0.680629313
193	0.604871273	1.073855042	-1.984164834	0.199402079	0.009787872	0.258100778	-0.749692261			1.353269815	-0.253734469	-0.874840379	-0.403145194	0.266065001	-0.770717204	-0.3925381	-3.146214485	-0.29713881	0.278509915	-0.634195149	0.196408734	2.483310461	0.529920042	-1.103329182	0.184541985	0.539975941	-1.557327509	-0.201789811	0.059370376	0.110117361	-2.50036025	-0.507405043	-0.470708072	-0.064237125	-0.74943608	0.566997111	-0.176384911	0.544045031	1.900017262	-0.042326335	-0.025749043	-0.256778002	-1.728284717		-0.191588968	-0.263957441	-0.326416343	0.593738556	-0.470138371	0.782998741	0.378107309		0.060556456	-1.611262321	-0.194972187	-4.244827747	1.231145024	-0.520384848	-1.316372752	-0.078942962			-0.675290048	-0.002132626	0.156587586	-1.41906929	-0.660370529	0.756286979	-0.278819948	-0.339362085	-0.647634447	0.654171407	0.312353134	-0.224728703	0.365593046		-0.008481053	-0.401811659		-1.350244761	
194	-0.285507113	0.550706327	-0.864530504	-0.38660419	-4.241045952	-0.398917586	-1.069639087		-3.165507793	0.294093728	-1.021755695	-2.511972427		0.183717161	-1.162175298	-0.465654165	-1.551068068	-0.117829882	0.218112677		-1.420561671	-1.789328456	-5.708467484	-0.661958158	-2.461748362	-1.325278163	-1.283342481	-0.106689349	0.418369412	-0.880524874	-0.968358159	-0.310578853	-0.662254572	0.191243857	-0.22041437	-0.532645822	0.149868652	0.06838683	-0.044599611	0.390037894	1.723257899	-0.985488117	-2.640631437	0.445024997	0.040936813	-0.887828112	-0.488548249	-0.486834258	-0.181120366	-0.010113411	-0.022568328	0.068773806	-1.594327211	-0.473427415	-0.505740762	0.213289618	-0.292283446	-2.63301897	-0.712158501	-0.908666134		-1.042704701	-0.345881104	0.044838142	-1.65083468	-2.07856369	-0.372011513	-1.258799672	-0.932275951	-0.380603522	-0.205900729	-0.494976103		-1.889635086	-0.351754606	-2.328990221	-1.079467893	-1.263223767	-2.564728022	-0.85138166	
195	0.192175895	0.139012188	0.357155591	0.386734456	0.69596535	0.270719647	-0.041505329	4.073713303	0.398446232	0.285594076	0.217702746	0.192344889	0.225361034	0.278300464	0.231073976	-0.040697258	0.332558453	0.228917465	0.337860882	0.465232849	-0.112643592	-0.098469555	-0.068269879	0.276178181	0.206083313	0.026249522	0.066845074	0.000395543	0.873411417	0.277508765	2.073406696	0.678939223	0.455914915	0.709566534	-0.068047412	0.230295554	0.319069684	-0.013162781	0.236634314	0.59288168	0.595656633	0.496855587	0.512238503	0.769021749	0.351733327	0.668753684	0.364201665	0.384823143	0.637685239	0.479839265	0.400017947	0.20224905	1.700621247	0.54859668	0.280109346	1.028730392	0.869275689	0.711843848	0.434002101	0.262473404	0.592520475	-0.995531857	0.352120459	0.67075634	0.114125624	0.42074123	0.469057977	0.184305176	0.481888145	0.046525721	0.379712492	0.402284682	0.025598964	0.242721945	0.567632496	1.502154946	0.685900629	0.570835888	0.443460912	0.846745551	0.973317266
196	0.488746911	-0.061125856	0.040346254	-0.111616798	0.51048696	0.115832433	-0.01052095	-0.129749641	-0.010931291	-0.404809773	-0.370264888	0.22176066	-0.273812652	-0.767309308	-0.53185606	-0.244841486	-0.318389773	-0.750591278	-0.288641751	-0.024395106	-0.411662728	-0.770828366	-0.439385176	-0.023278324	0.018850662	-0.631527185	-0.674001873	0.019331269	-0.388570935	0.101213522	-0.5994488	-0.562105954	1.190305471	-0.101485454	0.043123905	-0.570155859	-0.49721244	-0.471850485	-0.273441404	-0.243237495	-0.033598334	-0.104430251	-0.1852552	-0.36560595	-0.49733907	0.200167254	0.027092237	-0.108376205	-0.106781095	-0.127872303	-0.311894447	-0.552303314	-0.536121368	-0.020598477	0.01495267	-0.424929619	-0.604494452	0.13089864	0.231552318	0.071519837	-0.578528225	-0.360244244	-0.036734264	0.100664586	-0.340529352	0.223060444	0.090957105	-0.000581622	-0.353032202	-0.00053819	-0.020161008	-0.289555162	-0.717951536	-0.022557676	0.245361641	-0.580601633	-1.386224508	0.189547583	-0.033095162	0.141652346	-0.212526172
197	0.6796965	0.308715194	-0.288968831	0.927021921		-1.38890636	0.692415416			-2.063440561	-0.083380252		-3.458683491				4.135653019												0.0019914					-0.84619087	-0.541136622		-0.208990037	-0.701990902	-2.620755911	-0.156890854	0.566764772	-0.522065163	-0.714089334	0.334936708	-0.337580949	-2.214837074	-0.387572557	-0.391618699	-0.309719205	-2.142412186	-2.234988451	-1.153726578		0.026480081	-1.6949898					-1.309558868			-0.426782429		-0.141395286		-0.728642225	-0.998714805	-0.531336367	0.404647589	-1.529952765	-3.394527435			-1.87605536		-0.569496095	-0.313685358			
198	0.200328991	0.700627089	0.050094709	0.129769579	0.895121157	0.761334777	0.27147159	1.270146608	0.481296629	0.298775494	0.230742529	0.326573282	0.348537534	0.466254056	0.234653249	0.152093038	0.490264952	0.540367603	0.322508007	0.818597972	0.899709761	0.471068174	0.240345016	0.197060317	0.515688896	0.634912074	0.077578545	0.697421491	0.919615865	0.440680981	0.373884231	0.373329967	0.211004317	0.284017563	0.804775	0.325724661	0.331535995	0.498217046	0.760775626	0.59087795	0.376063019	0.490499556	0.433325738	0.475164711	0.828798115	0.344053417	0.468366534	0.378874421	0.682748616	0.76804173	0.033666942	0.438968152	0.560000896	0.93041271	0.614860713	0.716587186	0.575155139	0.533942342	0.691138804	0.390062571	1.526839375	0.468477339	0.619147062	0.934882879	0.235682294	0.315616518	0.657691121	0.4919644	0.332536072	0.193112776	0.193197668	0.163056657	0.341028929	0.301300555	0.697838902	1.351414204	0.732100189	0.767525196	0.732786238	0.664613843	0.520496249
199	-2.863162041	2.745885611	-0.181728363	3.48145318	-4.534087181	-1.129765511	-0.471388638		-3.183411121	-1.858036518	-1.199221969				0.949118078		-2.351322412	-5.433241367	-0.424311608	-0.187374026	-6.223917007			-5.99801445	-4.242328644		-2.64710021	-3.205895424		-1.270990133	-3.89487E-05	-1.865958452	-3.511558294	-1.029262185	-0.672046185	-0.703094542	-0.762645066	0.146210045	-1.035699248	-1.004920721	-1.69906342	-0.646595716	-3.752968073	-2.139130592	-0.529476404	-1.866367817	-1.547137856	-2.851761341	-0.87151736	-1.020582557	-0.517097175	0.255259007		-0.651067376	-1.125748754			-2.825831175	-3.878978968	-1.167564392			-1.70443964	-4.348721981	-1.578444123	-2.20146203	-1.261129975	-4.851188183	-2.235851526	-2.780271292	-2.338862419	-5.083592892		-2.438211679	-2.067857265		-3.104626656	-2.82420516	-3.912877321	-4.54301548	
200	0.364000142	-1.023368239	-0.934927166	-0.251247108	1.370808721	-0.3992531	-0.105832279	-0.503964007	0.020335926	0.503186584	-1.428643227	-0.029317856	1.223520279	-1.736285567	-0.000696726	-0.513768196	-0.865996063	-0.788834035	-1.923939586	-0.402731508	-1.245477319	-6.216744423	1.65171814	-0.225763083	0.087155037	-0.625427842	-2.955927849	-0.845707953	-7.216397762	-0.090704404	-0.020776507	0.352129966	-0.237162143	-0.241059855	1.177449584	-0.683553576	-0.329935372	-0.654960215	-0.730169177	0.279367834	-0.243624032	0.52976644	-0.523901284	-0.437016338	-0.878332257	0.234312087	0.104505219	-0.303683698	-0.702122927	-0.521412432	0.010918248	-0.261432141	-0.478629917	-0.085926697	-0.210397229		-0.292524397	2.03941083	0.581015587	-0.019797595	-1.766449928	-0.607799828	0.255348921	1.341146946	-0.027560994	0.468739688	0.389134616	0.467316896	0.664841354	-0.140615776	0.998065829	0.011493615		-0.229700863	0.230548561		-1.428569436	0.096900649		1.231007099	0.519629717
201										2.621846199																								-0.234995052	0.544031799		0.897751391	0.728178978		2.572869539	-1.282820463	-0.296090782			0.209152043		-0.217910901		0.251729786		0.749515653	1.063467503			0.461142063												-1.585787177		-0.99389261	-0.063907132							-1.031441927				
202	-0.319564283	-0.209208444	-0.070074916	-0.723672152	-0.134223133	-1.237232327	0.173748657	0.505467415	-1.008488178	-2.131363153	-1.689472198	-1.330202341	-2.348975658	-2.596899748	-1.440521002	-1.580982447	-0.602682889	-1.309526801	-1.978736162	-0.686521828	-0.630327284	-0.783325195	0.272957981	-1.19427681	-1.01792419	-1.984362721	0.297923565	-0.484486222	-0.904106319	-0.815418243	-0.633222878	-1.391095161	-0.733749092	-1.040725827	-1.378758311	-1.610034347	-1.349461198	-2.169450045	-2.549367905	-1.148499846	-1.059371591	-0.547495365	-0.462115318	-1.818643332	-1.335484743	-0.947172284	0.373138279	-0.80036974	-0.33159709	-1.506283641	-1.496229768	-1.404366255	-1.413147569	-0.303123623	-0.010078526	-3.213027239	-2.503466129	-1.203495383	0.103967562	-0.796164334	-1.570555449	-0.381088078	-0.089996889	0.27278164	-0.828968883	0.395641148	-0.000507158	0.573397815	0.748238623	0.180836514	-0.370438337	-1.563004851	-0.686495543	-0.999353588	-1.885088921	-1.287412763	-0.175760224	-0.206636056	-0.600828648	-0.579324543	-0.75696969
203	-0.507244408	-0.205598459	-0.079601079	-0.763457835	-0.300761849	-0.158944711	-0.620589077	-0.20091936	-0.551670909	-0.554807842	-0.114951856	-1.014292479	-0.707927823	-0.287702709	-0.477290869	-0.934340358	-0.813727975	-0.227994919	-0.388424963	-0.66741246	-0.108145602	-0.080866121	0.560530126	-0.119883351	-0.2544052	-0.370988071	-0.347082168	0.046618465	-0.453322619	-0.525193155	-1.064764261	-0.958156943	-0.402896762	-0.706073821	-0.789554	-0.129026547	-0.778670549	-0.38583985	0.508540213	-1.402244568	-1.049217939	-0.668352067	-0.83237952	-0.721871436	-0.806743085	-0.630640507	-0.952370286	-0.331158757	-1.037097216	-0.132084489	-0.536956072	0.069407932	-0.811033905	-1.212165594	-0.47407943	-0.995375872	-0.328988552	-0.667975426	-0.637418211	-0.632623196	-0.398491383	-0.941321731	-1.04847455	-0.662453353	-0.300330698	-1.071676254	-1.458781838	-0.911923051	-1.995809674	-0.531177461	-0.43592304	-0.342100382	-0.285690516	-0.786962926	-0.218877852	-0.562919259	-0.423770577	-0.589419901	-0.408898979	-0.368351042	-0.729354382
204	1.04230094	1.579591155	-0.25920853	0.47286278	0.851811588	0.081129804	0.57602185	-0.651414454	-0.467109948	0.765415549	-0.331061691	0.037525531	0.543286026	0.164452076	1.133447409	0.014277114	-0.719168782	0.812338531	-0.757720411	-0.810913801	-0.860361755	1.935621858	-0.504970193	-0.305999666	-0.004577279	0.213424087	-1.291497469	-0.412751853	0.536825716	-0.143358529	-2.854477167	-0.12994805	-1.281028271	0.165209532	0.044120003	-0.150054008	0.213430107	0.107242242	0.319502354	-0.159236357	-0.674997926	0.329402417	-0.168152243	-0.932484508	-0.230663046	0.324611008	-0.877623975	-0.282867908	-0.881167054	0.365256459	-0.137607053	-0.06962198	0.238628492	-0.530104339	-1.16359055	-2.282981157	-0.207139179	-2.242055416	-0.459973723	0.132205278	-0.764040947	1.01805985	-0.904785514	-0.478299648	0.512510896	-0.365745187	-0.607712567	0.104157276	0.392727107	-0.401195943	-0.076050118	1.41471982	-0.36243552	0.104610905	0.383032054	-0.029751794	-0.589262903	0.820673406	-2.672352552	0.699041724	-0.080713578
205	0.759770513	0.048717231	-0.230435774	-0.211128339	-0.488899052	-0.214517221	-0.257958531		0.010416185	1.346181154	0.282725304	0.625631869	3.203812122	1.870612383	0.568727374	0.311605453	-2.125754595	0.68412286	0.486302704	-0.228413627	0.80799216	0.259474903	0.732054949	0.308291376	0.21966809	0.68972373	-0.582194626	0.622842729	1.602972388	0.339942902	-0.568824351	0.1284246	0.101788931	0.326854765	0.262299508	-0.077388249	-0.592146277	0.477786034	1.118165374	0.59483254	0.107403114	-0.125235453	-0.402158946	0.881650686	0.176096588	-0.120646991	-0.070628956	0.115279436	-0.045436043	0.159600973	0.451256663	0.244852126	-0.574287891	-0.198796824	0.064265937	0.209594578	1.161227703	0.77612406	-0.103279814	-0.162796542	-1.131234765	0.121317677	-0.171802416	0.71094507	-0.532675326	-0.422796071	-0.287488252	0.353884161	-0.158360302	0.190836191	0.013390745	0.049305961	-0.211111158	-0.123563774	0.196322933	-1.129197955	0.055124264	-0.002805959	-1.093618035	0.299103558	0.575160384
206						1.339746118	0.874654591			1.433857799									8.362505913					0.516520679			4.786095619		-4.299267769	0.022188103				1.348675132	1.310753345		1.214276075	0.500127375	5.702343464	0.402135581	0.417683214		0.757920325	0.155242652	4.515100479		1.074350119		0.367925823		0.104589589	3.809978962			-0.291907549		1.641589642										3.053990364			-0.598118305	3.123079777						3.430088043	4.678552628			
207	-0.223577455	-0.497401685	0.828887701	-0.832860053	0.608282626	0.171119571	-0.806442022		-0.62252152	-2.453977346	-2.764032841	-4.080122471		0.233210623	-2.260314941	-2.741139412	-2.383948088	-7.096807003	-4.001321793	-0.167851612	-5.252233505		-2.491127491	0.277944744	-4.717668533	-2.728491545	-2.779496431	-0.107251778	0.408858716	-0.449586749	-0.005021994	-0.606861591	-0.219303325	-0.17383261	-0.510527968	-0.809679329	0.139592558	-0.306818694	0.512126267	-0.029712105	-0.637088358	-0.349691242	-0.259067893	-0.447084844	-0.418902904	-1.659759641	0.086347744	-0.405410081	-0.47988084	-0.451886177	-0.564532876	-0.148350209	-0.776557505	0.840759695	0.455801755	-6.109422207	-3.387248278	-0.694097042	0.262950867	-0.706299126		-0.295243919	0.101146571	-0.232055232	-3.385346889	-0.39131698	-0.682639956	0.185739174	-0.495506346	0.271425903	-0.329226404	-2.766668558	-1.895425916	0.159154296	0.392580122		-0.473411739	-0.623747289	-3.585395336	0.426571459	
208	-1.990907431		-0.161167145	1.116421938		-1.388301611	-0.551707208			-0.704944491	-1.875988603	-1.669108629			2.040080309	-1.788235664	-0.774698496	-2.561196804	-3.004259348		-6.071966648			-1.343457103		-1.984524131	-0.975871384	0.012927348	0.039202668	-0.46586898	-0.052661136	-0.534789026	-2.039105892	-0.426725298	-0.302381545	-0.78658241	-0.920865893	-2.155362368	-1.136943102	-0.946918964	-0.87527132	-0.126090586		-1.379957318	0.964769661	-1.417943716	-2.233798027	-1.388617396	-1.731303453	-1.514750123	-1.060599566	-2.135678768	0.030467913		-0.606827378		-1.974953294		-1.118503809	-0.439300716		-0.989760876	-2.025597811	-1.767357945	-0.234766975	-1.362446427	-1.661240458	-0.760567844	-1.070044994	-0.859871507				-3.827803612	-0.487615347		0.048794251	-1.876744986		-2.883055925	-0.180530712
209	-0.327923506	-0.430369169	-1.557944059	-0.3562558	0.344580889	0.11748936	-0.416819334	-0.525470197	-0.830382049	-0.586767614	-1.112838507	-0.047138628	0.06812685	-0.571477234	-0.346381068	1.337386131	-1.000928402	-0.554604709	-0.411467582	-1.399229169	-0.284640551	-2.841547966	-4.943109512	-0.411804169	0.04328721	-0.890100479	0.038321231	-0.93969804	-1.19898057	-0.411530554	-0.108127125	-0.965383351	0.212451488	-0.468057454	-0.187327504	0.021808948	-1.806896567	-0.371391535	0.229628116	-1.28111577	-0.641735792	-0.47012946	-0.492555141	-0.887483358	-0.963307977	0.122614376	-1.568092227	0.588972926	-0.65878427	-0.040978044	-0.244787544	0.633848369	-0.066933654	-1.351769686	-1.02015543	-1.134076476	-1.044148088	-0.757360756	-1.421251774	-0.52698499	-1.112595201	-0.047908437	-0.981087565	-0.637371004	-0.126441732	-1.426917434	-1.773858786	-1.884641886	-2.254753351	-0.322096586	-0.888077021	-0.655943215	0.165642425	-0.450113893	0.071893081		0.20746544	0.238620937	0.387049913	0.00799551	-1.953460336
210	-0.132489756	-0.324123621	0.029698137	-0.052434348	-0.414647341	-2.582160234		-0.6235044		-0.407752037	-0.644658685	-0.672875822	-0.244100273	-0.402833402	-0.331685334	-0.537224472	-0.737732947	0.087181531	-0.145719931	0.258827031	-0.278540403	-0.019662516	0.016247611	-0.747981369	-3.493341446	-0.004628106	0.378391117	0.311304837	-0.176474497	-0.212018043	-1.075074553	-0.801676333	-1.149389863	-0.054069493	-0.468042225		-1.053522944	-0.33442539	0.235262081	-0.820895076	-0.389002502	0.024038285		-0.675524116	-0.525386631	3.577692986	-0.808688402		-0.484286904	3.130451679	-0.167121366	-0.055301219	-0.236322284	0.037254613	0.253475755	-0.829684794	-0.50514406	-1.262114167	-0.508061409	4.473588943	0.788437128	-1.11067903	-0.403256029			-0.523730636	-1.07097137		-0.479772538	-0.212710962	-0.447505832		-0.466373533	-0.116410583		0.048539411	-0.03978226	-0.208748549	-0.508252501	-0.124526076	0.074798927
211	0.410331249	-0.280828685	-1.049394131	0.223446772	-0.391964227	0.393827707	-0.49297145		-0.535013556	1.523852468	1.211197615	1.869052649	2.178136349	3.15246129	1.42574203	-1.423706412	0.720051169	0.646037638	0.898903787	0.674682558	0.082647987	0.214339882	0.105790697	1.079975128	0.517238796	-0.040546264	0.789192259	0.181248412	-0.885984778	0.245956406	0.682691276	0.075612493	0.757865012	0.400836498	0.536001146	0.18407543	0.8321473	0.689615011	1.119194031	0.350308806	0.762901545	0.488428056	-0.093529314	1.072261453	0.533664167	0.527916789	0.328169316	0.670406818	0.012938311	0.54424715	0.797714889	0.785373747	0.488405377	-0.017188108	0.060289897	3.371414661	0.805581152	0.684577882	-0.278193891	0.327671528	1.289375544	-0.074906126	-0.236528888	0.610097468	0.081824668	-0.033910573	0.141309023	0.170788825	0.18641755	0.704600453	0.092230432	0.212544158	0.073613502	0.086055234	0.546786904		-0.002071586	-0.034199629	-0.33536157	0.049832717	1.153951883
212	-0.358917058	-0.04335317	0.038830724	-0.372935086	0.596257567	0.22735092	-0.497950226	-0.137212396	-0.380712152	-0.631153166	0.506461978	-0.153282955	-0.230344191	0.406386226	0.205579907	-0.991682649	-0.656751692	0.191995069	0.086099222	-0.786141634	-0.146690965	0.086281151	0.763341844	0.23801738	0.379934132	-0.877956688	0.225753069	-0.538712561	-1.800174832	0.009724524	-0.978706956	0.170565009	0.03235421	0.072946109	0.996021211	1.137103319	-0.783592343	0.301844269	2.552330017	-0.69497174	-0.871978819	-0.862225354	-0.377688736	-0.399161935	-0.148663044	0.073790617	-0.362864345	0.607452452	0.253491849	0.797697186	0.60739553	0.502008975	0.51313144	-0.116886169	0.408768684	-0.100904398	0.822196901	0.590065777	-0.298209488	-0.040986501	-0.235853344	-2.140161037	-0.521621883	-0.325940341	-0.103781283	-1.09895277	-1.141479731	-0.871154785	-1.961328864	-0.526158154	-0.964779019	0.592013776	0.737560213	-0.114139251	1.067114115	2.634147644	0.187427685	0.192065477	-0.542518973	0.115655273	-0.509421587
213	0.876142323	-0.034823999	0.261735409	-0.952050388	-0.763495207	-0.858896196	0.177162066	0.757350147	-0.241723999	-1.500208497	-2.477567196	-1.470043421	-1.732321382	-5.251356125	-1.300151229	-0.841815114	0.12767829	-1.002740383	-2.040722132	-0.800440967	-0.625871241	-0.243140697	-0.109937601	-1.08860743	-0.483283371	-0.584588408	0.078180075	0.008850529	-1.332442999	-0.695966482	-0.566765964	-1.313040733	-0.750381231	-1.105166078	-1.250631571	-0.783599317	-1.061118364	-2.041974783	-2.48399806	-0.85394901	-0.418366045	-0.360887021	-0.394484997	-1.377370596	-1.181442857	-0.068507046	0.254066408	-0.356535465	-0.264871627	-1.159435511	-1.275914431	-1.588490605	0.06330087	0.291210443	-0.158367991	-5.637384892	-2.183976889	-0.721483529	0.035077956	-0.378564119	-1.87042284	-0.198322579	-0.215523526	1.708314538	-0.662965596	0.668045044	-0.097638562	1.663796782	1.225700259	0.377261996	-0.594144821	-0.705425024	-0.581517279	-0.61691004	-1.089357734		-0.290169895	0.11375095	-0.906437397	-0.388459563	0.045707736
214	0.685551882	-0.120407365	-0.099508248	-0.04216722	-0.495338172	-0.608982384	0.044359993		-1.456430554	-0.781590998	2.599584579	-0.187233001			2.908849478	4.265438557	0.859730184	-2.700794697	-0.102129065	0.22021319	0.87127769	1.823986888		-2.349995375	-2.443967581	6.029157162	3.063980579	-0.661690593	0.004279593	1.72123313		3.720602036	0.407502025	0.104518339	-0.882301092	-1.161720634	2.119137764	-0.3426117	-0.807352841	1.090077519	-0.33937344	-0.222361639	-1.405267239	-0.059566289	1.173995972	-0.68275553	-0.04637878	-0.694861948	-0.088965185	-0.952969491	-0.497262865	-0.22557275		-0.005059757	-0.294431448		-2.830517054	-1.08432281	-0.867199481	-0.152191728		-0.513150811	-0.319385678	0.024705378	-0.292563349	0.776712835	0.042669438	-0.020089498	0.290188879	0.003956895	0.049851388	-0.340964317		-0.438482583	-0.665663183		-0.655757844	-0.525402963	-3.028735399	-1.139668584	-1.545303941
215	-0.600292742	-0.711785614	0.133734256	-0.655837536		-1.088442445	0.409255832	-3.219198227	-4.247866631	-2.025519371	-0.669306934		-2.64784646		0.161218345	-1.046371102	-0.097477689	-4.161463737	-2.402846336	-4.845211029				-2.254480839	0.362128705	-1.504932761	0.249049678	-1.449231505	-2.763897896	0.794269979	-0.130196333	-1.155172229	-1.546316385	-0.965600133	-1.16439414	-0.334434748	-1.140172005	-1.730469584	-2.960436821	-0.624486148	-1.140324831	-0.832252443	1.268994689	-1.181067228	-0.941014111	-2.014644623	-0.361377656	-1.894526243	-0.520094693	-1.449842215	-1.386814117	-1.011226892			0.173314914		-2.310932398	-5.285808563	0.235642537	-0.299092621	-0.550702512		-0.508889079	-1.350427866	-2.438989401	0.392703086	-0.47424075	0.330889314	-1.460657358	-0.272307694	-0.449516922	-0.791554332		-0.558976829	-0.237635151			-0.032364268		-0.61626935	
216	0.631873488	1.62089622	5.950719357	0.991115332	1.826188684	1.460725904	1.162470222	0.328997523		0.874261856	0.31355983	1.235545993	1.700566769	1.096784949	0.493419677	1.098830819	0.686262965	0.591599524	0.469545037	0.306967318	0.236415952	-1.238875985	-0.42843771	0.880296886	0.473541439	0.952538431	-0.233588353	-0.869960427	0.037539631	-0.336842269	-0.013054837	0.420256585	0.257178426	-0.01608455	0.973287642	0.675415635	-0.149248794	0.432923317	1.108564854	0.123795003	0.223013476	0.45966202	1.111401439	0.126475573	0.608012676	1.219748139	0.436993957	-0.071567237	1.166581154	0.833684504	-0.094595648	-0.265040398	-0.689583421	0.491830409	-0.42570284		1.260949492	0.868901074	0.493356287	0.446089089	0.845965981	0.312987506	0.131711587	-0.38528493	0.128699228	0.177084744	0.065061279	-0.610872626	-1.828734994	-0.127796724	-0.327711493	0.309273928	0.926176727	0.004770912	0.795096397		-0.040427905	0.810975254	2.454969406	1.526660562	0.195464775
217	-0.140054181	-0.441557974	-0.674758315	-0.09581878	-0.19853723	0.369326055	-0.651141703	0.768338263	0.444908798	0.732724309	0.997090876	0.501224101	0.468375027	0.87989974	0.128148079	0.043978132	0.985564947	0.433000177	0.752073944	0.035007343	0.253385454	0.236883909	0.011287109	0.232856467	0.253874838	-0.229072183	0.496350616	-0.08619459	-1.854402304	0.300131112	0.692704558	0.161236539	0.531088293	0.319463223	0.650443614	0.43229273	0.202355951	0.437240809	0.111047909	0.317060888	0.122227937	0.249060228	0.100488454	0.498538911	0.195172891	0.629274368	0.445519179	0.547634423	0.435048163	0.674644828	0.818746924	0.424523473	0.899700403	0.329364717	0.556524217	2.28953433	0.483760059	1.363770008	0.221466616	0.317883134	1.147104502		0.385331631	0.963620365	0.305148691	0.046529595	0.490875721	0.190110654	-0.130257174	0.343713701	-0.041735623	0.316839278	0.161221534	0.42741552	0.60011375		-0.11434152	0.271259755	0.4137851	0.438222915	0.346960485
218	-0.417349935		0.479324847	0.493345052		-0.454702646	0.008026032			0.192679659	-0.107113361	-0.622731149					1.670560956		1.484575868		-0.136191517	1.440365791		0.975575387			0.139820516		0.015581581			0.513326705	0.749084771	0.985593021	0.647238374	0.198172852	2.204413176	-0.171386734	0.136653855	-0.256255388	-0.421111166	0.046747737	0.19200173	-0.207706004	1.031269073	-0.961484671	0.764180183	1.082824826	0.369972169	0.042828862	1.108304262	-0.533307314			0.927298188		0.203223333			-0.611374557			0.554040432		-0.002580099		0.574508548	3.257086039	0.896360338	0.926546335	3.84648037	0.439953059		-0.818353415	-0.644768596					1.29466486	
219	1.454213023	1.386984229		0.205396414		-0.344743043	-0.431119621			0.97149241	-1.355539441	-1.989885688					-1.461990833		-0.203571618		3.421116352	-2.669314146		0.603648126		0.660511136	-0.367919862	0.047768328	0.028987568	-1.334293962	-0.009072438	0.436649084	-1.56854403	-0.404875576	-0.641973734	0.076701179	0.892271757	0.036194663	-0.121224761	-0.106392726	-0.040603943	-0.27359876	0.106458195	0.621101439	-2.400513172	-1.814252377	-1.266232729	-1.437186003	-0.260434359	0.236871883	0.291903675	-0.358993798		-0.028110394	0.364950895		-1.072962999	-7.134019852	-0.474447459	-0.669709742			-0.112256788	-0.594337881	0.727804303	-0.732310295	-0.863492727	-2.24363327	0.116166778	-1.262032151	-0.743385136			-1.11884594	-0.589939535		-0.055544313	-1.235206127		-1.671761036	
220										5.840028286	8.261710167						4.211606503									2.607428312						1.226467967		-0.424840122			0.244529232	-0.339747399	1.633079529	-0.858080745	-3.218660116				-5.229496002						0.556064725	1.482729793																-0.504950404													
221	0.093972184					-1.831121564	-1.522219777			0.834061682	-0.176254123						3.492629528				-4.408641815			-3.694204807			1.088005304					-1.148561239	0.228798285	0.488140374	-0.317960173	-4.160450935	-0.494391322	-0.175321609	-1.616659284	-0.657775581	-0.713031173	-0.646817863	-0.328936011	-1.101811171	-0.158154622	-2.639831305	-0.167555466	-1.145888209	-1.036224484	-2.65455246	-0.476543546	-0.714759767		-0.083157226	-0.510976911		-3.326002598		-0.003955805	-2.215328693			-1.347005367		0.807865322		-1.171508312	-0.676026821	-1.309100628	-0.472817481		-3.602017879			-3.755494833		-0.55787009	-0.168807685		-1.709616303	
222	-1.209274054		-0.89437592	-1.043550968		-1.156125426	0.759064376			-1.671707034	-0.109394513	-3.699542284	-4.558607578		-1.078214049	0.995348334	5.329001904	-7.008211613	-2.456717968		-4.841790676			-0.569777429		-1.395767093	0.862307727	-5.229955196	-3.575887918	0.65285629	-0.001360807	0.261537641	-0.742384553	-0.153767541	-0.465256661	-2.042598724	-0.621008515	-0.504612327	-2.033085346	-0.74022311	-0.581770301	0.043017562	-0.583462894	-0.940234065	-0.368727714	-2.840555906	-2.261098385		-2.160938501	0.367612064	-0.668374717	-1.010985255		-0.0490252	-0.269409388		-3.43528676		-1.544860721	-2.391936779			1.613170862	0.4215765	0.015009249		-1.714290977		0.631357133	-0.022398448	-2.322118521	-2.876468897		-4.584824562	-1.798913002			0.72767055		-1.701637626	0.798799455
223						-4.295514107				-2.227019548		3.460906982																							0.021415304			-2.817283392		-1.163167238					-1.169662595	0.506816566	2.213871717		1.638205171	-0.581948578	-1.594995856	-0.688783467								1.554862857							-0.943301976								-1.047843814						
224	-0.316953301	-5.131908417	1.425071597	-2.026291609	-1.878903508	-0.000906059	-1.384725332	-0.942412376		0.581519008	-0.227239564	2.324157238	2.92577529	0.251390725		-1.96934247	-0.178349495	0.092877731	-2.389311075	-1.380034924	-2.959405661		-0.021092663	-0.012432125	-0.317352086	-0.737567902	-0.213550299	-1.078609109		0.121073462		0.28748551	0.414526939	0.485581517	2.186512947	-0.13326183	-0.479567289	-0.367619306	-0.308272749	-0.401739746	-0.712699294	0.235533968	-0.888390183	-0.527200222	0.05492425	0.410831779	0.496156931	1.231008649	-0.910205781	0.676907539	0.858588696	0.652101219	0.01144354	-0.097491607	0.635050535		0.945714355	1.95506978	-0.025095187	0.803464592	-0.330895126		0.320867777	0.02241602	0.552739084	-0.634853303	-0.531288326	-2.598604441	3.631114244	0.25853613	1.043850541	0.771633148		2.14594698	0.898506165		-0.997820556	-1.424459457	-1.447486401	-1.338493824	1.874471784
225	0.373717368					-0.143464759	-2.229050636	-2.371359348		-1.090251088	3.495536327		-2.771159887			4.898564339	2.726142168										0.037261773				-0.003266241		0.044157766	-0.630299091	-0.754616261	0.665994823	0.699585378	0.51514703	-0.801268995	0.03066127	-1.262319684	-0.61146158		0.812957227	3.398008585	-1.307732463	0.46909216	0.46405986	0.086220391	-0.099698305					0.232635662		-1.361949205			0.418816745			-0.228656843	0.380339652			-0.583876193	-0.285216749	-0.041272018	1.08258605		-0.890731692			-2.336471558		-0.15299511	-0.968297422			
226						-4.088193417	-3.411839008			-0.114065744	-0.077308729					6.520219326	0.200073183							-5.139854908		3.459571362	3.337129354			-2.062044621				0.055540644	1.547508121		-0.618663549	-0.172298372	-4.418719769	2.358558893	0.44452706	-0.443047225		-0.251884311	-0.477794647		-0.717103004	-0.607762992	-0.58756417	-1.0161134		-2.772820473			-0.633858919					-0.532512724			-0.294995487				-0.658430874		-0.413947165	-0.165581599		-0.125388101			0.778571844						
227							-1.089994311			-0.201279536											1.417661667								-0.000557239					1.208282351			0.260758638	4.349266529		0.709458053	-0.848085523	-0.006877418	-0.136895314	-2.548686981	-2.453132868		1.675333858				-1.959544182						0.921448886							0.32013759			3.631705761			1.152491808											
228											-0.078171894																		-0.000950658				0.421651632		-1.192433834		-2.211788893	-1.32611537	-0.489425868	-0.665294707		1.8832587			-0.532179117		0.152224973		-0.264286071		-2.203653097	-0.808161497											1.164444447	-0.212627053						0.872560024							-0.55787009				
229	1.161926866	-1.189048648		0.66748631	0.431327224	0.077939197	-0.214679748	-2.136764765	1.283833504	4.644420147	-0.079630867	-0.768061757		0.189510301			4.744376183	0.425128728	2.769591093	-0.022856111	0.346149355		-1.700888157	0.503557682	1.044001222	1.084683657	1.606182933	-0.622931063	0.015098801	-0.619864345	-0.182122603	0.149627104	-0.182716697	-0.039496653	0.040666107	0.485580087	0.179761574	0.812543988	0.594465792	0.044714224	-0.580486596	-0.246611878	1.25707674	0.205848962	-0.103368647	0.904353619	-0.154485643	0.457409143	0.268495232	0.532435	0.157730132		0.021653129	-0.49045673	-0.395435631		0.053684227	-0.308041275	-0.480735689	0.490545273			-0.214496851	-1.603494287	-2.139261246	-1.586766124	-0.107221335	-0.282287389	0.285151094	0.465772629	-0.290997058	0.081852995	0.250798196	0.433775187	0.366619736			0.632679403	-3.369249105	0.492688477	0.237692177
230	-0.019499088			0.132046238		1.192902803	-3.077435017			0.079789221	-0.218393326	-1.296833396	-2.474651575			5.888397694			1.203514695					-2.041174173		0.140557811	1.027045131	0.104519084	0.004610237	-1.304836154	-0.000885134	1.063751936	-0.791528761	0.482058555	1.251339316		0.359122396	0.821834683	-0.557069778	0.405136555	0.500082731	-0.022168782	-0.834813595	0.212812498	1.076393962	1.322679877	0.960419238	0.423293978	0.288288206	-0.268312931	0.449329734	-0.04345626			1.040457368		1.316315889		0.843479991	-0.697728455			0.490110576	-0.870788813			0.498305738		-0.837997735	2.018812418		-0.54095459					-2.729415178	-1.302495241		-2.325165987	0.07313139
231						-1.121107697	0.494680613			0.027461102	-0.076976247		-4.423884392			2.793501139										-0.514981091								-0.042533167	0.476690292		1.139158249	0.24216716	-4.041437149	1.445526719	-0.782822251	-0.545565605		-0.760104299	0.822205603	1.878504634	-0.321728408	0.191456482	-0.58756417	-1.048854351	-0.987491369	1.157178044			2.006437778					1.056442261				0.040687345			-0.392916232		0.176629528	-0.077835016					1.315147281						
232	4.420603275	3.443867445	-0.072346471	6.221851826		0.467069328	0.340752184		2.947340965	-0.613191485	3.649379492			0.115607411		6.9897089				4.74506855	1.99426353				0.667194247		6.201471329		0.014990657				-0.736850381		-2.127331257	-0.027439067	0.835110009	1.110610127	-0.933220625	1.317084908		3.237494469	0.308043748		-0.893807828	-0.034896221	-2.228659153	-0.343544602	-0.750450194	-2.193007469	-7.03728056	-2.652395725			-1.78349328		0.810138881	0.304270267	-1.409347892	-2.031875134			-0.233020887	-1.656642318		2.06957531	0.388495117	-0.993144155	4.579808235	-0.096193783	3.555897951	-3.42767477			-2.156947851		0.28636694	2.24695158	-3.063388109	-2.179401159	
233	0.453817517	-1.571884632	-2.259130716	0.678284705	-1.933365464	0.874702752	-1.530610681	0.322718501	1.329322577	2.549532175	3.444027424	0.414643914	-0.09973637	-0.979054451	5.533847809	0.400488615	0.392635137	0.555723369	1.074627519	1.493120313	0.194430843	2.722684383	1.760621309	-1.431916833	-0.727182388	1.950035334	1.554885745	1.052972198	-2.240889072	2.925385952	3.232242346	1.655691743	-0.359797359	0.897883177	1.11061275	0.268543869	2.848925591	1.056141257	0.279483169	1.201823354	2.177676201	0.949388146	-1.188560843	1.603041887	1.311950564	-0.060682468	0.978309333	0.537413955	1.161371708	0.219185993		0.871965349	0.440596491	1.412270427	1.873941064	2.949131966	2.833320856	3.113714457	2.153801918	0.163238585	2.983967066		1.496769309	0.214859694	0.005583354	1.764759541	0.468674302	-0.168798074	0.624167919	0.570828021	1.365485311	0.120203517	1.882086635	0.98085165	-0.118320167		-0.623134732	-0.284948617	0.297898442	-1.197400331	3.433980942
234	0.388041556			-2.003913403	-0.00780093	0.372129053	-0.384514123		0.857651591	-0.949535012						4.548330307		-3.781885624	-0.239854395					0.591115415		1.837439537	-0.48989743	0.072819054		-1.210826635	-0.004930393		-0.077051029	0.667806864	-0.013724908	0.149127349	-0.132611454	-0.247436732	-2.171813965	-0.712317646	-0.005311598	-0.729986489	0.688188255	-2.080986023	0.475219756	-0.57104373	0.713956654	-1.995725989	0.787863553	0.899656534	1.683533072	-0.563521147			-0.217564508		-0.636351883			0.492162853			-1.265247822	-1.338172436	0.784086287		-0.130281687	1.707727075	-0.922458827	0.401308298		-0.681122541		-1.414274693	-0.237873882		-0.626540184	0.212155402		-0.80687058	
235	-1.325054646	-0.25405401	-0.662131548	1.409294605	-1.487836123	0.097012863	-1.168818831	-0.226426005	-0.2164042	0.300496846	0.381621987	0.470575064	0.276665896	0.256040871	0.01437572	-1.888212204	0.273360461	0.291367799	0.414281934	0.382291138	-0.143337071	-0.082189173	-0.20251587	0.080373488	-0.030811282	-0.321017355	0.166053802	-0.243579507	-0.888056636	0.103167005	0.577341735	0.496818334	0.329238325	-0.2229826	0.10142491	0.111337796	-0.088374652	0.087537587	-0.602733016	0.548467159	0.222484663	-0.019887796	-0.7348544	0.347826779	0.227336824	0.143165827	0.00311986	-0.374301016	0.318234861	-0.192531064	0.14465107	-0.016316047	1.181741118	-0.472935438	0.132493109	0.749288321	0.45410341	0.764771163	-0.294655114	-0.054386728	1.111724019	-0.159941241	-0.012069418	-1.337475181	-0.212335259	-0.071190871	-0.655247509	-0.008414824	0.561617613	0.382421196	0.47685945	-0.030998217	0.135411039	0.08760307	0.113126457	1.794476151	-1.150502682	-0.927114666	-0.650361419	-0.163069502	0.177501664
236	-0.980557859	-1.238183022	1.237274289	-0.215218276	-1.742473483	-0.260832965	-0.641325891		-1.460081935	-2.335736275	3.78375268					5.693841934	1.68854928			0.200537249				0.89553839	-1.669923782		-0.225749314		-5.566169739				-1.077878237		-0.152842328	-0.62462455		-0.28938055	-3.638934374	-2.963951349		-0.529981315	0.339797497		-0.611945868	-0.477321118	-0.467649668	0.239246994	-0.025265479	-2.067166567	-1.365846515	-0.492047906			-0.092913941		1.389074802		-0.40732798	0.405090719			-0.076910943	-0.191112518		1.560033679	-0.239153445	-1.093001604	-1.561712503	-0.792364478	-3.200459242	-0.163134277		-0.621001959	-0.382508993		-0.924175382	-0.648119628	-3.10014081	-1.607600927	
237	-1.369663239	-1.76473248	-0.777888119	-1.226404905	-1.171939254	-0.076344192	-1.685279608	-1.539173603	-0.993059158	-1.383183002	1.49461031	-1.401355505	-1.532758594	-2.915947676	-1.762315035	0.228488579	-0.481886327	-1.930665731	-1.065448642	-1.04887414	-1.537206173	-1.968443871	-1.838880658	-0.32161957	-0.902020931	-0.918572485	-0.337828577	-0.944344223	-4.307181358	-0.114548244	0.611992657	-0.816308081	1.650152445	-0.940262556	-0.390993118	-0.543787181	-1.977061868	-0.503479958	0.542716026	-1.308466554	-1.194224596	-0.800862074	-0.978526235	-1.693348885	-1.163181663	-0.738785863	-1.041273594	-0.188225359	-1.147326946	-0.604989111	-0.564307928	-0.808394432	-1.265747905	-1.224007487	-0.509809256	-1.931040287	-0.908075631	-1.165145397	-0.598838747	-0.700702369	-2.342529058	-1.674323559	-0.835153759	-0.515793502	-0.785990894	-1.500144482	-1.042188048	-1.57351315	-2.257807016	-0.299926996	-0.77441144	-1.167676568	-0.5402354	-1.276926637	-0.870636344		-1.072253466	-0.776125669	-0.366502941	-0.925471663	-1.454754829
238	0.472098112	-0.555789471	0.058558721	-0.510038257	-1.203706622	-0.110180579	-0.563665867	-3.418263912	-0.082968429	0.084795646	-0.801715791	-0.912576675	-0.33383894	0.320415437	-1.181680322	-0.344159782	-4.24524641	0.040262032	0.414127916	-0.624113739	-0.983401179	0.220563263	-2.661102772	-0.246904567	-0.575956702	-0.075849287	-0.354466498	-0.343687564	-1.19529438	-0.362938911	-0.87109977	-0.552957833	-0.917175233	0.119213991	-0.408320785	0.140508115	-0.392265558	0.099553533	-0.050899647	-0.594134867	-0.517910957	-0.344421148	-1.24777782	0.067635298	0.479867548	-0.328986198	-0.505313277	-0.443994373	-0.343323201	0.26111567	-0.005311766	0.131099671	0.373865873	0.242349073	0.000150431		0.299396843	-1.130367637	-1.249837995	-0.50096184	0.77381897	0.06642171	-0.477311194	-0.396461755	-0.632911026	-0.895651102	-0.568856776	0.34536019	-0.319462597	0.340849936	-0.350505739	-0.01219395	0.287491053	-0.210740969	-0.422115564		-0.181635663	-0.539220273	-0.001174314	-0.107666746	-0.963123322
239						-1.610634685				-2.631226301	-0.078091569													-2.050773621		0.360461801	2.726679802	-0.044325102	-0.000557239			0.348132908	0.341444224	-0.55179894	0.229925975		-1.042978168	-0.412906796	-0.707888126	-0.396706492	-2.270414114	-0.291031599		0.01540246	-0.195756078	1.13408041	-0.286928862		-0.016959392	-1.406915426	-0.494258583	-1.010998487											0.314925641	-0.454058439			-0.392899007			0.622012556					-0.78526926						
240	1.637959719	-0.991977632	0.631898761	0.661083877	-0.322216183	0.310093105	-0.020184232	-0.689909041	0.257130384	-0.21044825	1.248952985	-7.302830219	-8.303833961	-3.986191511	-3.692739248	-0.08573886	-0.644155502	0.145658776	0.149231493	-0.322296351	-2.151711702	-3.12070322		-0.194889903	0.131348982	-1.713425636	0.180101067	-1.478521109	-6.104412556	-0.042732991	-0.020124672	-0.183336899	0.706176162	0.83055073	0.386536092	-0.345485717	-0.031222004	-0.33652693	1.154488564	-0.917211056	1.856435299	-0.152968094	0.533186257	1.111730933	-0.553065121	0.083712809	0.172563374	0.412169397	-0.258148283	0.693365276	0.198698655	0.191227555	0.275471926	-0.578141928	-0.119991899		0.245500877	1.916770935	-0.684659541	0.154758781	0.935954988		-0.051263332	-0.223890737	0.234353498	-0.089687079	0.537551522	1.319571853	0.523787558	0.007223613	-0.047871612	0.161896601	0.136481985	0.052658424	0.383877665		0.113884181	0.614385307	0.36601159	0.930327356	-0.034877006
241	-1.094433904																												0.001667794					0.414461315			-0.705593109	-0.529512227	-1.337247849	0.377442092	-0.015051801	1.536466241	-1.017853379	-0.532137752		0.994765818	-0.959405661		0.226267591	0.871996045					0.620214164												-0.369796604	-0.646180093		0.19712542	1.481936812			-0.297285914	0.633668542		-1.41443634				
242	-0.844101846	-0.157846436	0.175580502	-0.78786087	-0.577511132	-0.637984574	-0.080014773	-0.541163206	-0.935222983	-0.438201547	-2.176338196	-1.403958678	-2.121170282		-2.302895784	-0.977908075	-0.563943446	-1.205344677	-2.506891251	-0.664461017	-0.547481418	-0.391245127	-0.313027412	-0.456300348	-0.959282279	-0.793830633	-4.266203403	0.07015498	0.872391522	0.07964579	-0.601605833	-1.513685226	-0.742383659	-1.05128324	-1.600699306	-1.351258159	-0.718870938	-1.205640793	-2.697268724	-1.329824805	-0.694987595	-0.544844568	-0.359709144	-1.637651324	-0.990728736	-0.817459822	-0.263958216	-1.042325974	-0.293853223	-0.918265939	-1.414533615	-1.58531487	-3.074487209	-0.64839977	-0.268639147	-1.78767395	-1.620260239	-1.444890022	-0.096599981	-0.456435353	-2.198269606	-0.326899707	-0.209052801	-0.363215417	-0.138909593	0.41396457	0.203110814	0.323032826	0.770269036	-0.872907639	-0.679006815	-1.080427289	-0.549617469	-1.061369777	-1.502585173	-2.272050142	-0.356152564	-0.324041903	-0.972387612	-1.675269365	-0.663098037
243						2.107574463	-1.610584736															0.03158826	0.929219961										0.241669893	2.247292042	-0.503012598	-0.07388103	1.469364524	-1.044881105		0.411138266		0.413543552		1.118516326	2.038468361		-0.918841004		-0.708761573		-0.288473397				1.28251946					0.941059172				0.601758301			-0.624739468		-0.821614742	-0.177130327		1.982818484					0.162216708				
244	0.420444876	-0.145504326	-0.134322017	-1.009901524	-0.43830508	-1.019304991	0.198861375	-0.690938532	-0.275450945	-0.848548472	-2.793854237	-1.115899205	-3.371045828	-7.170174122	-1.325562596	-1.584259152	-0.182609543	-1.320817828	-2.607911587	-0.25529471	1.083704352	-1.948726535	-1.478034735	-1.402145505	-0.432276815	-0.333109766	-0.695800781	-0.304177523	-0.957313478	-0.763332427	-0.365944922	-0.266626179	-1.155444264	-0.884664476	-1.667670727	-1.332022905	0.443128258	-0.954809725	-2.210023642	-0.457209975	0.079602629	0.906006336	-0.492597073	-0.721478283	-0.942876458	-1.18399179	0.717376709	-0.611740708	-0.088065505	-1.665505052	-1.139866114	-2.707729101	-0.529828012	-0.124613225	0.237904891	-5.221710205	-2.539622784	-0.603051066	0.358171016	-0.327767134	-2.533116341	-0.465807676	0.272620499	0.372313976	-0.326112628	0.814279556	0.599922299	1.274019122	2.430529118	1.106044888	0.400460929	-1.175663114		-1.143666029	-2.081866026		0.479850411	0.352334678	-2.372285366	-1.620926261	0.610713363
245	-0.592787266	-0.991597056		-0.667342603			-5.179199696			2.219017506			1.460841179	0.00898755				-0.16067259		-0.840804577		-1.172796845	-5.939845085	1.436036706		-1.038962603	0.07767383	0.233560055	0.016446901	-1.554583192		0.628631055	-0.271688402	-0.070849113	2.119116068		-0.030355483	-0.136611581	0.124339968	0.201932207	-1.523089647	0.015425697	0.257856131	0.842165589	4.752639294	0.774625361	-0.540168285		-1.160549641	0.622056842				-0.141220868	-0.415601879		0.975742936		-0.39287594				-0.584881485	-0.337396443	-1.31435895	0.332841396	-0.508084714	-1.690796018	-1.613328576	-0.248511612	-0.987369776			-0.339211345	0.640017152		-0.88528657	-1.097061515			
246	-1.164525867					-0.524275899	-1.741900682			2.693860292	-0.144061983	1.502230287					-3.309464693							0.575936377				0.805497885	0.036988717			3.326525688	0.45390889	-0.181692839	-0.400239646		0.29774791	0.108927697		-0.040972777	-0.748552084	2.10079217	-0.040267259	-0.118298195	-0.502091944	-1.309773207	-1.187295437	-0.069031268	-1.515965939	0.448205173	-0.076305397	0.220727116		0.024606587	-1.387083173					0.899982989			-0.601144493	0.782050729	-1.527771354		-1.250352979	0.975147665	-0.715370595	-0.870554507					-0.668114126		-1.137485504				
247	-0.556191981	-0.244820699	0.10504131	-0.926588953	-0.991554499	-1.338613629	0.120844766		-1.593750477	-2.432216644	-2.070342064	-3.422847033	-5.435050488		-2.524960041	-3.892935991	-0.52266562	-1.004078031	-3.272953987	-1.700083613	-7.189903259		-1.150555015	-1.527197242	-2.781688213	-3.670301914	-0.927908361	-0.027347753	0.049317338	-0.940011859	-2.790819645	-2.030953169	-1.354242086	-1.295631051	-1.169796348	-2.235392809	-1.505335212	-1.712806225	-2.65154171	-1.354638934	-1.074696302	-0.71902287	-0.964597464	-2.084886312	-1.097177505	-1.584066153	-0.453774214	-1.751418471	-0.401485503	-1.622445107	-2.042509556	-2.357545137	0.031693202	-0.179318503	-0.597121418	-2.376665831	-3.088516712	-2.308487415	-0.626089454	-1.081761122		-0.619189978	-0.495434731	-2.274110556	-0.973052084	0.043978851	-0.048695836	2.031875372	1.062101483	-0.599567056	-1.189669847	-1.70134306		-1.046938539	-2.18500638		-1.033769488	-0.704496324	-2.419948816	-1.814439654	-2.1658957
248	-0.503767073	-0.165028065	0.217668548	0.032421134	-0.383907944	-0.41244173	0.095744908	-0.352083743	-0.317465067	-1.613467216	-1.628297806	0.163681209	-1.175506115	-3.662066936	-0.824378192	0.034313526	0.192068949	-0.574711263	-1.297515512	-0.23720403	0.181646511	-0.416852444	0.795072496	-0.082490481	-0.545310616	-0.538617611	-0.477006108	0.687457383	1.911616325	-0.237352803	-1.168941021	-0.695644379	-0.957512498	-0.398036927	-0.811845779	-1.505692005	-0.490212381	-1.404243231	-2.061574697	-0.35988906	-0.336141199	-0.424155802	0.094955899	-0.865059316	-0.767947376	-0.579893947	-0.558752	-0.818485975	-0.318907619	-0.954596996	-0.529098511	-0.878458679	-1.898513079	0.873255253	-0.240989968	-1.788137794	-1.206705928	-0.716212571	0.081693411	-0.30098179	-1.849609017	-0.286856651	-0.145601496	-0.308117628	-0.349492073	0.07032045	0.012064087	-0.12269441	0.06833756	-0.572496533	-0.297917753	-0.384896696	-1.46222651	-0.228902936	-0.662467062	-5.21298027	0.229892105	-0.878127456	-0.458022743	-1.056028008	-2.422567368
249	-0.796020329	0.115192391	-0.515818179	0.124809355	-1.545100808	-0.743915975	0.007490355	0.532302201	-0.800094485	0.871155262	-2.871654749	-1.078392267	-1.312102437	-2.372299671	-0.986876547	-2.445683956	-1.861056805	-0.809515476	-1.426182151	-0.678015828	-1.231800199	-0.125395983	-0.519528627	-2.112973213	-1.058807492	-1.1014117	-4.203297138	-0.085585862	0.452024013	-0.422050655	-2.41495204	-0.97645241	-2.056511402	-0.507180631	-1.252196193	-0.93823421	-0.817161143	-0.815391004	-1.893167973	-0.898744583	-0.48917222	-0.427312255	-0.812561989	-1.302902818	-0.63087827	-0.929430246	-0.230353951	-0.510204375	-0.291045964	-0.789029002	-0.617006779	-0.990757048	-1.930438042	-0.460514814	-0.155950889	-2.170068741	-0.749668777	-0.862709522	-0.467235148	-0.835181296	-3.236714363	-1.119022012	-0.280910075	-0.631997347	0.011014014	0.282617092	-0.373212397	-1.253498673	-0.153219983	-0.0390606	-0.355921447	-1.15395081	-0.278334916	-0.771217763	-1.437909961		-0.975632787	-1.089930177	-1.110386014	-1.296294689	-0.440406054
250	-0.474509895	0.387107909	-0.083801553	-0.381400436	-0.357383817					-3.141971111	-3.983554125	-1.1093539	-4.647129059	-3.680461884	-2.291230917	-1.419155359	0.128839269	-0.858256042			-2.06095767		0.064080514		-2.652867556	-1.89084363			0.394581169	-1.23479414	-1.780645609	-1.266391397	-1.075615406	-0.719104826	-1.002995253		-0.589470088	-1.041228414	-2.273126841	-0.863158166	-0.332166195	-0.541645467		-1.33033967	-0.409253687	-0.269469172				3.133993864	-0.989464104	-0.949188292	-2.358762026	-0.119463466	0.490826845	-4.936742783	-2.573472977	-1.82234621	-1.095313668	3.894278526		-1.158450365	0.21376352			-0.667975307	-0.262647629	2.218651772		-0.477917552	-0.459942311			-1.181263089	0.866521776		-1.140394807	-1.087814808	-3.150994062	-3.235359907	
251						3.456649542	0.579833984				-3.513588428						2.729289293					-0.145205855							0.010709597					2.060576916	0.751004338		-0.529869556	0.402729511		0.326527178	2.301529169	0.968757629	0.098069988	0.424477816	2.80287075	4.867387295	-0.676592588		0.924331844	2.824828386	1.429956675	4.159065723		-0.180914789	-0.293852836	0.503631651				5.104203224			3.473711491		3.216531038		0.111048564		2.452893496	-0.350717723		3.54405427		0.680998325	4.470618248		2.066152096				
252						-0.05867748				0.06937474	-0.077264406						5.143801689				1.045845151											-0.845003963		-0.551035702			2.141154766	-0.342758626	-2.578763485	-0.403336585	1.168893456	-1.678925157		0.249849647	0.557609797		1.705729723	0.711501837				0.214385524					0.001656013	1.496258378									-1.434814095			1.574613452											
253	-0.036287427	0.584934831	0.239166632	0.200921297	0.144133434	0.313343227	0.525575042	0.463465869	0.086587697	-0.342978865	-0.103189163	0.165077299	0.252318501	1.125796437	0.731903672	-0.136515781	-0.246131957	0.106708646	-0.177287757	-0.001015725	0.211803705	0.105813526	0.245090142	0.472075284	0.207653522	-0.09919522	-0.595283687	0.480151057	1.301963329	0.333590508	-0.588487804	-0.088006906	-0.29218474	0.300839633	0.170051396	-0.367888898	0.215015605	-0.199682087	0.310246766	0.105993181	0.034414686	-0.257817507	0.597727299	0.132739782	-0.054342069	-0.165151745	-0.047051668	0.454259396	0.116586842	0.131955609	0.727424502	0.361020863	0.065000795	0.110969186	-0.214208588	0.432777941	-0.000268121	0.253905982	-0.0451352	0.058503315	-0.015135544	0.16280438	-0.028343135	0.11059802	0.048622914	-0.24695915	0.102230653	-0.115253016	-0.42848897	-0.406694084	-0.034827109	0.420274943	0.115295872	-0.028442262	-0.071831852	0.317647398	0.438055396	0.966735601	0.195685893	0.460375994	-0.108906597
254	-1.380946159			-1.339296579		-0.146203086	-1.580443382			-0.32982713	-0.261180013						-1.445109725	-3.365486383					3.153827906	-2.455468655					-0.000557239	0.274368674		2.498143911	0.325324297	-0.235264301	-0.023372848	-0.943466842	-0.832106531	-0.338839173	-0.657369316	0.09027607	-0.413197458	-0.436413795	-0.64605397	-0.576664805	-0.077282764	-1.77032721	0.213832512	1.20152545	0.266987979	-0.810568273	-0.054865677	-0.197156206			-0.089759976				-0.564107656	0.08941745			-1.070331216	0.190487251	2.910842896		-0.583481967	-0.116494074	-1.367645502	0.290125966	-3.620298147	-0.364025414			0.078864917		-2.180847645	-1.536842585	1.526456118		
255	-0.50066638			-0.534415543		0.446590453	-0.794793487			-2.15348506	-0.547667027	2.051061392			-2.260314941		5.358810902	4.124281406	2.171533108				4.975755215	1.422596931	0.953969479		-0.124758407	-0.131177247	0.036693212	0.039426539	-0.00052975	-1.133589506	0.927221894	1.761579037	0.120487578	-0.161377281	0.628029048	0.350004643	-1.359026313	-0.18936272	1.036082625	-0.471060812	1.439250112	1.472870708	0.666822672	1.226327181	-0.360259205	-0.419011027	0.458768487	0.120557874	-0.554927707	1.822711945	0.142168194	-0.014556522	0.788712382	-4.103095531	1.902635336	4.284676552	0.09256272	0.128903478			-2.721596479	-2.085523367	4.401832104	-0.319893092	-1.084390998	-4.943635941	-1.47157979	-1.227710962	-0.373450398	1.258074522		-0.613011837	0.950339854			-0.996395051			
256	0.092065677					-0.111285493	-1.006864786			-1.28290236	-0.326500356						2.066766739				-1.099066496			0.256470054		0.169339076		1.057953954				-1.456908584	-1.035562277	-0.044053953	1.591745377	-0.995151997	-0.362071991	-0.685081363	-1.223151922	-0.623856187	0.631172597	0.184413999		-0.777151287	-0.433055222	0.06706208	-0.348260671	0.300696522	-0.216380492	0.428033739	-1.986026406				0.036301892		-1.746031523			1.320686936			1.883078456		1.989793777		1.060164452	-0.779519856		-0.460780025		-0.078694105		-0.887734532	0.768593729						
257	-0.668541729					0.272803277				-0.466468751		2.401406288	-3.332597494					0.012512741			0.429946005	0.794142008	-0.376829773		-2.227306366					-0.005767079				-0.670398176	-3.578750849		-0.844472528	-0.515443802	-2.377923965	-0.067687556	-1.19199264	-2.143047094	-0.772334695	-1.600966215	-2.03292799	2.887031317	-0.743541062	4.711405754	-0.83856833	0.962001741	-1.399153113	0.485307544		-0.087913029	-0.129570946				1.394531846	2.190374136			0.468153536	1.365488052	4.4004035	0.130011126	-1.045311213	-1.37275517		-0.254649669				-1.781891704	1.358906388		-2.009549856			-4.267813206	
258	0.232439309	0.437378138		0.987673521	1.00592804	0.891922295	0.144430622		3.31930232	0.569071829	3.692790508	-0.483640552	2.217521429	1.308943868	6.084833145	3.400677443	0.275415301	0.580944419	1.412791967	1.944305301	0.53117907		-0.940983653	2.006008148	1.148015022	1.099873424	0.86241591	-0.309685439	0.02075552	0.850697875	-0.003826987	0.776735127	1.401808977	1.061529398	1.379277706	0.358105481	1.081537485	1.538336873	2.885636091	1.174816728	0.625300407	0.843711078	0.970902562	2.339713812	1.009335041	1.356039762	0.516778529	1.426748872	1.119238377	0.91269815	0.946198583	0.88748455	0.155656949	1.910476804	0.482547104	1.859286308	3.503201246	2.920327663	0.973894596	0.824690998			1.055118084	0.850629747	1.692942739	2.305803776	0.848329484	0.041603867	-0.378840566	0.415052563	0.280374289	1.290296316		0.947240531	1.106087089		0.253456295	1.106759429	0.849624097	1.522036076	
259	-0.238482669	-1.281439424	-3.217490911	0.775109947	-2.834994078	-0.211243764	-1.3804456		2.968999147	0.682814479	0.620948553	-3.463504553		0.136756122	-0.181670502	0.600456357	1.161663175	-2.677288771	0.212154478	1.115676999	-2.482511282	-0.258912414	-5.065933228	-1.220811725	0.452561051	-1.150028467	0.766500354	-3.236938715		-1.034157991	-0.135285527	1.293655276	-0.496041656	0.151889965	-0.009516392	0.174173892	0.318583578	0.422395587	0.447189152	0.769348204	0.53913784	0.534625769	-1.686128497	-0.248056665	0.110240541	0.139960021	-0.019752927	1.162854075	0.613624036	-0.123107828	-0.141277701	0.058150809		-0.116406672	0.297614127		-0.771185577		-1.09043169	0.224771097			0.357579499	-0.264896125	-0.920677483	0.244249791	-0.922555745	-1.847157001	-0.496813923	0.876053333	0.046121735	0.164439768		-0.506006777	0.419105053		-1.073358417	-0.273563951	-1.690327764	-0.322771281	
260	0.414714098	-0.072942674	0.282977968	-0.113476939	0.278883189	-0.628160894	0.532174528	-0.048897989	-0.617244482	-1.413127661	-1.670375466	0.294025362	0.331934631	1.069774389	-0.350668103	-0.128860146	0.263453424	-0.036789678	-0.596121848	0.482132226	-0.022318456	-1.068422556	0.088414423	0.236951157		-0.021168189	-0.161772534	0.342483759	2.982419968	-0.002274938	-0.091547877	-0.076916412	-0.06030266	0.021348331	-0.232303724	-0.047126759	0.214254558	-0.959528387	-0.962194264	-0.296963573	-0.335953653	0.319617987	-0.05874303	-0.210829005	-0.072351009	-0.510933757	-0.429211617	-0.864943564	-0.023383511	-0.694984615	-0.290758193	-0.304588109	0.114288256	0.012171196	0.25122565	-1.411502361	-0.821236491	-0.050467722	0.378210396	-0.655828953		-0.50547111	0.587955415	0.250727177	-0.801977694	0.79248333	-0.103897385	0.700762808	0.748818517	0.380415738	0.414185226	-0.929398179	-0.533904791	0.214024708	-1.491448045		0.639390707	-0.000530838	0.047252387	-0.685827732	
261	0.228408679	-1.595065713	1.135947824	1.45942986	0.342234433	0.439032823	2.041596651	2.687827826	2.577745438	0.777549982	-0.090495311	3.045412302	0.983556867	1.191094041	1.229371428	0.766102791	1.363296151	0.892612219	6.279777527	0.957021236	4.945833206	1.699544072	-0.766059756	1.625299692	1.678036332	2.00114274	-0.510121763	0.608915091	-1.789929986	0.687095046		1.532831311	1.627628684	0.914946914	2.070656538	2.022963524	0.819336712	0.665429533	1.463478088	1.195889711	0.509686172	0.311767906	2.422758818	1.967423439	1.632181406	1.419982076	1.093928218	1.112197518	2.036150455	1.79759109	0.687794566	1.300464869	1.34964323	3.100895643	2.137628794		4.224506855	-0.590155423	-0.198815316	0.228508443	1.476989985		2.089610815	4.845513821	0.697904229	1.061271906	1.092083812	0.393159509	1.005368948	0.696436346	0.75952816	1.001056552	1.32628262	0.920799077	1.803902149	1.751046062	2.23455739	3.924370527	2.282786131	0.87885201	2.678188801
262				-3.247359037		-0.732285559	-3.278954506			0.212134212	3.992915392		-4.116209984									0.327546		-6.692625999			5.3072052						-0.898593783	0.500755131	0.299302787		-0.478678316	0.283663243		-0.085118122	1.96997726	1.110674739		-1.253410101	-1.037418604		-0.375717252		-0.434320271	0.237452373	0.653371811	-0.908003986			0.617290795					1.05672586			0.187941983				-0.380579352		0.426335633	-0.57906431					-1.245574713						
263	-0.301307619	-0.078604057	0.12617892	-0.150199354	-0.174025908	-0.519166231	0.328565031	-3.254535913	-0.659765422	-2.765256405	-4.511879444	-0.971733391	-5.532112122	-1.03392148	-1.26274848	0.156345993	0.212984636	0.531259775	-2.94641161	-0.716902971	0.727854848	-1.230871201	1.046716571	-0.314109147	-0.629021823	-0.354536206	1.130471468	0.422072262	2.931150675	-0.206620038	-0.640147746	-0.879544795	-0.803079426	-0.74380374	-1.016302586	-0.494201779	-0.499475569	-1.210017085	-2.271763086	-0.972777963	-0.455654472	-0.453187138	0.1638062	-1.397778273	-0.697883606	-0.662631452	-0.318755418	-0.293946326	-0.050941236	-0.139518693	-1.06863606	-1.30223		-0.228360265	0.003586023	-8.399921417	-1.348104954	-1.216524601	0.10396859	-0.488109708		0.137152314	-0.026164716	-0.636388481	0.460459203	0.591693223	0.302337438	-0.282165825	0.264006287	-0.934368849	-0.491109073	-0.594566286	-2.704053164	-0.558927953	-1.41932261		0.258431703	-0.618342817	-0.454954803	-0.800883293	-0.781597197
264	0.295981914					-1.96668148	-0.109302349			0.468470901	-0.119489446																6.288151264		0.011718438	0.238748834			-0.972893536	-0.570890784	-1.301323056		-1.709074378	-3.16100359	-4.265614033	-0.906096339	-1.933524013	-1.581946731		-2.209337473	-0.991286933		-0.930249572		-0.367499799	-1.896832228	-1.812662959	-0.209303558			1.043235898		-3.485352039			-0.050927199			1.176573157				-0.392899007			0.546674609					-1.969700813			-0.382401764			
265	-0.158980235	-0.290503263	0.141404018	0.146864995	-0.112672493	0.246248111	0.122962169	0.942124069	0.786057293	-0.27289921	-0.243252531	0.666708291	2.724460125	0.612534404	-0.071021184	-0.106310382	0.389375448	0.541882098	-0.256463498	0.125138298	0.218041658	0.773950577	-0.442710996	0.023818577	0.298048735	-0.188849568	-1.54580462	0.025779134	-1.860414743	0.134097636	-0.235665441	0.260995954	0.491836101	0.144057974	0.378905594	0.55686301	-0.003427827	-0.630917907	-0.099949077	-0.155679792	0.015755629	0.043728963	0.42465499	-0.122895904	-0.069146916	0.691426814	0.836699009	0.569722235	0.680605531	0.062925965	-0.078611545	-0.213686258	0.103889979	0.909589767	0.514298558		-0.531620204	2.679312944	1.203819394	0.696487069		0.356365323	0.503430724	1.871733546	0.646737695	0.628754199	1.009545803	0.777066767	0.934866369	0.450483203	0.110144995	0.434202343	0.034518864	0.043205343	0.390738666		0.494205803	1.007263899	0.706613302	0.616598845	0.690087676
266	0.159248441			-0.107937463		1.204692006	-0.901907623			2.605707407	2.587071896	1.235992074	-0.480474353				3.736493111		2.426044703					0.032449443			2.803510189	1.080402017		2.484158993		4.740301609		0.236299902	0.939760327	0.698497891	1.194341898	0.569438219	1.149247646	0.073436618	0.220681816	0.007319118	-0.08881665	1.770384431	0.18061386	0.076961316	0.741700709	-1.390726686	0.494079828	1.235247731	0.066006921	1.457648635	0.130492806	-0.014705624	-1.520751238	0.480664939				1.820561886	-2.482051373	2.659835577	-0.385185063		-0.745805442		0.196414948	0.515165627	-0.141066685	-0.408911049	0.322713614	-0.180403903			3.732643366	-0.83319509	0.2856161				
267	-0.76636976	-6.753310204	0.492385238	-1.005055785	-2.428198099	0.503781199	-1.488765955		1.407963514	-1.258669615	-0.158667833	-2.470922232		0.185578421	8.411123276		-0.209517866	0.570071042	6.051301956		-0.833196878	-1.174641371	0.154863611	-4.234271049	-1.102068543	-0.218515977	1.447110891	-5.496726036			-0.000236252	6.697160721	-0.213993862	0.299267113	0.498345137	-0.999803662	0.799714684	1.28163588	0.62153846	0.42624563	2.399801731	0.055268373	-1.872110486	1.477624416	0.533872843	0.08672329	0.759710073	1.130804062	0.104690954	0.727024615	0.130468026	0.205993056	0.159861699	-0.800770998	0.516921878		2.301878691	3.891643047	-0.36750558	0.79116106			-0.238758251	-0.08873006	0.667089403	-0.639763951	-0.715216696	1.815423727	1.161087632	1.144694448	-0.013273745	0.599224329	-1.355330348	0.337451935	0.938287139		-1.376345515	-1.13965714	-1.452638865	-1.009833336	-0.256413072
268	0.531677723	2.036212444	-0.273542762	-1.446903706	-0.277416587	-0.917053163	0.573009729	-3.60803318	-3.189276218	-0.43037802	-0.813125968								-2.764366388		1.550784111			-0.760100484		1.105759501	0.357642919	0.948927999	0.011843848	0.530106664		-1.58882153	-0.531897604	-0.551511228	-1.084537864	-1.689246655	-0.521460474	-1.431851983	-2.983145475	-0.760870516	-0.559600115	-0.19469966	0.479424894	-1.604313493	-0.542297542	-0.572790623	0.25332886	-1.976029992	0.262893677	-1.130697727	-0.925873339	-0.565139115			0.89040339		-2.209148884	-2.67032218	0.799052179	-0.14083457			0.58462131	0.671807289	0.622713864	1.688207269	0.133458152	-1.847006917		-0.679121912	-0.553331435	-4.235531807		-2.046687365	-0.575758636		0.926205754	-0.769062281		-2.729582548	
269	-1.122966647		-0.829877198	-1.782790065		-1.273072243	1.464297652			-3.156884909	-0.139098525	-2.173413754	1.497623801			-0.202086657	-2.757686138	-1.119875789	-2.848674774			-4.025550365	-5.347977638	-1.732377648			0.230920374	0.195120305	0.02349701	-3.509338379		-1.626839995	-2.026623964	-1.068472624	-1.412116051		-0.752153635	-1.533527493	-2.312833309	-0.59964484	-0.62223345	-1.366849303	-0.633276999	-1.279293656	-1.047437429	-1.943359494	-0.990726709	-1.156988144	-1.69921279	-3.160938263	-1.032804608	-0.891177654		0.015661351	-1.582023025		-5.03854084	-3.364627361	0.129793182	-1.412445903			-1.948359966		-1.720716715		-0.679837584	-0.348970175		-0.978874683	-3.701809168	-3.81228447			-2.70555234		-0.678057015				
270	-0.065286957	-0.905880809	-0.783270836	-1.605454326	-0.459980547	-0.113808043	-0.645623744		-0.312944591	-0.330824316	0.055337757	-1.135438323	0.102047749	0.34933123	-0.995922625	-0.51196748	-0.861914515	-0.104090713	-0.174697191	-0.276276499	-0.752135396	-0.476466149	-0.117597997	-0.337732971	-0.357133955	-0.652090251	0.340936422	-0.207653821	0.134039342	0.09293399	-0.764936566	-0.565766692	-0.358996689	-0.171285272	-0.398559779	-0.375803977	-0.232347101	-0.256797045	0.0315286	0.094515599	-0.264494866	-0.304689258	-0.98999685	-0.107938886	-0.310517073	-0.475027144	-0.381823212	-0.160853177	-0.684248805	0.050036937	-0.131236225	-0.01270989	-0.529618621	-1.349399924	-0.560200751	-1.641349435	-0.481325269	-0.680704772	-1.112798214	-0.413913518		-0.170535997	-1.094193578	-0.658985019	-0.651176155	-0.705446303	-0.6800161	-0.276275337	-0.806516111	-0.367306858	0.004933262	-0.232428908		-0.497031629	-0.44282037		-0.354387105	-0.354502171	0.709449291	-0.408823848	-0.759099305
271						0.789088607				-0.214075729		1.589278579					3.403398037						-0.083664976				2.465020418							-0.58954823	-0.568048894		-2.372320652			-0.248935267	-0.439704955		-2.377310514				0.44249624		0.617214084		-1.595572233	0.582631946			1.84568572		-1.538639188										0.758120775			2.061018229											
272	0.724668026	-0.275786936	0.04756625	-0.762986481	0.199410021	-0.917277038	0.328488737	-0.451522321	-0.912528574	-1.423247933	-1.393339038	-0.522239983	-0.669108152	-1.862734079	-0.921895087	-0.502420306	-0.310033202	-1.094636559	-1.623307347	-0.892536521	-0.153108746	-0.232616365	-0.108315982	-0.749657631	-0.352600366	-0.522462904	0.001127483	0.160276636	0.275708437	-0.474696845	-0.706004322	-1.404732585	-1.160383344	-0.946095884	-0.993271232	-0.938737869	-0.883675396	-1.733309746	-2.244204998	-1.02069068	-0.741921127	-0.507256925	0.030619211	-1.3277812	-0.924387991	-0.530693531	-0.015729336	-0.916840196	-0.346534669	-0.719189882	-1.384169579	-1.138400078	-0.886740625	0.143532768	-0.045447078	-0.966627657	-2.164704084	-1.560572028	0.335184604	-0.508126795	-1.362917662	-0.131895319	-0.065062441	0.253150672	-0.240346014	0.379250884	0.071259849	0.790300965	0.054401733	0.221757814	-0.253764331	-0.804012716	-0.617752314	-0.488910973	-1.29522562	-0.954014719	0.390775323	-0.03493746	-0.428243041	-0.353054225	-0.446073532
273	-0.575341344	-1.792760611	-0.013724107	-0.937655389	-1.203857303	-0.133184522	-1.13947928	-0.356127083	-0.060700651	0.25455907	0.829745948	0.076002494	0.026595989	-0.332305908	-0.224313244	-0.206417635	-0.120776221	0.082553498	-0.02219798	-0.490447104	-0.056875139	0.219298258	0.327078938	-0.633907259	-0.470730305	-4.625747681	0.046012174	0.050923172	-0.2936472	-0.099717811	-0.180807069	-0.495597959	0.260291427	0.134079397	0.052019488	0.605859399	-0.413148582	0.174086124	0.296758324	-0.506898999	-0.212432712	-0.443800837	-0.954041183	-0.25545761	-0.307286292	-0.152951479	0.386165023	0.672256172	-0.593629122	0.220610037		-0.214415789	0.015340396	-1.684834003	-0.096887805	-0.573862672	0.754039526	0.367468476	-0.58319509	0.327164471	1.322312951	-1.124720931	-0.779597104	-0.382999986	0.394347608	-0.958367884	-0.739333749	0.078548953	0.050885905	0.519862354	-0.21272929	-0.069576025	-0.145593509	-0.153469145	0.159298122	0.723843992	-1.180109262	-0.79793942	-0.702920616	-0.9148314	0.053094599
274	-0.110279463	-0.371252507	-0.765000463	-0.12689732	0.012410913	0.052252881	-0.731794894	-0.15291746	0.488397986	-0.446696848	-0.224254206	0.072777517	-0.081937216	-0.845039904	0.067656092	-0.45981881	-0.883731246	-0.698781371	-0.447096169	-0.097842827	0.494498402	-0.413442641	-0.834164441	0.05200338	0.483146787	-0.560212135	0.242175996	-0.798574507	-0.967757463	-0.686371565	0.287634343	0.855299413	0.373796016	0.48358193	-0.190102786	0.758027375	-0.222654328	-0.570421934	0.393465787	-0.155225858	-0.368706435	-0.213245437	-0.384916097	0.333806425	-0.524709642	-0.176049486	0.721214592	0.642931819	-0.058165926	-0.12671949	0.573040485	-0.675649345	-0.550639451	-0.244436815	0.029772373	-0.330451816	-0.029584462	0.962921441	0.030615676	-0.43735978	1.080194235	-1.115875721	-0.521224678	-0.068418398	0.307053566	-0.30898267	-0.386955857	-0.186748251	-0.406549811	0.162675411	0.572964907	0.407894194	-0.227703974	-1.000665426	0.014352269	0.987806737	-1.128690362	0.169698998	0.202402517	-0.105727583	-0.096202813
275	1.388896823	0.197761074	0.212690219	0.48925525	-0.151181936	-0.262449533	-0.274410069	0.809125066	1.108317971	0.245899469	1.168335795	-0.341627449	-0.636608064	-1.32073772	-0.141892433	-0.023600623	0.330728292	-1.760100126	-0.549523592	1.113031387	-1.458594918	0.268868446	0.587919354	0.236508012	-0.043847606	-0.340328127	0.299766034	-1.489963174	0.268677533	-0.215648964	0.880050182	0.605836272	0.423516005	0.613500953	0.011115822	0.05950325	0.971814752	-0.088821612	-2.495369434	1.004878521	0.886839211	0.637254477	0.029725619	0.191500351	0.832244933	0.771059215	0.684253395	-0.401459366	0.796845257	-0.309215486	0.984765768	-0.056757577	0.965644062	0.808268249	-0.171239838	1.131744027	-0.186244965	2.757061481	1.115234256	0.58065474	1.309366345		0.592030942	0.005161041	-1.260894299	1.259418726	0.889733315	-0.307319552	0.81302315	0.037440233	0.872174203	0.078442603	-0.204094157	0.304291874	-0.540312231	2.144436598	0.795918822	0.236368924	0.530429184	-0.082087941	1.852768421
276		-4.407742977		-1.719707251	-5.11288023	-0.325342953			-0.915176272	-0.644353509	3.235174656							1.230195403		-1.49063623		-2.119888544		0.926752746			3.311260223	-2.147963285				3.396919489	0.882813394	0.046010096	0.015494679		-0.13834466	0.351546913	0.842659235	0.425957203	-0.096471161			2.176035166	-1.850477695	2.77053237		1.655181646		3.122784853	0.71251446	-1.539060712					-0.113768183		2.985819578		0.84632045				1.177866697		0.163283587	0.426383346	0.240150318			-0.298645824			0.543525636			1.327674031			
277	-0.505824506	0.31872499	-1.384490252	-0.279057294	-1.29394424	-0.08504685	-0.916321337		0.07658603	-0.357069761	-0.171762854	-0.951371431	-2.910260916	-1.906417966	-1.707572937	0.044137765	0.535132766	-0.115887925	-0.418228149	1.850030184	0.577314138	-2.852712154	-3.4054842	-0.583383322	0.357014775	-0.357758015	0.540305257	-1.526384115	-3.206161261	-2.626435757	-0.003611352	-0.313770831	1.320186019	-0.47742334	-0.552728474	0.002301161	-0.956300199	-0.835260034	-0.797984421	-0.670326054	-1.111409187	-0.15429832	0.253755093	-1.436910033	-0.601024866	0.084319979	-0.088741787	0.551807821	2.445199013	-0.102959253	-5.611801624	0.543809295	0.032911424	-0.487719864	1.119201064	1.52309227	-0.78150034	1.001550078	-1.00248456	0.129341811	1.172754645		0.178398907	-0.660380185	0.591878712	2.298591137	-0.384270072	1.93888545	1.386783481	0.833004296	-0.338667721	0.665851176	0.144615144	0.063650154	-0.068168245		-1.524819374	-1.175265431	0.765306473	-0.522146702	-2.673893213
278	-0.219444618	0.112779267		0.753774881	-2.075683355	0.479753137	-0.244093105			-2.04797864	-2.387571573	-3.373707294			0.351453036	1.281676054	0.36711067	-0.37949127	0.108010292	0.145652801	0.671848774			-0.138995022	-1.140073299	-3.228183746	-2.590065479	0.37697944	0.562983155	0.193596736	-0.01578935	0.054919567	-0.015412436	0.412429839	0.199926764	1.309068561	0.857144415	-0.011421225	-0.22540082	0.477821231	0.715819955	-0.064286284	-0.017342098	1.034200788	-0.573723793	1.383773446	-0.232291371	0.873730898	-0.100361489	0.205275983	0.423358768	-0.279519945	0.105173953	0.618675649	-0.152526781	0.983760715	0.494887769	-4.429523945	-0.04210658	0.795902789			-0.583920956	-1.194824934	1.580613136	-0.82165432	-0.346605927	-1.557736635	-1.806958437	0.141133249	-0.291791916	0.649768114	0.361836761	0.0084795	0.462367833		0.486796796	-0.470105469	-0.070803165	-0.42725876	-0.008582281
279	-0.798974931			-0.420692652		-1.32480967	-0.408794582		-3.246880531	-5.460697174	-0.803948462				1.789646506	-1.24540484	-1.652864814	-6.095449924	-3.411964655		-0.802961826			-1.877256513		-1.45351243	-1.286908865	0.285778224	1.069284678	-2.017407179	-0.095487051	-2.421576977	-2.816308022	-0.704814196	-0.955390811		-1.232411146	-1.265179276	-3.07108283	-1.224519491	-1.007826447	-0.834781289	-0.6190359	-1.605835319	-0.725707173	-3.007703304	-0.962607682	-1.890567899	-1.137681127	-1.782327294	-1.55937326	-1.474482059			-1.198615789		-2.990123749	-5.985895157	0.050107036	-1.047587037		-0.407040417	-1.775147915	-2.002545595	-2.690376043		-1.019872546	-2.199450254	-0.064432256	-1.661615372		-1.194236636			-2.283676624		-1.498091698	-0.965973973		-4.751859665	
280										-0.363852769	-0.076969609													-2.282773733										0.438062787	-0.909603119		-2.011287689	-0.351963669	-0.744983017	-0.890133381					0.357448846						0.014930489	2.129698038		1.56535089			1.058823943			4.174531937								-0.674889505											0.450451225		
281	0.015797446		0.051818743			-0.820872247	1.137910247		1.952663541	-1.655348778						2.083714724		-0.623655021	-2.248576164		0.296925634			1.189027548			1.042665482	-0.396715581	0.048028223	0.371412694	-0.001609264	-0.791895688	-1.52049005	-0.561311364	-0.668852031	-0.760995448	-0.549020052	-1.233807921	-1.363322854	-0.507697403	-0.41356191	-0.553019166		-0.697937667	-0.46102643		-0.47834155	0.99917388	-1.052839518	-0.660425544		4.271393776			-0.569441855		-1.461022854	-0.268543512		0.58845222			-0.133758843	0.047077999			-0.743635416			-0.86687988		-0.657333851			-3.123079538						
282	-0.51668483	-0.468784392	0.053583834	-0.744782269	-1.281937003	-0.917332172	-0.081936173	-2.368266106	-0.318569839	-3.374316454	-4.733364105	-0.099154443	-2.606560707	-1.512767553	-1.365567088	-1.155042648	-1.629879475	-1.082273841	-1.547380328	-1.00009191	0.174251974	-2.000861168	-1.917929173	0.088594459	-0.932959557	-1.091310382	-0.777791858	0.064673953	-1.68612659	-0.340388268	0.92023176	-0.636837065	0.29445672	-0.313413769	-0.162744999	-0.361263633	-1.046073556	-0.73761791	-0.440003812	-0.144385651	-1.232803941	-0.613425314	-0.657839179	-1.033718824	-1.012033224	-0.332582682	-1.700824738	0.156439677	-0.933104575	-1.342054486	-0.913460076	-1.317154884	-2.046544552	-1.990375757	-1.478726745	-1.403216243	-0.668696463	0.510861874	-0.512127101	0.20222415	-5.282757759	-0.900006294	-1.217917562	-2.000595093	-0.534989178	-0.462082505	-1.519089103	-0.918160796	-2.39976573	-0.697526276	0.120051071	-0.769712687	-3.697491169	-1.590993047	-0.465212166		-1.356922746	-0.942311466	-1.112809896	-0.676252067	-1.358819008
283			0.850823224			-1.181045413	0.274362713		-1.21514523	-5.375991344	1.242142081					-0.182645798	0.200073183	-1.53289187	-4.052031517		-1.976874352			-3.484550476	-3.935378313	0.562285423	2.127428532	-0.207259282	0.013638304	-2.726202011	-0.039944343	-1.846684575	-0.981120288	0.184876904	-0.715655565	-2.042418718	-0.82183516	-1.973266959	-1.875979066	-0.724180341	-0.754022896	-0.78565222	0.054382678	-1.602680683	-1.066839099	-0.194254905	0.605245829	-0.880954921	-0.62735182	-0.616330862	-0.268202722	-1.164205909			-0.160965383		-9.75951767	-6.525531292	0.982168019	-1.160477281		0.008096431	-0.403674603	-1.131144047	-0.712981105	-1.269085646	-0.533409595	-0.592383742	3.19800663	0.55716002		-0.880269945		-3.969143867	-0.582562387					-0.520668685	
284											6.198109627																7.973051071							0.353609294	-1.399254441			-1.431691647	0.410256714	-0.091727957	-6.356038094				-2.236022472		0.475370884		1.708416462		-1.132936716	-0.54994154											1.483545661	0.452543318			-0.364840567	0.904047966									-0.240790501				
285	-0.147401094	-0.902782917	-0.020995392	-0.84300983	-1.624891281	-0.745138288	0.139962345	-0.483073592	-0.643902421	-2.950056314	-0.198238164	-2.037924528	-4.558451176	-6.627747059	-2.689111471	-0.070663251	0.220978945	-1.246260881	-4.132172585	0.010045066	-1.031875014	-0.937390983	-0.214870155	-0.980920792	-1.365927458	-1.208235741	0.262650967	-0.213108271	0.044756774	-2.796981096	-0.694695413	-3.457571268	-1.360270023	-0.846660912	-1.518215179	-1.287293077	-0.636804283	-1.294147968	-2.069734812	-0.935457945	-0.710384786	-0.55550009	-1.459905148	-1.474740267	-0.612226546	-0.522586465	0.199791104	-0.522149265	-0.13025108	-1.464406013		-0.170758113		-0.325443953	0.5295645	-6.773897648	-2.056822538	-1.099246979	0.035047248	-0.036401097		0.334074289	0.244031474	-0.681229472	-0.074616738	0.374402821	-0.379233241	0.19555296	-0.03822786	0.545883119	-0.426177174	-1.19138515	-1.209321856	-1.184145927	-0.263647169		0.193935812	-0.19155702	-0.683608055	-1.772228718	-2.584839106
286	0.177094325	-0.67080307	-0.057685297	1.407040358	-0.636143386	0.278097659	-0.408677965	-0.246854976	1.690067172	0.811298847	0.888272583	0.388332784	3.444158554	0.901774645	1.481186271	0.846139073	0.390473783	1.371839523	1.114295006	0.479652643	1.376087785	1.012746453	1.643647552	0.733645856	0.22353217	0.90281415	1.112879992	1.032164097	0.016935352	0.45215553	0.867185771	0.757340074	0.529753864	0.218430087	1.080457687	0.872702956	1.144793987	1.280976176	0.990628123	1.071798205	0.871637583	0.391515613	-0.319200754	1.168737411	1.276561379	0.562477112	0.36485225	0.381157786	0.978440881	0.832730412	0.596010029	0.772398472	0.360732824	0.996696532	0.284926981	4.536411285	1.712993383	0.409200639	0.716005564	0.340542257			0.255435348	0.231069356	0.130786195	0.499524295	0.276215643	-0.433336794	-0.88824439	0.22852771	0.308922589	0.032347515	1.086858749	0.441165507	0.856402516		-0.173060119	0.205578461	0.45784089	0.260862529	0.69525224
287	0.988632202			-0.053186748		-0.005012273	-0.072258733		2.949693203	-0.091301002	1.962548852	-3.958734035				-1.744623661	0.539540112	0.171853721	0.248141617	-0.061488438	-2.608261347			0.324867666	0.708230138	0.238949925	-0.726259172	-0.678678632	0.02946236	-0.323377311	-0.051226038	0.622362018	0.496692449	-0.103670441	-0.243794143	1.757559538	-0.018566277	-0.23048757	-0.268323958	0.436165899	0.126936123	0.337747604	1.007194638	0.157359898	0.050832879	0.361451656	0.618607938	-0.129015729	0.478759378	-0.239051417	0.257394135	-0.200658262			1.065733433		0.678771257	1.48344028		0.252212465			1.047095776	0.858318448	-0.254871756	2.702322721	0.889730275	0.437506855	1.234904766	0.507491231	0.417424113	0.203460872		1.436596036	-0.047033336		2.737337351	1.019563913		0.54572022	
288	1.356967688	0.692936897	-1.55001688	0.769684672	0.424436599	0.561936259	0.114091985	0.104748398	0.580538332	1.113403797	1.331563473	0.861050427	0.744228244	0.304216295	1.178245902	1.10106039	0.183560044	0.32637468	0.68886286	1.047352076	-0.187861845	-0.413747907	-0.486708254	0.625011563	0.455229312	0.054007553	0.071443655	-0.772583067	-1.546710014	-0.167210519	0.785475492	0.934778214	1.181491733	0.224660799	0.681424439	0.876538754	0.305917054	0.467918545	1.137964725	0.497057348	0.737824023	0.319644392	2.492557049	1.267170072	0.511543751	0.645437837	0.353950202	0.502973676	0.18781203	0.517430246	0.500716448	0.376400739	1.79559195	-0.065617129	-0.011829616	2.848123312	0.763314545	1.097126007	-0.061673991	0.067140847	2.411884308		0.061979808	0.572114944	0.208974496	-0.023219785	0.30232203	0.44641003	0.567237735	0.574178636	0.422326982	0.442017108	1.702216148	0.435010612	0.660979867		0.191929355	0.506346345	0.722056329	0.495585084	2.66856122
289	-0.168299556		-1.170586109			-4.134569645	-0.206938282			0.544763684																						-2.119333744	-1.457795382	-0.205206916	-2.162699938		0.233689144	-0.336070716	-3.24988246	-0.836729288	-0.650465548	-1.894381881		-1.694669485	0.575527668	-1.546069264	-1.594214082		-0.978886247	1.618294954					0.786922336								0.897839308				-1.651889563	-1.037258506		0.333421648					-3.604882479		-2.125511169				
290	0.724583089					2.066536903	-1.767709851			3.013512135																						1.162031889		2.994557858	1.768291473		-0.129171029	5.499494553	3.282175541	2.469428539	1.34830296	1.056937218		-1.841161847	2.272563934		2.657072067		3.589466095		-0.78274554	6.060884476			-0.650087178					6.174025059							2.949905157		-1.106584787	0.462631434					4.87224865						
291	0.389090806	0.992228329	-1.313642025	1.037264705	0.061517105	1.070314884	-0.472488761	6.199118137	1.197516322	1.340636253	-0.042399991	1.190475225	1.234894514	2.04903698	1.280841112	1.138870716	0.674919069	1.410287142	1.283577681	1.179703712	0.587137222	0.788030744	0.290260613	1.138294578	0.791171491	1.067164421	0.205502853	0.461052477	-0.3175098	0.541526973	1.775488496	1.248470545	1.112638474	0.546591222	1.477424622	0.259162605	1.244293571	1.378795505	1.656418562	1.736618161	1.292027473	0.93708384	0.484276235	2.021514416	1.100708604	0.748494744	0.037465598	0.665547967	0.495707542	0.455771983	0.478381544	0.727217257	2.105783463	0.311102152	-0.012103142	1.931237936	2.060501099	1.386757493	0.172964334	0.74443984	1.574479461	-0.61951983	0.408556342	0.561058342	-0.064172544	0.122564368	0.569907784	0.419758528	0.332011342	0.547325432	0.523434818	0.425657749	0.691510975	0.655263186	0.759371519	1.416871786	0.142632604	0.301605195	0.304079413	0.196864724	1.569041491
[truncated: 1,847,984 more chars]
