# Supplementary material for: Increased CDCA2 Level Was Related to Poor Prognosis in Hepatocellular Carcinoma and Associated With Up-Regulation of Immune Checkpoints
Source: Front Med (Lausanne). 2022 Mar 7;8:773724. doi: 10.3389/fmed.2021.773724 (PMC8964461; doi:10.3389/fmed.2021.773724)
Supplement: Supplementary file 5 [file Table_3.XLSX]

## Sheet: Sheet1
!Series_title	Prospective gene expression analysis of human RNA samples from Hepatocellular Carcinoma in relation with growth rate and survival
!Series_geo_accession	GSE54236
!Series_status	Public on Jan 22 2014
!Series_submission_date	Jan 21 2014
!Series_last_update_date	Nov 24 2020
!Series_pubmed_id	25666192
!Series_pubmed_id	30594553
!Series_pubmed_id	33199679
!Series_summary	The aim of this study is to identify by whole genome microarray expression profiling a molecular signature of HCC samples that correlates with growth rate of the tumor and survival. This signature could eventually be used as prognostic marker. The samples were prospectively derived from hepatocellular carcinoma tissue as well as non-tumor tissue from the livers of the same patients. Expression of…
!Series_overall_design	The bioinformatical analysis of 161 microarray datasets were obtained from single color hybridization of human RNAs on Agilent Whole Human Genome Oligo Microarrays after T7 RNA amplification. For the purpose of this study, two discriminatory gene sets analysis were performed: up-regulated and down regulated in fast-growing tumors. For the discrimination between fast- and slow-growing tumors, the …
!Series_type	Expression profiling by array
!Series_contributor	Erica,,Villa
!Series_contributor	Rosina,,Critelli
!Series_contributor	Barbara,,Lei
!Series_contributor	Guido,,Marzocchi
!Series_contributor	Calogero,,Camm脿
!Series_contributor	Gianluigi,,Giannelli
!Series_contributor	Patrizia,,Pontisso
!Series_contributor	Stefano,,Colopi
!Series_contributor	Cristian,,Caporali
!Series_contributor	Giuseppe,,Cabibbo
!Series_contributor	Fabiola,,Milosa
!Series_contributor	Livia,,Maccio
!Series_contributor	Maria,L,Martinez-Chantar
!Series_contributor	Paola,,Todesca
!Series_contributor	Elena,,Turola
!Series_contributor	Annalisa,,Berselli
!Series_contributor	Nicola,,De Maria
!Series_contributor	Stefano,,Ballestri
!Series_contributor	Filippo,,Schepis
!Series_contributor	Paola,,Loria
!Series_contributor	Giorgio,E,Gerunda
!Series_contributor	Luisa,,Losi
!Series_contributor	Fabrizio,,Di Benedetto
!Series_contributor	Umberto,,Cillo
!Series_sample_id	GSM1310570 GSM1310571 GSM1310572 GSM1310573 GSM1310574 GSM1310575 GSM1310576 GSM1310577 GSM1310578 GSM1310579 GSM1310580 GSM1310581 GSM1310582 GSM1310583 GSM1310584 GSM1310585 GSM1310586 GSM1310587 GSM1310588 GSM1310589 GSM1310590 GSM1310591 GSM1310592 GSM1310593 GSM1310594 GSM1310595 GSM1310596 GSM1310597 GSM1310598 GSM1310599 GSM1310600 GSM1310601 GSM1310602 GSM1310603 GSM1310604 GSM1310605 GSM…
!Series_contact_name	Erica,,Villa
!Series_contact_email	erica.villa@unimore.it
!Series_contact_phone	390594225308
!Series_contact_institute	University of Modena and Reggio Emilia
!Series_contact_address	Via del Pozzo 71
!Series_contact_city	Modena
!Series_contact_zip/postal_code	41124
!Series_contact_country	Italy
!Series_supplementary_file	ftp://ftp.ncbi.nlm.nih.gov/geo/series/GSE54nnn/GSE54236/suppl/GSE54236_RAW.tar
!Series_platform_id	GPL6480
!Series_platform_taxid	9606
!Series_sample_taxid	9606
!Series_relation	BioProject: https://www.ncbi.nlm.nih.gov/bioproject/PRJNA236016
!Sample_title	Tumor T_A_001	Tumor T_B_003	Tumor T_C_005	Tumor T_D_007	Tumor T_E_009	Tumor T_F_011	Tumor T_G_019	Tumor T_H_021	Tumor T_I_023	Tumor T_J_025	Tumor T_K_027	Tumor T_L_029	Tumor T_M_035	Tumor T_N_041	Tumor T_O_047	Tumor_rep1 T_O_047r	Tumor T_P_049	Tumor T_Q_063	Tumor T_R_055	Tumor T_S_057	Tumor T_T_059	Tumor T_U_060	Tumor T_V_065	Tumor T_W_069	Tumor T_X_086	Tumor T_X_087	Tumor T_Y_078	Tumor T_Z_080	Tumor T_AA_089	Tumor T_AB_091	Tumor T_AC_105	Tumor T_AD_096	Tumor T_AE_098	Tumor T_AF_104	Tumor T_AG_107	Tumor_rep1 T_AG_107r	Tumor T_AH_132	Tumor T_AI_113	Tumor T_AJ_115	Tumor T_AK_117	Tumor T_AL_127	Tumor_rep1 T_AL_127r	Tumor T_AM_129	Tumor T_AN_131	Tumor T_AO_138	Tumor T_AP_146	Tumor T_AQ_150	Tumor T_AR_119	Tumor T_AS_153
!Sample_geo_accession	GSM1310570	GSM1310571	GSM1310572	GSM1310573	GSM1310574	GSM1310575	GSM1310576	GSM1310577	GSM1310578	GSM1310579	GSM1310580	GSM1310581	GSM1310582	GSM1310583	GSM1310584	GSM1310585	GSM1310586	GSM1310587	GSM1310588	GSM1310589	GSM1310590	GSM1310591	GSM1310592	GSM1310593	GSM1310594	GSM1310595	GSM1310596	GSM1310597	GSM1310598	GSM1310599	GSM1310600	GSM1310601	GSM1310602	GSM1310603	GSM1310604	GSM1310605	GSM1310606	GSM1310607	GSM1310608	GSM1310609	GSM1310610	GSM1310611	GSM1310612	GSM1310613	GSM1310614	GSM1310615	GSM1310616	GSM1310617	GSM1310618
!Sample_status	Public on Jan 22 2014	Public on Jan 22 2014	Public on Jan 22 2014	Public on Jan 22 2014	Public on Jan 22 2014	Public on Jan 22 2014	Public on Jan 22 2014	Public on Jan 22 2014	Public on Jan 22 2014	Public on Jan 22 2014	Public on Jan 22 2014	Public on Jan 22 2014	Public on Jan 22 2014	Public on Jan 22 2014	Public on Jan 22 2014	Public on Jan 22 2014	Public on Jan 22 2014	Public on Jan 22 2014	Public on Jan 22 2014	Public on Jan 22 2014	Public on Jan 22 2014	Public on Jan 22 2014	Public on Jan 22 2014	Public on Jan 22 2014	Public on Jan 22 2014	Public on Jan 22 2014	Public on Jan 22 2014	Public on Jan 22 2014	Public on Jan 22 2014	Public on Jan 22 2014	Public on Jan 22 2014	Public on Jan 22 2014	Public on Jan 22 2014	Public on Jan 22 2014	Public on Jan 22 2014	Public on Jan 22 2014	Public on Jan 22 2014	Public on Jan 22 2014	Public on Jan 22 2014	Public on Jan 22 2014	Public on Jan 22 2014	Public on Jan 22 2014	Public on Jan 22 2014	Public on Jan 22 2014	Public on Jan 22 2014	Public on Jan 22 2014	Public on Jan 22 2014	Public on Jan 22 2014	Public on Jan 22 2014
!Sample_submission_date	Jan 21 2014	Jan 21 2014	Jan 21 2014	Jan 21 2014	Jan 21 2014	Jan 21 2014	Jan 21 2014	Jan 21 2014	Jan 21 2014	Jan 21 2014	Jan 21 2014	Jan 21 2014	Jan 21 2014	Jan 21 2014	Jan 21 2014	Jan 21 2014	Jan 21 2014	Jan 21 2014	Jan 21 2014	Jan 21 2014	Jan 21 2014	Jan 21 2014	Jan 21 2014	Jan 21 2014	Jan 21 2014	Jan 21 2014	Jan 21 2014	Jan 21 2014	Jan 21 2014	Jan 21 2014	Jan 21 2014	Jan 21 2014	Jan 21 2014	Jan 21 2014	Jan 21 2014	Jan 21 2014	Jan 21 2014	Jan 21 2014	Jan 21 2014	Jan 21 2014	Jan 21 2014	Jan 21 2014	Jan 21 2014	Jan 21 2014	Jan 21 2014	Jan 21 2014	Jan 21 2014	Jan 21 2014	Jan 21 2014
!Sample_last_update_date	Jan 22 2014	Jan 22 2014	Jan 22 2014	Jan 22 2014	Jan 22 2014	Jan 22 2014	Jan 22 2014	Jan 22 2014	Jan 22 2014	Jan 22 2014	Jan 22 2014	Jan 22 2014	Jan 22 2014	Jan 22 2014	Jan 22 2014	Jan 22 2014	Jan 22 2014	Jan 22 2014	Jan 22 2014	Jan 22 2014	Jan 22 2014	Jan 22 2014	Jan 22 2014	Jan 22 2014	Jan 22 2014	Jan 22 2014	Jan 22 2014	Jan 22 2014	Jan 22 2014	Jan 22 2014	Jan 22 2014	Jan 22 2014	Jan 22 2014	Jan 22 2014	Jan 22 2014	Jan 22 2014	Jan 22 2014	Jan 22 2014	Jan 22 2014	Jan 22 2014	Jan 22 2014	Jan 22 2014	Jan 22 2014	Jan 22 2014	Jan 22 2014	Jan 22 2014	Jan 22 2014	Jan 22 2014	Jan 22 2014
!Sample_type	RNA	RNA	RNA	RNA	RNA	RNA	RNA	RNA	RNA	RNA	RNA	RNA	RNA	RNA	RNA	RNA	RNA	RNA	RNA	RNA	RNA	RNA	RNA	RNA	RNA	RNA	RNA	RNA	RNA	RNA	RNA	RNA	RNA	RNA	RNA	RNA	RNA	RNA	RNA	RNA	RNA	RNA	RNA	RNA	RNA	RNA	RNA	RNA	RNA
!Sample_channel_count	1	1	1	1	1	1	1	1	1	1	1	1	1	1	1	1	1	1	1	1	1	1	1	1	1	1	1	1	1	1	1	1	1	1	1	1	1	1	1	1	1	1	1	1	1	1	1	1	1
!Sample_source_name_ch1	Biopsy of tumor tissue	Biopsy of tumor tissue	Biopsy of tumor tissue	Biopsy of tumor tissue	Biopsy of tumor tissue	Biopsy of tumor tissue	Biopsy of tumor tissue	Biopsy of tumor tissue	Biopsy of tumor tissue	Biopsy of tumor tissue	Biopsy of tumor tissue	Biopsy of tumor tissue	Biopsy of tumor tissue	Biopsy of tumor tissue	Biopsy of tumor tissue	Biopsy of tumor tissue	Biopsy of tumor tissue	Biopsy of tumor tissue	Biopsy of tumor tissue	Biopsy of tumor tissue	Biopsy of tumor tissue	Biopsy of tumor tissue	Biopsy of tumor tissue	Biopsy of tumor tissue	Biopsy of tumor tissue	Biopsy of tumor tissue	Biopsy of tumor tissue	Biopsy of tumor tissue	Biopsy of tumor tissue	Biopsy of tumor tissue	Biopsy of tumor tissue	Biopsy of tumor tissue	Biopsy of tumor tissue	Biopsy of tumor tissue	Biopsy of tumor tissue	Biopsy of tumor tissue	Biopsy of tumor tissue	Biopsy of tumor tissue	Biopsy of tumor tissue	Biopsy of tumor tissue	Biopsy of tumor tissue	Biopsy of tumor tissue	Biopsy of tumor tissue	Biopsy of tumor tissue	Biopsy of tumor tissue	Biopsy of tumor tissue	Biopsy of tumor tissue	Biopsy of tumor tissue	Biopsy of tumor tissue
!Sample_organism_ch1	Homo sapiens	Homo sapiens	Homo sapiens	Homo sapiens	Homo sapiens	Homo sapiens	Homo sapiens	Homo sapiens	Homo sapiens	Homo sapiens	Homo sapiens	Homo sapiens	Homo sapiens	Homo sapiens	Homo sapiens	Homo sapiens	Homo sapiens	Homo sapiens	Homo sapiens	Homo sapiens	Homo sapiens	Homo sapiens	Homo sapiens	Homo sapiens	Homo sapiens	Homo sapiens	Homo sapiens	Homo sapiens	Homo sapiens	Homo sapiens	Homo sapiens	Homo sapiens	Homo sapiens	Homo sapiens	Homo sapiens	Homo sapiens	Homo sapiens	Homo sapiens	Homo sapiens	Homo sapiens	Homo sapiens	Homo sapiens	Homo sapiens	Homo sapiens	Homo sapiens	Homo sapiens	Homo sapiens	Homo sapiens	Homo sapiens
!Sample_characteristics_ch1	tissue type: Biopsy of tumor tissue	tissue type: Biopsy of tumor tissue	tissue type: Biopsy of tumor tissue	tissue type: Biopsy of tumor tissue	tissue type: Biopsy of tumor tissue	tissue type: Biopsy of tumor tissue	tissue type: Biopsy of tumor tissue	tissue type: Biopsy of tumor tissue	tissue type: Biopsy of tumor tissue	tissue type: Biopsy of tumor tissue	tissue type: Biopsy of tumor tissue	tissue type: Biopsy of tumor tissue	tissue type: Biopsy of tumor tissue	tissue type: Biopsy of tumor tissue	tissue type: Biopsy of tumor tissue	tissue type: Biopsy of tumor tissue	tissue type: Biopsy of tumor tissue	tissue type: Biopsy of tumor tissue	tissue type: Biopsy of tumor tissue	tissue type: Biopsy of tumor tissue	tissue type: Biopsy of tumor tissue	tissue type: Biopsy of tumor tissue	tissue type: Biopsy of tumor tissue	tissue type: Biopsy of tumor tissue	tissue type: Biopsy of tumor tissue	tissue type: Biopsy of tumor tissue	tissue type: Biopsy of tumor tissue	tissue type: Biopsy of tumor tissue	tissue type: Biopsy of tumor tissue	tissue type: Biopsy of tumor tissue	tissue type: Biopsy of tumor tissue	tissue type: Biopsy of tumor tissue	tissue type: Biopsy of tumor tissue	tissue type: Biopsy of tumor tissue	tissue type: Biopsy of tumor tissue	tissue type: Biopsy of tumor tissue	tissue type: Biopsy of tumor tissue	tissue type: Biopsy of tumor tissue	tissue type: Biopsy of tumor tissue	tissue type: Biopsy of tumor tissue	tissue type: Biopsy of tumor tissue	tissue type: Biopsy of tumor tissue	tissue type: Biopsy of tumor tissue	tissue type: Biopsy of tumor tissue	tissue type: Biopsy of tumor tissue	tissue type: Biopsy of tumor tissue	tissue type: Biopsy of tumor tissue	tissue type: Biopsy of tumor tissue	tissue type: Biopsy of tumor tissue
!Sample_characteristics_ch1	tissue: Liver	tissue: Liver	tissue: Liver	tissue: Liver	tissue: Liver	tissue: Liver	tissue: Liver	tissue: Liver	tissue: Liver	tissue: Liver	tissue: Liver	tissue: Liver	tissue: Liver	tissue: Liver	tissue: Liver	tissue: Liver	tissue: Liver	tissue: Liver	tissue: Liver	tissue: Liver	tissue: Liver	tissue: Liver	tissue: Liver	tissue: Liver	tissue: Liver	tissue: Liver	tissue: Liver	tissue: Liver	tissue: Liver	tissue: Liver	tissue: Liver	tissue: Liver	tissue: Liver	tissue: Liver	tissue: Liver	tissue: Liver	tissue: Liver	tissue: Liver	tissue: Liver	tissue: Liver	tissue: Liver	tissue: Liver	tissue: Liver	tissue: Liver	tissue: Liver	tissue: Liver	tissue: Liver	tissue: Liver	tissue: Liver
!Sample_characteristics_ch1	gender: female	gender: male	gender: male	gender: male	gender: male	gender: female	gender: female	gender: male	gender: male	gender: female	gender: male	gender: male	gender: male	gender: male	gender: male	gender: male	gender: male	gender: male	gender: male	gender: female	gender: male	gender: male	gender: male	gender: male	gender: male	gender: male	gender: female	gender: male	gender: male	gender: male	gender: female	gender: male	gender: male	gender: male	gender: male	gender: male	gender: male	gender: male	gender: male	gender: male	gender: male	gender: male	gender: female	gender: male	gender: female	gender: male	gender: male	gender: male	gender: male
!Sample_characteristics_ch1	doubling time (days): 119	doubling time (days): 98	doubling time (days): 50	doubling time (days): 80	doubling time (days): 197	doubling time (days): 297	doubling time (days): 30	doubling time (days): 298	doubling time (days): 109	doubling time (days): 300	doubling time (days): 75	doubling time (days): 163	doubling time (days): 110	doubling time (days): 58	doubling time (days): 45	doubling time (days): 45	doubling time (days): 38	doubling time (days): 80	doubling time (days): 114	doubling time (days): 65	doubling time (days): 68	doubling time (days): 35	doubling time (days): 45	doubling time (days): 91	doubling time (days): 30	doubling time (days): 122	doubling time (days): 54	doubling time (days): 40	doubling time (days): 145	doubling time (days): 45	doubling time (days): 42	doubling time (days): 39	doubling time (days): 83	doubling time (days): 48	doubling time (days): 107	doubling time (days): 107	doubling time (days): 84	doubling time (days): 621	doubling time (days): 97	doubling time (days): 132	doubling time (days): 75	doubling time (days): 75	doubling time (days): 65	doubling time (days): 44	doubling time (days): 36	doubling time (days): 97	doubling time (days): 91	doubling time (days): 73	doubling time (days): 92
!Sample_characteristics_ch1	survival time(months): 52	survival time(months): 44	survival time(months): 3	survival time(months): 28	survival time(months): 47	survival time(months): 52	survival time(months): 5	survival time(months): 48	survival time(months): 34	survival time(months): 19	survival time(months): 23	survival time(months): 28	survival time(months): 42	survival time(months): 13	survival time(months): 17	survival time(months): 17	survival time(months): 4	survival time(months): 41	survival time(months): 18	survival time(months): 44	survival time(months): 4	survival time(months): 3	survival time(months): 9	survival time(months): 14	survival time(months): 38	survival time(months): 38	survival time(months): 28	survival time(months): 25	survival time(months): 38	survival time(months): 3	survival time(months): 20	survival time(months): 20	survival time(months): 26	survival time(months): 11	survival time(months): 41	survival time(months): 41	survival time(months): 35	survival time(months): 43	survival time(months): 35	survival time(months): 34	survival time(months): 34	survival time(months): 34	survival time(months): 8	survival time(months): 21	survival time(months): 13	survival time(months): 30	survival time(months): 30	survival time(months): 39	survival time(months): 30
!Sample_characteristics_ch1	amplification and labeling kit: Agilent Low RNA Input Linear Amp Kit	amplification and labeling kit: Agilent Low RNA Input Linear Amp Kit	amplification and labeling kit: Agilent Low RNA Input Linear Amp Kit	amplification and labeling kit: Agilent Low RNA Input Linear Amp Kit	amplification and labeling kit: Agilent Low RNA Input Linear Amp Kit	amplification and labeling kit: Agilent Low RNA Input Linear Amp Kit	amplification and labeling kit: Agilent Low RNA Input Linear Amp Kit	amplification and labeling kit: Agilent Low RNA Input Linear Amp Kit	amplification and labeling kit: Agilent Low RNA Input Linear Amp Kit	amplification and labeling kit: Agilent Low RNA Input Linear Amp Kit	amplification and labeling kit: Agilent Low RNA Input Linear Amp Kit	amplification and labeling kit: Agilent Low RNA Input Linear Amp Kit	amplification and labeling kit: Agilent Low RNA Input Linear Amp Kit	amplification and labeling kit: Agilent Low RNA Input Linear Amp Kit	amplification and labeling kit: Agilent Low RNA Input Linear Amp Kit	amplification and labeling kit: Agilent Quick Amp Labeling Kit	amplification and labeling kit: Agilent Low RNA Input Linear Amp Kit	amplification and labeling kit: Agilent Low RNA Input Linear Amp Kit	amplification and labeling kit: Agilent Low RNA Input Linear Amp Kit	amplification and labeling kit: Agilent Low RNA Input Linear Amp Kit	amplification and labeling kit: Agilent Low RNA Input Linear Amp Kit	amplification and labeling kit: Agilent Low RNA Input Linear Amp Kit	amplification and labeling kit: Agilent Low RNA Input Linear Amp Kit	amplification and labeling kit: Agilent Low RNA Input Linear Amp Kit	amplification and labeling kit: Agilent Low RNA Input Linear Amp Kit	amplification and labeling kit: Agilent Low RNA Input Linear Amp Kit	amplification and labeling kit: Agilent Low RNA Input Linear Amp Kit	amplification and labeling kit: Agilent Low RNA Input Linear Amp Kit	amplification and labeling kit: Agilent Low RNA Input Linear Amp Kit	amplification and labeling kit: Agilent Low RNA Input Linear Amp Kit	amplification and labeling kit: Agilent Low RNA Input Linear Amp Kit	amplification and labeling kit: Agilent Low RNA Input Linear Amp Kit	amplification and labeling kit: Agilent Low RNA Input Linear Amp Kit	amplification and labeling kit: Agilent Low RNA Input Linear Amp Kit	amplification and labeling kit: Agilent Low RNA Input Linear Amp Kit	amplification and labeling kit: Agilent Quick Amp Labeling Kit	amplification and labeling kit: Agilent Low RNA Input Linear Amp Kit	amplification and labeling kit: Agilent Low RNA Input Linear Amp Kit	amplification and labeling kit: Agilent Low RNA Input Linear Amp Kit	amplification and labeling kit: Agilent Low RNA Input Linear Amp Kit	amplification and labeling kit: Agilent Low RNA Input Linear Amp Kit	amplification and labeling kit: Agilent Quick Amp Labeling Kit	amplification and labeling kit: Agilent Low RNA Input Linear Amp Kit	amplification and labeling kit: Agilent Low RNA Input Linear Amp Kit	amplification and labeling kit: Agilent Low RNA Input Linear Amp Kit	amplification and labeling kit: Agilent Quick Amp Labeling Kit	amplification and labeling kit: Agilent Quick Amp Labeling Kit	amplification and labeling kit: Agilent Low RNA Input Linear Amp Kit	amplification and labeling kit: Agilent Quick Amp Labeling Kit
!Sample_characteristics_ch1	scanner update: G2505B	scanner update: G2505B	scanner update: G2505B	scanner update: G2505B	scanner update: G2505B	scanner update: G2505B	scanner update: G2505B	scanner update: G2505C US22502695	scanner update: G2505C US22502695	scanner update: G2505C US22502695	scanner update: G2505C US22502695	scanner update: G2505C US22502695	scanner update: G2505C US22502695	scanner update: G2505C US22502695	scanner update: G2505C US22502695	scanner update: G2505C US22502695	scanner update: G2505C US22502695	scanner update: G2505C US22502695	scanner update: G2505C US22502695	scanner update: G2505C US22502695	scanner update: G2505C US22502695	scanner update: G2505C US22502695	scanner update: G2505C US22502695	scanner update: G2505C US22502695	scanner update: G2505C US22502695	scanner update: G2505C US22502695	scanner update: G2505C US22502695	scanner update: G2505C US22502695	scanner update: G2505C US22502695	scanner update: G2505C US22502695	scanner update: G2505C US22502695	scanner update: G2505C US22502695	scanner update: G2505C US22502695	scanner update: G2505C US22502695	scanner update: G2505C US22502695	scanner update: G2505C US22502695	scanner update: G2505C US22502695	scanner update: G2505C US22502695	scanner update: G2505C US22502695	scanner update: G2505C US22502695	scanner update: G2505C US22502695	scanner update: G2505C US22502695	scanner update: G2505C US22502695	scanner update: G2505C US22502695	scanner update: G2505C US22502695	scanner update: G2505C US22502695	scanner update: G2505C US22502695	scanner update: G2505C US22502695	scanner update: G2505C US22502695
!Sample_characteristics_ch1	feature extraction software update: FES 9.5.1.1	feature extraction software update: FES 9.5.1.1	feature extraction software update: FES 9.5.1.1	feature extraction software update: FES 9.5.1.1	feature extraction software update: FES 9.5.1.1	feature extraction software update: FES 9.5.1.1	feature extraction software update: FES 9.5.1.1	feature extraction software update: FES 10.2.1.3	feature extraction software update: FES 10.2.1.3	feature extraction software update: FES 10.2.1.3	feature extraction software update: FES 10.2.1.3	feature extraction software update: FES 10.2.1.3	feature extraction software update: FES 10.2.1.3	feature extraction software update: FES 10.2.1.3	feature extraction software update: FES 10.2.1.3	feature extraction software update: FES 10.2.1.3	feature extraction software update: FES 10.2.1.3	feature extraction software update: FES 10.5.1.1	feature extraction software update: FES 10.2.1.3	feature extraction software update: FES 10.5.1.1	feature extraction software update: FES 10.5.1.1	feature extraction software update: FES 10.5.1.1	feature extraction software update: FES 10.5.1.1	feature extraction software update: FES 10.5.1.1	feature extraction software update: FES 10.5.1.1	feature extraction software update: FES 10.5.1.1	feature extraction software update: FES 10.5.1.1	feature extraction software update: FES 10.5.1.1	feature extraction software update: FES 10.5.1.1	feature extraction software update: FES 10.5.1.1	feature extraction software update: FES 10.5.1.1	feature extraction software update: FES 10.5.1.1	feature extraction software update: FES 10.5.1.1	feature extraction software update: FES 10.5.1.1	feature extraction software update: FES 10.5.1.1	feature extraction software update: FES 10.5.1.1	feature extraction software update: FES 10.5.1.1	feature extraction software update: FES 10.5.1.1	feature extraction software update: FES 10.5.1.1	feature extraction software update: FES 10.5.1.1	feature extraction software update: FES 10.5.1.1	feature extraction software update: FES 10.5.1.1	feature extraction software update: FES 10.5.1.1	feature extraction software update: FES 10.5.1.1	feature extraction software update: FES 10.5.1.1	feature extraction software update: FES 10.5.1.1	feature extraction software update: FES 10.5.1.1	feature extraction software update: FES 10.5.1.1	feature extraction software update: FES 10.5.1.1
!Sample_molecule_ch1	total RNA	total RNA	total RNA	total RNA	total RNA	total RNA	total RNA	total RNA	total RNA	total RNA	total RNA	total RNA	total RNA	total RNA	total RNA	total RNA	total RNA	total RNA	total RNA	total RNA	total RNA	total RNA	total RNA	total RNA	total RNA	total RNA	total RNA	total RNA	total RNA	total RNA	total RNA	total RNA	total RNA	total RNA	total RNA	total RNA	total RNA	total RNA	total RNA	total RNA	total RNA	total RNA	total RNA	total RNA	total RNA	total RNA	total RNA	total RNA	total RNA
!Sample_extract_protocol_ch1	Total RNA was isolated from non tumor (NT) and tumor (T) liver tissues using Trizol (Invitrogen Corp., Carlsbad, California, USA) protocol. Quality and quantity of the RNA samples was checked on an Agilent Model 2100 Bioanalyzer (Agilent Technologies, Palo Alto, CA) and ND-1000 Spectrophotometer (NanoDrop Technologies), respectively.	Total RNA was isolated from non tumor (NT) and tumor (T) liver tissues using Trizol (Invitrogen Corp., Carlsbad, California, USA) protocol. Quality and quantity of the RNA samples was checked on an Agilent Model 2100 Bioanalyzer (Agilent Technologies, Palo Alto, CA) and ND-1000 Spectrophotometer (NanoDrop Technologies), respectively.	Total RNA was isolated from non tumor (NT) and tumor (T) liver tissues using Trizol (Invitrogen Corp., Carlsbad, California, USA) protocol. Quality and quantity of the RNA samples was checked on an Agilent Model 2100 Bioanalyzer (Agilent Technologies, Palo Alto, CA) and ND-1000 Spectrophotometer (NanoDrop Technologies), respectively.	Total RNA was isolated from non tumor (NT) and tumor (T) liver tissues using Trizol (Invitrogen Corp., Carlsbad, California, USA) protocol. Quality and quantity of the RNA samples was checked on an Agilent Model 2100 Bioanalyzer (Agilent Technologies, Palo Alto, CA) and ND-1000 Spectrophotometer (NanoDrop Technologies), respectively.	Total RNA was isolated from non tumor (NT) and tumor (T) liver tissues using Trizol (Invitrogen Corp., Carlsbad, California, USA) protocol. Quality and quantity of the RNA samples was checked on an Agilent Model 2100 Bioanalyzer (Agilent Technologies, Palo Alto, CA) and ND-1000 Spectrophotometer (NanoDrop Technologies), respectively.	Total RNA was isolated from non tumor (NT) and tumor (T) liver tissues using Trizol (Invitrogen Corp., Carlsbad, California, USA) protocol. Quality and quantity of the RNA samples was checked on an Agilent Model 2100 Bioanalyzer (Agilent Technologies, Palo Alto, CA) and ND-1000 Spectrophotometer (NanoDrop Technologies), respectively.	Total RNA was isolated from non tumor (NT) and tumor (T) liver tissues using Trizol (Invitrogen Corp., Carlsbad, California, USA) protocol. Quality and quantity of the RNA samples was checked on an Agilent Model 2100 Bioanalyzer (Agilent Technologies, Palo Alto, CA) and ND-1000 Spectrophotometer (NanoDrop Technologies), respectively.	Total RNA was isolated from non tumor (NT) and tumor (T) liver tissues using Trizol (Invitrogen Corp., Carlsbad, California, USA) protocol. Quality and quantity of the RNA samples was checked on an Agilent Model 2100 Bioanalyzer (Agilent Technologies, Palo Alto, CA) and ND-1000 Spectrophotometer (NanoDrop Technologies), respectively.	Total RNA was isolated from non tumor (NT) and tumor (T) liver tissues using Trizol (Invitrogen Corp., Carlsbad, California, USA) protocol. Quality and quantity of the RNA samples was checked on an Agilent Model 2100 Bioanalyzer (Agilent Technologies, Palo Alto, CA) and ND-1000 Spectrophotometer (NanoDrop Technologies), respectively.	Total RNA was isolated from non tumor (NT) and tumor (T) liver tissues using Trizol (Invitrogen Corp., Carlsbad, California, USA) protocol. Quality and quantity of the RNA samples was checked on an Agilent Model 2100 Bioanalyzer (Agilent Technologies, Palo Alto, CA) and ND-1000 Spectrophotometer (NanoDrop Technologies), respectively.	Total RNA was isolated from non tumor (NT) and tumor (T) liver tissues using Trizol (Invitrogen Corp., Carlsbad, California, USA) protocol. Quality and quantity of the RNA samples was checked on an Agilent Model 2100 Bioanalyzer (Agilent Technologies, Palo Alto, CA) and ND-1000 Spectrophotometer (NanoDrop Technologies), respectively.	Total RNA was isolated from non tumor (NT) and tumor (T) liver tissues using Trizol (Invitrogen Corp., Carlsbad, California, USA) protocol. Quality and quantity of the RNA samples was checked on an Agilent Model 2100 Bioanalyzer (Agilent Technologies, Palo Alto, CA) and ND-1000 Spectrophotometer (NanoDrop Technologies), respectively.	Total RNA was isolated from non tumor (NT) and tumor (T) liver tissues using Trizol (Invitrogen Corp., Carlsbad, California, USA) protocol. Quality and quantity of the RNA samples was checked on an Agilent Model 2100 Bioanalyzer (Agilent Technologies, Palo Alto, CA) and ND-1000 Spectrophotometer (NanoDrop Technologies), respectively.	Total RNA was isolated from non tumor (NT) and tumor (T) liver tissues using Trizol (Invitrogen Corp., Carlsbad, California, USA) protocol. Quality and quantity of the RNA samples was checked on an Agilent Model 2100 Bioanalyzer (Agilent Technologies, Palo Alto, CA) and ND-1000 Spectrophotometer (NanoDrop Technologies), respectively.	Total RNA was isolated from non tumor (NT) and tumor (T) liver tissues using Trizol (Invitrogen Corp., Carlsbad, California, USA) protocol. Quality and quantity of the RNA samples was checked on an Agilent Model 2100 Bioanalyzer (Agilent Technologies, Palo Alto, CA) and ND-1000 Spectrophotometer (NanoDrop Technologies), respectively.	Total RNA was isolated from non tumor (NT) and tumor (T) liver tissues using Trizol (Invitrogen Corp., Carlsbad, California, USA) protocol. Quality and quantity of the RNA samples was checked on an Agilent Model 2100 Bioanalyzer (Agilent Technologies, Palo Alto, CA) and ND-1000 Spectrophotometer (NanoDrop Technologies), respectively.	Total RNA was isolated from non tumor (NT) and tumor (T) liver tissues using Trizol (Invitrogen Corp., Carlsbad, California, USA) protocol. Quality and quantity of the RNA samples was checked on an Agilent Model 2100 Bioanalyzer (Agilent Technologies, Palo Alto, CA) and ND-1000 Spectrophotometer (NanoDrop Technologies), respectively.	Total RNA was isolated from non tumor (NT) and tumor (T) liver tissues using Trizol (Invitrogen Corp., Carlsbad, California, USA) protocol. Quality and quantity of the RNA samples was checked on an Agilent Model 2100 Bioanalyzer (Agilent Technologies, Palo Alto, CA) and ND-1000 Spectrophotometer (NanoDrop Technologies), respectively.	Total RNA was isolated from non tumor (NT) and tumor (T) liver tissues using Trizol (Invitrogen Corp., Carlsbad, California, USA) protocol. Quality and quantity of the RNA samples was checked on an Agilent Model 2100 Bioanalyzer (Agilent Technologies, Palo Alto, CA) and ND-1000 Spectrophotometer (NanoDrop Technologies), respectively.	Total RNA was isolated from non tumor (NT) and tumor (T) liver tissues using Trizol (Invitrogen Corp., Carlsbad, California, USA) protocol. Quality and quantity of the RNA samples was checked on an Agilent Model 2100 Bioanalyzer (Agilent Technologies, Palo Alto, CA) and ND-1000 Spectrophotometer (NanoDrop Technologies), respectively.	Total RNA was isolated from non tumor (NT) and tumor (T) liver tissues using Trizol (Invitrogen Corp., Carlsbad, California, USA) protocol. Quality and quantity of the RNA samples was checked on an Agilent Model 2100 Bioanalyzer (Agilent Technologies, Palo Alto, CA) and ND-1000 Spectrophotometer (NanoDrop Technologies), respectively.	Total RNA was isolated from non tumor (NT) and tumor (T) liver tissues using Trizol (Invitrogen Corp., Carlsbad, California, USA) protocol. Quality and quantity of the RNA samples was checked on an Agilent Model 2100 Bioanalyzer (Agilent Technologies, Palo Alto, CA) and ND-1000 Spectrophotometer (NanoDrop Technologies), respectively.	Total RNA was isolated from non tumor (NT) and tumor (T) liver tissues using Trizol (Invitrogen Corp., Carlsbad, California, USA) protocol. Quality and quantity of the RNA samples was checked on an Agilent Model 2100 Bioanalyzer (Agilent Technologies, Palo Alto, CA) and ND-1000 Spectrophotometer (NanoDrop Technologies), respectively.	Total RNA was isolated from non tumor (NT) and tumor (T) liver tissues using Trizol (Invitrogen Corp., Carlsbad, California, USA) protocol. Quality and quantity of the RNA samples was checked on an Agilent Model 2100 Bioanalyzer (Agilent Technologies, Palo Alto, CA) and ND-1000 Spectrophotometer (NanoDrop Technologies), respectively.	Total RNA was isolated from non tumor (NT) and tumor (T) liver tissues using Trizol (Invitrogen Corp., Carlsbad, California, USA) protocol. Quality and quantity of the RNA samples was checked on an Agilent Model 2100 Bioanalyzer (Agilent Technologies, Palo Alto, CA) and ND-1000 Spectrophotometer (NanoDrop Technologies), respectively.	Total RNA was isolated from non tumor (NT) and tumor (T) liver tissues using Trizol (Invitrogen Corp., Carlsbad, California, USA) protocol. Quality and quantity of the RNA samples was checked on an Agilent Model 2100 Bioanalyzer (Agilent Technologies, Palo Alto, CA) and ND-1000 Spectrophotometer (NanoDrop Technologies), respectively.	Total RNA was isolated from non tumor (NT) and tumor (T) liver tissues using Trizol (Invitrogen Corp., Carlsbad, California, USA) protocol. Quality and quantity of the RNA samples was checked on an Agilent Model 2100 Bioanalyzer (Agilent Technologies, Palo Alto, CA) and ND-1000 Spectrophotometer (NanoDrop Technologies), respectively.	Total RNA was isolated from non tumor (NT) and tumor (T) liver tissues using Trizol (Invitrogen Corp., Carlsbad, California, USA) protocol. Quality and quantity of the RNA samples was checked on an Agilent Model 2100 Bioanalyzer (Agilent Technologies, Palo Alto, CA) and ND-1000 Spectrophotometer (NanoDrop Technologies), respectively.	Total RNA was isolated from non tumor (NT) and tumor (T) liver tissues using Trizol (Invitrogen Corp., Carlsbad, California, USA) protocol. Quality and quantity of the RNA samples was checked on an Agilent Model 2100 Bioanalyzer (Agilent Technologies, Palo Alto, CA) and ND-1000 Spectrophotometer (NanoDrop Technologies), respectively.	Total RNA was isolated from non tumor (NT) and tumor (T) liver tissues using Trizol (Invitrogen Corp., Carlsbad, California, USA) protocol. Quality and quantity of the RNA samples was checked on an Agilent Model 2100 Bioanalyzer (Agilent Technologies, Palo Alto, CA) and ND-1000 Spectrophotometer (NanoDrop Technologies), respectively.	Total RNA was isolated from non tumor (NT) and tumor (T) liver tissues using Trizol (Invitrogen Corp., Carlsbad, California, USA) protocol. Quality and quantity of the RNA samples was checked on an Agilent Model 2100 Bioanalyzer (Agilent Technologies, Palo Alto, CA) and ND-1000 Spectrophotometer (NanoDrop Technologies), respectively.	Total RNA was isolated from non tumor (NT) and tumor (T) liver tissues using Trizol (Invitrogen Corp., Carlsbad, California, USA) protocol. Quality and quantity of the RNA samples was checked on an Agilent Model 2100 Bioanalyzer (Agilent Technologies, Palo Alto, CA) and ND-1000 Spectrophotometer (NanoDrop Technologies), respectively.	Total RNA was isolated from non tumor (NT) and tumor (T) liver tissues using Trizol (Invitrogen Corp., Carlsbad, California, USA) protocol. Quality and quantity of the RNA samples was checked on an Agilent Model 2100 Bioanalyzer (Agilent Technologies, Palo Alto, CA) and ND-1000 Spectrophotometer (NanoDrop Technologies), respectively.	Total RNA was isolated from non tumor (NT) and tumor (T) liver tissues using Trizol (Invitrogen Corp., Carlsbad, California, USA) protocol. Quality and quantity of the RNA samples was checked on an Agilent Model 2100 Bioanalyzer (Agilent Technologies, Palo Alto, CA) and ND-1000 Spectrophotometer (NanoDrop Technologies), respectively.	Total RNA was isolated from non tumor (NT) and tumor (T) liver tissues using Trizol (Invitrogen Corp., Carlsbad, California, USA) protocol. Quality and quantity of the RNA samples was checked on an Agilent Model 2100 Bioanalyzer (Agilent Technologies, Palo Alto, CA) and ND-1000 Spectrophotometer (NanoDrop Technologies), respectively.	Total RNA was isolated from non tumor (NT) and tumor (T) liver tissues using Trizol (Invitrogen Corp., Carlsbad, California, USA) protocol. Quality and quantity of the RNA samples was checked on an Agilent Model 2100 Bioanalyzer (Agilent Technologies, Palo Alto, CA) and ND-1000 Spectrophotometer (NanoDrop Technologies), respectively.	Total RNA was isolated from non tumor (NT) and tumor (T) liver tissues using Trizol (Invitrogen Corp., Carlsbad, California, USA) protocol. Quality and quantity of the RNA samples was checked on an Agilent Model 2100 Bioanalyzer (Agilent Technologies, Palo Alto, CA) and ND-1000 Spectrophotometer (NanoDrop Technologies), respectively.	Total RNA was isolated from non tumor (NT) and tumor (T) liver tissues using Trizol (Invitrogen Corp., Carlsbad, California, USA) protocol. Quality and quantity of the RNA samples was checked on an Agilent Model 2100 Bioanalyzer (Agilent Technologies, Palo Alto, CA) and ND-1000 Spectrophotometer (NanoDrop Technologies), respectively.	Total RNA was isolated from non tumor (NT) and tumor (T) liver tissues using Trizol (Invitrogen Corp., Carlsbad, California, USA) protocol. Quality and quantity of the RNA samples was checked on an Agilent Model 2100 Bioanalyzer (Agilent Technologies, Palo Alto, CA) and ND-1000 Spectrophotometer (NanoDrop Technologies), respectively.	Total RNA was isolated from non tumor (NT) and tumor (T) liver tissues using Trizol (Invitrogen Corp., Carlsbad, California, USA) protocol. Quality and quantity of the RNA samples was checked on an Agilent Model 2100 Bioanalyzer (Agilent Technologies, Palo Alto, CA) and ND-1000 Spectrophotometer (NanoDrop Technologies), respectively.	Total RNA was isolated from non tumor (NT) and tumor (T) liver tissues using Trizol (Invitrogen Corp., Carlsbad, California, USA) protocol. Quality and quantity of the RNA samples was checked on an Agilent Model 2100 Bioanalyzer (Agilent Technologies, Palo Alto, CA) and ND-1000 Spectrophotometer (NanoDrop Technologies), respectively.	Total RNA was isolated from non tumor (NT) and tumor (T) liver tissues using Trizol (Invitrogen Corp., Carlsbad, California, USA) protocol. Quality and quantity of the RNA samples was checked on an Agilent Model 2100 Bioanalyzer (Agilent Technologies, Palo Alto, CA) and ND-1000 Spectrophotometer (NanoDrop Technologies), respectively.	Total RNA was isolated from non tumor (NT) and tumor (T) liver tissues using Trizol (Invitrogen Corp., Carlsbad, California, USA) protocol. Quality and quantity of the RNA samples was checked on an Agilent Model 2100 Bioanalyzer (Agilent Technologies, Palo Alto, CA) and ND-1000 Spectrophotometer (NanoDrop Technologies), respectively.	Total RNA was isolated from non tumor (NT) and tumor (T) liver tissues using Trizol (Invitrogen Corp., Carlsbad, California, USA) protocol. Quality and quantity of the RNA samples was checked on an Agilent Model 2100 Bioanalyzer (Agilent Technologies, Palo Alto, CA) and ND-1000 Spectrophotometer (NanoDrop Technologies), respectively.	Total RNA was isolated from non tumor (NT) and tumor (T) liver tissues using Trizol (Invitrogen Corp., Carlsbad, California, USA) protocol. Quality and quantity of the RNA samples was checked on an Agilent Model 2100 Bioanalyzer (Agilent Technologies, Palo Alto, CA) and ND-1000 Spectrophotometer (NanoDrop Technologies), respectively.	Total RNA was isolated from non tumor (NT) and tumor (T) liver tissues using Trizol (Invitrogen Corp., Carlsbad, California, USA) protocol. Quality and quantity of the RNA samples was checked on an Agilent Model 2100 Bioanalyzer (Agilent Technologies, Palo Alto, CA) and ND-1000 Spectrophotometer (NanoDrop Technologies), respectively.	Total RNA was isolated from non tumor (NT) and tumor (T) liver tissues using Trizol (Invitrogen Corp., Carlsbad, California, USA) protocol. Quality and quantity of the RNA samples was checked on an Agilent Model 2100 Bioanalyzer (Agilent Technologies, Palo Alto, CA) and ND-1000 Spectrophotometer (NanoDrop Technologies), respectively.	Total RNA was isolated from non tumor (NT) and tumor (T) liver tissues using Trizol (Invitrogen Corp., Carlsbad, California, USA) protocol. Quality and quantity of the RNA samples was checked on an Agilent Model 2100 Bioanalyzer (Agilent Technologies, Palo Alto, CA) and ND-1000 Spectrophotometer (NanoDrop Technologies), respectively.	Total RNA was isolated from non tumor (NT) and tumor (T) liver tissues using Trizol (Invitrogen Corp., Carlsbad, California, USA) protocol. Quality and quantity of the RNA samples was checked on an Agilent Model 2100 Bioanalyzer (Agilent Technologies, Palo Alto, CA) and ND-1000 Spectrophotometer (NanoDrop Technologies), respectively.
!Sample_label_ch1	Cy3	Cy3	Cy3	Cy3	Cy3	Cy3	Cy3	Cy3	Cy3	Cy3	Cy3	Cy3	Cy3	Cy3	Cy3	Cy3	Cy3	Cy3	Cy3	Cy3	Cy3	Cy3	Cy3	Cy3	Cy3	Cy3	Cy3	Cy3	Cy3	Cy3	Cy3	Cy3	Cy3	Cy3	Cy3	Cy3	Cy3	Cy3	Cy3	Cy3	Cy3	Cy3	Cy3	Cy3	Cy3	Cy3	Cy3	Cy3	Cy3
!Sample_label_protocol_ch1	Cyanine-3 (Cy3) Cy3-labeled cRNA was prepared from 0.5 ug RNA using the Agilent Low RNA Input Linear Amp Kit (Agilent Technologies) or the Agilent Quick Amp Labeling Kit (Agilent Technologies) following the manufacturer鈥檚 protocol. Yields of cRNA and the dye-incorporation rate were measured with the ND-1000 Spectrophotometer (NanoDrop Technologies).	Cyanine-3 (Cy3) Cy3-labeled cRNA was prepared from 0.5 ug RNA using the Agilent Low RNA Input Linear Amp Kit (Agilent Technologies) or the Agilent Quick Amp Labeling Kit (Agilent Technologies) following the manufacturer鈥檚 protocol. Yields of cRNA and the dye-incorporation rate were measured with the ND-1000 Spectrophotometer (NanoDrop Technologies).	Cyanine-3 (Cy3) Cy3-labeled cRNA was prepared from 0.5 ug RNA using the Agilent Low RNA Input Linear Amp Kit (Agilent Technologies) or the Agilent Quick Amp Labeling Kit (Agilent Technologies) following the manufacturer鈥檚 protocol. Yields of cRNA and the dye-incorporation rate were measured with the ND-1000 Spectrophotometer (NanoDrop Technologies).	Cyanine-3 (Cy3) Cy3-labeled cRNA was prepared from 0.5 ug RNA using the Agilent Low RNA Input Linear Amp Kit (Agilent Technologies) or the Agilent Quick Amp Labeling Kit (Agilent Technologies) following the manufacturer鈥檚 protocol. Yields of cRNA and the dye-incorporation rate were measured with the ND-1000 Spectrophotometer (NanoDrop Technologies).	Cyanine-3 (Cy3) Cy3-labeled cRNA was prepared from 0.5 ug RNA using the Agilent Low RNA Input Linear Amp Kit (Agilent Technologies) or the Agilent Quick Amp Labeling Kit (Agilent Technologies) following the manufacturer鈥檚 protocol. Yields of cRNA and the dye-incorporation rate were measured with the ND-1000 Spectrophotometer (NanoDrop Technologies).	Cyanine-3 (Cy3) Cy3-labeled cRNA was prepared from 0.5 ug RNA using the Agilent Low RNA Input Linear Amp Kit (Agilent Technologies) or the Agilent Quick Amp Labeling Kit (Agilent Technologies) following the manufacturer鈥檚 protocol. Yields of cRNA and the dye-incorporation rate were measured with the ND-1000 Spectrophotometer (NanoDrop Technologies).	Cyanine-3 (Cy3) Cy3-labeled cRNA was prepared from 0.5 ug RNA using the Agilent Low RNA Input Linear Amp Kit (Agilent Technologies) or the Agilent Quick Amp Labeling Kit (Agilent Technologies) following the manufacturer鈥檚 protocol. Yields of cRNA and the dye-incorporation rate were measured with the ND-1000 Spectrophotometer (NanoDrop Technologies).	Cyanine-3 (Cy3) Cy3-labeled cRNA was prepared from 0.5 ug RNA using the Agilent Low RNA Input Linear Amp Kit (Agilent Technologies) or the Agilent Quick Amp Labeling Kit (Agilent Technologies) following the manufacturer鈥檚 protocol. Yields of cRNA and the dye-incorporation rate were measured with the ND-1000 Spectrophotometer (NanoDrop Technologies).	Cyanine-3 (Cy3) Cy3-labeled cRNA was prepared from 0.5 ug RNA using the Agilent Low RNA Input Linear Amp Kit (Agilent Technologies) or the Agilent Quick Amp Labeling Kit (Agilent Technologies) following the manufacturer鈥檚 protocol. Yields of cRNA and the dye-incorporation rate were measured with the ND-1000 Spectrophotometer (NanoDrop Technologies).	Cyanine-3 (Cy3) Cy3-labeled cRNA was prepared from 0.5 ug RNA using the Agilent Low RNA Input Linear Amp Kit (Agilent Technologies) or the Agilent Quick Amp Labeling Kit (Agilent Technologies) following the manufacturer鈥檚 protocol. Yields of cRNA and the dye-incorporation rate were measured with the ND-1000 Spectrophotometer (NanoDrop Technologies).	Cyanine-3 (Cy3) Cy3-labeled cRNA was prepared from 0.5 ug RNA using the Agilent Low RNA Input Linear Amp Kit (Agilent Technologies) or the Agilent Quick Amp Labeling Kit (Agilent Technologies) following the manufacturer鈥檚 protocol. Yields of cRNA and the dye-incorporation rate were measured with the ND-1000 Spectrophotometer (NanoDrop Technologies).	Cyanine-3 (Cy3) Cy3-labeled cRNA was prepared from 0.5 ug RNA using the Agilent Low RNA Input Linear Amp Kit (Agilent Technologies) or the Agilent Quick Amp Labeling Kit (Agilent Technologies) following the manufacturer鈥檚 protocol. Yields of cRNA and the dye-incorporation rate were measured with the ND-1000 Spectrophotometer (NanoDrop Technologies).	Cyanine-3 (Cy3) Cy3-labeled cRNA was prepared from 0.5 ug RNA using the Agilent Low RNA Input Linear Amp Kit (Agilent Technologies) or the Agilent Quick Amp Labeling Kit (Agilent Technologies) following the manufacturer鈥檚 protocol. Yields of cRNA and the dye-incorporation rate were measured with the ND-1000 Spectrophotometer (NanoDrop Technologies).	Cyanine-3 (Cy3) Cy3-labeled cRNA was prepared from 0.5 ug RNA using the Agilent Low RNA Input Linear Amp Kit (Agilent Technologies) or the Agilent Quick Amp Labeling Kit (Agilent Technologies) following the manufacturer鈥檚 protocol. Yields of cRNA and the dye-incorporation rate were measured with the ND-1000 Spectrophotometer (NanoDrop Technologies).	Cyanine-3 (Cy3) Cy3-labeled cRNA was prepared from 0.5 ug RNA using the Agilent Low RNA Input Linear Amp Kit (Agilent Technologies) or the Agilent Quick Amp Labeling Kit (Agilent Technologies) following the manufacturer鈥檚 protocol. Yields of cRNA and the dye-incorporation rate were measured with the ND-1000 Spectrophotometer (NanoDrop Technologies).	Cyanine-3 (Cy3) Cy3-labeled cRNA was prepared from 0.5 ug RNA using the Agilent Low RNA Input Linear Amp Kit (Agilent Technologies) or the Agilent Quick Amp Labeling Kit (Agilent Technologies) following the manufacturer鈥檚 protocol. Yields of cRNA and the dye-incorporation rate were measured with the ND-1000 Spectrophotometer (NanoDrop Technologies).	Cyanine-3 (Cy3) Cy3-labeled cRNA was prepared from 0.5 ug RNA using the Agilent Low RNA Input Linear Amp Kit (Agilent Technologies) or the Agilent Quick Amp Labeling Kit (Agilent Technologies) following the manufacturer鈥檚 protocol. Yields of cRNA and the dye-incorporation rate were measured with the ND-1000 Spectrophotometer (NanoDrop Technologies).	Cyanine-3 (Cy3) Cy3-labeled cRNA was prepared from 0.5 ug RNA using the Agilent Low RNA Input Linear Amp Kit (Agilent Technologies) or the Agilent Quick Amp Labeling Kit (Agilent Technologies) following the manufacturer鈥檚 protocol. Yields of cRNA and the dye-incorporation rate were measured with the ND-1000 Spectrophotometer (NanoDrop Technologies).	Cyanine-3 (Cy3) Cy3-labeled cRNA was prepared from 0.5 ug RNA using the Agilent Low RNA Input Linear Amp Kit (Agilent Technologies) or the Agilent Quick Amp Labeling Kit (Agilent Technologies) following the manufacturer鈥檚 protocol. Yields of cRNA and the dye-incorporation rate were measured with the ND-1000 Spectrophotometer (NanoDrop Technologies).	Cyanine-3 (Cy3) Cy3-labeled cRNA was prepared from 0.5 ug RNA using the Agilent Low RNA Input Linear Amp Kit (Agilent Technologies) or the Agilent Quick Amp Labeling Kit (Agilent Technologies) following the manufacturer鈥檚 protocol. Yields of cRNA and the dye-incorporation rate were measured with the ND-1000 Spectrophotometer (NanoDrop Technologies).	Cyanine-3 (Cy3) Cy3-labeled cRNA was prepared from 0.5 ug RNA using the Agilent Low RNA Input Linear Amp Kit (Agilent Technologies) or the Agilent Quick Amp Labeling Kit (Agilent Technologies) following the manufacturer鈥檚 protocol. Yields of cRNA and the dye-incorporation rate were measured with the ND-1000 Spectrophotometer (NanoDrop Technologies).	Cyanine-3 (Cy3) Cy3-labeled cRNA was prepared from 0.5 ug RNA using the Agilent Low RNA Input Linear Amp Kit (Agilent Technologies) or the Agilent Quick Amp Labeling Kit (Agilent Technologies) following the manufacturer鈥檚 protocol. Yields of cRNA and the dye-incorporation rate were measured with the ND-1000 Spectrophotometer (NanoDrop Technologies).	Cyanine-3 (Cy3) Cy3-labeled cRNA was prepared from 0.5 ug RNA using the Agilent Low RNA Input Linear Amp Kit (Agilent Technologies) or the Agilent Quick Amp Labeling Kit (Agilent Technologies) following the manufacturer鈥檚 protocol. Yields of cRNA and the dye-incorporation rate were measured with the ND-1000 Spectrophotometer (NanoDrop Technologies).	Cyanine-3 (Cy3) Cy3-labeled cRNA was prepared from 0.5 ug RNA using the Agilent Low RNA Input Linear Amp Kit (Agilent Technologies) or the Agilent Quick Amp Labeling Kit (Agilent Technologies) following the manufacturer鈥檚 protocol. Yields of cRNA and the dye-incorporation rate were measured with the ND-1000 Spectrophotometer (NanoDrop Technologies).	Cyanine-3 (Cy3) Cy3-labeled cRNA was prepared from 0.5 ug RNA using the Agilent Low RNA Input Linear Amp Kit (Agilent Technologies) or the Agilent Quick Amp Labeling Kit (Agilent Technologies) following the manufacturer鈥檚 protocol. Yields of cRNA and the dye-incorporation rate were measured with the ND-1000 Spectrophotometer (NanoDrop Technologies).	Cyanine-3 (Cy3) Cy3-labeled cRNA was prepared from 0.5 ug RNA using the Agilent Low RNA Input Linear Amp Kit (Agilent Technologies) or the Agilent Quick Amp Labeling Kit (Agilent Technologies) following the manufacturer鈥檚 protocol. Yields of cRNA and the dye-incorporation rate were measured with the ND-1000 Spectrophotometer (NanoDrop Technologies).	Cyanine-3 (Cy3) Cy3-labeled cRNA was prepared from 0.5 ug RNA using the Agilent Low RNA Input Linear Amp Kit (Agilent Technologies) or the Agilent Quick Amp Labeling Kit (Agilent Technologies) following the manufacturer鈥檚 protocol. Yields of cRNA and the dye-incorporation rate were measured with the ND-1000 Spectrophotometer (NanoDrop Technologies).	Cyanine-3 (Cy3) Cy3-labeled cRNA was prepared from 0.5 ug RNA using the Agilent Low RNA Input Linear Amp Kit (Agilent Technologies) or the Agilent Quick Amp Labeling Kit (Agilent Technologies) following the manufacturer鈥檚 protocol. Yields of cRNA and the dye-incorporation rate were measured with the ND-1000 Spectrophotometer (NanoDrop Technologies).	Cyanine-3 (Cy3) Cy3-labeled cRNA was prepared from 0.5 ug RNA using the Agilent Low RNA Input Linear Amp Kit (Agilent Technologies) or the Agilent Quick Amp Labeling Kit (Agilent Technologies) following the manufacturer鈥檚 protocol. Yields of cRNA and the dye-incorporation rate were measured with the ND-1000 Spectrophotometer (NanoDrop Technologies).	Cyanine-3 (Cy3) Cy3-labeled cRNA was prepared from 0.5 ug RNA using the Agilent Low RNA Input Linear Amp Kit (Agilent Technologies) or the Agilent Quick Amp Labeling Kit (Agilent Technologies) following the manufacturer鈥檚 protocol. Yields of cRNA and the dye-incorporation rate were measured with the ND-1000 Spectrophotometer (NanoDrop Technologies).	Cyanine-3 (Cy3) Cy3-labeled cRNA was prepared from 0.5 ug RNA using the Agilent Low RNA Input Linear Amp Kit (Agilent Technologies) or the Agilent Quick Amp Labeling Kit (Agilent Technologies) following the manufacturer鈥檚 protocol. Yields of cRNA and the dye-incorporation rate were measured with the ND-1000 Spectrophotometer (NanoDrop Technologies).	Cyanine-3 (Cy3) Cy3-labeled cRNA was prepared from 0.5 ug RNA using the Agilent Low RNA Input Linear Amp Kit (Agilent Technologies) or the Agilent Quick Amp Labeling Kit (Agilent Technologies) following the manufacturer鈥檚 protocol. Yields of cRNA and the dye-incorporation rate were measured with the ND-1000 Spectrophotometer (NanoDrop Technologies).	Cyanine-3 (Cy3) Cy3-labeled cRNA was prepared from 0.5 ug RNA using the Agilent Low RNA Input Linear Amp Kit (Agilent Technologies) or the Agilent Quick Amp Labeling Kit (Agilent Technologies) following the manufacturer鈥檚 protocol. Yields of cRNA and the dye-incorporation rate were measured with the ND-1000 Spectrophotometer (NanoDrop Technologies).	Cyanine-3 (Cy3) Cy3-labeled cRNA was prepared from 0.5 ug RNA using the Agilent Low RNA Input Linear Amp Kit (Agilent Technologies) or the Agilent Quick Amp Labeling Kit (Agilent Technologies) following the manufacturer鈥檚 protocol. Yields of cRNA and the dye-incorporation rate were measured with the ND-1000 Spectrophotometer (NanoDrop Technologies).	Cyanine-3 (Cy3) Cy3-labeled cRNA was prepared from 0.5 ug RNA using the Agilent Low RNA Input Linear Amp Kit (Agilent Technologies) or the Agilent Quick Amp Labeling Kit (Agilent Technologies) following the manufacturer鈥檚 protocol. Yields of cRNA and the dye-incorporation rate were measured with the ND-1000 Spectrophotometer (NanoDrop Technologies).	Cyanine-3 (Cy3) Cy3-labeled cRNA was prepared from 0.5 ug RNA using the Agilent Low RNA Input Linear Amp Kit (Agilent Technologies) or the Agilent Quick Amp Labeling Kit (Agilent Technologies) following the manufacturer鈥檚 protocol. Yields of cRNA and the dye-incorporation rate were measured with the ND-1000 Spectrophotometer (NanoDrop Technologies).	Cyanine-3 (Cy3) Cy3-labeled cRNA was prepared from 0.5 ug RNA using the Agilent Low RNA Input Linear Amp Kit (Agilent Technologies) or the Agilent Quick Amp Labeling Kit (Agilent Technologies) following the manufacturer鈥檚 protocol. Yields of cRNA and the dye-incorporation rate were measured with the ND-1000 Spectrophotometer (NanoDrop Technologies).	Cyanine-3 (Cy3) Cy3-labeled cRNA was prepared from 0.5 ug RNA using the Agilent Low RNA Input Linear Amp Kit (Agilent Technologies) or the Agilent Quick Amp Labeling Kit (Agilent Technologies) following the manufacturer鈥檚 protocol. Yields of cRNA and the dye-incorporation rate were measured with the ND-1000 Spectrophotometer (NanoDrop Technologies).	Cyanine-3 (Cy3) Cy3-labeled cRNA was prepared from 0.5 ug RNA using the Agilent Low RNA Input Linear Amp Kit (Agilent Technologies) or the Agilent Quick Amp Labeling Kit (Agilent Technologies) following the manufacturer鈥檚 protocol. Yields of cRNA and the dye-incorporation rate were measured with the ND-1000 Spectrophotometer (NanoDrop Technologies).	Cyanine-3 (Cy3) Cy3-labeled cRNA was prepared from 0.5 ug RNA using the Agilent Low RNA Input Linear Amp Kit (Agilent Technologies) or the Agilent Quick Amp Labeling Kit (Agilent Technologies) following the manufacturer鈥檚 protocol. Yields of cRNA and the dye-incorporation rate were measured with the ND-1000 Spectrophotometer (NanoDrop Technologies).	Cyanine-3 (Cy3) Cy3-labeled cRNA was prepared from 0.5 ug RNA using the Agilent Low RNA Input Linear Amp Kit (Agilent Technologies) or the Agilent Quick Amp Labeling Kit (Agilent Technologies) following the manufacturer鈥檚 protocol. Yields of cRNA and the dye-incorporation rate were measured with the ND-1000 Spectrophotometer (NanoDrop Technologies).	Cyanine-3 (Cy3) Cy3-labeled cRNA was prepared from 0.5 ug RNA using the Agilent Low RNA Input Linear Amp Kit (Agilent Technologies) or the Agilent Quick Amp Labeling Kit (Agilent Technologies) following the manufacturer鈥檚 protocol. Yields of cRNA and the dye-incorporation rate were measured with the ND-1000 Spectrophotometer (NanoDrop Technologies).	Cyanine-3 (Cy3) Cy3-labeled cRNA was prepared from 0.5 ug RNA using the Agilent Low RNA Input Linear Amp Kit (Agilent Technologies) or the Agilent Quick Amp Labeling Kit (Agilent Technologies) following the manufacturer鈥檚 protocol. Yields of cRNA and the dye-incorporation rate were measured with the ND-1000 Spectrophotometer (NanoDrop Technologies).	Cyanine-3 (Cy3) Cy3-labeled cRNA was prepared from 0.5 ug RNA using the Agilent Low RNA Input Linear Amp Kit (Agilent Technologies) or the Agilent Quick Amp Labeling Kit (Agilent Technologies) following the manufacturer鈥檚 protocol. Yields of cRNA and the dye-incorporation rate were measured with the ND-1000 Spectrophotometer (NanoDrop Technologies).	Cyanine-3 (Cy3) Cy3-labeled cRNA was prepared from 0.5 ug RNA using the Agilent Low RNA Input Linear Amp Kit (Agilent Technologies) or the Agilent Quick Amp Labeling Kit (Agilent Technologies) following the manufacturer鈥檚 protocol. Yields of cRNA and the dye-incorporation rate were measured with the ND-1000 Spectrophotometer (NanoDrop Technologies).	Cyanine-3 (Cy3) Cy3-labeled cRNA was prepared from 0.5 ug RNA using the Agilent Low RNA Input Linear Amp Kit (Agilent Technologies) or the Agilent Quick Amp Labeling Kit (Agilent Technologies) following the manufacturer鈥檚 protocol. Yields of cRNA and the dye-incorporation rate were measured with the ND-1000 Spectrophotometer (NanoDrop Technologies).	Cyanine-3 (Cy3) Cy3-labeled cRNA was prepared from 0.5 ug RNA using the Agilent Low RNA Input Linear Amp Kit (Agilent Technologies) or the Agilent Quick Amp Labeling Kit (Agilent Technologies) following the manufacturer鈥檚 protocol. Yields of cRNA and the dye-incorporation rate were measured with the ND-1000 Spectrophotometer (NanoDrop Technologies).	Cyanine-3 (Cy3) Cy3-labeled cRNA was prepared from 0.5 ug RNA using the Agilent Low RNA Input Linear Amp Kit (Agilent Technologies) or the Agilent Quick Amp Labeling Kit (Agilent Technologies) following the manufacturer鈥檚 protocol. Yields of cRNA and the dye-incorporation rate were measured with the ND-1000 Spectrophotometer (NanoDrop Technologies).	Cyanine-3 (Cy3) Cy3-labeled cRNA was prepared from 0.5 ug RNA using the Agilent Low RNA Input Linear Amp Kit (Agilent Technologies) or the Agilent Quick Amp Labeling Kit (Agilent Technologies) following the manufacturer鈥檚 protocol. Yields of cRNA and the dye-incorporation rate were measured with the ND-1000 Spectrophotometer (NanoDrop Technologies).
!Sample_taxid_ch1	9606	9606	9606	9606	9606	9606	9606	9606	9606	9606	9606	9606	9606	9606	9606	9606	9606	9606	9606	9606	9606	9606	9606	9606	9606	9606	9606	9606	9606	9606	9606	9606	9606	9606	9606	9606	9606	9606	9606	9606	9606	9606	9606	9606	9606	9606	9606	9606	9606
!Sample_hyb_protocol	Cy3 labeled cRNAs were hybridized overnight (17 hours, 65掳C) to Agilent Whole Human Genome Oligo Microarrays (44K, Design ID 014850) using Agilent鈥檚 recommended hybridization chamber and oven.Finally, microarrays were washed once with wash buffer 1 for 1 min at RT followed by a second wash with wash buffer 2 for 1 min at 37掳C and a final wash step with acetonitrile for 30 sec at RT.	Cy3 labeled cRNAs were hybridized overnight (17 hours, 65掳C) to Agilent Whole Human Genome Oligo Microarrays (44K, Design ID 014850) using Agilent鈥檚 recommended hybridization chamber and oven.Finally, microarrays were washed once with wash buffer 1 for 1 min at RT followed by a second wash with wash buffer 2 for 1 min at 37掳C and a final wash step with acetonitrile for 30 sec at RT.	Cy3 labeled cRNAs were hybridized overnight (17 hours, 65掳C) to Agilent Whole Human Genome Oligo Microarrays (44K, Design ID 014850) using Agilent鈥檚 recommended hybridization chamber and oven.Finally, microarrays were washed once with wash buffer 1 for 1 min at RT followed by a second wash with wash buffer 2 for 1 min at 37掳C and a final wash step with acetonitrile for 30 sec at RT.	Cy3 labeled cRNAs were hybridized overnight (17 hours, 65掳C) to Agilent Whole Human Genome Oligo Microarrays (44K, Design ID 014850) using Agilent鈥檚 recommended hybridization chamber and oven.Finally, microarrays were washed once with wash buffer 1 for 1 min at RT followed by a second wash with wash buffer 2 for 1 min at 37掳C and a final wash step with acetonitrile for 30 sec at RT.	Cy3 labeled cRNAs were hybridized overnight (17 hours, 65掳C) to Agilent Whole Human Genome Oligo Microarrays (44K, Design ID 014850) using Agilent鈥檚 recommended hybridization chamber and oven.Finally, microarrays were washed once with wash buffer 1 for 1 min at RT followed by a second wash with wash buffer 2 for 1 min at 37掳C and a final wash step with acetonitrile for 30 sec at RT.	Cy3 labeled cRNAs were hybridized overnight (17 hours, 65掳C) to Agilent Whole Human Genome Oligo Microarrays (44K, Design ID 014850) using Agilent鈥檚 recommended hybridization chamber and oven.Finally, microarrays were washed once with wash buffer 1 for 1 min at RT followed by a second wash with wash buffer 2 for 1 min at 37掳C and a final wash step with acetonitrile for 30 sec at RT.	Cy3 labeled cRNAs were hybridized overnight (17 hours, 65掳C) to Agilent Whole Human Genome Oligo Microarrays (44K, Design ID 014850) using Agilent鈥檚 recommended hybridization chamber and oven.Finally, microarrays were washed once with wash buffer 1 for 1 min at RT followed by a second wash with wash buffer 2 for 1 min at 37掳C and a final wash step with acetonitrile for 30 sec at RT.	Cy3 labeled cRNAs were hybridized overnight (17 hours, 65掳C) to Agilent Whole Human Genome Oligo Microarrays (44K, Design ID 014850) using Agilent鈥檚 recommended hybridization chamber and oven.Finally, microarrays were washed once with wash buffer 1 for 1 min at RT followed by a second wash with wash buffer 2 for 1 min at 37掳C and a final wash step with acetonitrile for 30 sec at RT.	Cy3 labeled cRNAs were hybridized overnight (17 hours, 65掳C) to Agilent Whole Human Genome Oligo Microarrays (44K, Design ID 014850) using Agilent鈥檚 recommended hybridization chamber and oven.Finally, microarrays were washed once with wash buffer 1 for 1 min at RT followed by a second wash with wash buffer 2 for 1 min at 37掳C and a final wash step with acetonitrile for 30 sec at RT.	Cy3 labeled cRNAs were hybridized overnight (17 hours, 65掳C) to Agilent Whole Human Genome Oligo Microarrays (44K, Design ID 014850) using Agilent鈥檚 recommended hybridization chamber and oven.Finally, microarrays were washed once with wash buffer 1 for 1 min at RT followed by a second wash with wash buffer 2 for 1 min at 37掳C and a final wash step with acetonitrile for 30 sec at RT.	Cy3 labeled cRNAs were hybridized overnight (17 hours, 65掳C) to Agilent Whole Human Genome Oligo Microarrays (44K, Design ID 014850) using Agilent鈥檚 recommended hybridization chamber and oven.Finally, microarrays were washed once with wash buffer 1 for 1 min at RT followed by a second wash with wash buffer 2 for 1 min at 37掳C and a final wash step with acetonitrile for 30 sec at RT.	Cy3 labeled cRNAs were hybridized overnight (17 hours, 65掳C) to Agilent Whole Human Genome Oligo Microarrays (44K, Design ID 014850) using Agilent鈥檚 recommended hybridization chamber and oven.Finally, microarrays were washed once with wash buffer 1 for 1 min at RT followed by a second wash with wash buffer 2 for 1 min at 37掳C and a final wash step with acetonitrile for 30 sec at RT.	Cy3 labeled cRNAs were hybridized overnight (17 hours, 65掳C) to Agilent Whole Human Genome Oligo Microarrays (44K, Design ID 014850) using Agilent鈥檚 recommended hybridization chamber and oven.Finally, microarrays were washed once with wash buffer 1 for 1 min at RT followed by a second wash with wash buffer 2 for 1 min at 37掳C and a final wash step with acetonitrile for 30 sec at RT.	Cy3 labeled cRNAs were hybridized overnight (17 hours, 65掳C) to Agilent Whole Human Genome Oligo Microarrays (44K, Design ID 014850) using Agilent鈥檚 recommended hybridization chamber and oven.Finally, microarrays were washed once with wash buffer 1 for 1 min at RT followed by a second wash with wash buffer 2 for 1 min at 37掳C and a final wash step with acetonitrile for 30 sec at RT.	Cy3 labeled cRNAs were hybridized overnight (17 hours, 65掳C) to Agilent Whole Human Genome Oligo Microarrays (44K, Design ID 014850) using Agilent鈥檚 recommended hybridization chamber and oven.Finally, microarrays were washed once with wash buffer 1 for 1 min at RT followed by a second wash with wash buffer 2 for 1 min at 37掳C and a final wash step with acetonitrile for 30 sec at RT.	Cy3 labeled cRNAs were hybridized overnight (17 hours, 65掳C) to Agilent Whole Human Genome Oligo Microarrays (44K, Design ID 014850) using Agilent鈥檚 recommended hybridization chamber and oven.Finally, microarrays were washed once with wash buffer 1 for 1 min at RT followed by a second wash with wash buffer 2 for 1 min at 37掳C and a final wash step with acetonitrile for 30 sec at RT.	Cy3 labeled cRNAs were hybridized overnight (17 hours, 65掳C) to Agilent Whole Human Genome Oligo Microarrays (44K, Design ID 014850) using Agilent鈥檚 recommended hybridization chamber and oven.Finally, microarrays were washed once with wash buffer 1 for 1 min at RT followed by a second wash with wash buffer 2 for 1 min at 37掳C and a final wash step with acetonitrile for 30 sec at RT.	Cy3 labeled cRNAs were hybridized overnight (17 hours, 65掳C) to Agilent Whole Human Genome Oligo Microarrays (44K, Design ID 014850) using Agilent鈥檚 recommended hybridization chamber and oven.Finally, microarrays were washed once with wash buffer 1 for 1 min at RT followed by a second wash with wash buffer 2 for 1 min at 37掳C and a final wash step with acetonitrile for 30 sec at RT.	Cy3 labeled cRNAs were hybridized overnight (17 hours, 65掳C) to Agilent Whole Human Genome Oligo Microarrays (44K, Design ID 014850) using Agilent鈥檚 recommended hybridization chamber and oven.Finally, microarrays were washed once with wash buffer 1 for 1 min at RT followed by a second wash with wash buffer 2 for 1 min at 37掳C and a final wash step with acetonitrile for 30 sec at RT.	Cy3 labeled cRNAs were hybridized overnight (17 hours, 65掳C) to Agilent Whole Human Genome Oligo Microarrays (44K, Design ID 014850) using Agilent鈥檚 recommended hybridization chamber and oven.Finally, microarrays were washed once with wash buffer 1 for 1 min at RT followed by a second wash with wash buffer 2 for 1 min at 37掳C and a final wash step with acetonitrile for 30 sec at RT.	Cy3 labeled cRNAs were hybridized overnight (17 hours, 65掳C) to Agilent Whole Human Genome Oligo Microarrays (44K, Design ID 014850) using Agilent鈥檚 recommended hybridization chamber and oven.Finally, microarrays were washed once with wash buffer 1 for 1 min at RT followed by a second wash with wash buffer 2 for 1 min at 37掳C and a final wash step with acetonitrile for 30 sec at RT.	Cy3 labeled cRNAs were hybridized overnight (17 hours, 65掳C) to Agilent Whole Human Genome Oligo Microarrays (44K, Design ID 014850) using Agilent鈥檚 recommended hybridization chamber and oven.Finally, microarrays were washed once with wash buffer 1 for 1 min at RT followed by a second wash with wash buffer 2 for 1 min at 37掳C and a final wash step with acetonitrile for 30 sec at RT.	Cy3 labeled cRNAs were hybridized overnight (17 hours, 65掳C) to Agilent Whole Human Genome Oligo Microarrays (44K, Design ID 014850) using Agilent鈥檚 recommended hybridization chamber and oven.Finally, microarrays were washed once with wash buffer 1 for 1 min at RT followed by a second wash with wash buffer 2 for 1 min at 37掳C and a final wash step with acetonitrile for 30 sec at RT.	Cy3 labeled cRNAs were hybridized overnight (17 hours, 65掳C) to Agilent Whole Human Genome Oligo Microarrays (44K, Design ID 014850) using Agilent鈥檚 recommended hybridization chamber and oven.Finally, microarrays were washed once with wash buffer 1 for 1 min at RT followed by a second wash with wash buffer 2 for 1 min at 37掳C and a final wash step with acetonitrile for 30 sec at RT.	Cy3 labeled cRNAs were hybridized overnight (17 hours, 65掳C) to Agilent Whole Human Genome Oligo Microarrays (44K, Design ID 014850) using Agilent鈥檚 recommended hybridization chamber and oven.Finally, microarrays were washed once with wash buffer 1 for 1 min at RT followed by a second wash with wash buffer 2 for 1 min at 37掳C and a final wash step with acetonitrile for 30 sec at RT.	Cy3 labeled cRNAs were hybridized overnight (17 hours, 65掳C) to Agilent Whole Human Genome Oligo Microarrays (44K, Design ID 014850) using Agilent鈥檚 recommended hybridization chamber and oven.Finally, microarrays were washed once with wash buffer 1 for 1 min at RT followed by a second wash with wash buffer 2 for 1 min at 37掳C and a final wash step with acetonitrile for 30 sec at RT.	Cy3 labeled cRNAs were hybridized overnight (17 hours, 65掳C) to Agilent Whole Human Genome Oligo Microarrays (44K, Design ID 014850) using Agilent鈥檚 recommended hybridization chamber and oven.Finally, microarrays were washed once with wash buffer 1 for 1 min at RT followed by a second wash with wash buffer 2 for 1 min at 37掳C and a final wash step with acetonitrile for 30 sec at RT.	Cy3 labeled cRNAs were hybridized overnight (17 hours, 65掳C) to Agilent Whole Human Genome Oligo Microarrays (44K, Design ID 014850) using Agilent鈥檚 recommended hybridization chamber and oven.Finally, microarrays were washed once with wash buffer 1 for 1 min at RT followed by a second wash with wash buffer 2 for 1 min at 37掳C and a final wash step with acetonitrile for 30 sec at RT.	Cy3 labeled cRNAs were hybridized overnight (17 hours, 65掳C) to Agilent Whole Human Genome Oligo Microarrays (44K, Design ID 014850) using Agilent鈥檚 recommended hybridization chamber and oven.Finally, microarrays were washed once with wash buffer 1 for 1 min at RT followed by a second wash with wash buffer 2 for 1 min at 37掳C and a final wash step with acetonitrile for 30 sec at RT.	Cy3 labeled cRNAs were hybridized overnight (17 hours, 65掳C) to Agilent Whole Human Genome Oligo Microarrays (44K, Design ID 014850) using Agilent鈥檚 recommended hybridization chamber and oven.Finally, microarrays were washed once with wash buffer 1 for 1 min at RT followed by a second wash with wash buffer 2 for 1 min at 37掳C and a final wash step with acetonitrile for 30 sec at RT.	Cy3 labeled cRNAs were hybridized overnight (17 hours, 65掳C) to Agilent Whole Human Genome Oligo Microarrays (44K, Design ID 014850) using Agilent鈥檚 recommended hybridization chamber and oven.Finally, microarrays were washed once with wash buffer 1 for 1 min at RT followed by a second wash with wash buffer 2 for 1 min at 37掳C and a final wash step with acetonitrile for 30 sec at RT.	Cy3 labeled cRNAs were hybridized overnight (17 hours, 65掳C) to Agilent Whole Human Genome Oligo Microarrays (44K, Design ID 014850) using Agilent鈥檚 recommended hybridization chamber and oven.Finally, microarrays were washed once with wash buffer 1 for 1 min at RT followed by a second wash with wash buffer 2 for 1 min at 37掳C and a final wash step with acetonitrile for 30 sec at RT.	Cy3 labeled cRNAs were hybridized overnight (17 hours, 65掳C) to Agilent Whole Human Genome Oligo Microarrays (44K, Design ID 014850) using Agilent鈥檚 recommended hybridization chamber and oven.Finally, microarrays were washed once with wash buffer 1 for 1 min at RT followed by a second wash with wash buffer 2 for 1 min at 37掳C and a final wash step with acetonitrile for 30 sec at RT.	Cy3 labeled cRNAs were hybridized overnight (17 hours, 65掳C) to Agilent Whole Human Genome Oligo Microarrays (44K, Design ID 014850) using Agilent鈥檚 recommended hybridization chamber and oven.Finally, microarrays were washed once with wash buffer 1 for 1 min at RT followed by a second wash with wash buffer 2 for 1 min at 37掳C and a final wash step with acetonitrile for 30 sec at RT.	Cy3 labeled cRNAs were hybridized overnight (17 hours, 65掳C) to Agilent Whole Human Genome Oligo Microarrays (44K, Design ID 014850) using Agilent鈥檚 recommended hybridization chamber and oven.Finally, microarrays were washed once with wash buffer 1 for 1 min at RT followed by a second wash with wash buffer 2 for 1 min at 37掳C and a final wash step with acetonitrile for 30 sec at RT.	Cy3 labeled cRNAs were hybridized overnight (17 hours, 65掳C) to Agilent Whole Human Genome Oligo Microarrays (44K, Design ID 014850) using Agilent鈥檚 recommended hybridization chamber and oven.Finally, microarrays were washed once with wash buffer 1 for 1 min at RT followed by a second wash with wash buffer 2 for 1 min at 37掳C and a final wash step with acetonitrile for 30 sec at RT.	Cy3 labeled cRNAs were hybridized overnight (17 hours, 65掳C) to Agilent Whole Human Genome Oligo Microarrays (44K, Design ID 014850) using Agilent鈥檚 recommended hybridization chamber and oven.Finally, microarrays were washed once with wash buffer 1 for 1 min at RT followed by a second wash with wash buffer 2 for 1 min at 37掳C and a final wash step with acetonitrile for 30 sec at RT.	Cy3 labeled cRNAs were hybridized overnight (17 hours, 65掳C) to Agilent Whole Human Genome Oligo Microarrays (44K, Design ID 014850) using Agilent鈥檚 recommended hybridization chamber and oven.Finally, microarrays were washed once with wash buffer 1 for 1 min at RT followed by a second wash with wash buffer 2 for 1 min at 37掳C and a final wash step with acetonitrile for 30 sec at RT.	Cy3 labeled cRNAs were hybridized overnight (17 hours, 65掳C) to Agilent Whole Human Genome Oligo Microarrays (44K, Design ID 014850) using Agilent鈥檚 recommended hybridization chamber and oven.Finally, microarrays were washed once with wash buffer 1 for 1 min at RT followed by a second wash with wash buffer 2 for 1 min at 37掳C and a final wash step with acetonitrile for 30 sec at RT.	Cy3 labeled cRNAs were hybridized overnight (17 hours, 65掳C) to Agilent Whole Human Genome Oligo Microarrays (44K, Design ID 014850) using Agilent鈥檚 recommended hybridization chamber and oven.Finally, microarrays were washed once with wash buffer 1 for 1 min at RT followed by a second wash with wash buffer 2 for 1 min at 37掳C and a final wash step with acetonitrile for 30 sec at RT.	Cy3 labeled cRNAs were hybridized overnight (17 hours, 65掳C) to Agilent Whole Human Genome Oligo Microarrays (44K, Design ID 014850) using Agilent鈥檚 recommended hybridization chamber and oven.Finally, microarrays were washed once with wash buffer 1 for 1 min at RT followed by a second wash with wash buffer 2 for 1 min at 37掳C and a final wash step with acetonitrile for 30 sec at RT.	Cy3 labeled cRNAs were hybridized overnight (17 hours, 65掳C) to Agilent Whole Human Genome Oligo Microarrays (44K, Design ID 014850) using Agilent鈥檚 recommended hybridization chamber and oven.Finally, microarrays were washed once with wash buffer 1 for 1 min at RT followed by a second wash with wash buffer 2 for 1 min at 37掳C and a final wash step with acetonitrile for 30 sec at RT.	Cy3 labeled cRNAs were hybridized overnight (17 hours, 65掳C) to Agilent Whole Human Genome Oligo Microarrays (44K, Design ID 014850) using Agilent鈥檚 recommended hybridization chamber and oven.Finally, microarrays were washed once with wash buffer 1 for 1 min at RT followed by a second wash with wash buffer 2 for 1 min at 37掳C and a final wash step with acetonitrile for 30 sec at RT.	Cy3 labeled cRNAs were hybridized overnight (17 hours, 65掳C) to Agilent Whole Human Genome Oligo Microarrays (44K, Design ID 014850) using Agilent鈥檚 recommended hybridization chamber and oven.Finally, microarrays were washed once with wash buffer 1 for 1 min at RT followed by a second wash with wash buffer 2 for 1 min at 37掳C and a final wash step with acetonitrile for 30 sec at RT.	Cy3 labeled cRNAs were hybridized overnight (17 hours, 65掳C) to Agilent Whole Human Genome Oligo Microarrays (44K, Design ID 014850) using Agilent鈥檚 recommended hybridization chamber and oven.Finally, microarrays were washed once with wash buffer 1 for 1 min at RT followed by a second wash with wash buffer 2 for 1 min at 37掳C and a final wash step with acetonitrile for 30 sec at RT.	Cy3 labeled cRNAs were hybridized overnight (17 hours, 65掳C) to Agilent Whole Human Genome Oligo Microarrays (44K, Design ID 014850) using Agilent鈥檚 recommended hybridization chamber and oven.Finally, microarrays were washed once with wash buffer 1 for 1 min at RT followed by a second wash with wash buffer 2 for 1 min at 37掳C and a final wash step with acetonitrile for 30 sec at RT.	Cy3 labeled cRNAs were hybridized overnight (17 hours, 65掳C) to Agilent Whole Human Genome Oligo Microarrays (44K, Design ID 014850) using Agilent鈥檚 recommended hybridization chamber and oven.Finally, microarrays were washed once with wash buffer 1 for 1 min at RT followed by a second wash with wash buffer 2 for 1 min at 37掳C and a final wash step with acetonitrile for 30 sec at RT.	Cy3 labeled cRNAs were hybridized overnight (17 hours, 65掳C) to Agilent Whole Human Genome Oligo Microarrays (44K, Design ID 014850) using Agilent鈥檚 recommended hybridization chamber and oven.Finally, microarrays were washed once with wash buffer 1 for 1 min at RT followed by a second wash with wash buffer 2 for 1 min at 37掳C and a final wash step with acetonitrile for 30 sec at RT.	Cy3 labeled cRNAs were hybridized overnight (17 hours, 65掳C) to Agilent Whole Human Genome Oligo Microarrays (44K, Design ID 014850) using Agilent鈥檚 recommended hybridization chamber and oven.Finally, microarrays were washed once with wash buffer 1 for 1 min at RT followed by a second wash with wash buffer 2 for 1 min at 37掳C and a final wash step with acetonitrile for 30 sec at RT.
!Sample_scan_protocol	Fluorescence signals of the hybridized Agilent Microarrays were detected using Agilent鈥檚 Microarray Scanner System (Agilent Technologies, Palo Alto, USA).	Fluorescence signals of the hybridized Agilent Microarrays were detected using Agilent鈥檚 Microarray Scanner System (Agilent Technologies, Palo Alto, USA).	Fluorescence signals of the hybridized Agilent Microarrays were detected using Agilent鈥檚 Microarray Scanner System (Agilent Technologies, Palo Alto, USA).	Fluorescence signals of the hybridized Agilent Microarrays were detected using Agilent鈥檚 Microarray Scanner System (Agilent Technologies, Palo Alto, USA).	Fluorescence signals of the hybridized Agilent Microarrays were detected using Agilent鈥檚 Microarray Scanner System (Agilent Technologies, Palo Alto, USA).	Fluorescence signals of the hybridized Agilent Microarrays were detected using Agilent鈥檚 Microarray Scanner System (Agilent Technologies, Palo Alto, USA).	Fluorescence signals of the hybridized Agilent Microarrays were detected using Agilent鈥檚 Microarray Scanner System (Agilent Technologies, Palo Alto, USA).	Fluorescence signals of the hybridized Agilent Microarrays were detected using Agilent鈥檚 Microarray Scanner System (Agilent Technologies, Palo Alto, USA).	Fluorescence signals of the hybridized Agilent Microarrays were detected using Agilent鈥檚 Microarray Scanner System (Agilent Technologies, Palo Alto, USA).	Fluorescence signals of the hybridized Agilent Microarrays were detected using Agilent鈥檚 Microarray Scanner System (Agilent Technologies, Palo Alto, USA).	Fluorescence signals of the hybridized Agilent Microarrays were detected using Agilent鈥檚 Microarray Scanner System (Agilent Technologies, Palo Alto, USA).	Fluorescence signals of the hybridized Agilent Microarrays were detected using Agilent鈥檚 Microarray Scanner System (Agilent Technologies, Palo Alto, USA).	Fluorescence signals of the hybridized Agilent Microarrays were detected using Agilent鈥檚 Microarray Scanner System (Agilent Technologies, Palo Alto, USA).	Fluorescence signals of the hybridized Agilent Microarrays were detected using Agilent鈥檚 Microarray Scanner System (Agilent Technologies, Palo Alto, USA).	Fluorescence signals of the hybridized Agilent Microarrays were detected using Agilent鈥檚 Microarray Scanner System (Agilent Technologies, Palo Alto, USA).	Fluorescence signals of the hybridized Agilent Microarrays were detected using Agilent鈥檚 Microarray Scanner System (Agilent Technologies, Palo Alto, USA).	Fluorescence signals of the hybridized Agilent Microarrays were detected using Agilent鈥檚 Microarray Scanner System (Agilent Technologies, Palo Alto, USA).	Fluorescence signals of the hybridized Agilent Microarrays were detected using Agilent鈥檚 Microarray Scanner System (Agilent Technologies, Palo Alto, USA).	Fluorescence signals of the hybridized Agilent Microarrays were detected using Agilent鈥檚 Microarray Scanner System (Agilent Technologies, Palo Alto, USA).	Fluorescence signals of the hybridized Agilent Microarrays were detected using Agilent鈥檚 Microarray Scanner System (Agilent Technologies, Palo Alto, USA).	Fluorescence signals of the hybridized Agilent Microarrays were detected using Agilent鈥檚 Microarray Scanner System (Agilent Technologies, Palo Alto, USA).	Fluorescence signals of the hybridized Agilent Microarrays were detected using Agilent鈥檚 Microarray Scanner System (Agilent Technologies, Palo Alto, USA).	Fluorescence signals of the hybridized Agilent Microarrays were detected using Agilent鈥檚 Microarray Scanner System (Agilent Technologies, Palo Alto, USA).	Fluorescence signals of the hybridized Agilent Microarrays were detected using Agilent鈥檚 Microarray Scanner System (Agilent Technologies, Palo Alto, USA).	Fluorescence signals of the hybridized Agilent Microarrays were detected using Agilent鈥檚 Microarray Scanner System (Agilent Technologies, Palo Alto, USA).	Fluorescence signals of the hybridized Agilent Microarrays were detected using Agilent鈥檚 Microarray Scanner System (Agilent Technologies, Palo Alto, USA).	Fluorescence signals of the hybridized Agilent Microarrays were detected using Agilent鈥檚 Microarray Scanner System (Agilent Technologies, Palo Alto, USA).	Fluorescence signals of the hybridized Agilent Microarrays were detected using Agilent鈥檚 Microarray Scanner System (Agilent Technologies, Palo Alto, USA).	Fluorescence signals of the hybridized Agilent Microarrays were detected using Agilent鈥檚 Microarray Scanner System (Agilent Technologies, Palo Alto, USA).	Fluorescence signals of the hybridized Agilent Microarrays were detected using Agilent鈥檚 Microarray Scanner System (Agilent Technologies, Palo Alto, USA).	Fluorescence signals of the hybridized Agilent Microarrays were detected using Agilent鈥檚 Microarray Scanner System (Agilent Technologies, Palo Alto, USA).	Fluorescence signals of the hybridized Agilent Microarrays were detected using Agilent鈥檚 Microarray Scanner System (Agilent Technologies, Palo Alto, USA).	Fluorescence signals of the hybridized Agilent Microarrays were detected using Agilent鈥檚 Microarray Scanner System (Agilent Technologies, Palo Alto, USA).	Fluorescence signals of the hybridized Agilent Microarrays were detected using Agilent鈥檚 Microarray Scanner System (Agilent Technologies, Palo Alto, USA).	Fluorescence signals of the hybridized Agilent Microarrays were detected using Agilent鈥檚 Microarray Scanner System (Agilent Technologies, Palo Alto, USA).	Fluorescence signals of the hybridized Agilent Microarrays were detected using Agilent鈥檚 Microarray Scanner System (Agilent Technologies, Palo Alto, USA).	Fluorescence signals of the hybridized Agilent Microarrays were detected using Agilent鈥檚 Microarray Scanner System (Agilent Technologies, Palo Alto, USA).	Fluorescence signals of the hybridized Agilent Microarrays were detected using Agilent鈥檚 Microarray Scanner System (Agilent Technologies, Palo Alto, USA).	Fluorescence signals of the hybridized Agilent Microarrays were detected using Agilent鈥檚 Microarray Scanner System (Agilent Technologies, Palo Alto, USA).	Fluorescence signals of the hybridized Agilent Microarrays were detected using Agilent鈥檚 Microarray Scanner System (Agilent Technologies, Palo Alto, USA).	Fluorescence signals of the hybridized Agilent Microarrays were detected using Agilent鈥檚 Microarray Scanner System (Agilent Technologies, Palo Alto, USA).	Fluorescence signals of the hybridized Agilent Microarrays were detected using Agilent鈥檚 Microarray Scanner System (Agilent Technologies, Palo Alto, USA).	Fluorescence signals of the hybridized Agilent Microarrays were detected using Agilent鈥檚 Microarray Scanner System (Agilent Technologies, Palo Alto, USA).	Fluorescence signals of the hybridized Agilent Microarrays were detected using Agilent鈥檚 Microarray Scanner System (Agilent Technologies, Palo Alto, USA).	Fluorescence signals of the hybridized Agilent Microarrays were detected using Agilent鈥檚 Microarray Scanner System (Agilent Technologies, Palo Alto, USA).	Fluorescence signals of the hybridized Agilent Microarrays were detected using Agilent鈥檚 Microarray Scanner System (Agilent Technologies, Palo Alto, USA).	Fluorescence signals of the hybridized Agilent Microarrays were detected using Agilent鈥檚 Microarray Scanner System (Agilent Technologies, Palo Alto, USA).	Fluorescence signals of the hybridized Agilent Microarrays were detected using Agilent鈥檚 Microarray Scanner System (Agilent Technologies, Palo Alto, USA).	Fluorescence signals of the hybridized Agilent Microarrays were detected using Agilent鈥檚 Microarray Scanner System (Agilent Technologies, Palo Alto, USA).
!Sample_description	Gene expression of tumor liver tissue	Gene expression of tumor liver tissue	Gene expression of tumor liver tissue	Gene expression of tumor liver tissue	Gene expression of tumor liver tissue	Gene expression of tumor liver tissue	Gene expression of tumor liver tissue	Gene expression of tumor liver tissue	Gene expression of tumor liver tissue	Gene expression of tumor liver tissue	Gene expression of tumor liver tissue	Gene expression of tumor liver tissue	Gene expression of tumor liver tissue	Gene expression of tumor liver tissue	Gene expression of tumor liver tissue	Gene expression of tumor liver tissue	Gene expression of tumor liver tissue	Gene expression of tumor liver tissue	Gene expression of tumor liver tissue	Gene expression of tumor liver tissue	Gene expression of tumor liver tissue	Gene expression of tumor liver tissue	Gene expression of tumor liver tissue	Gene expression of tumor liver tissue	Gene expression of tumor liver tissue	Gene expression of tumor liver tissue	Gene expression of tumor liver tissue	Gene expression of tumor liver tissue	Gene expression of tumor liver tissue	Gene expression of tumor liver tissue	Gene expression of tumor liver tissue	Gene expression of tumor liver tissue	Gene expression of tumor liver tissue	Gene expression of tumor liver tissue	Gene expression of tumor liver tissue	Gene expression of tumor liver tissue	Gene expression of tumor liver tissue	Gene expression of tumor liver tissue	Gene expression of tumor liver tissue	Gene expression of tumor liver tissue	Gene expression of tumor liver tissue	Gene expression of tumor liver tissue	Gene expression of tumor liver tissue	Gene expression of tumor liver tissue	Gene expression of tumor liver tissue	Gene expression of tumor liver tissue	Gene expression of tumor liver tissue	Gene expression of tumor liver tissue	Gene expression of tumor liver tissue
!Sample_data_processing	The Agilent Feature Extraction Software was used to read out and process the microarray image files.	The Agilent Feature Extraction Software was used to read out and process the microarray image files.	The Agilent Feature Extraction Software was used to read out and process the microarray image files.	The Agilent Feature Extraction Software was used to read out and process the microarray image files.	The Agilent Feature Extraction Software was used to read out and process the microarray image files.	The Agilent Feature Extraction Software was used to read out and process the microarray image files.	The Agilent Feature Extraction Software was used to read out and process the microarray image files.	The Agilent Feature Extraction Software was used to read out and process the microarray image files.	The Agilent Feature Extraction Software was used to read out and process the microarray image files.	The Agilent Feature Extraction Software was used to read out and process the microarray image files.	The Agilent Feature Extraction Software was used to read out and process the microarray image files.	The Agilent Feature Extraction Software was used to read out and process the microarray image files.	The Agilent Feature Extraction Software was used to read out and process the microarray image files.	The Agilent Feature Extraction Software was used to read out and process the microarray image files.	The Agilent Feature Extraction Software was used to read out and process the microarray image files.	The Agilent Feature Extraction Software was used to read out and process the microarray image files.	The Agilent Feature Extraction Software was used to read out and process the microarray image files.	The Agilent Feature Extraction Software was used to read out and process the microarray image files.	The Agilent Feature Extraction Software was used to read out and process the microarray image files.	The Agilent Feature Extraction Software was used to read out and process the microarray image files.	The Agilent Feature Extraction Software was used to read out and process the microarray image files.	The Agilent Feature Extraction Software was used to read out and process the microarray image files.	The Agilent Feature Extraction Software was used to read out and process the microarray image files.	The Agilent Feature Extraction Software was used to read out and process the microarray image files.	The Agilent Feature Extraction Software was used to read out and process the microarray image files.	The Agilent Feature Extraction Software was used to read out and process the microarray image files.	The Agilent Feature Extraction Software was used to read out and process the microarray image files.	The Agilent Feature Extraction Software was used to read out and process the microarray image files.	The Agilent Feature Extraction Software was used to read out and process the microarray image files.	The Agilent Feature Extraction Software was used to read out and process the microarray image files.	The Agilent Feature Extraction Software was used to read out and process the microarray image files.	The Agilent Feature Extraction Software was used to read out and process the microarray image files.	The Agilent Feature Extraction Software was used to read out and process the microarray image files.	The Agilent Feature Extraction Software was used to read out and process the microarray image files.	The Agilent Feature Extraction Software was used to read out and process the microarray image files.	The Agilent Feature Extraction Software was used to read out and process the microarray image files.	The Agilent Feature Extraction Software was used to read out and process the microarray image files.	The Agilent Feature Extraction Software was used to read out and process the microarray image files.	The Agilent Feature Extraction Software was used to read out and process the microarray image files.	The Agilent Feature Extraction Software was used to read out and process the microarray image files.	The Agilent Feature Extraction Software was used to read out and process the microarray image files.	The Agilent Feature Extraction Software was used to read out and process the microarray image files.	The Agilent Feature Extraction Software was used to read out and process the microarray image files.	The Agilent Feature Extraction Software was used to read out and process the microarray image files.	The Agilent Feature Extraction Software was used to read out and process the microarray image files.	The Agilent Feature Extraction Software was used to read out and process the microarray image files.	The Agilent Feature Extraction Software was used to read out and process the microarray image files.	The Agilent Feature Extraction Software was used to read out and process the microarray image files.	The Agilent Feature Extraction Software was used to read out and process the microarray image files.
!Sample_platform_id	GPL6480	GPL6480	GPL6480	GPL6480	GPL6480	GPL6480	GPL6480	GPL6480	GPL6480	GPL6480	GPL6480	GPL6480	GPL6480	GPL6480	GPL6480	GPL6480	GPL6480	GPL6480	GPL6480	GPL6480	GPL6480	GPL6480	GPL6480	GPL6480	GPL6480	GPL6480	GPL6480	GPL6480	GPL6480	GPL6480	GPL6480	GPL6480	GPL6480	GPL6480	GPL6480	GPL6480	GPL6480	GPL6480	GPL6480	GPL6480	GPL6480	GPL6480	GPL6480	GPL6480	GPL6480	GPL6480	GPL6480	GPL6480	GPL6480
!Sample_contact_name	Erica,,Villa	Erica,,Villa	Erica,,Villa	Erica,,Villa	Erica,,Villa	Erica,,Villa	Erica,,Villa	Erica,,Villa	Erica,,Villa	Erica,,Villa	Erica,,Villa	Erica,,Villa	Erica,,Villa	Erica,,Villa	Erica,,Villa	Erica,,Villa	Erica,,Villa	Erica,,Villa	Erica,,Villa	Erica,,Villa	Erica,,Villa	Erica,,Villa	Erica,,Villa	Erica,,Villa	Erica,,Villa	Erica,,Villa	Erica,,Villa	Erica,,Villa	Erica,,Villa	Erica,,Villa	Erica,,Villa	Erica,,Villa	Erica,,Villa	Erica,,Villa	Erica,,Villa	Erica,,Villa	Erica,,Villa	Erica,,Villa	Erica,,Villa	Erica,,Villa	Erica,,Villa	Erica,,Villa	Erica,,Villa	Erica,,Villa	Erica,,Villa	Erica,,Villa	Erica,,Villa	Erica,,Villa	Erica,,Villa
!Sample_contact_email	erica.villa@unimore.it	erica.villa@unimore.it	erica.villa@unimore.it	erica.villa@unimore.it	erica.villa@unimore.it	erica.villa@unimore.it	erica.villa@unimore.it	erica.villa@unimore.it	erica.villa@unimore.it	erica.villa@unimore.it	erica.villa@unimore.it	erica.villa@unimore.it	erica.villa@unimore.it	erica.villa@unimore.it	erica.villa@unimore.it	erica.villa@unimore.it	erica.villa@unimore.it	erica.villa@unimore.it	erica.villa@unimore.it	erica.villa@unimore.it	erica.villa@unimore.it	erica.villa@unimore.it	erica.villa@unimore.it	erica.villa@unimore.it	erica.villa@unimore.it	erica.villa@unimore.it	erica.villa@unimore.it	erica.villa@unimore.it	erica.villa@unimore.it	erica.villa@unimore.it	erica.villa@unimore.it	erica.villa@unimore.it	erica.villa@unimore.it	erica.villa@unimore.it	erica.villa@unimore.it	erica.villa@unimore.it	erica.villa@unimore.it	erica.villa@unimore.it	erica.villa@unimore.it	erica.villa@unimore.it	erica.villa@unimore.it	erica.villa@unimore.it	erica.villa@unimore.it	erica.villa@unimore.it	erica.villa@unimore.it	erica.villa@unimore.it	erica.villa@unimore.it	erica.villa@unimore.it	erica.villa@unimore.it
!Sample_contact_phone	390594225308	390594225308	390594225308	390594225308	390594225308	390594225308	390594225308	390594225308	390594225308	390594225308	390594225308	390594225308	390594225308	390594225308	390594225308	390594225308	390594225308	390594225308	390594225308	390594225308	390594225308	390594225308	390594225308	390594225308	390594225308	390594225308	390594225308	390594225308	390594225308	390594225308	390594225308	390594225308	390594225308	390594225308	390594225308	390594225308	390594225308	390594225308	390594225308	390594225308	390594225308	390594225308	390594225308	390594225308	390594225308	390594225308	390594225308	390594225308	390594225308
!Sample_contact_institute	University of Modena and Reggio Emilia	University of Modena and Reggio Emilia	University of Modena and Reggio Emilia	University of Modena and Reggio Emilia	University of Modena and Reggio Emilia	University of Modena and Reggio Emilia	University of Modena and Reggio Emilia	University of Modena and Reggio Emilia	University of Modena and Reggio Emilia	University of Modena and Reggio Emilia	University of Modena and Reggio Emilia	University of Modena and Reggio Emilia	University of Modena and Reggio Emilia	University of Modena and Reggio Emilia	University of Modena and Reggio Emilia	University of Modena and Reggio Emilia	University of Modena and Reggio Emilia	University of Modena and Reggio Emilia	University of Modena and Reggio Emilia	University of Modena and Reggio Emilia	University of Modena and Reggio Emilia	University of Modena and Reggio Emilia	University of Modena and Reggio Emilia	University of Modena and Reggio Emilia	University of Modena and Reggio Emilia	University of Modena and Reggio Emilia	University of Modena and Reggio Emilia	University of Modena and Reggio Emilia	University of Modena and Reggio Emilia	University of Modena and Reggio Emilia	University of Modena and Reggio Emilia	University of Modena and Reggio Emilia	University of Modena and Reggio Emilia	University of Modena and Reggio Emilia	University of Modena and Reggio Emilia	University of Modena and Reggio Emilia	University of Modena and Reggio Emilia	University of Modena and Reggio Emilia	University of Modena and Reggio Emilia	University of Modena and Reggio Emilia	University of Modena and Reggio Emilia	University of Modena and Reggio Emilia	University of Modena and Reggio Emilia	University of Modena and Reggio Emilia	University of Modena and Reggio Emilia	University of Modena and Reggio Emilia	University of Modena and Reggio Emilia	University of Modena and Reggio Emilia	University of Modena and Reggio Emilia
!Sample_contact_address	Via del Pozzo 71	Via del Pozzo 71	Via del Pozzo 71	Via del Pozzo 71	Via del Pozzo 71	Via del Pozzo 71	Via del Pozzo 71	Via del Pozzo 71	Via del Pozzo 71	Via del Pozzo 71	Via del Pozzo 71	Via del Pozzo 71	Via del Pozzo 71	Via del Pozzo 71	Via del Pozzo 71	Via del Pozzo 71	Via del Pozzo 71	Via del Pozzo 71	Via del Pozzo 71	Via del Pozzo 71	Via del Pozzo 71	Via del Pozzo 71	Via del Pozzo 71	Via del Pozzo 71	Via del Pozzo 71	Via del Pozzo 71	Via del Pozzo 71	Via del Pozzo 71	Via del Pozzo 71	Via del Pozzo 71	Via del Pozzo 71	Via del Pozzo 71	Via del Pozzo 71	Via del Pozzo 71	Via del Pozzo 71	Via del Pozzo 71	Via del Pozzo 71	Via del Pozzo 71	Via del Pozzo 71	Via del Pozzo 71	Via del Pozzo 71	Via del Pozzo 71	Via del Pozzo 71	Via del Pozzo 71	Via del Pozzo 71	Via del Pozzo 71	Via del Pozzo 71	Via del Pozzo 71	Via del Pozzo 71
!Sample_contact_city	Modena	Modena	Modena	Modena	Modena	Modena	Modena	Modena	Modena	Modena	Modena	Modena	Modena	Modena	Modena	Modena	Modena	Modena	Modena	Modena	Modena	Modena	Modena	Modena	Modena	Modena	Modena	Modena	Modena	Modena	Modena	Modena	Modena	Modena	Modena	Modena	Modena	Modena	Modena	Modena	Modena	Modena	Modena	Modena	Modena	Modena	Modena	Modena	Modena
!Sample_contact_zip/postal_code	41124	41124	41124	41124	41124	41124	41124	41124	41124	41124	41124	41124	41124	41124	41124	41124	41124	41124	41124	41124	41124	41124	41124	41124	41124	41124	41124	41124	41124	41124	41124	41124	41124	41124	41124	41124	41124	41124	41124	41124	41124	41124	41124	41124	41124	41124	41124	41124	41124
!Sample_contact_country	Italy	Italy	Italy	Italy	Italy	Italy	Italy	Italy	Italy	Italy	Italy	Italy	Italy	Italy	Italy	Italy	Italy	Italy	Italy	Italy	Italy	Italy	Italy	Italy	Italy	Italy	Italy	Italy	Italy	Italy	Italy	Italy	Italy	Italy	Italy	Italy	Italy	Italy	Italy	Italy	Italy	Italy	Italy	Italy	Italy	Italy	Italy	Italy	Italy
!Sample_supplementary_file	ftp://ftp.ncbi.nlm.nih.gov/geo/samples/GSM1310nnn/GSM1310570/suppl/GSM1310570_US22502695_251485034933_S01_GE1-v5_95_Feb07_1_1.txt.gz	ftp://ftp.ncbi.nlm.nih.gov/geo/samples/GSM1310nnn/GSM1310571/suppl/GSM1310571_US22502695_251485034933_S01_GE1-v5_95_Feb07_1_3.txt.gz	ftp://ftp.ncbi.nlm.nih.gov/geo/samples/GSM1310nnn/GSM1310572/suppl/GSM1310572_US22502695_251485034935_S01_GE1-v5_95_Feb07_1_1.txt.gz	ftp://ftp.ncbi.nlm.nih.gov/geo/samples/GSM1310nnn/GSM1310573/suppl/GSM1310573_US22502695_251485034935_S01_GE1-v5_95_Feb07_1_3.txt.gz	ftp://ftp.ncbi.nlm.nih.gov/geo/samples/GSM1310nnn/GSM1310574/suppl/GSM1310574_US22502695_251485034938_S01_GE1-v5_95_Feb07_1_1.txt.gz	ftp://ftp.ncbi.nlm.nih.gov/geo/samples/GSM1310nnn/GSM1310575/suppl/GSM1310575_US22502695_251485034936_S01_GE1-v5_95_Feb07_1_3.txt.gz	ftp://ftp.ncbi.nlm.nih.gov/geo/samples/GSM1310nnn/GSM1310576/suppl/GSM1310576_US22502695_251485034937_S01_GE1-v5_95_Feb07_1_4.txt.gz	ftp://ftp.ncbi.nlm.nih.gov/geo/samples/GSM1310nnn/GSM1310577/suppl/GSM1310577_251485039322_S01_GE1-v5_10_Apr08_1_2.txt.gz	ftp://ftp.ncbi.nlm.nih.gov/geo/samples/GSM1310nnn/GSM1310578/suppl/GSM1310578_251485039322_S01_GE1-v5_10_Apr08_1_4.txt.gz	ftp://ftp.ncbi.nlm.nih.gov/geo/samples/GSM1310nnn/GSM1310579/suppl/GSM1310579_251485039325_S01_GE1-v5_10_Apr08_1_2.txt.gz	ftp://ftp.ncbi.nlm.nih.gov/geo/samples/GSM1310nnn/GSM1310580/suppl/GSM1310580_251485039325_S01_GE1-v5_10_Apr08_1_4.txt.gz	ftp://ftp.ncbi.nlm.nih.gov/geo/samples/GSM1310nnn/GSM1310581/suppl/GSM1310581_251485039326_S01_GE1-v5_10_Apr08_1_2.txt.gz	ftp://ftp.ncbi.nlm.nih.gov/geo/samples/GSM1310nnn/GSM1310582/suppl/GSM1310582_251485042570_S01_GE1-v5_10_Apr08_1_2.txt.gz	ftp://ftp.ncbi.nlm.nih.gov/geo/samples/GSM1310nnn/GSM1310583/suppl/GSM1310583_251485042570_S01_GE1-v5_10_Apr08_1_4.txt.gz	ftp://ftp.ncbi.nlm.nih.gov/geo/samples/GSM1310nnn/GSM1310584/suppl/GSM1310584_251485042718_S01_GE1-v5_10_Apr08_1_2.txt.gz	ftp://ftp.ncbi.nlm.nih.gov/geo/samples/GSM1310nnn/GSM1310585/suppl/GSM1310585_251485059730_S01_GE1_105_Jan09_1_2.txt.gz	ftp://ftp.ncbi.nlm.nih.gov/geo/samples/GSM1310nnn/GSM1310586/suppl/GSM1310586_251485042718_S01_GE1-v5_10_Apr08_1_4.txt.gz	ftp://ftp.ncbi.nlm.nih.gov/geo/samples/GSM1310nnn/GSM1310587/suppl/GSM1310587_251485043447_S01_GE1_105_Jan09_1_3.txt.gz	ftp://ftp.ncbi.nlm.nih.gov/geo/samples/GSM1310nnn/GSM1310588/suppl/GSM1310588_251485042719_S01_GE1-v5_10_Apr08_1_4.txt.gz	ftp://ftp.ncbi.nlm.nih.gov/geo/samples/GSM1310nnn/GSM1310589/suppl/GSM1310589_251485043446_S01_GE1_105_Jan09_1_3.txt.gz	ftp://ftp.ncbi.nlm.nih.gov/geo/samples/GSM1310nnn/GSM1310590/suppl/GSM1310590_251485043447_S01_GE1_105_Jan09_1_1.txt.gz	ftp://ftp.ncbi.nlm.nih.gov/geo/samples/GSM1310nnn/GSM1310591/suppl/GSM1310591_251485043447_S01_GE1_105_Jan09_1_2.txt.gz	ftp://ftp.ncbi.nlm.nih.gov/geo/samples/GSM1310nnn/GSM1310592/suppl/GSM1310592_251485043448_S01_GE1_105_Jan09_1_1.txt.gz	ftp://ftp.ncbi.nlm.nih.gov/geo/samples/GSM1310nnn/GSM1310593/suppl/GSM1310593_251485043448_S01_GE1_105_Jan09_1_3.txt.gz	ftp://ftp.ncbi.nlm.nih.gov/geo/samples/GSM1310nnn/GSM1310594/suppl/GSM1310594_251485046535_S01_GE1_105_Jan09_1_1.txt.gz	ftp://ftp.ncbi.nlm.nih.gov/geo/samples/GSM1310nnn/GSM1310595/suppl/GSM1310595_251485046535_S01_GE1_105_Jan09_1_2.txt.gz	ftp://ftp.ncbi.nlm.nih.gov/geo/samples/GSM1310nnn/GSM1310596/suppl/GSM1310596_251485046534_S01_GE1_105_Jan09_1_2.txt.gz	ftp://ftp.ncbi.nlm.nih.gov/geo/samples/GSM1310nnn/GSM1310597/suppl/GSM1310597_251485046534_S01_GE1_105_Jan09_1_4.txt.gz	ftp://ftp.ncbi.nlm.nih.gov/geo/samples/GSM1310nnn/GSM1310598/suppl/GSM1310598_251485046535_S01_GE1_105_Jan09_1_4.txt.gz	ftp://ftp.ncbi.nlm.nih.gov/geo/samples/GSM1310nnn/GSM1310599/suppl/GSM1310599_251485051534_S01_GE1_105_Jan09_1_2.txt.gz	ftp://ftp.ncbi.nlm.nih.gov/geo/samples/GSM1310nnn/GSM1310600/suppl/GSM1310600_251485051534_S01_GE1_105_Jan09_1_4.txt.gz	ftp://ftp.ncbi.nlm.nih.gov/geo/samples/GSM1310nnn/GSM1310601/suppl/GSM1310601_251485051535_S01_GE1_105_Jan09_1_2.txt.gz	ftp://ftp.ncbi.nlm.nih.gov/geo/samples/GSM1310nnn/GSM1310602/suppl/GSM1310602_251485051535_S01_GE1_105_Jan09_1_4.txt.gz	ftp://ftp.ncbi.nlm.nih.gov/geo/samples/GSM1310nnn/GSM1310603/suppl/GSM1310603_251485051536_S01_GE1_105_Jan09_1_2.txt.gz	ftp://ftp.ncbi.nlm.nih.gov/geo/samples/GSM1310nnn/GSM1310604/suppl/GSM1310604_251485051536_S01_GE1_105_Jan09_1_4.txt.gz	ftp://ftp.ncbi.nlm.nih.gov/geo/samples/GSM1310nnn/GSM1310605/suppl/GSM1310605_251485059730_S01_GE1_105_Jan09_1_4.txt.gz	ftp://ftp.ncbi.nlm.nih.gov/geo/samples/GSM1310nnn/GSM1310606/suppl/GSM1310606_251485051537_S01_GE1_105_Jan09_1_2.txt.gz	ftp://ftp.ncbi.nlm.nih.gov/geo/samples/GSM1310nnn/GSM1310607/suppl/GSM1310607_251485051537_S01_GE1_105_Jan09_1_4.txt.gz	ftp://ftp.ncbi.nlm.nih.gov/geo/samples/GSM1310nnn/GSM1310608/suppl/GSM1310608_251485051538_S01_GE1_105_Jan09_1_2.txt.gz	ftp://ftp.ncbi.nlm.nih.gov/geo/samples/GSM1310nnn/GSM1310609/suppl/GSM1310609_251485051538_S01_GE1_105_Jan09_1_4.txt.gz	ftp://ftp.ncbi.nlm.nih.gov/geo/samples/GSM1310nnn/GSM1310610/suppl/GSM1310610_251485051547_S01_GE1_105_Jan09_1_2.txt.gz	ftp://ftp.ncbi.nlm.nih.gov/geo/samples/GSM1310nnn/GSM1310611/suppl/GSM1310611_251485059731_S01_GE1_105_Jan09_1_2.txt.gz	ftp://ftp.ncbi.nlm.nih.gov/geo/samples/GSM1310nnn/GSM1310612/suppl/GSM1310612_251485051547_S01_GE1_105_Jan09_1_4.txt.gz	ftp://ftp.ncbi.nlm.nih.gov/geo/samples/GSM1310nnn/GSM1310613/suppl/GSM1310613_251485051548_S01_GE1_105_Jan09_1_2.txt.gz	ftp://ftp.ncbi.nlm.nih.gov/geo/samples/GSM1310nnn/GSM1310614/suppl/GSM1310614_251485051548_S01_GE1_105_Jan09_1_4.txt.gz	ftp://ftp.ncbi.nlm.nih.gov/geo/samples/GSM1310nnn/GSM1310615/suppl/GSM1310615_251485059874_S01_GE1_105_Jan09_1_1.txt.gz	ftp://ftp.ncbi.nlm.nih.gov/geo/samples/GSM1310nnn/GSM1310616/suppl/GSM1310616_251485059874_S01_GE1_105_Jan09_1_3.txt.gz	ftp://ftp.ncbi.nlm.nih.gov/geo/samples/GSM1310nnn/GSM1310617/suppl/GSM1310617_251485059731_S01_GE1_105_Jan09_1_3.txt.gz	ftp://ftp.ncbi.nlm.nih.gov/geo/samples/GSM1310nnn/GSM1310618/suppl/GSM1310618_251485059875_S01_GE1_105_Jan09_1_2.txt.gz
!Sample_data_row_count	41000	41000	41000	41000	41000	41000	41000	41000	41000	41000	41000	41000	41000	41000	41000	41000	41000	41000	41000	41000	41000	41000	41000	41000	41000	41000	41000	41000	41000	41000	41000	41000	41000	41000	41000	41000	41000	41000	41000	41000	41000	41000	41000	41000	41000	41000	41000	41000	41000
!series_matrix_table_begin
ID_REF	GSM1310570	GSM1310571	GSM1310572	GSM1310573	GSM1310574	GSM1310575	GSM1310576	GSM1310577	GSM1310578	GSM1310579	GSM1310580	GSM1310581	GSM1310582	GSM1310583	GSM1310584	GSM1310585	GSM1310586	GSM1310587	GSM1310588	GSM1310589	GSM1310590	GSM1310591	GSM1310592	GSM1310593	GSM1310594	GSM1310595	GSM1310596	GSM1310597	GSM1310598	GSM1310599	GSM1310600	GSM1310601	GSM1310602	GSM1310603	GSM1310604	GSM1310605	GSM1310606	GSM1310607	GSM1310608	GSM1310609	GSM1310610	GSM1310611	GSM1310612	GSM1310613	GSM1310614	GSM1310615	GSM1310616	GSM1310617	GSM1310618
A_23_P100001	8.232	8.248	7.576	8.708	8.351	8.127	13.392	8.381	7.458	9.806	9.277	7.002	8.683	9.164	7.269	7.296	9.441	9.333	8.331	8.336	8.698	11.148	7.474	8.673	7.831	9.484	9.801	9.129	8.5	11.002	8.16	7.601	8.428	10.14	8.856	8.599	8.514	8.162	8.121	8.45	7.655	8.646	7.596	9.805	8.955	7.916	8.477	7.661	8.678
A_23_P100011	5.998	6.079	5.695	6.653	6.568	6.052	4.789	5.597	5.894	5.817	6.709	5.897	6.635	5.491	6.539	6.462	5.837	5.223	5.946	6.486	6.438	6.807	6.378	5.413	7.205	7.108	6.056	7.447	6.868	6.391	5.838	6.618	5.639	6.116	7.057	7.077	6.064	6.221	5.873	6.816	6.142	6.527	6.18	4.694	5.715	6.235	6.043	6.755	5.096
A_23_P100022	6.107	6.63	5.686	7.886	7.239	7.76	6.197	7.795	8.244	7.664	6.406	6.396	7.104	7.948	5.233	5.526	7.151	8.922	7.603	6.547	6.938	5.199	5.925	8.061	6.977	7.253	6.813	8.009	6.026	5.644	6.78	3.293	8.321	6.641	6.078	6.733	7.675	6.225	6.153	7.364	4.385	5.006	7.882	9.551	6.276	7.574	8.049	8.24	8.193
A_23_P100056	6.718	7.63	7.41	5.762	6.316	5.974	6.223	7.37	6.557	6.85	7.714	6.081	6.766	6.66	5.388	5.367	7.198	5.253	6.016	7.599	7.128	6.957	6.336	6.206	7.784	6.843	6.342	6.529	7.743	5.771	5.756	7.471	6.569	6.86	8.161	8.233	6.604	5.659	7.603	7.393	6.669	7.134	6.621	6.411	6.117	7.161	6.165	6.617	6.878
A_23_P100074	10.571	10.618	10.408	10.186	10.229	10.473	9.965	10.023	10.284	10.674	9.771	10.529	10.531	10.593	10.352	10.575	10.112	10.956	10.366	10.49	11.365	10.196	9.887	9.998	10.624	10.403	9.595	10.61	10.459	10.165	10.55	10.162	9.964	11.063	10.947	10.989	10.366	10.141	10.313	10.718	11.672	11.893	11.191	10.048	10.313	10.549	10.526	10.975	11.043
A_23_P100092	6.321	7.281	7.077	6.261	6.017	6.203	5.586	5.635	6.145	6.023	6.169	5.628	5.178	5.884	7.254	7.24	7.037	6.276	7.125	6.704	7.048	7.466	6.326	5.954	6.697	6.736	6.369	5.747	7.459	8.094	6.856	6.687	6.101	7.124	6.651	6.445	6.084	6.44	6.578	6.767	6.886	6.975	6.876	6.23	7.045	6.251	6.559	6.45	6.456
A_23_P100103	6.143	6.039	6.689	5.882	5.87	6.008	5.119	6.293	6.485	5.832	6.77	6.062	6.422	6.907	6.864	6.856	7.188	5.669	6.883	7.061	6.905	7.188	7.099	6.727	7.23	7.346	7.226	7.218	7.028	7.874	7.16	7.424	6.954	7.294	7.389	7.029	6.214	6.841	7.159	6.524	6.994	6.921	6.742	6.718	7.302	6.569	6.902	6.889	5.955
A_23_P100111	6.765	6.488	6.545	6.067	6.65	6.472	4.744	6.757	6.389	7.907	6.14	6.443	6.838	5.151	6.813	6.558	5.087	6.091	6.239	6.798	6.568	6.274	6.668	5.697	6.726	7.114	6.046	6.622	7.088	7.152	5.312	7.038	6.328	6.47	7.273	6.853	6.773	7.002	6.724	6.522	7.147	6.574	6.566	4.9	5.567	6.61	6.467	7.252	6.57
A_23_P100127	4.622	6.706	7.356	5.367	5.276	4.399	7.721	3.699	5.718	1.438	6.991	5.654	3.743	4.429	7.186	7.092	8.577	6.595	4.939	5.364	5.393	8.661	5.61	4.811	6.3	4.534	6.294	5.109	4.556	7.627	7.095	6.29	5.261	7.096	5.087	5.108	4.143	3.87	5.74	5.438	6.122	5.661	6.504	4.071	7.116	4.44	5.218	5.636	4.199
A_23_P100133	5.925	6.111	5.499	5.475	5.787	6.069	4.784	6.108	6.375	6.554	5.384	6.633	5.266	5.981	5.468	5.741	5.453	4.693	5.783	6.342	6.379	4.912	6.01	5.335	5.994	6.283	5.319	6.507	6.338	5.625	5.777	5.691	5.707	5.6	6.817	6.713	5.895	6.097	6.614	5.439	6.205	6.501	5.862	5.903	5.996	6.31	6.327	5.334	6.049
A_23_P100141	7.029	7.973	7.5	8.124	7.805	7.675	7.309	8.158	8.414	8.068	8.068	8.424	7.754	8.699	8.345	8.901	8.634	7.488	9.35	8.752	9.603	6.95	9.226	9.142	9.043	8.151	8.216	9.08	8.303	7.834	8.285	8.489	8.259	8.287	7.962	8.329	8.13	8.858	9.469	8.547	8.619	9.798	8.198	9.676	9.403	9.185	8.694	8.423	9.165
A_23_P100156	7.898	7.394	7.68	7.688	7.56	7.434	7.677	7.655	8.138	8	7.834	7.683	7.492	8.111	8.019	7.43	7.553	7.515	7.088	8.037	8.336	8.477	7.973	7.944	8.25	8.571	8.306	8.386	8.388	8.294	7.403	7.817	7.671	7.817	7.385	6.892	7.681	7.431	8.113	7.971	7.962	7.472	7.767	8.232	8.272	7.51	7.545	8.004	6.683
A_23_P100177	6.133	5.466	6.624	5.426	5.492	6.013	4.606	6.279	6.641	7.257	6.556	6.514	6.201	5.529	5.896	6.491	4.111	5.599	5.337	6.832	5.954	7.527	5.971	6.167	6.101	6.762	7.373	7.353	7.273	6.108	6.55	6.143	6.018	4.758	7.071	7.935	5.951	5.715	6.345	5.69	6.596	7.148	6.331	4.356	4.856	7.342	6.803	6.444	6.331
A_23_P100189	5.237	5.648	5.687	5.458	5.377	4.69	6.856	5.622	6.181	7.118	6.061	6.867	6.679	6.385	4.516	3.989	4.176	5.83	5.198	4.817	5.517	5.55	6.466	6.218	5.373	5.047	4.224	4.801	5.291	4.092	3.763	5.049	4.382	4.143	4.256	4.464	4.259	4.392	4.461	4.751	4.554	4.687	4.122	3.7	3.642	4.326	4.006	4.236	4.286
A_23_P100196	9.072	8.909	9.681	9.131	9.304	9.255	8.897	9.114	9.054	8.834	9.581	9.5	8.807	9.23	9.09	9.158	9.598	8.685	9.208	9.517	9.619	9.196	9.688	9.566	9.889	9.544	9.268	9.718	9.771	9.69	9.731	9.952	9.468	10.023	9.364	8.763	9.106	9.299	9.546	8.869	9.4	9.19	8.933	8.805	9.305	9.045	9.132	8.2	8.939
A_23_P100203	10.23	10.01	10.261	10.454	10.422	10.368	9.478	9.167	9.904	10.196	9.729	10.253	10.162	10.464	9.761	9.958	9.712	10.106	9.741	9.541	9.263	9.199	9.835	9.84	10.091	10.114	9.893	9.964	9.867	9.802	9.6	9.994	10.113	10.237	10.045	9.959	9.884	9.749	10.1	10.282	9.398	9.906	10.035	10.787	9.816	10.032	10.11	9.432	10.279
A_23_P100220	10.855	11.539	10.558	10.934	11.036	11.074	11.645	12.071	11.443	12.182	11.327	11.425	11.866	11.648	11.555	11.641	8.481	10.625	11.039	11.532	12.077	10.634	9.76	11.307	10.819	11.309	10.82	11.914	11.844	10.588	10.503	10.828	10.996	10.488	10.686	10.745	11.014	11.418	11.58	10.984	11.72	11.797	10.892	8.668	9.76	11.491	11.623	10.185	11.722
A_23_P100240	6.776	9.826	5.204	5.788	7.073	6.174	4.734	8.858	3.899	5.15	4.838	3.757	7.243	5.599	3.615	3.878	3.254	3.408	7.462	6.834	3.867	7.912	3.548	7.321	5.846	4.44	5.352	3.668	8.737	4.362	3.106	4.501	6.044	6.28	4.808	4.606	7.525	5.454	7.105	6.232	10.753	11.479	7.7	6.153	1.574	6.975	6.792	4.035	5.09
A_23_P10025	7.042	7.011	7.937	5.925	7.826	7.22	11.676	4.549	5.223	3.408	3.253	3.122	3.888	5.577	6.47	6.267	7.365	6.848	8.01	6.735	6.317	6.338	5.479	7.022	2.629	5.143	4.94	5.415	3.896	6.538	6.325	1.428	7.45	6.858	4.46	4.545	7.579	7.545	6.82	5.174	5.305	4.843	5.795	7.606	8.449	4.322	6.587	5.154	3.853
A_23_P100263	13.548	13.501	12.732	13.477	13.886	13.911	14.658	15.421	14.817	15.719	15.281	14.518	14.54	12.873	14.671	13.903	13.186	14.308	13.156	13.759	13.73	13.548	13.021	13.577	12.261	12.959	11.348	11.697	11.924	11.241	11.714	12.57	13.086	11.187	12.888	14.296	12.7	13.418	11.872	13.063	12.877	14.574	12.583	11.514	11.284	14.132	14.529	14.121	13.496
A_23_P100278	3.013	3.872	3.487	2.882	2.763	3.532	3.226	3.247	3.297	4.882	3.14	3.817	2.668	2.515	2.926	1.387	2.103	3.214	1.36	2.323	2.531	2.31	3.521	3.098	3.44	3.814	3.832	2.653	3.019	2.915	2.676	3.128	2.597	1.337	3.741	2.997	2.296	2.152	1.398	1.291	2.726	1.467	1.972	2.653	2.299	1.425	1.323	1.361	1.406
A_23_P100292	12.044	11.656	12.8	12.131	12.057	12	12.666	12.692	12.647	12.129	12.128	12.493	12.18	12.803	12.491	12.472	13.395	12.054	12.202	12.632	12.683	11.819	12.464	12.736	12.305	12.118	12.571	12.748	13.108	12.449	12.632	11.868	12.085	12.215	11.938	12.355	12.491	12.023	12.64	11.719	12.178	12.515	12.248	12.185	12.733	12.27	12.371	12.444	12.486
A_23_P100315	13.368	13.351	13.518	12.996	12.805	12.91	10.784	13.51	13.115	13.359	12.804	13.842	13.667	13.751	13.97	14.206	11.214	12.504	12.871	13.2	13.884	12.914	13.897	13.33	14.462	13.489	12.673	14.407	13.603	12.624	13.533	13.517	13.13	13.263	13.955	13.709	12.959	13.717	14.187	13.372	13.695	14.195	12.806	10.095	11.042	14.001	13.27	14.071	13.757
A_23_P100326	9.829	10.526	10.512	10.557	9.981	10.292	10.153	10.621	10.673	10.753	10.41	10.975	10.202	10.758	10.54	10.566	10.909	10.159	9.967	10.369	10.116	9.943	10.137	10.669	10.816	10.171	10.326	10.362	10.502	9.894	9.781	9.549	10.188	10.717	10.2	10.161	10.077	10.156	10.59	9.673	10.052	10.741	10.235	9.783	10.246	10.563	10.439	10.099	10.569
A_23_P100341	13.106	13.789	14.271	13.428	13.649	13.233	15.21	15.308	15.486	12.959	14.606	15.382	14.082	14.844	14.234	13.321	14.8	13.313	14.462	13.803	14.413	13.497	14.266	14.579	14.241	13.539	14.712	14.516	14.283	12.769	14.352	13.857	14.641	12.968	13.014	12.933	14.421	14.855	14.183	12.134	14.436	13.28	14.61	14.167	14.111	13.8	13.415	12.665	14.071
A_23_P100344	5.109	4.829	7.45	7.122	6.426	5.547	6.916	3.606	4.682	3.649	6.672	4.961	4.712	6.246	7.621	7.181	9.399	5.702	6.112	5.792	6.528	9.235	5.428	6.018	6.35	6.094	6.721	5.555	5.964	7.462	6.824	6.968	5.7	8.042	5.564	6.003	5.353	5.39	6.02	5.891	7.337	6.515	6.922	5.708	7.837	5.478	6.017	5.897	5.474
A_23_P100355	10.068	9.828	10.775	10.017		10.01	9.46	9.574	9.367	10.11	10.104	9.258	9.887	9.881	9.855	9.395	10.318	10.765	9.354	10.249	10.147	10.926	10.308	10.172	10.176	10.327	10.144	10.624	10.484	9.88	10.208	10.031	9.569	10.568	9.761	8.988	9.911	9.867	10.099	9.896	9.82	9.833	9.54	9.507	9.68	9.162	9.308	9.887	8.582
A_23_P100386	4.682	5.323	5.866	5.219	6.695	5.85	4.32	4.853	3.947	5.681	6.76	4.965	5.381	6.575	3.679	2.834	7.129	6.284	5.556	6.307	5.265	4.504	4.149	5.872	3.652	5.992	5.713	5.106	5.124	5.539	5.725	5.514	6.194	3.809	4.912	4.473	6.184	5.306	5.794	6.318	4.236	4.807	5.723	7.283	5.891	5.287	5.969	5.81	5.342
A_23_P100392	8.567	8.554	9.342	8.524	8.583	7.775	8.692	7.492	8.277	9.379	8.423	7.018	7.846	8.244	9.182	9.43	9.155	9.464	7.94	7.495	7.648	8.354	8.662	7.984	8.514	8.854	8.302	9.085	7.411	8.406	8.547	9.093	8.458	9.422	8.74	8.895	8.187	8.432	8.938	9.262	7.768	8.877	8.653	9.28	7.911	8.78	8.422	9.98	8.79
A_23_P100408	6.227	6.554	5.258	5.845	6.627	6.711	6.845	6.376	6.495	8.225	6.524	6.9	7.198		5.64	5.087	4.982	7.597	6.532	5.483	7.058	6.418	5.174	6.731	6.717	6.663	5.4	6.303	6.346	5.754	5.454	6.352	5.645	5.213	5.993	4.993	5.189	6.069	5.414	6.356	6.215	6.234	5.456	5.31	5.347	5.245	4.994	5.478	4.943
A_23_P100413	8.511	8.091	8.287	8.015	8.176	8.109	8.369	8.702	8.486	9.528	7.779	8.398	9.294	7.698	7.532	6.799	7.066	8.26	7.168	7.541	7.685	7.871	8.349	8.053	8.138	8.396	7.558	8.166	8.344	7.22	7.172	8.164	7.779	7.578	7.678	7.317	7.665	8.133	7.379	7.334	8.747	7.295	9.469	7.319	7.936	6.918	6.477	6.855	6.672
A_23_P100420	10.449	10.965	11.899	10.577	10.939	11.156	11.253	12.359	11.84	11.119	11.811	12.087	10.92	11.769	11.361	11.141	10.555	10.597	11.497	11.508	11.431	11.368	11.639	11.358	11.304	10.605	10.856	11.641	11.405	10.49	11.702	11.394	11.727	11.483	11.376	10.849	11.137	11.827	12.001	10.511	10.92	10.422	11.222	11.788	10.796	11.013	10.951	9.85	10.986
A_23_P100441	9.381	9.13	9.026	9.047	9.366	9.069	7.954	8.506	8.545	8.476	8.742	8.774	8.597	9.535	9.243	9.379	9.459	8.953	9.328	9.129	9.139	9.584	9.101	9.094	9.231	9.386	8.739	9.277	9.567	8.47	9.477	9.269	9.235	9.025	9.222	9.171	8.879	8.892	9.495	8.803	8.756	9.075	8.752	9.435	9.432	9.016	9.263	8.834	9.139
A_23_P100455	6.168	7.434	6.7	6.541	6.691	6.913	5.582	6.457	6.686	6.764	7.341	6.672	5.26	7.131	7.104	7.12	7.025	6.554	6.781	6.991	7.012	5.865	6.839	7.099	7.614	7.552	7.24	6.937	7.739	5.571	7.342	7.148	6.45	6.509	6.938	7.105	7.203	6.644	6.796	7.166	6.968	7.205	7.141	8.134	6.935	6.683	7.31	6.714	6.124
A_23_P100469	6.505	5.689	5.907	7.722	7.063	7.191	4.459	5.354	5.734	6.155	7.114	5.1	5.88	6.055	7.318	7.155	6.884	6.186	6.897	7.323	6.798	6.509	6.738	6.209	6.985	6.817	6.072	7.347	7.473	6.63	6.671	7.084	6.571	6.901	7.409	7.256	6.921	7.006	6.731	7.719	7.573	6.794	6.788	6.827	7.338	6.939	6.884	6.72	6.877
A_23_P100478	8.234	7.77	8.882	8.051	8.657	8.151	7.483	8.228	8.183	8.186	7.544	8.447	7.835	8.625	8.971	9.056	9.514	8.393	8.079	8.874	8.884	9.29	9.13	8.724	9.259	9.161	8.326	9.495	9.252	8.213	9.795	8.638	8.806	9.284	8.853	8.687	8.655	8.964	9.249	8.376	8.833	8.794	8.133	9.098	8.462	8.712	8.726	8.868	8.108
A_23_P100486	13.114	13.447	15.138	12.951	14.443	13.87	11.852	13.9	13.602	12.719	13.356	13.528	12.957	13.411	14.037	14.073	12.98	13.773	13.384	13.238	13.506	14.428	13.124	13.735	14.108	14.469	13.624	15.703	12.924	12.724	14.268	14.104	13.796	13.471	14.004	14.009	14.276	14.363	13.699	14.421	13.855	14.032	13.348	13.111	13.409	14.183	14.156	15.023	13.347
A_23_P100499	6.959	6.419	7.299	7.066	6.637	7.252	6.72	6.701	6.932	7.775	6.283	6.804	8.023	6.604	7.067	7.302	6.652	7.761	6.375	7.725	6.827	7.331	7.515	6.973	7.626	8.426	7.011	7.979	7.053	6.605	7.214	7.606	6.686	7.815	8.253	8.628	6.952	6.78	7.007	8.12	7.334	7.765	6.989	7.026	7.22	7.715	7.7	7.978	7.937
A_23_P100501	11.613	11.492	11.198	11.913	12.142	11.818	10.554	11.278	11.581	11.478	11.287	10.74	11.961	11.822	11.936	12.261	11.25	11.699	11.814	12.104	11.311	10.762	11.862	11.833	11.535	11.86	11.465	12.109	12.114	11.621	11.181	11.192	12.16	11.516	11.994	12.022	11.69	11.574	11.803	11.872	11.595	12.241	11.067	11.389	10.765	11.728	12.011	12.663	11.821
A_23_P100517	9.105	8.384	9.079	8.774	8.932	8.789	8.599	9.249	8.789	8.452	9.115	8.916	8.908	8.177	9.105	8.125	8.601	8.861	8.933	8.284	9.003	8.418	9.021	8.672	8.404	8.707	8.178	8.784	9.19	8.84	9.487	9.013	8.724	9.491	8.687	7.302	9.027	8.705	9.496	8.948	9.073	7.84	8.997	9.794	9.181	7.406	7.557	7.948	7.703
A_23_P100522	11.992	12.773	13.609	12.869	12.758	12.558	14.397	14.649	14.797	12.068	13.803	14.574	13.887	15.003	13.635	13.532	14.001	12.358	14.012	13.87	14.236	12.94	14.132	14.585	13.55	12.91	14.328	14.016	14.132	11.151	14.056	12.808	14.54	12.345	13.11	13.34	13.983	14.529	13.849	11.589	12.188	13.644	13.074	11.899	12.536	14.078	13.429	12.728	14.344
A_23_P100539	12.177	11.808	11.695	11.961	11.819	11.432	10.732	13.973	13.617	13.482	12.568	13.927	13.425	11.86	12.144	12.025	9.077	9.883	12.289	12.059	13.459	11.024	13.053	12.655	12.298	12.43	11.345	13.661	12.888	10.705	13.508	12.565	13.116	12.849	12.966	12.475	12.575	13.395	13.123	11.313	13.283	12.566	11.523	6.029	7.878	12.958	12.05	11.842	12.091
A_23_P100556	9.922	9.146	9.167	9.474	9.339	9.252	9.848	9.673	8.463	8.864	8.687	9.141	9.409	9.197	9.22	9.32	9.177	9.31	9.581	9.174	10.1	9.741	9.898	9.157	9.874	9.577	9.664	9.281	9.746	9.833	9.635	9.966	9.568	10.391	9.702	9.527	9.687	10.086	10.111	9.444	9.925	10.136	9.256	9.795	9.508	9.59	9.359	9.888	9.072
A_23_P100576	12.196	12.422	11.809	12.536	12.059	12.092	9.761	9.379	10.408	10.882	11.301	10.165	11.295	11.664	12.06	12.018	12.127	12.505	12.128	11.645	11.849	12.366	11.816	11.621	12.035	11.978	11.997	11.858	11.963	13.076	12.798	13.061	11.922	12.613	12.006	11.507	11.379	11.994	12.452	12.562	12.022	12.293	12.339	11.748	12.272	11.574	11.715	12.255	11.244
A_23_P100583	6.644	6.866	4.825	6.667	5.904	6.626	4.595	6.679	6.041	8.707	6.855	5.772	7.671	4.891	4.297	3.595	3.167	5.226	4.473	4.637	5.014	5.155	4.82	4.315	4.651	4.905	3.161	4.015	4.733	1.538	1.321	3.82	2.518	3.336	1.455	3.772	2.983	3.127	1.572	1.281	4.928	4.092	2.431	1.944	2.567	2.8	3.028	3.71	3.064
A_23_P100595	2.037	2.386	2.163	1.753	2.055	2.431	3.253	3.528	4.737	1.489	2.458	3.204	4.245	4.39	4.252	4.574	2.958	1.229	2.534	2.831	3.382	2.809	3.636	2.963	3.049	2.651	3.438	4.585	3.769	3.456	4.152	4.298	2.686	3.725	4.401	3.609	2.629	3.126	1.532	1.209	2.874	1.181	1.224	3.085	2.965	3.899	2.772	1.342	2.187
A_23_P10060	7.256	7.036	6.306	6.367	7.135	7.224	6.208	7.674	6.82	9.062	6.817	7.743	7.898	6.301	6.423	6.422	4.705	5.944	5.966	6.601	6.776	6.51	6.294	6.598	7.037	8.474	5.638	7.618	6.905	4.975	5.158	5.604	5.886	6.137	6.274	6.58	6.257	6.517	5.768	6.399	5.846	6.747	4.779	3.242	4.057	7.434	7.024	7.691	6.71
A_23_P100602	8.815	8.706	9.839	9.784	9.026	9.275	10.423	9.662	9.832	9.552	9.163	9.868	9.656	10.038	9.614	9.837	9.776	7.916	9.567	9.659	9.46	9.494	10.212	9.644	9.358	8.986	9.519	9.574	9.008	8.646	10.128	10.297	9.584	9.857	9.306	9.676	8.954	9.632	9.404	9.059	9.436	10.462	9.261	9.07	9.874	9.764	9.769	9.907	9.819
A_23_P10062	4.375	3.449	3.786	3.077	4.689	3.966	1.639	2.542	1.208	1.226	1.699	2.092	2.456	4.185	1.213	1.225	3.64	5.116	4.965	4.809	1.219	1.212	1.215	4.363	1.201	3.713	4.019	3.233	5.725	5.023	3.24	1.484	4.51	1.492	1.308	1.26	5.479	4.813	4.838	4.584	3.619	1.27	5.065	8.199	3.808	2.843	5.007	1.21	4.774
A_23_P100632	12.836	13.105	13.876	13.776	13.108	12.97	14.567	11.382	12.657	12.1	13.762	11.729	11.836	13.316	14.097	14.316	14.363	14.031	13.004	12.996	13.539	14.465	13.107	13.141	12.512	13.025	14.238	12.228	13.384	14.499	13.573	13.585	12.659	14.95	13.157	13.596	12.324	11.884	12.68	13.745	13.093	13.355	13.278	13.321	15.006	12.517	13.262	13.605	12.778
A_23_P100642	4.824	4.919	3.364	2.752	2.8	3.047	3.321	3.2	5.995	5.015	4.216	6.178	1.848	2.011	1.448	1.339	3.002	4.1	3.121	2.964	2.272	2.457	2.768	4.166	7.534	8.273	3.406	4.988	5.636	3.378	7.921	1.595	4.293	6.982	8.539	8.518	4.081	3.468	5.137	4.187	1.364	4.07	2.606	5.651	2.714	5.168	4.556	6.504	5.358
A_23_P100654	9.636	10.031	9.456	9.295	10.079	10.072	8.764	9.937	9.438	9.445	9.077	9.94	9.668	10.909	9.249	9.225	9.76	9.92	10.226	9.784	9.323	8.774	9.455	10.259	9.387	8.875	9.931	9.023	9.635	9.042	8.562	8.556	9.693	8.804	8.848	9.181	10.406	9.728	9.204	9.622	9.114	9.496	9.847	11.464	9.872	9.621	9.792	9.222	10.086
A_23_P100660	15.468	15.542	14.158	13.905	15.318	15.102	12.419	15.066	15.553	15.006	14.296	15.711	15.545	15.424	15.009	15.154	13.108	13.331	15.305	15.497	14.976	14.234	16.015	14.887	15.982	14.256	14.701	16.38	15.88	12.638	15.315	13.38	15.132	14.994	16.519	16.471	14.985	15.417	15.285	13.674	14.894	15.126	14.212	13.218	11.569	16.135	15.424	15.503	15.421
A_23_P100676	7.467	7.761	6.893	6.835	7.26	7.544	7.633	8.144	7.803	8.335	6.888	8.145	7.582	7.954	7.471	7.826	7.858	7.633	7.736	7.306	7.755	7.779	7.72	7.758	7.877	6.99	7.643	8.33	7.378	7.171	7.189	6.953	7.694	8.192	7.608	8.052	7.721	7.924	7.521	7.281	7.499	8.34	7.195	8.27	7.489	8.189	7.995	7.527	7.994
A_23_P100693	8.579	9.537	9.221	8.513	8.564	8.944	9.56	10.006	9.668	8.973	9.473	9.818	9.131	8.799	8.53	8.614	8.589	8.465	9.036	8.649	8.596	8.632	9.352	8.858	8.845	8.677	9.088	9.048	8.361	8.213	9.002	8.577	8.938	8.921	8.957	9.06	9.288	9.195	9.036	8.618	9.096	8.893	9.266	9.759	8.888	9.196	8.882	8.608	8.797
A_23_P100704	8.243	8.538	8.356	7.71	8.286	8.302	8.888	8.169	8.575	8.804	8.581	8.253	8.35	8.668	8.024	8.139	8.475	8.624	7.565	7.714	8.096	8.634	8.182	8.37	8.181	8.209	8.209	8.096	8.02	8.542	8.498	7.853	8.236	8.632	8.655	8.366	7.813	8.128	8.455	7.901	8.219	8.137	7.861	8.855	8.609	8.184	8.007	7.929	7.939
A_23_P100711	10.143	11.541	11.249	10.839	12.111	11.406	10.643	10.49	10.414	9.494	8.74	9.29	10.693	13.347	9.729	9.868	12.268	12.24	11.59	11.751	10.967	8.99	9.102	12.489	9.356	11.113	12.491	9.926	11.061	10.701	10.16	9.03	11.585	10.011	9.739	9.796	11.249	10.423	11.49	11.209	10.019	9.999	11.714	13.395	12.482	10.597	11.459	10.853	11.354
A_23_P100730	10.98	10.139	10.076	11.518	11.143	10.614	7.953	10.862	11.197	11.85	9.304	7.857	11.862	9.146	10.316	10.394	9.566	11.724	11.268	8.937	11.237	8.082	10.74	11.062	7.323	11.458	8.887	9.376	9.637	9.231	9.049	9.301	11.076	12.162	10.235	10.613	11.977	12.069	10.851	11.396	10.665	11.15	9.269	11.106	8.745	10.403	11.552	11.749	12.177
A_23_P100754	4.865	4.531	5.425	5.047	4.911	4.975	4.785	4.931	4.262	2.94	5.27	4.644	3.628	4.314	5.733	5.928	5.09	4.411	4.873	5.004	4.127	5.374	5.545	4.908	5.054	4.427	5.982	5.815	4.441	4.818	5.184	5.542	3.811	4.861	4.757	5.22	5.505	4.383	5.202	5.535	4.996	5.25	5.044	5.586	7.458	5.091	5.443	5.233	4.959
A_23_P100764	10.364	10.794	11.165	11.259	10.468	10.454	10.261	10.037	10.638	10.777	11.294	10.522	10.577	10.692	11.048	11.488	10.425	11.362	10.344	10.913	11.03	11.46	10.446	12.392	10.708	11.319	11.421	10.681	10.761	11.918	12.189	11.998	10.442	11.071	10.754	11.139	9.771	10.601	11.496	11.609	10.596	11.728	10.771	10.111	12.248	11.068	11.18	11.617	10.686
A_23_P10077	8.547	8.308	7.763	7.717	7.347	7.665	6.73	8.519	8.372	9.802	8.631	8.603	8.108	7.158	8.356	8.997	7.057	7.764	7.561	7.534	8.831	8.162	9.105	8.259	9.298	9.054	8.429	10.026	8.72	8.561	8.583	8	8.034	8.63	8.866	9.132	7.923	8.4	8.875	8.062	8.516	8.899	7.543	7.878	7.421	9.026	8.976	8.911	8.728
A_23_P100779	6.791	5.624	7.027	7.162	6.73	7.151	6.45	6.929	6.987	6.275	7.537	7.072	6.419	7.236	7.144	7.416	7.629	5.873	6.853	7.047	7.459	7.296	7.224	7.207	7.476	6.939	7.424	8.106	7.02	8.151	8.425	8.105	7.256	7.812	7.305	7.325	7.031	7.214	7.607	6.517	7.002	7.569	7.068	6.751	7.419	7.566	7.567	7.925	7.062
A_23_P100788	6.087	5.024	6.493	6.071	5.916	5.968	5.468	6.211	6.527	6.142	6.111	6.185	6.278	6.065	6.698	6.689	6.165	5.349	5.956	6.391	6.991	6.963	6.668	5.992	7.011	6.466	6.822	6.944	6.71	7.402	6.945	7.396	6.206	6.933	5.805	5.759	6.075	6.362	6.372	6.229	6.985	6.375	5.716	5.931	6.089	6.113	6.287	6.528	5.57
A_23_P100795	8.201	8.4	7.532	7.921	8.155	7.891	7.641	8.56	8.563	9.169	9.082	8.48	8.296	8.261	8.396	8.598	7.355	6.527	7.694	8.068	7.785	7.898	7.614	7.547	7.103	7.844	7.969	7.779	8.145	7.158	7.373	7.828	7.949	6.988	7.381	7.132	7.762	7.856	8.171	7.889	7.468	7.074	7.487	7.352	7.67	7.905	7.865	7.831	6.952
A_23_P100802	13.563	14.344	13.677	13.977	13.617	13.667	13.175	13.185	12.723	13.547	14.027	12.755	13.934	13.406	14.378	14.378	13.204	14.158	13.593	13.916	14.199	14.503	14.181	13.221	14.217	13.6	13.51	13.776	13.65	13.422	13.44	14.368	13.418	14.034	12.562	12.871	13.558	13.237	13.647	14.486	13.842	14.181	14.316	13.523	13.541	13.678	13.944	13.826	13.603
A_23_P10081	5.759	3.625	6.321	6.016	5.548	5.365	5.428	4.863	6.124	1.291	4.71	5.383	4.238	5.786	5.635	5.949	6.619	3.903	5.592	5.417	5.366	5.664	5.223	5.54	5.526	5.307	5.853	5.853	5.127	5.571	6.015	6.354	5.768	5.887	5.145	5.671	5.708	5.478	5.746	5.185	5.53	4.908	5.998	6.206	6.502	6.012	6.127	6.136	6.439
A_23_P100868	8.002	8.372	9.169	8.235	7.565	7.65	7.868	6.619	7.027	6.769	6.434	7.505	7.17	8.666	8.501	8.526	10.111	9.57	7.605	8.366	7.543	9.995	7.877	7.752	7.94	8.515	9.57	8.052	7.359	9.859	9.019	8.443	7.313	9.199	7.943	8.102	7.173	7.551	7.603	8.587	8.267	8.546	9.272	7.898	10.087	8.077	7.95	8.611	8.313
A_23_P100872	4.669	4.64	4.638	4.164	4.491	4.588	5.133	6.302	6.325	6.035	6.366	5.341	5.308	5.531	5.025	4.602	4.265	4.403	4.346	4.981	4.384	5.033	5.424	4.527	4.809	4.601	4.357	5.225	4.728	4.064	5.394	4.961	5.048	4.436	5.049	5.198	4.078	5.107	5.047	4.348	4.366	5.059	4.513	4.004	3.921	4.87	4.472	4.789	4.301
A_23_P100883	11.051	11.007	11.901	11.34	11.16	10.952	12.17	11.053	11.373	9.344	11.302	11.488	10.666	10.817	10.828	11.108	11.561	10.553	11.081	10.635	10.826	11.392	11.029	10.569	10.87	10.497	11.851	10.871	10.675	10.718	11.555	10.658	10.257	10.618	9.562	10.271	10.806	10.361	10.804	10.371	10.669	10.796	11.331	11.125	11.658	10.903	11.025	10.837	11.073
A_23_P10091	1.451	3.301	1.745	1.296	3.726	1.221	1.439	1.431	3.79	1.339	1.451	2.17	1.609	4.025	3.073	3.668	1.239	2.373	3.105	3.013	1.5	1.261	1.885	1.763	2.669	2.785	3.046	1.284	2.822	2.799	3.595	1.211	1.12	4.543	5.62	3.439	3.949	2.915	1.364	3.561	2.572	3.444	3.557	1.594	1.064	3.609	3.669	5.593	2.374
A_23_P100912	4.793	5.021	5.097	4.875	4.864	4.619	5.064	4.478	4.968	5.246	4.796	3.916	3.96	4.815	4.945	5.116	5.059	4.472	4.299	4.804	4.849	4.952	4.71	4.586	5.309	5.119	5.48	4.945	4.935	5.845	5.234	6.007	4.933	5.539	5.407	5.654	5.095	4.646	5.102	5.29	5.963	5.085	5.665	6.009	6.598	5.597	5.361	5.569	5.14
A_23_P100931	0.961	1.02	1.21	1.121	0.97	1.418	1.082	1.351	1.181	1.082	1.509	1.411	1.055	9.36	1.218	1.137	1.271	1.183	1.221	1.211	1.157	1.064	1.225	2.142	1.211	1.254	1.18	1.223	1.261	1.21	3.01	2.762	1.271	1.354	1.197	1.208	1.2	1.266	1.228	1.308	1.71	1.252	1.242	2.122	1.276	1.243	1.178	1.217	1.137
A_23_P100935	1.379	1.291	1.304	1.638	1.289	1.284	1.416	1.6	1.276	1.411	2.054	1.484	1.638	1.366	1.328	1.461	1.311	1.376	1.335	1.417	1.312	1.32	1.302	1.566	1.319	1.359	1.329	1.335	1.298	1.318	1.754	2.113	1.911	1.761	2.14	1.494	1.313	1.85	1.536	2.506	1.341	1.612	1.602	1.243	1.446	1.474	1.345	1.385	1.424
A_23_P100959	2.778	1.605	2.089	2.057	2.57	2.382	1.817	1.848	2.284	2.577	1.947	2.031	2.368	2.258	2.242	1.511	3.166	3.387	2.717	2.313	1.684	3.27	1.308	2.376	2.991	2.52	2.749	1.939	2.448	2.704	2.196	3.33	2.59	1.919	2.3	1.581	3.324	3.35	2.614	2.61	1.345	1.65	2.756	3.846	2.516	2.64	1.369	1.415	1.478
A_23_P100963	7.323	7.678	7.38	7.15	7.568	8.111	8.148	7.11	7.523	9.114	7.749	7.638	8.29	7.391	6.487	6.488	7.963	8.756	7.188	6.766	6.45	6.344	5.929	7.153	6.376	7.514	6.699	6.805	6.483	6.864	6.153	8.357	7.373	5.726	6.402	6.442	7.235	7.237	6.881	7.285	7.09	7.347	7.157	9.121	7.282	6.39	7.375	6.135	6.685
A_23_P100990	6.784	6.903	5.914	4.884	6.593	7.025	7.352	7.51	7.212	9.137	7.115	5.701	8.533	6.391	4.735	3.691	4.208	6.598	5.715	5.31	5.751	6.105	6.52	4.585	6.363	6.494	4.775	6.214	5.978	4.935	5.408	6.045	6.317	4.571	5.865	5.022	7.322	7.138	5.922	5.071	7.755	4.343	6.463	4.255	3.788	4.901	4.186	4.688	4.82
A_23_P100991	1.232	1.246	2.219	1.572	1.252	1.38	1.344	1.251	1.407	1.353	1.313	1.33	1.239	1.313	1.268	1.288	1.544	1.244	1.293	1.082	1.279	1.221	1.84	1.265	1.214	1.137	1.254	1.866	2.031	1.322	1.57	1.066	1.335	2.318	1.325	2.377	1.315	1.659	1.269	1.738	1.148	1.148	1.323	1.083	1.384	1.184	1.322	1.322	1.33
A_23_P101007	6.853	6.937	6.745	9.369	6.652	7.1	6.333	8.052	10.328	8.457	7.707	9.907	8.367	6.661	9.251	9.623	5.981	7.396	6.815	6.303	7.264	6.991	13.706	8.157	11.685	8.005	6.402	11.064	8.759	7.046	7.326	10.061	7.231	11.726	7.493	7.675	7.305	8.136	6.356	6.512	7.264	7.346	8.489	5.098	5.36	9.618	7.277	7.84	7.661
A_23_P101013	9.042	7.71	9.365	8.553	9.352	9.235	8.244	8.953	8.993	8.099	7.476	6.578	8.898	10.078	9.428	9.551	10.334	8.982	9.58	8.724	8.562	9.58	7.558	9.402	7.382	8.706	11.004	7.889	7.909	9.805	8.127	7.328	9.799	8.002	8.469	8.415	9.59	9.572	8.57	8.921	8.176	9.189	8.427	9.787	11.121	8.888	8.803	8.38	8.265
A_23_P101025	8.796	8.795	9.463	8.856	9.257	9.05	8.546	8.433	9.163	8.965	8.228	8.114	8.389	9.083	9.005	9.606	9.081	8.712	8.785	8.728	8.385	7.266	8.544	8.707	7.874	8.639	8.821	7.485	8.106	8.922	8.801	8.053	8.395	8.15	8.768	9.435	8.172	8.03	7.526	8.831	8.372	9.542	8.125	8.867	9.833	8.969	8.942	9.669	8.11
A_23_P101038	1.683	1.432	1.94	1.404	1.853	2.45	2.233	2.01	1.538	2.443	2.686	1.42	1.457	2.727	4.546	2.312	2.072	2.167	1.912	2.2	2.345	1.685	2.673	2.376	1.825	2.348	1.875	2.1	1.781	2.407	2.242	2.713	2.166	3.033	2.84	2.666	1.954	2.44	2.572	2.621	1.824	2.634	1.798	1.752	2.016	2.66	2.023	3.897	2.387
A_23_P101048	3.089	3.358	3.172	3.54	3.017	4.262	4.924	4.1	4.053	5.183	2.964	5.38	4.953	4.412	3.127	1.288	2.038	2.287	2.088	3.077	3.005	3.214	4.291	2.548	2.543	3.04	1.294	1.28	1.25	1.337	1.468	1.259	2.45	1.201	3.754	1.294	3.321	1.283	1.336	5.806	1.446	1.282	1.853	3.336	1.201	1.321	2.78	2.412	1.308
A_23_P101054	4.122	3.539	3.97	3.685	3.73	3.941	4.399	4.951	4.432	6.345	3.015	5.12	5.326	3.886	2.697	1.372	3.773	3.007	3.525	1.312	5.067	4.086	4.477	3.208	3.563	5.034	2.04	2.734	3.033	1.483	2.883	2.44	2.356	1.136	2.435	1.303	1.796	1.298	2.798	1.254	2.839	1.327	1.065	2.668	2.247	1.484	1.338	2.445	1.423
A_23_P101073	9.156	8.163	8.384	7.789	8.668	8.403	8.864	9.712	9.009	10.152	9.186	8.737	9.495	7.515	9.031	9.049	5.832	6.223	8.087	9.166	9.027	9.378	8.905	7.962	8.445	9.392	8.058	9.065	10.135	7.059	8.212	8.271	8.666	7.212	8.803	9.184	8.653	9.004	8.991	7.548	8.337	8.991	7.914	2.612	5.844	9.406	8.712	9.422	8.461
A_23_P101084	3.205	3.265	3.499	3.354	3.675	3.865	4.527	4.091	4.626	5.011	3.899	4.659	2.623	3.914	2.845	2.396	3.692	3.605	2.084	1.366	3.321	3.722	3.99	5.063	3.666	2.92	2.363	3.004	3.288	2.238	1.288	3.148	1.236	1.289	2.541	1.36	3.167	1.337	1.372	1.297	2.658	3.152	2.669	3.662	2.644	1.381	2.27	4.161	1.455
A_23_P101093	10.063	10.191	9.572	8.984	10.29	10.6	7.773	9.34	9.154	10.026	10.834	8.997	10.115	9.947	8.583	8.795	9.579	10.253	10.191	9.433	10.232	10.001	9.087	9.284	9.376	10.73	9.282	10.229	10.062	8.375	9.998	11.066	10.02	10.271	11.076	11.215	9.881	10.487	10.346	10.721	10.086	10.64	9.609	10.481	9.601	10.472	10.437	10.817	10.187
A_23_P101111	9.02	8.57	9.637	8.849	8.809	8.802	8.707	9.135	9.227	9.034	8.828	9.106	8.847	9.08	9.003	9.059	9.515	8.472	8.817	10.149	9.326	9.098	9.822	9.161	8.884	8.985	9.52	9.194	9.01	9.218	8.983	9.036	9.073	9.524	8.586	8.612	8.472	8.731	9.315	8.396	8.812	9.364	8.611	8.582	9.513	8.866	8.699	9.085	9.304
A_23_P101121	6.357	7.502	6.757	6.85	6.974	7.592	6.275	8.337	5.688	6.483	6.174	8.162	7.217	7.143	8.709	8.534	7.532	6.384	7.596	9.748	9.115	8.164	7.874	6.921	8.28	8.359	6.076	6.982	7.579	7.055	9.384	9.134	7.734	7.959	7.294	7.343	7.392	7.614	6.878	7.617	7.672	8.015	6.475	5.65	7.401	7.644	7.171	7.152	8.193
A_23_P101131	4.737	4.863	6.158	4.92	4.158	3.264	3.779	3.854	4.63	5.249	5.326	5.542	4.849	4.312	3.667	2.718	4.499	7.435	4.065	4.258	5.701	4.529	4.226	4.431	4.706	4.376	6.24	4.186	4.095	3.2	3.568	3.809	3.685	4.103	4.631	3.261	2.251	4.344	2.377	3.526	3.505	3.086	3.767	3.703	8.346	3.216	2.839	3.738	2.774
A_23_P101141	5.455	3.78	7.604	6.955	5.1	4.793	6.423	7.673	6.858	7.055	7.254	9.055	7.423	8.467	7.662	8.193	7.505	6.664	9.226	9.497	9.593	7.577	7.891	8.683	9.628	8.263	7.635	9.647	8.476	6.808	7.034	8.363	7.986	5.337	7.698	8.863	9.644	9.525	8.617	7.674	9.795	10.698	7.49	8.686	7.788	10.466	9.15	9.386	9.974
A_23_P101185	11.197	11.008	11.219	11.364	10.814	11.094	10.786	10.507	10.898	10.316	11.515	10.944	10.748	10.573	11.12	11.447	11.429	10.15	11.204	11.384	11.371	10.926	10.831	10.707	10.754	10.729	11.015	10.488	10.929	11.65	10.626	11.014	10.736	10.901	9.802	10.044	10.59	10.505	10.859	10.218	11.168	10.721	11.398	10.418	11.531	10.848	10.726	10.615	11.228
A_23_P101193	10.347	10.114	10.995	10.958	9.984	10.551	7.494	10.375	11.122	10.43	10.61	11.563	10.307	8.146	10.692	10.779	8.148	10.385	10.633	10.617	10.748	10.41	11.248	10.32	10.885	10.947	10.466	10.894	10.49	10.483	10.278	10.737	10.783	11.463	10.101	10.028	9.85	10.901	10.222	10.818	10.32	10.128	9.878	8.946	10.358	11.085	10.583	13.214	10.878
A_23_P101208	16.141	15.88	15.333	16.162	15.885	16.001	13.794	15.663	15.699	15.703	15.745	15.922	16.13	14.95	15.745	15.724	13.281	15.108	15.967	15.927	16.167	15.299	16.368	15.631	16.146	16.189	15.028	16.563	15.885	14.699	15.85	16.348	16.274	16.313	15.483	15.032	16.067	16.313	15.972	16.162	15.749	15.45	15.624	13.288	13.525	16.05	16.037	16.658	16.368
A_23_P10121	6.434	6.762	10.017	6.978	7.794	6.782	6.683	7.642	5.88	6.94	4.333	6.713	7.925	8.48	4.362	3.35	8.011	7.899	8.053	5.469	6.363	5.382	6.57	8.16	5.534	5.728	8.219	5.737	5.464	6.447	5.049	4.139	7.842	4.942	6.412	5.967	8.295	8.536	7.802	6.263	6.51	5.95	6.434	10.04	8.456	6.845	5.799	5.305	7.184
A_23_P101237	10.253	9.946	9.044	10.079	9.721	9.858	9.67	8.758	9.26	9.229	9.615	8.886	9.451	9.196	10.05	9.789	10.259	10.969	10.028	10.124	9.904	10.404	9.536	9.499	9.847	10.213	9.646	9.971	9.644	10.649	9.989	9.92	9.383	10.007	9.34	9.21	9.641	9.548	9.556	10.918	9.958	10.041	10.035	10.404	10.568	9.657	9.619	10.181	9.796
A_23_P101240	12.906	13.137	14.034	14.118	13.762	13.891	14.022	14.294	13.847	14.285	13.394	13.777	14.868	14.197	13.653	14.014	12.492	14.985	12.534	13.708	14.106	14.158	14.298	13.535	13.799	14.116	14.152	12.419	13.617	12.098	13.654	11.727	13.076	10.107	13.588	14.23	13.582	14.223	13.285	13.276	13.678	14.689	14.637	13.194	14.056	12.914	12.658	14.627	14.372
A_23_P101246	6.499	7.562	7.291	7.635	9.073	9.372	7.965	7.261	7.829	7.499	8.767	6.019	7.768	8.124	7.899	8.109	6.272	7.947	8.051	8.75	9.597	4.902	6.109	9.692	6.627	6.793	7.62	7.139	6.665	8.747	7.953	9.707	9.73	7.876	7.276	7.405	6.835	6.709	8.149	8.321	8.642	8.792	7.22	8.061	8.687	7.199	9.234	7.185	9.198
A_23_P101253	7.335	6.649	6.452	4.276	5.554	5.999	8.25	5.567	5.6	4.976	6.925	5.903	5.137	4.347	6.177	6.418	5.706	6.497	5.612	4.907	5.147	5.394	5.585	5.58	6.629	6.379	6.232	6.441	5.569	6.691	5.159	6.175	5.832	6.553	5.513	5.832	6.409	6.152	6.051	6.252	4.39	4.746	5.756	6.561	5.269	6.638	5.521	6.552	5.43
A_23_P101258	7.232	6.513	6.353	6.519	6.631	6.473	7.772	6.915	7.103	5.399	7.118	7.103	6.037	5.606	6.615	6.154	6.272	6.351	6.399	5.74	6.34	5.814	6.7	6.172	6.704	6.673	6.473	6.627	6.169	6.647	6.459	7.286	6.764	6.484	6.324	5.81	7.086	6.876	6.398	6.413	6.296	5.678	6.797	6.675	6.154	6.408	6.175	6.425	5.646
A_23_P10127	7.637	8.047	11.326	7.941	9.16	7.472	6.403	9.064	5.296	8.881	5.216	6.232	8.971	9.508	3.915	1.443	9.657	10.058	9.389	6.076	6.729	4.542	5.988	9.138	5.161	6.172	9.25	6.321	5.465	7.692	2.967	4.014	9.526	5.734	7.997	7.748	9.688	10.134	9.174	7.848	8.032	7.9	7.765	11.905	9.843	8.537	7.572	6.619	8.981
A_23_P101272	8.944	9.888	9.037	8.816	8.663	9.012	8.643	8.948	9.87	9.214	8.959	9.701	9.067	10.016	9.914	10.21	9.919	10.146	9.065	9.871	9.17	9.047	9.326	9.675	9.507	9.349	10.093	9.394	9.182	9.354	10.146	9.312	8.888	9.222	9.529	9.883	8.654	8.756	10.179	9.436	9.114	10.215	9.293	10.096	9.79	9.53	10.161	9.344	9.869
A_23_P101281	8.082	8.605	7.798	8.179	7.803	7.694	10.158	10.04	10.93	7.695	9.277	9.283	9.178	9.427	8.855	9.176	9.109	8.895	8.976	9.015	8.791	7.559	8.785	9.148	8.257	8.177	10.319	9.036	9.727	8.599	9.55	8.486	9.411	8.568	8.855	8.856	9.131	9.149	9.503	8.053	8.798	9.225	8.786	9.302	8.678	9.481	8.47	8.065	9.226
A_23_P101297	7.698	7.116	8.822	7.676	7.812	7.846	8.756	7.57	8.409	6.765	7.643	7.346	8.102	8.859	8.547	8.477	8.122	7.778	8.141	8.815	8.002	7.737	8.251	8.619	8.073	8.44	8.917	7.451	9.036	9.297	9.237	8.499	7.751	8.037	8.677	8.664	8.262	8.257	8.863	7.462	7.467	7.472	7.621	8.46	9.176	8.509	8.601	8.627	8.013
A_23_P101303	9.431	9.035	10.497	9.937	9.458	9.153	11.893	9.538	9.703	9.03	9.378	9.323	9.447	10.377	9.86	10.184	9.723	9.726	9.441	10.128	9.605	9.117	10.027	10.131	10.035	10.018	11.099	10.423	10.06	10.238	10.711	10.243	9.945	10.258	10.183	10.3	9.729	10.073	10.657	9.848	10.063	10.957	10.182	9.93	9.94	10.128	9.84	10.288	9.846
A_23_P101308	7.099	6.068	8.022	7.479	6.851	6.581	9.12	7.204	7.181	6.983	6.541	6.647	7.473	8.039	7.685	8.114	7.544	7.209	7.103	7.71	7.587	7.28	8.118	7.747	8.023	7.916	8.856	8.298	7.791	7.924	8.172	7.845	7.409	8.036	7.901	8.273	7.35	7.65	8.238	7.526	8.183	8.811	7.919	7.664	7.532	8.195	7.766	8.23	7.564
A_23_P101319	5.37	2.808	4.908	3.398	3.981	4.423	6.081	4.257	3.798	3.176	4.141	5.532	3.715	4.979	4.986	5.333	5.253	4.658	4.77	3.602	4.019	5.596	4.713	4.747	5.839	4.588	6.985	4.006	4.577	7.094	5.235	4.456	5.773	6.547	4.288	3.497	5.677	6.052	4.508	4.85	2.639	1.349	5.078	6.319	5.998	5.75	5.097	6.03	4.447
A_23_P101321	6.57	7.577	7.636	6.71	7.519	7.471	7.631	7.431	7.689	7.67	6.734	6.882	6.991	7.304	7.24	7.599	7.364	7.236	7.087	7.28	6.76	6.092	6.85	6.38	6.771	6.573	7.884	7.177	7.158	7.014	7.282	6.412	7.927	6.831	7.232	7.367	6.818	7.643	7.581	6.625	5.895	7.35	6.692	7.159	7.293	7.368	7.399	7.183	7.485
A_23_P101332	10.288	10.699	10.564	9.911	9.879	10.087	9.835	10.319	10.546	10.251	9.868	10.429	9.911	10.741	10.033	10.463	11.76	9.413	10.469	10.445	10.479	10.931	11.069	10.929		10.369	11.704	10.849	10.624	10.687	11.89	10.965	11.045	11.158	10.863	10.907	10.356	11.094	11.518	9.614	10.488	11.442	10.47	10.902	11.32	10.733	10.935	10.606	10.932
A_23_P101342	6.963	7.216	6.801	6.658	6.396	6.415	5.965	6.903	6.879	7.087	6.367	6.508	6.81	6.551	6.873	7.343	7.341	7.078	5.901	7.279	6.447	6.936	6.13	6.179	6.815	7.569	8.029	7.474	7.417	7.24	7.344	7.221	7.102	6.704	8.339	8.259	6.529	6.917	7.415	7.658	6.858	7.335	7.183	5.852	7.09	7.41	7.135	7.593	7.465
A_23_P10135	8.79	8.89	8.872	8.825	8.255	8.286	9.521	8.437	8.411	9.458	8.655	8.307	8.433	8.573	8.93	9.368	9.71	8.521	8.167	8.613	8.767	9.31	8.907	8.908	8.968	9.088	9.171	9.268	8.644	9.604	9.325	9.229	8.326	8.959	8.296	8.738	8.366	8.114	8.837	8.874	8.697	9.103	8.751	8.693	9.068	8.988	9.043	9.467	8.819
A_23_P101351	6.269	5.294	6.566	6.814	5.458	5.32	5.538	5.94	4.73	5.074	5.377	6.637	5.43	7.378	6.852	7.33	8.462	6.657	7.359	6.4	6.127	7.706	5.831	7.257	4.878	7.947	8.902	8.172	6.472	7.291	6.421	7.077	6.978	6.87	6.571	7.18	8.046	7.584	6.723	6.312	6.124	6.947	7.792	8.696	6.754	8.29	7.543	8.421	7.175
A_23_P101374	5.031	4.803	5.182	4.976	5.2	5.439	4.992	4.716	4.886	6.258	6.189	5.383	5.811	4.86	3.942	3.501	4.838	4.805	4.516	4.336	6.589	4.971	4.857	5.256	4.055	4.66	4.898	4.146	4.717	9.069	2.544	3.935	7.502	3.931	7.444	7.259	4.72	4.788	5.842	5.048	4.938	4.74	4.716	5.066	5.203	4.975	4.937	4.884	4.719
A_23_P101380	8.008	7.936	8.207	7.227	8.088	8.066	8.483	8.147	8.537	8.657	7.864	8.019	8.91	8.937	7.616	7.932	7.799	9.609	7.483	7.45	8.107	6.513	7.773	8.663	7.412	7.771	10.587	7.382	7.297	8.295	8.014	6.808	8.133	8.202	7.59	7.748	7.997	8.543	7.813	8.81	7.207	8.533	7.322	8.905	8.332	8.593	8.591	8.715	7.939
A_23_P101392	8.587	7.783	7.528	8.295	7.231	7.412	6.863	7.587	7.814	9.317	9.525	7.285	7.995	8.799	8.221	8.527	6.735	7.588	7.17	8.203	8.085	9.625	8.372	7.551	7.586	9.019	7.177	8.648	8.279	8.847	9.324	9.112	7.59	8.3	9.777	10.107	7.732	7.925	8.944	8.48	8.082	8.742	7.216	7.781	7.232	8.551	8.865	9.092	9.008
A_23_P1014	10.39	10.977	10.496	10.87	10.463	10.98	9.665	9.43	8.955	10.004	10.002	10.248	10.26	8.601	10.852	11.026	10.043	10.872	12.082	10.731	11.318	11.976	11.047	10.235	11.648	10.001	9.365	9.124	10.722	10.569	10.156	10.812	10.048	10.705	11.175	11.469	10.143	9.974	9.067	12.191	10.899	11.305	9.367	8.896	8.92	9.944	10.838	10.727	10.871
A_23_P101407	17.305	17.207	16.904	16.952	17.332	17.429	15.703	17.714	17.69	17.415	17.305	18.19	17.668	17.511	16.895	17.107	15.078	14.296	17.567	18.345	17.91	16.634	17.88	17.74	17.627	17.549	17.462	18.029	18.077	16.077	17.587	17.242	17.944	16.355	17.88	18.133	17.765	17.82	17.88	16.135	17.447	17.668	17.173	12.358	16.458	18.029	18.077	17.82	17.91
A_23_P101427	7.347	7.556	6.917	6.561	7.144	7.581	7.501	7.053	6.703	8.617	7.357	7.55	7.941	6.918	6.233	6.367	6.478	7.327	6.322	6.633	6.716	7.155	7.158	7.01	6.885	6.845	5.647	6.618	6.818	6.281	6.373	7.116	5.877	6.327	6.571	6.553	5.938	6.39	6.441	6.451	7.279	6.655	6.464	6.293	6.011	6.302	6.186	6.417	6.116
A_23_P101434	3.538	2.221	4.477	2.674	4.764	3.459	3.279	3.645	2.55	3.457	2.707	2.235	4.193	4.051	4.334	4.06	4.37	4.852	4	4.233	3.638	3.144	3.196	5.848	3.575	4.724	6.425	3.161	3.122	5.207	5.767	3.695	3.845	2.024	4.621	4.455	4.468	5.006	4.778	4.218	4.133	4.28	3.527	5.284	6.016	4.996	4.929	5.373	4.146
A_23_P101461	11.818	12.8	12.039	11.631	11.842	12.015	12.002	12.355	12.975	11.711	11.916	12.665	12.479	13.211	11.739	11.976	13.112	12.228	12.13	12.729	12.431	12.307	12.567	12.919	12.435	12.446	12.416	12.524	12.681	12.402	13.703	11.746	12.452	12.099	12.326	12.578	12.364	12.287	12.984	11.831	11.902	12.28	12.435	13.189	12.895	12.446	12.615	12.155	12.788
A_23_P101476	6.735	6.811	5.58	6.163	5.702	6.031	4.471	6.304	6.9	5.145	6.118	7.485	6.581	6.607	5.861	6.163	5.752	4.458	6.814	6.484	6.845	6.527	6.431	6.581	6.859	6.353	7.134	7.012	7.313	6.19	6.746	6.368	6.247	6.167	7.083	7.673	6.78	6.166	6.561	6.508	6.642	7.188	6.775	5.27	5.374	7.786	6.848	7.22	7.166
A_23_P101480	7.624	8.631	7.694	8.104	7.641	7.94	7.872	8.378	8.525	9.796	8.586	8.628	8.502	7.171	7.455	8.081	6.607	8.744	7.064	7.617	7.652	7.701	7.018	7.138	6.835	7.916	5.948	7.379	6.631	6.639	8.395	6.884	6.887	7.134	8.658	9.266	6.374	6.792	6.622	8.12	5.986	8.753	5.547	5.209	5.444	7.801	8.717	8.181	7.85
A_23_P101505	6.189	5.319	1.323	3.806	4.402	2.18	3.089	6.177	1.692	3.123	2.762	2.663	2.794	1.808	1.35	1.526	5.591	7.802	1.345	1.462	1.327	1.543	1.949	4.618	1.341	1.396	4.565	1.34	1.289	5.722	2.733	2.239	5.658	1.725	2.268	1.561	7.133	5.905	7.17	5.245	1.459	2.466	5.019	8.367	2.201	3.681	1.377	1.461	4.273
A_23_P101516	8.161	8.468	7.868	7.744	8.42	7.886	8.824	8.628	8.72	9.846	7.962	8.694	9.412	7.913	6.942	6.481	6.82	7.946	6.798	7.428	7.821	7.784	8.078	7.616	7.619	7.82	6.912	7.567	8.146	6.057	6.58	7.154	7.027	6.993	6.916	7.018	6.725	7.316	6.514	6.262	8.686	7.365	7.904	7.49	6.549	7.11	6.706	6.794	6.876
A_23_P101521	5.081	4.895	3.384	4.111	5.365	5.734	5.787	5.141	4.804	7.325	5.884	6.09	6.541	5.618	3.705	2.895	3.227	4.83	4.659	4.701	5.273	4.993	3.41	4.982	3.868	4.215	2.513	3.062	4.868	1.933	1.745	3.532	3.879	2.988	4.075	4.203	3.512	4.351	3.21	1.689	3.21	4.135	3.314	2.374	1.879	3.824	2.953	4.088	3.48
A_23_P101532	16.042	16.54	15.898	15.917	15.996	16.097	15.587	14.759	15.066	15.207	14.973	14.826	15.503	16.061	16.001	16.077	16.217	16.867	16.097	15.876	15.732	15.68	15.616	15.88	15.522	16.02	16.206	15.885	15.692	17.055	16.313	16.042	16.103	16.348	16.38	16.285	16.006	15.987	16.319	16.374	15.845	16.05	16.694	17.429	16.679	15.903	16.108	16.256	15.876
A_23_P101551	8.206	9.99	9.124	9.376	9.39	9.664	9.024	8.252	9.419	10.972	9.537	8.1	8.228	9.871	10.157	10.341	10.151	10.423	9.179	10.052	10.548	7.484	7.229	8.803	7.87	9.322	9.131	8.372	10.158	10.824	10.233	9.529	9.344	9.325	10.278	9.996	8.224	8.88	9.739	10.192	8.596	9.468	8.814	9.326	9.915	9.23	10.464	8.989	11.149
A_23_P10156	8.637	9.048	8.734	8.711	8.22	8.232	8.765	8.536	8.346	9.442	8.537	8.822	8.804	7.907	8.705	8.962	7.952	8.707	8.128	8.173	8.506	8.601	8.873	8.657	8.884	9.004	8.213	8.837	8.575	9.221	8.815	9.691	8.506	9.414	9.305	9.268	8.167	8.749	8.86	8.985	8.849	9.431	8.847	8.52	8.254	8.847	8.828	9.176	8.735
A_23_P101564	8.872	5.437	10.292	5.314	7.529	7.358	3.058	3.278	5.861	6.225	6.712	7.06	4.19	5.27	4.626	4.629	2.301	5.851	5.429	10.225	5.135	5.58	5.803	5.888	6.122	4.571	7.709	9.013	7.871	8.357	9.372	9.512	6.962	4.946	10.303	10.239	3.581	5.356	9.519	5.641	8.33	8.644	2.937	2.443	3.855	5.238	6.724	8.025	4.935
A_23_P101573	3.858	3.781	3.378	3.622	3.147	3.406	3.711	3.538	3.891	4.045	3.516	3.279	3.729	2.663	3.535	3.272	3.021	2.253	2.977	3.161	3.5	3.781	3.158	2.51	4.255	3.986	3.495	3.812	3.629	2.853	2.696	3.488	1.731	2.174	3.226	2.509	3.179	3.366	2.208	2.24	4.408	3.072	3.179	2.492	3.049	2.82	1.778	3.101	3.783
A_23_P101615	7.933	7.887	6.47	7.791	7.336	7.413	8.168	7.924	7.59	6.731	7.472	7.842	7.24	8.045	7.724	7.63	7.64	7.779	7.86	8.562	8.512	9.353	8.166	7.778	8.365	8.055	8.562	8.086	8.259	8.797	8.977	7.716	7.815	7.777	8.604	8.166	7.741	8.351	8.671	7.797	8.166	7.92	8.463	8.083	7.107	7.898	7.905	6.89	7.635
A_23_P101623	5.17	3.81	4.047	3.928	3.951	4.446	3.677	5.467	4.246	1.251	4.635	4.103	4.349	4.365	3.57	3.241	4.215	2.952	4.209	4.286	3.686	3.028	3.287	4.747	5.451	3.71	4.825	3.979	4.243	3.935	4.166	3.876	4.836	3.315	3.389	2.913	6.576	5.596	3.79	3.678	3.362	3.492	4.697	5.39	3.964	4.293	3.708	3.584	4.542
A_23_P101636	2.446	1.837	2.082	2.232	1.88	1.805	1.701	1.523	1.758	2.61	1.613	1.326	1.738	1.865	2.246	1.539	2.191	1.427	1.689	1.504	1.326	1.341	1.36	1.746	2.106	1.494	1.388	1.432	1.316	1.61	1.399	1.461	1.316	1.598	3.838	1.764	1.577	1.501	1.715	1.4	1.914	1.751	1.354	2.531	2.22	1.647	2.89	3.314	1.548
A_23_P101642	10.795	10.739	6.722	9.543	9.08	9.345	9.108	10.139	11.29	10.129	9.663	10.729	10.417	11.028	11.207	11.438	7.394	8.999	10.061	10.833	10.655	9.376	11.621	10.19	12.007	11.237	9.671	11.532	12.094	10.468	10.171	10.079	10.136	10.839	9.115	9.085	10.34	10.642	11.356	10.735	10.021	10.748	8.378	7.838	8.155	10.659	10.52	10.346	10.213
A_23_P101655	9.103	9.622	10.113	9.484	9.097	8.935	10.153	9.498	9.063	10.145	9.767	9.629	8.902	10.561	9.478	10.135	9.694	9.074	9.278	9.822	9.801	10.346	9.508	9.88	10.206	10.23	10.749	10.248	10.056	9.801	10.214	10.272	9.927	9.264	9.889	10.124	9.435	9.712	10.448	8.814	9.08	10.337	9.592	9.816	9.65	10.453	9.954	10.034	9.764
A_23_P101671	1.215	1.229	1.264	1.233	1.217	1.234	1.211	1.246	1.257	1.26	1.219	1.226	1.223	1.227	1.292	1.288	1.349	1.308	1.291	1.306	1.247	1.794	1.28	1.252	1.267	1.334	1.277	1.298	1.297	1.293	1.268	1.262	1.244	1.623	1.199	1.329	1.268	1.318	1.337	1.342	1.312	1.36	1.257	1.434	1.404	1.419	1.263	1.346	1.268
A_23_P101683	5.874	4.446	3.25	4.075	5.584	3.389	2.495	4.156	4.479	5.034	4.072	3.518	4.199	3.005	7.031	7.163	5.347	5.32	5.027	3.387	4.542	3.654	3.229	6.627	3.01	5.226	5.935	2.685	3.25	6.378	6.596	3.667	5.032	3.979	3.813	4.788	4.842	4.811	4.623	5.145	4.247	5.438	4.17	7.385	2.312	5.054	5.355	6.826	4.227
A_23_P101699	7.782	7.24	7.779	7.494	7.391	7.297	7.106	6.759	6.814	7.463	7.417	7.402	6.473	6.982	7.013	6.792	8.143	5.731	6.802	7.856	7.346	8.254	7.66	7.064	7.877	7.576	7.227	7.989	7.679	7.634	8.318	8.168	7.34	8.402	8.412	8.001	7.116	7.275	8.157	6.992	7.193	7.715	7.307	7.321	7.888	7.597	7.618	7.745	7.136
A_23_P101707	9.31	9.228	9.968	9.244	9.719	8.996	8.681	8.863	9.307	9.002	9.592	8.281	8.891	10.273	9.393	9.357	10.05	9.264	9.116	9.821	9.516	10.258	9.284	9.591	9.36	9.391	9.772	8.953	9.429	9.517	9.079	9.076	9.242	9.453	10.019	9.691	8.971	9.122	9.392	9.477	9.102	9.128	9.151	9.39	10.406	9.232	9.71	9.674	8.642
A_23_P10172	1.973	3.97	5.932	3.164	2.491	2.238	4.9	5.564	5.48	3.744	2.106	5.227	4.533		3.794	3.983	3.181	1.236	3.873	1.276	4.138	3.907	5.605	4.333	5.318	3.941	3.941	5.636	2.312	2.987	4.752	4.498	2.683	5.019	4.545	5.026	4.084	5.394	5.038	1.219	4.312	5.988	3.993	3.994	3.499	5.358	4.62	3.211	5.071
A_23_P101737	6.782	7.209	6.983	6.742	6.669	6.684	8.335	7.412	7.493	7.481	7.059	7.517	7.13	7.108	7.052	7.321	7.789	6.429	6.716	7.635	7.151	8.215	7.783	7.25	7.067	6.524	6.803	7.662	7.477	6.515	8.017	6.813	6.847	6.983	7.006	7.709	6.778	6.843	7.81	6.433	7.287	7.792	7.056	6.574	6.468	7.711	6.84	7.147	7.004
A_23_P101742	11.106	11.603	10.898	11.026	10.825	10.919	8.246	9.885	10.167	11.245	9.405	9.801	11.29	10.154	10.821	10.822	11.367	11.742	11.157	11.086	10.403	10.711	11.344	10.567	11.422	11.661	10.073	11.335	11.038	11.01	11.403	11.272	10.982	11.407	12.036	12.003	11.343	11.501	11.678	11.96	11.349	11.908	10.908	11.33	10.187	11.557	11.218	11.85	11.372
A_23_P101759	8.263	9.216	8.157	9.35	8.66	9.262	7.153	9.55	8.069	9.427	8.243	7.556	9.098	10.175	8.566	8.687	7.538	8.849	8.529	8.641	9.459	8.384	8.537	10.263	8.368	7.504	9.908	7.549	10.125	8.544	6.004	7.895	8.425	7.103	8.893	8.741	8.911	8.903	9.01	10.026	8.146	8.905	7.302	8.032	7.036	9.691	10.22	6.81	9.177
A_23_P101761	12.759	12.134	11.755	11.844	12.042	12.111	12.7	13.05	11.872	13.432	12.422	11.978	12.117	10.272	12.25	10.905	10.878	11.863	11.181	10.932	10.956	10.738	10.231	10.379	11.492	11.984	10.835	11.287	11.255	12.828	11.82	13.372	12.593	12.406	12.541	11.153	13.359	12.651	12.351	12.505	14.199	11.58	12.955	12.863	12.121	11.197	11.061	11.094	10.253
A_23_P101774	5.583	6.282	5.21	5.244	5.698	5.916	5.939	5.837	5.49	7.549	5.58	5.687	6.931	5.375	5.125	4.981	4.167	6.221	5.237	5.055	5.472	5.528	5.493	5.2	4.671	5.169	4.029	4.876	5.027	3.341	3.75	4.635	3.702	4.245	4.157	4.098	3.839	4.492	3.793	4.74	5.018	5.221	4.013	3.571	3.488	4.549	4.193	5.174	4.485
A_23_P101783	6.932	7.033	5.982	5.739	6.807	7.379	7.262	6.366	6.327	8.501	7.056	7.424	7.629	6.556	5.587	5.427	5.02	6.856	5.757	5.524	6.151	6.28	6.833	7.071	6.331	6.333	4.99	6.138	6.301	5.108	4.874	5.797	4.957	5.652	5.568	5.358	4.905	5.098	5.078	5.579	5.749	5.39	4.868	5.341	4.738	4.574	4.789	5.266	4.73
A_23_P101796	7.074	7.194	6.979	6.797	7.065	7.422	7.297	7.085	7.362	8.397	5.962	7.42	7.815	7.467	6.024	5.4	7.501	7.654	6.325	6.662	6.654	6.498	7.003	7.028	6.778	7.223	6.246	6.49	6.843	5.813	5.863	5.91	6.284	5.418	6.161	6.605	5.691	5.795	6.185	5.984	6.073	6.009	6.03	6.829	5.808	5.949	6.072	6.134	5.764
A_23_P101806	14.088	14.213	13.773	13.217	13.517	13.9	12.896	15.003	15.038	14.717	13.913	15.214	14.694	13.611	13.639	13.813	10.862	13.252	13.86	15.017	14.564	15.252	14.332	13.955	14.815	14.709	14.119	14.876	15.374	13.554	14.894	14.376	14.436	13.671	15.413	15.111	13.965	14.701	15.083	13.991	14.639	14.684	13.044	6.629	9.331	15.105	14.535	13.773	14.766
A_23_P101811	6.397	6.35	7.352	6.244	6.708	6.137	8.079	5.97	5.52	4.107	3.656	3.62	6.121	7.03	6.742	7.024	7.558	8.541	7.225	6.054	5.499	7.179	4.131	7.014	3.857	5.128	6.798	5.562	5.237	7.579	6.626	3.987	6.812	5.87	5.187	5.438	7.364	6.696	6.136	6.12	5.223	5.443	6.272	7.926	6.295	6.508	6.637	5.971	6.582
A_23_P10182	13.394	13.072	13.293	12.509	12.818	12.938	10.503	14.43	13.934	13.618	11.611	14.682	14.436	11.333	13.113	12.965	10.011	11.686	13.064	12.326	13.637	14.152	14.359	13.105	14.348	13.108	11.169	14.846	12.681	12.518	12.925	11.523	13.913	13.018	13.69	13.627	14.085	14.428	13.468	12.942	13.841	13.563	12.014	10.119	7.375	14.248	13.119	13.813	13.66
A_23_P101829	6.839	6.401	6.313	5.971	6.941	6.984	8.517	6.969	6.643	7.938	7.188	7.27	7.87	7.482	6.247	6.29	6.678	8.173	6.536	5.987	6.384	6.663	7.123	7.371	5.417	6.379	6.859	5.676	5.853	7.467	6.967	5.651	6.79	7.751	5.468	5.555	6.63	6.711	5.635	5.49	5.781	5.845	7.312	7.259	7.335	6.038	5.747	5.468	8.325
A_23_P101871	8.789	9.505	8.599	7.776	8.535	8.412	9.286	9.489	8.981	9.156	9.559	9.717	8.936	8.782	8.106	8.58	7.525	7.726	8.789	9.956	9.255	10.341	6.654	7.821	7.724	8.944	9.293	9.593	8.679	8.106	10.207	9.179	8.276	8.372	9.99	10.593	8.371	9.539	8.89	8.426	9.131	9.225	8.054	7.02	7.576	9.83	8.769	9.619	8.844
A_23_P101893	7.874	8.452	7.864	7.754	7.783	7.614	7.824	7.747	7.994	9.537	7.626	7.882	8.416	6.854	6.931	6.318	5.89	8.538	6.271	7.036	7.189	7.745	7.588	7.35	7.869	8.034	6.675	7.406	7.82	7.106	6.354	7.547	6.739	7.271	7.185	6.695	6.61	7.124	7.668	7.469	8.076	7.998	7.103	6.274	6.262	6.789	6.338	7.136	6.161
A_23_P101905	5.075	5.429	4.852	4.378	4.3	4.936	4.196	3.868	5.391	5.29	4.705	4.249	4.361	3.936	4.381	4.907	4.899	4.455	3.099	6.32	4.119	6.555	5.466	4.498	5.332	4.732	4.171	5.549	5.475	3.498	3.761	5.209	3.375	4.997	5.216	5.165	3.789	4.078	4.349	4.712	4.876	4.294	4.318	5.07	5.782	4.873	5.185	4.766	4.875
A_23_P101908	6.668	7.111	6.694	5.312	6.639	7.066	7.472	6.936	7.416	8.573	7.301	6.187	7.729	6.942	5.687	5.408	5.232	6.789	5.697	6.064	6.29	6.836	6.779	5.702	6.484	6.533	5.433	6.163	6.502	4.864	4.951	6.022	5.159	4.95	5.272	5.559	4.984	5.405	4.6	5.307	5.08	5.444	5.239	5.057	5.498	4.988	5.326	5.809	4.604
A_23_P10194	7.386	9.975	12.433	9.812	10.676	9.312	6.849	10.053	9.248	8.397	10.595	6.53	7.36	11.555	7.359	7.74	11.094	9.201	7.504	6.633	9.522	9.533	6.647	9.676	11.352	11.954	9.626	7.487	12.246	8.341	7.041	9.474	6.793	7.874	8.266	8.266	7.467	8.064	12.851	9.956	11.046	11.996	10.074	8.849	11.718	9.17	10.365	4.925	10.648
A_23_P101943	9.343	9.444	9.248	9.367	9.478	9.44	10.694	9.858	9.688	9.274	9.187	9.784	9.721	9.208	8.852	9.292	8.833	9.569	9.302	9.137	9.253	9.049	9.538	9.07	9.092	9.038	8.888	8.967	8.902	9.471	8.633	8.847	9.355	9.35	9.092	9.402	9.63	9.276	9.169	9.337	9.429	9.529	9.716	9.997	10.239	9.775	9.8	9.818	9.831
A_23_P101950	14.651	14.289	13.752	14.553	14.445	14.547	13.98	13.906	13.386	14.322	15.012	12.936	14.51	13.929	15.086	15	14.594	13.643	14.549	14.445	14.204	13.925	14.294	13.782	13.716	14.378	13.962	12.954	14.269	14.366	13.603	12.798	13.624	13.723	13.295	14.159	14.658	13.561	13.965	14.291	14.366	13.708	14.574	13.796	14.06	14.576	14.795	14.748	14.968
A_23_P101960	11.483	13.133	12.609	11.758	12.175	12.548	13.359	12.066	12.815	12.258	12.066	12.647	11.429	12.615	11.488	11.802	11.941	12.284	11.958	11.648	11.607	11.428	12.276	12.551	10.994	11.751	12.835	11.72	11.466	11.616	11.841	10.946	11.711	11.363	10.966	11.567	12.205	11.924	11.585	11.35	10.586	11.958	12.835	12.956	12.857	12.126	12.564	11.739	12.819
A_23_P101972	6.418	7.588	5.929	6.661	6.332	6.484	6.88	6.676	6.53	7.634	6.315	6.628	5.83	7.915	4.93	4.44	4.533	6.857	5.696	4.311	5.201	5.101	5.568	6.576	5.631	5.331	6.79	5.262	6.665	4.719	6.308	5.695	4.641	4.388	4.761	4.558	4.846	5.1	6.458	5.119	4.755	4.804	7.466	5.625	4.289	5.761	4.269	7.968	5.348
A_23_P101992	14.123	10.929	12.453	11.006	12.228	12.618	11.59	13.467	11.418	12.634	5.679	6.62	13.96	8.972	8.055	8.277	9.942	11.648	12.958	6.373	8.036	7.143	8.724	12.899	8.253	12.058	13.232	6.379	8.392	12.207	6.568	5.692	13.871	10.193	13.059	13.445	14.453	14.491	12.066	11.863	13.348	13.855	7.063	10.019	10.194	13.757	13.231	9.179	12.46
A_23_P102000	11.413	10.009	13.83	10.776	12.243	11.81	10.577	8.772	10.1	7.909	10.081	8.659	9.156	11.888	11.045	10.723	12.926	11.381	11.986	12.248	11.177	10.645	10.288	12.303	10.078	11.46	12.598	9.578	10.282	10.859	11.829	9.145	11.194	10.168	9.212	9.152	12.049	10.307	9.906	10.842	9.886	9.446	12.155	12.447	13.9	9.454	11.094	10.982	9.945
A_23_P102017	2.209	1.775	3.546	2.619	2.51	3.454	2.507	3.252	1.884	1.342	2.579	2.695	1.289	2.207	2.195	3.579	2.749	2.355	4.092	3.164	2.482	1.268	2.841	3.255	2.807	2.876	2.632	2.675	2.023	1.276	2.838	1.382	3.807	1.249	2.036	1.288	3.812	3.57	1.282	1.222	3.363	1.303	2.716	4.495	4.342	1.283	2.383	1.26	1.29
A_23_P102037	7.846	5.303	5.886	6.827	6.864	6.38	4.736	5.607	5.688	4.818	6.026	5.023	6.073	6.575	7.229	7.645	6.848	5.911	7.217	7.728	7.341	7.439	7.253	6.473	7.276	7.488	6.742	7.043	7.963	7.548	6.37	7.201	6.929	7.177	7.569	7.67	6.888	6.603	6.97	7.034	6.729	6.372	6.842	6.435	6.933	7.304	7.388	7.526	7.828
A_23_P102058	1.21	1.197	1.233	1.651	3.041	1.055	9.73	1.46	4.67	1.23	1.182	4.016	1.22	7.382	1.213	1.217	4.174	1.183	1.196	1.258	2.343	2.789	3.26	2.647	5.526	1.286	3.199	2.404	2.166	6.053	1.181	1.386	1.252	7.929	1.29	1.232	1.228	1.213	1.258	3.412	1.467	1.262	4.702	3.817	4.26	3.798	2.384	1.221	2.188
A_23_P10206	1.814	1.943	2.272	2.082	2.684	3.188	2.219	1.466	2.108	3.394	1.557	2.668	2.492	2.814	1.227	2.195	4.018	2.213	2.823	1.276	1.412	1.243	1.674	2.543	1.274	2.319	1.818	1.259	1.863	1.292	2.462	1.282	1.214	1.268	1.877	1.261	2.751	1.222	1.282	1.209	1.418	1.235	2.68	2.862	2.804	2.817	2.717	1.239	1.28
A_23_P102060	11.053	11.178	10.515	10.88	10.858	11.429	11.514	12.007	12.156	10.672	10.693	12.137	11.53	11.35	9.925	10.024	10.307	10.33	10.884	10.699	10.666	10.58	11.636	11.022	11.029	11.055	11.091	12.214	10.846	9.944	9.795	10.099	11.082	10.402	10.242	10.192	11.335	11.223	10.373	10.439	10.618	10.045	11.045	11.411	10.825	11.4	11.111	10.459	11.385
A_23_P102071	9.263	7.68	8.324	8.399	8.73	8.207	12.057	10.568	6.868	7.412	9.499	12.651	10.336	6.857	8.004	7.689	8.588	8.156	7.028	7.208	6.246	8.44	6.981	7.014	8.071	8.267	7.402	7.412	7.483	8.655	8.285	8.009	9.323	8.095	8.526	8.084	8.016	8.529	7.462	8.929	7.955	7.431	8.742	8.086	8.417	6.433	6.808	7.655	7.518
A_23_P102083	1.765	1.412	1.56	1.373	1.904	1.852	1.516	1.354	1.557	2.055	1.413	1.315	1.397	1.327	1.659	2.093	1.98	2.069	1.541	1.966	1.572	1.618	1.573	1.468	1.635	1.959	1.757	2.023	1.812	2.081	1.937	1.839	1.315	2.879	1.921	3.8	1.737	2.055	2.107	1.544	1.484	2.133	1.451	1.701	1.686	2.534	1.891	2.158	2.157
A_23_P102109	12.03	9.851	12.476	10.826	11.181	11.844	9.839	11.101	10.906	10.468	11.827	10.368	11.676	12.044	11.048	11.188	11.249	11.853	11.677	11.818	12.278	11.88	11.04	12.165	12.083	11.073	12.152	11.909	12.524	12.451	10.627	10.871	11.917	10.349	11.832	12.032	11.157	10.599	11.634	12.172	10.606	11.123	10.241	11.179	12.73	11.612	11.713	10.898	11.735
A_23_P10211	8.968	8.831	9.156	8.096	8.116	8.356	9.742	8.799	8.746	7.438	9.257	8.392	8.786	8.066	7.774	6.825	7.281	8.128	8.158	9.723	8.257	8.094	7.759	7.938	7.248	7.717	8.165	7.673	9.173	8.576	8.837	7.346	7.766	7.223	9.336	8.02	8.112	8.018	8.966	7.856	8.379	6.62	8.484	8.602	8.424	7.114	6.51	6.963	7.17
A_23_P102113	6.538	5.54	6.412	6.328	6.862	7.013	6.204	7.124	5.975	6.487	5.259	5.79	7.444	6.053	7.278	7.428	8.969	9.351	8.054	6.022	6.608	5.649	6.241	8.057	5.872	7.345	7.312	6.292	6.117	8.992	5.622	5.68	8.252	5.562	6.084	6.111	8.495	7.707	7.448	7.189	6.285	6.807	7.049	10.29	8.186	6.499	7.074	6.315	6.688
A_23_P102117	5.111	5.074	4.808	4.749	5.244	5.121	4.691	5.309	3.935	6.258	4.119	4.317	5.158	3.888	5.572	5.478	6.454	7.23	5.809	4.309	4.375	4.03	4.672	5.671	4.52	5.362	4.881	4.516	4.021	6.763	3.573	4.259	5.555	3.833	4.649	3.72	6.461	5.516	5.278	5.562	4.168	4.527	4.923	7.926	6.175	4.708	5.257	4.076	4.358
A_23_P102122	14.016	13.949	14.68	13.838	14.334	14.102	13.842	13.021	13.449	12.819	13.371	12.878	13.412	14.781	14.169	14.065	15.545	14.23	14.553	14.322	14.555	14.202	13.774	14.692	13.933	13.946	14.803	13.716	14.382	14.185	13.79	13.496	14.027	14.109	13.516	13.453	13.933	13.546	13.955	13.708	13.874	13.934	14.113	14.729	14.97	13.708	13.887	13.952	13.65
A_23_P102160	10.203	9.351	7.977	9.313	9.266	9.888	7.514	10.351	10.224	9.328	10.026	10.262	9.943	8.873	9.289	9.609	8.413	8.356	10.215	10.105	8.622	9.355	10.612	9.319	10.551	9.486	8.604	10.534	9.682	7.244	8.929	8.342	9.252	8.868	9.582	10.237	9.81	9.917	9.047	9.951	10.454	10.063	8.958	8.683	8.675	10.559	10.338	9.246	10.749
A_23_P102172	3.84	4.334	3.293	4.123	3.978	4.467	3.811	4.354	4.621	4.992	3.609	3.02	4.102	3.818	3.657	4.356	3.476	4.417	4.131	4.206	4.622	2.447	3.976	3.859	4.195	3.334	3.133	4.469	4.065	3.095	3.133	3.2	3.558	3.428	4.662	3.438	3.664	4.396	6.45	3.895	5.193	5.521	2.543	4.068	4.377	4.131	4.924	3.107	4.801
A_23_P102183	9.459	9.159	9.126	10.359	9.748	9.172	9.384	7.914	6.816	8.387	9.18	8.65	8.341	9.012	9.397	8.924	10.549	9.913	9.59	9.422	9.945	10.185	9.525	8.771	9.184	9.341	9.13	8.835	9.457	10.82	9.474	9.949	9.106	10.239	9.406	8.808	9.062	8.937	9.215	9.552	9.899	9.586	10.101	8.7	9.955	8.458	9.292	9.531	8.892
A_23_P102192	7.479	7.303	7.451	7.352	7.227	7.095	8.794	6.651	6.546	5.596	8.081	7.055	6.541	7.637	7.112	7.177	9.103	5.679	7.161	7.829	7.58	8.473	7.938	6.914	7.76	7.131	8.345	8.12	7.705	6.96	7.511	7.592	7.489	7.234	7.481	7.216	7.059	7.057	6.777	6.716	7.202	6.823	7.906	6.167	7.793	7.203	7.023	7.513	6.264
A_23_P102202	12.284	11.321	11.933	11.902	11.589	11.381	13.023	11.494	11.892	11.308	11.844	11.557	11.762	11.597	12.177	12.203	13.068	11.179	11.704	11.321	12.089	12.155	11.437	11.282	11.538	11.346	12.143	11.623	12.181	11.66	12.368	10.843	10.929	11.728	10.887	11.092	11.51	11.126	10.962	11.079	11.97	11.962	11.887	11.426	12.212	11.446	11.502	11.662	12.257
A_23_P102235	11.602	12.142	11.482	12.139	11.589	11.771	12.034	10.832	11.158	11.726	12.418	11.464	11.093	11.225	11.667	11.779	12.197	12.665	11.583	10.698	11.14	12.01	11.052	10.691	11.172	11.475	11.692	11.14	10.939	11.6	11.475	11.009	10.845	11.223	10.918	11.527	11.345	10.604	10.671	12.51	11.303	11.838	11.947	11.13	11.621	11.421	11.739	11.951	11.416
A_23_P102242	7.829	6.891	7.886	7.605	7.849	7.516	7.697	7.279	7.61	6.608	7.584	6.995	7.055	7.412	7.78	7.6	8.18	7.124	7.758	7.299	7.725	7.805	7.557	7.165	7.611	7.398	7.618	7.506	7.361	8.12	7.145	7.454	7.631	7.756	7.338	6.81	7.552	7.477	7.489	6.999	7.296	6.687	7.591	7.64	8.093	7.107	7.185	7.358	7.616
A_23_P102258	12.702	13.059	12.816	12.565	12.7	12.364	12.23	11.905	11.822	12.185	12.288	12.217	12.018	11.893	12.899	12.76	13.257	13.355	12.738	12.525	12.47	13.075	12.86	12.064	12.865	12.778	12.462	12.287	12.885	13.064	13.036	12.167	12.4	12.944	12.649	12.709	12.784	12.637	12.846	13.502	13.061	13.176	12.867	13.201	13.02	12.649	12.786	12.745	12.804
A_23_P102262	12.58	11.924	11.431	12.245	12.176	12.53	11.76	12.066	12.746	11.573	11.477	12.71	12.422	11.671	12.335	12.392	11.827	11.958	12.364	12.482	12.092	12.395	12.284	12.16	12.42	11.862	11.816	12.757	12.876	12.413	11.839	11.808	11.646	12.5	11.717	11.922	12.114	12.275	11.779	12.458	12.575	12.491	11.978	11.551	11.74	12.631	12.412	12.624	13.031
A_23_P102278	1.352	1.228	1.254	1.519	1.225	1.215	1.497	1.711	1.237	1.289	1.221	1.129	1.257	1.216	1.224	1.247	1.197	1.258	1.229	1.298	1.215	1.246	1.265	1.181	1.248	1.266	1.232	1.225	1.179	1.234	1.231	1.622	1.421	1.255	1.492	1.249	1.232	1.121	1.277	1.225	1.368	1.318	1.246	2.203	1.216	2.746	1.225	1.237	1.244
A_23_P102286	1.199	1.2	1.661	1.864	1.209	1.55	1.184	2.438	1.214	1.247	1.488	1.64	1.22	1.315	1.211	1.222	1.212	1.218	1.216	1.258	1.182	1.221	1.252	1.697	1.225	1.218	1.21	1.184	1.211	1.184	1.201	1.683	1.393	1.263	3.317	1.211	1.199	1.215	1.258	1.258	1.313	1.297	1.263	1.344	1.229	1.214	1.184	1.21	1.214
A_23_P10232	5.758	2.01	7.762	5.59	6.459	6.88	2.456	4.183	3.716	4.095	4.115	2.427	3.817	3.269	6.012	6.383	4.231	6.082	8.609	5.219	5.66	2.57	4.039	7.08	1.331	3.783	4.894	2.696	3.596	5.847	3.585	1.324	8.142	3.158	1.41	3.279	7.636	6.593	5.259	5.267	3.776	4.078	7.19	7.558	4.202	4.368	6.31	4.253	4.868
A_23_P102320	10.008	9.816	10.3	10.236	9.977	9.873	10.089	9.509	9.399	9.751	9.852	9.533	9.78	9.607	10.172	10.274	11.34	10.658	9.845	9.644	9.534	10.833	9.752	10.002	9.876	10.017	9.569	10.066	9.94	10.181	9.183	9.65	9.63	9.944	9.592	10.059	9.961	9.455	9.843	10.459	10.279	10.124	10.375	10.553	11.145	10.334	10.343	10.59	10.728
A_23_P102331	3.455	2.459	1.27	3.641	5.164	5.876	3.441	5.93	1.242	1.271	1.215	1.919	4.724	5.993	1.298	1.316	3.877	6.189	6.741	5.171	1.878	1.689	1.284	5.265	1.312	1.365	5.631	4.16	4.283	2.844	2.09	1.367	5.076	1.305	1.266	1.365	6.633	1.3	6.946	4.556	1.713	1.388	5.305	7.184	4.488	5.476	4.217	1.338	5.354
A_23_P102351	5.52	4.776	5.063	4.291	5.307	4.75	6.302	5.056	4.573	5.558	5.18	4.676	5.25	6.417	4.885	4.853	6.969	5.114	4.882	5.978	5.138	4.653	4.777	5.453	4.295	4.98	6.526	5.153	5.527	7.498	6.629	4.949	5.712	5.386	5.149	5.013	5.025	5.249	5.229	5.274	4.684	4.627	6.015	5.97	4.89	5.002	5.242	4.917	4.53
A_23_P102364	11.982	12.079	11.431	11.063	11.134	11.503	8.862	12.33	12.047	11.769	11.902	12.672	11.734	11.749	11.864	12.043	8.993	10.939	11.467	11.966	12.401	12.494	12.188	11.502	12.175	11.407	11.539	12.569	13.166	11.188	10.979	11.458	11.884	11.608	11.984	12.357	11.627	11.457	12.457	11.273	12.616	12.888	11.97	9.318	9.951	12.528	12.527	11.99	12.457
A_23_P102391	12.789	11.894	12.114	12.198	12.951	13.082	11.956	13.729	13.392	11.897	13.052	13.003	13.063	12.889	11.996	12.176	11.806	11.997	12.898	12.402	13.403	12.271	13.423	12.774	12.399	13.012	12.516	13.15	12.779	13.03	11.801	12.059	12.567	12.273	12.149	12.388	13.005	12.653	11.917	11.976	12.57	12.225	11.537	12.974	10.836	13.19	13.138	12.845	13.498
A_23_P102404	12.659	12.27	12.62	13.125	12.635	12.768	13.252	11.871	12.251	12.313	13.256	12.22	12.545	12.997	12.591	12.595	13.748	11.775	12.338	12.562	12.798	13.199	12.732	12.503	12.586	12.532	13.044	12.898	12.449	13.356	13.179	13.099	12.634	13.627	12.196	11.882	12.528	12.473	12.794	12.131	12.673	12.697	12.557	12.742	12.898	12.338	12.151	12.302	12.121
A_23_P102412	9.24	8.543	8.518	9.15	9.066	9.056	8.239	8.722	9.178	9.177	9.214	8.701	8.562	8.706	8.839	8.995	8.949	9.278	8.862	8.755	8.747	8.558	9.058	8.18	8.939	8.979	8.322	8.854	8.776	8.69	7.724	8.722	8.747	8.605	8.656	9.282	8.986	8.457	8.609	9.36	8.907	8.664	9.139	9.072	9.286	9.32	9.607	9.827	9.809
A_23_P102420	14.363	13.883	14.13	14.852	14.39	14.276	15.014	13.982	14.671	13.97	15	14.212	14.118	14.516	14.453	14.475	15.711	14.065	14.473	14.262	14.892	14.632	14.338	14.558	14.289	13.802	14.761	14.372	14.449	15	14.432	14.395	13.852	14.597	13.301	13.509	14.248	13.845	14.254	13.626	14.571	14.134	14.368	14.601	15.072	14.229	14.52	14.099	14.473
A_23_P102439	7.08	7.791	6.11	6.457	6.716	6.886	6.856	6.843	5.256	8.724	6.508	6.57	6.918	5.439	6.306	6.111	5.572	7.684	6.029	6.228	6.093	6.773	6.04	6.052	7.002	7.215	6.018	6.491	6.765	6.715	6.29	7.2	6.86	6.701	7.095	6.303	6.39	6.892	6.34	6.508	6.682	6.371	5.94	5.616	5.585	6.222	6.034	6.487	5.933
A_23_P102454	9.45	8.398	9.268	10.191	9.489	10.203	8.59	9.712	8.882	9.008	10.809	9.022	9.427	7.745	8.901	8.616	8.585	9.742	9.634	8.68	8.855	10.218	10.969	9.137	10.649	9.639	8.823	10.62	9.494	8.779	8.106	10.042	9.332	9.992	8.325	8.176	9.755	9.521	8.924	9.957	9.896	8.93	9.187	8.837	9.142	9.492	9.365	9.606	9.646
A_23_P102462	7.432	7.331	8.292	7.075	7.34	7.998	6.986	7.285	7.722	8.532	8.497	8.028	8.131	6.716	5.971	5.871	9.35	7.107	6.462	8.204	7.345	8.98	8.292	6.751	8.542	8.673	7.642	8.624	8.576	5.745	8.188	7.477	7.094	7.875	9.188	8.733	6.787	7.525	8.382	6.591	7.196	6.961	7.875	7.163	5.108	7.451	6.741	9.112	7.245
A_23_P102471	8.993	8.794	9.053	9.525	9.008	9.165	11.134	8.121	8.591	6.675	10.01	8.885	7.826	9.232	9.124	9.156	10.548	9.07	9.14	8.508	9.043	9.238	8.988	8.765	9.138	8.488	9.638	8.726	8.774	10.04	10.761	9.755	8.843	9.98	8.861	8.65	8.655	8.81	9.007	8.672	9.796	8.838	9.911	9.37	9.643	8.739	9.158	8.91	8.963
A_23_P102481	3.987	3.527	3.743	3.951	4.379	3.768	3.233	3.558	3.7	5.056	3.896	3.681	4.16	3.609	5.307	5.143	4.094	4.551	3.955	3.445	3.462	2.981	3.999	3.791	2.862	3.072	2.748	2.725	3.336	3.907	3.851	3.208	2.966	3.305	3.334	2.664	2.826	2.232	3.214	2.592	2.268	3.066	3.213	2.923	3.777	1.432	3.107	2.482	1.613
A_23_P102494	6.65	6.815	8.035	6.797	6.663	6.259	6.241	5.948	6.642	7.418	7.795	5.719	6.054	5.891	6.607	6.815	6.066	6.743	5.687	6.508	6.626	6.938	5.585	6.121	5.805	6.746	5.888	6.044	7.403	8.434	6.742	7.81	6.205	7	6.744	6.627	5.88	6.235	8.104	7.635	7.222	7.312	6.112	6.551	6.67	6.555	6.695	7.494	6.476
A_23_P102508	9.447	8.826	8.118	9.459	8.592	9.476	8.705	10.46	10.673	10.252	10.058	11.122	9.26	9.29	12.944	13.107	9.873	8.515	9.891	10.436	10.175	10.018	13.24	9.413	11.017	10.369	9.326	11.313	11.244	10.241	9.371	10.348	9.374	11.027	9.765	10.019	9.241	9.356	10.072	10.272	9.801	9.285	9.518	8.041	10.103	10.229	10.31	9.723	10.503
A_23_P102517	8.99	8.586	8.409	8.751	8.661	8.772	7.113	6.883	7.652	7.733	8.481	7.627	7.614	8.65	8.736	8.207	9.837	8.901	8.63	8.654	8.359	9.103	8.432	8.257	8.471	8.716	8.559	8.391	9.15	9.402	8.614	9.649	8.477	8.232	8.674	8.217	8.361	8.453	8.728	9.117	8.806	7.921	8.643	8.87	9.284	8.134	8.698	8.617	7.953
A_23_P102523	8.926	8.045	8.339	8.469	8.346	8.461	9.336	9.674	9.211	8.9	9.034	9.779	9.026	9.362	8.649	8.423	7.834	7.712	8.323	8.959	9.013	8.728	9.563	8.7	9.481	8.384	9.512	10.074	8.93	8.307	8.162	9.186	8.371	8.549	8.095	7.653	8.596	8.687	8.901	7.657	8.273	7.839	8.4	8.45	8.377	8.27	7.665	8.632	8.459
A_23_P102542	9.874	9.547	9.235	9.528	9.437	9.585	9.443	10	9.941	9.329	10.074	9.951	9.894	9.543	9.06	9.538	9.13	9.208	9.822	9.62	9.357	9.69	9.021	9.293	9.306	9.512	10.211	9.362	9.984	9.446	9.603	9.019	9.154	8.888	9.119	9.747	9.894	9.329	9.681	9.535	10.15	10.25	9.967	10.117	10.095	9.959	9.914	9.745	9.958
A_23_P102551	2.452	0.695	2.208	2.995	4.073	2.622	2.178	2.982	3.269	3.783	1.953	5.264	2.696	5.423	3.887	3.556	4.039	2.687	3.859	5.526	5.385	3.594	3.356	4.235	6.928	3.827	4.052	4.184	6.367	4.69	4.329	4.931	3.695	1.33	6.085	5.142	4.512	2.737	3.776	5.823	3.492	1.23	4.846	5.332	4.004	3.491	3.572	4.097	3.281
A_23_P102571	13.773	14.737	14.352	13.128	13.375	14.007	15.114	14.739	14.583	14.581	13.847	15.339	14.968	13.996	14.304	14.615	14.438	14.227	13.438	14.892	14.445	15.157	15.497	14.215	15.367	15.333	14.432	14.906	15.117	14.082	15.278	13.69	14.581	14.535	14.569	14.846	14.26	14.768	14.615	14.037	14.21	14.741	15.468	13.571	13.27	15.424	14.518	14.717	15.435
A_23_P102575	11.729	12.894	12.344	11.406	11.614	12.066	13.01	12.75	12.431	12.707	11.612	13.123	12.734	11.581	11.936	12.127	11.846	12.005	10.988	12.339	11.778	12.551	12.687	11.479	13.023	13.436	11.921	12.407	12.809	12.351	13.231	11.505	12.622	12.608	12.909	12.731	12.022	13.029	12.706	12.243	11.952	12.348	12.937	10.8	10.653	12.986	12.142	12.228	12.662
A_23_P102582	13.227	13.592	13.493	13.847	14.034	13.6	12.651	12.857	13.201	13.029	13.599	12.776	13.133	14.099	13.749	13.575	13.078	13.8	13.431	14.722	14.111	13.972	13.382	13.676	13.523	13.779	13.497	12.905	14.773	14.555	12.756	13.656	13.706	13.484	13.86	13.989	13.145	12.716	13.774	14.174	13.723	13.155	14.482	12.573	13.476	13.275	13.446	13.471	13.38
A_23_P102607	5.099	4.994	4.563	3.953	4.206	3.702	5.703	4.632	5.469	3.48	3.957	4.526	4.599	3.863	4.966	4.69	4.433	3.056	4.797	4.86	4.287	7.009	4.541	4.105	4.465	4.946	5.393	5.943	5.162	4.606	4.98	4.985	4.916	5.215	4.53	4.162	5.119	5.339	5.124	4.347	5.339	4.962	5.61	5.448	4.886	4.773	4.525	5.669	4.312
A_23_P102611	9.617	8.681	8.839	7.728	9.046	9.733	5.03	8.609	4.217	8.632	5.505	3.771	8.688	11.467	5.45	5.336	9.541	11.301	10.197	10.1	8.293	4.425	5.633	11.525	2.784	7.064	12.019	7.042	7.74	9.54	6.217	4.183	9.312	7.961	6.875	6.803	8.674	7.625	9.508	10.114	9.291	10.227	7.823	9.722	6.662	9.265	10.263	6.984	11.059
A_23_P102622	5.287	6.56	5.431	5.24	5.142	5.732	6.409	5.853	6.467	8.915	6.169	6.47	7.191	5.471	5.179	5.235	4.902	7.842	5.113	6.331	5.362	5.627	5.827	6.009	5.268	5.934	5.5	5.552	5.687	4.746	4.613	5.221	4.908	4.638	5.446	6.094	4.543	5.015	5.898	5.902	4.71	5.806	5.379	8.701	4.333	5.364	5.495	5.124	5.222
A_23_P102634	1.321	1.576	1.382	1.547	1.366	1.456	1.313	1.32	1.931	1.724	1.417	1.426	1.58	1.43	1.468	1.907	1.522	1.654	1.347	3.317	1.395	1.404	1.345	1.362	2.314	1.643	1.487	1.674	1.432	1.64	2.046	1.738	5.445	2.933	2.591	2.309	1.523	2.289	1.762	2.654	1.331	1.919	1.738	1.29	1.824	1.949	1.549	1.72	1.905
A_23_P102681	2.013	3.668	2.378	2.568	3.474	1.722	2.351	2.579	3.269	4.645	3.371	3.231	3.654	5.737	2.014	2.478	3.682	2.506	3.218	2.189	3.52	3.479	2.578	3.615	2.319	3.505	4.249	3.15	1.98	3.508	2.368	2.636	2.712	3.098	3.068	2.709	3.358	2.526	2.552	4.212	3.508	3.355	2.436	3.496	8.2	2.57	3.182	4.203	2.285
A_23_P102694	5.257	5.406	4.077	4.173	5.039	5.125	5.357	5.154	4.936	6.801	5.593	5.938	5.768	5.032	4.161	3.326	3.202	5.341	3.746	3.799	4.387	4.611	5.426	4.514	4.389	4.404	2.944	4.139	3.937	2.207	3.258	4.056	3.855	4.943	3.35	3.899	3.198	3.936	3.471	3.117	3.906	3.362	3.429	2.708	2.239	2.723	2.038	3.704	3.822
A_23_P102706	6.171	5.969	5.773	5.139	6.404	6.756	6.621	6.658	6.337	7.786	6.584	4.975	7.385	7.337	5.418	5.6	6.848	7.268	6.041	6.255	6.467	5.561	6.142	6.633	5.659	6.715	7.518	5.817	6.405	7.751	6.094	5.368	6.651	5.199	5.982	6.11	6.395	6.552	6.702	6.403	6.297	6.708	6.872	7.58	6.341	5.779	5.824	5.465	6.707
A_23_P102731	7.263	7.386	9.419	8.527	8.67	7.473	8.194	6.476	5.9	6.678	5.844	5.713	5.373	8.578	8.102	8.334	7.512	8.109	6.575	6.982	8.286	10.148	5.137	8.24	5.447	7.444	8.889	6.626	8.705	9.309	8.398	7.546	8.682	8.281	8.343	7.859	6.844	7.625	7.827	8.42	7.428	7.906	7.543	8.109	9.916	6.637	8.112	6.328	7.899
A_23_P102743	5.61	5.433	5.012	6.116	5.209	5.073	5.153	4.212	4.661	3.811	5.659	4.935	3.806	5.447	5.932	5.974	6.97	4.793	5.288	6.208	5.554	7.092	5.759	5.221	6.298	5.9	6.371	5.612	6.121	7.258	5.844	6.422	5.244	6.787	5.259	5.479	4.87	4.616	6.141	6.013	5.753	6.553	6.529	5.558	5.899	4.991	5.449	5.895	4.783
A_23_P102759	4.751	5.077	5.785	4.907	4.956	4.526	6.44	4.166	4.206	4.061	3.902	4.105	4.137	5.32	5.686	5.073	6.9	4.623	4.974	5.686	4.923	5.873	4.878	4.635	5.19	4.5	6.208	5.118	5.489	6.036	6.037	4.799	4.685	5.501	4.865	3.923	4.859	4.418	5.151	5.428	5.356	5.188	5.576	6.017	5.562	5.222	4.75	5.408	4.539
A_23_P102769	7.496	7.65	8.656	8.133	7.637	7.412	7.126	6.524	6.523	6.264	7.157	7.084	6.37	7.241	7.777	7.487	9.04	7.705	7.4	7.747	7.642	9.222	8.219	7.493	8.046	7.642	8.078	7.822	7.533	8.764	7.443	7.265	6.984	8.291	7.104	6.956	7.172	6.996	7.782	8.283	7.6	7.246	8.095	7.699	8.106	7.163	7.227	7.697	6.329
A_23_P102770	11.892	11.565	11.391	12.504	12.533	12.88	10.876	10.916	10.817	10.731	12.396	11.519	10.574	11.677	11.294	11.044	12.193	10.859	11.518	12.283	11.847	11.536	11.721	11.477	11.679	11.759	11.81	11.572	11.871	12.064	11.106	11.995	11.241	11.209	11.09	11.409	11.331	10.666	11.621	12.454	11.573	10.751	12.254	11.076	11.596	11.405	11.515	12.027	11.246
A_23_P102816	8.656	9.597	8.356	8.28	8.617	8.997	9.327	9.676	9.907	11.089	9.017	9.241	10.275	7.173	7.668	7.006	6.839	9.805	7.33	7.751	8.243	8.216	8.462	7.886	8.049	8.489	7.264	8.15	7.841	7.037	7.409	8.097	8.547	7.195	8.11	7.586	7.319	8.707	7.056	7.886	8.627	7.369	8.409	7.225	7.071	7.127	7.184	7.52	7.294
A_23_P102832	7.9	8.418	8.699	8.064	8.049	7.875	9.03	8.059	8.161	7.528	8.017	8.017	7.456	8.012	8.719	8.721	8.922	7.523	8.266	8.529	8.037	9.089	8.29	8.102	8.466	7.787	9.114	8.243	8.553	9.165	8.997	8.612	8.642	9.099	8.096	7.913	7.996	8.481	8.311	7.674	7.902	8.281	8.621	8.501	7.92	8.34	8.118	7.857	8.182
A_23_P102842	10.787	11.345	10.071	10.876	10.361	10.536	9.696	10.615	11.205	11.113	10.562	11.502	10.69	10.204	10.772	10.718	10.743	9.355	10.736	11.082	10.805	11.018	11.29	10.646	11.875	10.929	10.834	11.645	10.985	10.842	11.17	11.339	11.112	11.135	10.981	10.717	10.452	11.084	10.411	10.873	10.653	10.275	11.127	9.558	9.992	10.929	10.732	10.541	10.73
A_23_P102864	1.722	3.286	1.923	1.634	1.87	2.011	3.725	1.773	1.198	1.228	1.823	1.941	1.422	2.041	1.129	1.196	1.21	1.465	1.515	2.795	1.813	11.89	1.242	1.524	1.218	1.218	1.183	1.178	3.389	1.158	4.159	3.335	1.33	3.844	1.268	1.169	1.179	1.198	1.231	1.315	1.313	1.267	1.289	1.515	1.225	2.982	2.217	1.136	3.622
A_23_P102876	12.574	11.497	12.365	12.845	12.239	12.309	12.753	12.456	12.248	10.478	12.298	12.768	11.96	11.977	12.41	12.491	12.376	11.044	12.304	11.928	12.629	13.071	12.358	11.858	12.433	12.003	12.476	11.551	12.219	12.207	11.697	12.004	12.05	12.428	11.486	11.855	12.149	11.8	11.54	11.676	12.595	12.446	11.673	12.093	12.342	12.293	12.193	11.654	12.259
A_23_P102884	5.804	5.411	5.363	5.467	5.821	6.183	6.558	6.024	6.204	7.273	6.566	5.432	6.612	5.823	5.17	5.152	4.511	5.355	5.096	4.957	5.063	5.727	6.126	4.349	6.373	5.349	4.594	5.701	5.575	4.879	4.427	5.775	4.853	5.175	7.833	5.197	4.172	5.232	4.822	5.004	4.439	4.811	4.079	4.516	4.548	4.514	4.715	4.501	4.829
A_23_P102890	13.603	12.754	13.142	12.665	13.079	12.981	14.289	12.743	12.603	12.346	12.709	13.044	12.914	12.606	11.922	11.699	12.403	13.036	12.811	12.984	12.634	12.336	12.775	12.313	13.032	12.087	12.403	11.512	13.147	12.078	12.453	12.107	12.127	12.687	12.485	12.766	13.105	12.359	12.108	12.806	13.141	13.032	12.353	13.363	12.521	12.713	12.285	12	13.79
A_23_P1029	5.387	7.343	5.566	5.567	7.507	5.588	8.289	5.717	6.044	8.097	6.245	6.414	7.519	8.436	4.803	4.024	7.422	8.325	6.207	6.321	5.925	4.879	4.889	7.063	5.073	6.965	8.019	6.068	6.155	6.55	4.709	4.922	5.632	5.572	4.603	4.64	5.605	5.576	6.533	7.838	4.352	5.271	7.045	8.281	6.82	5.092	5.608	5.746	5.948
A_23_P10291	6.429	6.335	6.486	6.415	6.611	6.644	7.248	6.519	5.687	7.462	7.003	7.366	7.311	6.463	4.884	4.684	6.057	8.584	5.741	4.923	6.015	6.13	6.053	6.839	6.148	5.197	8.461	5.093	5.369	6.002	4.057	5.255	5.692	4.485	3.703	4.206	6.029	4.579	4.894	5.577	4.903	5.229	5.466	9.552	8.636	5.26	4.882	5.008	5.808
A_23_P102917	1.783	1.291	2.045	1.197	1.658	1.499	2.262	1.543	1.735	1.269	1.988	1.659	1.673	1.215	2.355	1.235	1.178	2.372	1.457	1.273	1.767	1.233	1.697	1.18	1.255	4.168	2.356	1.241	1.216	1.259	1.182	1.343	1.253	1.219	1.691	1.242	1.241	1.178	1.256	1.082	1.431	1.242	1.184	1.941	3.08	1.241	1.234	1.221	1.251
A_23_P102919	1.698	1.215	2.588	1.611	1.568	1.761	1.623	1.888	1.658	1.241	1.843	1.918	1.984	1.768	1.26	1.248	1.347	1.286	1.607	1.267	1.947	1.228	1.636	1.234	1.804	3.401	2.077	1.3	1.308	2.019	1.275	1.257	1.276	1.694	1.228	1.309	1.249	5.688	1.288	1.41	1.259	1.308	1.507	1.318	1.871	1.366	1.247	1.284	1.242
A_23_P102925	8.546	8.283	9.626	8.533	8.572	8.852	9.612	8.731	8.961	8.443	8.219	8.942	8.608	9.133	9.268	9.403	9.493	8.4	8.952	8.875	9.208	9.042	9.37	9.207	9.156	8.714	9.426	8.563	8.748	8.573	8.824	8.608	8.657	9.249	8.769	9.034	8.411	8.571	8.889	8.382	8.587	9.498	7.762	8.305	9.429	9.13	8.977	8.24	8.77
A_23_P102937	10.111	9.366	9.695	9.535	9.926	9.644	9.638	8.37	9.074	9.434	8.845	9.616	8.516	9.296	10.006	10.141	9.411	9.64	9.713	9.604	9.749	8.482	8.772	9.232	9.281	9.623	9.715	9.029	9.79	8.916	8.881	9.161	8.86	8.052	9.692	10.585	9.64	8.824	9.21	10.146	9.66	9.802	9.522	9.893	9.642	10.273	9.639	10.151	9.918
A_23_P102950	6.9	6.9	3.515	6.152	5.88	6.305	5.416	7.033	5.289	5.925	7.591	3.475	6.921	5.953	4.351	4.575	7.819	8.733	7.659	5.207	6.597	7.108	4.549	8.12	5.726	8.014	7.436	3.819	8.516	7.327	5.207	6.284	7.138	3.297	5.959	6.036	7.571	7.493	6.799	8.507	8.37	8.309	7.493	8.443	9.951	8.296	7.676	4.033	8.885
A_23_P102965	9.264	9.4	9.402	9.56	9.227	9.425	9.438	9.723	9.651	9.877	9.732	9.79	9.887	9.284	9.536	9.404	8.91	9.471	9.547	10.002	10.245	10.069	10.528	9.54	10.178	9.41	9.369	9.971	9.703	9.761	7.863	9.759	9.471	9.747	9.474	8.971	9.637	9.71	8.916	9.736	9.985	8.724	9.448	9.437	9.167	9.282	9.398	9.402	9.114
A_23_P102973	8.003	8.174	8.056	8	8.006	8.007	7.381	6.774	7.559	8.05	7.493	7.531	7.203	7.742	8.156	8.665	8.691	8.195	7.687	7.927	7.769	8.441	7.657	7.77	8.034	7.574	7.89	7.659	7.858	8.765	8.089	8.384	7.735	8.284	7.821	8.074	7.418	7.668	7.921	8.265	7.464	8.805	7.79	7.926	8.462	8.168	8.57	9.096	8.273
A_23_P102988	6.783	6.345	6.087	6.862	7.039	6.804	5.979	7.05	8.349	8.73	6.944	8.176	7.484	6.423	7.961	8.632	6.155	5.302	6.549	7.649	7.463	7.963	8.107	6.499	8.268	6.403	6.887	8.989	7.129	7.616	7.549	8.206	7.941	8.815	7.988	7.666	6.704	7.863	7.031	6.845	7.12	8.217	6.661	4.481	5.506	8.111	7.881	8.027	7.72
A_23_P102994	10.575	10.438	10.972	10.149	10.647	10.575	12.672	11.07	10.986	10.517	11.029	11.04	11.109	11.301	11.154	11.249	11.268	10.017	10.485	11.058	11.531	11.187	11.132	11.093	10.715	10.389	11.691	11.016	10.983	11.346	11.357	11.029	11.247	11.22	10.705	10.615	10.264	10.764	11.123	10.253	11.267	11.221	11.422	11.01	10.969	10.78	10.932	10.513	10.74
A_23_P103011	6.315	7.244	6.575	6.945	7.304	7.313	7.303	8.189	7.287	8.875	7.496	7.03	8.632	7.992	6.018	5.75	7.005	8.551	7.02	6.601	6.507	6.551	6.595	7.59	7.091	6.093	7.17	6.392	5.931	6.375	5.156	5.849	6.777	5.512	5.455	6.125	7.354	7.549	6.85	6.6	5.601	6.829	6.029	8.918	6.854	6.913	6.461	6.64	7.282
A_23_P103034	3.705	4.742	3.983	3.16	3.18	3.578	3.544	3.375	3.083	4.73	3.377	3.463	3.33	2.848	3.202	1.798	2.275	3.164	2.804	2.25	3.117	2.567	2.291	2.999	3.842	3.341	2.701	4.117	3.849	4.017	2.796	4.197	2.888	3.75	1.384	3.477	2.705	2.699	2.699	3.612	4.776	3.969	3.365	3.307	2.923	2.236	3.451	1.913	2.937
A_23_P103041	4.239	4.493	4.3	4.085	4.529	4.343	4.136	3.581	4.729	5.37	4.769	4.507	4.709	4.68	5.177	6.003	4.729	2.907	3.128	5.063	3.917	4.326	4.833	3.876	5.556	4.486	4.713	4.854	4.836	6.08	4.339	5.384	4.341	4.335	5.581	5.828	3.988	4.372	4.23	3.937	3.856	4.562	4.4	3.688	4.792	4.829	5.315	5.326	4.293
A_23_P10305	6.295	6.005	5.966	7.307	7.004	6.977	7.462	6.158	5.86	5.94	7.151	6.612	6.281	6.252	6.47	6.17	5.921	4.389	6.23	7.664	6.896	7.121	6.315	5.913	7.599	6.822	7.324	6.771	7.865	7.6	6.545	7.211	6.252	7.122	6.184	5.865	6.286	6.475	5.585	6.545	7.217	6.682	6.19	6.03	6.053	6.327	6.496	7.135	5.767
A_23_P103062	9.777	9.187	9.681	9.051	9.587	9.744	8.822	9.665	9.365	9.815	10.315	9.646	9.771	9.205	9.257	9.494	8.623	8.299	9.278	9.423	8.908	9.124	9.705	8.73	9.208	8.807	8.617	9.705	9.122	8.798	8.769	9.643	8.709	8.756	9.798	10.175	9.259	9.48	8.745	9.242	8.857	9.374	8.91	8.163	9.226	9.604	9.86	9.706	8.971
A_23_P103070	10.236	9.544	11.021	10.081	10.467	10.021	10.044	8.923	9.402	9.279	10.508	8.825	9.317	11.153	10.194	9.989	11.046	10.228	9.947	9.815	10.41	9.978	9.646	9.915	10.3	9.646	11.1	9.524	10.366	10.643	10.167	10.106	10.265	10.174	9.691	9.609	10.03	9.325	9.454	9.693	9.796	9.474	10.603	10.701	11.357	9.331	9.532	10.296	9.375
A_23_P103084	7.249	7.115	7.731	7.212	6.917	7.41	6.377	7.457	7.74	8.494	7.63	7.822	7.733	7.565	7.566	8.156		5.836	7.207	7.865	7.977	8.375	8.467	7.92	8.802	7.435	7.848	8.554	7.984	8.266	8.083	9.035	7.848	8.449	8.646	8.512	7.368	8.237	9.218	7.303	8.019	8.977	7.581	6.572	7.923	8.504	8.063	8.28	7.902
A_23_P103099	7.533	6.5	7.341	6.852	7.393	7.162	7.974	8.105	7.772	7.304	7.762	8.331	7.639	8.446	7.714	8.014	8.546	5.786	7.186	8.255	7.258	8.456	8.016	7.389	8.378	7.447	8.321	9.076	8.331	6.994	7.942	7.059	7.48	7.756	7.656	8.172	7.648	7.535	7.512	7.041	7.295	7.017	7.79	7.695	7.491	8.187	8.059	7.98	7.763
A_23_P103104	9.504	9.026	9.667	8.732	9.833	9.705	9.347	8.967	8.976	9.2	7.62	8.341	9.379	10.699	9.164	9.092	9.453	10.081	9.38	9.233	9.164	8.97	8.578	10.604	8.316	9.51	9.84	8.761	9.287	9.852	9.383	8.705	10.001	8.895	9.08	8.901	9.926	9.999	9.634	9.682	9.594	9.627	9.598	11.275	10.249	9.41	9.191	9.444	8.71
A_23_P103110	6.781	7.261	8.921	7.736	7.286	6.889	8.128	6.48	6.614	7.973	7.653	6.19	6.253	7.392	7.989	8.244	7.715	7.986	8.105	8.359	8.252	8.884	7.273	7.551	7.177	6.792	8.273	6.477	7.316	10.128	6.581	7.094	7.167	7.57	6.424	6.663	6.719	6.406	6.877	7.468	8.158	8.078	7.432	7.249	8.732	7.641	8.371	7.304	7.305
A_23_P103120	10.582	10.258	10.563	10.141	10.293	10.448	10.838	10.284	10.77	10.506	10.26	10.275	10.171	10.84	10.525	10.561	11.709	10.451	10.678	10.509	10.642	11.068	10.766	10.811	10.415	9.834	10.785	10.162	9.915	10.243	10.1	10.262	10.42	10.233	10.152	10.58	10.761	10.346	11.407	10.167	10.716	10.351	10.458	11.063	11.302	10.193	10.658	10.426	10.45
A_23_P103131	11.257	11.368	10.244	10.877	11.129	10.986	11.465	11.142	11.03	10.842	11.059	11.675	10.881	10.847	10.939	11.157	10.996	9.741	10.759	10.979	11.267	11.036	11.267	10.512	11.025	10.114	10.864	11.142	11.358	10.891	10.321	10.396	11.065	10.804	10.652	11.108	11.412	10.721	10.572	10.515	11.417	11.225	11.507	10.263	11.223	11.125	11.093	10.735	11.108
A_23_P103149	13.075	12.609	13.287	12.737	13.215	13.034	12.942	13.712	13.355	13.73	14.022	13.647	13.48	13.174	14.062	14.256	13.358	12.256	12.502	13.092	13.328	12.617	12.794	13.046	13.034	12.706	13.182	13.2	13.199	14.285	12.556	13.347	13.341	12.618	12.973	13.106	13.193	13.081	13.456	12.465	12.91	12.849	13.055	12.497	12.773	13.091	12.988	12.929	13.541
A_23_P103172	9.334	9.116	10.045	9.929	9.273	9.773	9.471	8.982	8.601	9.111	10.076	8.527	9.356	8.926	9.999	10.052	10.251	11.07	9.706	9.257	10.313	10.45	9.208	9.34	9.446	9.912	8.983	9.328	8.607	11.175	9.92	9.938	9.509	10.487	9.487	8.905	9.655	9.716	9.356	10.213	10.183	10.088	9.402	10.527	9.676	9.422	9.707	10.378	9.75
A_23_P103180	8.687	9.112	9.493	9.549	8.632	9.086	9.268	8.664	8.685	8.288	9.296	8.431	7.888	7.95	9.241	9.552	9.205	9.918	9.197	8.299	8.915	9.121	8.742	8.241	8.535	8.585	7.869	8.528	7.493	9.374	8.381	8.578	8.308	9.128	8.131	8.896	8.863	8.491	8.579	9.466	9.167	10.007	8.672	9.618	9.043	9.093	9.457	9.662	9.173
A_23_P103201	10.156	9.712	10.07	10.035	10.228	10.57	10.403	10.058	9.717	8.673	10.037	9.912	9.877	10.376	9.838	9.96	10.317	10.445	10.484	10.144	10.111	9.785	10.431	10.413	10.114	10.258	9.962	10.051	9.626	10.297	9.849	9.582	10.385	9.758	10.065	10.096	10.422	10.238	10.01	10.027	9.451	8.609	10.199	11.345	9.869	10.279	10.125	10.555	10.744
A_23_P103226	6.916	6.92	7.578	7.54	6.197	7.321	6.35	7.933	7.788	8.749	7.547	8.256	7.428	6.028	7.135	7.456	5.23	6.575	6.784	7.649	6.449	6.881	8.102	7.017	8.231	8.533	6.317	8.876	6.277	6.063	6.722	9.028	7.363	8.281	8.237	8.361	7.535	7.854	8.131	7.61	7.728	8.844	6.124	5.308	6.472	8.449	8.55	8.948	8.55
A_23_P103232	14.392	14.585	14.751	14.436	14.684	14.13	11.437	13.244	13.794	13.649	13.543	13.603	13.368	14.704	14.849	14.959	13.162	14.887	14.354	14.639	14.658	15.194	14.694	14.269	14.254	13.7	14.316	13.796	14.815	13.927	14.704	14.761	13.811	14.449	14.38	14.651	13.19	13.342	13.816	15.479	13.532	14.029	13.814	13.152	17.567	14.148	15.066	14.471	13.887
A_23_P103248	9.054	9.3	8.291	8.96	8.623	8.756	7.659	8.132	8.077	8.311	9.092	8.994	7.663	8.511	9.209	9.214	8.452	7.602	9.361	8.793	9.071	9.761	8.756	8.162	9.488	8.43	9.111	8.83	9.634	8.635	9.7	8.748	8.215	8.722	8.454	8.494	8.448	8.024	8.982	9.464	9.018	8.949	8.57	7.946	10.161	8.809	9.048	8.902	8.346
A_23_P103256	15.312	13.987	12.109	13.504	14.403	14.699	11.125	14.497	14.675	14.158	15.675	14.3	14.574	14.865	13.443	14.034	10.652	11.617	14.682	15.325	14.701	12.694	14.363	13.363	14.245	14.976	13.881	12.829	14.846	12.981	14.215	11.686	14.31	12.113	14.646	15.36	13.712	14.051	14.114	13.026	13.816	13.633	12.645	12.723	9.61	14.95	14.247	13.838	14.8
A_23_P103269	2.463	1.254	2.801	3.435	2.017	1.841	3.271	3.795	4.046	1.298	2.997	3.968	2.695	4.098	4.916	5.294	5.123	1.312	4.666	4.521	3.934	4.362	4.793	3.713	4.923	3.975	4.997	5.598	4.119	4.029	4.514	4.211	4.152	3.488	3.257	4.332	4.775	4.848	5.056	2.331	4.525	3.429	4.113	3.552	4.249	5.049	4.527	4.228	4.693
A_23_P103276	6.937	6.927	6.531	6.811	6.408	6.892	6.865	5.629	5.58	5.989	6.506	5.941	5.346	5.746	7.171	6.903	7.167	7.249	6.553	6.631	6.869	7.817	6.705	5.761	6.806	6.574	5.984	6.881	5.826	7.234	5.929	6.535	6.012	6.651	6.75	6.916	6.244	6.144	6.484	7.271	6.478	7.317	6.182	5.947	6.157	6.418	6.978	7.274	6.624
A_23_P103282	14.318	13.703	13.643	13.833	13.744	14.219	14.014	13.92	13.973	13.967	14.204	13.456	14.073	13.434	13.824	13.765	13.179	13.821	14.403	14.245	13.975	14.148	14.176	13.917	14.197	14.124	13.735	13.947	13.744	13.789	13.491	14.382	13.898	13.497	14.187	14.118	14.302	14.095	14.493	14.212	14.183	13.928	13.881	14.123	14.123	14.002	14.213	14.159	14.407
A_23_P103310	5.282	5.635	4.9	4.867	4.802	5.385	4.911	4.872	5.113	6.759	5.244	3.72	6.146	4.833	4.976	4.977	4.132	5.841	4.049	4.44	4.556	6.204	5.593	4.361	5.001	4.676	2.922	4.599	4.452	4.352	3.678	5.341	4.666	4.058	4.321	5.338	3.618	4.816	4.047	5.753	3.562	5.246	4.093	2.536	5.597	4.298	5.1	5.392	4.453
A_23_P103315	14.119	14.405	13.551	13.816	13.755	14.048	13.376	13.116	13.546	14.054	13.037	12.685	13.59	12.857	13.353	13.358	13.181	14.764	13.639	12.867	13.167	12.881	12.764	13.469	13.321	13.931	13.665	13.67	13.077	13.874	13.336	13.259	13.629	13.269	13.887	13.813	13.532	13.759	13.277	13.845	13.359	14.016	13.548	13.777	13.561	12.942	13.263	13.689	12.841
A_23_P103328	1.997	2.698	1.303	2.476	3.501	3.752	1.481	1.34	2.148	1.727	1.28	2.059	1.55	3.935	1.317	1.42	7.501	5.709	3.006	4.802	2.353	1.335	1.737	3.673	1.344	1.423	2.974	3.019	2.569	2.991	3.652	1.745	3.375	3.817	5.269	1.459	3.089	1.273	4.382	4.943	1.637	2.657	5.159	6.083	2.656	1.484	4.186	3.641	4.175
A_23_P103334	8.14	9.607	7.972	7.976	8.312	8.337	9.2	8.824	9.089	8.104	9.357	9.228	7.888	8.31	8.065	6.802	7.914	8.314	8.769	8.152	8.4	7.382	8.854	8.346	8.795	7.484	8.883	8.683	8.63	8.58	9.265	8.537	8.645	9.042	8.522	6.474	8.189	8.356	9.111	8.391	8.235	6.924	8.744	9.533	9.54	6.543	6.736	6.356	5.969
A_23_P103349	1.946	2.366	2.965	2.373	1.507	1.755	2.543	1.867	2.563	1.277	2.04	2.691	1.652	2.368	2.714	2.417	1.158	2.331	2.13	1.28	1.844	1.236	2.536	1.67	2.406	1.26	2.46	1.24	3.032	3.082	1.24	1.374	1.277	1.225	3.678	1.242	2.433	1.065	1.253	1.082	2.803	1.259	1.201	1.931	1.195	1.241	1.233	1.224	1.252
A_23_P103361	9.361	8.109	8.422	8.062	9.626	9.41	7.621	8.036	8.432	7.8	7.123	6.691	8.214	8.721	9.892	9.954	9.205	9.193	9.717	8.531	8.132	6.556	7.97	9.777	6.26	8.084	8.213	8.115	6.785	8.233	8.328	7.134	9.721	7.618	7.871	7.668	9.759	9.481	8.677	8.514	8.272	8.637	8.337	10.798	8.941	7.319	8.947	7.509	7.54
A_23_P103371	4.224	3.957	5.152	4.137	4.626	4.759	5.456	3.222	4.05	4.382	4.626	4.333	3.187	4.52	3.961	4.12	5.77	3.873	3.688	5.509	3.936	4.686	4.249	4.707	4.509	4.703	4.691	5.713	4.238	4.204	5.797	6.262	5.103	5.166	6.035	5.52	4.992	4.538	4.775	5.542	3.74	3.783	4.599	5.177	5.284	4.944	5.013	5.771	4.525
A_23_P103398	12.149	12.669	11.296	11.39	12.121	11.998	10.608	11.314	11.218	11.713	11.806	12.101	11.475	12.416	12.85	12.975	10.458	11.691	12.413	13.208	11.082	11.875	10.912	11.54	12.18	12.161	12.205	11.267	12.935	12.926	13.058	12.716	11.703	11.614	12.837	12.922	11.355	11.247	11.808	12.569	11.808	11.966	11.453	11.533	11.903	12.287	12.425	12.571	12.141
A_23_P103405	5.381	5.007	5.546	5.746	7.694	6.669	5.899	6.655	5.201	4.49	7.559	5.74	5.158	7.983	7.808	7.847	6.526	6.181	7.439	6.966	8.246	5.142	5.831	6.556	6.846	6.034	5.328	5.427	7.623	6.144	6.455	6.091	6.745	5.584	6.734	6.806	7.048	6.534	6.027	7.039	9.117	9.332	6.326	7.239	6.439	6.178	7.402	5.901	7.342
A_23_P103414	11.013	10.984	11.485	11.283	10.888	11.384	11.912	11.465	11.628	11.603	12.307	11.545	11.462	11.378	11.317	11.475	11.375	11.321	11.32	11.463	11.585	10.551	11.409	11.396	11.622	11.354	11.282	11.487	11.009	11.765	11.036	11.407	10.952	10.925	11.189	11.327	11.331	11.076	10.551	11.228	11.621	11.461	11.209	11.436	10.985	11.267	11.361	11.237	11.818
A_23_P103424	2.82	3.022	2.535	1.831	2.277	3.068	3.508	2.324	2.554	3.808	3.153	3.606	2.81	2.72	1.299	2.661	1.529	1.36	2.007	1.344	2.229	2.753	2.709	2.568	1.951	2.622	1.301	1.439	1.797	2.791	1.343	1.235	1.315	2.3	2.735	3	1.321	1.393	2.78	1.722	1.254	1.374	1.279	2.551	1.504	1.615	1.74	1.358	1.327
A_23_P103433	8.565	8.731	8.863	7.712	7.806	8.357	7.466	8.006	8.191	9.63	8.095	8.719	8.714	8.733	8.044	8.264	9.322	9.826	8.76	9.007	8.012	5.475	8.164	8.747	9.217	8.368	8.406	9.439	8.525	8.528	8.53	9.614	8.63	8.227	8.671	8.621	8.835	9.035	8.318	9.265	6.774	7.474	7.981	9.894	9.076	9.123	9.215	8.421	9.116
A_23_P103442	11.086	10.801	11.223	11.234	10.884	11.043	10.661	10.575	10.49	11.047	10.851	11.154	10.767	10.754	10.749	10.612	10.821	11.905	11.668	10.837	11.111	11.063	10.809	11.002	11.357	10.679	10.731	10.997	10.62	11.124	10.543	11.876	10.487	10.666	10.059	9.856	11.099	10.481	11.221	10.833	11.043	10.621	10.413	11.582	10.568	10.064	11.089	11.295	10.791
A_23_P103454	13.796	14.18	13.602	12.688	13.635	13.628	14.805	14.988	15.089	13.012	13.359	15.428	14.661	15.035	13.959	14.119	13.628	12.9	14.34	14.724	13.871	13.243	13.824	14.279	14.027	13.573	14.592	14.046	14.953	13.193	15.576	13.5	14.366	13.153	13.626	13.514	13.858	13.857	14.037	12.799	13.284	12.75	14.069	14.053	14.336	14.071	13.653	13.895	14.658
A_23_P103465	8.044	8.917	7.845	7.972	8.729	9.062	8.441	8.786	7.011	8.689	7.199	7.84	9.316	8.724	5.575	5.201	11.964	9.764	9.238	7.677	8.661	6.058	6.928	9.291	6.569	7.683	7.739	7.854	8.817	8.772	7.614	7.507	9.27	6.763	8.172	7.864	9.944	8.253	9.596	9.137	6.289	6.369	8.36	11.195	7.969	7.613	8.145	7.182	8.808
A_23_P103476	8.452	9.354	9.847	9.467	8.623	8.52	8.303	8.554	8.347	10.078	10.041	8.944	9.132	8.518	9.754	9.856	9.196	10.322	8.794	9.379	9.432	8.227	9.152	8.904	9.092	9.524	8.816	9.5	8.772	10.395	9.05	9.775	8.567	9.011	9.398	9.466	9.019	8.809	9.527	10.336	9.322	9.236	9.344	9.073	8.92	9.196	9.361	10.47	9.426
A_23_P103486	13.475	12.427	11.995	13.191	12.645	12.975	13.328	13.735	13.274	13.454	12.89	13.258	13.835	10.995	12.348	12.271	9.667	11.468	13.17	13.135	13.927	13.314	13.789	13.108	12.95	13.295	11.862	13.997	12.926	12.441	12.311	13.386	13.361	14.263	12.928	12.836	13.866	14.06	13.928	12.406	14.108	13.724	12.095	7.941	9.218	13.404	13.13	13.51	13.686
A_23_P103496	10.584	9.48	10.066	9.916	10.076	10.408	9.362	10.17	12.333	8.297	11.102	9.224	9.291	8.778	9.949	9.308	9.953	9.064	10.964	8.786	8.612	5.893	9.995	9.74	8.053	8.657	8.221	8.127	7.803	7.202	9.282	7.127	8.849	7.714	8.273	7.935	9.755	8.845	8.289	9.043	8.746	9.106	8.162	10.595	9.697	8.205	8.537	8.164	7.669
A_23_P103503	7.256	8.074	8.177	7.184	7.483	7.298	7.264	7.404	7.781	5.573	7.806	8.215	7.348	8.229	7.82	7.759	8.009	7.805	8.52	8.394	7.953	7.891	7.807	7.797	7.6	6.667	8.766	7.266	8.16	8.316	8.756	7.733	7.338	7.946	8.191	8.101	7.569	7.452	7.721	7.689	7.408	7.627	7.791	8.206	7.268	7.37	7.586	7.297	7.269
A_23_P103511	10.885	10.814	8.289	10.064	10.185	10.134	10.983	10.588	12.247	11.474	10.217	11.649	10.336	9.718	10.514	10.231	7.644	8.74	10.223	10.854	10.608	10.13	10.982	8.901	11.442	9.274	10.716	10.417	11.937	9.108	10.49	9.23	9.875	10.474	10.385	10.389	9.393	9.496	9.69	9.891	9.265	9.307	10.101	5.786	9.496	10.541	10.053	10.713	10.784
A_23_P103522	3.803	2.669	2.407	3.04	4.447	4.794	1.961	2.495	2.645	2.337	2.286	1.646	1.794	1.654	3.91	4.153	4.417	3.235	6.033	4.131	3.046	1.637	3.284	5.07	4.299	3.188	4.67	2.949	2.8	2.779	5.628	3.154	5.634	4.156	3.127	3.483	4.454	4.628	3.157	3.628	3.227	2.875	4.252	4.127	4.025	3.848	4.471	3.452	2.556
A_23_P103532	8.118	8.792	7.989	7.656	8.262	8.455	9.501	8.745	8.71	10.074	8.17	7.814	9.449	8.68	7.437	7.224	8.58	8.811	7.63	7.666	8.116	8.44	7.614	7.828	7.671	7.783	7.546	7.563	7.668	7.376	7.148	8.031	7.737	7.391	7.658	7.773	7.208	7.752	7.293	7.346	7.622	7.944	7.314	7.206	9.385	7.309	7.448	7.691	7.134
A_23_P10356	3.438	4.022	5.524	4.3	4.945	4.854	2.428	4.004	2.758	1.483	3.002	1.719	2.712	5.322	5.359	5.244	5.698	5.504	7.26	5.058	3.907	1.294	2.027	6.197	1.305	4.275	5.942	3.727	4.601	4.455	3.427	3.961	7.068	1.286	2.398	1.331	6.307	5.705	5.307	4.485	4.288	3.281	6.166	6.774	7.132	4.095	5.026	3.004	4.5
A_23_P103561	6.302	7.547	7.707	6.608	7.32	7.105	7.38	7.872	7.285	9.178	7.094	6.903	7.867	8.013	6.812	7.102	8.258	8.512	7.021	7.015	6.9	6.542	6.53	7.402	6.518	6.585	6.753	6.582	6.137	6.052	6.733	6.972	6.706	5.895	6.726	7.341	6.057	6.621	6.688	7.471	6.533	8.096	7.185	7.617	7.729	7.262	7.953	7.496	7.103
A_23_P103571	6.414	6.205	7.608	6.379	6.575	6.707	7.059	7.389	7.611	7.429	7.336	7.282	6.209	7.355	6.342	7.294	6.039	6.83	7.889	6.883	6.484	5.831	6.572	6.695	6.446	6.465	5.977	6.868	6.047	7.654	7.002	6.818	6.138	6.667	7.146	7.919	6.882	6.377	6.959	6.777	6.934	6.968	6.35	6.628	6.224	7.694	7.325	7.194	7.777
A_23_P103588	14.841	12.535	12.123	12.082	12.769	13.018	12.801	14.677	13.952	14.271	12.91	14.229	14.368	12.152	12.275	11.882	9.601	9.909	13.566	13.913	14.26	13.351	11.885	12.818	10.328	14.372	12.899	15.363	14.465	11.602	13.474	14.106	14.324	12.808	14.359	13.642	14.544	14.873	14.428	12.104	14.579	13.41	12.643	3.487	1.209	14.137	12.83	13.938	13.832
A_23_P103601	11.791	11.246	11.763	11.183	11.88	12.16	12.606	13.048	12.171	13.085	12.532	12.774	12.78	12.425	10.461	10.31	11.245	12.428	11.763	12.393	10.946	9.742	10.283	12.701	10.89	13.227	11.951	10.3	11.846	11.899	10.675	10.502	12.558	10.4	11.542	11.559	12.835	12.626	11.945	10.982	11.382	11.086	10.939	13.964	10.669	12.179	11.866	11.938	11.832
A_23_P103617	9.462	10.304	9.894	9.648	10.065	9.916	5.513	9.023	8.245	9.765	8.689	9.813	9.594	8.811	10.374	10.587	6.936	9.948	10.387	10.002	9.882	10.415	9.782	8.717	10.238	9.163	10.349	9.611	9.471	11.758	10.063	9.835	9.508	10.828	9.947	10.033	9.059	10.462	9.165	9.932	9.99	9.882	10.297	8.818	8.744	10.309	10.544	10.325	9.323
A_23_P103628	9.145	9.817	9.439	10.038	9.667	9.221	9.614	8.683	9.15	8.906	9.998	9.529	8.692	9.679	9.589	9.743	11.416	9.238	9.895	9.761	9.925	10.1	9.648	9.34	10.181	9.013	10.33	9.003	9.96	11.445	10.178	9.805	9.462	10.21	9.583	9.419	8.824	9.26	9.533	9.605	9.949	9.837	9.872	9.445	9.261	9.322	9.59	8.676	9.027
A_23_P103631	12.873	12.652	13.555	13.582	12.906	13.496	13.268	13.617	14.701	12.112	13.76	14.189	13.074	13.1	13.611	13.453	14.63	13.153	13.838	13.853	14.187	13.364	14.937	13.936	14.065	13.214	12.963	14.965	13.185	13.573	14.544	13.644	13.553	13.208	13.374	13.696	13.285	13.302	13.463	12.984	14.095	13.773	13.009	13.262	12.838	13.424	14.039	13.453	14.384
A_23_P103661	10.881	11.397	10.994	10.459	10.609	10.62	11.087	10.555	10.427	10.489	10.687	11.045	10.396	11.379	10.875	11.155	11.328	10.359	10.954	11.236	10.732	11.491	11.26	10.867	11.847	10.716	11.871	10.996	11.295	11.136	11.453	10.814	10.868	10.798	10.622	10.829	10.326	10.348	10.846	10.75	10.194	10.959	10.765	10.656	11.57	10.838	11.112	10.72	10.463
A_23_P103672	7.602	8.852	8.702	8.754	8.571	8.929	8.456	8.62	8.491	7.83	7.111	8.529	7.788	10.778	7.349	7.846	10.67	9.553	8.383	8.282	9.501	7.307	7.676	9.388	8.82	8.851	9.713	8.693	8.617	8.095	9.347	8.326	8.7	7.611	8.095	8.528	8.081	7.914	9.246	8.05	7.519	8.87	9.247	9.591	11.16	8.616	8.642	9.205	9.075
A_23_P103690	8.917	9.646	8.964	8.994	8.816	9.2	10.024	8.567	9.358	9.936	9.549	9.696	9.006	9.097	9.68	9.757	9.825	8.978	8.741	9.597	8.663	10.472	9.902	8.616	10.752	9.239	9.434	8.709	9.159	9.516	9.493	10.032	8.383	9.573	8.856	8.95	7.82	8.386	8.47	9.175	8.141	9.014	9.132	8.512	10.608	8.79	9.455	8.509	8.869
A_23_P103698	12.478	12.807	12.408	12.756	13.072	12.894	10.465	11.081	11.488	12.162	12.378	12.084	11.765	12.496	12.752	12.569	12.093	12.588	12.911	13.252	12.225	12.322	13.471	11.996	13.717	12.72	13.066	12.49	13.514	12.831	13.043	13.142	12.113	12.678	13.071	13.036	11.936	12.128	12.683	13.54	12.305	12.588	12.614	11.754	12.726	12.524	12.812	12.762	12.085
A_23_P103703	2.782	2.421	2.063	2.947	4.511	2.649	2.294	3.882	2.336	1.411	1.687	1.706	3.445	5.172	1.381	1.497	6.848	6.139	3.989	3.611	2.88	1.337	1.878	5.229	3.1	3.952	4.882	1.436	3.567	5.192	3.544	1.271	4.823	2.096	3.928	4.176	4.316	3.478	5.843	4.321	1.387	1.618	5.11	8.7	4.005	4.157	2.909	1.876	4.885
A_23_P103720	12.037	12.209	12.361	11.393	10.773	11.882	11.001	11.779	11.264	12.702	11.506	12.563	12.452	9.832	12.873	12.776	8.376	11.673	11.919	12.795	12.444	10.731	12.13	11.188	12.619	11.668	10.549	12.632	11.314	11.753	12.03	12.43	11.665	11.805	12.209	12.421	12.137	12.228	11.761	12.419	11.898	12.353	11.28	5.836	7.75	12.548	11.798	12.289	11.675
A_23_P10374	10.308	10.612	10.191	10.331	10.214	10.201	9.998	11.123	11.299	10.874	12.74	11.552	10.587	11.119	10.445	10.551	10.42	9.938	10.253	11.167	11.005	10.935	11.297	11.176	11.011	10.88	11.179	11.57	11.02	10.658	10.794	10.975	10.55	10.605	11.35	11.239	10.703	10.92	11.257	10.084	10.373	10.163	10.628	10.624	9.902	10.865	11.023	10.871	10.872
A_23_P103743	1.49	2.593	2.079	2.377	1.769	1.565	2.673	2.44	1.751	1.296	1.887	1.718	1.662	1.239	3.089	1.357	2.456	1.336	2.091	1.354	1.274	1.288	1.315	1.457	3.136	1.379		3.095	2.305	1.36	1.291	1.39	3.282	1.543	3.582	1.406	2.748	3.344	1.44	1.323	3.062	1.47	3.277	3.904	2.905	2.917	1.302	1.6	1.327
A_23_P103756	7.274	8.073	9.068	6.581	6.619	6.766	9.791	8.611	8.511	9.395	7.262	9.171	8.782	6.774	7.843	7.889	6.065	9.058	7.93	7.156	9.501	9.525	7.675	7.543	8.586	7.666	7.978	10.254	8.002	10.143	8.02	7.303	8.005	8.943	9.452	9.193	7.372	9.515	8.484	8.093	10.26	10.546	7.967	6.733	5.483	8.58	7.621	7.375	7.601
A_23_P103765	8.072	7.998	2.679	7.228	7.672	9.221	3.978	5.858	3.695	4.356	4.142	3.068	7.767	7.949	4.89	5.099	7.03	10.47	8.506	7.448	6.142	6.392	3.677	9.589	3.494	6.908	8.201	5.967	7.018	7.186	5.352	4.3	9.147	6.385	6.603	6.474	8.428	7.36	9.177	8.026	8.17	7.455	9.427	11.984	8.092	7.044	7.963	7.437	8.995
A_23_P103775	5.532	4.293	6.287	5.622	6.283	6.127	4.995	4.215	4.568	3.175	4.192	3.694	4.476	6.364	6.548	6.5	6.406	5.427	5.734	5.169	5.025	4.88	3.946	4.354	5.155	5.448	5.466	5.612	4.847	5.268	5.269	5.409	5.453	4.395	5.004	4.726	5.545	5.9	4.69	5.629	5.263	4.706	5.091	7.015	5.727	4.611	5.382	5.296	4.829
A_23_P103787	8.621	9.578	10.469	8.681	8.755	9.12	9.769	9.787	9.94	10.185	10.147	9.978	9.685	9.507	8.897	7.88	9.397	9.797	9.199	9.187	8.987	7.925	9.348	9.723	9.156	8.663	9.09	8.89	8.937	9.21	9.08	9.145	9.063	9.22	9.257	8.14	9.075	8.897	9.817	9.182	9.061	8.493	9.135	10.36	9.46	7.81	7.874	7.751	7.12
A_23_P103795	6.233	6.664	7.464	6.606	5.984	6.652	7.425	6.273	5.995	6.549	6.582	5.916	6.263	7.559	6.719	6.963	8.058	7.245	6.68	6.598	7.073	7.335	6.521	6.653	6.726	7.054	7.033	6.608	6.552	7.147	7.089	7.581	6.691	7.13	6.773	6.921	6.101	6.173	6.841	6.937	7.071	6.229	6.543	7.446	7.275	7.248	6.206	7.481	6.598
A_23_P1038	6.512	7.142	6.333	5.717	5.918	5.976	7.174	5.483	5.727	5.43	6.423	6.098	5.429	6.429	5.674	6.234	5.078	5.438	6.369	7.018	6.633	7.124	6.219	5.552	6.714	5.828	7.458	5.953	6.82	6.387	6.997	6.113	6.188	6.117	6.842	7.177	5.522	5.225	6.182	6.473	5.668	6.025	5.752	6.058	6.105	6.171	6.328	6.254	5.274
A_23_P103803	1.953	1.652	1.475	1.95	1.493	1.783	1.588	1.585	2.75	1.33	1.422	1.442	1.945	1.423	3.782	3.829	2.583	1.264	3.68	1.233	1.278	1.25	2.256	2.572	1.246	1.274	1.291	4.486	1.764	1.703	1.676	2.231	3.061	2.203	1.356	2.059	3.035	2.703	1.231	2.141	1.091	1.242	2.43	3.391	2.289	1.225	3.147	2.401	1.346
A_23_P103812	6.638	4.933	6.89	5.658	5.958	7.407	5.412	6.351	4.178	8.39	7.437	4.107	8.428	5.246	3.676	3.055	3.677	5.951	4.324	3.794	4.188	4.285	5.838	5.428	4.247	4.114	2.637	2.713	4.211	9.793	4.19	3.84	3.584	3.228	3.778	2.851	3.339	3.456	3.735	4.278	4.704	3.088	3.431	4.182	3.602	3.585	2.443	4.425	1.231
A_23_P103824	9.207	9.358	9.097	8.697	9.051	8.784	9.259	8.341	8.236	8.736	9.071	8.924	8.403	8.896	9.037	9.263	9.635	9.102	8.855	8.882	9.029	9.356	9.226	8.612	9.452	8.626	9.033	9.212	9.394	9.621	9.645	9.489	8.924	9.473	9.334	9.338	8.46	9.129	9.291	8.839	8.527	8.322	8.571	8.484	9.151	9.036	9.467	9.27	8.726
A_23_P103837	8.361	8.01	8.44	8.354	7.701	8.247	8.941	7.675	8.011	7.958	9.805	8.69	7.278	7.984	8.894	8.903	9.02	7.076	8.155	7.924	8.337	9.437	9.303	7.869	9.961	8.302	9.479	9.059	8.042	9.797	8.261	8.864	7.931	8.217	8.055	8.217	7.256	7.175	7.33	8.238	8.012	7.95	8.008	7.478	7.818	7.827	8.067	8.223	7.181
A_23_P10385	6.588	7.418	8.761	7.905	7.023	6.602	8.3	3.332	5.511	4.952	8.284	6.444	4.29	6.242	7.984	8.322	9.718	7.657	6.6	6.584	6.295	9.481	6.447	5.653	7.673	6.083	8.671	6.951	6.148	8.971	9.313	7.71	6.288	8.482	7.217	7.606	4.973	5.307	6.148	6.937	8.269	8.463	7.91	5.604	7.834	6.314	6.77	6.797	5.973
A_23_P103864	7.688	8.373	6.91	7.482	7.192	7.037	8.022	5.945	6.833	5.166	6.762	7.438	5.554	7.695	7.797	8.108	6.866	6.631	7.946	8.196	6.986	7.741	6.929	7.172	7.51	6.425	8.17	6.965	7.876	7.703	7.897	7.628	6.949	6.823	7.189	7.642	6.912	6.473	7.114	7.494	7.747	8.026	7.874	7.324	7.216	7.395	7.656	7.483	7.519
A_23_P103877	2.714	2.178	3.297	2.609	2.559	2.49	2.329	1.826	3.226	3.35	3.601	2.872	3.585	3.943	1.326	2.487	2.541	3.706	1.321	2.53	1.838	2.743	2.722	2.405	2.586	2.391	5.503	5.46	2.657	1.295	2.565	2.154	1.855	1.847	2.015	1.474	1.296	1.875	1.401	2.517	1.28	1.473	4.019	2.638	1.429	1.4	1.32	3.126	1.37
A_23_P103885	12.7	12.728	13.626	12.738	12.093	12.675	12.72	12.124	12.22	12.678	11.831	12.379	12.652	12.108	13.488	13.779	13.048	13.312	12.717	12.77	13.003	12.213	12.908	12.62	13.025	13.367	12.269	13.477	12.376	13.717	13.207	12.964	12.797	13.187	13.482	13.6	12.655	12.843	12.69	13.387	12.254	13.438	12.258	12.565	12.167	13.059	12.842	13.588	13.351
A_23_P103897	6.214	6.345	4.905	5.275	6.312	6.817	6.78	6.609	6.775	8.071	6.879	6.446	7.199	6.353	4.988	4.365	4.275	5.681	5.239	5.188	5.638	5.546	5.157	4.745	6.085	6.159	4.71	5.929	5.46	5.002	6.139	5.855	5.346	5.121	5.771	5.472	5.374	5.5	5.44	5.671	4.832	5.361	4.291	4.84	4.006	5.216	5.142	6.025	4.793
A_23_P103905	11.502	11.484	10.435	11.379	11.278	11.186	9.886	9.377	9.122	9.975	10.423	10.012	10.154	11.326	11.106	10.956	10.275	11.2	11.019	11.293	10.116	11.196	10.89	10.096	11.391	10.495	10.891	10.277	11.246	11.805	10.732	10.676	10.202	10.453	11.328	11.55	10.338	9.928	10.566	11.911	10.475	10.301	11.252	11.402	11.656	10.422	10.839	10.663	10.225
A_23_P10391	6.818	9.235	8.36	8.152	9.46	8.172	9.96	7.645	7.606	8.135	5.453	6.415	7.178	9.971	5.215	5.563	11.656	8.628	8.673	8.323	7.863	8.176	6.039	8.737	6.186	7.305	9.63	7.033	8.355	7.614	8.053	6.068	8.468	8.915	6.685	6.458	7.242	7.357	7.483	8.61	7.59	7.506	9.225	8.904	9.261	7.579	8.686	7.608	8.112
A_23_P103919	10.342	10.713	10.059	10.084	10.004	9.974	10.441	9.613	9.724	10.041	10.154	10.246	9.514	10.535	10.778	10.95	10.531	10.602	10.234	11.098	9.971	10.93	10.691	10.36	11.155	10.262	11.257	10.206	10.797	11.217	11.038	10.646	9.863	10.374	10.828	10.791	10.076	9.877	10.196	11.077	10.484	9.956	11.014	10.939	11.226	10.393	10.843	10.165	9.76
A_23_P103923	6.595	6.802	6.124	5.684	6.641	6.615	7.14	6.673	6.213	7.53	7.165	7.444	6.626	6.65	6.989	6.809	6.515	6.452	5.921	6.147	6.123	6.084	7.128	6.193	7.012	6.164	6.045	6.239	6.634	7.12	7.21	6.539	5.576	6.232	6.75	6.554	5.885	6.111	6.294	6.582	6.48	6.296	5.976	6.101	6.603	5.797	5.767	6.563	5.189
A_23_P103932	10.646	9.334	11.777	10.105	11.473	10.628	10.681	9.887	11.101	9.641	9.372	8.699	9.979	11.037	10.982	11.007	11.096	11.035	11.193	9.656	9.825	9.42	9.409	11.868	9.912	10.081	11.594	9.654	10.269	10.642	11.523	8.717	10.585	10.292	10.036	10.099	10.765	10.917	10.043	10.194	10.354	10.089	10.537	11.496	12.087	10.353	9.935	10.932	9.582
A_23_P103942	9.887	10.166	10.552	10.052	9.514	10.004	11.839	10.641	9.778	10.673	10.464	10.646	10.432	9.722	10.469	10.618	9.975	9.137	9.723	9.927	10.065	8.675	10.03	9.707	10.207	10.157	9.608	10.378	9.618	10.808	10.247	9.489	10.172	10.12	10.062	9.999	9.938	10.127	9.843	9.791	9.677	9.889	9.514	9.477	8.955	10.053	9.646	10.059	10.042
A_23_P103951	8.96	7.526	8.21	8.722	8.754	8.25	8.048	7.768	8.734	8.778	8.412	9.405	8.019	9.141	7.956	8.256	8.712	8.428	8.763	7.894	9.222	7.403	8.857	8.81	8.194	8.617	8.874	7.03	8.175	10.062	7.332	9.019	8.506	7.423	8.499	8.92	8.479	7.875	8.274	8.3	7.719	7.66	8.019	9.772	9.553	8.093	8.213	9.31	8.661
A_23_P103968	12.375	11.803	12.716	12.529	12.257	12.991	11.57	13.186	12.857	13.005	11.892	13.136	13.313	11.314	12.26	12.351	11.16	11.883	12.328	12.951	13.289	12.646	12.124	12.752	12.458	13.184	11.316	12.19	13.395	12.303	10.232	12.924	12.827	11.562	12.97	12.95	13.083	13.905	13.44	13.058	12.114	12.248	10.245	10.19	9.729	13.218	12.72	13.4	12.773
A_23_P103971	4.592	4.46	5.063	3.544	2.346	3.552	3.887	5.04	4.292	3.598	3.903	4.93	4.017	1.707	1.209	1.243	2.507	4.749	3.864	2.954	2.179	4.784	4.367	2.948	4.807	3.812	3.542	5.432	4.241	2.754	7.789	3.065	5.275	4.107	4.759	4.823	5.492	6.101	5.594	2.279	5.074	5.072	2.687	3.872	2.293	5.157	6.719	4.812	5.622
A_23_P103981	12.856	13.612	13.839	12.631	14.727	14.579	12.644	11.103	12.988	12.716	12.456	12.029	11.969	12.01	14.092	14.366	12.225	13.475	13.832	14.852	12.596	13.711	14.994	12.715	13.852	13.368	11.681	13.819	14.694	11.861	12.131	11.625	11.762	13.829	14.046	14.52	12.647	11.601	10.194	13.539	13.506	14.23	13.593	10.748	13.537	12.171	14.286	13.12	14.283
A_23_P103996	9.23	9.178	9.474	10.669	9.292	10.18	8.144	9.629	9.594	9.872	11.318	9.397	9.249	9.019	9.306	9.36	7.442	9.742	9.841	9.634	10.605	7.626	9.727	9.168	9.854	9.864	7.928	9.16	8.571	11.812	8.66	9.758	9.324	10.08	8.474	8.53	9.644	9.535	9.256	9.87	10.275	9.519	9.045	7.572	10.501	9.302	10.138	9.897	10.162
A_23_P10401	4.759	4.873	4.9	4.21	4.601	4.668	5.77	4.892	3.968	5.177	4.251	4.331	4.997	5.381	4.3	4.592	5.781	6.159	4.801	4.75	5.331	5.112	4.348	5.212	3.739	4.206	4.724	2.382	4.92	4.865	5.289	2.943	4.349	4.353	4.338	4.925	4.413	4.389	4.132	4.693	4.917	5.981	4.16	5.305	5.595	5.268	4.247	5.276	5.502
A_23_P104012	2.429	1.213	1.672	1.93	2.482	1.305	1.387	2.02	2.156	2.843	1.736	2.691	2.785	1.41	3.254	3.926	3.137	1.223	2.677	1.28	2.507	2.113	3.152	1.211	3.702	3.046	1.264	2.076	2.273	1.275	2.857	1.349	2.994	1.24	1.316	3.625	2.423	2.621	1.288	1.228	2.518	3.606	2.031	1.498	2.34	3.576	3.049	3.583	3.943
A_23_P104022	10.388	9.547	9.702	9.935	10.066	9.692	8.918	8.621	8.73	7.388	9.399	9.649	8.601	9.921	9.137	9.005	10.894	9.971	10.363	9.277	9.441	9.517	9.336	9.083	9.863	8.86	9.861	8.553	9.964	10.336	9.726	8.705	9.36	9.315	8.828	9.138	9.233	8.644	9.105	9.363	8.926	8.846	9.306	9.128	9.67	9.229	9.492	9.197	8.914
A_23_P104025	8.885	8.521	8.68	8.732	8.767	8.391	7.649	7.334	7.35	6.006	8.064	8.254	7.015	8.178	7.692	7.592	9.205	8.465	8.644	7.801	7.885	8.268	8.081	7.63	8.857	7.924	8.956	7.245	8.883	9.793	8.939	8.087	8.253	8.73	8.171	7.795	7.922	7.597	8.518	8.672	7.919	7.382	8.196	8.274	8.521	7.801	7.919	7.79	7.401
A_23_P104046	8.385	8.364	8.465	9.427	7.948	8.526	8.04	7.94	8.252	8.983	9.587	9.359	8.451	9.927	9.58	9.725	9.53	8.694	9.687	11.047	10.128	10.092	10.021	9.562	10.63	9.764	10.312	9.662	10.448	10.01	9.155	9.387	8.726	8.718	10.297	10.96	9.247	9.265	9.462	10.291	9.991	10.367	9.782	8.97	8.708	9.972	10.1	9.866	10.018
A_23_P104054	10.897	10.71	11.388	11.108	11.021	10.509	11.234	9.926	10.721	8.728	11.43	10.953	9.581	11.321	10.539	10.707	10.761	10.476	11.702	10.884	11.005	11.433	11.04	10.757	11.174	9.948	12.221	9.925	11.522	11.813	11.276	11.294	10.316	10.912	10.302	10.43	10.344	10.103	10.753	10.683	10.407	9.735	11.212	11.278	12.378	10.368	11.016	10.048	10.42
A_23_P104065	8.755	8.569	8.651	8.987	8.385	8.706	8.284	8.287	6.806	9.089	9.412	7.313	8.418	8.696	8.564	8.445	9.387	9.047	8.513	8.808	8.644	7.676	7.959	8.317	8.498	9.079	8.708	8.497	8.465	9.68	8.548	8.069	7.975	8.5	8.439	8.24	8.677	8.085	7.291	9.244	8.635	8.346	8.803	8.433	8.564	8.135	8.183	8.936	7.957
A_23_P104073	4.458	5.033	5.685	5.384	5.245	5.241	4.519	3.977	4.793	4.599	4.397	4.752	3.972	6.35	4.917	5.325	10.116	7.19	5.51	5.647	6.616	5.144	4.929	5.517	4.779	4.267	6.246	4.539	4.625	5.358	6.303	6.038	5.301	4.726	3.936	4.597	4.15	4.209	4.632	6.08	4.231	5.318	6.013	6.21	6.434	4.539	6.156	5.923	4.785
A_23_P104086	6.861	7.204	6.923	6.919	6.714	6.814	7.411	7.653	7.353	8.4	7.232	7.221	7.494	7.422	6.57	6.153	6.904	7.752	6.426	6.741	7.095	6.917	6.939	7.285	6.653	6.701	6.723	7.024	6.764	6.998	6.69	7.271	6.324	6.418	6.171	6.203	6.522	6.711	6.714	6.347	6.416	6.33	6.156	6.522	6.357	6.259	6.099	6.218	6.185
A_23_P104098	6.76	7.171	6.465	6.306	6.289	6.751	5.928	6.459	6.603	8.629	6.98	6.536	7.467	5.309	6.01	5.661	4.824	6.362	5.398	6.454	5.976	6.523	6.174	6.084	5.783	5.963	5.385	6.017	6.451	6.042	5.097	6.444	5.614	5.32	6.17	5.978	6.683	5.997	6.454	6.6	6.048	6.071	5.453	4.57	5.126	5.915	5.705	5.547	6.346
A_23_P104109	9.062	9.027	8.181	8.423	8.374	8.738	9.262	8.377	8.728	5.761	8.203	8.624	7.759	8.59	8.002	7.871	8.816	7.99	8.766	9.369	7.954	8.808	9.147	8.165	9.071	8.156	9.021	7.943	9.206	8.546	8.833	8.054	7.957	8.336	9.164	8.87	7.839	8.05	8.602	8.522	8.332	8.164	8.9	8.497	8.229	8.061	8.242	7.709	7.749
A_23_P104116	13.8	13.999	14.044	13.637	13.573	13.485	14.594	12.463	12.73	12.556	12.63	12.684	12.761	13.664	13.996	14.002	14.937	13.985	14.165	13.829	13.546	13.838	14.009	13.246	14.159	13.412	14.276	13.238	13.821	14.451	14.15	13.271	13.199	13.711	13.214	13.456	13.303	12.633	13.412	13.491	13.441	13.902	14.09	13.98	14.714	13.355	13.811	13.516	13.451
A_23_P104138	5.923	5.719	7.437	6.341	5.399	5.579	6.163	5.589	5.51	3.591	5.706	5.604	5.677	6.21	6.18	6.454	6.317	6.24	5.701	6.776	4.568	6.387	4.862	5.285	6.131	4.543	7.253	4.206	5.593	7.419	6.3	6.51	6.019	5.617	6.741	6.632	6.049	5.619	6.087	6.439	4.853	5.171	6.845	6.989	5.267	5.97	6.041	6.29	6.062
A_23_P104146	8.45	8.825	8.654	8.488	8.425	8.536	9.664	8.692	8.597	7.507	8.386	8.727	8.425	8.428	8.524	8.335	8.843	9.27	8.864	8.111	8.443	7.998	8.335	8.503	8.241	7.999	8.093	8.563	7.904	8.441	8.239	8.209	8.217	8.116	8.087	8.215	8.657	8.312	8.51	8.198	8.368	8.32	8.423	9.037	8.214	8.25	8.667	8.727	8.543
A_23_P104151	7.44	7.383	7.788	8.1	7.279	7.737	7.327	7.267	7.1	7.567	8.048	7.479	7.561	7.141	8.414	8.23	8.182	8.318	7.815	7.776	8.098	8.759	8.123	7.786	8.302	7.96	7.581	8.512	7.264	9.504	8.248	8.599	8.153	8.634	8.074	7.226	7.713	8.083	8.057	8.529	7.986	7.024	7.602	8.341	8.597	7.56	7.996	8.479	7.63
A_23_P104188	10.02	10.23	10.086	10.194	9.769	9.736	9.9	9.824	9.657	10.789	10.548	9.37	9.329	11.166	9.605	9.944	8.82	10.46	10.319	10.943	11.644	11.311	9.204	10.734	8.536	10.684	12.072	8.334	11.006	12.131	9.757	9.711	10.495	10.288	11.094	11.157	9.472	9.46	10.109	10.799	10.026	9.998	10.769	9.55	11.251	10.671	11.083	10.618	9.461
A_23_P104193	12.207	12.215	12.198	11.898	12.718	12.412	13.171	12.726	12.668	11.051	12.207	12.176	12.149	13.115	11.566	11.483	12.801	11.372	12.132	13.228	12.26	11.721	11.994	12.413	12.385	12.029	13.367	12.216	12.457	11.963	12.351	11.256	12.253	11.814	11.349	11.142	11.884	11.551	12.244	10.777	11.816	11.391	12.472	12.923	12.564	11.675	11.432	11.443	12.436
A_23_P104199	10.705	9.946	10.326	10.305	11.106	10.719	11.075	10.677	10.549	8.518	10.501	10.183	10.396	11.357	9.894	9.589	10.875	8.644	10.431	11.689	10.68	10.19	10.527	10.636	10.932	10.635	11.718	10.73	10.912	10.542	10.648	9.931	10.697	10.262	9.909	9.414	10.174	9.98	10.68	8.865	10.059	9.191	10.625	10.903	10.76	9.937	9.55	9.734	10.608
A_23_P104201	11.51	11.336	11.646	11.601	11.433	11.487	11.966	11.171	11.44	10.716	11.938	11.245	11.052	11.419	11.318	11.559	11.783	10.822	11.144	11.697	11.105	11.677	11.157	10.932	11.193	11.286	11.043	11.153	11.084	11.206	11.065	11.488	11.161	11.012	10.685	10.94	11.185	11.027	11.193	10.828	11.548	11.051	11.675	11.117	11.712	11.283	11.113	11.426	11.335
A_23_P104224	12.225	11.98	11.639	11.832	11.912	11.834	12.2	13.506	13.249	12.059	12.392	13.443	12.868	11.522	11.464	11.011	8.371	9.854	12.125	12.595	12.892	12.092	12.853	11.65	12.631	12.217	10.958	13.331	12.336	12.023	12.399	12.753	12.584	12.447	12.496	11.43	12.087	13.089	12.932	11.193	12.505	11.562	11.68	7.456	9.128	12.049	11.509	12.015	11.167
A_23_P104237	4.803	6.227	8.332	5.601	5.437	6.18	1.89	6.676	6.273	4.638	4.497	8.586	5.566	4.322	5.862	5.762	1.309	1.59	7.16	6.683	5.8	6.981	8.023	5.051	7.965	5.367	4.849	8.806	5.698	4.707	5.64	8.492	5.613	6.896	7.016	6.811	5.739	6.125	5.003	6.547	6.242	6.895	6.813	1.368	2.611	6.552	6.386	4.907	4.786
A_23_P104252	6.052	7.898	7.011	7.873	8.104	8.322	6.761	9.09	4.101	6.791	6.1	3.833	7.443	6.897	6.517	6.795	10.386	11.378	8.314	5.544	5.261	8.253	4.689	8.287	5.249	12.049	11.65	7.187	5.063	7.76	5.795	2.276	8.29	7.992	5.673	5.708	9.454	9.148	7.729	7.377	5.478	6.052	9.888	10.973	14.291	8.526	7.029	5.701	8.979
A_23_P104275	1.882	1.465	2.075	2.067	1.471	1.602	1.659	1.459	2.045	4.201	3.484	3.001	2.44	2.59	1.323	1.47	1.342	2.752	1.333	1.417	1.315	1.893	3.765	2.036	1.839	3.513	2.703	2.322	1.346	1.33	1.885	4.478	1.898	4.876	2.14	1.651	1.329	2.023	1.416	2.611	1.273	1.505	2.343	1.229	1.48	1.465	1.352	1.378	1.449
A_23_P104282	7.197	7.52	7.403	7.412	7.258	7.277	7.341	6.632	7.465	7.551	7.46	7.373	7.24	7.35	6.784	6.581	7.029	6.63	7.178	7.961	7.25	7.199	7.599	7.082	7.631	6.626	7.213	7.421	7.599	6.835	7.56	7.212	6.771	7.871	6.94	6.318	6.7	6.705	6.911	6.289	7.159	6.38	7.072	6.712	6.671	6.414	6.422	6.095	6.301
A_23_P104295	8.175	7.067	8.121	7.438	7.686	7.682	8.111	8.545	8.232	8.33	7.136	8.291	8.532	8.358	7.967	8.45	7.271	7.691	7.847	9.07	8.439	9.502	8.396	8.26	8.864	9.197	8.783	8.832	9.222	8.333	8.445	9.247	8.669	9.057	9.128	8.744	8.162	8.911	8.766	8.135	8.2	8.573	8.422	7.885	8.081	8.874	8.422	8.591	7.992
A_23_P1043	4.663	9.912	8.185	7.376	6.999	7.208	8.177	6.292	3.27	4.763	4.934	5.953	4.052	7.634	2.696	3.965	6.408	8.769	6.673	4.339	7.752	10.845	3.132	8.554	2.56	7.414	11.72	1.2	7.29	7.976	7.441	1.689	6.489	6.596	8.808	8.643	6.233	6.135	6.067	10.27	7.654	8.391	9.19	8.119	9.422	6.373	8.768	4.137	7.267
A_23_P104318	11.766	11.333	15.417	11.499	12.246	11.53	10.835	10.957	12.715	9.948	11.464	11.556	11.496	13.928	11.853	11.416	12.339	11.034	12.223	13.536	13.05	11.343	10.662	12.283	9.889	12.093	12.234	11.614	12.607	12.331	11.755	10.743	11.807	11.74	12.967	12.585	12.209	11.604	11.791	12.207	12.356	11.8	12.586	11.587	13.927	11.266	10.595	11.479	12.248
A_23_P104323	12.134	12.111	11.239	11.423	11.375	11.494	10.183	11.431	8.696	11.879	10.657	11.327	12.182	11.402	11.377	11.566	9.485	10.908	11.923	13.107	11.654	12.112	11.934	10.862	11.477	11.375	10.937	12.024	12.167	11.427	11.818	11.558	12.144	12.085	12.287	12.451	11.222	12.314	12.122	12.251	12.609	13.433	12.298	10.987	10.141	11.439	11.872	12.743	12.074
A_23_P104335	1.227	1.226	1.264	1.207	1.22	1.208	1.169	1.219	1.232	1.258	1.42	1.223	1.226	1.217	1.283	1.286	1.26	1.278	1.249	1.321	1.238	2.179	1.276	1.238	1.296	1.347	1.295	1.267	1.262	1.319	1.248	1.36	1.246	1.294	1.261	1.338	1.272	1.283	2.221	1.271	1.661	1.357	1.233	1.589	1.293	1.312	1.258	1.313	1.272
A_23_P104346	8.729	9.208	8.839	8.172	8.793	8.878	8.063	8.646	8.933	8.459	8.581	6.907	8.961	9.236	8.864	8.326	9.628	9.799	9.468	9.043	8.394	8.149	8.031	10.174	7.327	7.819	8.933	7.442	8.519	8.886	9.546	7.97	9.061	8.125	8.237	7.751	9.613	9.176	8.696	8.983	9.067	8.48	9.381	11.043	9.829	8.079	8.234	7.942	7.525
A_23_P104351	12.232	12.7	13.533	12.092	12.522	12.689	12.702	11.951	11.885	11.242	12.184	12.389	11.47	12.449	12.169	12.171	11.422	11.9	12.727	13.248	13.123	13.436	12.644	12.335	12.594	12.088	12.481	13.053	12.385	11.425	12.914	12.328	12.26	12.387	12.946	12.711	11.82	12.225	12.482	12.171	11.783	11.898	12.234	11.687	11.816	12.117	12.645	12.595	11.771
A_23_P104362	15.454	14.849	14.717	14.687	15.424	15.288	13.79	15.41	15.908	15.832	14.051	16.296	15.58	14.044	14.81	14.788	13.303	13.754	14.671	15.446	14.694	14.438	15.047	15.386	15.922	15.526	14.54	16.471	15.442	14.146	15.117	15.081	15.771	15.035	15.715	15.164	15.367	16.072	14.8	14.709	14.625	14.714	14.283	12.667	12.727	15.88	14.608	15.198	15.472
A_23_P104372	10.967	11.5	11.484	11.193	11.121	10.997	12.888	9.459	10.429	9.456	10.183	10.228	9.662	10.519	11.017	10.691	12.032	10.94	10.82	11.065	10.24	11.47	10.248	10.548	10.414	10.967	11.185	10.524	10.323	10.175	11.282	10.242	10.458	11.331	10.41	10.637	10.718	10.049	10.479	10.869	11.14	10.709	12.1	10.939	11.242	10.112	10.85	10.839	10.675
A_23_P104387	12.363	11.68	11.775	12.518	12.625	12.435	11.017	12.006	12.107	12.218	11.88	11.859	12.457	12.076	12.472	12.221	11.377	11.568	12.372	12.778	12.371	11.671	12.029	11.912	12.374	12.32	11.522	12.544	12.514	11.71	11.367	12	12.013	12.165	12.044	11.872	12.291	12.336	12.019	12.182	12.261	11.692	12.212	11.493	11.397	12.172	11.911	11.865	12.333
A_23_P104413	16.802	16.711	16.43	16.151	16.444	16.679	16.895	16.86	16.711	16.997	16.741	16.694	16.793	15.663	16.391	15.913	15.913	16.228	15.854	16.206	16.146	15.862	15.683	16.025	16.302	16.555	16.156	16.124	16.113	16.571	16.108	16.533	16.24	16.174	16.591	15.972	16.362	16.285	16.391	16.307	17.253	15.862	16.86	16.962	16.86	16.201	16.025	15.862	15.687
A_23_P10442	9.008	9.09	8.048	9.319	9.641	9.639	8.986	10.186	9.156	8.41	9.912	10.314	9.855	9.474	8.712	9.123	10.2	9.856	9.32	10.493	9.709	10.455	7.227	9.238	8.027	9.411	9.075	9.199	9.557	10.221	9.97	9.917	9.016	8.57	9.37	9.335	9.494	9.087	9.493	9.131	9.397	9.176	8.348	10.294	10.278	8.885	9.189	7.634	9.828
A_23_P104438	3.69	2.757	2.879	3.409	3.105	3.224	2.604	2.866	3.906	5.635	4.613	4.563	4.456	3.76	2.038	1.614	1.436	3.526	3.561	3.065	3.569	3.826	4.045	2.853	3.379	1.443	2.083	1.663	3.369	1.414	1.875	1.251	1.792	2.627	1.704	2.24	1.377	2.129	1.373	2.313	2.689	2.641	1.602	1.224	2.154	2.815	1.878	2.91	3.487
A_23_P104445	8.307	6.756	7.979	7.51	8.28	8.137	7.466	8.212	7.711	7.578	7.207	7.33	6.746	6.734	6.922	6.866	5.889	6.432		8.268	7.837	6.857	7.587	7.418	7.101	6.599	7.444	7.492	7.746	6.636	6.714	9.182	7.752	7.001	7.44	6.586	7.769	7.678	7.356	7.432	7.254	6.919	7.223	6.007	7.021	6.849	7.343	6.332	6.188
A_23_P104451	10.976	11.025	10.876	10.783	10.8	10.685	11.17	10.166	10.456	9.409	9.686	10.509	9.921	10.912	10.469	10.495	11.195	11.019	11.022	11.132	10.681	11.126	10.416	10.549	10.702	10.313	10.876	10.555	10.608	10.413	10.464	10.188	10.342	10.756	9.914	10.38	10.761	10.355	10.553	10.527	10.979	10.959	11.3	11.757	11.021	10.43	10.887	10.526	10.795
A_23_P104464	8.965	8.638	10.782	8.893	11.139	10.054	9.07	9.531	9.906	8.42	9.425	7.487	9.405	9.995	8.872	8.926	10.579	10.68	10.199	9.726	9.551	6.071	7.189	11.016	7.3	9.475	12.06	8.506	8.765	9.231	9.845	7.844	10.921	8.369	8.675	8.692	10.255	10.115	9.872	9.426	9.204	9.259	10.066	12.417	12.017	9.489	10.048	9.069	9.102
A_23_P104471	3.869	4.333	5.862	4.615	5.704	4.447	4.228	3.75	3.311	5.62	3.943	4.332	4.691	4.372	3.029	3.69	2.172	7.132	4.05	2.847	5.497	5.491	3.92	4.137	3.937	2.859	3.79	2.459	3.96	6.046	3.795	4.363	2.97	7.793	3.246	3.986	3.565	1.427	2.712	5.557	4.593	5.391	3.002	2.054	4.117	1.295	3.202	2.785	3.487
A_23_P104484	3.841	2.842	5.513	3.173	4.304	4.372	3.41	2.996	3.425	3.036	4.909	4.531	3.056	2.881	4.849	4.69	2.896	4.669	3.352	4.343	3.409	5.074	4.011	3.618	2.498	5.19	4.832	2.8	2.76	2.705	2.709	2.335	3.17	4.648	6.524	4.613	2.608	3.892	3.962	3.773	3.528	3.944	3.661	3.412	5.901	4.424	3.065	3.031	2.5
A_23_P104493	9.859	9.163	9.79	10.62	10.751	10.209	9.078	11.952	10.85	11.579	11.362	11.128	10.452	10.107	11.287	10.56	8.4	8.805	9.516	10.937	10.717	8.514	9.904	10.683	10.47	11.03	8.572	10.331	10.587	10.066	9.077	10.322	10.193	10.533	10.42	9.233	10.405	10.45	10.403	9.404	10.435	9.25	9.603	8.054	9.128	10.014	9.357	9.721	9.375
A_23_P104509	7.257	7.888	6.645	6.375	6.953	7.261	6.678	6.759	6.473	9.004	6.453	7.122	7.212	5.899	5.84	5.601	4.855	7.504	6.007	5.721	6.34	6.372	6.7	5.967	6.859	7.001	5.121	6.769	6.616	5.994	5.08	6.31	5.861	5.732	6.283	5.805	5.845	6.386	5.461	6.413	6.177	5.684	5.241	5.215	5.026	5.593	5.318	5.717	5.353
A_23_P104522	3.479	3.908	4.54	2.715	2.948	3.005	8.357	4.091	3.093	3.159	2.57	3.746	4.051	3.482	2.391	1.199	3.563	5.885	3.48	2.684	3.08	2.321	2.425	3.877	1.918	3.918	5.343	1.179	3.28	9.058	6.2	1.607	3.738	1.256	3.868	1.181	5.013	4.092	2.818	1.243	1.313	1.27	1.946	4.05	4.329	5.483	2.492	4.06	4.164
A_23_P104555	5.67	5.253	5.594	5.597	5.628	5.517	5.846	5.121	5.373	6.548	5.368	5.71	5.947	5.39	4.969	4.949	4.894	6.435	5.575	5.1	5.125	5.608	5.832	5.475	5.912	6.177	5.141	5.669	5.44	6.025	4.598	6.388	5.369	5.841	5.395	4.864	5.077	5.677	5.133	5.539	5.287	4.502	5.328	5.646	4.784	4.618	4.848	4.659	4.815
A_23_P104563	9.079	8.663	7.945	8.026	8.202	7.989	10.433	9.452	8.73	10.95	9.178	8.59	9.734	7.362	9.885	10.137	7.88	8.906	7.793	8.655	8.138	8.433	8.397	8.283	7.665	9.185	8.446	9.108	8.806	8.666	7.785	8.299	8.912	7.757	8.67	8.746	8.942	8.638	9.009	8.316	9.778	10.293	9.19	8.156	9.158	8.579	8.76	8.869	9.568
A_23_P104579	9.258	9.378	9.929	9.001	9.46	9.244	9.275	9.194	9.614	10.314	9.485	9.215	9.549	8.851	10.351	10.595	8.755	10.507	9.111	9.425	9.049	12.119	9.273	9.134	10.163	10.118	9.713	9.391	10.78	10.229	9.731	9.433	9.012	9.875	10.454	10.752	9.144	8.905	10.347	10.341	9.1	9.468	9.699	9.405	9.669	9.668	9.459	10.065	9.943
A_23_P10458	3.188	2.067	3.625	3.808	2.949	3.157	3.712	2.518	3.559	4.523	3.55	3.381	2.872	3.376	3.459	4.381	3.416	4.024	2.377	2.936	4.227	4.172	3.599	3.633	3.281	3.759	2.676	3.446	3.348	4.318	1.45	3.792	3.433	1.48		1.616	2.931	1.432	2.687	1.908	2.691	3.923	3.158	4.445	4.098	1.657	3.876	4.294	2.818
A_23_P104583	8.484	7.718	8.774	8.031	8.551	8.434	7.437	7.569	8.031	8.567	8.031	7.575	8.312	8.211	8.795	9.283	8.528	8.822	7.91	8.253	8.356	9.276	8.253	8.397	8.303	8.51	8.48	8.17	8.436	9.299	8.396	9.045	8.648	8.95	9.191	9.276	8.331	8.562	8.704	8.459	8.112	8.89	7.65	8.09	8.374	8.667	8.862	9.054	8.548
A_23_P104594	5.415	5.986	5.289	4.963	5.348	5.812	5.569	5.173	5.989	6.738	5.851	5.747	5.768	5.084	4.742	4.891	4.651	6.335	4.632	4.51	4.918	5.313	5.606	6.827	5.341	5.15	4.613	4.887	5.435	4.214	5.738	5.025	5.177	4.099	4.726	5.003	4.526	4.881	5.115	4.922	4.92	4.495	4.329	4.711	4.556	4.779	4.62	5.33	4.525
A_23_P104607	11.663	10.748	11.585	11.394	11.496	11.252	10.935	10.062	10.424	10.46	11.256	10.774	10.827	10.921	11.951	11.865	12.114	10.309	11.596	11.181	10.951	12.031	11.576	10.761	11.705	11.694	11.389	11.797	12.079	11.768	11.407	11.91	11.031	11.681	12.115	12.073	11.077	10.904	11.603	11.542	11.2	11.433	10.752	11.122	11.223	11.396	11.067	11.718	11.059
A_23_P104617	8.842	9.667	8.058	8.349	8.641	8.801	8.529	8.894	8.682	10.508	8.398	9.064	9.212	7.158	8.024	7.712	6.691	9.035	7.575	7.298	7.671	8.452	8.795	7.667	9.487	9.105	8.274	9.396	8.211	8.289	7.963	8.901	8.869	9.101	9.187	7.892	8.473	9.406	8.364	9.136	9.476	7.255	8.949	7.767	8.828	7.503	7.514	7.151	7.487
A_23_P104624	8.914	8.967	8.577	9.239	9.647	9.26	6.841	9.695	8.602	8.57	8.342	7.546	9.057	10.516	7.525	7.595	9.728	10.31	10.091	8.481	9.345	7.753	7.013	10.233	7.951	8.796	10.537	8.49	9.971	10.149	8.368	7.56	9.259	7.716	8.075	8.169	10.169	9.528	9.59	9.467	9.241	9.559	9.206	11.566	9.673	9.545	8.891	8.828	9.812
A_23_P10463	14.048	14.965	14.447	14.302	13.626	14.673	14.501	14.014	14.606	14.204	14.9	14.503	14.499	14.085	14.882	15.288	15.483	15.439	14.634	14.903	14.608	15.093	14.943	14.409	14.81	14.741	14.544	14.892	14.104	15.46	14.358	14.445	14.15	14.221	14.719	15.252	14.388	14.016	14.334	15.178	14.701	14.914	14.24	14.764	14.569	14.743	14.849	15.06	15.188
A_23_P104641	11.45	11.051	11.145	11.351	11.005	11.119	11.392	11.432	11.291	11.569	11.114	11.288	11.399	10.905	11.119	11.499	11.122	11.737	10.701	10.778	11.496	11.456	10.925	10.991	11.287	11.37	10.879	11.667	11.157	11.87	11.049	11.395	11.345	11.724	12.203	12.349	11.118	11.643	11.687	11.348	11.083	11.933	11.337	12.026	11.186	11.459	11.637	11.966	11.6
A_23_P104651	7.436	8.429	10.266	9.333	8.154	7.486	10.433	4.73	7.187	5.713	9.401	6.939	5.634	7.364	9.81	10.06	11.599	9.245	6.856	7.498	8.037	11.244	7.394	7.396	8.574	7.492	8.797	7.505	7.091	10.38	8.909	9.179	7.447	10.031	8.795	8.792	5.778	6.329	7.876	8.678	8.033	9.023	8.977	6.421	9.561	7.019	8.23	8.642	6.719
A_23_P104676	10.739	10.759	11.444	10.525	10.673	10.986	11.933	11.534	11.705	11.837	11.895	11.662	10.919	10.904	11.352	11.425	12.404	10.246	10.504	10.69	11.16	11.368	11.354	11.069	11.369	10.552	11.098	11.489	10.903	11.563	10.949	11.612	11.059	11.312	10.851	10.832	10.941	11.152	10.825	10.15	11.036	10.652	10.906	11.075	10.94	10.94	11.034	11.19	10.842
A_23_P104689	9.303	9.383	9.188	9.136	9.106	9.17	9.339	10.136	10.09	10.411	9.954	10.386	9.767	9.484	9.653	9.562	9.616	9.123	8.882	9.511	9.441	9.413	9.892	9.309	9.989	9.991	9.538	10.544	9.815	10.054	9.54	9.901	9.912	10.276	10.215	9.783	9.854	9.949	9.848	9.824	9.81	8.499	9.849	9.745	9.864	9.329	9.487	9.56	8.888
A_23_P104692	9.274	8.119	9.532	8.129	8.392	8.902	9.073	8.155	7.47	8.022	8.453	8.789	8.236	8.84	8.84	9.065	8.13	9.363	8.4	9.087	8.917	7.753	9.362	8.656	9.729	9.044	8.585	9.097	8.359	8.911	9.015	9.263	8.553	10.364	9.634	9.794	8.618	8.849	8.729	9.258	7.856	9.285	7.725	9.552	9.05	8.82	9.437	9.089	9.504
A_23_P104705	6.482	5.999	6.471	6.457	6.651	7.334	7.689	6.766	6.521	7.955	5.49	7.755	8.003	6.602	4.509	4.824	4.567	6.106	5.343	5.386	6.026	6.03	6.702	6.21	5.599	5.787	5.45	5.659	6.08	5.103	5.171	5.472	4.849	5.85	5.748	5.177	5.306	5.469	5.957	4.387	4.786	4.291	5.294	4.776	4.122	4.521	4.222	4.123	4.54
A_23_P104734	11.883	12.271	11.622	11.617	11.517	11.433	11.308	10.01	10.649	10.793	12.046	10.303	11.263	10.746	10.788	10.886	10.508	10.55	11.231	11	11.229	12.088	11.066	10.905	11.365	10.629	11.665	11.154	12.365	11.43	11.33	10.33	10.922	11.586	11.668	11.637	10.518	10.79	11.858	10.663	11.469	12.124	11.143	11.008	10.896	11.598	10.643	10.889	10.977
A_23_P104741	5.035	5.746	4.929	5.125	5.234	6.134	7.246	5.691	5.431	7.91	4.933	5.495	7.08	4.554	4.165	4.774	5.434	7.18	5.193	5.527	4.442	4.411	5.052	6.383	5.178	4.461	4.394	4.395	4.165	5.799	5.005	4.889	5.758	3.795	4.858	4.333	6.595	6.27	4.723	5.232	5.131	5.212	4.934	7.843	5.371	4.594	4.343	4.267	6.075
A_23_P104762	9.169	9.191	9.01	8.55	8.383	8.725	9.032	9.293	9.759	9.151	9.408	9.637	8.97	8.517	8.641	8.133	8.773	8.774	8.754	8.832	8.426	9.399	10.284	8.842	9.304	9.129	9.477	9.385	9.378	8.734	8.395	8.837	8.374	9.721	9.355	8.591	8.579	8.565	8.922	8.806	8.821	8.827	9.518	9.214	8.594	8.237	8.323	8.444	8.102
A_23_P104798	7.314	6.567	7.186	7.608	8.017	7.314	5.214	6.007	6.846	6.467	7.128	4.964	6.422	7.531	7.892	7.578	7.994	9.058	8.189	7.014	7.157	5.862	6.173	7.855	4.875	8.567	8.131	5.149	7.659	7.664	5.705	5.702	7.139	6.472	6.827	7.017	8.107	7.211	6.321	7.957	6.892	6.131	7.326	8.677	9.344	7.174	7.434	7.027	7.272
A_23_P104804	11.169	9.842	10.315	10.472	10.802	9.333	11.223	9.884	12.148	10.893	11.261	11.641	11.084	9.98	9.846	10.012	8.576	7.959	9.365	9.706	11.162	8.904	9.853	9.304	10.54	10.161	10.691	10.556	11.283	8.969	10.018	10.951	9.84	9.044	9.659	9.835	10.228	9.211	10.318	8.411	8.652	9.842	8.662	7.845	9.13	10.68	8.428	11.054	11.015
A_23_P104819	7.394	5.877	6.067	6.195	6.531	5.869	4.77	6.123	5.838	7.136	6.06	6.733	6.045	5.244	3.781	3.839	3.373	4.752	4.547	4.352	5.778	5.801	7.116	6.022	5.507	6.616	4.587	5.711	5.797	3.909	4.31	6.05	6.489	7.496	5.45	5.636	5.473	6.642	4.699	5.094	4.936	5.795	3.848	2.726	2.177	6.225	5.036	6.591	5.619
A_23_P104845	4.895	4.957	4.4	4.774	4.411	5.099	4.065	4.394	4.102	5.97	4.513	4.785	3.316	4.576	2.904	1.389	1.278	3.612	3.318	2.627	3.194	3.169	4.455	3.423	4	4.331	2.017	3.343	3.602	3.103	1.291	4.341	3.335	1.301	2.55	2.555	2.045	3.518	2.735	3.543	4.648	1.39	4.551	4.032	3.714	1.398	3.46	2.752	1.465
A_23_P104853	2.9	4.425	1.261	1.802	1.771	1.908	2.346	3.835	2.846	1.407	1.632	1.603	2.154	1.443	1.361	1.483	1.302	1.399	2.135	2.122	1.428	1.327	2.314	3.032	2.665	3.404	4.015	3.845	2.586	2.523	3.126	3.928	3.339	1.287	3.276	3.736	2.99	3.508	2.808	1.353	3.723	3.68	1.577	3.092	1.286	4.31	4.047	1.381	3.681
A_23_P104865	3.199	3.943	3.236	2.656	3.376	4.171	4.205	3.282	4.03	6.202	3.865	3.553	4.504	4.131	3.447	3.329	2.773	4.532	3.069	2.138	3.858	3.877	2.848	2.364	3.913	3.648	2.206	3.285	2.831	2.94	3.142	2.776	2.378	2.787	1.895	3.463	2.82	2.32	2.114	3.768	2.925	3.207	2.119	2.559	2.363	3.271	2.441	2.702	2.152
A_23_P104876	7.652	8.39	9.391	8.897	7.411	7.983	7.439	6.027	6.701	7.679	7.32	6.385	6.231	7.487	8.307	8.435	8.53	10.181	7.784	7.446	6.902	8.727	8.092	7.435	8.478	8.055	8.297	7.401	7.829	7.801	8.11	7.756	6.484	8.299	7.368	7.531	7.139	6.724	7.543	9.361	7.019	7.774	6.37	8.369	8.672	7.344	7.646	8.606	7.691
A_23_P10488	5.536	4.347	3.846	4.306	4.081	2.811	4.849	6.149	3.562	6.023	5.583	3.986	6.483	4.061	3.45	3.83	4.839	8.032	6.217	5.749	3.208	4.442	1.985	7.796	2.139	6.269	6.661	3.148	3.598	5.643	2.751	2.829	6.057	1.287	6.919	6.447	6.714	7.32	5.504	6.806	2.787	1.363	3.939	6.575	5.893	6.655	2.565	5.058	6.504
A_23_P104881	8.566	7.899	7.958	7.747	8.433	8.338	8.066	8.297	8.808	8.752	7.617	8.448	8.772	9.605	7.703	7.901	8.325	7.397	8.006	9.258	8.848	7.996	8.741	8.656	9.312	8.908	8.542	9.46	8.864	7.523	8.817	8.396	8.902	8.182	8.775	8.983	8.489	8.859	8.382	7.301	8.6	9.024	9.161	9.088	7.987	8.852	8.326	9.746	8.931
A_23_P104892	13.219	12.798	13.258	12.978	12.996	12.925	14.33	13.287	13.315	12.136	13.132	13.254	12.813	13.362	12.838	13.021	13.678	12.612	13.326	12.909	13.233	13.313	13.459	13.168	13.631	13.276	13.836	13.314	13.37	13.514	12.841	12.845	13.033	13.347	13.135	13.139	12.999	12.649	12.948	12.529	13.105	11.46	13.423	13.64	13.615	12.794	12.801	12.953	13.136
A_23_P104942	10.794	11.416	11.048	11.017	10.601	10.547	10.115	9.998	10.54	10.845	10.913	10.218	10.405	9.854	11.38	11.14	10.831	10.643	10.767	10.466	10.545	11.097	11.118	10.605	11.031	11.482	10.864	11.369	11.346	11.742	10.668	11.29	10.759	11.342	11.467	11.168	10.569	10.657	11.391	11.104	10.751	10.843	10.934	10.446	10.752	10.571	10.294	11.064	10.538
A_23_P10497	8.582	8.923	8.865	8.115	8.651	8.246	8.328	8.385	8.769	9.221	9.333	9.115	8.347	8.627	8.103	8.329	8.347	7.97	8.398	9.145	8.516	8.55	8.018	8.167	9.088	8.86	8.713	8.424	8.788	10.336	8.683	8.475	8.603	8.183	8.457	8.706	8.715	8.582	8.613	8.583	9.063	9.025	8.938	8.49	8.691	8.963	8.535	8.744	8.91
A_23_P104972	5.123	5.125	4.086	4.158	4.548	5.335	6.04	4.655	4.464	6.452	5.662	6.202	5.374	4.784	3.266	3.481	2.522	4.168	3.418	2.831	4.103	4.843	3.474	4.644	4.889	4.328	2.206	3.14	3.972	1.788	3.347	3.418	3.502	3.535	2.866	3.981	3.043	2.72	2.515	1.738	3.556	3.726	2.878	2.819	1.7	2.331	1.709	3.319	2.643
A_23_P104996	4.556	3.762	8.09	4.023	5.533	4.249	5.632	4.894	5.337	3.396	4.992	3.422	5.886	5.504	5.621	5.629	6.723	5.092	5.214	5.267	4.355	7.06	3.613	5.12	4.641	4.879	6.017	4.438	5.547	7.134	5.611	5.01	5.728	5.285	5.359	4.832	5.158	5.778	5.973	6.864	4.919	4.776	5.404	7.189	7.089	5.21	5.431	5.855	4.709
A_23_P10500	3.223	2.554	2.859	3.007	3.408	2.836	2.743	3.74	3.574	4.404	4.07	4.535	3.903	3.638	4.451	4.265	3.761	1.904	3.858	4.285	3.529	4.619	3.678	3.293	5.244	4.212	3.872	3.605	3.882	5.349	3.946	4.127	2.179	5.05	3.912	2.772	3.636	3.296	3.557	2.802	4.084	3.59	3.813	2.938	4.154	4.123	2.582	3.136	3.513
A_23_P105002	7.649	8.806	8.664	7.986	8.15	8.08	7.485	7.507	7.192	8.633	7.883	7.217	7.724	8.507	8.855	9.157	8.06	10.32	8.407	8.549	8.264	9.13	8.523	8.646	7.998	8.597	7.796	7.629	8.216	8.687	7.493	7.623	7.737	7.926	8.542	9.324	8.386	7.528	8.259	9.836	7.975	9.333	8.034	9.662	9.555	8.778	9.585	9.038	9.068
A_23_P105012	4.424	5.482	5.348	8.342	6.159	5.701	3.014	3.335	4.712	4.177	10.491	3.8	6.841	2.907	4.663	4.754	4.293	6.182	4.265	1.504	5.512	3.096	9.138	5.474	9.196	7.818	5.722	1.357	6.981	7.505	3.517	7.173	8.217	9.259	7.079	7.487	6.937	7.783	4.378	7.435	5.456	5.651	6.271	5.167	5.393	9.273	8.131	2.238	4.912
A_23_P105028	9.043	8.395	9.581	9.296	9.067	8.848	8.09	7.398	7.98	8.573	9.353	7.914	8.187	7.79	9.154	9.395	9.203	9.345	8.58	8.729	9.033	9.672	7.814	7.907	8.233	8.747	7.928	7.602	9.437	10.062	8.052	8.971	8.194	8.646	8.979	9.005	8.276	8.08	8.088	9.31	8.306	9.099	7.873	7.819	8.302	8.35	8.432	9.557	8.746
A_23_P105044	12.019	11.783	10.963	11.477	11.177	11.192	10.339	9.095	9.063	10.548	9.803	9.455	10.156	9.702	11.578	11.532	10.837	11.309	10.808	10.288	10.279	11.391	10.713	10.042	11.778	11.23	10.436	11.2	10.737	11.407	10.267	10.627	10.577	10.982	11.582	11.762	10.625	10.638	10.304	11.682	11.008	12.106	10.819	10.669	10.526	11.006	10.802	11.233	10.747
A_23_P10506	6.132	7.057	7.571	6.956	7.823	6.994	5.603	6.018	5.662	6.902	6.622	5.643	6.609	8.623	5.285	5.613	7.173	7.646	6.88	7.836	7.251	4.388	5.339	7.195	5.887	5.732	6.586	4.951	4.345	7.263	5.485	6.498	8.239	8.041	6.371	5.987	5.513	6.904	6.937	8.135	4.939	5.892	6.587	8.616	7.425	6.781	7.334	5.062	6.408
A_23_P105066	9.964	9.612	10.481	9.712	9.981	9.784	10.249	9.602	9.783	10.206	9.474	9.664	9.72	10.587	10.288	10.526	10.932	10.325	9.854	10.026	10.207	10.175	9.948	10.357	10.246	10.742	10.628	10.449	10.211	10.603	10.074	10.556	10.053	10.527	10.145	10.339	10.027	10.029	10.622	9.989	9.834	10.425	9.841	10.946	10.461	10.409	10.275	11.205	10.064
A_23_P105088	3.777	2.776	3.066	2.395	2.808	1.971	1.654	3.943	2.841	5.66	2.905	2.545	2.988	1.566	4.287	4.612	3.291	4.876	3.078	3.265	2.872	3.59	1.725	2.491	3.082	4.107	3.171	3.239	2.826	3.13	2.849	3.49	2.573	1.239	5.135	4.623	2.76	3.186	2.677	3.597	5.905	4.95	3.401	3.646	3.862	4.196	4.633	4.116	3.483
A_23_P105118	5.323	5.065	4.92	5.216	5.303	5.946	5.181	5.019	5.312	6.532	5.13	6.497	3.82	5.107	3.576	1.252	2.217	5.166	2.571	3.324	4.645	4.711	4.959	4.233	4.657	4.936	2.581	3.213	4.159	3.586	3.836	3.96	2.852	3.727	4.2	2.9	3.429	3.172	3.088	1.245	1.352	3.361	2.389	1.342	1.224	3.263	1.629	1.241	1.58
A_23_P105138	13.774	13.127	12.595	13.09	13.501	13.479	10.91	14.318	13.674	13.525	12.83	14.273	14.094	11.882	12.684	12.878	11.214	11.21	13.357	12.628	12.836	12.155	13.92	13.086	13.821	13.424	12.522	13.982	13.392	12.627	12.876	13.399	14.302	13.324	13.79	13.683	13.799	14.759	13.646	12.341	13.205	12.643	14.128	11.297	10.464	14.15	13.338	13.218	14.044
A_23_P105144	3.332	4.276	2.385	4.213	5.303	4.414	13.724	3.06	2.753	2.556	2.801	2.779	3.686	6.797	4.545	4.627	5.166	5.344	5.583	5.941	3.58	4.61	4.433	5.902	3.87	2.948	5.349	4.449	4.57	6.85	3.911	2.662	5.143	4.579	3.122	3.219	4.921	4.729	6.2	5.621	4.286	5.105	5.514	7.02	5.167	4.933	5.248	4.158	5.234
A_23_P10518	3.375	3.154	4.378	2.762	3.111	3.56	2.022	3.033	2.946	3.669	3.854	3.234	3.545	3.28	4.796	4.285	4.689	3.067	3.051	4.201	3.382	5.122	3.647	2.721	4.345	3.51	4.442	2.45	3.513	3.444	4.267	4.603	3.352	4.927	4.256	3.695	3.002	3.342	3.307	3.663	1.395	3.591	1.598	1.251	2.389	3.303	3.254	4.341	2.625
A_23_P105184	10.551	10.549	10.603	9.899	10.511	10.665	10.779	10.97	10.957	10.738	10.547	10.224	10.739	10.992	10.704	10.897	10.59	10.424	10.34	10.515	10.729	10.286	10.632	11.014	10.533	10.484	10.928	10.659	10.392	10.587	10.432	10.375	10.975	10.63	11.081	10.926	10.243	11.133	10.949	10.087	10.112	10.916	10.022	10.644	11.731	10.552	10.623	10.404	10.733
A_23_P105197	7.641	7.639	7.331	7.005	7.08	7.312	6.824	7.121	7.116	8.303	7.447	7.117	7.669	6.369	6.657	6.586	6.08	6.33	6.28	7.01	7.871	7.398	6.81	6.306	6.916	7.424	6.357	7.4	7.657	8.041	6.492	6.665	6.366	6.215	7.641	7.958	6.309	6.853	7.07	6.641	6.134	7.571	5.646	4.355	5.17	6.985	6.961	7.903	6.291
A_23_P105212	11.944	8.175	12.532	10.891	12.235	13.166	8.424	14.134	13.177	12.501	11.382	15.123	13.946	7.612	5.153	5.153	7.784	12.127	13.453	10.13	11.912	8.876	6.177	13.093	6.603	11.82	7.263	16.061	8.792	9.903	12.805	14.817	13.054	9.733	15.692	15.576	13.422	14.342	9.444	12.242	9.913	10.064	4.386	3.749	3.388	14.618	14.058	13.348	12.98
A_23_P105227	4.455	3.576	5.557	4.544	4.456	4.178	5.464	3.489	3.917	3.877	4.899	3.637	2.461	5.362	3.64	3.588	5.385	5.528	4.859	4.995	5.402	4.539	4.083	4.726	5.138	5.745	5.573	4.007	4.636	5.998	4.501	5.544	4.472	5.713	4.593	5.463	4.269	4.49	4.438	5.145	4.162	3.598	4.265	5.789	8.086	4.537	5.22	5.162	4.458
A_23_P10525	2.513	1.283	1.933	1.551	3.24	1.708	2.193	1.592	1.386	3.112	1.723	1.371	1.458	1.564	1.364	1.492	1.307	1.408	1.4	1.472	2.054	1.74	1.298	1.301	1.392	1.475	1.378	1.37	2.183	1.621	1.364	1.374	1.225	1.319	1.501	1.574	1.39	1.403	2.732	1.379	1.744	1.599	1.27	1.477	4.684	1.618	1.39	1.417	1.492
A_23_P105251	4.847	8.101	8.262	6.153	7.056	7.578	6.185	6.2	3.691	4.708	9.271	2.801	5.304	8.955	3.656	4.468	9.098	8.952	6.396	6.553	7.654	2.704	2.758	7.648	1.895	5.507	7.635	5.129	5.909	5.746	6.689	6.68	7.577	4.052	5.694	6.026	7.626	6.796	7.481	7.217	6.21	7.27	8.013	9.074	7.767	6.447	7.073	4.064	7.202
A_23_P105264	8.414	8.264	9.422	8.299	8.621	8.096	8.439	8.093	8.397	7.923	8.926	7.874	7.357	8.765	8.313	8.312	9.184	8.797	8.994	8.285	8.006	7.787	7.649	8.625	7.334	8.27	8.536	8.04	8.552	8.447	8.521	7.775	8.389	7.978	8.306	8.221	8.501	8.05	8.488	8.457	8.273	8.219	8.704	9.476	9.028	7.89	8.302	8.305	7.665
A_23_P105276	8.628	8.317	8.472	8.215	7.878	8.305	9.956	8.799	8.71	5.668	7.533	9.093	8.292	7.874	8.34	8.09	8.327	7.775	8.237	7.593	8.29	7.714	8.362	8.127	8.552	8.358	9.071	8.419	8.597	9.103	9.671	8.565	8.922	9.184	7.99	7.109	8.84	8.879	8.306	8.105	8.214	7.993	8.068	8.698	9.011	7.788	8.062	7.859	8.029
A_23_P105307	5.379	4.997	5.472	5.066	6.977	6.21	5.901	5.004	5.192	3.705	4.567	3.275	6.105	6.459	5.685	6.256	6.721	5.16	6.918	6.095	5.913	4.831	4.892	7.128	4.053	5.632	6.279	5.474	4.746	5.1	4.911	4.676	6.644	5.396	4.63	4.922	6.746	5.937	5.703	4.794	4.725	5.265	6.008	7.147	6.322	5.456	6.081	5.523	5.534
A_23_P105313	10.888	10.94	10.842	10.982	10.887	10.241	11.27	11.067	11.175	10.586	10.234	11.06	11.012	11.387	11.073	10.879	12.085	10.903	11.283	10.636	11.246	11.551	11.291	11.341	10.845	10.626	10.924	11.133	10.797	11.412	11.273	11.104	11.066	11.419	10.585	10.377	10.553	11.078	11.183	10.786	10.801	11.009	10.843	10.801	11.22	10.714	10.96	11.024	10.809
A_23_P105368	4.846	2.703	5.502	5.361	4.869	3.867	5.652	6.65	6.462	1.871	4.622	5.956	5.388	6.338	7.216	7.327	5.885	3.379	6.34	5.991	6.007	5.61	4.83	6.058	5.375	5.921	7.292	6.569	6.792	6.603	7.112	6.913	6.89	6.203	5.692	5.519	6.512	6.322	6.483	4.611	6.039	6.038	6.423	5.791	6.055	6.362	5.652	6.236	5.834
A_23_P105382	6.43	5.712	6.458	6.679	6.292	6.287	5.164	5.301	5.75	5.741	4.474	5.503	5.061	4.88	6.289	6.281	6.775	7.442	6.345	6.073	6.041	6.01	6.112	5.217	6.693	5.965	6.058	6.088	6.184	5.634	6.511	6.508	5.94	6.472	7.405	7.439	6.192	5.757	6.211	7.224	7.102	7.124	5.942	6.548	7.034	6.653	6.804	6.655	6.852
A_23_P105392	13.115	12.879	13.165	14.128	13.05	13.15	13.96	12.311	13.02	12.066	12.784	12.844	12.496	13.218	13.274	13.124	14.646	12.907	13.358	12.99	13.797	13.677	13.484	13.371	13.118	12.798	13.845	13.075	13.061	13.87	12.945	13.164	12.81	13.824	12.365	12.561	12.967	12.47	12.885	12.409	13.609	13.082	13.555	13.224	13.432	12.657	13.05	12.86	13.124
A_23_P105409	3.953	5.514	5.459	4.267	5.293	4.746	4.481	5.243	5.474	4.348	2.743	3.421	4.21	7.461	5.363	5.643	6.789	5.462	5.592	6.164	6.187	3.787	4.632	6.632	4.621	5.968	6.324	5.509	5.865	5.838	6.573	4.479	6.481	6.408	5.576	5.541	5.75	5.836	6.527	5.159	5.161	5.231	6.155	6.616	6.758	5.654	5.911	5.865	6.042
A_23_P10542	3.26	4.313	3.413	3.921	5.503	4.31	4.119	3.89	2.793	4.61	2.062	3.962	3.434	4.912	2.263	1.326	5.445	3.888	3.081	3.952	4.96	5.585	3.496	5.846	2.711	3.743	6.347	3.304	4.339	3.981	2.739	2.777	4.407	1.609	3.05	1.338	3.297	2.88	4.143	4.51	2.605	4.266	5.485	4.724	7.275	3.405	4.188	2.986	3.67
A_23_P105423	5.419	5.268	4.93	4.349	6.008	5.8	4.565	4.51	4.408	5.49	4.102	3.953	4.273	4.951	5.315	5.553	4.83	5.205	4.988	4.633	4.734	3.566	4.205	4.919	4.258	4.917	4.352	4.838	4.429	4.587	3.321	3.875	5.59	4.335	4.527	4.409	5.226	4.855	4.752	5.073	4.517	4.213	4.46	6.711	4.883	3.659	4.978	4.882	4.121
A_23_P105436	5.137	5.917	5.632	5.329	5.306	4.819	5.33	5.873	6.788	6.575	4.603	6.546	5.864	4.924	5.994	5.903	5.755	7.135	5.813	6.24	5.709	5.747	6.164	5.938	5.365	5.91	5.987	6.091	6.538	5.89	5.659	6.316	5.33	6.36	6.015	6.211	5.511	5.595	6.325	6.509	5.748	6.171	6.085	5.846	5.784	6.122	5.493	5.934	5.887
A_23_P105442	9.583	9.939	10.38	9.319	10.001	9.653	9.07	9.801	9.362	8.721	8.368	8.436	9.72	12.011	8.674	8.865	10.68	10.527	9.325	10.333	10.537	8.392	9.277	11.16	9.369	9.721	10.676	9.574	10.567	9.467	10.584	9.312	10.704	10.304	10.022	9.711	10.082	9.76	10.442	9.456	9.342	10.082	10.137	11.012	9.976	10.016	9.961	9.721	10.483
A_23_P105453	1.356	2.136	1.391	1.523	1.611	1.352	1.55	1.346	1.395	2.204	1.638	1.83	1.92	1.678	1.499	1.876	1.436	1.705	1.391	1.712	1.694	1.824	1.728	1.785	1.486	1.68	1.487	1.545	1.33	1.725	2.051	2.464	2.13	1.951	2.701	2.112	1.526	2.076	2.228	2.61	1.919	2.214	1.733	2.359	1.561	1.996	1.625	1.852	1.895
A_23_P105461	6.802	7.156	8.181	6.989	7.856	7.172	6.943	7.286	8.638	8.001	7.254	7.202	7.398	8.008	7.262	7.784	7.574	8.785	7.277	7.427	7.252	5.471	7.159	8.099	5.645	6.994	7.53	5.768	6.762	7.508	6.637	6.161	6.915	6.729	5.95	6.721	7.236	6.79	6.447	7.501	6.93	7.628	7.448	8.635	8.294	7.249	7.473	7.517	6.561
A_23_P105465	5.235	5.226	6.129	4.715	5.988	4.789	3.959	5.043	6.66	5.592	5.02	4.542	5.257	6.023	5.998	6.225	5.912	6.334	5.666	5.824	5.468	2.695	4.879	5.687	3.814	5.934	6.078	4.49	5.433	6.49	5.513	5.167	5.4	5.651	5.383	5.542	5.72	5.979	5.736	6.388	5.391	5.803	5.782	6.745	6.595	5.845	5.797	6.282	4.643
A_23_P105475	8.373	8.958	3.374	9.804	8.299	9.263	5.888	11.613	13.599	5.863	2.776	14.368	12.312	5.793	9.244	9.154	3.833	7.068	11.355	1.158	7.218	12.147	12.834	10.688	12.745	11.064	8.622	14.266	9.804	8.724	1.479	12.847	11.027	8.824	10.208	10.19	11.204	12.125	5.226	8.139	10.482	9.508	6.227	3.884	5.46	11.956	9.337	2.48	9.643
A_23_P105495	4.647	5.971	5.475	4.63	4.02	3.841	6.137	6.206	6.834	4.255	5.288	6.553	5.225	5.171	4.703	4.158	5.111	4.405	5.205	5.402	5.486	4.864	5.966	5.902	5.63	4.692	5.07	6.056	5.558	4.954	6.091	5.287	5.331	5.851	5.678	4.577	5.428	5.324	6.563	4.378	5.225	3.825	5.369	5.611	5.304	4.288	3.9	3.892	3.401
A_23_P105519	8.611	9.182	9.282	8.737	8.395	7.886	9.15	8.748	8.459	9.103	8.929	8.842	7.929	8.293	8.098	7.884	9.618	8.593	8.411	8.34	8.376	8.962	8.89	8.493	9.032	9.034	9.026	9.177	8.906	8.766	8.787	8.741	8.257	8.973	8.946	8.58	8.687	8.767	9.064	8.717	8.459	8.64	8.837	9.15	8.829	8.533	8.225	8.087	7.945
A_23_P105524	1.405	1.256	1.207	1.223	1.655	1.23	1.37	1.226	1.679	1.372	1.288	1.533	1.789	2.341	1.287	1.305	1.243	1.241	1.099	1.224	1.336	4.027	1.952	1.266	1.31	1.137	1.98	1.275	1.302	1.367	1.276	1.178	1.02	1.021	5.087	1.243	1.283	1.257	1.359	1.157	1.258	1.181	0.892	1.196	2.284	1.328	2.186	1.289	1.37
A_23_P105535	7.581	6.824	7.064	8.058	7.69	7.548	6.919	7.47	7.206	5.881	6.408	7.328	7.134	7.352	6.994	7.216	7.124	7.651	7.461	7.384	7.596	7.459	6.732	7.396	7.24	7.1	7.835	7.532	7.586	7.977	7.322	6.973	7.376	7.729	7.411	7.479	7.572	7.392	7.604	7.04	7.646	7.105	7.76	8.321	8.135	7.473	7.5	7.832	7.844
A_23_P105545	2.357	3.099	3.382	3.623	2.071	2.341	1.938	2.28	2.161	1.766	3.739	1.379	2.334	3.483	4.306	4.776	3.937	2.617	3.559	3.745	2.503	2.745	2.652	2.69	2.765	3.609	2.539	4.173	3.965	1.66	5.075	3.667	3.035	2.779	4.492	3.096	2.216	3.462	3.957	1.4	3.498	3.725	3.28	4.511	3.134	3.651	3.827	3.803	4.554
A_23_P105562	11.801	11.293	13.164	11.266	12.254	11.571	11.316	12.419	13.716	12.344	12.147	12.404	12.123	13.92	12.537	12.501	12.399	12.057	12.375	13.399	12.567	10.89	13.225	13.681	12.862	11.234	12.46	13.067	13.025	12.185	14.359	11.144	13.322	12.577	12.527	12.241	12.285	11.903	13.477	11.542	10.999	11.507	12.359	14.423	11.711	12.91	11.116	12.594	13.324
A_23_P105571	11.687	10.426	10.017	11.275	11.031	11.049	9.943	10.545	10.913	10.89	9.901	10.966	10.816	9.513	10.854	10.514	7.98	10.189	10.57	10.814	10.959	10.699	11.557	10.605	11.957	11.463	10.246	11.362	11.77	10.652	10.283	11.06	10.522	10.681	11.012	11.378	11.054	10.417	10.633	11.451	11.714	10.609	11.274	9.742	9.486	11.27	11.205	11.657	10.995
A_23_P105583	6.368	6.371	6.808	6.541	6.388	5.799	6.899	4.929	5.242	4.178	6.077	5.082	5.264	6.085	6.701	6.051	7.944	7.599	6.451	6.832	5.723	8.052	6.55	6.365	7.1	6.653	7.165	6.097	6.83	7.483	6.931	6.632	5.764	7.665	7.161	6.009	6.385	5.853	7.016	7.596	6.935	5.576	6.935	7.381	7.765	5.082	6.626	5.798	4.641
A_23_P10559	5.346	4.299	8.839	5.708	5.257	4.076	9.42	8.144	6.202	5.498	5.273	3.075	7.597	7.269	6.292	6.866	7.74	7.266	6.588	6.56	6.469	4.119	5.051	7.728	6.047	7.503	7.89	5.436	6.188	7.534	7.84	5.793	6.825	7.451	6.759	7.254	7.903	7.957	7.787	6.689	5.035	5.66	10.306	8.252	6.921	8.338	6.501	6.334	8.61
A_23_P105592	11.34	12.71	12.165	12.408	11.94	11.762	13.195	12.454	12.553	12.36	11.214	13.908	12.972	11.39	12.799	12.986	11.654	11.67	12.119	12.417	11.688	12.945	12.457	12.152	12.094	10.802	12.367	14.542	11.406	11.6	11.362	13.535	12.161	12.931	12.359	12.644	12.439	12.555	11.827	11.445	12.171	12.578	12.316	10.571	11.276	12.816	12.733	11.635	12.134
A_23_P1056	9.854	9.92	9.03	9.259	9.657	9.452	9.605	9.435	8.744	9.07	9.227	9.232	9.516	9.28	8.545	8.274	9.225	8.046	9.726	10.257	9.491	10.029	10.256	8.494	11.066	9.409	9.631	9.874	10.395	9.896	9.933	9.342	9.39	9.701	9.979	9.49	8.879	9.367	9.547	9.468	9.125	9.274	9.151	7.945	9.666	9.212	8.951	8.908	9.564
A_23_P10561	2.678	2.462	3.701	3.401	3.279	3.485	3.318	3.369	3.474	3.869	3.738	4.131	4.052	2.287	3.838	2.055	3.443	3.202	1.563	2.591	2.912	3.701	3.763	3.395	2.774	3.775	1.826	3.548	3.158	2.109	3.626	3.667	3.006	2.048	2.636	2.922	2.489	2.089	3.249	2.394	2.195	2.423	3.405	2.163	2.69	2.719	1.79	2.042	2.071
A_23_P105619	8.63	8.249	8.485	8.875	8.691	8.519	7.376	7.804	7.561	8.908	6.754	8.047	8.284	7.201	8.071	7.975	7.948	8.984	9.12	8.208	8.211	10.025	8.307	8.155	9.017	9.17	7.874	8.811	8.841	8.855	9.185	8.837	9.036	9.099	9.715	9.198	9.035	8.893	8.735	9.217	8.578	8.141	7.961	8.691	8.328	8.893	9.278	8.05	8.409
A_23_P105625	11.771	11.676	11.406	11.546	11.091	11.561	10.764	11.295	11.13	11.15	9.861	11.808	11.393	10.691	11.504	11.413	11.194	10.867	11.33	11.51	11.349	12.185	12.292	11.108	12.016	11.646	11.61	12.349	11.916	11.896	11.466	11.683	11.498	12.485	11.088	10.716	11.513	11.718	11.83	11.538	11.483	11.547	11.124	10.926	10.624	11.513	11.645	11.63	11.768
A_23_P10564	1.436	2.367	1.587	1.443	1.48	1.371	1.307	1.842	1.594	2.497	1.412	1.297	1.446	1.372	1.819	2.298	2.059	2.127	1.655	2.176	1.673	1.682	1.61	1.544	1.807	2.109	1.871	2.218	1.763	2.396	2.331	2.698	2.177	3.018	2.942	2.817	1.96	2.506	2.54	2.644	2.192	2.604	1.816	1.873	2.114	2.605	2.612	2.292	2.41
A_23_P105646	7.585	7.093	7.545	7.589	7.683	7.274	6.588	5.825	6.903	5.772	7.002	6.307	5.988	6.079	7.459	7.327	7.055	6.88	6.636	7.057	6.623	8.015	8.18	6.482	8.011	7.07	7.217	7.679	7.942	8.408	7.529	7.698	7.03	8.321	8.184	7.561	6.705	7.064	7.737	7.259	6.72	6.816	7.028	7.222	7.257	6.911	6.942	7.195	6.939
A_23_P105651	4.051	5.92	1.737	3.608	4.929	4.734	3.033	5.307	2.297	5.192	2.442	2.013	4.181	4.808	1.753	2.18	4.066	6.033	6.209	4.814	1.775	1.637	1.598	5.919	1.703	2.004	4.714	2.558	3.737	3.835	2.196	2.258	5.179	2.705	2.614	2.529	6.091	4.705	6.249	4.879	3.853	2.381	5.476	8.653	2.886	3.671	4.362	2.346	4.727
A_23_P105664	10.742	10.581	10.728	10.717	10.592	10.609	11.113	10.057	10.349	9.919	8.944	10.147	10.339	10.459	10.274	9.996	10.608	11.462	10.715	10.049	10.376	10.783	10.517	10.414	10.551	10.628	10.638	10.45	10.361	11.228	10.418	9.979	10.205	10.895	10.498	10.453	10.374	10.057	10.621	10.746	10.696	10.444	10.68	11.535	10.835	10.226	10.53	10.692	10.406
A_23_P105691	4.487	4.255	4.636	4.433	4.343	5.483	5.035	4.385	4.71	6.633	4.052	5.671	5.682	4.406	3.153	2.73	3.048	5.18	4.793	3.543	4.773	4.261	5.33	4.526	4.874	4.354	3.643	3.883	4.588	3.157	3.118	3.296	2.641	1.296	3.904	1.218	3.469	3.237	3.362	3.374	4.152	2.955	3.234	3.784	2.433	1.862	1.368	2.438	1.221
A_23_P105705	4.37	4.903	3.31	3.33	3.976	4.409	4.529	4.138	3.611	6.277	4.786	3.978	5.358	4.459	3.162	2.702	1.636	3.83	1.926	2.511	2.586	2.879	2.541	2.051	2.676	3.345	1.988	1.505	2.971	1.538	1.382	2.946	1.265	2.318	1.276	1.6	2.347	1.466	1.637	1.45	1.368	2.671	2.259	1.511	1.634	1.946	1.451	1.73	2.439
A_23_P105730	3.024	3.296	3.906	3.314	3.645	3.685	2.499	2.36	2.569	3.587	3.267	2.62	2.73	3.317	1.622	3.587	3.213	3.349	2.496	3.502	3.194	3.456	2.466	2.448	2.884	2.663	3.425	2.192	2.798	3.673	3.565	1.963	2.401	4.036	1.958	2.377	2.395	2.705	2.489	3.106	3.381	4.352	3.066	3.78	3.856	3.238	2.993	2.494	2.002
A_23_P105732	11.366	11.776	12.766	12.241	11.865	11.712	13.504	13.895	14.183	11.29	13.329	14.797	13.296	14.156	13.163	13.34	13.766	11.763	13.487	12.947	13.65	12.787	13.7	13.773	13.577	12.496	13.909	13.841	13.259	11.823	14.076	12.853	13.65	12.267	12.553	12.91	13.589	14.054	13.295	11.37	11.902	13.407	12.572	11.641	12.044	13.783	13.284	12.501	13.866
A_23_P105747	7.48	6.822	8.215	7.261	7.041	7.244	6.673	7.601	7.392	6.146	6.938	6.779	6.218	7.552	6.787	7.238	7.363	6.778	6.981	7.535	7.073	6.989	7.302	7.48	7.551	8.175	8.034	6.806	8.118	7.145	7.157	7.198	7.531	7.094	6.998	7.503	7.36	7.268	7.088	6.65	7.028	6.913	7.18	7.519	7.705	7.831	7.613	7.779	7.987
A_23_P105753	8.486	7.974	7.508	8.655	8.153	7.885	7.472	7.823	7.713	7.511	7.255	8.377	7.417	8.041	8.224	8.404	7.99	7.68	8.411	7.691	7.979	8.305	7.705	7.65	8.365	7.986	8.258	8.304	8.331	8.244	7.745	8.228	7.969	8.067	8.229	8.725	8.338	7.988	8.052	8.251	8.448	8.062	8.543	8.78	8.43	8.566	8.7	9.496	8.649
A_23_P105794	9.193	8.395	7.778	8.299	7.616	9.096	4.563	5.57	7.736	4.019	6.739	3.365	5.219	6.912	8.55	8.383	7.577	5.781	9.243	7.106	5.396	6.571	8.589	7.049	6.58	7.33	6.322	4.259	6.058	5.644	7.481	5.967	6.879	7.167	6.913	6.801	7.167	6.704	5.869	8.488	6.895	6.835	5.327	6.847	7.266	6.884	7.768	7.654	6.784
A_23_P105803	3.643	4.393	3.57	3.287	4.442	3.409	3.762	4.75	2.909	4.456	2.239	2.771	3.279	4.433	2.995	2.645	5.267	4.089	4.511	3.251	3.219	7.855	3.354	5.439	3.297	2.558	3.15	1.918	6.81	3.151	3.515	2.862	5.473	3.366	1.741	3.64	5.195	5.01	4.754	4.423	4.268	3.811	4.033	7.66	7.211	4.809	3.34	2.981	3.942
A_23_P105815	4.023	3.152	5.784	6.015	4.022	4.192	5.679	6.522	6.125	3.158	4.542	5.555	6.168	8.06	7.342	7.616	7.567	4.612	7.394	7.206	7.297	6.717	7.288	7.527	6.708	7.02	7.694	7.479	7.409	6.412	7.242	7.095	7.152	7.355	7.439	7.721	7.927	7.875	7.436	5.961	7.454	7.251	8.024	7.526	7.252	7.885	7.148	6.901	7.587
A_23_P105833	8.383	9.201	7.255	8.285	8.68	8.953	7.868	9.217	8.867	8.324	8.323	9.843	8.944	8.892	9.369	10.164	8.16	7.972	8.924	8.363	8.604	8.794	9.216	8.571	9.521	9.419	8.295	9.457	9.356	8.376	10.049	9.921	9.457	8.945	9.358	9.679	9.054	9.192	8.482	8.836	9.4	10.142	9.81	8.836	8.66	10.394	9.323	9.432	9.38
A_23_P105856	8.005	6.547	4.711	5.909	7.207	7.296	2.626	7.104	7.396	6.676	5.647	7.231	6.796	5.289	5.99	6.043	4.766	4.321	7.209	6.997	6.025	5.17	6.616	5.787	7.657	7.287	4.794	1.475	8.128	4.797	7.123	5.906	6.571	5.636	7.069	7.514	7.119	7.547	5.782	7.213	4.261	4.483	4.498	4.569	5.28	8.111	7.375	7.966	7.431
A_23_P105862	9.263	9.719	9.405	9.219	9.73	9.423	7.646	9.773	9.417	9.354	9.727	10.198	9.295	11.154	8.399	8.597	9.732	9.296	9.669	9.786	9.76	9.983	10.147	9.979	10.534	9.043	9.282	9.566	10.413	9.846	9.146	9.532	9.812	9.06	9.652	9.467	9.708	9.64	9.697	9.375	9.891	9.547	10.291	10.306	10.215	9.966	9.488	9.917	10.262
A_23_P105873	5.422	5.274	4.024	3.827	4.659	3.902	3.083	4.369	3.22	3.352	2.896	1.918	3.459	5.765	5.741	6.176	7.004	4.983	3.919	4.561	4.217	2.763	1.624	4.505	2.249	4.728	4.452	3.914	6.638	4.823	4.449	3.197	3.965	3.007	2.957	3.505	4.482	3.824	4.397	5.015	2.831	4.289	4.885	6.598	5.499	3.942	4.751	4.358	4.35
A_23_P105886	2.672	3.002	2.936	3.933	2.012	2.531	1.794	2.538	3.988	2.199	2.687	4.195	3.627	2.611	4.358	4.312	2.829	2.108	2.427	2.617	2.671	2.163	3.517	2.93	3.771	2.983	1.5	4.995	3.295	1.752	2.593	3.379	2.709	6.538	2.92	3.674	3.711	3.736	4.066	3.702	1.931	2.229	4.456	3.462	2.229	2.418	4.246	4.263	2.965
A_23_P105900	12.27	11.926	11.68	12.806	12.045	12.087	12.303	11.175	11.019	11.509	11.864	11.193	11.725	12.296	11.618	11.481	12.066	12.607	11.713	11.547	11.725	11.441	11.245	11.626	11.731	12.134	11.783	11.978	11.775	11.929	11.607	11.915	11.452	11.886	11.867	11.687	11.915	11.415	11.392	12.576	11.566	10.702	12.293	12.845	12.273	11.336	11.538	11.771	11.441
A_23_P10591	10.867	11.151	13.766	10.711	11.662	10.767	12.115	10.079	10.771	10.366	9.887	10.035	9.96	11.889	11.52	11.425	13.535	12.333	10.895	10.848	10.889	9.07	9.519	11.633	8.962	10.5	12.304	9.629	10.178	11.301	10.956	9.889	11.473	10.446	10.876	10.775	11.125	10.906	10.742	11.091	10.198	10.757	11.197	12.574	12.55	10.49	11.182	11.315	10.711
A_23_P105923	5.212	5.673	6.715	5.185	6.536	6.441	6.666	5.797	4.247	5.669	4.5	5.294	5.006	9.183	3.728	2.811	5.972	7.621	6.652	5.41	6.039	6.49	4.836	6.352	4.187	5.15	7.488	4.208	5.512	4.438	3.129	3.628	6.21	4.346	3.781	2.014	4.794	5.045	6.519	6.283	4.265	4.433	4.597	5.235	11.781	4.569	5.878	2.889	5.492
A_23_P105939	7.609	7.591	7.02	5.601	6.622	8.019	6.573	9.415	8.541	9.05	5.228	8.516	9.595	7.473	7.895	8.22	5.49	5.795	7.925	8.695	7.734	8.171	7.324	7.658	7.185	7.79	6.69	7.897	8.764	6.596	9.979	7.476	8.086	6.757	9.019	8.882	7.805	8.865	7.849	7.846	8.505	9.519	7.695	6.286	4.703	9.072	8.458	7.464	8.587
A_23_P105957	10.869	11.385	12.318	11.765	11.793	11.676	12.285	12.216	12.281	12.153	11.918	11.467	11.768	12.686	11.246	11.459	12.443	11.135	11.184	11.256	11.898	11.803	11.796	12.281	11.148	11.221	12.387	11.363	12.023	11.649	11.194	12.125	11.862	11.252	11.27	11.318	11.301	11.341	11.512	11.066	11.603	12.027	11.667	11.7	12.421	11.833	11.379	11.294	11.555
A_23_P105963	3.847	3.666	5.747	3.867	3.309	4.285	4.216	3.853	3.59	4.423	4.341	4.827	4.481	3.204	6.06	6.147	3.676	3.572	3.838	5.87	2.433	5.741	5.43	2.625	3.919	3.936	3.603	5.67	2.709	2.572	4.314	4.667	3.427	3.91	2.1	2.48	3.457	4.07	4.016	3.724	2.165	3.99	3.01	4.707	6.035	3.461	4.588	4.65	5.005
A_23_P105973	11.832	12.252	9.388	10.678	11.596	11.157	10.474	13.649	12.351	13.474	8.88	11.732	13.155	9.772	11.409	11.527	8.73	10.632	11.803	11.644	10.289	12.591	10.256	11.25	11.232	11.342	10.673	12.334	13.135	9.385	11.617	8.026	11.869	9.319	11.852	12.189	12.649	11.941	12.532	11.805	11.333	11.581	8.238	1.573	1.28	13.462	11.527	13.227	12.024
A_23_P106	5.759	4.273	5.156	5.876	5.257	5.902	5.454	5.677	5.89	1.342	6.234	5.441	4.919	5.865	5.934	5.665	6.094	4.168	6.057	6.242	6.277	6.456	6.69	5.998	6.618	6.301	6.216	6.835	5.463	6.013	5.719	6.308	5.638	5.302	5.923	5.396	5.78	5.871	6.333	5.169	5.97	4.208	5.756	6.388	6.014	5.662	5.397	5.79	6.29
A_23_P106002	14.034	13.832	15.315	13.369	13.787	13.987	12.961	13.897	14.248	13.487	13.674	14.044	13.494	13.425	13.544	13.565	13.297	13.559	13.931	13.964	13.455	13.111	14.054	14.034	14.304	13.765	13.86	14.141	14.054	13.069	14.426	13.13	13.614	13.232	13.44	13.632	14.016	13.593	13.3	13.118	13.084	12.786	13.482	14.322	14.54	13.683	13.881	13.802	13.711
A_23_P106016	5.697	7.27	8.031	7.442	6.906	6.756	7.39	6.96	9.337	7.1	6.198	5.377	7.513	8.749	7.188	7.132	7.503	7.69	7.066	7.047	6.801	9.817	5.778	7.276	8.93	7.359	7.153	7.715	9.028	7.215	6.686	5.416	6.431	5.285	5.769	5.914	7.389	6.471	6.943	6.276	5.379	4.727	7.116	9.108	6.454	7.599	6.266	7.3	7.935
A_23_P106024	5.809	6.335	7.538	7.117	7.214	7.004	5.479	6.799	6.208	6.274	6.346	7.68	5.923	9.649	6.568	6.701	7.917	5.902	6.831	7.725	8.131	5.552	5.895	8.124	6.08	7.362	7.847	6.96	7.55	6.703	8.505	7.004	7.97	5.576	7.769	7.536	7.14	6.614	7.857	5.821	5.264	5.07	7.75	7.727	8.106	6.047	6.369	6.746	6.789
A_23_P106042	4.162	3.583	4.042	3.763	3.29	3.758	3.352	3.506	2.991	5.281	4.31	4.377	4.023	3.619	3.757	2.974	3.792	5.192	3.57	3.224	3.628	3.966	4.396	4.239	3.82	3.882	4.927	4.285	3.094	4.347	6.392	3.905	6.245	3.766	3.453	3.776	3.411	4.141	5.35	4.36	4.085	2.889	4.016	6.513	3.562	3.832	2.546	3.823	3.528
A_23_P10605	6.788	7.367	8.125	7.443	7.496	7.864	6.278	7.414	8.095	7.483	5.606	8.035	8.059	9.247	7.31	6.859	6.981	8.475	7.792	8.907	7.238	7.904	9.539	8.513	7.691	6.192	8.16	8.501	8.049	8.024	7.312	8.725	7.938	8.843	7.49	6.356	8.223	7.835	8.079	8.43	7.143	6.528	8.814	9.903	8.864	7.068	7.242		5.694
A_23_P106056	13.446	14.004	13.449	13.505	13.406	13.361	12.934	12.464	12.6	13.139	14.238	12.069	12.949	12.999	12.923	13.09	13.336	13.699	13.505	12.945	13.1	13.605	13.482	13.001	13.434	13.313	13.427	12.767	13.427	13.372	13.838	13.749	12.94	13.3	13.165	13.424	13.153	12.853	13.192	14.152	13.512	13.594	13.647	14.114	14.344	13.548	13.248	13.336	13.326
A_23_P106069	4.071	4.844	4.375	4.044	4.346	4.131	5.628	4.372	5.442	6.665	3.16	5.041	6.311	5.367	4.204	4.3	3.844	6.658	4.437	4.42	4.701	5.167	5.024	5.172	4.132	4.514	3.607	4.067	4.734	2.763	2.867	3.949	3.693	1.395	2.663	3.357	4.069	3.37	2.597	4.58	3.462	4.228	3.815	5.404	3.006	2.871	3.703	3.146	1.802
A_23_P106080	4.384	4.659	4.511	4.3	3.964	4.631	3.616	3.86	5.006	3.88	4.871	4.48	4.739	3.399	3.403	3.848	3.146	4.407	3.547	3.301	3.45	4.039	3.932	3.427	3.32	3.941	3.38	3.313	3.298	2.238	3.556	3.936	2.49	3.583	4.64	4.422	3.239	3.296	3.254	4.031	4.689	2.582	4.183	5.206	3.829	3.359	3.752	3.653	3.213
A_23_P106103	1.313	1.353	1.353	1.34	1.331	1.326	1.305	1.307	2.729	1.82	1.307	1.434	1.299	1.571	3.612	4.468	2.129	1.525	1.917	1.569	1.884	2.295	2.615	1.63	3.34	2.999	1.964	4.55	1.947	1.885	1.94	2.348	2.043	1.83	2.576	1.758	2.538	1.966	1.939	2.566	3.094	1.945	2.032	1.265	2.095	2.759	1.461	2.646	4.474
A_23_P106117	3.372	3.098	3.295	2.854	2.864	2.801	3.141	3.396	4.009	5.839	4.571	4.455	4.237	2.862	2.628	1.55	2.447	2.793	1.331	2.277	2.787	3.18	2.792	2.423	2.964	2.33	1.644	3.013	2.95	1.403	2.427	3.634	1.916	1.456	2.042	3.768	1.349	1.401	1.831	1.752	1.643	1.839	1.73	1.284	1.327	1.604	1.382	1.537	1.512
A_23_P106127	9.205	10.235	9.418	9.504	9.404	9.437	11.524	9.766	10.336	9.026	9.932	9.538	8.92	9.173	10.203	10.111	10.29	9.439	10.277	9.729	9.485	9.775	9.95	9.621	9.341	8.488	9.5	9.481	9.973	9.89	10.178	9.355	9.484	9.57	9.069	8.974	9.53	9.446	9.891	9.294	9.761	10.139	9.241	9.998	10.202	9.628	9.519	9.355	9.559
A_23_P106131	12.678	12.856	13.012	12.943	12.599	13.064	13.274	13.301	13.391	10.6	13.282	13.24	12.467	12.42	12.226	12.477	12.679	11.984	13	12.713	13.057	12.921	13.025	12.637	12.517	12.199	12.869	12.496	12.516	12.484	12.809	12.983	12.44	12.679	12.012	12.392	12.706	12.661	12.711	12.136	13.058	12.632	12.833	12.706	12.837	12.552	12.993	12.343	12.931
A_23_P10614	5.238	4.816	6.22	5.597	4.735	5.034	4.349	4.298	3.592	4.939	5.023	4.274	4.795	4.492	8.149	7.862	5.048	4.501	6.083	5.193	4.911	6.273	7.928	4.442	5.6	4.539	4.405	4.668	5.09	6.36	4.479	7.883	4.963	6.435	4.467	4.994	5.756	5.19	4.742	6.5	5.196	5.328	4.234	6.754	5.154	4.304	5.44	5.129	4.269
A_23_P106145	10.037	9.933	11.516	10.337	10.189	11.028	9.696	10.247	10.652	8.486	10.807	9.82	10.783	9.196	10.675	10.579	10.206	9.811	9.995	9.668	10.729	11.513	10.49	10.624	9.702	9.93	10.365	10.481	11.049	10.376	11.309	10.096	9.56	10.672	9.545	9.437	10.363	9.765	9.266	9.956	10.721	9.852	9.614	9.649	11.807	10.658	9.941	9.931	11.249
A_23_P106158	7.109	6.439	6.881	7.165	6.732	6.777	6.774	7.962	7.625	6.943	7.839	7.756	6.698	5.212	7.505	7.194	6.706	4.214	6.878	7.284	7.26	7.452	8.248	6.506	7.822	7.904	6.514	8.432	7.672	7.413	8.618	7.732	7.143	7.754	7.694	6.82	7.477	8.308	7.14	6.207	7.539	5.829	6.995	5.071	6.701	7.882	6.844	6.68	7.661
A_23_P106162	8.065	8.512	9.144	8.507	8.819	8.826	8.913	8.051	8.436	2.509	8.015	7.532	7.487	8.316	8.308	7.689	9.037	8.653	9.049	7.768	7.483	8.814	7.705	8.424	7.391	6.783	7.949	7.323	7.129	7.759	8.505	6.999	8.473	8.256	7.58	7.377	8.873	8.141	8.332	8.095	8.486	8.161	8.865	9.84	9.464	7.373	7.353	7.399	7.578
A_23_P106174	6.692	6.212	6.153	6.185	6.699	6.61	6.711	6.791	7.064	7.045	6.948	6.562	6.804	6.816	6.476	5.864	6.537	5.385	6.73	6.773	6.873	7.446	7.449	6.535	7.084	6.595	6.546	6.933	7.152	6.661	7.118	7.09	6.637	6.77	6.639	5.807	6.23	6.345	6.701	6.154	6.572	5.964	6.193	6.641	6.424	5.832	5.267	6.346	5.673
A_23_P106194	7.677	8.516	12.244	8.277	8.854	7.841	10.167	6.049	6.51	6.435	9.498	4.333	9.069	7.95	8.89	8.404	8.361	8.988	8.374	12.959	8.845	8.948	6.662	11.063	6.04	7.545	9.114	6.875	9.209	9.347	14.002	6.57	7.595	7.765	7.309	6.06	7.831	8.556	9.198	8.702	8.991	8.037	7.737	7.282	9.378	6.463	7.355	7.259	6.517
A_23_P106204	10.487	9.278	10.893	10.14	10.125	10.545	8.066	11.55	11.062	10.92	8.283	10.745	12.498	8.253	11.38	11.722	9.163	10.736	10.648	8.079	10.638	10.581	11.209	9.877	10.541	12.146	9.025	11.69	10.049	10.418	10.172	10.992	11.499	11.61	11.611	11.823	11.469	12.33	9.148	11.106	10.51	11.304	8.706	8.426	8.563	12.166	11.069	11.041	12.248
A_23_P106226	11.179	11.86	12.424	11.515	12.049	12.286	9.791	11.065	9.624	11.617	12.211	11.199	11.683	11.762	12.266	12.389	12.526	12.087	11.997	11.774	11.175	7.945	11.307	11.728	11.149	11.568	11.667	12.192	11.6	12.806	11.771	13.346	11.693	12.589	12.185	12.039	12.12	11.974	12.548	11.901	11.386	11.922	12.253	13.205	12.851	11.332	11.956	11.862	11.711
A_23_P106236	1.306	1.845	1.305	1.296	1.291	1.546	1.302	1.277	1.32	1.776	1.327	1.506	1.42	1.271	1.321	2.645	1.307	1.401	1.286	1.468	1.314	1.339	1.629	1.284	1.354	1.432	1.337	1.356	1.253	1.403	1.265	1.647	1.683	1.374	2.313	1.47	1.365	1.283	1.467	1.312	1.657	1.564	1.29	1.321	1.255	1.504	1.343	1.4	1.445
A_23_P106241	10.481	11.412	10.513	10.616	10.474	10.785	11.164	10.771	11.35	8.934	10.554	10.494	10.624	10.238	10.853	10.785	10.873	10.153	11.241	10.649	10.353	10.223	10.453	10.168	10.686	10.178	10.499	10.644	10.955	9.969	10.726	10.386	10.257	10.123	9.998	10.133	10.487	10.499	10.361	10.081	10.061	10.285	10.299	10.3	10.489	10.539	10.278	10.468	10.881
A_23_P106258	11.457	9.234	11.104	9.665	12.099	11.83	9.955	13.657	11.99	13.723	10.54	13.376	13.274	9.27	7.653	7.585	9.092	11.468	11.052	10.655	11.959	10.094	7.522	12.108	8.507	11.964	10.913	14.489	11.754	10.552	9.522	7.167	12.816	10.819	12.262	12.677	13.594	13.836	12.002	11.472	13.681	14.206	8.901	5.781	5.828	13.204	12.162	13.381	13.463
A_23_P106280	10.529	11.256	11.131	10.198	10.416	10.623	10.07	10.836	10.523	10.36	10.69	12.026	10.764	10.522	11.31	11.053	10.437	11.1	10.974	10.456	11.56	11.139	11.818	11.006	11.672	10.778	9.894	11.523	9.802	10.344	11.89	10.644	10.603	11.267	10.626	10.601	11.273	10.971	10.969	11.207	11.413	11.102	10.825	12.082	10.876	10.715	11.007	11.533	10.485
A_23_P106299	13.916	14.63	14.384	13.376	14.266	14.126	13.431	12.933	13.508	13.878	14.217	12.716	13.799	13.632	13.952	14.322	13.479	14.191	13.674	13.673	13.792	14.356	13.799	13.702	13.955	14.132	13.964	13.395	13.796	15.188	13.602	13.927	13.808	13.876	14.039	14.204	13.621	13.696	13.917	14.334	13.739	14.44	14.15	13.925	13.687	14.041	14.241	14.087	13.755
A_23_P106322	3.385	4.807	4.224	3.427	4.832	4.154	8.8	4.405	3.641	4.437	3.136	4.382	4.434	4.828	3.821	4.514	5.932	4.889	4.635	3.788	3.012	3.278	3.021	4.769	2.428	2.576	4.707	3.265	3.039	4.382	4.717	4.059	5.179	3.905	3.786	4.356	5.278	4.291	5.39	5.094	3.545	4.561	4.437	7.074	4.515	4.849	4.842	4.35	5.195
A_23_P106362	13.331	12.484	12.269	14.54	12.901	13.678	10.508	14.855	15.22	14.489	13.44	15.828	14.601	11.147	13.865	13.997	9.446	11.865	14.438	11.837	14.197	12.523	16.767	14.085	16.584	13.909	11.557	15.908	13.165	11.995	11.752	15.987	14.33	15.85	14.302	14.128	14.202	14.965	13.741	12.996	13.705	13.985	13.532	5.769	12.072	14.988	14.368	13.774	14.095
A_23_P106371	6.003	6.399	6.35	5.909	6.41	5.918	5.898	7.288	6.963	3.595	7.013	7.177	5.766	6.544	6.952	6.395	4.802	3.79	6.056	5.832	6.93	6.522	6.578	6.86	6.243	5.967	6.111	6.813	6.617	7.064	7.522	6.86	6.141	6.546	5.498	5.071	6.167	6.54	5.965	5.398	5.705	5.021	7.017	5.063	5.838	4.879	5.451	5.654	6.233
A_23_P106389	2.662	3.165	2.562	2.74	3.051	3.177	1.649	2.225	4.254	1.944	3.22	2.93	1.385	2.023	4.117	4.49	3.861	2.249	2.746	5.279	3.156	3.492	3.749	3.891	3.993	1.905	4.398	2.843	2.816	3.094	2.974	3.825	3.368	4.057	4.273	4.777	3.029	1.942	3.189	4.346	3.877	4.17	4.008	3.234	3.114	4.301	4.815	4.572	3.514
A_23_P106391	5.822	5.263	6.714	5.73	6.252	6.07	5.221	5.821	7.579	5.24	5.473	6.807	5.694	5.463	5.907	6.202	7.593	6.02	5.609	4.638	4.438	5.314	7.452	5.966	7.986	6.621	5.889	6.698	6.878	5.962	6.52	6.114	5.821	6.436	8.034	8.486	6.399	6.024	6.696	5.708	5.084	5.714	5.83	6.544	6.649	7.081	6.976	7.051	7.25
A_23_P10640	7.982	6.523	7.55	7.467	7.012	7.458	5.709	7.379	7.573	8.877	7.618	7.047	8.537	7.037	7.389	7.857	4.82	6.453	5.374	5.623	8.299	6.453	6.906	7.255	7.878	8.743	5.99	5.485	9.001	8.214	5.043	6.867	6.273	6.743	6.971	7.136	5.834	7.605	8.377	7.348	7.842	7.656	5.684	5.066	4.453	7.189	6.486	9.798	7.369
A_23_P106405	7.331	7.697	6.168	6.988	7.974	7.561	8.236	7.192	3.501	7.064	3.19	5.333	6.971	8.965	5.472	5.497	9.172	8.929	8.049	7.713	6.903	3.633	5.094	8.328	4.994	6.788	7.974	6.573	7.096	6.912	6.455	5.347	7.928	5.758	6.154	6.047	8.412	7.356	7.806	8.08	6.885	6.88	8.529	10.833	9.412	7.618	7.743	6.028	8.034
A_23_P106412	8.357	8.733	9.659	8.33	9.455	8.968	8.414	9.658	9.189	5.587	8.378	7.311	9.214	11.262	8.698	8.737	10.666	9.872	10.466	9.423	9.454	5.44	7.485	10.568	7.754	8.398	10.622	8.15	8.914	9.584	9.466	8.131	9.863	6.973	8.18	8.628	9.872	9.244	9.777	8.356	8.427	8.853	10.411	11.067	10.357	9.275	9.566	9.495	9.725
A_23_P106425	6.568	6.348	8.176	6.998	6.9	6.759	6.394	6.449	6.343	7.279	6.604	6.446	6.41	6.603	8.203	8.303	7.387	7.754	6.662	6.829	6.921	8.535	6.816	6.657	6.692	7.21	6.579	7.177	6.575	8.305	7.327	7.697	6.84	8.365	7.454	7.598	6.462	7	6.944	8.038	7.621	8.094	7.424	7.251	7.345	7.5	7.766	8.542	6.949
A_23_P106433	8.343	8.929	10.452	9.708	9.298	9.1	9.473	9.179	9.822	9.09	9.639	9.771	9.207	9.326	10.411	10.368	10.101	9.314	9.201	9.559	9.764	10.978	9.879	9.454	9.971	9.113	9.302	10.192	9.375	10.581	10.572	10.009	9.102	10.002	9.622	9.989	9.598	9.244	9.56	9.003	10.565	10.358	10.589	9.1	10.023	9.486	9.549	9.878	9.398
A_23_P106439	7.985	8.026	9.139	8.337	8.017	7.782	8.179	8.124	8.731	8.461	8.62	9.054	8.618	8.553	8.825	8.663	8.378	7.628	7.612	8.154	8.367	9.632	8.622	8.3	8.697	7.816	8.182	8.626	8.077	9.335	9.036	8.974	7.617	8.585	8.579	8.583	7.787	7.923	8.375	8.079	8.758	8.584	8.67	7.373	8.521	7.815	7.693	8.297	7.442
A_23_P106463	11.117	10.295	11.722	11.077	11.356	11.233	11.013	11.854	10.592	10.457	10.53	11.378	11.696	12.4	11.768	11.769	13.643	10.829	11.716	12.044	12.031	11.056	11.783	11.948	11.914	12.012	11.585	11.841	11.633	12.116	11.713	11.968	11.986	11.83	11.972	11.976	12.114	11.993	12.033	11.513	11.499	11.436	11.972	12.058	11.593	12.203	11.977	12.54	11.85
A_23_P10647	2.923	4.124	4.012	3.787	4.491	3.848	3.84	3.03	4.982	4.379	4.12	4.148	3.924	5.575	3.972	4.255	4.431	5.961	3.392	5.365	4.507	2.624	3.918	4.411	3.573	4.03	5.061	4.209	3.488	5.049	1.445	4.581	4.746	2.764	5.457	5.491	4.715	3.725	4.374	5.01	2.684	1.606	5.076	6.813	5.187	3.939	4.277	4.167	4.82
A_23_P106472	17.477	17.151	17.242	16.988	17.13	17.194	17.402	17.415	17.276	17.429	17.415	17.361	17.107	16.563	17.075	16.943	16.641	17.085	16.362	16.962		16.793	16.478	16.809	16.952	17.107	16.885	16.86	16.818	16.876	16.658	16.842	16.686	16.65	17.162	17.046	16.851	16.793	16.775	17.162	17.429	16.833	17.253	17.388	17.415	16.904	17.017	16.979	16.62
A_23_P106481	12.604	12.301	12.276	12.19	12.667	12.489	10.216	11.637	11.5	11.614	12.274	11.914	12.29	12.47	12.511	12.103	12.788	12.395	12.548	12.811	12.742	13.105	12.774	12.289	13.079	13.033	12.287	12.771	12.812	13.22	12.939	13.072	12.595	13.13	12.954	12.333	12.472	12.396	13.04	12.868	12.633	11.876	13.311	13.012	12.747	12.084	12.044	12.769	12.055
A_23_P106497	7.219	7.449	7.651	7.301	7.166	7.605	7.957	7.846	8.167	8.412	8.001	7.363	8.045	7.233	7.055	6.959	6.862	7.041	7.247	7.441	7.496	7.747	7.667	7.391	7.439	7.316	6.95	7.423	7.289	7.589	6.674	6.935	6.625	6.994	7.064	7.029	6.73	6.858	6.547	6.581	7.502	7.087	7.296	6.628	6.548	6.997	6.721	7.018	6.728
A_23_P106505	8.051	8.48	7.799	7.112	7.579	7.977	6.756	7.506	7.516	7.482	7.473	7.949	7.152	7.942	8.273	8.351	8.506	7.951	8.033	8.133	8.113	8.91	8.301	7.466	8.579	8.221	7.793	8.126	7.894	8.643	7.985	8.236	7.419	8.184	7.822	8.055	7.961	7.712	7.779	8.217	8.149	8.458	8.685	8.036	8.299	7.781	8.44	8.466	8.191
A_23_P106522	10.315	10.676	10.185	9.772	10.238	10.239	10.327	10.168	10.505	10.005	10.121	10.653	9.966	10.456	10.421	10.314	10.404	10.64	10.483	10.041	10.293	9.95	10.361	10.129	10.145	9.83	10.195	10.086	10.264	10.62	9.348	9.826	9.916	9.919	9.791	9.681	10.135	10.007	10.097	9.969	9.919	9.993	10.387	10.255	10.647	9.891	10.05	9.892	9.913
A_23_P106532	10.128	10.921	10.911	9.552	10.401	10.532	10.841	10.523	10.429	10.898	9.86	10.329	10.706	11.15	9.997	10.134	11.559	11.01	10.04	10.12	10.326	11.34	10.298	10.643	10.551	10.724	10.71	10.304	10.184	11.161	10.968	10.056	10.491	10.928	10.014	9.765	10.254	10.458	10.792	10.117	10.138	9.364	10.771	11.683	11.149	10.107	10.622	10.481	10.115
A_23_P106544	11.598	11.437	12.094	11.81	11.706	11.626	11.135	11.142	11.05	11.528	11.513	11.055	11.26	11.088	11.661	11.546	11.68	12.114	11.218	11.559	11.214	11.293	11.438	10.901	11.467	11.419	10.518	11.446	11.692	11.436	11.718	11.496	11.135	11.466	11.37	11.564	11.367	11.405	11.429	12.127	11.184	11.268	11.377	11.027	11.317	11.169	11.754	11.04	11.646
A_23_P106559	6.497	7.288	6.728	6.983	6.993	7.076	5.941	5.935	6.322	8.186	6.828	5.859	6.272	5.611	5.999	5.555	4.791	7.491	5.979	6.079	7.187	5.552	6.355	5.724	6.775	7.027	5.286	6.373	6.414	7.958	6.464	8.164	6.872	7.267	7.093	6.325	6.86	6.836	6.787	7.643	7.778	7.275	6.755	5.688	5.517	5.434	5.383	6.166	5.32
A_23_P106562	7.361	7.042	7.576	7.178	7.594	7.402	7.084	7.992	8.515	8.512	7.722	7.887	8.451	8.837	8.301	8.426	8.023	7.013	7.867	8.082	8.606	6.99	7.957	7.829	7.829	7.793	7.269	8.272	7.554	8.129	7.703	8.242	7.8	7.178	7.926	8.103	7.411	7.686	8.018	6.962	7.816	7.741	7.286	6.836	7.363	8.123	7.896	8.09	8.023
A_23_P106575	12.378	11.834	11.211	11.319	12.371	12.103	11.048	14.082	13.434	13.002	12.162	14.484	13.44	11.643	12.66	12.405	10.41	10.235	12.14	11.902	13.294	12.606	12.283	11.939	12.774	12.346	12.188	13.533	13.403	11.694	12.481	12.53	12.774	12.475	12.569	11.984	13.458	13.469	12.432	11.746	13.214	12.201	12.125	10.311	10.711	12.363	12.694	11.403	11.933
A_23_P106602	5.058	6.69	5.353	5.566	7.222	6.467	5.023	5.847	4.018	4.616	3.498	4.737	6.355	7.857	2.662	2.802	9.039	7.199	7.097	6.838	6.001	2.956	3.733	7.968	3.617	4.986	8.06	6.063	6.942	6.457	5.683	4.403	6.305	4.642	5.552	4.604	7.003	6.12	8.305	6.161	4.88	4.425	7.754	8.333	6.515	6.391	6.356	4.583	6.514
A_23_P106617	6.711	7.956	6.316	6.694	7.086	6.507	5.553	6.028	3.748	6.003	3.735	4.012	7.22	9.145	3.135	3.903	10.241	8.857	7.743	6.919	6.348	3.897	2.683	7.933	2.734	7.653	7.588	4.499	6.357	7.375	5.264	3.51	7.616	5.231	6.949	6.858	7.663	6.967	9.018	7.725	6.584	6.968	8.443	11.52	7.322	6.832	7.396	5.961	7.536
A_23_P106629	9.878	8.766	9.532	9.77	10.653	9.914	8.449	7.957	9.887	7.659	8.654	7.647	7.425	9.609	9.477	8.975	9.263	8.79	9.405	8.288	9.273	4.916	8.465	8.818	7.883	8.585	8.86	7.18	7.547	8.728	8.866	7.501	8.89	9.102	7.981	7.909	9.186	8.659	7.9	9.448	8.574	8.709	8.403	9.319	9.063	8.291	8.776	8.844	7.122
A_23_P106633	11.12	11.303	11.304	11.243	11.194	11.29	9.238	10.509	10.289	10.789	10.442	10.831	10.655	11.052	11.444	11.604	11.195	10.86	11.255	11.141	11.887	10.53	11.482	11.354	11.802	11.051	10.455	11.715	11.519	10.733	10.926	11.261	10.632	11.33	10.734	11.012	11.005	10.702	10.941	11.239	11.525	11.807	10.761	11.322	11.272	11.033	11.606	10.796	11.153
A_23_P106656	4.545	5.079	4.516	4.01	4.811	5.529	5.748	4.341	4.472	7.833	5.56	5.662	5.855	5.089	3.478	4.491	2.33	4.814	3.072	2.54	4.525	4.425	2.835	4.256	3.695	3.409	2.219	2.017	3.664	1.822	1.875	4.116	2.69	2.926	3.708	4.315	2.419	2.703	1.845	3.167	3.616	3.461	3.171	2.906	2.931	1.609	3.155	3.708	3.264
A_23_P106661	5.465	6.601	6.312	5.455	5.81	5.819	6.241	5.717	5.921	6.922	5.855	5.883	6.032	5.9	5.834	5.651	6.503	7.605	5.064	5.655	5.496	5.767	5.403	5.469	5.467	5.498	5.837	5.099	5.612	5.657	5.533	5.814	5.451	4.705	5.662	5.102	5.598	5.822	5.743	5.527	6.54	5.756	8.245	6.333	6.749	4.64	4.908	5.835	5.037
A_23_P106663	1.891	2.053	2.838	1.21	2.284	2.349	1.598	1.575	1.631	1.305	1.301	1.378	1.258	2.332	3.88	4.303	4.936	4.791	4.354	2.454	2.346	2.581	2.359	2.861	1.659	1.315	3.928	1.375	2.714	3.7	3.019	3.306	3.422	1.197	4.075	3.044	2.896	2.271	1.347	3.918	3.502	3.393	3.357	4.34	4.498	1.333	3.491	4.328	3.039
A_23_P106675	10.034	9.689	9.673	9.801	10.388	10.63	10.142	10.678	10.037	11.173	10.075	11.057	10.464	10.917	11.06	11.226	9.244	9.645	10.683	10.584	10.164	8.81	9.597	10.806	10.167	10.745	9.796	11.391	9.484	9.622	9.785	11.644	10.726	9.171	9.879	9.983	10.814	10.866	10.028	10.638	9.098	9.508	9.592	10.213	9.719	10.638	10.964	10.404	11.042
A_23_P106682	11.57	11.801	12.191	12.481	12.293	12.477	12.86	12.59	12.893	12.614	13.091	12.3	12.681	12.641	12.386	12.619	12.958	12.068	11.814	12.539	13.16	12.316	12.946	12.548	12.682	12.212	12.844	13.127	13.227	12.054	12.744	12.619	12.656	12.753	12.199	12.216	12.477	12.187	12.714	12.152	12.567	12.549	11.279	12.51	11.984	12.313	12.31	12.614	13.294
A_23_P106694	10	10.018	10.655	10.145	10.165	10.098	9.327	9.978	9.849	10.105	9.804	9.893	10.054	10.582	10.598	11.056	10.466	10.204	9.664	9.855	9.86	9.765	9.837	10.261	10.119	10.449	9.836	10.422	10.235	10.324	9.945	10.408	10.192	10.484	10.304	10.616	10.032	10.054	10.713	10.154	9.959	10.667	10.416	10.432	10.418	10.314	10.423	10.258	10.336
A_23_P106708	16.934	17.173	17.361	17.627	17.462	17.242	17.119	15.932	16.222	16.471	16.641	16.245	16.591	17.69	17.447	17.345	18.345	18.345	17.075	17.194	17.276	17.447	16.641	17.361	16.512	17.151	17.531	17.046	16.979	17.587	17.207	16.167	17.026	17.74	17.219	17.361	17.184	16.979	17.276	17.477	17.305	17.194	17.793	17.91	17.944	16.672	17.627	17.494	16.979
A_23_P106720	6.262	4.977	6.093	6.747	5.65	5.354	4.725	5.614	5.768	7.02	6.304	5.927	5.946	6.048	6.846	7.242	7.152	4.858	5.694	6.956	7.093	6.879	6.817	6.307	7.17	6.987	6.52	7.22	6.999	7.46	7.492	8.203	6.839	8.142	7.468	7.142	5.988	7.53	7.968	5.751	6.721	8.229	6.121	5.417	6.209	7.128	7.128	7.714	6.922
A_23_P106727	10.061	10.387	10.58	10.172	10.096	10.275	9.988	10.429	11.162	10.738	10.418	11.201	10.315	11.175	10.739	10.906	10.201	9.875	10.023	10.861	11.121	10.13	10.793	11.121	11.108	10.998	10.987	11.326	11.06	10.003	10.225	10.93	10.983	11.094	10.745	10.544	10.45	10.884	10.908	10.512	9.837	9.43	10.388	10.808	10.58	10.841	10.853	10.684	10.545
A_23_P106737	7.666	8.182	8.277	8.059	8.008	8.053	7.961	9.12	8.666	6.289	7.602	8.094	8.419	8.955	8.464	8.467	9.723	8.35	8.687	7.885	8.19	7.11	8.404	8.788	7.58	7.943	8.716	8.341	8.26	6.612	7.836	7.206	7.844	7.688	7.437	8.31	8.667	7.907	7.645	7.782	8.096	9.076	8.556	8.929	8.851	8.39	8.528	8.248	8.527
A_23_P106741	13.477	13.243	13.487	13.228	13.636	13.311	12.932	12.926	13.535	12.768	13.406	13.252	13.213	13.472	13.325	13.414	13.813	13.276	13.294	13.293	13.551	12.467	13.338	13.498	13.328	13.056	12.887	13.442	13.813	13.271	13.219	13.446	12.978	13.742	13.428	13.314	12.848	12.887	13.759	12.796	13.179	12.816	13.227	13.013	12.919	12.976	13.283	12.615	13.306
A_23_P106761	9.835	8.555	10.179	8.819	10.33	10.259	8.624	8.685	9.407	8.643	8.166	7.35	9.142	10.113	10.45	10.658	10.914	10.204	10.642	9.566	9.302	7.056	8.702	10.817	7.637	9.248	9.867	8.814	8.025	9.598	10.077	8.445	10.68	8.657	9.078	9.154	10.414	10.246	9.573	9.286	9.217	9.865	9.056	11.115	10.691	9.205	10.058	9.732	8.787
A_23_P106773	13.594	14.336	12.925	13.462	14.33	14.786	11.199	14.9	13.871	14.692	12.604	12.691	13.686	13.716	13.506	13.581	12.502	13.404	13.978	13.919	15.028	12.734	11.09	14.549	13.833	15.148	12.816	12.804	15.009	12.787	13.494	14.009	14.268	13.891	13.573	13.686	13.716	14.704	14.316	13.844	13.458	14.071	13.05	12.302	10.848	15.343	14.318	13.656	14.073
A_23_P106798	8.406	7.239	8.52	8.05	8.281	8.161	7.034	7.119	6.864	6.214	7.719	7.029	6.978	8.084	7.748	7.283	8.396	7.072	7.717	8.059	7.718	8.723	7.639	7.43	7.941	7.938	7.579	8.174	8.117	7.805	7.843	7.6	7.66	7.753	8.052	7.58	7.622	7.594	8.3	7.235	7.237	6.664	7.965	8.121	8.47	7.476	7.584	7.067	7.605
A_23_P106806	4.571	4.922	4.441	3.695	3.663	4.303	3.41	3.942	4.241	5.361	4.532	3.471	4.386	3.851	4.433	5.024	5.261	4.836	3.938	4.05	4.458	4.975	3.98	3.752	4.009	4.581	4.167	4.51	4.453	3.062	5.903	4.531	3.422	3.58	6.366	6.534	3.207	3.764	4.551	3.565	4.346	5.06	4.07	3.459	4.151	4.477	3.771	4.664	3.802
A_23_P106814	2.402	2.644	2.757	2.603	1.982	2.126	2.943	3.389	2.187	2.95	2.674	1.896	3.398	3.011	2.888	2.43	3.817	6.087	3.664	1.255	2.245	1.221	2.225	3.218	2.391	5.476	4.832	1.22	2.5	5.162	1.03	1.418	3.425	1.228	1.321	1.222	4.308	4.431	4.304	5.354	2.82	1.242	2.275	6.264	8.017	4.126	3.719	3.876	4.915
A_23_P106822	9.933	9.771	9.784	10.864	10.083	10.256	9.184	9.431	9.111	9.849	9.888	9.566	9.687	9.952	9.752	9.453	10.282	10.368	9.77	9.663	10.214	9.472	9.826	9.818	9.801	9.846	9.646	10.375	9.686	10.27	9.133	9.718	9.534	9.936	9.7	9.287	9.771	9.95	9.3	10.075	9.774	9.824	10.015	10.042	10.347	9.003	9.807	9	8.947
A_23_P106835	9.938	9.805	10.623	9.858	10.005	10.111	8.577	10.324	10.312	9.32	9.5	10.719	9.835	10.911	11.492	11.567	10.387	9.852	10.754	10.08	10.528	10.815	11.226	11.086	11.16	10.484	10.229	10.38	10.65	10.026	9.934	10.651	10.116	10.834	9.705	9.548	10.411	10.117	10.186	9.781	9.248	9.76	9.811	10.86	10.363	10.197	10.426	9.281	10.958
A_23_P106844	15.885	14.338	16.156	16.826	16.733	15.58	15.261	16.679	17.332	17.006	15.584	16.62	16.833	16.451	17.231	17.318	16.547	17.388	17.447	15.867		15.737	16.162	16.512	17.219	17.242	15.754		16.092	16.627	14.266	13.342	16.031	15.696	16.092	16.195	16.759	16.988	17.055	17.006	17.14	17.477	15.075	15.026	14.828	16.711	16.672	17.162	17.567
A_23_P10685	10.478	10.988	10.964	10.779	10.515	10.43	10.119	10.646	10.926	11.585	10.488	10.434	10.699	10.653	11.29	11.675	10.975	11.374	10.094	10.599	10.504	10.121	10.633	10.415	10.645	11.313	11.104	10.595	10.861	11.778	11.471	11.309	10.79	11.529	11.036	10.843	10.213	10.725	11.602	11.053	10.638	11.551	10.524	10.665	10.697	10.984	10.921	11.065	10.957
A_23_P106859	11.196	11.367	12.115	11.48	11.502	11.35	10.634	10.366	10.81	10.914	11.374	10.559	10.735	11.209	11.532	11.417	11.998	12.023	10.87	11.2	11.162	11.098	10.953	11.148	11.049	11.19	10.576	10.945	11.294	11.395	11.245	11.403	10.781	11.867	11.214	11.278	11.033	10.683	11.125	11.514	11.432	10.934	11.711	11.338	11.687	10.75	11.389	11.045	11.144
A_23_P106874	5.708	5.618	7.345	6.701	7.606	5.963	6.418	6.22	6.378	6.731	6.479	6.615	6.272	7.534	6.381	6.342	5.17	6.001	5.325	5.682	5.445	5.529	6.255	6.16	5.433	5.709	5.62	4.616	7.362	6.446	5.186	5.756	6.178	5.773	5.033	5.371	4.459	4.317	6.049	5.686	5.525	5.839	5.533	4.093	6.532	5.54	5.043	6.141	4.958
A_23_P106887	10.387	7.904	11.153	10.969	10.499	9.784	11.599	10.322	9.913	7.071	10.404	10.724	9.683	12.025	10.761	10.399	12.504	8.832	10.866	10.975	11.19	11.72	11.075	11.318	11.413	11.236	12.038	10.944	11.524	10.955	11.858	10.432	11.095	11.318	10.972	10.425	11.238	10.635	10.887	9.744	11.065	10.342	10.761	11.094	11.25	10.348	10.165	9.877	9.748
A_23_P106898	8.167	8.469	9.494	8.566	8.59	8.956	8.753	10.123	9.451	10.403	9.265	10.029	10.115	8.591	9.601	9.555	8.124	9.123	8.828	9.385	9.67	10.508	9.605	9.171	9.569	10.32	8.431	10.3	9.81	8.535	8.802	9.659	9.897	9.326	9.159	9.037	9.638	10.02	9.473	10.126	9.586	8.632	8.069	8.837	8.842	9.917	9.466	9.702	9.095
A_23_P106906	7.151	6.988	7.747	6.905	7.076	8.166	7.704	8.46	8.964	9.522	7.669	10.024	8.803	7.697	7.418	7.136	5.68	7.222	7.661	7.078	6.798	6.176	8.219	7.784	8.401	8.574	8.495	9.581	8.639	7.345	8.767	7.954	8.466	7.713	9.348	8.242	7.764	8.746	7.933	7.637	6.836	6.172	5.932	6.739	8.167	8.021	7.238	7.162	7.872
A_23_P106922	3.678	3.772	3.69	3.977	4.631	3.898	3.894	3.095	3.866	4.129	2.528	3.368	4.377	3.593	3.983	4.648	8.282	5.716	4.001	3.774	4.155	3.307	3.631	3.856	3.411	2.935	4.954	4.121	3.855	4.392	4.955	4.611	4.552	6.057	3.434	4.274	3.74	3.941	4.714	4.329	3.997	4.413	3.942	5.027	4.363	3.06	5.05	4.025	4.183
A_23_P106933	5.261	9.359	10.727	8.242	9.968	12.099	5.067	9.055	4.437	8.702	12.403	7.494	6.504	10.564	9.279	9.176	5.666	5.367	11.957	9.5	4.557	7.329	9.815	7.842	10.022	8.803	6.185	8.27	11.152	5.53	9.642	11.145	9.79	7.636	10.747	10.398	8.407	7.343	4.527	9.031	4.788	5.29	9.285	6.469	6.136	7.16	8.929	11.467	8.301
A_23_P106945	6.11	5.958	7.022	6.059	6.977	7.036	6.756	5.996	7.275	7.304	6.044	6.346	6.85	7.022	6.277	6.468	6.711	6.702	6.25	6.495	6.171	5.081	6.189	7.616	5.619	6.159	6.534	5.874	5.624	6.301	5.89	6.547	6.37	6.556	5.457	5.414	5.811	6.058	5.698	6.734	5.834	5.996	5.968	7.105	7.12	5.679	6.037	5.861	4.98
A_23_P106973	14.167	13.876	15.386	14.51	14.467	13.808	15.542	14.453	14.409	13.883	14.384	13.847	14.042	15.371	15.302	15.315	15.399	14.212	14.953	14.965	15.549	15.339	15.229	15.343	14.585	14.727	15.908	14.908	15.522	15.446	15.439	15.522	15.194	15.175	14.965	14.569	14.724	14.734	15.089	14.276	14.803	14.773	14.914	14.795	15.871	14.56	14.759	14.368	14.663
A_23_P10699	7.579	5.069	6.689	7.535	7.404	6.978	6.302	6.096	5.905	5.331	6.254	5.98	5.944	6.756	7.141	6.867	6.956	5.51	7.066	7.344	7.342	7.355	7.409	6.575	7.655	8.177	7.478	7.596	8.065	7.686	7.161	7.896	7.079	8.406	7.243	6.845	6.648	6.874	6.829	6.805	7.099	5.522	6.329	6.49	6.713	6.996	7.067	7.295	5.945
A_23_P106998	9.474	9.091	9.039	10.229	9.343	9.384	8.439	7.213	7.826	8.19	8.45	7.462	8.2	8.663	9.16	8.63	9.525	9.418	9.27	8.783	9.126	10.217	9.822	8.499	9.416	9.076	9.567	9.441	9.144	10.469	9.132	9.952	8.549	10.308	9.217	8.967	8.912	8.289	8.678	10.41	9.41	8.503	9.486	9.415	9.99	7.999	8.591	8.964	8.02
A_23_P10701	8.251	8.842	9.549	9.193	8.679	9.413	9.013	8.977	8.997	9.326	9.851	10.091	9.004	9.046	8.971	9.068	10.441	9.852	9.229	9.266	8.958	8.754	9.875	9.531	8.987	9.196	9.016	9.107	8.822	8.897	8.771	9.868	8.85	9.73	8.969	8.923	8.829	9.239	9.157	8.761	8.577	8.604	8.932	10.324	8.532	8.946	9.628	8.424	8.947
A_23_P107036	10.392	10.261	10.118	9.989	10.345	10.215	9.389	9.555	9.486	10.448	9.819	9.24	10.23	10.432	10.759	10.825	10.913	11.582	10.528	10.413	10.738	11.348	10.269	10.33	10.595	10.89	10.267	10.536	10.366	10.904	10.246	9.94	10.259	11.049	10.82	10.873	10.487	10.431	10.053	11.064	10.911	10.842	10.695	11.29	10.415	10.529	10.869	10.368	10.469
A_23_P107048	10.207	10.98	9.806	9.809	10.205	10.433	10.998	11.505	11.476	12.159	10.58	10.759	11.627	9.302	9.491	9.04	8.47	11.247	8.936	9.502	9.47	9.559	9.978	9.766	9.464	10.075	8.949	9.371	9.356	8.294	9.142	9.294	9.93	8.597	9.606	9.41	8.882	10.192	8.918	9.449	9.249	9.274	9.326	8.406	8.487	9.035	9.065	9.283	9.042
A_23_P107051	7.49	8.306	8.281	7.358	7.716	7.54	7.601	7.48	9.985	9.307	7.247	8.351	7.424	7.242	7.575	7.725	7.805	8.731	7.646	7.074	6.902	6.883	7.809	9.776	11.209	11.814	7.897	8.049	8.195	8.017	9.955	7.861	8.771	9.382	10.113	10.143	8.173	8.063	8.678	8.145	7.402	8.029	7.315	7.696	7.811	8.27	7.945	10.61	8.97
A_23_P107064	5.072	5.214	4.554	4.409	4.316	4.85	4.651	4.584	4.938	6.381	4.369	4.938	4.809	4.622	5.012	5.112	4.049	5.455	4.212	4.618	5.254	5.908	5.503	5.155	5.438	5.592	4.477	5.407	5.281	4.866	4.831	5.026	4.774	5.382	4.872	5.074	4.434	5.128	4.711	4.89	4.771	5.399	4.48	4.519	4.143	5.403	5.201	5.278	5.547
A_23_P107073	11.693	11.898	11.268	11.146	11.419	11.308	11.65	11.035	11.839	11.082	11.217	11.156	10.845	11.793	11.279	11.322	11.913	11.195	11.431	11.162	11.506	11.932	11.507	11.276	11.745	10.808	11.915	11.823	11.308	11.553	11.997	10.842	11.646	12.146	11.431	11.282	11.371	11.513	11.128	10.393	11.576	11.453	11.06	11.812	11.429	11.315	11.446	10.868	11.509
A_23_P107087	6.879	7.122	6.599	7.335	6.558	6.89	6.253	6.291	6.793	5.952	6.73	7.195	6.815	7.064	7.441	7.397	7.795	6.175	7.275	7.496	7.927	8.237	7.567	7.066	7.629	6.378	7.009	7.429	7.535	8.104	7.188	6.826	6.361	8.035	7.054	6.878	7.005	6.783	6.43	6.951	7.958	8.131	6.895	6.649	6.783	6.676	7.069	6.529	6.742
A_23_P107102	1.906	1.77	1.262	1.558	1.813	1.333	1.582	1.226	2.208	3.387	1.232	2.093	2.598	1.73	1.264	1.292	1.267	1.29	1.263	1.309	1.346	1.264	2.153	1.824	1.255	1.266	1.256	1.247	2.062	1.234	1.341	1.898	1.673	1.415	1.462	1.295	1.899	1.373	1.33	1.908	1.277	2.792	1.431	1.251	1.304	1.292	1.246	1.267	1.264
A_23_P107116	6.678	7.638	4.603	6.82	7.711	7.747	5.593	8.443	5.012	5.409	4.168	4.924	7.649	9.009	4.267	4.889	8.118	8.831	8.182	8.126	7.681	7.586	5.712	8.877	5.7	7.468	8.139	7.183	7.854	6.968	7.109	6.269	8.075	6.657	6.152	6.533	8.368	8.411	8.687	7.866	7.818	8.43	8.054	10.289	6.595	7.795	7.887	6.727	8.13
A_23_P107132	1.51	2.599	1.573	1.45	1.733	1.668	2.779	1.516	1.723	3.322	2.278	1.413	1.489	1.721	1.31	1.314	1.3	1.301	1.282	1.328	1.249	1.268	1.64	1.255	4.882	1.357	1.301	1.285	1.273	2.31	1.262	2.815	1.244	1.374	1.215	1.359	1.283	1.308	1.383	1.294	1.605	1.403	1.255	1.604	1.372	1.359	1.267	1.374	1.286
A_23_P107154	8.808	8.856	9.992	8.964	8.94	8.719	8.708	8.852	8.873	8.638	8.991	8.642	8.648	8.323	9.038	8.84	9.038	8.356	9.419	9.28	9.311	9.375	8.938	8.46	8.692	9.081	8.768	8.282	9.3	9.54	9.108	9.651	8.638	9.074	9.554	9.247	8.492	8.857	8.899	9.455	9.33	9.027	8.322	8.375	9.964	8.751	8.926	8.778	8.972
A_23_P107166	8.647	9.125	8.401	8.389	8.608	8.564	7.224	9.979	9.198	10.295	7.993	9.447	10.063	8.395	9.325	9.957	6.707	8.369	8.249	9.073	9.062	9.429	9.241	8.954	9.511	10.045	8.037	10.243	9.908	7.858	9.884	9.169	9.104	9.448	9.081	9.561	9.253	9.836	9.966	9.12	8.928	10.094	8.82	7.368	7.823	10.514	9.677	10.585	10.408
A_23_P107173	4.223	4.362	3.362	4.453	4.795	3.757	3.202	3.503	3.767	5.7	3.907	4.424	4.562	4.188	3.106	2.738	6.144	5.675	4.199	3.015	3.927	3.893	4.361	4.886	3.968	4.597	4.957	3.587	3.96	2.795	2.456	2.599	4.083	2.021	2.652	1.858	3.361	3.67	3.328	4.978	2.986	3.24	6.186	4.795	6.631	2.945	2.618	3.489	3.101
A_23_P1072	13.733	13.445	14.041	13.364	12.856	13.335	15.5	13.195	13.467	12.699	14.326	13.59	13.328	13.351	12.734	12.718	13.533	12.676	13.312	13.699	14.049	12.653	13.163	13.887	13.597	13.485	15.129	13.471	13.853	13.462	13.388	12.828	13.651	13.081	13.992	13.611	13.307	13.307	13.972	12.586	13.335	12.464	14.152	13.129	14.302	13.442	12.714	12.861	12.303
A_23_P107206	9.14	8.257	8.608	8.746	8.88	8.674	8.976	9.937	10.049	10.082	10.331	9.605	9.178	9.153	9.71	9.27	8.762	6.965	9.167	9.734	9.718	9.466	9.068	9.029	8.578	9.338	9.72	9.173	9.961	8.892	8.72	9.273	9.154	8.483	8.611	7.639	8.964	8.95	9.217	8.68	9.231	8.163	8.625	7.776	9.097	8.349	8.355	8.375	7.394
A_23_P10721	2.088	2.373	1.857	1.695	1.51	1.918	2.298	1.941	2.28	3.144	2.262	1.938	2.24	1.562	1.925	1.325	1.408	2.24	1.325	1.332	1.745	1.68	2.536	2.06	1.279	1.352	1.294	1.34	1.322	1.317	1.295	1.248	1.261	1.857	1.229	1.369	1.294	1.342	1.363	1.4	1.29	1.384	1.739	1.386	1.459	1.537	2.307	1.373	1.298
A_23_P107211	8.682	8.411	9.586	9.306	8.688	8.52	6.654	7.107	7.493	8.798	8.258	6.972	7.798	9.613	9.195	8.875	8.948	9.044	8.731	9.458	9.486	9.856	9.287	8.955	9.438	10.062	9.461	9.478	9.614	9.354	8.849	9.748	8.766	9.136	8.714	8.436	9.025	8.395	8.938	9.945	9.317	8.695	9.332	8.283	9.283	8.902	8.894	9.531	8.096
A_23_P107214	10.211	10.546	11.061	10.926	10.282	10.331	8.71	8.815	9.384	10.484	9.829	8.85	9.818	10.773	10.765	10.622	10.483	11.248	10.509	10.945	11.159	11.829	10.856	10.754	10.819	11.522	11.029	10.835	10.956	11.318	10.415	11.159	10.239	10.983	10.231	10.099	10.548	10.251	10.808	11.449	10.784	10.537	11.026	10	10.994	10.526	10.642	11.116	10.215
A_23_P107238	2.91	2.257	3.889	3.18	2.307	2.736	3.782	4.988	4.848	1.981	3.344	4.983	3.072	4.005	4.608	6.843	4.344	1.42	4.666	4.415	4.236	3.482	5.344	4.359	4.658	3.277	5.109	5.047	4.113	3.161	5.27	5.265	4.818	4.715	4.126	6.426	5.483	4.969	4.658	2.071	5.179	6.323	4.529	5.315	5.344	6.744	6.361	6.232	6.783
A_23_P107247	4.656	5.596	5.392	4.03	4.398	4.774	6.283	4.69	4.993	6.454	5.272	4.707	5.058	4.107	3.708	3.969	6.118	5.741	3.329	3.95	3.89	4.153	4.155	5.447	4.64	4.746	3.86	3.862	3.865	4.222	4.048	5.472	4.586	3.939	4.47	3.757	3.814	4.508	4.195	4.231	3.591	3.769	3.391	3.757	3.488	3.312	3.355	3.903	3.692
A_23_P107257	10.122	9.469	10.065	10.031	9.746	9.862	9.211	9.298	9.189	8.905	9.634	9.71	9.224	9.782	9.926	9.998	10.104	8.554	10.331	9.708	9.877	10.269	10.963	9.779	10.404	10.349	10.505	10.328	9.994	9.931	10.502	10.279	9.753	10.608	10.413	10.581	10.077	9.811	10.394	9.862	10.028	10.721	10.041	10.253	10.036	9.954	9.998	10.483	9.642
A_23_P107283	7.755	8.934	8.661	8.364	9.596	9.107	6.61	8.458	7.871	7.834	5.657	7.049	8.268	10.54	7.153	6.942	9.667	11.034	9.879	8.962	8.822	11.473	7.622	10.435	6.982	8.834	9.657	8.064	8.217	9.651	8.909	7.703	9.866	8.094	8.589	8.248	9.808	9.235	9.93	9.519	8.039	7.525	10.042	11.99	10.332	8.209	9.257	7.952	8.879
A_23_P107295	7.984	7.97	8.436	7.822	7.753	7.629	7.674	7.482	8.388	5.76	7.909	8.422	7.645	7.955	7.491	7.569	7.849	7.176	7.515	7.626	7.711	8.01	8.04	7.712	8.59	7.837	8.204	7.708	8.371	8.143	8.039	8.426	7.552	7.659	7.145	7.095	7.515	7.451	7.434	8.151	7.17	7.698	7.584	8.573	8.846	7.719	7.235	7.55	7.412
A_23_P107307	7.068	8.269	7.96	7.384	7.413	7.819	7.044	7.938	7.998	8.813	7.829	7.259	7.572	7.013	7.173	7.286	7.647	7.261	6.915	8.191	7.535	7.76	7.681	7.736	7.63	7.098	7.834	7.921	7.423	6.645	6.467	7.592	7.033	6.723	7.305	7.669	6.177	7.652	7.479	6.125	6.446	7.565	6.55	6.366	6.287	7.662	7.651	7.109	7.935
A_23_P107313	9.651	9.614	9.291	9.675	9.41	9.511	8.417	8.227	8.911	9.458	9.365	7.975	9.163	9.169	9.591	9.149	9.439	9.493	9.838	9.731	9.3	10.461	9.639	9.069	9.67	9.717	9.907	9.568	9.477	9.605	9.735	9.871	9.465	9.766	9.806	9.303	9.183	9.294	9.885	10.279	9.376	9.139	9.266	9.352	9.765	9.001	9.157	9.513	8.825
A_23_P107322	7.594	8.079	7.34	6.992	7.392	7.664	8.376	8.562	8.098	9.168	7.448	8.097	8.906	7.9	6.693	6.402	7.399	7.854	7.013	7.363	7.276	6.959	7.166	7.753	7.344	7.668	7.501	7.371	7.465	7.93	7.497	7.711	8.324	6.883	7.764	7.054	7.38	8.306	8.075	7.294	7.653	7.741	7.384	7.986	7.522	7.033	6.841	6.827	7.21
A_23_P107336	5.374	5.041	4.887	4.624	6.426	6.079	4.862	5.514	6.014	5.212	4.528	4.028	5.546	5.477	6.422	6.836	6.122	6.242	6.988	5.535	5.436	3.896	5.185	6.392	3.529	4.8	5.219	5.091	4.567	5.337	5.514	4.626	7.231	4.739	5.237	5.405	6.386	6.808	5.969	4.599	5.205	6.179	5.52	7.39	5.545	5.549	6.413	4.745	5.641
A_23_P107350	5.77	5.225	6.628	5.068	5.295	5.511	4.446	4.355	7.269	7.821	6.249	7.868	6.641	6.425	5.172	5.002	5.047	4.876	5.126	5.158	6.145	4.091	5.781	5.002	5.73	4.767	3.89	8.013	6.644	5.442	6.484	5.319	4.307	5.941	5.435	5.972	3.926	3.916	5.25	4.771	4.554	4.003	4.854	5.618	4.513	3.762	4.856	4.271	5.69
A_23_P107351	7.934	9.523	9.775	9.848	8.967	8.816	7.896	9.013	8.872	7.09	11.219	7.508	8.758	10.687	8.316	8.184	9.456	10.073	10.43	10.959	10.823	6	7.882	11.279	7.158	8.532	9.06	8.539	8.713	7.726	8.762	7.142	9.653	9.647	8.882	9.258	9.43	9.104	8.862	8.989	7.876	7.939	9.768	10.903	11.337	8.574	9.569	8.472	9.531
A_23_P107369	13.574	13.713	13.101	13.183	13.618	13.458	14.43	15.154	14.753	14.766	14.527	14.868	14.732	14.119	13.768	13.824	13.37	13.293	13.51	15.913	14.489	13.242	14.053	13.951	14.276	13.505	14.146	14.358	14.38	13.376	13.548	14.172	14.199	14.167	14.143	13.878	14.004	14.434	13.913	13.029	13.895	13.782	13.786	13.139	12.847	14.095	13.657	13.376	13.842
A_23_P107373	10.34	10.39	10.58	10.84	10.491	10.356	10.036	10.037	10.135	10.085	10.818	10.01	10.252	10.099	10.587	10.466	10.893	10.114	10.624	10.302	9.998	10.141	10.65	9.855	10.447	10.502	10.515	10.706	10.37	11.342	10.701	11.489	10.251	11.184	9.963	9.77	10.101	10.395	10.659	10.767	9.913	9.83	10.193	9.496	10.218	10.146	10.366	10.537	10.04
A_23_P107394	16.571	16.444	16.555	16.01	16.398	16.458	16.924	16.885	16.598	16.876	16.702	16.686	16.547	15.947	16.451	16.348	16.072	16.274	15.715	16.162		15.937	15.707	16.072	16.228	16.368	16.141	16.119	16.119	15.663	15.749	15.68	15.612	15.671	15.996	16.385	16.042	15.894	15.85	16.451	16.571	16.411	16.217	16.307	16.274	16.28	16.285	16.167	15.977
A_23_P107401	10.934	10.847	12.775	10.579	11.944	10.965	10.559	10.439	11.407	10.69	10.148	9.953	10.818	12.548	11.586	11.893	12.068	11.972	11.116	11.182	10.747	8.648	10.055	11.758	10.137	11.461	12.742	9.57	10.416	11.532	11.745	9.874	11.23	11.254	10.965	10.956	10.915	11.255	10.91	11.12	10.442	11.266	10.887	12.435	12.619	11.165	11.286	11.667	11.131
A_23_P107412	15.475	14.892	15.745	14.828	15.188	15.038	15.154	15.169	15.719	15.356	16.056	15.819	15.421	14.768	15.223	15.322	13.96	13.161	14.613	15.64	15.12	15.346	16.006	15.154	15.876	15.534	15.667	15.996	16.167	15.421	16.02	15.687	15.378	15.557	16.263	16.061	15.023	15.58	16.124	14.443	15.35	15.035	15.421	13.246	14.547	15.779	14.823	15.6	15.308
A_23_P107421	11.419	11.685	14.753	12.953	12.015	11.587	12.731	8.728	11.506	10.447	13.19	11.437	11.424	11.236	13.656	13.855	15.771	12.71	11.339	11.101	10.891	14.599	13.54	11.343	12.529	11.874	12.831	12.254	10.638	12.832	12.795	13.797	11.511	13.969	12.463	12.848	10.079	11.006	10.923	11.847	11.571	12.299	12.177	9.97	13.972	11.897	12.228	12.613	11.307
A_23_P10743	5.587	5.8	5.741	5.331	5.651	6.184	7.327	5.691	5.435	6.646	6.016	3.965	6.215	6.057	5.852	5.35	5.226	6.294	5.89	5.357	5.446	6.51	5.319	5.83	4.951	5.444	5.028	5.137	5.071	5.71	4.004	6.036	5.273	5.164	5.048	3.908	5.789	5.648	4.881	5.874	5.486	4.643	5.139	6.771	5.593	4.855	4.865	5.415	3.91
A_23_P107432	4.215	4.916	4.019	4.152	4.385	6.742	3.188	4.507	4.422	5.457	4.006	4.809	4.517	4.067	3.037	3.912	8.185	5.162	4.518	3.411	3.771	1.966	3.515	4.604	2.863	3.291	4.456	2.959	4.009	4.609	3.702	3.54	4.901	1.305	4.232	3.743	5.227	6.047	4.827	4.653	3.905	3.614	4.016	7.44	4.285	4.591	4.306	9.894	4.844
A_23_P107443	1.157	1.197	1.183	1.214	1.178	1.209	1.209	1.22	1.228	1.224	1.218	1.182	1.197	1.221	1.23	1.222	1.328	1.255	1.254	1.237	1.221	1.184	1.216	1.219	2.407	1.27	1.21	1.287	1.308	1.236	1.279	1.27	1.306	4.177	1.245	1.288	1.235	1.329	1.247	1.485	1.24	1.265	1.264	1.278	1.33	1.314	1.231	1.242	1.224
A_23_P107454	5.051	5.362	5.188	4.999	4.981	5.639	5.902	5.152	4.905	6.7	3.978	5.853	5.427	4.743	4.296	3.173	3.063	5.43	4.21	3.611	4.704	5.269	5.674	4.994	5.539	5.344	3.819	4.725	4.948	4.346	4.553	4.798	3.548	4.633	4.238	3.893	4.155	4.278	3.644	3.336	4.1	3.607	3.51	3.214	2.884	1.197	3.608	3.7	2.832
A_23_P107465	7.29	7.676	7.511	7.025	7.172	7.606	7.667	7.479	7.787	8.937	7.555	6.576	8.037	6.911	6.329	5.505	5.527	7.568	6.413	6.179	6.648	6.84	7.052	7.252	7.132	7.169	5.962	6.517	6.736	5.855	5.789	6.582	6.067	5.785	6.44	5.838	5.73	6.247	5.743	6.41	6.486	5.994	5.794	6.014	5.425	5.273	5.294	5.322	5.364
A_23_P107483	6.997	6.987	6.742	6.549	6.6	5.987	6.58	6.207	7.029	6.678	7.856	8.246	8.079	6.319	4.872	4.308	4.181	6.99	4.858	5.225	6.397	6.632	6.921	6.582	6.623	6.243	4.708	5.944	6.12	4.852	4.816	5.982	5.138	5.016	5.153	4.697	5.37	5.255	4.932	4.999	6.11	5.206	5.438	5.738	4.779	3.981	4.475	4.49	4.145
A_23_P107507	7.9	8.953	9.973	8.689	7.765	7.63	9.131	7.425	7.678	7.342	8.057	7.577	6.59	8.512	8.732	9.256	9.115	9.578	8.377	7.452	7.927	9.435	8.825	8.673	7.993	7.72	9.402	7.71	7.796	8.796	9.54	8.496	8.057	9.083	8.177	8.841	8.271	7.746	8.129	8.593	7.694	9.618	8.56	9.506	8.954	8.535	8.858	8.873	8.231
A_23_P107513	6.853	6.652	6.611	6.946	6.478	6.932	6.589	6.771	6.837	7.263	7.09	6.52	6.759	5.883	7.08	6.961	6.513	6.046	6.722	7.609	6.652	7.767	7.186	6.311	7.661	6.94	6.5	7.965	6.522	6.68	6.702	7.132	6.415	7.243	6.594	6.34	6.315	6.674	6.992	6.345	6.832	6.361	6.663	5.875	6.297	6.413	6.434	7.118	7.47
A_23_P10753	7.221	6.423	4.2	5.575	5.29	7.336	3.098	6.714	6.902	5.715	5.502	6.899	6.602	4.84	6.891	6.546	3.652	7.095	6.621	6.172	5.526	6.427	7.476	6.166	6.656	6.014	5.365	6.8	7.185	5.453	6.634	6.675	6.633	6.792	7.027	7.19	6.75	6.642	5.975	7.337	7.624	7.583	4.946	5.374	4.284	6.86	7.205	6.767	8.218
A_23_P107531	3.264	3.341	3.226	2.805	2.516	3.134	2.502	2.932	4.171	5.2	4.155	3.756	4.331	3.867	2.327	3.426	1.977	3.516	1.956	3.564	2.669	3.732	3.6	2.954	3.538	2.524	2.603	2.67	2.803	1.305	1.798	1.704	1.851	1.995	2.015	3.303	2.896	1.959	2.396	2.999	1.261	3.972	2.943	2.274	1.44	2.666	3.617	2.462	1.389
A_23_P107552	8.582	8.776	9.093	8.631	8.64	9.079	8.341	9.219	9.347	7.666	9.088	10.182	8.893	8.538	8.921	8.742	8.428	7.992	9.231	9.647	9.304	9.412	9.693	9.036	9.49	8.85	8.991	9.562	9.419	8.731	8.727	9.037	9.271	8.587	8.195	8.199	9.277	9.021	8.887	8.666	8.936	7.819	9.141	8.751	8.586	9.249	8.551	8.556	9.095
A_23_P107565	2.731	1.229	2.082	1.897	1.544	1.236	1.216	2.726	1.262	1.261	2.54	1.304	1.226	1.232	1.286	1.281	1.362	2.298	1.296	2.348	1.249	1.252	1.273	4.888	1.262	1.329	2.249	3.034	1.308	2.009	2.456	3.362	1.257	1.718	1.22	1.333	2.649	1.326	1.328	1.379	1.283	1.349	1.259	1.38	1.41	2.905	1.266	2.604	2.996
A_23_P107578	1.542	2.508	1.531	1.816	1.821	1.468	1.278	2.848	2.32	1.359	1.266	3.094	2.528	4.309	3.464	4.138	3.816	2.9	4.293	3.348	4.248	3.062	2.651	3.239	3.824	2.656	5.111	4.228	3.902	1.4	2.024	3.709	3.6	2.118	2.815	3.407	3.629	4.023	3.58	2.539	1.317	2.713	3.579	3.22	3.05	4.145	3.898	4.397	4.68
A_23_P107587	8.353	7.347	8.465	8.553	8.361	7.985	7.799	7.438	8.685	8.123	8.988	8.381	7.679	8.52	8.704	8.199	8.604	7.157	8.665	9.248	9.599	9.603	8.569	8.289	8.412	7.864	8.945	8.457	8.513	9.244	8.966	8.871	8.951	9.685	7.982	7.162	8.06	8.236	9.001	7.595	8.851	7.7	8.156	7.925	10.832	7.8	7.553	8.324	8.028
A_23_P107597	5.299	4.214	5.017	5.442	4.958	4.789	4.245	4.734	4.588	3.603	6.022	5.071	4.186	5.425	6.584	6.748	6.285	3.66	5.553	6.629	5.979	7.131	4.158	5.189	4.961	5.069	6.376	6.23	6.361	7.283	6.381	6.8	5.818	6.348	5.5	5.17	5.312	5.374	6.19	5.602	7.079	6.517	6.397	4.524	5.42	6.045	5.339	6.883	5.875
A_23_P107612	4.321	3.141	3.474	3.985	4.497	3.724	5.458	3.323	3.26	4.581	5.753	2.731	3.799	3.33	1.893	2.023	3.39	4.295	3.938	3.5	3.481	4.547	2.087	3.815	2.671	3.754	5.255	3.092	4.696	6.559	3.928	1.726	3.905	2.574	1.827	3.473	4.324	4.07	3.454	4.118	3.707	2.16	3.227	5.32	4.424	2.832	2.732	3.249	3.844
A_23_P107623	1.099	1.157	1.181	1.2	1.129	1.196	1.197	1.21	1.217	1.21	1.209	1.157	1.169	1.213	1.223	2.686	1.309	1.231	1.243	1.227	1.828	1.179	1.216	1.213	1.201	1.26	1.196	1.261	1.294	1.224	1.267	1.288	1.301	1.532	1.233	1.253	1.225	1.315	1.235	1.42	1.244	1.256	1.261	1.287	1.313	1.288	1.219	1.229	1.211
A_23_P107644	12.096	12.569	12.67	12.714	12.139	12.188	14.046	11.262	11.757	11.314	13.333	11.449	11.441	12.102	12.463	12.571	13.777	13.412	12.46	12.408	12.619	13.633	12.109	12.332	11.929	11.984	12.968	11.908	11.974	13.7	12.981	12.353	12.185	13.051	11.6	11.796	11.819	11.62	12.132	12.741	12.968	13.274	13.321	12.955	13.37	11.996	12.463	12.512	12.218
A_23_P107653	15.35	15.278	14.527	15.003	14.737	15.534	14.332	14.613	14.737	15.175	15.457	14.831	15.102	14.991	15.285	15.141	13.231	13.866	14.926	15.608	15.413	14.276	14.841	14.841	15.616	14.994	14.968	16.113	15.687	14.286	14.857	15.927	15.089	15.009	15.178	15.081	14.766	15.041	15.497	15.291	15.683	16.302	15.464	12.304	12.914	15.295	15.188	15.308	15.493
A_23_P107661	9.737	10.118	10.005	9.86	9.842	9.857	10.907	9.373	10.027	10.018	10.064	9.561	9.741	10.283	9.651	9.85	9.569	9.97	9.207	10.128	10.035	9.418	9.75	10.075	9.743	10.166	10.841	9.826	9.935	10.317	9.895	10.089	9.617	9.971	9.921	9.897	9.214	9.429	9.688	9.689	9.52	10.053	9.767	9.781	9.681	9.974	9.795	9.965	9.285
A_23_P107673	2.686	1.889	2.294	2.622	4.12	3.302	2.979	3.652	3.012	3.651	2.188	2.579	2.622	3.975	3.113	1.583	3.31	3.563	3.76	3.7	2.815	1.351	2.708	4.232	2.304	3.111	5.087	3.501	2.775	3.728	3.903	2.857	3.998	1.48	3.474	1.853	4.547	4.364	4.263	3.196	2.532	1.789	3.918	5.255	3.741	4.487	3.792	3.839	2.577
A_23_P107684	8.477	8.803	8.361	8.275	8.102	8.362	8.575	8.111	8.67	7.848	8.004	8.613	8.112	9.067	8.189	8.35	8.85	7.712	8.186	8.584	8.516	8.03	8.78	8.804	8.797	8.309	9.653	8.711	8.827	8.177	9.57	8.162	8.21	8.484	8.643	8.713	8.123	8.327	8.87	7.799	8.189	8.815	8.297	8.93	8.7	8.404	8.216	8.517	8.221
A_23_P107693	5.755	5.597	5.118	5.37	5.66	5.409	5.173	5.981	6.058	5.63	5.9	5.565	5.841	5.699	5.638	5.522	5.54	6.277	5.844	5.648	5.536	5.141	5.965	5.729	6.1	6.284	6.299	6.101	5.838	7.01	5.131	5.349	6.169	4.862	5.456	5.232	5.758	5.604	5.824	5.537	5.747	4.656	5.748	6.368	5.968	5.397	5.234	5.8	5.015
A_23_P107701	9.96	10.578	9.876	9.882	9.602	9.793	9.227	8.675	9.235	9.937	9.094	8.912	9.807	10.021	10.046	10.352	10.418	11.272	9.926	10.278	10.474	9.306	9.688	9.49	10.023	10.459	9.897	9.938	10.004	11.248	10.827	9.501	9.669	10.24	11.141	11.292	9.539	9.786	10.302	10.63	10.254	11.086	10.152	10.583	10.479	10.184	10.445	11.064	9.964
A_23_P107714	7.433	8.608	7.766	7.328	7.54	7.672	9.146	8.728	8.777	10.613	8.605	8.738	9.093	8.038	7.897	8.071	7.331	8.69	7.362	8.157	7.851	7.541	8.188	7.939	8.408	8.765	8.726	8.486	8.466	8.576	8.542	8.622	8.274	8.082	8.992	8.93	7.699	8.364	8.195	8.645	9.139	8	8.704	8.191	8.345	8.078	7.944	7.747	7.218
A_23_P107724	7.242	7.028	6.434	6.171	6.751	6.934	8.165	7.487	7.655	5.598	7.331	7.629	6.815	6.975	6.067	6.428	7.797	7.536	7.321	6.139	6.248	5.896	6.997	6.932	7.28	7.927	8.571	7.126	7.358	7.228	6.986	7.37	7.146	6.905	6.405	6.895	7.556	7.567	6.325	7.062	6.262	6.317	7.373	8.086	7.582	7.785	7.414	7.18	7.373
A_23_P107735	12.263	13.106	10.883	11.486	11.795	11.871	12.277	13.311	12.492	14.248	12	11.778	12.399	10.185	11.77	11.358	9.894	11.974	11.296	10.791	10.979	10.839	10.725	11.481	11.128	11.837	10.459	10.79	11.307	11.855	11.515	12.874	12.792	11.236	12.194	10.747	12.536	12.838	11.571	12.087	14.535	11.531	12.921	14.254	11.768	10.716	10.859	10.816	10.108
A_23_P107744	5.443	4.424	4.585	4.613	4.841	4.585	3.822	3.766	4.835	3.933	4.336	2.629	3.579	3.374	6.043	5.816	8.363	4.704	5.261	4.859	4.049	2.451	4.956	5.555	4.634	4.302	5.813	5.311	4.592	5.445	5.95	4.577	5.374	4.312	4.278	4.278	5.465	5.941	4.327	5.375	5.324	5.426	4.741	6.573	4.949	5.036	5.391	5.465	4.47
A_23_P107750	2.22	1.373	1.385	1.806	1.954	1.452	1.431	1.835	2.089	2.775	2.076	1.587	1.37	1.795	3.678	2.395	5.718	2.262	2.11	2.784	2.32	1.472	1.398	2.54	1.586	1.862	2.528	1.761	1.409	1.922	1.724	2.297	2.325	4.004	2.366	2.208	1.649	1.762	2.252	2.048	2.045	2.257	2.307	1.387	1.323	2.939	3.002	3.21	1.889
A_23_P107763	8.709	9.092	8.715	8.19	7.778	8.706	8.061	9.443	8.217	7.305	9.085	8.394	8.738	9.551	8.141	8.086	9.974	8.37	8.79	8.257	8.297	8.668	5.639	8.503	9.285	9.766	9.238	9.167	8.984	9.121	9.743	8.003	9.402	9.724	8	7.672	9.391	9.739	10.019	7.173	9.549	9.602	9.541	9.937	9.467	8.292	8.545	9.54	7.766
A_23_P107775	5.518	5.941	5.712	5.182	5.45	5.73	6.143	5.021	5.529	7.398	5.7	6.05	6.442	5.387	4.479	3.995	4.076	5.817	4.398	4.211	4.638	5.023	5.365	5.062	5.299	5.411	4.28	5.207	5.265	4.191	4.235	5.397	4.28	3.279	4.49	3.594	4.019	4.167	4.221	4.654	5.678	4.337	5.15	4.982	4.628	3.61	3.657	4.113	4.043
A_23_P107795	11.643	12.06	11.642	11.771	11.617	11.549	11.744	10.952	11.89	11.91	11.541	11.285	11.585	11.88	12.154	12.206	12.185	12.341	11.634	12.16	11.543	11.474	11.654	11.532	11.981	11.863	12.674	12.277	11.84	12.869	12.079	12.277	11.895	11.99	12.077	11.832	11.867	12.009	12.004	11.713	11.747	11.665	11.942	11.859	11.73	11.71	11.761	11.984	11.668
A_23_P107801	9.366	10.136	8.851	9.13	9.201	9.445	9.117	9.659	9.678	10.551	8.961	9.707	9.485	8.607	8.885	8.828	9.245	9.777	8.146	8.882	8.714	8.626	9.17	9.432	8.943	9.182	8.664	9.216	9.198	9.07	9.438	8.737	9.135	9.084	9.238	9.102	8.821	9.155	9.478	9.261	10.363	9.561	9.081	9.33	8.701	8.827	9.216	9.2	9.206
A_23_P107847	5.946	4.836	5.316	5.306	5.034	5.042	4.427	4.322	4.441	5.999	3.645	3.383	5.58	3.938	5.161	4.836	5.9	4.962	5.003	4.062	4.745	3.175	5.101	4.937	5.186	5.465	4.865	4.285	4.436	5.513	5.373	3.578	4.052	5.012	5.118	4.741	5.182	4.777	4.095	5.063	5.006	5.554	3.991	5.576	5.052	5.862	4.195	5.395	4.029
A_23_P10785	7.386	7.748	7.824	8.123	7.095	6.984	5.871	5.571	6.283	6.001	5.917	5.725	6.433	6.896	7.24	7.354	7.517	7.977	7.361	7.592	7.454	8.178	7.042	6.922	7.235	7.668	6.802	7.283	6.745	7.232	7.212	7.773	6.768	7.868	8.413	8.233	7.149	6.891	7.676	8.164	7.596	8.287	7.735	7.388	7.053	6.982	7.482	7.563	6.671
A_23_P107855	6.293	6.877	6.395	6.17	6.024	5.991	6.472	6.246	6.506	7.13	6.354	6.034	6.208	7.02	6.835	7.188	6.641	6.403	5.772	6.253	6.064	5.977	6.269	6.188	6.603	6.768	7.192	6.74	6.78	7.509	6.882	6.631	6.129	6.932	6.677	7.127	5.954	6.453	7.03	5.981	6.568	7.337	6.7	6.58	6.772	6.972	6.564	7.006	6.528
A_23_P107881	8.097	7.977	6.972	8.139	7.803	7.854	3.92	5.828	6.322	5.09	7.35	7.638	6.516	6.609	7.252	7.235	5.777	5.378	8.025	7.942	7.675	8.446	7.699	6.81	8.027	7.734	6.836	8.581	8.86	6.924	7.357	7.41	6.634	7.489	7.984	8.898	7.305	6.371	7.336	8.137	8.186	8.274	7.977	5.962	5.967	8.149	8.074	8.031	7.567
A_23_P107894	10.014	10.152	9.63	9.529	10.153	10.193	10.235	9.765	9.867	11.137	10.177	9.955	10.804	9.899	8.958	8.336	8.638	10.183	9.45	9.31	10.187	10.017	9.714	9.904	10.042	10.18	10.061	9.913	9.919	9.007	8.977	9.274	9.571	9.206	9.975	9.662	9.352	9.829	9.431	9.544	10.725	9.805	9.81	9.19	9.267	9.228	9.008	9.412	8.813
A_23_P107903	8.928	10.555	9.467	9.458	8.541	8.935	10.399	10.427	10.086	8.551	9.369	9.793	9.81	10.438	9.033	9.255	11.492	8.497	9.501	10.413	9.74	9.825	9.506	10.421	9.173	9.573	12.295	9.836	10.694	8.152	11.167	9.95	9.921	9.932	9.94	10.115	9.632	10.393	10.75	9.387	9.997	10.381	10.354	8.972	11.334	10.765	9.99	10.196	10.828
A_23_P107911	5.401	4.911	2.397	4.11	3.43	1.911	2.335	4.809	2.733	4.48	2.562	2.408	2.786	1.533	1.561	2.044	6.462	7.832	2.258	2.405	1.745	1.464	2.437	4.378	1.892	2.389	4.491	1.72	1.393	5.37	3.337	2.448	4.087	2.773	3.119	2.331	6.555	4.723	6.788	5.028	1.888	2.265	3.946	7.52	2.337	4.998	1.741	1.896	5.217
A_23_P107933	8.376	8.733	7.627	8.855	8.391	8.643	7.637	8.318	9.66	9.559	8.562	8.729	8.312	7.958	9.347	9.614	7.674	8.683	8.59	8.921	8.354	7.578	9.825	8.712	9.207	9.881	8.524	9.361	9.345	9.589	9.131	9.513	8.964	8.742	10.139	10.122	8.718	9.471	9.101	8.793	8.614	9.398	8.279	8.043	8.057	9.54	9.422	10.309	9.401
A_23_P107942	7.734	8.33	6.855	7.93	7.656	7.765	7.797	7.245	7.887	6.642	7.551	7.287	7.41	7.918	7.393	7.37	8.16	8.43	7.618	7.842	7.824	7.484	8.087	7.687	8.053	7.565	8.265	7.501	7.674	9.093	8.329	8.214	7.297	7.858	8.221	7.995	7.177	7.673	8.122	7.753	7.366	7.986	7.69	7.562	7.656	7.514	7.835	7.939	7.198
A_23_P107959	11.759	12.173	10.863	11.511	11.363	11.443	10.938	10.379	11.386	11.436	10.996	10.544	11.175	11.926	11.804	12.033	11.949	11.861	11.367	11.419	11.303	10.741	11.615	11.475	11.233	11.509	11.661	11.462	11.4	12	11.907	11.573	11.301	11.902	11.878	12.05	11.237	11.409	12.049	11.949	11.619	12.574	11.871	12.479	11.826	11.576	11.703	12.149	11.726
A_23_P107963	6.83	6.774	7.704	6.333	6.39	6.231	7.352	5.708	5.747	6.092	6.587	4.828	6.426	8.03	6.112	6.196	7.084	8.421	6.391	7.905	6.891	6.592	6.237	7.839	6.069	6.56	9.095	6.345	6.792	8.967	9.051	6.766	6.871	6.243	7.586	7.785	6.675	6.532	7.595	7.034	7.242	8.475	7.076	7.905	7.154	7.045	6.904	7.441	7.111
A_23_P107974	5.601	5.814	5.464	5.828	5.59	5.148	4.723	4.737	5.849	7.483	6.643	6.39	6.542	6.924	4.332	3.69	4.221	5.427	4.287	4.842	4.98	5.18	5.659	6.37	5.032	4.924	7.284	4.916	6.533	4.501	4.076	4.566	4.199	4.212	4.237	3.706	4.786	4.202	4.615	4.35	4.923	4.773	4.832	4.551	4.257	4.976	4.864	6.462	3.709
A_23_P10798	5.773	4.878	4.708	5.635	4.968	5.014	4.337	4.771	5.249	5.645	5.484	4.927	5.009	4.879	5.947	5.618	5.652	3.755	4.677	6.036	5.303	5.834	5.729	4.768	6.324	5.604	6.315	6.497	6.139	5.828	5.942	5.894	5.418	5.901	5.279	4.999	5.417	5.121	5.488	5.478	5.355	4.653	5.293	4.157	5.672	5.284	5.409	6.137	4.385
A_23_P107981	3.312	3.428	3.194	3.518	3.219	3.507	2.334	2.809	2.558	3.451	3.302	3.151	2.864	2.666	1.585	1.97	3.544	5.293	2.853	1.795	2.808	3.83	4.31	3.255	3.004	5.369	4.74	3.1	2.089	6.38	3.366	6.096	3.725	1.919	3.237	2.331	1.669	3.42	2.37	2.394	3.073	2.329	3.372	4.439	3.587	2.155	2.759	1.965	2.769
A_23_P107994	10.053	10.585	10.263	10.001	9.773	9.795	10.093	8.281	9.572	10.193	9.013	8.885	9.761	9.612	10.151	10.461	9.443	11.574	9.525	9.846	9.296	9.754	10.046	9.758	9.84	10.573	10.15	10.128	10.177	10.649	11.256	10.344	9.645	10.697	10.327	10.423	9.363	10.057	11.158	10.881	9.781	10.987	10.178	10.267	10.073	10.174	10.394	11.087	10.32
A_23_P108028	8.298	7.767	7.798	8.481	7.973	7.995	8.609	7.384	7.418	4.085	8.012	7.726	7.175	8.209	7.772	7.417	7.968	7.326	8.097	8.269	8.039	8.93	7.997	7.632	7.786	7.829	8.408	7.788	8.461	8.119	7.829	7.438	6.988	7.191	7.727	7.734	7.977	6.988	7.576	7.065	7.412	6.977	8.152	7.921	7.726	7.74	7.466	7.025	7.451
A_23_P108042	4.648	2.342	3.737	4.169	4.597	4.116	3.593	3.952	5.517	3.75	3.322	2.142	3.728	4.132	6.03	6.294	5.284	3.017	4.907	4.115	3.883	1.733	3.836	4.431	3.749	3.617	3.477	3.717	3.526	3.107	4.41	1.647	4.612	5.286	3.712	4.389	5.703	5.273	3.653	4.505	3.882	4.489	4.168	5.069	4.029	5.851	4.898	5.38	4.285
A_23_P108054	10.887	10.556	7.767	8.536	9.524	9.082	9.68	11.147	10.277	11.279	8.37	10.459	11.03	9.35	10.771	10.93	7.968	10.701	9.399	9.916	10.971	8.529	10.698	9.426	10.826	10.46	9.18	11.749	11.787	10.863	10.347	9.45	10.445	11.723	9.774	9.828	10.85	11.392	11.421	9.549	10.571	11.739	10.558	8.674	7.05	11.614	10.919	11.947	11.371
A_23_P108062	8.284	6.498	5.761	6.516	6.724	6.757	5.788	5.775	6.399	8.326	6.636	6.383	6.813	5.433	5.479	5.038	4.417	7.019	4.433	5.325	6.128	5.011	5.969	5.887	5.041	6.08	4.311	4.74	5.597	5.357	4.458	5.531	8.182	5.124	5.174	5.518	4.465	4.839	4.576	5.225	5.246	5.398	4.39	4.528	3.907	4.442	4.798	4.859	4.664
A_23_P108075	2.631	4.86	2.543	1.702	2.429	2.645	5.703	3.671	3.269	3.912	2.244	3.83	2.595	2.643	2.379	2.894	1.349	2.782	3.163	3.539	2.737	6.359	3.254	2.174	2.864	3.33	5.353	4.416	2.205	3.821	4.013	5.022	3.892	8.356	4.687	5.252	4.101	4.635	4.674	4.297	3.394	5.466	5.983	4.19	2.819	4.185	4.335	3.952	3.837
A_23_P108082	13.535	12.395	12.164	12.272	12.963	14.02	10.398	13.205	13.379	12.814	14.985	11.726	12.963	13.667	12.718	12.831	9.215	9.187	12.07	13.928	11.748	12.389	12.107	12.835	12.375	12.403	12.209	13.282	13.807	11.678	13.032	12.24	13.278	12.149	12.268	11.808	12.366	13.031	13.719	11.491	11.801	12.664	11.865	4.287	5.38	13.065	13.747	12.959	13.376
A_23_P108103	9.145	9.991	10.663	10.545	10.145	9.857	11.862	11.979	12.142	9.922	11.232	12.361	10.903	12.189	11.591	10.765	12.132	9.896	11.675	10.897	11.625	10.468	11.584	11.961	10.689	10.048	11.276	11.039	10.856	8.177	10.496	10.511	11.759	8.932	9.644	10.366	11.493	12.205	10.539	8.777	11.223	11.131	12.167	10.577	10.986	11.994	11.365	10.101	12.056
A_23_P108129	6.699	5.352	5.631	6.019	5.879	6.013	6.261	5.533	5.674	4.055	5.841	5.485	5.196	5.642	5.718	4.928	5.801	4.126	5.498	5.019	4.983	4.589	6.093	5.171	5.616	6.089	6.238	5.742	5.702	5.307	6.081	4.864	5.375	5.328	5.162	4.946	5.737	5.73	4.027	5.145	4.477	4.377	5.812	5.234	5.606	4.961	4.894	4.984	4.931
A_23_P108135	13.425	14.121	14.462	13.656	13.195	13.649	14.185	14.036	14.266	13.236	14.277	14.213	13.403	14.217	13.261	13.182	14.262	12.848	13.48	14.123	13.944	14.324	13.936	14.139	13.65	13.2	13.727	14.159	14.482	13.584	14.781	14.296	13.479	14.08	13.644	13.525	13.592	13.46	14.421	12.729	13.465	13.989	13.922	13.505	13.85	13.539	13.577	12.7	13.706
A_23_P108143	14.462	14.644	13.928	13.345	13.724	14.022	12.778	13.749	13.303	14.245	13.289	14.266	14.197	13.242	13.31	13.573	11.755	13.29	13.026	14.493	13.118	14.826	14.136	13.101	14.82	13.305	12.986	14.622	14.434	12.008	13.927	14.058	13.962	13.376	13.947	13.967	14.095	14.165	14.658	14.304	14.658	15.164	13.67	10.966	8.606	14.471	14.346	13.399	14.24
A_23_P10815	10.69	10.594	11.22	11.031	10.757	11.09	12.379	11.848	11.618	11.031	12.07	11.957	11.241	11.194	10.851	11.26	11.145	10.357	11.27	11.089	11.397	11.427	11.749	11.15	11.403	10.867	11.23	11.644	10.585	10.89	10.872	11.082	11.182	10.745	10.445	10.864	11.156	11.219	10.759	10.217	11.438	11.195	10.883	11.313	10.695	11.358	11.113	10.792	11.786
A_23_P108157	6.834	6.927	5.969	6.779	6.527	7.014	5.981	7.405	6.785	7.971	7.901	6.85	7.255		6.236	6.413	4.272	5.805	6.361	6.976	6.354	7.529	5.975	6.828	5.74	6.851	6.632	5.818	8.195	7.49	5.891	5.798	6.289	7.809	8.501	8.432	6.631	6.382	7.558	6.425	7.017	7.491	6.546	5.067	5.103	6.957	7.205	6.413	7.009
A_23_P108170	2.473	2.25	3.286	3.271	2.227	2.826	4.534	3.348	3.329	4.461	1.557	3.83	4.311	3.28	2.057	3.492	4.465	3.71	2.829	1.2	3.478	3.129	2.932	3.922	2.732	2.184	5.37	1.413	2.268	3.325	1.232	2.748	2.323	1.32	1.233	1.065	1.083	1.263	1.178	1.32	3.324	3.168	1.522	2.301	2.554	1.21	2.381	3.308	2.954
A_23_P108180	4.034	4.376	3.534	3.712	3.274	3.915	2.656	3.653	4.129	5.924	4.486	4.305	4.628	3.263	3.525	3.439	2.322	4.219	3.381	3.378	4.205	3.922	4.128	3.385	3.906	4.578	2.928	3.828	3.886	4.091	3.006	3.675	2.832	3.047	3.286	4.13	3.239	2.844	4.073	3.308	3.826	3.195	3.379	3.149	3.381	3.167	2.966	3.664	3.194
A_23_P108200	6.395	4.978	5.033	7.137	7.251	5.066	6.671	5.462	4.643	6.362	7.094	5.261	4.95	6.565	5.116	4.591	4.831	5.046	5.736	6.446	7.3	7.679	4.952	6.36	5.248	5.317	5.267	4.444	8.314	8.281	6.407	5.807	5.555	4.241	5.398	6.055	4.152	3.445	7.102	7.18	6.876	7.432	5.094	3.839	3.519	5.547	5.178	6.281	6.617
A_23_P108216	10.194	8.336	8.724	8.312	9.526	8.319	6.799	9.925	9.535	10.939	5.356	9.178	10.064	6.696	8.6	9.186	6.999	9.827	8.779	6.961	9.236	10.777	7.547	8.061	8.473	11.554	7.547	10.911	10.323	8.627	10.252	8.84	10.142	9.508	10.2	10.669	9.723	10.716	10.587	8.917	9.788	11.115	9.024	9.61	4.562	11.286	9.917	11.821	10.235
A_23_P108221	3.081	3.218	2.928	2.263	2.002	2.578	2.701	3.254	3.175	5.034	2.347	3.523	3.776	2.962	3.85	4.051	2.95	3.825	2.332	3.54	3.015	5.215	3.895	2.828	4.613	4.28	3.291	4.839	4.025	3.739	3.648	3.878	3.543	3.921	2.459	3.864	3.541	3.893	3.436	3.942	4.736	3.883	3.75	2.864	2.896	4.073	3.294	4.131	3.293
A_23_P108244	13.363	14.308	13.056	13.407	13.183	13.262	12.632	11.862	12.257	13.226	12.705	11.533	12.954	13.069	14.065	14.336	12.761	14.183	13.314	13.624	12.93	14.56	12.646	13.039	12.867	13.865	13.764	13.136	13.697	14.926	14.124	13.482	13.181	13.902	14.247	14.069	12.914	13.114	14.063	14.221	13.38	13.922	13.368	13.447	13.103	13.32	13.206	12.952	13.382
A_23_P108265	6.181	6.073	6.496	6.26	6.436	7.349	7.701	6.714	6.711	7.756	8.199	8.394	6.024	4.874	3.963	2.183	3.363	7.398	4.469	2.92	6.24	5.079	7.087	6.802	5.53	5.748	5.692	5.254	5.993	5.015	3.765	4.88	4.671	5.252	5.039	4.625	3.696	4.542	5.432	6.041	4.742	4.311	5.426	4.327	4.128	3.513	4.737	4.086	3.734
A_23_P108280	9.717	9.372	9.009	9.789	9.438	9.874	5.861	11.218	11.268	11.187	9.769	11.555	11.333	9.585	9.058	9.062	6.666	7.698	9.906	10.592	11.169	9.379	11.258	10.513	10.393	11.153	8.442	10.978	10.826	10.287	9.46	9.968	10.131	10.631	10.724	10.795	10.726	10.965	10.589	9.679	9.888	9.777	8.811	6.506	8.067	11.063	10.163	9.781	9.975
A_23_P108294	8.35	8.037	7.758	8.387	9.419	8.321	9.028	9.037	8.018	9.311	8.481	7.467	9.229	8.176	6.817	6.288	8.543	10.793	8.325	6.762	7.607	7.062	7.245	8.772	7.258	7.443	11.51	6.973	7.428	11.14	8.523	6.954	8.094	6.137	7.661	7.548	8.899	8.672	9.005	8.932	8.695	6.535	8.459	10.814	9.617	7.885	6.516	6.751	10.032
A_23_P1083	8.985	9.661	8.87	8.512	8.337	9.126	7.56	7.798	7.545	8.88	6.427	7.67	9.136	10.235	6.446	6.423	11.081	9.412	8.584	8.644	9.169	6.768	7.09	8.996	7.31	8.446	8.824	8.092	8.864	8.686	9.671	8.153	9.298	7.464	10.01	9.655	8.604	8.787	8.909	9.328	6.69	6.21	9.363	10.861	8.956	7.535	8.747	8.968	8.845
A_23_P108303	12.649	13.681	12.12	13.133	12.395	12.872	11.258	11.016	11.702	12.083	12.383	11.429	11.942	12.375	13.434	13.611	12.571	13.178	12.594	12.942	12.395	13.195	12.572	12.035	12.681	12.897	11.621	12.653	12.588	12.507	12.68	13.054	12.277	12.652	13.099	13.367	12.381	12.209	12.872	13.687	12.771	13.051	13.092	12.612	12.1	12.645	13.107	12.988	12.885
A_23_P108314	4.503	5.975	4.829	4.839	5.184	5.247	4.706	5.269	4.843	4.031	4.904	4.495	4.16	6.056	3.647	2.936	7.378	3.542	3.802	6.109	4.696	5.029	4.387	5.584	4.546	5.062	5.772	5.402	6.046	4.175	5.12	4.89	5.052	3.728	5.374	6.225	4.188	5.094	6.035	4.205	5.021	5.778	4.145	4.891	6.561	5.689	5.461	5.924	5.572
A_23_P108326	9.649	9.721	9.33	9.412	9.193	9.422	8.935	9.881	9.616	10.456	9.343	9.863	10.384	8.848	9.867	10.484	8.444	9.406	8.83	10.752	9.772	10.152	10.074	9.262	10.06	10.264	9.096	10.852	10.716	10.362	10.546	9.108	9.546	10.535	11.404	11.519	8.924	9.741	10.701	9.769	9.594	10.724	9.62	7.54	8.014	10.774	10.063	10.693	10.082
A_23_P108331	11.634	12.375	11.916	11.639	11.569	11.478	11.806	11.823	12.146	12.515	11.903	11.94	11.855	11.644	11.292	11.574	12.079	11.323		11.916	11.437	12.258	11.836	11.769	11.626	11.749	11.307		11.94	11.843	12.116	12.108	11.72	11.903	12.058	12.085	11.466	11.864	12.473	11.353	11.213	12.257	11.554	11.578	11.566	11.73	11.722	12.061	12.196
A_23_P108342	6.165	6.54	5.494	5.508	5.368	5.825	4.653	5.231	5.437	4.677	5.378	5.62	4.766	4.913	5.581	5.775	4.345	5.682	5.863	4.563	5.19	6.891	5.516	4.865	5.532	5.979	6.018	5.606	5.622	6.108	6.135	6.017	5.667	5.918	5.156	4.818	6.31	5.676	5.679	6.043	6.331	5.518	6.399	6.761	6.281	5.892	6.231	6.212	5.954
A_23_P108376	8.682	8.703	8.627	9.203	8.689	8.789	9.163	8.47	9.266	8.632	9.134	9.252	8.848	9.436	9.258	9.142	9.496	8.604	9.186	9.103	9.042	9.434	9.933	9.292	9.03	9.218	9.274	9.213	8.85	9.109	9.125	9.051	8.768	9.705	8.441	8.253	8.483	9.043	9.081	9.005	8.693	9.411	8.692	9.069	8.935	8.85	9.045	8.656	8.547
A_23_P10839	9.033	8.349	9.738	9.265	9.677	9.373	9.576	8.812	8.876	7.596	8.9	8.099	8.769	9.526	9.263	9.05	11.224	9.066	9.536	8.986	9.809	9.002	8.242	9.151	8.582	9.406	9.394	8.731	9.231	10.28	9.168	9.105	9.428	9.429	9.242	8.657	9.25	9.081	9.42	9.171	9.545	9.272	9.229	10.091	10.696	8.972	9.037	9.374	8.99
A_23_P108394	9.203	8.806	8.838	10.005	9.111	8.576	10.59	8.67	10.238	7.041	9.102	9.555	8.667	9.598	8.452	8.978	8.716	7.905	9.776	8.815	9.64	10.63	9.093	8.764	8.448	7.599	9.387	9.402	9.135	9.15	7.633	8.794	8.933	7.941	8.163	9.425	9.252	8.172	9	8.599	9.545	9.935	9.088	8.709	9.443	9.535	9.761	8.437	9.847
A_23_P108404	7.786	7.466	7.755	8.274	7.81	8.013	9.807	8.183	7.846	6.694	9.153	8	7.589	7.844	7.592	7.05	8.939	7.298	6.82	7.709	8.005	8.168	8.381	7.514	7.898	7.698	8.309	8.266	8.635	8.735	7.494	8.064	7.767	7.814	7.718	6.714	7.797	7.816	7.503	7.793	7.839	5.946	8.243	7.834	9.57	6.638	6.774	7.165	6.426
A_23_P108415	12.009	11.926	12.963	12.361	12.201	12.17	12.356	11.869	11.984	11.284	12.713	12.063	11.744	12.117	12.182	12.501	12.715	11.123	12.312	11.306	12.378	12.514	11.98	11.897	12.146	12.02	12.467	12.103	11.912	11.938	11.023	11.681	11.379	11.869	10.849	11.587	12.193	11.367	11.409	11.336	12.345	12.667	12.036	12.428	13.121	12.254	12.198	12.111	12.503
A_23_P108427	3.495	3.376	3.652	2.506	4.03	3.521	3.295	2.888	2.267	4.943	3.652	2.277	3.791	3.09	1.93	2.504	2.049	3.296	3.329	1.345	3.118	1.75	3.045	2.51	2.81	3.395	2.416	1.335	1.321	3.056	1.291	1.248	3.504	1.84	1.229	1.36	1.286	2.496	3.996	3.239	2.748	2.495	3.33	2.197	2.852	1.512	2.718	2.575	1.289
A_23_P108437	10.473	10.505	9.544	10.22	10.382	10.172	10.798	11.047	10.586	10.351	11.317	10.995	10.921	9.421	10.771	10.656	8.528	9.441	9.724	10.589	11.131	11.105	10.224	9.457	10.404	10.784	11.614	10.946	11.745	11.115	10.39	9.582	10.696	9.943	11.015	10.747	10.441	10.908	11.607	9.839	11.013	9.926	11.175	8.568	9.597	10.927	10.59	10.789	11.658
A_23_P108463	4.115	4.979	4.885	5.564	4.45	4.624	5.392	4.348	4.333	3.98	4.324	3.694	3.759	4.703	5.029	4.734	7.56	4.575	4.95	5.363	5.15	3.983	5.108	4.778	5.766	5.482	5.281	4.7	5.677	6.032	5.215	5.667	4.942	5.86	4.267	1.728	5.005	5.272	5.613	5.15	5.064	4.457	5.114	5.557	5.843	5.013	4.542	5.055	4.795
A_23_P108492	4.329	3.7	1.876	3.774	3.485	3.129	3.122	2.944	3.078	1.933	3.275	2.824	2.383	2.415	4.361	4.189	3.675	1.42	3.533	4.293	5.247	4.322	2.681	2.889	4.334	3.436	3.774	3.864	4.936	5.148	2.903	4.273	2.347	4.072	4.115	6.4	3.572	1.318	1.673	1.381	4.802	3.248	4.41	2.388	3.774	3.331	3.681	4.217	4.55
A_23_P108501	7.014	7.37	6.886	7.337	7.63	7.23	5.624	7.037	7.592	6.317	5.725	6.353	6.396	9.351	6.084	5.812	9.054	6.963	7.74	7.747	7.447	4.731	6.734	8.379	6.164	7.805	6.627	6.797	6.869	6.176	8.396	6.728	8.17	6.882	7.231	6.619	7.503	6.701	7.213	6.504	5.38	5.352	7.916	9.171	6.496	6.181	6.429	6.328	6.652
A_23_P108514	9.632	8.596	10.394	9.856	9.964	9.523	9.888	9.408	8.641	9.623	9.16	9.876	10.338	9.561	10.371	10.171	9.857	10.546	9.997	10.142	10.394	10.995	10.18	9.685	10.08	10.707	9.374	9.763	10.499	10.45	9.431	10.545	10.126	10.269	10.244	9.928	9.967	10.393	10.582	11.014	10.734	11.13	9.961	9.939	10.237	9.868	10.228	10.261	9.795
A_23_P108522	12.125	11.864	11.807	11.737	11.658	11.637	11.439	11.926	11.437	11.981	12.086	12.204	12.04	12.257	12.315	12.428	11.906	11.974	11.699	12.504	12.713	12.635	12.919	12.458	12.706	12.504	12.355	12.491	12.74	12.469	11.874	13.213	12.405	12.711	12.432	12.303	12.208	12.351	12.647	12.293	12.078	11.849	12.143	12.217	12.866	12.104	12.595	12.403	12.215
A_23_P108534	7.374	7.51	6.326	5.421	5.892	5.843	9.777	7.738	7.174	5.942	6.097	7.487	9.193	6.341	6.063	6.301	4.659	6.993	4.676	6.074	5.21	5.864	5.54	5.876	5.298	5.519	5.845	6.671	5.165	6.136	6.986	5.785	7.043	5.545	6.655	6.507	5.52	7.227	6.432	6.799	8.386	8.403	7.861	7.341	6.504	6.091	5.537	6.677	6.252
A_23_P108546	1.267	1.285	1.317	1.262	1.265	1.264	1.23	1.278	1.3	1.361	1.247	1.255	1.263	1.254	1.374	1.45	1.369	1.378	1.364	1.425	1.307	1.321	2.695	1.298	2.217	1.443	1.486	1.371	1.303	1.483	1.341	1.356	1.274	1.563	1.246	1.593	1.364	1.405	1.595	1.351	1.774	1.635	1.309	2.089	1.531	1.573	1.358	1.648	1.439
A_23_P108554	12.713	12.494	12.436	12.931	12.512	12.616	13.469	12.71	12.688	11.841	13.315	12.929	12.566	12.632	12.546	12.666	13.166	11.869	12.841	12.388	12.866	12.798	13.131	12.649	13.061	12.533	12.96	12.826	12.643	13.116	12.746	12.909	12.82	13.371	12.403	12.155	12.569	12.688	13.049	11.961	12.604	12.433	12.733	12.713	13.089	12.661	12.562	12.596	12.845
A_23_P108564	1.721	1.83	2.288	1.874	2.139	2.623	3.067	2.374	2.2	2.9	2.198	3.827	1.646	2.844	2.09	1.286	1.231	2.227	2.342	1.248	2.563	2.028	2.57	1.866	2.893	1.121	1.271	1.28	1.208	1.337	1.258	1.212	1.712	1.137	2.123	1.256	1.281	1.245	1.32	1.209	1.292	1.196	1.021	1.226	3.303	1.302	1.288	1.28	1.346
A_23_P108574	6.938	6.623	7.085	7.165	6.829	7.135	6.974	5.927	6.047	5.649	7.051	6.404	5.54	6.623	7.333	7.482	7.942	6.258	7.165	6.977	6.713	6.924	6.934	6.358	7.021	6.624	6.944	7.069	6.162	6.65	6.751	4.743	6.281	7.327	6.859	7.011	6.832	6.504	6.449	7.231	7.347	7.509	6.926	6.431	7.168	6.783	7.301	7.362	6.872
A_23_P10858	7.248	7.077	7.157	7.525	7.22	7.164	8.373	6.59	6.757	5.55	6.37	7.233	6.142	7.163	7.041	7.083	7.803	6.444	7.075	6.676	7.005	7.574	6.754	6.982	6.919	6.689	8.244	7.495	7.113	7.287	7.206	7.016	6.744	7.359	6.216	6.393	7.099	7.113	6.947	6.615	7.072	7.404	7.794	7.475	8.244	6.8	7.225	7.283	7.32
A_23_P108592	3.679	2.15	3.62	3.477	3.278	2.897	2.483	3.391	3.741	3.817	4.056	2.985	2.613	2.389	3.74	3.741	3.696	2.358	3.795	3.858	3.555	4.066	4.6	2.619	4.229	3.142	3.362	4.123	3.973	4.16	3.639	4.625	2.873	4.036	3.468	2.516	3.734	4.14	1.622	3.834	3.985	1.573	4.141	3.368	3.78	3.765	2.81	4.14	3.351
A_23_P108604	10.046	10.628	10.901	10.231	10.139	10.065	11.586	9.303	9.528	8.453	10.796	9.772	9.247	10.999	10.452	10.468	12.849	9.874	10.641	10.877	10.745	11.591	10.921	10.543	10.529	10.065	11.519	10.669	10.458	10.375	10.856	10.711	10.684	10.483	10.665	10.405	9.902	10.256	10.114	10.223	10.225	10.72	11.09	9.747	11.144	10.585	10.381	10.783	9.626
A_23_P108641	11.48	11.183	10.581	11.042	10.753	10.749	12.085	11.096	10.874	11.095	10.921	11.161	11.033	10.273	12.112	12.172	11.489	11.37	11.075	10.879	11.212	11.635	11.049	10.752	11.056	10.868	10.952	11.372	11.153	11.82	11.095	10.755	10.91	12.178	10.816	11.131	11.315	10.977	10.913	11.054	12.085	12.073	11.686	10.959	11.698	11.405	11.234	11.814	11.332
A_23_P108657	8.039	7.099	7.233	7.665	8.028	7.933	7.559	7.273	7.041	6.391	7.25	7.588	7.115	7.761	8.098	7.8	8.056	7.425	7.302	7.675	7.738	8.165	7.575	7.678	7.91	7.594	8.435	8.065	7.637	8.986	7.467	8.427	7.649	7.487	7.974	7.607	8.077	7.414	7.45	8.147	8.109	7.209	7.528	8.677	8.714	7.66	8.037	7.926	7.342
A_23_P108662	12.382	12.861	12.818	12.073	12.122	12.367	14.102	13.322	13.416	13.544	13.174	12.972	12.828	12.509	12.656	12.855	12.757	12.319	12.302	12.661	12.48	12.984	12.79	12.75	12.853	12.472	12.683	12.978	12.818	12.855	13.78	12.999	12.984	13.236	13.015	12.745	12.654	13.02	13.41	12.194	13.116	12.89	13.173	12.513	13.137	12.935	12.524	12.57	13.078
A_23_P108673	10.778	11.188	10.462	10.787	10.499	10.564	8.011	10.404	11.594	11.462	9.481	11.001	10.985	9.086	10.735	10.47	6.748	9.763	10.44	10.501	10.41	11.27	11.316	9.797	11.324	10.091	9.055	11.637	10.681	10.333	9.845	10.427	10.86	10.835	11.029	10.53	10.951	11.102	10.567	10.881	10.915	10.149	9.725	5.083	6.347	11.408	10.129	10.122	10.632
A_23_P108699	5.977	5.386	5.354	5.268	6.098	6.096	5.958	5.785	5.075	7.6	6.565	7.024	6.712	5.615	3.846	2.717	3.187	5.309	4.548	3.975	5.366	5.269	5.702	4.688	4.96	5.103	3.083	4.509	4.825	3.272	3.506	4.396	3.452	3.012	4.234	3.085	3.766	3.496	3.601	3.849	4.013	3.26	3.104	3.058	2.243	3.333	2.681	4.407	2.822
A_23_P10870	9.847	9.565	8.795	9.303	8.813	9.471	9.178	8.447	8.505	9.076	9.624	9.024	9.173	9.258	9.697	9.626	9.556	8.703	9.22	10.355	9.562	10.736	9.88	8.971	10.252	9.817	9.743	9.988	9.452	9.669	10.109	10.495	9.94	10.578	9.656	9.495	9.448	9.349	9.981	10.034	9.885	9.86	9.361	9.122	9.887	9.464	9.858	10.094	9.342
A_23_P108708	13.136	13.603	12.825	12.771	12.867	13.002	11.219	11.24	11.619	12.031	11.796	11.685	12.223	12.256	12.578	12.71	12.216	13.118	12.865	12.319	12.771	13.135	12.747	12.245	12.767	12.552	12.513	12.823	12.835	12.84	12.86	12.383	11.981	13.167	12.543	12.674	12.354	12.168	12.894	13.627	13.405	13.593	12.984	13.181	12.788	12.668	12.746	13.033	12.534
A_23_P10873	8.861	8.944	9.638	9.206	9.626	9.842	8.444	9.397	8.467	8.402	9.037	7.477	8.962	8.418	9.025	9.09	10.082	10.69	10.017	9.496	8.644	6.383	8.709	8.965	9.209	10.295	9.543	7.494	8.281	9.686	8.567	8.939	9.62	9.129	9.006	8.994	9.57	9.584	8.651	9.577	8.751	8.532	8.334	10.801	10.777	9.709	10.177	9.735	8.875
A_23_P108734	3.666	3.118	3.372	3.783	3.163	4.644	3.34	6.488	2.756	2.038	3.491	3.791	4.957	3.127	2.494	2.002	4.102	3.741	5.25	4.129	3.048	2.236	3.226	4.899	2.826	3.405	5.919	4.02	4.516	3.392	1.329	1.708	5.235	4.903	2.435	3.806	5.29	6.225	5.313	3.273	5.414	5.338	4.294	7.089	3.374	5.996	5.324	2.957	4.14
A_23_P108743	1.259	1.28	1.849	1.287	1.277	1.273	1.278	1.446	1.274	1.416	1.259	1.444	1.26	1.372	1.317	1.403	1.28	1.355	1.309	1.379	1.293	1.307	1.301	1.264	1.308	1.343	1.313	1.279	2.052	1.294	1.411	2.152	1.829	1.447	1.877	1.391	2.862	1.424	3.079	2.086	1.371	1.59	1.522	1.258	1.343	1.4	1.31	3.29	1.357
A_23_P108751	11.104	11.832	10.128	11.075	12.218	11.227	9.965	10.884	10.004	10.909	9.138	10.969	11.488	13.97	8.443	8.357	11.982	13.283	11.404	12.162	11.226	6.947	10.61	12.81	7.115	11.566	12.622	10.462	11.492	11.805	10.106	8.228	10.918	8.6	9.593	9.584	11.735	11.112	12.124	11.959	9.802	9.726	12.218	14.169	12.445	10.948	10.845	12.266	11.994
A_23_P108761	8.701	8.549	9.371	8.749	8.472	8.392	9.485	8.238	8.546	8.646	8.917	8.508	7.976	8.39	9.052	9.002	9.055	8.76	8.454	8.957	8.853	9.867	8.618	8.443	8.638	8.442	9.515	8.984	8.95	9.245	8.797	8.456	8.066	9.541	8.198	8.271	8.436	7.997	8.265	8.756	9.226	8.952	9.158	8.554	9.305	8.192	8.33	8.906	8.505
A_23_P108785	11.705	11.125	11.839	11.698	12.054	11.747	11.593	10.95	11.638	10.555	11.933	10.919	11.17	12.047	11.602	11.99	12.562	11.403	12.162	11.427	11.69	11.31	11.002	11.77	11.275	11.175	12.155	11.069	11.578	12.052	11.435	11.052	11.225	11.233	11.074	11.155	11.344	10.954	11.254	10.965	11.141	11.021	11.511	11.926	12.507	11.499	11.582	11.76	11.547
A_23_P108819	4.891	5.102	4.801	4.848	5.001	4.878	5.232	5.808	5.182	6.982	5.482	5.811	5.842	4.208	4.851	4.876	4.127	4.339	4.368	4.642	5.325	5.114	5.673	5.059	5.545	5.693	3.814	5.983	5.445	4.571	4.918	5.254	4.617	4.964	4.984	5.158	4.239	4.887	5.106	3.768	5.297	5.218	4.294	4.099	3.599	5.088	4.449	5.341	4.284
A_23_P108823	8.771	9.193	8.325	8.082	8.093	8.711	12.351	8.825	8.066	8.347	10.291	8.147	9.261	7.319	5.154	5.22	10.112	6.891	8.345	8.697	8.806	9.674	7.752	7.638	7.416	9.875	7.814	7.3	8	6.556	8.84	7.618	9.585	9.075	8.843	9.171	8.911	9.055	8.923	7.757	9.884	10.233	9.333	8.149	9.962	8.381	8.742	9.754	8.856
A_23_P108835	11.058	10.569	9.805	10.458	10.672	10.577	10.467	10.638	10.554	10.549	10.745	10.436	10.533	10.643	10.174	10.436	10.046	10.231	10.708	10.372	10.352	10.538	10.505	10.308	10.642	10.445	10.65	10.63	10.443	9.56	9.657	9.786	10.023	9.867	10.324	11.01	10.722	10.036	9.888	10.723	10.87	10.614	10.854	11.452	11.029	10.983	10.864	10.973	11.151
A_23_P108842	8.774	7.583	9.603	7.731	8.581	7.979	9.26	6.689	7.505	8.157	7.301	6.632	7.459	6.791	9.72	9.701	8.68	8.326	8.346	8.046	7.148	7.022	7.841	8.232	6.787	7.657	7.143	6.499	6.585	8.323	8.259	6.758	8.215	7.653	7.272	7.048	7.957	8.268	6.783	7.439	7.691	7.519	7.366	8.839	8.228	6.813	7.712	7.432	6.628
A_23_P10885	4.972	4.445	3.465	4.286	4.423	4.492	3.799	4.542	5.58	2.507	4.072	4.427	3.32	4.716	5.178	5.329	5.209	3.624	5.551	4.756	5.092	3.73	5.305	4.881	4.951	4.49	5.696	5.426	5.433	5.161	5.423	4.985	4.975	4.695	5.606	5.394	5.804	5.235	5.158	4.617	4.793	4.339	5.171	5.737	5.016	5.543	5.199	5.397	5.579
A_23_P108871	8.907	9.089	8.855	9.521	9.109	9.261	8.965	8.981	9.704	7.854	9.409	9.398	9.336	8.508	9.548	9.494	10.208	8.759	9.106	9.405	9.605	9.25	9.76	9.117	9.347	9.889	9.101	10.395	9.272	9.525	9.433	8.771	8.881	9.571	9.019	9.161	8.897	9.097	9.069	9.186	9.179	9.21	8.808	8.699	9.766	9.418	9.178	9.381	9.555
A_23_P108883	4.829	5.545	4.677	5.32	4.634	4.818	5.047	5.157	5.38	7.604	4.808	5.292	5.706	6.692	4.486	3.581	2.627	4.709	4.414	4.345	4.467	4.594	5.153	4.494	4.74	5.321	3.98	4.365	4.242	2.884	3.068	4.088	3.77	3.479	3.858	3.898	3.623	5.07	2.513	4.336	2.834	3.598	2.098	2.782	3.038	3.017	4.044	3.919	1.226
A_23_P108911	2.639	2.733	3.575	2.47	2.446	2.888	3.022	2.128	2.652	3.33	2.927	3.217	2.743	3.119	2.077	1.623	2.404	2.295	1.343	3.37	3.202	3.385	3.321	3.171	3.163	3.169	2.019	2.176	2.256	2.899	1.565	2.286	1.972	3.804	2.186	1.708	1.372	1.519	1.941	2.107	1.696	1.934	1.596	1.28	1.375	1.681	1.874	2.366	3.655
A_23_P108922	6.75	6.904	6.762	6.688	6.905	7.035	7.03	7.312	7.949	7.961	7.413	7.33	6.977	6.373	6.65	6.675	7.099	7.934	6.989	6.346	6.59	6.566	7.025	6.741	6.382	6.532	6.703	6.577	6.417	6.395	6.314	6.238	6.212	6.685	6.191	6.162	6.795	6.24	6.162	6.781	6.723	6.397	7.265	8.009	7.336	6.417	6.53	6.512	6.151
A_23_P108932	6.204	6.948	6.582	6.502	7.809	6.946	9.979	8.847	8.957	6.335	7.457	8.32	8.648	9.661	5.919	6.364	9.626	6.878	7.19	7.926	8.711	7.595	8.683	8.833	9.001	7.788	8.955	8.523	7.36	6.723	7.45	8.079	7.943	9.118	7.828	7.912	8.11	8.514	9.062	5.839	6.766	7.736	7.93	8.438	8.08	8.805	8.072	8.11	8.965
A_23_P108948	7.751	7.868	7.838	8.188	9.007	8.281	7.031	8.853	9.026	6.439	7.551	9.361	8.099	7.107	9.173	8.466	7.604	7.495	7.609	6.847	8.192	7.512	10.002	8.094	9.386	7.946	7.868	9.354	9.413	7.476	8.12	7.926	8.227	8.834	8.817	8.086	8.04	9.163	8.901	8.196	7.795	6.89	7.086	6.777	7.802	7.978	7.699	7.847	7.86
A_23_P108970	4.579	4.569	4.553	4.594	4.425	5.32	5.598	5.124	5.074	6.594	4.132	6.482	6.126	5.532	3.392	3.282	4.022	5.217	4.026	3.37	4.31	4.715	5.03	7.738	4.402	3.876	3.71	3.531	3.894	3.679	3.402	4.581	3.8	3.309	1.417	2.167	4.02	3.726	3.628	1.278	3.249	3.762	2.954	4.197	3.477	3.725	2.812	3.273	4.228
A_23_P108990	1.352	2.655	1.533	1.731	1.68	1.554	2.143	2.454	1.693	2.858	3.088	2.208	2.325	1.61	2.585	3.474	1.275	2.509	1.701	3.866	1.618	2.826	2.133	1.988	1.363	1.387	1.347	1.32	1.29	3.283	2.072	1.236	1.158	1.217	1.539	3.849	2.185	1.325	1.539	1.291	1.367	3.5	1.201	2.928	1.573	1.522	1.349	3.407	3.175
A_23_P108994	12.169	11.775	11.859	11.917	12.094	11.739	12.398	11.589	11.876	11.08	12.706	11.626	12	12.023	12.153	11.564	12.07	10.211	12.216	12.745	12.16	13.367	12.421	11.928	12.451	12.023	12.928	12.111	12.819	12.532	12.565	11.898	12.368	12.544	12.545	11.98	12.014	11.898	12.47	11.254	12.701	11.66	12.652	11.151	11.782	11.779	11.487	11.338	10.751
A_23_P109001	4.927	4.628	5.197	4.771	4.605	4.509	5.377	4.622	4.71	5.349	4.774	5.156		4.593	5.528	5.753	6.041	4.053	4.902	5.66	5.689	6.7	5.688	4.977	5.864	5.99	6.042	5.987	5.824	6.4	5.857	6.132	5.402	6.473	5.784	5.566	5.07	5.099	5.366	4.735	6.096	5.683	6.048	4.89	5.008	5.806	5.774	5.755	4.995
A_23_P109017	7.484	8.87	8.226	8.475	8.951	8.9	7.733	9.049	7.808	7.682	7.369	7.469	7.602	8.207	8.288	7.605	8.579	7.471	7.711	8.91	8.919	8.474	6.848	9.3	8.847	8.746	9.411	8.722	8.495	9.44	9.712	8.93	7.471	8.677	8.615	7.169	9.006	8.509	8.4	8.188	8.355	7.201	8.809	8.986	8.408	7.942	7.908	7.139	5.49
A_23_P10902	9.079	9.577	8.206	9.755	10.552	10.358	7.304	8.87	7.49	7.287	6.289	8.862	9.106	11.972	6.559	6.001	9.707	10.38	10.223	10.577	10.008	5.589	7.739	10.552	6.798	9.631	10.047	8.523	9.017	9.036	9.476	6.189	10.02	7.683	8.125	8.073	9.944	8.793	10.868	9.363	6.665	6.251	11.431	13.318	10.349	8.687	9.092	8.082	10.222
A_23_P109026	10.841	11.762	10.446	10.691	10.798	10.988	11.278	11.713	11.541	12.986	10.937	11.404	10.956	9.056	10.114	9.46	9.064	11.191	9.568	9.709	10.588	9.811	10.454	10.335	10.501	10.967	10.218	10.361	10.354	10.71	10.138	12.139	11.05	10.584	10.878	9.843	10.529	11.317	10.483	10.816	11.327	10.325	10.39	10.302	9.537	9.437	9.72	9.526	9.6
A_23_P109034	11.431	11.744	11.207	11.047	10.618	10.575	11.25	10.79	10.724	12.218	11.442	10.95	11.839	11.383	10.709	11.196	8.814	10.55	11.478	12.271	11.716	11.022	11.33	11.865	11.052	12.808	11.922	12.411	12.227	11.916	10.672	11.837	11.626	11.148	11.483	11.629	11.706	11.64	12.085	11.234	11.489	11.956	12.445	9.965	9.815	12.101	11.85	11.712	11.51
A_23_P109055	4.9	4.868	4.027	5.067	4.543	3.964	2.658	3.072	3.901	2.6	2.823	3.474	4.452	5.11	4.877	5.191	4.547	4.159	4.494	4.955	4.717	5.641	4.589	4.208	4.812	5.071	5.263	4.861	4.889	4.544	3.905	4.865	3.987	4.974	4.595	5.622	4.648	3.923	4.678	5.281	5.211	4.834	6.115	5.309	4.646	5.161	5.638	4.985	4.375
A_23_P109072	7.807	9.207	3.901	4.732	5.948	4.094	7.378	7.209	7.65	5.274	5.722	3.521	6.78	7.626	6.53	6.158	6.5	5.235	5.665	7.146	5.929	9.556	5.375	6.728	6.565	7.798	10.101	7.344	8.577	9.297	11.23	1.331	6.218	4.694	7.078	6.834	6.775	6.839	7.494	6.212	8.537	8.796	8.922	3.894	4.838	6.651	4.645	3.43	6.227
A_23_P10911	7.408	7.707	7.641	7.492	7.604	7.685	7.81	7.311	7.495	8.838	7.036	7.986	8.129	7.361	7.162	7.575	6.551	7.396	6.798	7.457	7.379	7.478	7.295	7.224	7.084	7.568	6.738	7.032	7.466	7.254	6.434	7.913	6.95	6.919	7.463	7.645	6.489	6.905	7.365	7.087	7.214	8.158	7.412	6.733	6.791	7.349	7.297	8.322	7.471
A_23_P109122	11.285	11.523	10.404	10.409	10.908	10.972	14.009	11.778	11.131	12.4	11.099	10.922	11.762	11.106	10.844	10.662	10.229	11.585	10.458	11.159	10.08	10.908	9.716	10.561	9.1	10.112	11.473	9.701	11.403	10.94	11.416	11.325	11.204	10.706	11.152	11.534	11.304	11.201	11.546	10.851	11.616	11.634	10.368	11.431	9.61	11.234	11.227	11	10.891
A_23_P109133	9.624	9.003	8.495	8.21	8.34	8.143	8.132	8.105	7.556	9.889	9.096	7.451	6.72	5.298	8.539	6.708	6.558	7.752	7.187	6.702	6.187	7.044	5.722	5.693	8.225	9.154	6.966	8.176	7.721	8.047	7.502	8.181	8.118	8.007	8.302	6.701	8.625	8.338	7.78	10.228	10.028	7.602	8.665	9.747	8.704	7.294	7.093	7.393	7.67
A_23_P109143	10.844	10.252	11.039	10.943	11.431	10.937	10.673	11.195	10.92	10.733	11.103	9.654	10.686	11.082	10.306	10.547	10.06	10.416	11.372	9.946	11.237	10.807	10.177	10.963	9.984	10.492	11.477	9.452	10.552	10.765	8.434	10.424	10.949	10.126	10.159	10.7	11.422	10.71	10.157	10.703	10.137	9.232	10.192	12.272	11.059	10.672	10.481	9.536	11.275
A_23_P109171	7.261	7.522	7.302	7.179	5.989	6.62	11.254	5.958	6.051	6.581	7.275	4.691	6.016	6.816	6.913	6.514	7.815	7.726	6.528	8.11	6.226	8.78	7.701	7.107	7.745	7.256	7.429	5.914	6.516	7.02	8.978	6.556	5.945	9.125	8.076	8.314	6.509	6.104	6.9	7.075	6.597	6.904	7.188	7.464	7.699	6.674	7.493	8.266	6.927
A_23_P109184	1.279	1.28	1.264	1.251	1.566	1.549	6.211	1.237	1.281	1.446	1.263	1.39	1.312	1.252	1.269	1.318	1.236	1.296	1.234	1.328	1.27	1.286	1.28	1.243	1.296	1.279	1.277	1.302	1.196	1.327	1.245	1.285	1.244	1.252	2.391	1.315	1.305	1.241	1.313	1.25	1.403	1.313	1.439	1.262	1.214	1.323	1.292	1.305	1.352
A_23_P109193	3.285	3.169	3.781	4.345	3.656	2.966	3.547	2.988	3.352	3.842	4.129	3.7	2.005	3.518	3.378	3.469	3.754	2.993	3.721	4.579	3.347	3.268	4.054	3.631	3.65	2.55	3.845	3.456	3.623	2.964	2.447	3.694	3.307	5.501	4.421	3.461	2.478	2.652	3.293	3.057	3.732	2.028	3.916	1.422	2.915	1.923	2.759	1.687	3.643
A_23_P109201	15.692	16.092	16.174	14.719	15.285	14.887	14.25	15.526	15.591	14.965	15.164	14.976	15.392	15.428	15.41	15.431	14.065	13.547	15.299	16.54	15.172	15.557	14.243	15.312	14.746	15.258	14.783	15.248	15.922	14.266	15.612	13.771	15.766	14.797	15.302	15.483	15.329	14.783	15.604	14.666	15.64	15.281	15.885	13.524	13.706	15.608	14.994	15.078	15.636
A_23_P109224	6.626	7.45	6.636	6.335	6.602	6.185	7.71	8.031	8.217	9.724	7.083	7.951	8.694	6.779	6.987	6.555	5.369	7.797	6.676	7.264	6.573	6.603	6.651	6.577	6.284	7.092	5.96	6.209	6.899	5.967	5.72	6.485	6.912	5.524	6.392	5.817	6.256	7.027	6.632	6.183	7.701	6.517	6.706	6.578	5.254	6.078	5.915	5.822	6.048
A_23_P109229	4.185	5.003	4.252	4.272	4.011	3.405	5.809	4.057	4.511	6.221	4.252	4.533	4.859	3.389	3.342	1.289	2.306	3.746	3.539	4.032	3.046	4.092	4.22	3.134	3.82	3.541	2.02	3.901	2.847	3.365	2.769	4.184	3.913	3.312	1.6	3.763	3.155	3.205	1.253	3.95	4.633	4.375	3.423	3.192	2.615	1.281	3.279	3.522	3.229
A_23_P109235	8.684	7.996	9.523	9.075	8.974	8.555	9.589	8.379	8.526	8.539	8.587	8.33	8.364	9.105	9.469	9.777	10.456	8.859	8.575	9.053	8.972	10.115	9.418	8.849	8.95	9.05	9.549	9.277	8.992	9.405	8.708	9.643	9.137	9.706	8.953	9.45	8.72	8.697	8.971	9.216	8.579	9.697	9.478	9.227	9.475	9.306	9.241	9.638	9.358
A_23_P109254	11.4	11.554	11.196	11.316	11.255	11.226	12.044	11.599	11.964	9.873	11.328	11.627	11.489	12.12	11.458	12.033	12.033	10.108	11.667	11.709	11.305	12.094	11.35	11.823	11.397	11.296	11.962	11.474	11.792	11.135	11.806	10.954	11.709	11.255	10.982	11.526	11.486	11.456	11.644	10.608	11.129	11.286	12.225	11.72	11.526	11.847	11.841	11.129	11.845
A_23_P109269	6.603	8.146	7.806	7.459	7.938	7.771	10.084	8.633	8.992	8.433	8.07	9.204	8.524	9.378	7.678	7.906	9.898	8.467	7.739	9.595	8.684	8.296	8.473	9.208	7.953	8.515	8.773	8.587	8.818	8.585	8.535	8.048	8.13	8.226	7.845	7.631	7.604	8.497	8.893	7.782	6.545	7.164	7.473	8.066	7.481	8.722	7.797	7.704	8.452
A_23_P10927	5.526	1.579	5.732	4.791	5.63	4.393	2.232	3.408	2.578	2.586	3.861	3.608	3.791	4.65	4.496	4.27	5.673	4.133	5.827	5.426	5.994	4.933	5.5	4.263	6.36	6.798	5.011	5.271	5.384	5.579	5.759	5.201	5.468	6.209	4.886	4.811	5.652	5.369	5.53	6.924	6.118	5.469	5.355	5.721	5.554	4.915	5.038	6.358	4.705
A_23_P109286	1.526	1.282	1.271	1.259	1.301	1.532	2.191	1.238	1.285	1.466	1.265	1.655	1.595	1.285	5.966	5.93	1.242	1.31	2.379	1.35	1.271	1.293	1.289	2.02	1.299	4.098	1.284	1.304	1.212	1.322	1.238	1.34	2.614	1.277	2.346	1.331	4.127	1.238	2.248	1.256	1.474	1.342	1.227	6.355	1.223	1.337	1.291	1.31	2.946
A_23_P109304	5.809	5.952	5.998	5.383	4.845	4.064	8.157	6.72	6.119	4.604	4.947	6.471	6.144	4.111	4.664	4.96	5.181	4.88	5.828	5.795	5.013	4.664	5.391	4.712	5.481	4.03	5.327	4.43	6.062	4.984	5.383	4.615	5.252	5.313	5.399	5.436	6.038	5.314	5.644	4.907	6.121	6.789	5.533	6.557	5.841	5.985	4.579	4.888	6.22
A_23_P109320	6.147	6.05	4.478	4.558	4.847	5.209	7.577	5.012	5.024	6.658	5.773	6.145	5.54	4.394	6.101	5.775	3.49	4.936	3.077	5.151	4.441	9.344	5.383	4.867	6.073	4.963	5.695	3.884	4.907	4.335	7.621	3.247	4.687	7.209	6.134	5.638	4.232	5.184	4.356	4.354	5.03	4.648	4.93	4.486	3.196	5.019	4.661	4.505	4.44
A_23_P109322	4.297	5.702	4.987	4.811	4.757	5.546	5.516	5.41	5.531	7.07	4.599	5.502	6.8	5.73	4.673	4.737	4.15	5.98	4.492	4.003	4.189	4.587	4.747	4.733	6.189	4.368	4.866	4.226	3.274	4.331	4.219	4.644	4.086	6.403	4.048	4.287	4.133	4.722	4.477	4.207	3.445	4.918	3.722	6.066	3.141	4.869	4.212	4.434	4.834
A_23_P109333	12.507	12.498	12.801	12.337	12.416	12.518	12.346	12.969	13.151	13.45	12.166	13.782	13.415	11.983	13.195	13.42	11.615	12.179	12.66	12.343	13.122	12.712	12.845	12.472	12.637	13.104	12.152	12.543	12.882	12.482	12.381	13.145	12.701	12.657	12.9	13.183	12.876	13.016	12.619	12.775	13.192	13.37	11.795	12.485	12.231	13.348	12.676	11.75	13.19
A_23_P109345	12.557	12.234	13.705	12.152	12.485	12.391	12.727	12.952	13.156	12.743	12.125	13.293	12.746	12.828	12.724	12.624	12.569	12.369	12.411	12.292	12.408	12.309	12.803	13.005	13.526	13.09	13.667	11.627	12.548	12.173	12.322	12.365	12.55	13.243	12.635	12.278	12.627	12.326	12.999	12.641	12.311	11.852	11.825	12.919	13.378	12.279	12.143	11.837	12.649
A_23_P10936	1.299	1.772	1.674	1.869	1.212	1.675	1.591	1.298	1.261	3.066	2.249	2.111	1.223	1.536	1.27	1.263	1.368	2.474	1.29	1.289	1.245	1.691	1.681	1.242	1.248	1.312	1.993	1.319	1.319	1.275	5.267	1.249	1.277	1.785	1.237	1.334	1.262	1.334	1.304	1.438	1.26	1.325	1.262	1.315	7.711	1.409	1.263	1.304	1.257
A_23_P109382	2.76	2.953	2.398	2.316	2.326	2.802	3.7	3.554	3.31	5.515	3.301	2.798	2.911	2.026	3.28	3.434	2.302	4.293	2.353	2.563	2.92	2.995	2.59	3.043	2.868	3.241	2.598	3.834	3.476	4.278	3.833	5.2	3.559	4.191	4.944	3.728	3.827	3.849	4.153	4.17	3.926	3.602	3.277	3.191	2.962	3.488	3.139	3.005	1.251
A_23_P109393	7.239	6.545	6.897	7.607	7.143	7.244	8.534	8.646	7.522	8.038	7.111	7.687	8.079	7.699	6.947	7.051	6.863	7.096	7.374	7.007	8.167	7.057	7.275	8.159	7.422	7.025	7.399	7.353	7.263	7.567	7.005	7.351	8.176	7.28	7.128	7.007	7.719	8.535	8.531	6.364	7.585	8.258	6.962	9.389	6.702	7.59	7.067	7.678	7.357
A_23_P109410	6.931	6.826	7.092	6.794	6.76	6.906	6.21	6.028	6.126	6.851	6.354	5.874	6.367	6.225	7.391	7.628	7.09	7.406	6.886	7.204	7.086	8.261	7.456	6.628	7.582	6.964	6.651	7.368	7.577	7.89	7.018	7.317	6.562	7.649	7.827	8.166	6.916	6.957	7.144	7.682	7.46	8.38	6.918	6.973	7.233	7.508	7.79	7.95	7.555
A_23_P109420	9.372	9.591	9.465	9.845	9.642	9.852	8.781	8.338	8.36	8.436	9.724	8.719	8.958	9.085	9.319	9.017	9.861	9.801	9.498	9.529	9.63	10.027	8.981	9.27	9.319	9.782	9.123	8.815	10.373	10.199	8.678	9.462	8.787	10.009	9.795	9.833	8.818	8.728	8.941	10.625	8.883	8.164	9.825	9.195	10.19	8.735	8.93	9.809	8.913
A_23_P109427	7.828	8.089	10.09	5.73	6.904	6.498	8.599	10.932	9.193	8.469	8.999	11.067	8.673	9.333	8.731	8.73	9.481	9.007	9.431	10.004	8.605	8.53	4.705	7.997	9.239	9.395	8.127	10.494	6.74	7.975	9.987	8.448	7.44	8.697	9.645	9.558	8.161	10.12	10.63	8.146	8.49	8.978	7.361	7.812	9.607	10.311	7.649	11.79	10.373
A_23_P109436	8.647	8.154	8.561	7.919	8.53	8.799	8.203	8.41	8.097	8.906	6.994	8.441	8.632	9.161	8.047	7.988	8.181	8.876	8.225	7.777	9.152	7.605	8.256	8.762	8.849	8.176	8.247	8.045	8.07	8.29	8.347	7.625	8.349	8.02	8.008	7.758	8.777	8.13	7.931	7.98	8.116	8.011	8.659	9.557	7.822	7.651	7.913	7.759	7.533
A_23_P109442	9.733	9.484	9.917	9.774	9.457	9.576	10.34	10.05	9.828	9.162	10.329	10.191	9.386	9.826	9.71	9.586	10.209	9.397	9.886	9.766	10.365	10.019	10.157	9.629	10.403	8.95	9.914	9.941	9.355	9.096	9.2	9.672	9.386	9.858	9.094	9.796	10.244	9.411	8.91	9.635	10.204	10.314	10.208	10.086	11.057	9.934	10.062	9.49	9.781
A_23_P109446	8.777	8.55	9.431	9.023	8.722	8.957	9.759	9.721	9.295	8.168	9.768	9.677	9.137	9.723	9.069	8.763	9.675	8.269	9.14	9.528	10.142	9.83	10.05	9.532	10.36	8.901	9.937	9.933	9.411	9.462	9.437	9.838	9.503	10.455	9.697	8.957	9.492	9.592	9.277	9.019	9.774	9.317	9.506	9.584	10.668	8.949	8.895	8.675	8.126
A_23_P109452	9.638	8.643	8.657	7.92	7.859	10.147	8.154	8.507	7.081	10.496	8.93	8.223	6.878	8.264	9.207	9.255	8.865	7.569	9.437	6.842	8.087	8.796	6.932	7.818	8.214	8.023	7.697	7.086	7.14	8.478	8.34	8.768	9.12	9.026	7.222	7.436	6.926	7.291	8.175	8.424	6.674	8.199	7.366	6.002	7.254	7.014	9.74	10.092	8.372
A_23_P10947	5.729	5.657	6.707	5.387	5.614	5.241	6.693	6.063	6.79	6.848	5.828	6.435	6.497	6.931	6.881	6.13	6.811	5.839	5.843	6.364	6.073	5.731	6.284	6.454	6.311	6.423	6.307	6.31	7.23	5.97	6.401	6.17	6.557	6.134	7.238	6.166	6.355	6.37	7.134	5.939	6.06	5.985	5.577	4.992	6.599	5.43	5.785	5.826	4.716
A_23_P109470	8.079	7.066	7.727	7.935	7.775	7.633	8.74	7.726	7.648	7.292	7.646	7.992	8.081	8.11	8.354	8.58	9.522	7.751	7.931	8.669	8.779	9.158	8.443	8.096	8.756	7.954	8.456	8.993	8.173	9.71	8.131	8.546	8.115	9.233	8.511	8.13	7.827	8.069	8.089	7.973	8.534	8.903	8.465	8.201	8.569	8.226	8.522	8.67	7.934
A_23_P109488	6.015	3.713	6.947	5.311	6.552	5.7	4.464	5.524	5.757	4.091	6.201	4.974	5.593	6.605	5.974	6.078	6.174	5.204	6.333	7.005	6.583	6.067	5.564	6.659	5.91	5.516	6.77	6.477	5.715	5.531	5.603	6.78	6.716	5.798	5.556	5.916	6.24	6.338	6.317	5.968	5.226	5.471	5.703	6.932	7.403	5.726	6.291	7.197	5.626
A_23_P109508	6.47	5.075	7.592	6.18	7.146	6.599	4.546	4.471	5.207	4.611	5.151	2.956	4.665	7.51	7.412	7.475	7.706	7.527	7.046	7.372	6.306	3.246	5.59	7.947	4.936	6.823	7.236	5.7	6.113	8.021	7.242	6.185	7.161	7.067	6.713	6.934	6.759	6.458	6.624	7.307	6.179	7.208	6.733	8.176	8.383	6.811	7.518	7.531	6.565
A_23_P109547	8.865	9.367	7.787	8.645	8.739	8.916	9.055	9.209	8.962	9.42	8.751	9.635	9.181	8.614	8.733	8.912	9.377	7.837	8.591	9.194	8.843	8.899	9.435	8.346	9.294	8.575	8.807	9.401	9.404	9.093	8.055	8.652	8.852	8.934	9.073	9.36	8.898	8.506	8.716	8.878	9.297	9.075	9.461	8.239	9.083	9.006	8.883	8.57	8.935
A_23_P10956	3.74	3.634	3.454	4.354	4.204	2.735	2.822	4.598	4.526	5.429	3.085	3.196	4.888	6.13	4.096	4.008	4.903	3.298	5.525	4.779	5.281	4.161	4.206	5.451	6.026	4.572	4.198	5.297	5.026	4.01	3.869	4.182	5.613	1.36	4.768	5.445	4.882	4.591	4.39	3.923	6.661	5.842	5.887	6.123	6.225	6.007	4.823	6.189	6.145
A_23_P109593	8.847	8.652	9.171	8.603	8.66	8.833	8.331	8.602	8.544	8.569	8.964	8.793	8.727	8.895	9.079	9.534	9.153	8.884	8.95	9.223	8.973	9.88	9.145	9.035	9.052	8.727	9.236	9.27	8.783	10.539	8.926	9.397	9.189	9.478	9.405	9.373	9.051	9.227	9.337	9	9.554	10.065	9.176	9.337	9.619	9.392	9.493	9.524	8.605
A_23_P109606	8.069	7.193	7.832	8.163	8.16	8.332	9.525	8.52	8.773	8.581	8.165	8.577	8.065	8.129	8.182	8.946	8.685	7.476	7.718	8.347	9.024	8.906	8.286	8.358	8.709	7.561	8.385	9.112	8.433	8.708	7.796	7.926	8.119	8.777	7.881	8.452	7.749	8.09	8.611	7.326	8.244	9.02	8.24	7.573	8.493	8.913	8.636	8.688	8.948
A_23_P109614	1.373	1.759	2.105	1.716	1.738	1.758	1.9	1.6	1.516	2.905	1.715	1.498	1.464	1.462	1.645	2.012	1.916	2.718	1.823	1.887	1.937	1.836	1.546	1.54	1.573	2.252	1.681	2.206	1.609	2.021	1.916	1.67	1.318	3.977	1.753	1.968	1.711	2.023	2.086	1.537	1.64	2.112	1.466	1.719	1.832	2.367	1.8	2.188	2.103
A_23_P109636	10.474	10.778	11.43	10.833	11.212	11.088	11.808	11.816	12.081	11.441	11.759	11.293	11.039	11.582	10.584	10.305	10.024	10.561	11.662	11.793	11.428	11.594	11.61	11.452	10.486	11.72	10.878	10.756	10.722	10.814	11.22	9.888	11.961	12.042	11.624	10.809	11.003	11.301	11.195	10.833	10.953	10.126	11.475	10.355	11.286	10.911	10.197	10.791	10.341
A_23_P109643	9.365	9.813	9.836	9.341	9.668	10	10.721	10.059	10.338	10.745	9.75	9.865	10.312	10.151	9.192	9.718	10.193	10.06	9.317	9.436	9.697	9.529	9.496	10.163	9.544	9.618	9.657	9.475	8.928	9.412	9.579	10.585	9.66	9.014	9.002	9.622	9.316	9.82	9.598	9.893	9.225	10.1	8.96	10.3	10.169	9.995	10.315	10.42	10.209
A_23_P109655	7.921	5.782	8.236	8.122	7.936	8.593	8.213	7.159	8.635	6.728	9.315	5.821	6.137	9.64	6.093	5.908	8.502	7.261	8.205	9.29	9.433	9.635	8.533	7.984	9.749	10.09	7.665	6.877	7.552	6.836	7.793	6.635	7.044	9.186	8.814	8.957	7.261	6.693	9.002	9.511	9.175	8.392	8.901	8.423	9.917	6.657	7.576	6.695	9.031
A_23_P10966	2.532	2.136	1.77	3.778	1.999	2.004	1.555	6.966	1.245	5.426	1.504	1.752	5.547	1.396	7.84	7.292	2.047	1.283	4.621	1.312	2.554	2.225	1.829	3.983	1.257	1.362	3.181	1.225	1.21	1.236	1.224	1.792	4.172	4.108	1.417	1.272	5.282	6.057	1.318	3.893	1.352	1.357	1.287	4.508	5.602	5.151	1.233	1.259	5.79
A_23_P109677	11.493	12.075	12.208	12.219	12.016	11.795	11.766	10.856	11.298	11.019	11.581	11.554	10.752	11.851	12.006	11.841	12.591	11.721	11.755	11.969	11.785	12.172	11.419	11.366	11.6	11.468	11.552	11.424	11.647	11.714	11.778	12.666	11.675	11.88	11.749	11.711	11.314	11.307	11.238	12.289	12.219	11.737	12.288	12.015	12.658	11.332	11.385	11.418	10.838
A_23_P109682	9.813	9.42	10.231	9.626	9.57	9.858	10.11	9.79	9.622	8.302	9.674	10.013	9.513	9.594	10.034	10.001	9.46	10.232	10.137	9.399	9.376	9.685	9.454	9.533	9.377	9.656	9.491	9.371	9.171	9.209	9.452	9.504	9.266	9.059	9.69	10.255	9.985	9.179	9.237	9.921	9.744	9.788	9.962	10.579	10.379	10.051	10.078	10.24	10.462
A_23_P109720	1.34	1.343	1.602	1.349	1.331	1.635	1.273	1.3	1.371	2.178	1.642	1.432	1.364	1.38	1.405	1.671	1.355	1.611	1.319	1.667	1.376	4.55	1.372	1.75	1.464	1.683	1.44	1.513	1.32	1.67	1.345	2.025	1.96	1.623	2.224	1.835	1.508	1.383	1.882	1.473	1.89	1.965	1.425	1.377	1.284	1.823	1.448	1.638	1.652
A_23_P109733	6.652	6.982	7.686	6.928	6.7	6.596	6.119	6.987	6.376	6.21	6.925	6.999	6.218	6.859	5.339	5.732	7.949	6.562	6.829	7.094	6.753	6.409	5.949	6.893	6.185	6.817	7.124	7.238	6.378	6.279	6.694	6.621	6.464	6.264	7.209	7.14	6.79	6.996	6.804	6.279	6.891	6.11	7.063	7.608	6.958	6.818	6.469	7.325	7.29
A_23_P109768	12.415	12.638	12.968	12.541	12.62	12.601	12.816	12.11	12.269	12.073	12.248	11.834	12.307	12.553	12.518	12.428	13.074	13.258	12.403	12.463	12.462	12.677	12.571	12.215	12.694	12.833	12.453	12.437	11.933	13.053	12.575	13.217	12.328	13.277	12.671	12.558	12.681	12.526	12.312	13.12	12.591	12.204	12.969	13.331	13.736	12.296	12.521	12.856	12.345
A_23_P109774	8.666	8.523	8.627	9.07	8.873	8.972	8.94	9.237	9.452	8.466	9.446	9.173	8.95	8.912	8.779	9.26	9.015	8.981	8.99	8.76	9.389	9.137	9.039	9.034	8.656	8.487	8.692	8.804	8.438	8.776	8.684	9.27	8.817	8.573	8.624	9.064	8.852	8.703	8.588	8.515	8.958	8.778	9.154	9.132	8.786	9.204	9.007	9.052	9.474
A_23_P109785	8.996	9.023	10.056	8.869	8.924	9.351	6.749	10.456	11.202	10.021	9.533	11.399	10.789	8.821	8.294	8.179	6.452	7.565	9.274	8.399	10.613	7.925	8.857	9.26	9.811	10.204	7.872	10.333	10.499	7.714	8.919	8.83	10.301	8.783	10.374	9.864	10.687	10.658	10.515	9.089	10.666	10.499	9.008	2.944	3.447	10.798	9.229	9.967	10.388
A_23_P109794	3.981	3.342	3.49	3.706	3.575	3.081	3.384	4.2	4.031	4.317	5	4.252	3.831	3.522	4.519	4.353	3.352	3.965	4.044	4.441	4.386	4.744	4.11	3.455	4.612	4.41	4.458	5.01	4.581	4.271	4.284	5.022	3.633	4.393	5.16	4.556	4.216	4.114	4.304	3.881	4.845	4.349	4.615	3.56	4.159	4.469	3.784	4.72	3.944
A_23_P10980	3.261	4.611	2.624	2.947	3.005	4.807	1.442	3.51	2.427	1.055	2.583	1.334	2.771	4.505	2.239	1.046	4.976	5.349	4.802	4.537	3.516	1.021	1.75	4.566	1.749	1.218	4.914	2.566	3.532	3.065	4.362	3.201	3.575	1.352	1.224	3.702	3.725	1.275	3.673	3.11	1.258	1.223	4.748	6.695	3.726	3.637	5.154	4.425	5.348
A_23_P109812	1.289	1.333	1.295	1.634	1.278	2.012	1.855	1.55	1.793	1.619	4.402	2.054	1.534	1.424	1.302	1.387	1.257	1.369	1.281	1.42	1.291	1.322	2.156	1.265	1.328	2.262	1.464	1.316	1.24	1.339	1.247	1.738	1.69	1.339	4.127	1.406	1.327	1.254	1.431	1.289	2.279	1.512	1.298	1.327	1.246	1.422	1.311	1.685	1.376
A_23_P109821	12.334	12.905	13.344	12.257	12.738	12.589	12.585	12.694	12.585	13.013	12.464	12.935	12.72	12.614	12.678	13.019	12.7	13.518	12.537	12.612	12.994	13.086	12.783	12.646	12.571	12.963	12.447	12.414	12.062	12.637	12.269	12.656	12.727	12.911	12.61	12.695	12.639	12.886	12.907	12.556	12.701	13.052	12.694	13.057	12.894	13.207	13.238	13.265	13.121
A_23_P109843	3.489	3.936	4.051	3.368	3.389	4.151	4.503	2.513	3.549	4.89	4.423	4.889	4.414	4.162	2.645	1.215	1.319	1.793	2.452	1.368	3.1	3.205	4.27	5.234	2.857	2.481	1.183	1.297	2.608	2.442	1.31	1.292	1.378	1.653	1.283	1.295	1.231	1.359	2.134	1.752	1.224	1.219	1.287	1.246	1.317	1.276	1.227	2.879	1.222
A_23_P109864	9.944	10.247	8.724	8.975	9.416	9.119	10.011	10.504	10.327	11.988	9.981	10.265	10.675	9.092	8.601	8.411	6.892	8.955	8.027	8.54	9.187	8.903	9.304	8.967	9.269	9.153	7.822	9.292	9.247	7.865	7.76	8.747	9.462	8.898	8.644	8.222	9.025	10.004	8.822	8.145	9.991	8.921	8.809	7.303	6.952	9.018	8.587	8.514	8.626
A_23_P10987	8.811	9.218	8.815	8.416	8.471	8.794	7.916	7.048	7.543	7.707	8.613	7.758	7.312	8.548	8.341	8.289	7.778	8.039	8.516	8.54	7.615	9.335	8.377	7.383	8.709	8.318	9.359	8.036	8.309	8.692	8.373	8.482	7.527	8.385	7.83	7.924	7.461	7.458	7.535	8.638	7.808	7.867	8.136	7.969	8.873	7.666	8.236	8.45	7.471
A_23_P109877	8.825	8.782	9.022	8.583	8.919	8.995	9.216	8.808	8.577	8.983	8.762	8.602	8.781	8.984	8.791	8.983	9.005	7.512	8.874	8.773	8.956	8.981	9.137	8.985	9.014	8.981	9.31	8.76	8.604	9.094	8.311	8.367	8.828	8.814	8.571	8.617	9.092	8.494	8.897	8.21	9.007	8.984	9.087	9.185	9.144	9.19	8.976	8.617	9.055
A_23_P109881	16.555	16.895	16.512	15.596	16.634	16.686	15.329	17.627	17.075	17.477	16.934	17.265	17.587	16.97	17.74	17.944	15.072	14.374	17.162	17.627	17.194	16.733	17.765	16.851	17.361	17.276	16.234	17.017	17.429	16.151	17.13	15.88	17.462	16.833	17.265	17.429	17.162	17.374	17.714	16.296	16.285	17.207	14.673	9.658	14.316	17.944	17.429	16.263	17.793
A_23_P109895	7.571	8.207	9.457	9.011	7.881	8.717	9.759	7.811	8.639	8.395	9.932	9.131	8.002	9.191	8.928	9.259	8.564	7.545	8.02	8.652	9.749	9.396	9.958	9.558	8.975	8.214	8.194	8.894	8.471	9.2	9.2	9.57	8.978	9.435	7.957	8.288	7.275	7.895	8.77	8.414	8.529	9.255	8.871	7.903	9.084	8.346	9.464	8.923	8.597
A_23_P109907	14.451	14.646	16.179	15.374	15.181	14.86	16.793	16.505	16.679	13.77	16.184	16.802	16.103	17.265	16.29	16.526	17.085	14.283	16.533	16.307	16.741	15.991	16.711	16.934	16.037	15.278	16.997	16.444	16.212	13.041	15.913	14.62	15.982	14.108	14.555	15.802	15.557	16.29	15.435	13.125	14.124	16.206	15.446	14.245	15.148	16.741	16.438	15.587	16.895
A_23_P109913	8.638	5.976	7.844	7.242	8.767	7.461	4.509	4.733	5.949	2.342	4.604	2.651	5.883	6.918	9.175	9.011	8.793	7.866	8.793	8.357	6.44	3.065	6.689	8.341	3.602	7.111	7.483	5.081	5.338	6.74	6.403	4.887	7.252	5.898	6.045	5.898	7.881	7.323	7.248	7.088	7.167	7.382	7.621	9.982	8.373	5.667	7.323	6.069	6.755
A_23_P109928	11.307	10.888	11.318	11.597	11.309	11.405	11.479	10.688	10.771	10.701	11.41	10.907	11.129	11.367	11.227	11.132	11.172	11.104	11.545	11.406	11.653	11.568	11.441	11.208	11.496	11.545	11.151	11.295	11.001	11.085	11.129	11.215	11.343	11.66	11.282	11.045	11.154	11.172	11.294	11.206	11.645	11.363	11.652	11.424	11.174	11.132	11.091	11.324	11.178
A_23_P109934	6.716	7.287	8.252	7.683	7.121	7.999	8.478	9.363	8.188	6.454	8.586	8.588	9.147	8.356	9.446	9.476	7.697	7.158	8.42	7.313	8.509	7.301	8.924	9.282	8.755	8.511	8.069	8.801	7.887	7.574	9.158	7.887	8.892	8.439	8.168	8.323	8.674	9.254	9.386	7.577	8.675	8.989	8.205	8.018	8.26	9.089	8.516	8.619	8.803
A_23_P10995	4.466	4.992	3.982	4.452	5.112	5.053	5.873	6.013	4.091	4.238	2.819	4.138	5.293	5.897	2.781	3.877	5.976	5.067	5.771	5.424	3.71	3.294	3.186	5.504	3.526	4.177	5.318	4.656	4.503	4.73	4.835	3.635	6.263	5.852	4.595	2.524	6.174	6.214	5.945	4.993	4.139	3.478	5.24	7.803	4.371	4.073	4.214	2.204	4.636
A_23_P109950	6.52	6.024	6.533	6.182	6.049	6.603	8.867	7.199	6.946	7.918	6.454	6.935	7.051	5.831	7.38	6.762	6.547	5.792	6.646	6.552	6.011	8.001	6.909	6.136	6.998	6.659	6.95	7.113	6.3	6.806	7.076	5.903	6.726	7.488	6.634	6.492	6.454	6.765	6.672	6.923	7.172	6.81	6.809	6.853	6.852	6.138	6.537	6.076	5.441
A_23_P109964	3.254	4.561	3.389	3.448	2.806	3.884	2.866	2.55	3.531	5.221	4.848	4.513	4.606	2.891	1.347	1.511	1.691	2.68	1.338	3.195	3.609	3.191	3.38	3.249	3.201	3.789	1.343	2.849	3.76	1.346	2.339	3.303	1.927	1.606	2.14	2.886	1.989	2.587	2.854	2.352	4.343	1.739	2.845	2.082	3.591	1.533	1.961	1.453	2.609
A_23_P109974	3.778	4.086	5.352	4.804	4.418	4.27	6.326	2.842	3.064	4.524	2.673	3.456	3.441	6.12	4.491	5.009	8.927	6.524	5.185	5.29	4.423	3.676	3.98	4.883	3.22	5.158	5.801	4.791	3.626	7.93	5.831	6.043	5.102	5.074	4.708	4.264	4.083	4.96	5.1	5.292	4.298	4.354	5.611	6.889	7.334	4.046	4.948	4.629	4.206
A_23_P109988	8.259	7.269	9.481	7.702	8.531	8.494	6.182	5.551	7.617	5.892	6.822	5.352	5.815	7.963	8.327	7.952	8.524	7.753	8.285	7.169	6.692	3.665	5.996	6.907	5.708	7.464	7.695	5.799	6.416	7.441	6.682	6.174	6.882	7.086	6.395	6.376	7.783	7.03	6.202	7.756	7.428	7.236	7.938	8.574	9.153	6.787	7.213	7.434	6.254
A_23_P110005	8.897	8.77	9.543	9.156	8.841	9.114	10.063	9.427	9.238	9.86	9.584	9.453	9.675	9.435	10.122	10.467	8.52	9.724	9.307	9.154	10.033	9.798	9.598	9.645	9.969	9.807	9.133	9.896	9.059	9.176	10.463	10.106	9.46	9.704	9.608	9.693	9.593	9.829	9.804	9.769	10.357	10.963	9.845	9.776	10.122	10.016	10.025	9.786	10.197
A_23_P110022	5.246	5.604	5.15	5.332	5.092	4.959	4.381	4.78	5.088	6.651	5.707	5.449	5.137	6.088	4.199	3.685	8.048	4.783	4.13	5.152	5.273	5.528	5.098	6.113	5.436	5.829	5.14	5.413	5.104	4.617	5.212	4.802	4.992	5.131	4.954	4.757	5.014	4.875	5.701	4.705	5.646	4.106	5.529	6.322	5.215	3.939	4.568	4.793	4.319
A_23_P110031	7.074	7.57	7.614	7.517	7.567	7.466	8.344	7.706	8.227	6.617	7.642	7.279	7.009	8.753	7.875	8.394	7.864	7.375	7.643	7.378	7.955	7.816	7.69	8.016	7.243	7.424	7.883	7.448	7.243	7.857	8.104	8.009	8.659	8.392	7.488	7.572	8.145	8.554	7.391	7.532	7.824	8.274	8.159	8.278	7.901	7.823	8.303	7.721	7.511
A_23_P11005	14.555	14.51	13.906	13.931	14.256	14.426	14.846	15.587	15.58	16.368	15.123	15.105	15.889	13.361	14.322	13.999	13.399	15.707	13.567	14.011	14.085	13.936	14.082	14.026	14.615	14.897	14.101	14.352	14.512	14.514	14.549	14.943	15.006	14.397	15.129	14.225	14.795	15.181	14.62	15.264	15.164	14.656	14.392	14.31	13.816	14.162	14.332	13.934	13.104
A_23_P110052	4.458	2.664	2.617	2.936	2.526	2.792	2.85	2.537	2.08	3.563	3.933	3.552	3.345	2.943	2.242	2.865	1.529	2.211	1.601	0.927	2.049	2.456	2.395	2.546	1.425	1.047	2.285	1.946	2.541	3.319	1.605	0.927	1.299	2.23	1.753	2.533	2.044	1.729	1.242	1.506	2.135	0.927	1.337	1.957	1.333	2.997	3.195	1.345	1.342
A_23_P110062	9.301	8.902	10.156	9.465	9.301	9.288	9.462	9.438	9.285	9.311	9.291	8.992	9.157	9.02	9.766	9.715	10.421	8.025	9.052	9.201	9.611	9.548	9.698	9.211	9.651	9.508	9.453	9.7	8.712	9.559	9.332	9.905	9.624	9.71	9.381	9.338	9.056	9.587	9.632	8.863	9.276	9.594	9.385	8.865	9.441	9.73	9.097	9.57	9.334
A_23_P110076	8.495	8.286	8.771	8.736	8.456	8.441	8.213	7.716	8.298	7.667	8.532	8.027	7.737	8.427	8.481	8.169	9.806	8.303	8.576	8.332	8.419	9.181	8.811	8.323	8.862	8.676	8.424	8.634	8.267	8.751	9.259	9.243	8.448	9.033	8.571	8.395	8.273	8.118	8.714	8.643	8.648	8.741	8.906	9.196	9.318	8.181	8.293	8.68	8.222
A_23_P110090	4.94	4.865	5.582	5.542	4.261	4.2	5.417	5.059	5.964	2.43	5.632	5.811	4.664	5.293	6.278	5.999	5.442	3.233	5.595	5.43	5.317	4.917	5.659		6.364	5.196	5.617	5.975	5.425	5.5	7.129	6.189	5.961	6.088	5.151	4.778	5.789	5.145	6.541	5.298	5.202	5.179	5.598	5.452	6.464	5.616	5.241	6.065	5.613
A_23_P110108	4.144	5.316	4.555	5.799	6.375	6.036	5.657	3.273	5.152	4.168	5.599	4.167	5.49	7.702	3.655	4.088	5.946	4.328	6.18	6.932	5.364	7.18	4.423	5.668	5.231	6.48	6.828	6.136	6.375	5.872	4.433	3.027	5.473	5.948	6.317	5.596	4.912	4.391	6.273	6.762	5.102	5.067	6.958	3.759	6.94	5.526	5.48	6.118	4.651
A_23_P110116	7.606	7.792	8.251	7.522	7.741	8.408	7.209	8.14	8.633	8.847	6.961	7.862	8.227	7.992	8.041	8.446	8.405	7.35	7.54	8.959	7.375	6.504	7.312	8.131	8.217	7.972	7.572	7.675	8.265	7.85	7.884	7.729	8.05	7.499	7.852	8.056	7.622	8.038	8.02	8.52	7.974	9.025	7.144	7.679	8.689	8.874	8.897	8.004	7.923
A_23_P110122	9.046	8.913	9.602	8.83	9.276	9.392	9.42	9.131	8.906	8.025	8.464	8.991	8.596	9.639	9.384	9.579	9.33	9.237	9.919	9.636	9.614	8.361	8.536	9.379	8.477	8.439	9.154	8.972	8.255	7.985	8.503	8.695	9.056	8.449	8.486	8.932	9.337	8.93	8.502	9.201	9.105	8.132	9.195	10.432	9.62	9.489	9.736	9.076	10.276
A_23_P110135	2.722	3.051	4.065	2.534	1.984	3.261	2.966	3.296	2.18	3.453	3.073	3.314	3.582	2.984	4.231	4.209	3.232	2.602	3.405	3.726	3.007	3.086	3.67	1.97	4.5	3.338	2.806	3.53	3.565	3.473	4.267	3.913	1.798	4.14	1.368	2.137	3.227	1.934	3.626	3.807	3.623	3.585	2.292	3.395	3.132	3.858	3.439	1.306	3.624
A_23_P110151	6.789	6.939	7.026	6.268	6.119	6.761	4.121	5.925	3.554	5.655	4.902	7.131	5.616	6.125	4.19	4.469	6.644	6.831	7.227	6.834	4.969	4.693	5.693	5.924	7.02	6.582	6.552	6.143	6.513	5.538	6.753	6.621	6.074	5.521	7.661	7.848	6.556	6.856	6.101	6.378	6.32	6.721	5.585	7.54	6.543	7.307	7.19	6.522	7.387
A_23_P110167	13.608	13.852	12.913	13.272	12.575	13.326	12.762	13.541	13.693	13.689	13.508	13.345	13.401	12.184	13.477	13.66	11.121	13.325	13.222	13.709	12.954	13.129	13.906	13.024	14.538	13.315	12.243	13.792	12.632	12.255	12.412	13.199	13.114	13.412	13.242	13.654	13.297	13.276	12.479	13.997	13.689	13.916	13.451	11.955	11.529	13.794	13.777	13.207	13.989
A_23_P11017	6.031	5.914	6.806	6.159	6.501	6.652	8.429	8.078	7.568	4.498	7.513	8.619	6.448	5.641	7.005	6.544	6.05	5.128	6.686	6.135	7.118	6.395	6.992	6.048	6.744	5.991	6.102	6.98	6.545	5.652	7.805	6.876	6.615	6.55	6.08	6.315	6.658	6.757	6.705	5.23	6.999	7.068	5.729	5.939	5.056	6.612	6.445	5.693	6.189
A_23_P110175	8.87	6.281	6.649	7.834	7.233	8.192	4.373	7.3	7.393	6.358	7.175	7.75	7.144	6.811	6.877	6.34	6.214	5.753	7.753	8.29	7.283	6.263	8.884	7.105	8.59	8.17	7.137	8.593	7.254	6.377	6.38	7.517	7.536	7.188	8.2	7.297	8.211	7.802	6.845	7.04	7.759	5.793	6.521	7.774	6.406	6.548	6.809	6.852	7.148
A_23_P110184	9.357	8.8	8.941	10.796	9.215	10.007	8.979	9.391	9.814	9.016	9.947	11.738	10.339	8.085	9.291	8.994	7.247	6.417	11.049	10.577	10.422	10.416	10.804	8.546	11.197	9.771	7.827	11.35	9.233	7.784	7.997	10.522	9.477	10.146	9.331	8.776	10.217	10.156	8.583	9.56	10.134	8.907	9.165	6.191	8.268	9.978	10.036	8.691	9.022
A_23_P110196	9.531	8.302	7.275	8.22	6.314	8.638	7.765	7.167	7.549	7.5	8.187	6.831	6.473	6.016	7.697	8.163	6.202	5.459		8.3	6.724	7.982	9.154	7.277	7.944	8.027	5.779	5.981	6.47	6.338	7.427	6.799	6.781	6.412	7.132	7.671	8.29	6.995	6.604	8.26	7.409	8.595	4.903	6.85	6.856	7.462	8.305	6.912	8.303
A_23_P1102	3.948	4.38	3.638	5.743	3.89	3.305	5.708	3.127	4.362	4.891	5.139	4.47	3.962	5.097	4.183	4.44	5.833	3.456	4.221	4.806	3.73	4.317	4.473	3.807	6	4.401	5.913	4.257	4.779	4.873	5.208	4.727	4.167	8.84	5.326	5.375	9.656	4.04	4.497	3.251	4.79	4.619	5.033	3.987	4.599	3.874	4.657	4.229	4.553
A_23_P110204	1.405	1.251	3.388	2.129	1.847	2.361	1.653	1.57	1.647	1.312	5.636	2.063	1.253	1.238	2.861	3.668	4.185	3.284	2.654	1.342	1.274	1.284	1.259	1.363	1.334	5.684	4.159	1.311	1.276	6.498	1.282	3.132	2.642	1.24	1.574	2.861	3.345	1.3	2.214	3.218	1.572	1.355	4.441	3.158	7.369	3.479	2.7	1.304	2.847
A_23_P110212	14.09	13.256	14.465	12.72	12.317	12.898	11.84	14.324	14.503	13.928	13.939	13.547	14.191	11.489	12.307	12.109	9.93	10.443	13.282	13.972	13.321	11.492	13.419	13.041	12.328	13.388	11.423	14.694	13.079	11.501	13.041	13.873	13.53	12.352	13.385	12.622	13.919	14.208	13.237	12.018	12.728	11.865	12.179	11.164	10.571	13.346	12.514	11.514	13.92
A_23_P110234	4.661	4.737	4.732	4.607	4.099	5.166	5.547	4.122	4.653	6.023	5.209	5.535	5.398	4.472	2.886	1.22	3.662	4.84	3.658	3.26	3.954	4.523	5.013	4.672	4.632	4.53	3.283	3.95	4.665	3.612	1.328	4.049	1.445	3.37	4.47	3.771	2.828	3.677	1.099	3.292	2.966	3.404	2.337	1.242	2.098	2.827	2.104	3.89	2.368
A_23_P110243	9.649	9.376	8.859	9.085	8.897	9.247	8.942	9.358	9.621	7.671	9.046	9.771	8.96	8.812	9.314	9.109	8.841	8.24	9.447	9.584	9.183	8.342	9.726	9.19	10.783	9.329	8.878	9.866	9.204	9.075	10.011	9.559	9.463	9.615	9.46	9.122	9.509	9.576	8.986	8.822	9.148	8.99	8.734	9.432	8.098	9.502	9.189	8.679	9.359
A_23_P11025	5.262	5.204	6.214	5.317	6.628	5.475	4.561	5.105	4.645	5.271	5.779	4.547	4.845	5.008	5.901	5.778	6.35	6.428	5.632	6.038	5.355	5.873	4.604	5.354	5.612	6.111	6.079	4.899	4.867	6.766	5.294	5.918	5.103	6.07	5.393	5.284	5.315	6	5.382	5.622	5.076	5.537	5.197	6.327	5.715	5.721	6.024	6.317	5.259
A_23_P110253	4.718	6.011	5.233	5.737	5.775	5.718	4.454	5.621	4.253	4.472	4.353	3.993	4.425	6.394	4.229	4.74	5.966	6.172	5.857	5.623	4.602	5.413	4.761	6.552	4.56	3.745	5.867	4.268	4.42	5.763	5.593	4.671	4.621	6.215	4.703	5.146	6.142	4.62	5.737	5.024	3.882	3.837	7.298	8.165	6.222	5.505	5.043	5.884	6.97
A_23_P110266	2.787	5.343	3.642	2.227	2.542	2.631	2.285	2.377	1.607	4.074	2.756	2.009	3.708	2.451	3.129	3.538	1.674	2.535	2.588	3.338	6.187	2.454	3.14	2.342	3.088	2.852	2.659	2.138	2.638	3.03	3.256	3.789	3.229	3.459	3.609	2.812	2.871	3.495	4.238	3.489	3.959	4.241	2.327	3.876	1.448	3.824	3.475	3.193	2.532
A_23_P110276	2.181	2.791	2.82	3.217	2.54	3.196	3.282	2.775	3.071	5.65	8.118	1.991	3.755	2.982	2.791	2.556	1.29	5.939	4.186	1.417	2.387	2.871	3.874	2.897	2.808	1.685	2.837	2.958	5.39	7.644	2.69	1.367	1.233	5.858	1.436	1.508	1.658	1.362	1.564	1.344	1.769	1.505	1.259	3.561	9.244	1.51	6.155	2.627	4.2
A_23_P110288	3.994	3.574	5.056	4.725	3.916	3.661	5.558	3.533	4.823	1.63	4.764	4.027	3.15	4.485	5.136	4.973	5.757	3.667	4.704	5.103	4.624	4.991	4.477	4.29	5.99	4.154	5.186	4.967	4.691	4.436	5.895	4.942	4.437	5.474	2.624	4.446	4.579	4.129	4.93	3.97	5.301	4.738	4.871	5.228	5.002	4.71	4.282	3.866	4.625
A_23_P110299	2.563	2.637	2.778	2.551	1.844	3.631	3.712	2.903	3.536	3.513	3.545	4.662	1.959	3.07	1.927	3.004	1.282	2.659	2.392	1.393	2.667	1.945	3.696	2.636	2.341	2.309	1.321	2.827	3.072	1.43	1.295	1.302	1.274	1.31	2.55	3.195	1.368	2.391	1.393	1.312	1.528	1.405	1.72	1.251	1.25	1.409	1.345	1.552	1.476
A_23_P110304	7.5	8.016	7.624	7.239	7.228	7.967	8.055	8.368	8.555	8.28	7.989	8.6	7.462	6.956	7.054	6.405	6.987	8.428	7.773	7.558	7.087	6.36	8.051	7.47	7.301	6.359	7.236	7.972	6.926	6.091	7.155	6.614	6.579	7.191	6.769	6.446	8.287	7.117	6.703	7.26	7.5	7.306	7.659	8.811	7.576	6.351	6.868	6.028	6.33
A_23_P110319	2.46	2.039	1.82	1.463	3.512	1.538	1.43	3.831	1.571	4.794	1.411	4.259	3.24	1.257	1.235	1.25	1.4	1.395	1.291	1.239	1.249	1.222	1.182	2.291	2.49	1.266	1.937	1.412	6.184	1.266	2.124	1.229	2.303	2.028	5.095	4.454	2.999	4.759	1.732	3.986	2.736	1.252	1.291	1.228	1.388	1.328	3.112	1.549	1.261
A_23_P11032	6.229	6.163	6.167	6.663	6.62	6.216	7.231	7.339	6.576	7.338	7.134	6.608	7.039	5.63	6.157	5.897	5.274	6.141	6.425	6.961	7.101	7.105	5.705	6.201	6.721	7.341	6.537	6.262	7.645	7.592	5.926	6.814	6.971	6.42	7.242	7.045	6.755	7.122	6.53	6.905	7.191	7.296	5.373	6.133	7.529	7.258	6.608	7.345	5.867
A_23_P110345	7.732	7.957	7.732	7.553	7.844	7.899	7.228	7.166	7.461	8.224	7.523	6.608	7.24	8.922	7.456	7.83	7.301	10.074	7.963	8.119	7.532	7.089	7.336	7.286	7.294	7.807	7.879	7.621	7.338	7.463	7.391	7.053	7.772	7.97	7.862	8.343	8.161	7.925	7.158	8.677	8.162	8.163	7.881	9.085	8.39	7.979	8.453	8.21	7.955
A_23_P110362	9.525	8.169	8.866	9.563	9.167	9.646	7.834	7.916	8.355	7.674	9.44	8.481	8.274	8.676	9.289	8.917	8.924	8.704	9.589	9.361	9.051	8.17	8.97	8.598	9.844	9.127	8.825	9.067	8.706	8.75	8.715	9.722	8.796	9.137	8.998	8.859	9.099	8.676	8.218	9.628	9.19	7.798	8.786	9.602	9.567	8.833	8.969	8.701	9.045
A_23_P110386	1.976	2.703	2.131	2.795	3.096	2.328	2.642	2.743	2.331	2.188	2.907	2.961	2.978	3.205	1.839	1.76	2.005	1.831	2.052	2.56	2.632	2.728	3.025	2.681	2.258	2.513	2.32	1.647	2.061	1.925	1.457	1.914	1.859	1.833	2.287	1.861	1.684	1.751	1.875	2.038	2.038	2.032	2.121	1.419	2.024	1.917	1.504	1.7	1.755
A_23_P110403	9.284	9.625	8.042	9.158	10.691	9.58	7.959	7.598	5.831	7.924	10.652	6.645	7.172	11.942	6.449	6.428	11.288	11.256	10.057	8.69	10.691	8.531	8.717	10.689	8.42	10.409	10.644	7.581	9.41	9.417	8.816	6.448	9.833	7.372	7.874	7.219	8.842	8.447	9.148	10.33	9.003	8.008	10.113	12.467	10.548	7.954	9.058	7.728	9.159
A_23_P110412	5.598	7.13	5.151	7.141	4.848	6.1	5.32	7.657	7.569	6.11	6.271	8.153	6.972	5.933	7.606	7.553	5.655	4.972	7.164	6.122	7.506	6.384	9.69	6.641	8.683	6.722	6.807	9.11	6.107	5.958	5.998	7.983	6.91	8.421	7.072	7.348	6.579	7.241	5.881	6.743	7.197	7.181	6.627	5.615	4.61	7.603	7.471	6.664	7.212
A_23_P110430	4.045	4.564	6.161	4.581	3.817	3.776	2.057	2.318	2.716	3.091	2.08	2.484	1.274	5.043	3.989	3.788	7.577	3.558	4.046	4.086	5.339	4.254	3.782	3.476	5.304	4.15	4.313	3.883	4.427	5.094	6.659	4.994	4.537	5.858	5.519	5.094	3.78	4.226	4.48	4.647	4.043	3.738	4.909	4.09	5.823	3.308	4.916	4.724	3.561
A_23_P110433	10.391	10.385	10.179	10.596	10.375	10.297	11.045	10.315	10.489	8.151	10.377	10.108	9.759	10.795	10.266	10.244	10.658	10.064	11.017	10.484	10.291	9.526	10.487	11.086	10.205	9.973	10.094	10.489	10.341	10.018	11.329	10.708	10.906	10.73	10.539	10.331	10.648	10.564	10.834	10	10.389	9.888	10.826	11.058	10.356	10.495	10.562	10.298	10.472
A_23_P110445	9.629	10.291	10.058	9.193	8.745	9.475	8.686	10.195	11.305	9.591	10.207	10.565	10.31	9.496	11.046	11.664	9.704	8.881	9.876	9.355	9.469	8.548	10.139	10.696	10.513	9.893	9.612	10.916	10.398	10.019	11.559	11.184	10.053	10.141	11.341	11.486	9.674	9.711	11.529	10.135	10.449	10.425	9.694	9.707	8.853	11.517	10.648	12.244	10.753
A_23_P110462	3.976	2.996	3.881	3.467	3.429	4.292	3.91	3.996	3.452	6.315	5.072	4.914	4.349	3.45	3.458	2.965	1.304	4.1	2.895	2.938	3.404	3.577	5.412	3.655	4.314	4.277	2.333	3.918	3.48	2.721	2.396	3.354	2.508	3.199	3.316	2.077	2.905	3.597	3.005	3.54	3.245	1.275	1.867	2.542	1.314	1.295	1.327	2.388	1.212
A_23_P110473	9.255	9.522	9.231	9.134	9.331	9.822	9.888	9.668	9.651	8.03	9.823	9.277	8.995	10.288	9.838	9.882	10.08	9.446	10.24	9.081	9.651	7.81	8.564	10.585	8.219	9.162	10.486	8.519	9.612	8.74	8.772	7.969	9.161	8.173	9.189	9.751	10.089	9.537	8.746	10.334	8.469	8.293	10.514	10.708	9.717	9.665	10.083	9.912	10.208
A_23_P110492	10.516	9.597	9.706	10.689	9.703	9.968	11.078	10.854	10.487	9.81	11.134	11.048	10.358	9.86	9.56	10.036	9.639	8.886	9.78	10.424	10.096	9.662	10.09	10.068	9.844	9.436	10.723	10.741	9.807	9.755	11.006	10.84	10.289	9.825	10.22	10.489	10.036	10.051	10.265	9.51	10.167	10.461	10.35	9.892	9.804	10.738	10.314	9.84	10.756
A_23_P110504	11.743	12.221	11.641	12.117	12.339	12.135	11.907	11.812	13.442	12.631	12.223	12.23	12.444	12.097	12.19	11.994	12.092	11.981	11.922	13.218	12.419	12.374	12.195	12.634	12.288	11.893	13.218	11.736	13.612	12.589	13.155	12.488	12.125	12.274	13.597	12.992	11.833	11.776	12.342	12.694	12.069	11.623	12.256	12.265	12.436	12.384	11.621	12.963	12.27
A_23_P11051	5.785	4.35	4.288	5.043	5.264	4.904	5.389	5.142	5.489	4.535	4.987	5.072	4.08	5.454	4.785	4.402	5.388	2.994	5.167	5.222	5.329	4.831	5.912	5.473	5.234	4.501	5.862	6.011	5.33	5.901	5.519	5.813	5.028	6.385	5.723	5.158	5.101	4.919	6.315	4.198	5.533	4.218	5.088	5.465	5.114	4.69	5.088	5.444	5.008
A_23_P110531	11.463	11.301	11.315	11.455	11.062	11.591	10.413	11.489	12.314	10.538	12.234	10.401	10.625	11.731	12.273	12.308	8.733	10.098	12.58	13.597	12.553	12.084	12.716	11.536	11.99	12.122	11.551	10.266	10.795	10.47	11.116	12.605	11.022	11.778	11.167	11.617	10.393	10.444	11.665	12.513	13.218	13.415	10.055	6.269	7.603	12.123	11.421	10.194	12.264
A_23_P110557	5.9	6.043	5.846	5.468	5.855	6.422	6.244	5.79	6.021	7.132	6.005	6.134	6.327	5.431	5.541	4.919	4.889	6.272	5.646	5.267	6.028	5.755	6.259	5.582	6.143	6.038	5.204	6.235	5.713	5.064	4.68	5.235	4.882	4.596	4.995	4.751	4.772	4.662	4.602	4.635	5.164	5.197	4.905	4.88	4.502	5.298	4.854	5.207	5.231
A_23_P110569	4.968	3.546	6.396	4.505	4.133	4.548	10.373	4.857	4.868	2.939	5.512	3.546	3.654	4.585	4.455	5.039	6.024	4.825	4.872	5.683	6.287	3.971	2.435	4.705	5.377	5.02	5.007	3.066	4.705	4.643	4.749	4.121	4.694	3.369	4.418	5.237	5.364	4.502	4.991	5.291	5.127	5.388	4.063	5.768	7.583	6.294	5.586	6.184	5.454
A_23_P110571	9.185	10.183	9.478	10.325	9.417	10.396	12.057	11.576	11.297	10.144	10.899	11.306	10.618	10.919	9.498	9.706	9.82	9.481	10.549	10.33	10.05	9.184	10.566	11.321	10.759	10.089	10.666	10.425	9.715	9.749	10.245	10.922	10.768	9.289	10.204	10.268	10.038	10.995	10.172	10.12	9.364	10.485	9.891	10.616	11.228	11.28	10.814	10.296	10.803
A_23_P110585	8.369	8.151	9.057	8.09	8.002	8.262	9.351	8.735	8.83	10.618	9.001	8.289	9.561	8.054	7.485	7.174	7.614	10.293	7.709	7.561	8.328	9.397	6.592	7.185	8.381	8.473	7.653	7.931	8.174	7.783	8.781	7.847	7.399	8.07	7.635	7.437	7.423	7.622	7.167	8.475	8.172	8.387	7.451	8.151	7.922	7.347	7.271	7.924	7.6
A_23_P110598	7.981	8.541	8.153	8.547	8.068	7.785	8.003	7.737	7.996	7.198	8.894	7.562	7.191	7.024	7.477	7.468	7.718	7.161	7.73	8.431	7.865	6.679	7.579	7.641	7.4	7.502	7.392	7.448	8.231	8.114	7.965	8.205	7.565	8.09	7.693	7.397	7.409	7.383	7.776	7.438	8.347	8.154	7.772	7.872	7.265	7.604	7.221	8.069	7.047
A_23_P110606	7.021	6.806	6.744	7.003	7.187	7.187	8.01	7.534	7.691	6.791	8.031	7.51	7.061	8.056	7.458	6.852	7.881	6.555	7.019	8.094	7.716	7.781	7.925	7.929	7.843	7.545	8.124	7.976	7.555	7.421	7.779	7.811	7.592	7.698	7.811	7.022	7.426	7.33	7.509	6.935	7.711	6.537	7.743	7.595	7.824	7.049	6.848	6.96	6.497
A_23_P110611	8.432	7.836	7.508	8.558	8.041	7.878	7.422	7.509	7.816	6.862	7.912	7.438	7.391	6.821	8.354	8.104	7.91	8.288	8.264	8.187	7.688	7.1	7.855	7.365	8.295	8.054	7.291	8.101	8.265	8.179	7.915	8.28	7.804	7.834	7.978	7.97	8.187	7.664	7.716	8.694	8.558	7.584	8.421	8.558	8.069	7.928	8.04	8.173	8.411
A_23_P110624	9.087	11.603	8.047	6.704	6.808	7.15	10.476	8.089	6.073	7.206	5.547	3.9	8.118	7.517	8.691	8.975	7.331	9.478	7.637	5.787	5.154	9.009	5.708	7.726	4.872	7.965	12.287	4.334	6.492	6.889	9.186	3.528	6.814	4.453	5.892	6.007	7.831	7.98	6.886	7.347	5.521	5.719	11.884	10.16	5.934	8.102	3.41	2.992	7.472
A_23_P110643	6.378	6.871	6.904	7.077	6.222	6.454	7.373	5.947	6.296	6.73	6.279	6.554	5.944	6.426	6.236	6.404	6.699	7.66	6.766	6.735	6.461	6.584	6.583	6.038	7.371	6.83	6.709	6.615	6.587	6.446	7.131	7.186	6.578	6.252	6.115	6.66	5.988	5.849	6.701	7.193	7.296	7.612	7.021	7.327	6.85	6.836	6.772	6.093	7.344
A_23_P110655	10.32	11.033	11.627	10.94	10.945	10.8	12.752	12.759	13.008	10.212	11.959	12.918	12.26	12.796	11.716	11.767	12.084	10.902	12.037	11.656	12.194	11.255	12.311	12.722	11.254	10.692	11.866	11.592	11.667	10.149	11.882	11.057	12.023	10.587	10.638	11.35	11.871	12.302	11.827	9.646	11.587	12.07	11.806	11.199	11.394	11.716	11.468	10.879	12.167
A_23_P110661	11.281	10.547	10.622	11.222	10.646	10.908	11.151	10.553	10.469	9.567	12.044	10.699	10.489	10.403	10.5	10.666	11.404	10.1	10.73	10.98	10.713	9.89	10.598	10.638	10.877	10.616	10.384	11.01	10.736	10.691	10.507	10.858	10.571	10.505	10.303	10.554	10.597	10.599	10.809	10.056	10.752	10.238	10.931	10.768	10.353	10.64	10.668	10.757	10.924
A_23_P110686	4.064	5.108	9.451	5.428	6.407	5.336	5.797	4.061	4.654	5.03	5.415	4.408	5.809	7.88	5.596	5.616	10.678	5.139	5.779	5.267	5.892	6.543	5.955	5.469	4.878	4.686	6.883	5.102	6.489	10.228	7.389	8.829	5.855	6.961	7.229	7.275	3.818	3.89	5.771	5.689	4.631	5.084	6.825	4.853	6.372	5.698	6.029	5.647	4.656
A_23_P110699	4.021	3.775	4.699	4.983	4.547	3.899	4.799	4.004	4.103	4.753	5.385	5.05	4.559	5.1	5.06	5.262	7.273	3.987	4.524	3.875	4.424	3.629	4.057	4.617	3.268	2.403	5.783	4.117	4.484	3.61	4.646	3.649	4.926	5.646	3.17	3.111	4.425	3.405	4.746	2.971	3.414	2.624	4.692	5.931	6.533	6.179	3.949	4.113	4.449
A_23_P11070	3.72	1.903	2.678	1.875	3.38	3.86	1.789	1.879	2.864	2.714	2.402	2.591	2.379	2.052	5.05	4.99	3.737	2.199	5.092	1.852	1.531	1.504	1.909	2.718	1.643	1.926	3.511	1.937	1.462	2.048	3.498	2.984	3.382	2.028	2.694	2.438	4.326	3.554	2.669	2.479	2.632	2.398	2.716	4.993	3.142	2.252	2.388	2.028	2.062
A_23_P110704	10.126	10.373	9.358	10.403	9.733	10.021	9.662	9.517	10.107	9.225	10.828	9.389	9.841	9.655	9.731	9.894	10.185	10.121	10.239	10.138	9.875	9.935	9.942	9.921	9.912	9.864	9.397	9.676	9.521	9.506	9.924	10.127	9.906	10.156	10.236	10.261	9.388	9.795	10.275	9.975	10.115	10.842	10.191	10.065	9.77	10.072	9.937	10.418	10.14
A_23_P11071	10.053	10.462	10.144	9.575	9.707	9.913	9.582	9.512	9.874	10.68	9.641	9.641	9.77	10.355	9.788	9.748	9.75	10.559	9.443	9.406	9.141	9.415	9.648	9.83	10.603	10.238	9.998	9.699	10.493	10.862	10.78	10.622	10.377	10.105	10.069	9.233	10.091	10.327	10.21	10.443	11.061	9.134	10.531	11.503	10.961	9.609	9.93	9.876	9.919
A_23_P110712	12.589	11.376	13.548	10.997	11.043	9.708	8.737	10.027	11.632	12.149	10.637	10.533	10.04	9.858	10.653	10.782	9.243	11.057	9.821	14.109	9.993	8.951	8.37	10.864	9.769	12.124	11.126	10.344	12.165	9.975	12.523	10.478	10.248	10.028	10.614	10.437	11.059	10.266	10.023	10.65	10.743	10.654	12.201	9.851	10.909	11.323	9.706	12.318	11.725
A_23_P110725	8.619	8.366	8.697	8.395	8.059	8.167	8.636	7.842	7.669	8.13	8.308	7.516	7.854	6.688	8.338	8.159	7.496	8.078	8.198	7.995	7.743	9.005	7.721	7.539	8.116	7.902	8.452	7.84	8.464	8.984	8.083	8.366	8.369	7.774	8.567	8.173	8.066	7.903	8.095	8.591	8.14	8.262	7.223	7.432	7.389	8.009	7.655	8.301	8.27
A_23_P110764	3.065	1.302	1.597	1.74	2.586	1.97	1.527	2.847	1.505	1.483	2.009	2.215	3.029	1.731	1.342	1.5	1.726	2.836	1.715	3.077	1.35	1.347	2.621	3.258	3.876	1.453	4.35	1.727	2.436	1.483	2.629	3.073	3.091	3.647	1.566	4.199	4.218	3.352	3.39	1.98	3.845	2.867	2.219	8.176	1.634	3.57	1.495	2.395	4.266
A_23_P110777	14.625	14.658	9.226	13.826	13.012	12.922	9.977	14.352	14.97	14.701	7.842	13.79	14.828	12.09	14.923	15.075	10.631	12.932	13.405	13.827	7.507	6.422	14.467	13.271	15.035	14.833	11.731	15.457	11.365	11.955	14.649	11.804	14.518	15.421	12.599	13.15	14.493	14.213	12.328	13.794	14.13	14.062	15.493	4.084	2.11	15.242	14.419	14.169	14.994
A_23_P110787	7.879	6.014	6.317	7.939	7.118	6.94	5.818	6.271	6.528	5.318	7.602	5.804	5.779	5.682	6.422	5.781	5.643	5.464	6.235	6.794	6.936	6.112	6.737	5.772	6.786	6.743	6.104	6.031	7.007	6.471	6.176	6.957	6.178	6.962	6.8	6.065	6.394	6.012	6.351	6.486	6.797	5.764	6.328	6.45	6.432	5.248	5.497	5.973	5.975
A_23_P110791	13.668	12.718	14.956	12.496	13.939	13.865	13.774	13.744	14.017	13.099	13.119	11.947	13.713	14.241	13.266	13.406	14.797	13.785	13.821	13.975	13.684	9.911	12.647	14.137	11.464	13.385	14.403	12.06	12.631	13.665	12.537	12.527	14.101	12.436	12.642	12.914	13.797	13.999	13.133	12.577	12.827	13.45	12.55	14.484	14.937	13.842	14.306	13.276	13.54
A_23_P110802	6.039	5.934	7.915	7.698	5.801	5.764	7.371	3.881	5.127	4.595	6.907	5.411	4.121	5.217	7.155	7.365	8.795	6.896	5.756	6.319	5.375	7.242	5.774	5.352	6.816	6.408	6.071	6.01	5.293	7.801	7.258	7.195	6.265	7.419	6.627	6.945	6.05	5.611	6.083	7.311	6.861	6.8	7.52	7.024	7.667	6.087	6.669	6.994	6.05
A_23_P11081	1.219	1.12	1.121	1.197	1.497	1.18	1.313	1.196	1.207	1.184	1.964	1.47	1.787	1.54	1.197	1.184	1.294	2.56	1.236	1.211	1.201	1.136	1.209	1.238	1.055	1.226	1.136	1.25	1.29	1.208	1.273	1.321	1.333	1.482	1.249	1.238	1.215	1.321	1.178	1.475	1.237	1.223	2.325	2.133	2.416	1.255	1.209	1.2	1.197
A_23_P110811	14.934	15.41	14.793	15.135	14.741	14.734	14.81	14.815	14.627	14.846	15.392	14.675	14.637	14.204	15.229	15.264	14.344	15.687	14.663	14.87	14.719	13.819	14.078	14.639	14.34	14.948	14.17	14.737	14.817	15.105	14.828	15.003	14.599	14.38	14.766	15.21	14.945	14.462	14.332	15.749	14.673	14.928	15.302	14.906	14.523	14.962	14.876	15.223	14.897
A_23_P110837	3.497	2.405	4.064	2.56	1.965	3.158	2.441	2.246	3.052	3.608	4.258	3.52	2.034	2.272	1.83	1.621	1.324	2.099	1.342	1.557	2.48	2.424	2.415	2.368	2.081	2.804	1.941	1.395	2.476	1.508	1.381	2.184	2.432	1.498	2.094	1.737	1.401	1.384	1.917	1.571	2.69	1.934	1.511	1.311	3.055	1.721	1.416	1.616	1.591
A_23_P110846	9.743	9.332	9.839	9.917	9.635	9.721	9.718	9.098	9.027	8.775	9.933	9.276	9.124	10.063	9.172	8.914	9.622	8.933	9.361	9.624	9.225	9.439	9.463	9.622	9.602	9.591	9.918	10.006	9.468	8.782	9.413	9.3	9.572	9.186	9.241	9.054	9.73	9.028	8.922	9.148	9.419	8.909	9.846	9.827	9.419	9.169	9.013	8.94	9.109
A_23_P110851	6.69	7.138	11.124	6.912	6.676	6.713	7.644	6.9	7.306	8.262	7.562	7.404	7.697	7.367	7.265	7.213	9.81	7.106	11.312	6.573	10.54	8.194	7.068	7.622	6.696	6.628	7.184	8.955	6.95	8.405	8.03	6.968	6.343	7.368	6.296	6.468	6.25	6.242	7.372	6.098	6.805	7.581	9.58	5.11	7.018	6.445	7.046	10.202	7.104
A_23_P110879	6.074	5.219	5.63	5.645	5.884	5.174	3.474	5.796	4.614	6.095	5.607	5.972	5.452	6.624	5.823	5.839	7.044	5.602	5.617	5.66	5.153	4.992	6.397	5.818	7.39	6.015	6.539	7.653	6.593	6.535	4.618	7.946	6.152	6.648	5.862	5.7	6.488	6.027	6.095	7.259	7.151	6.421	6.108	6.662	7.664	6.369	7.021	7.286	5.696
A_23_P110882	9.199	9.316	8.765	9.172	9.422	9.015	9.375	9.732	9.061	9.144	8.173	11.048	9.012	9.687	8.684	8.49	9.895	8.834	9.389	8.344	9.959	7.493	9.686	9.624	10.336	8.599	9.249	10.129	8.988	8.011	8.949	8.757	9.312	8.943	7.857	7.881	10.127	9.264	9.119	8.499	9.733	9.124	9.391	10.555	10.345	9.06	9.289	8.758	9.75
A_23_P110896	7.801	7.236	8.778	8.993	7.105	6.259	7.857	7.603	7.909	8.467	8.176	8.207	7.806	8.63	8.528	8.901	7.094	7.129	8.609	8.885	9.163	8.055	8.876	8.227	9.836	8.82	8.859	9.005	9.919	9.665	9.071	10.558	8.651	8.849	8.661	8.907	8.289	8.433	8.833	8.572	9.31	9.188	7.872	7.885	8.064	9.334	8.725	8.655	8.511
A_23_P110903	1.361	3.609	4.352	3.987	2.554	1.908	5.28	1.49	1.269	1.227	2.051	1.344	1.218	1.738	5.166	5.508	5.091	6.472	2.56	2.007	2.469	5.012	1.622	0.892	2.002	3.677	4.409	1.207	2.327	7.352	2.586	3.081	2.777	4.842	1.287	1.201	2.869	1.083	2.673	4.534	4.305	4.374	4.228	3.859	6.932	1.197	2.799	2.287	3.58
A_23_P110941	10.452	9.252	7.598	9.778	10.11	9.495	11.041	9.679	9.597	8.827	10.925	9.468	9.773	9.293	10.716	10.784	8.039	9.202		9.358	10.722	10.822	11.429	9.456	10.051	9.035	8.475			10.634	9.84	10.268	9.851	10.709	10.87	10.906	9.774	9.541	9.668	9.449	9.367	8.483	9.621	10.373	9.191	10.253	9.092	10.866	10.078
A_23_P110957	3.646	5.495	4.434	4.975	5.615	4.896	4.088	4.463	3.289	5.235	4.225	4.664	4.334	7.719	2.792	2.572	8.271	5.991	3.2	4.615	5.491	7.746	4.152	6	2.368	5.344	6.44	1.398	5.207	4.624	4.634	3.524	5.447	3.931	1.3	3.459	4.509	4.818	4.992	5.419	3.237	3.145	6.602	6.393	7.104	5.065	5.042	3.434	4.815
A_23_P110961	14.668	14.258	12.658	13.371	13.39	13.691	12.854	14.411	14.477	14.475	13.608	14.443	14.759	12.561	13.81	13.663	12.208	13.917	14.262	13.51	13.924	12.816	12.914	13.566	13.479	13.151	13.553	13.965	13.787	13.891	12.766	13.643	14.146	12.355	13.506	13.551	14.499	14.13	14.022	14.562	15.06	13.969	12.936	12.983	12.481	14.547	14.094	13.133	14.908
A_23_P111000	13.236	11.102	11.951	12.75	12.298	12.346	9.965	10.126	12.474	10.434	12.612	9.697	11.102	11.73	13.228	12.967	13.101	12.081	13.403	11.368	11.494	11.737	13.006	12.063	11.088	12.104	11.818	11.411	11.716	11.107	12.986	12.478	11.946	11.8	12.51	12.384	12.398	11.587	11.359	12.301	11.505	10.988	10.867	12.961	13.347	11.203	11.955	12.449	10.357
A_23_P111005	11.273	11.475	11.337	11.012	10.978	11.006	10.856	10.483	10.38	11.484	11.184	10.32	10.601	10.9	11.201	11.209	11.004	11.807	10.943	12.168	10.962	11.862	11.237	11.11	11.99	11.854	11.796	11.75	11.82	11.872	11.892	12.441	11.322	11.811	12.134	11.779	11.041	11.426	12.156	11.453	11.208	11.089	11.276	11.084	11.451	11.467	11.28	11.449	10.827
A_23_P111020	6.879	7.591	6.73	6.819	6.634	7.575	7.399	7.469	7.726	9.532	7.781	7.688	8.001	6.265	6.384	6.139	6.029	7.723	5.412	6.635	6.44	7.096	6.658	6.679	6.484	6.601	6.041	6.727	6.471	7.716	7.482	8.481	8.04	7.143	7.837	6.139	7.175	7.805	7.167	7.048	5.596	6.005	5.796	5	5.475	5.333	5.998	6.035	5.315
A_23_P11103	3	3.661	2.847	2.489	2.578	2.627	3.923	3.264	3.571	4.264	2.201	4.098	2.799	3.01	2.288	2.772	1.284	2.424	1.199	1.276	2.352	2.661	3.819	2.785	4.048	2.39	1.259	3.171	2.717	1.295	1.227	3.266	1.212	3.387	2.006	2.224	1.263	1.22	2.841	1.201	2.958	1.223	1.136	1.293	2.429	1.278	1.26	1.246	1.292
A_23_P111037	13.232	13.358	12.572	12.945	12.83	12.681	12.508	11.302	11.779	11.9	12.325	12.038	11.208	12.345	12.257	11.968	12.52	12.434	12.642	12.681	12.172	12.818	12.762	12.137	13.336	12.455	13.344	12.394	12.776	12.988	12.816	12.185	12.351	12.483	12.749	12.798	12.217	11.972	12.301	12.498	12.824	12.796	12.887	12.688	12.772	12.16	12.377	12.19	11.858
A_23_P111041	11.217	11.3	10.884	11.037	11.61	11.917	9.893	9.078	11.182	10.632	11.546	9.396	10.91	10.091	11.025	10.774	9.985	11.265	10.776	11.959	10.031	10.705	11.775	9.59	10.131	11.639	9.51	11.019	12.347	10.108	9.974	10.854	9.558	11.861	12.665	12.107	10.227	9.746	9.485	11.696	11.027	10.653	11.551	8.662	10.009	10.333	10.524	11.339	11.05
A_23_P111054	10.077	10.43	9.798	9.642	10.33	10.654	8.401	7.901	9.596	9.603	10.218	8.055	9.039	8.247	10.01	9.797	9.341	10.417	9.618	10.661	8.843	9.444	10.483	8.48	8.87	10.262	8.655	9.513	10.866	9.073	9.076	9.672	8.253	10.519	11.685	11.201	8.691	8.591	8.549	10.671	9.617	9.92	10.164	7.589	8.726	9.236	9.279	10.374	10.162
A_23_P111088	5.785	5.779	5.496	5.389	5.732	6.291	6.401	5.354	5.827	7.922	5.425	6.778	7.394	5.61	4.534	3.821	3.449	6.262	4.517	4.542	5.285	5.428	6.169	5.504	5.205	4.824	3.572	4.309	4.686	3.465	3.05	4.521	3.496	3.551	4.185	4.279	3.968	3.842	3.136	4.169	4.381	4.7	4.199	3.656	3.147	4.106	3.704	4.397	3.829
A_23_P111092	11.933	12.16	10.956	11.466	11.587	11.836	11.684	13.012	12.169	13.742	12.503	11.904	12.726	10.759	10.818	10.133	9.751	11.333	10.571	10.865	10.832	10.501	10.553	10.533	10.535	11.167	9.814	10.337	10.571	10.631	10.086	11.911	11.463	10.127	10.858	10.63	11.117	11.52	10.445	10.629	12.319	10.579	11.328	10.752	9.768	10.556	10.476	10.239	10.613
A_23_P111112	11.306	11.29	11.266	11.04	11.258	11.648	10.959	11.557	11.348	11.472	11.149	13.007	11.556	11.239	11.616	11.736	10.863	11.434	11.133	11.731	11.992	11.871	11.334	11.084	11.619	11.411	11.622	11.814	12.401	11.857	13.021	11.426	11.671	12.319	11.94	11.813	11.319	12.04	11.996	10.933	11.716	12.422	11.142	10.39	10.105	11.89	11.788	11.122	11.856
A_23_P111126	10.189	9.731	9.558	9.522	9.127	9.715	8.547	8.442	9.564	8.596	10.428	7.536	8.359	8.944	11.352	11.309	9.444	8.445	9.823	9.662	7.591	10.901	9.643	9.386	8.596	9.436	8.741	8.733	8.914	8.224	10.408	10.965	9.869	9.19	10.142	9.823	9.467	9.586	8.737	10.442	8.126	7.812	8.275	9.99	10.586	8.575	10.16	8.507	8.258
A_23_P111132	13.855	13.491	14.943	15.624	14.87	15.172	14.285	14.32	15.329	14.87	15.885	13.185	13.735	15.413	13.928	13.755	13.272	13.251	13.991	14.486	15.261	14.368	15.35	14.722	14.694	13.951	15.232	14.455	15.06	14.268	15.557	15.58	14.123	14.914	12.832	12.679	14.428	14.356	14.976	13.237	13.699	13.414	16.348	12.668	14.495	13.596	14.248	13.85	14.56
A_23_P111141	10.938	11.278	11.392	11.149	11.025	11.211	12.958	12.267	11.866	12.664	12.304	12.201	11.914	11.22	11.683	11.858	11.29	11.331	10.806	11.727	11.749	12.157	11.961	11.512	11.665	11.454	11.542	11.752	11.61	12.408	12.146	12.361	11.704	11.838	11.599	11.446	11.122	11.453	11.816	10.913	11.452	11.817	11.291	10.783	11.079	11.729	11.386	11.254	11.328
A_23_P111155	2.018	2.605	1.931	1.858	2.014	2.016	2.88	2.997	2.45	3.716	2.437	2.879	2.041	5.224	2.078	2.804	2.387	1.241	1.929	2.214	2.19	2.461	3.218	2.091	3.089	2.188	1.936	2.594	2.93	2.434	4.082	2.894	3.21	1.354	3.795	3.039	2.109	3.233	3.234	1.209	1.288	3.352	2.374	2.838	2.427	1.384	2.746	1.276	1.346
A_23_P111171	8.977	8.524	9.332	8.366	9.385	9.61	6.964	8.422	8.3	8.304	6.74	7.93	8.634	9.911	9.18	9.361	9.772	10.963	9.525	10.927	8.598	6.53	8.141	10.113	7.626	8.638	9.824	9.846	7.933	9.731	8.604	7.419	9.404	8.03	8.409	8.812	9.746	9.157	8.911	9.642	8.25	9.303	9.25	11.437	10.096	8.941	9.525	9.424	10.447
A_23_P111188	7.51	7.693	7.703	7.194	7.341	7.906	8.087	8.399	7.913	10.195	8.275	8.986	10.16	7.788	6.725	6.756	6.009	8.008	6.362	7.093	6.963	7.502	8.028	7.018	7.725	6.967	6.653	7.485	7.308	6.753	7.281	7.542	6.304	7.165	7.092	7.025	6.46	6.533	7.083	7.225	7.029	6.82	6.762	7.205	6.824	6.668	6.689	7.117	6.21
A_23_P11119	1.93	1.615	1.539	1.625	1.719	1.701	2.825	2.591	1.622	1.248	1.829	1.783	1.677	1.412	2.401	2.822	1.237	1.234	2.021	1.262	2.122	2.749	2.061	1.841	2.91	2.201	1.216	2.674	4.407	1.184	3.238	1.782	1.503	3.29	1.294	3.074	2.055	2.727	1.279	1.346	2.483	1.322	1.419	1.285	2.163	3.058	1.211	1.29	2.49
A_23_P111194	6.118	6.635	6.307	6.225	6.214	6.672	7.099	6.68	6.435	8.248	6.766	6.661	6.338	5.911	5.63	4.729	4.476	7.018	5.49	5.107	6.056	6.35	6.258	6.257	6.3	5.963	5.634	5.888	5.59	5.776	5.116	8.941	5.467	4.504	5.263	5.33	5.119	5.814	5.393	5.669	7.112	7.962	5.292	5.132	4.999	5.221	5.129	5.312	5.297
A_23_P111206	9.173	7.684	10.731	9.84	9.691	9.266	9.909	9.281	11.422	9.505	11.269	9.447	9.668	8.75	8.763	8.133	10.592	8.192	9.355	10.396	10.267	9.397	9.43	8.385	10.248	9.025	9.911	9.155	10.565	9.664	9.826	10.328	9.366	8.427	9.219	8.69	9.684	8.282	8.957	9.014	8.999	8.596	8.305	7.555	10.001	7.623	7.604	8.899	8.698
A_23_P111228	7.95	7.285	7.064	8.016	7.503	7.148	6.458	6.967	7.513	6.943	6.547	7.276	7.735	6.364	8.308	8.207	7.942	6.8	7.834	6.957	7.894	7.311	7.144	6.669	8.217	8.347	7.073	8.196	7.185	8.628	7.28	7.413	7.339	7.949	6.732	7.389	8.037	7.19	7.462	8.273	8.467	8.217	6.994	7.17	7.298	8.614	7.787	8.483	8.058
A_23_P111240	8.359	8.069	7.535	8.404	8.622	7.991	9.701	8.428	8.67	8.281	8.096	7.784	8.253	8.454	8.368	8.138	7.958	7.959	8.747	7.55	8.741	7.899	8.782	8.349	8.533	7.572	8.37	6.945	8.908	8.556	8.293	8.592	8.116	8.43	7.872	7.482	8.057	8.232	7.827	7.957	8.316	7.912	7.773	8.467	8.135	7.714	7.893	7.466	8.027
A_23_P111260	7.883	8.003	7.25	7.575	7.617	7.135	8.638	8.26	7.876	8.568	6.516	7.172	8.162	6.648	7.521	7.467	4.814	7.346	7.656	6.742	8.216	7.305	7.992	6.967	8.132	7.568	6.235	7.277	8.104	7.145	5.898	7.268	7.285	6.771	8.282	7.777	7.709	7.834	8.748	8.304	8.784	8.713	6.217	5.433	5.555	8.589	7.733	6.569	7.876
A_23_P111267	9.255	9.022	7.05	9.259	8.301	6.981	7.47	8.497	9.188	9.284	8.048	9.686	9.427	7.964	9.728	10.027	6.087	7.384	8.415	8.016	9.78	6.99	9.673	7.996	9.546	8.468	9.411	9.802	8.716	9.441	8.209	10.064	8.889	9.497	8.385	8.559	9.562	9.078	9.161	8.821	10.079	9.803	9.396	8.264	7.203	9.401	9.26	9.462	9.712
A_23_P111273	10.818	10.4	10.816	10.31	10.22	10.544	9.757	8.828	9.38	9.585	10.3	9.449	9.717	9.928	10.362	9.972	9.87	10.49	9.94	10.999	10.169	10.642	10.392	9.976	10.363	10.15	9.911	10.461	10.62	10.704	10.575	10.97	9.97	10.968	10.822	10.523	9.758	9.74	10.067	10.903	10.811	10.411	11.067	9.617	10.579	9.846	10.037	10.231	9.708
A_23_P111288	13.206	13.25	13.424	13.676	13.491	13.561	12.533	12.83	13.025	13.157	13.943	13.114	12.881	13.246	12.982	12.964	12.901	14.174	13.311	13.312	12.902	13.42	13.308	12.713	13.155	13.117	12.871	13.017	13.189	13.241	13.696	13.829	12.984	13.16	13.092	13.341	13.241	12.828	12.616	13.481	13.392	12.682	13.711	13.667	13.268	13.159	13.272	13.199	13.228
A_23_P111297	9.37	9.487	8.736	9.947	9.056	9.274	8.672	7.703	8.484	8.684	8.339	8.452	8.501	8.333	9.365	9.102	9.708	9.349	9.162	9.101	9.35	9.281	8.81	8.566	8.887	9.019	8.518	9.072	9.168	10.353	9.249	9.349	8.262	9.397	8.432	8.412	8.401	8.261	8.448	9.758	9.657	9.858	9.271	8.2	9.282	8.917	9.052	9.094	9.151
A_23_P111303	8.265	8.616	8.362	7.856	8.048	7.839	8.831	8.145	8.152	7.876	7.873	8.638	7.256	7.39	8.338	8.632	8.344	8.025	8.471	7.175	7.978	7.472	7.798	7.583	7.844	7.145	8.3	8.087	8.105	7.389	6.944	7.66	7.268	6.723	6.611	7.884	8.252	7.163	7.376	8.027	8.305	8.351	7.892	8.963	8.121	8.577	8.461	8.419	8.651
A_23_P111306	7.853	7.773	7.869	7.589	7.602	7.341	8.511	7.925	7.922	6.853	7.515	8.178	7.605	7.712	7.861	7.811	7.947	7.316	8.011	7.265	7.981	7.55	7.912	7.865	7.907	7.154	8.151	8.168	7.982	8.186	7.823	7.799	7.639	7.167	7.151	6.98	7.745	7.741	8.064	7.492	7.651	6.879	7.29	8.287	7.619	7.806	7.515	7.706	7.718
A_23_P111311	5.353	6.166	2.897	7.219	4.865	3.958	7.359	5.325	4.25	3.384	4.125	1.984	5.061	5.78	7.673	7.367	4.776	3.874	4.716	6.677	8.009	4.639	5.702	5.227	5.978	4.851	5.365	5.213	4.808	5.563	5.149	6.759	5.359	4.987	4.123	3.875	5.229	5.422	5.316	4.441	4.837	4.56	5.612	5.522	5.406	5.059	4.37	4.62	4.505
A_23_P111321	15.616	15.132	14.587	15.604	16.342	15.46	12.656	15.885	15.987	16.025	15.421	16.072	16.042	15.207	15.962	15.728	12.559	14.09	15.732	15.41	15.475	14.146	13.336	15.468	15.099	15.671	14.352	16.151	16.037	14.053	14.63	15.876	15.885	15.123	14.625	14.625	15.947	15.511	15.913	15.572	15.191	14.897	14.046	5.356	4.999	15.789	15.837	16.563	16.547
A_23_P111343	10.092	10.256	10.466	10.158	10.028	9.953	10.986	9.993	10.398	7.751	9.847	10.027	9.688	9.765	9.916	10.104	10.255	10.012	10.241	9.268	9.618	8.811	10.158	10.276	9.826	9.01	10.336	9.864	9.815	10.132	9.993	9.366	9.87	9.923	8.978	9.238	9.941	9.676	10.057	9.642	9.609	10.462	9.981	10.991	10.334	10.059	9.797	9.755	10.314
A_23_P111360	4.521	3.11	4.379	4.319	4.541	3.4	4.422	3.191	2.782	1.252	2.756	3.194	2.803		5.028	4.143	4.979	4.32	4.417	3.361	4.105	4.116	4.245	3.603	4.846	2.775	4.803	4.903	4.823	5.596	4.834	6.022	4.652	6.23	4.582	1.344	4.561	4.085	4.429	4.081	4.102	3.35	3.812	4.023	5.232	3.575	3.576	4.348	4.317
A_23_P111361	2.252	2.045	3.209	2.79	2.051	1.667	1.376	1.743	2.058	2.994	1.31	2.006	1.453	2.296	2.977	2.708	4.108	4.399	2.14	1.582	2.446	1.375	2.921	2.301	2.929	2.548	2.703	3.346	1.297	3.614	2.449	4.68	2.531	4.338	2.498	1.83	3.347	3.58	3.051	3.417	4.105	3.906	3.159	4.865	5.046	3.492	4.622	4.48	3.535
A_23_P111373	8.342	8.576	8.276	8.408	8.129	8.429	7.922	7.646	7.751	7.595	8.265	8.293	7.473	7.477	8.661	8.75	8.301	9.756	8.34	8.752	8.368	8.746	7.747	7.774	8.458	9.181	8.541	8.094	8.643	8.637	7.873	8.169	7.478	7.973	7.862	8.512	8.268	7.75	7.754	8.668	8.238	8.233	8.616	8.315	8.458	8.266	8.487	8.355	8.595
A_23_P111381	10	9.623	9.429	9.826	9.49	8.818	9.067	8.947	9.253	9.082	8.457	8.825	9.111	8.966	9.474	9.41	9.358	9.791	9.552	8.414	9.273	8.684	9.114	8.779	9.563	8.805	8.97	9.356	9.516	9.736	8.893	9.645	8.951	9.425	8.805	9.024	9.494	8.95	9.078	9.962	9.772	9.332	8.885	9.718	9.97	9.469	9.564	9.982	9.772
A_23_P111395	4.352	4.586	3.895	3.782	4.1	3.393	2.876	3.569	4.979	6.246	5.672	5.629	5.737	3.486	2.746	2.789	2.748	3.964	2.843	3.011	3.485	3.96	4.463	4.003	3.5	2.76	2.018	3.328	3.429	2.831	2.35	2.57	2.267	4.12	2.972	2.51	3.394	2.415	2.423	3.914	3.447	3.01	3.273	3.155	2.866	2.808	2.461	2.368	2.155
A_23_P111402	5.702	3.687	1.36	4.812	5.856	5.64	2.574	6.607	1.487	5.389	1.34	1.487	6.319	5.089	1.525	1.865	5.978	6.137	6.858	3.079	3.408	1.487	1.488	6.634	1.48	5.411	6.567	1.757	3.165	6.026	2.565	1.447	6.771	4.006	5.309	5.617	7.152	7.68	5.15	6.651	6.427	6.732	6.013	8.215	4.703	7.221	6.542	1.945	6.685
A_23_P111413	6.591	7.016	6.944	6.486	6.466	6.417	6.372	5.983	5.882	8.144	6.481	6.795	6.902	5.711	5.873	6.012	7.907	6.87	5.972	5.917	5.945	6.851	6.389	6.084	6.637	6.233	5.633	6.064	6.714	6.258	6.235	6.791	5.18	6.128	5.656	5.568	4.983	5.498	5.624	5.962	5.613	6.09	5.469	5.569	6.223	5.484	5.602	5.806	5.305
A_23_P11144	3.47	2.317	3.824	4.508	3.654	3.858	3.745	3.805	4.224	2.738	3.677	3.886	3.303	3.541	4.46	4.305	4.664	4.101	4.632	4.253	3.897	4.332	4.517	3.957	4.683	4.95	4.399	4.619	4.41	3.894	4.881	4.861	3.334	5.547	4.074	4.053	3.774	3.46	3.684	4.371	4.095	4.606	4.425	4.199	4.995	4.085	4.564	3.566	3.733
A_23_P111452	10.937	11.234	11.658	11.438	11.116	11.215	11.017	11.735	11.797	11.549	11.855	12.496	11.001	11.915	11.354	11.452	11.847	10.632	10.822	11.866	11.298	11.027	11.435	11.389	11.874	10.772	10.846	11.409	11.185	11.192	11.069	12.077	11.181	10.886	11.026	11.611	11.665	11.284	11.415	11.437	11.152	11.751	11.839	10.986	11.851	11.552	11.732	11.562	11.905
A_23_P111480	4.112	4.18	3.67	4.14	3.355	4.437	4.291	4.595	4.488	5.423	4.309	4.258	4.249	4.222	3.881	4.228	4.104	2.735	3.364	3.697	3.48	3.791	4.217	3.606	4.157	3.935	4.21	4.422	3.906	3.279	4.377	4.383	3.006	6.107	2.151	3.963	3.937	2.66	3.926	3.21	3.209	2.673	4.451	4.03	4.585	3.691	3.288	3.157	3.512
A_23_P111481	11.612	11.851	11.82	11.661	11.558	11.667	13.493	12.491	12.395	11.667	11.637	12.715	11.86	12.284	12.075	12.144	12.854	11.077	11.645	12.052	12.201	12.047	12.229	12.251	12.333	11.365	12.436	12.789	11.998	12.03	12.642	12.141	12.378	12.235	11.622	11.673	12.034	12.145	12.377	10.846	12.048	11.88	12.463	11.988	12.359	11.957	11.658	11.381	12.131
A_23_P111487	7.262	7.34	7.459	7.142	7.167	7.104	8.637	7.602	7.758	7.364	7.429	7.838	6.6	6.87	7.398	7.424	7.656	5.076	6.53	7.024	6.982	7.248	7.145	6.591	7.657	6.802	7.294	7.837	7.077	7.643	7.188	7.336	7.066	7.303	7.034	7.195	6.938	6.883	6.986	6.344	6.96	7.329	7.032	5.986	6.849	7.403	7.038	7.061	7.144
A_23_P111492	7.017	7.378	6.801	6.726	7.171	7.11	6.351	6.381	6.665	8.239	6.77	7.722	6.527	6.534	7.143	7.134	6.405	7.077	6.114	7.283	7.655	7.063	7.367	6.514	8.196	7.682	6.166	7.144	7.785	6.586	7	7.464	6.245	6.561	6.603	6.921	6.07	6.661	6.863	7.699	6.733	7.311	6.796	6.371	6.88	6.954	6.962	7.528	6.837
A_23_P111506	18.19	18.445	17.88	18.133	18.133	18.077	18.133	18.133	18.029	18.133	18.19	18.077	17.85	17.477	17.984	17.714	17.477	17.82	17.253	17.85	17.531	17.627	17.415	17.668	17.765	18.077	17.944	17.85	17.984	18.029	17.82	17.88	17.88	17.88	17.793	17.648	17.944	18.029	18.029	18.133	18.445	17.609	17.944	18.029	18.133	17.765	17.944	17.85	17.549
A_23_P111517	4.918	5.568	4.58	4.176	5.212	5.338	5.207	4.794	4.227	6.347	5.347	5.541	5.523	6.001	3.621	3.488	3.496	5.043	4.424	4.853	4.326	4.292	4.894	5.192	4.484	4.596	4.524	4.31	4.684	3.06	3.155	4.032	4.142	3.375	3.025	3.78	4.104	3.937	4.657	3.801	3.631	4.319	4.831	5.647	3.828	4.433	4.341	3.388	4.383
A_23_P111525	10.439	10.488	9.92	10.12	10.711	10.626	12.604	11.527	10.367	12.133	11.47	10.217	10.868	9.586	10.888	10.766	9.174	10.882	9.779	10.231	10.524	11.096	9.443	9.982	9.275	9.32	8.534	8.649	9.787	10.566	9.88	10.455	10	8.973	10.902	10.95	10.291	9.758	10.396	9.849	12.215	11.721	10.4	11.224	9.121	9.521	10.269	9.796	9.553
A_23_P111531	5.209	7.115	5.397	6.322	7.574	6.936	5.044	7.206	4.467	6.301	3.75	4.348	5.317	8.071	2.786	2.974	10.836	7.596	6.675	6.738	6.023	2.999	4.52	7.578	3.871	5.47	7.381	5.05	6.376	5.955	5.173	5.066	7.561	4.785	5.535	4.677	7.234	7.132	7.122	6.304	5.184	5.841	7.211	8.724	6.448	6.243	7.052	5.629	6.747
A_23_P111571	17.609	17.511	17.587	17.402	17.374	17.765	17.793	17.549	17.477	17.549	17.587	17.415	17.402	16.885	17.006	16.833	16.686	17.184	16.598	16.934	16.876	16.904	16.555	16.943	17.13	17.388	17.107	16.962	16.924	17.231	16.924	17.14	16.895	17.085	17.345	16.97	16.997	16.952	16.934	17.253	16.962	16.672	16.75	16.686	16.711	16.785	16.904	16.851	16.606
A_23_P111583	11.132	8.721	10.644	10.222	10.649	10.853	9.653	10.7	10.281	8.593	9.269	10.109	10.986	9.825	9.431	9.511	10.119	9.81	9.883	10.829	9.429	8.511	11.83	9.72	13.824	10.845	9.814	10.499	9.679	9.123	11.665	9.262	9.893	11.769	10.224	10.339	10.744	10.924	8.772	9.728	10.612	10.259	11.649	9.497	8.065	11.208	9.78	10.886	10.817
A_23_P111593	3.367	5.271	4.368	4.351	5.168	4.247	7.685	4.503	4.173	5.781	4.281	4.348	4.067	6.555	4.231	4.419	7.222	6.877	4.721	5.48	5.462	4.513	3.984	5.671	5.04	4.51	5.033	4.745	4.947	4.86	5.225	5.462	5.199	4.983	4.386	3.42	4.91	4.504	5.435	5.575	3.442	4.617	5.719	7.256	6.213	3.788	5.393	4.989	4.342
A_23_P11160	7.045	7.045	6.879	6.617	7.1	7.302	6.759	6.071	6.435	7.322	7.136	7.075	7.588	7.274	5.96	5.397	6.744	5.979	6.073	6.615	6.083	6.761	5.785	6.505	5.704	6.265	6.215	5.112	6.922	6.166	5.843	5.328	6.181	5.865	6.158	6.099	6.165	5.752	7.21	6.229	6.6	5.905	5.195	6.404	5.675	5.751	6.323	5.293	6.686
A_23_P111604	1.363	1.399	1.357	1.319	1.352	1.316	1.388	1.342	1.403	1.936	1.32	1.383	1.341	1.32	1.609	1.918	1.609	1.781	1.538	1.869	1.429	1.993	1.457	1.374	1.561	1.741	1.561	1.805	1.427	2.036	1.938	1.998	1.64	1.925	1.981	2.358	1.725	2.052	2.116	2.149	2.124	2.2	1.524	1.758	1.887	2.038	1.679	3.849	1.982
A_23_P111621	8.724	8.674	9.096	8.548	7.99	7.872	10.053	7.859	8.176	9.302	10.032	10.183	8.886	9.114	9.118	9.134	9.762	8.529	7.996	9.008	8.687	9.423	9.481	8.359	9.653	9.32	9.2	9.429	8.823	8.911	8.638	10.337	8.201	8.958	8.225	8.69	8.297	8.267	8.789	8.722	9	8.963	9.831	8.337	9.237	8.799	8.271	8.866	9.134
A_23_P111635	9.639	7.833	8.872	9.475	9.34	8.881	8.483	7.496	8.222	8.66	9.069	7.826	7.995	8.449	9.342	9.249	8.992	8.583	8.724	8.757	9.928	10.4	9.08	8.093	10.462	10.03	7.807	9.576	9.797	7.886	8.754	10.383	9.229	9.527	9.292	9.256	8.438	8.856	8.512	9.597	9.15	8.876	8.765	8.668	9.103	8.908	8.827	9.768	8.309
[truncated: 23,983 more rows]
[truncated: 112 more columns]
