# Supplementary material for: Increased CDCA2 Level Was Related to Poor Prognosis in Hepatocellular Carcinoma and Associated With Up-Regulation of Immune Checkpoints
Source: Front Med (Lausanne). 2022 Mar 7;8:773724. doi: 10.3389/fmed.2021.773724 (PMC8964461; doi:10.3389/fmed.2021.773724)
Supplement: Supplementary file 6 [file Table_4.XLSX]

## Sheet: Sheet1
A_24_P341958	7.918	7.123	8.131	8.014	7.878	7.748	7.877	8.026	8.347	6.422	7.839	8.755	8.13	8.774	8.59	8.803	8.04	6.481	8.783	7.998	8.321	8.161	9.265	8.042	9.177	7.872	8.825	8.713	8.688	7.641	9.055	8.149	8.436	8.419	8.441	8.563	9.089	8.729	8.766	7.423	8.39	8.51	8.798	9.179	8.274	8.787	8.223	8.105	8.298
A_24_P341972	6.901	7.482	7.03	6.918	7.085	7.667	7.756	7.91	8.008	9.175	7.645	8.002	7.24	7.084	6.521	6.315	5.406	7.84	6.456	6.326	6.983	6.258	7.038	7.699	6.939	7.338	5.903	7.044	6.334	5.753	5.98	6.878	6.588	5.927	7.023	7.032	6.281	6.78	6.657	6.563	7.71	6.612	6.882	6.766	6.078	6.804	6.203	6.678	6.242
A_24_P341985	7.713	7.672	6.38	4.95	5.306	7.688	4.043	8.783	8.913	6.503	5.743	7.564	8.822	5.193	4.335	5.245	6.925	5.189	9.58	8.319	6.641	4.228	6.372	8.137	7.422	9.719	7.767	8.865	8.34	6.115	6.804	5.596	8.679	5.641	9.114	9.257	9.54	9.209	8.561	8.061	7.49	7.48	5.582	6.858	6.322	10.408	6.309	6.243	8.892
A_24_P341987	4.553	3.832	2.749	3.51	4.656	3.672	2.687	5.285	5.843	4.366	4.101	5.09	5.643	4.296	5.592	5.223	2.362	3.482	4.886	4.712	4.979	3.876	4.226	3.885	4.262	4.761	4.739	6.526	5.668	3.197	5.641	4.329	4.469	4.985	5.388	5.361	4.73	4.907	6.161	5.112	6.347	6.105	4.825	3.849	4.145	5.515	4.648	5.451	4.58
A_24_P34199	5.295	1.292	1.288	1.284	1.268	1.283	1.372	1.292	1.374	1.4	1.568	1.598	1.591	1.567	1.349	1.461	1.628	1.451	1.411	1.439	1.327	2.041	1.677	1.301	1.328	1.45	1.356	1.488	1.417	1.428	1.365	1.257	5.002	2.462	1.303	1.588	1.365	1.422	1.495	1.635	1.285	1.528	1.292	1.362	1.586	1.858	1.413	1.521	1.453
A_24_P342020	3.619	4.284	4.1	4.855	4.342	4.28	4.904	5.196	5.229	2.038	4.646	5.15	4.671	6.206	6.292	7.306	6.927	4.02	6.087	5.579	6.135	5.86	5.956	6.463	6.263	5.862	6.981	6.788	6.372	6.405	6.684	6.585	6.081	5.751	5.439	6.49	6.534	6.488	6.205	5.434	5.991	6.842	5.405	6.133	7.467	7.629	6.591	6.763	6.918
A_24_P342023	3.38	2.977	4.459	4.451	3.977	3.562	4.304	4.702	4.68	2.972	4.222	4.359	3.302	5.602	5.546	6.544	6.114	4.163	5.319	5.102	5.617	5.333	5.275	5.722	5.329	5.141	6.426	6.165	5.957	6.009	6.335	6.259	5.567	5.622	4.927	5.891	6.473	6.306	5.919	5.203	6.26	6.269	5.336	6.167	7.445	6.966	6.106	6.274	6.303
A_24_P342032	2.236	3.478	2.977	2.345	2.395	2.705	4.456	4.252	4.534	3.08	3.847	3.899	3.898	2.947	3.298	3.582	1.504	2.734	2.947	3.835	2.555	3.359	3.565	4.575	2.456	2.978	4.236	3.921	2.84	3.238	3.999	4.051	3.154	3.644	3.741	1.682	3.468	3.768	4.435	1.294	1.86	2.733	3.29	2.768	2.138	3.496	2.701	3.253	2.609
A_24_P342055	1.226	1.218	1.231	1.55	1.213	1.178	1.136	1.065	1.224	4.313	1.213	1.284	1.248	1.212	1.795	2.889	1.625	1.214	1.36	1.27	1.208	1.874	1.9	1.136	1.248	1.266	1.232	1.232	1.777	1.247	1.136	1.386	1.271	1.222	1.547	1.233	1.959	1.083	1.247	1.019	1.418	1.248	1.2	1.398	1.197	1.231	2.161	1.215	1.24
A_24_P342086	4.765	4.832	6.137	4.917	5.488	4.559	4.674	5.246	5.191	4.501	5.606	5.721	4.974	5.574	5.477	6.73	5.815	4.776	5.095	5.582	4.888	5.773	5.289	5.128	5.904	5.946	5.413	5.643	6.52	5.681	5.919	5.703	5.507	5.414	5.807	6.759	5.681	5.226	6.26	5.633	5.273	5.832	5.218	6.291	5.467	6.329	6.322	6.106	5.873
A_24_P342096	8.561	9.494	9.118	8.105	8.745	9.02	8.696	8.936	8.406	10.535	8.894	7.424	9.608	8.841	8.346	8.034	8.877	10.236	8.38	7.977	9.007	9.533	7.927	7.915	7.84	8.343	8.099	7.308	8.381	9.931	8.278	7.329	7.475	7.772	7.583	7.652	7.932	8.112	7.621	8.592	8.929	8.745	7.916	9.443	9.137	7.716	7.512	7.69	7.531
A_24_P342127	7.799	8.357	7.963	7.942	7.702	8.212	6.456	7.957	7.947	8.493	7.718	9.42	7.471	7.115	8.054	8.054	7.4	7.116	8.155	8.088	8.078	7.353	7.788	7.363	8.256	7.879	6.801	8.188	7.989	7.721	7.524	8.253	7.216	7.352	7.926	8.273	8.301	7.834	7.803	8.743	8.543	8.648	7.749	7.137	7.666	8.084	8.177	8.165	7.83
A_24_P342150	9.173	10.486	9.196	9.321	9.379	9.731	9.552	9.644	9.725	8.822	9.694	10.903	9.176	8.938	9.288	8.816	9.072	8.549	9.293	8.83	8.833	9.311	9.799	9.298	9.469	9.051	8.279	9.64	9.405	9.353	10.065	9.796	9.385	9.345	9.997	9.358	9.733	9.244	9.764	9.548	9.422	8.999	9.571	9.51	8.852	8.992	9.098	8.783	8.904
A_24_P342157	1.657	1.366	1.371	1.313	1.659	1.903	1.272	2.323	1.399	1.727	1.3	1.326	2.086	1.297	1.532	1.753	3.803	1.583	2.321	2.545	1.385	1.406	1.456	1.358	1.444	1.633	3.161	2.526	2.043	1.802	1.662	1.496	1.33	2.028	1.34	1.994	3.329	1.818	3.984	1.5	1.872	1.962	2.183	4.124	1.841	2.049	2.206	2.013	2.788
A_24_P342171	4.505	2.674	3.323	2.59	4.19	3.356	1.332	2.071	4.717	2.127	3.317	2.072	2.171	1.515	4.342	4.577	3.368	1.927	3.075	3.189	1.945	2.319	4.778	2.074	6.137	3.78	2.149	4.393	2.302	2.771	4.615	3.978	4.763	3.072	4.59	4.293	3.55	3.142	3.438	4.335	3.382	2.345	2.911	3.884	3.251	4.51	3.359	2.65	2.45
A_24_P342178	7.338	7.625	7.903	7.546	7.988	8.048	8.623	8.57	8.931	8.891	7.849	8.99	9.246	9.015	8.001	8.725	7.806	7.961	7.931	7.945	8.358	7.931	8.616	8.608	7.998	7.536	8.069	8.381	7.873	7.194	8.295	8.018	8.283	7.536	7.183	7.703	7.654	7.986	8.054	6.944	7.855	8.77	7.706	7.673	7.412	8.349	8.053	8.005	8.063
A_24_P342226	5.423	6.699	6.552	6.785	6.046	6.622	4.092	4.99	6.802	2.78	7.869	5.754	3.249	7.858	8.257	8.33	6.807	6.782	7.173	8.833	6.568	8.323	5.523	6.856	6.592	7.467	5.881	6.483	6.787	5.359	6.987	8.13	6.102	4.865	7.401	7.329	5.251	6.343	7	7.558	5.596	6.598	5.698	5.626	7.936	6.575	7.345	7.225	7.043
A_24_P342236	1.335	1.367	2.934	1.365	1.346	1.336	1.298	1.321	1.374	2.112	1.316	1.362	1.323	1.294	1.437	1.74	1.361	1.607	1.359	1.619	1.384	1.388	1.354	1.333	1.43	1.608	1.432	1.442	1.305	1.599	1.824	2.363	2.046	1.682	2.482	1.92	1.434	1.778	2.101	2.293	1.813	2.083	1.649	1.289	1.423	1.834	1.507	1.74	1.735
A_24_P342272	1.32	1.351	1.324	1.328	1.323	1.32	1.267	1.324	1.531	1.675	1.35	1.298	1.337	1.315	1.434	2.498	1.831	1.69	1.491	1.708	1.417	1.455	1.424	1.353	1.426	1.683	1.518	1.731	1.656	1.715	1.535	1.437	1.335	2.891	1.592	1.853	1.516	1.659	1.75	1.777	1.305	1.786	1.337	1.424	1.704	2.249	1.657	1.697	1.787
A_24_P342279	5.19	4.809	5.243	4.271	4.844	4.776	4.661	5.98	5.47	4.726	5.337	5.887	4.772	4.855	5.211	5.732	5.132	4	4.596	5.478	4.543	4.791	5.957	4.934	5.7	4.897	5.372	6.166	5.524	4.65	5.99	5.853	5.35	5.761	6.063	5.738	5.188	5.33	5.79	5.156	5.6	5.307	4.913	5.483	5.104	6.003	5.655	5.672	4.796
A_24_P34231	1.365	1.441	1.414	1.376	1.382	1.43	1.326	1.356	1.833	2.056	1.421	1.331	1.598	1.32	1.532	1.998	1.535	1.793	1.429	1.86	1.452	1.447	1.653	1.591	1.517	1.719	1.528	1.671	1.379	1.783	2.202	2.435	2.21	2.685	2.855	2.261	2.509	2.332	2.179	2.843	1.851	2.227	1.818	1.946	1.922	2.139	1.705	1.864	2.013
A_24_P342312	1.354	1.349	1.372	1.365	2.433	1.646	4.934	2.072	1.373	2.31	1.514	1.312	1.381	1.603	1.523	1.828	2.565	1.758	2.927	2.78	1.46	1.504	1.44	1.909	1.62	1.882	2.419	1.77	1.443	1.969	1.457	2.091	3.278	3.567	4.326	2.036	3.437	3.672	2.826	1.994	3.529	2.165	1.529	4.762	3.245	2.674	1.549	1.761	1.805
A_24_P342316	7.926	7.431	8.042	7.889	7.686	7.961	8.651	8.19	8.622	6.433	8.265	8.349	7.574	8.174	8.066	8.258	8.367	7.802	8.331	7.74	7.631	7.437	7.879	7.672	7.823	7.14	7.792	7.659	7.784	7.518	8.02	7.462	7.837	7.603	7.508	7.995	8.312	7.688	8.045	7.895	7.865	7.875	8.104	8.913	8.108	7.998	8.465	7.841	8.908
A_24_P342328	9.287	9.641	9.538	9.507	9.721	9.625	10.476	9.683	9.404	8.52	9.401	8.727	8.717	10.033	9.539	9.525	9.95	9.257	9.125	10.208	9.285	8.577	9.223	9.688	8.576	8.842	9.767	10.315	8.516	9.055	8.926	9.241	9.606	10.101	8.966	9.239	9.762	9.361	8.754	9.019	9.849	9.758	10.985	9.339	10.082	9.554	10.093	9.294	9.309
A_24_P342377	4.468	4.735	5.393	7.14	6.1	5.192	3.972	3.984	6.088	5.166	7.373	6.997	4.392	4.525	5.01	4.715	4.791	5.013	4.853	5.51	4.732	3.488	3.368	4.98	3.673	4.418	4.558	4.285	5.556	7.861	5.109	8.24	6.19	5.802	6.291	5.069	5.503	6.452	4.641	5.557	4.011	4.165	5.202	2.959	5.379	3.976	5.512	4.185	4.541
A_24_P342388	5.057	4.45	3.84	4.649	4.646	4.918	5.648	5.874	5.949	4.795	3.981	5.087	4.933	4.929	5.272	4.734	4.98	3.756	5.737	5.769	5.365	5.353	6.844	5.39	6.448	4.948	5.605	7.183	5.74	5.602	5.964	5.016	6.04	6.278	5.928	5.359	5.796	6.27	5.709	4.689	5.97	5.316	5.338	5.103	5.157	6.229	5.677	5.3	4.877
A_24_P342410	2.055	2.203	2.51	2.249	1.966	2.386	2.926	1.712	2.287	2.106	3.017	3.171	2.865	2.097	2.945	2.893	2.802	1.559	3.032	1.636	3.106	2.21	2.048	1.887	2.864	2.569	2.261	3.847	2.279	3.233	3.548	3.571	2.667	3.673	2.123	2.858	3.214	3.571	2.611	1.458	3.034	1.942	2.728	3.101	2.674	2.528	1.424	2.667	1.608
A_24_P342484	10.616	11.215	11.832	10.854	13.989	11.685	7.383	9.984	11.126	11.376	10.866	7.208	9.401	12.821	12.976	12.634	9.252	10.393	13.023	13.946	5.729	12.247	4.193	11.832	3.372	11.262	10.822	4.746	11.986	10.701	7.739	7.918	11.952	7.123	11.727	11.082	7.012	8.822	9.883	14.271	9.33	7.829	10.314	3.589	15.987	10.614	11.901	7.946	9.712
A_24_P342511	5.252	5.555	4.547	4.587	4.681	5.067	5.415	5.082	5.395	6.476	4.371	5.514	6.219	4.745	3.889	4.42	3.06	5.544	3.74	4.26	4.354	4.918	4.798	4.468	4.232	4.583	3.779	4.335	4.357	4.141	3.809	4.398	4.074	1.278	3.908	2.983	3.579	4.287	3.545	4.196	4.349	4.91	3.959	4.935	4.022	1.518	3.107	3.686	3.974
A_24_P342572	10.808	10.197	11.754	10.508	10.452	10.953	11.085	11.736	11.097	11.87	10.922	11.425	11.735	10.896	10.698	10.719	10.472	11.154	10.446	11.174	11.081	11.021	11.617	11.168	11.227	11.538	10.484	11.68	10.721	10.903	10.965	10.705	10.98	10.876	11.524	11.513	10.854	11.45	11.606	11.025	10.18	10.879	10.148	10.004	9.944	11.33	10.631	11.986	11.287
A_24_P342591	7.12	7.318	7.03	6.859	7.01	7.53	9.094	8.405	7.278	8.211	8.262	7.996	7.372	7.085	6.803	6.636	6.948	7.072	6.967	7.013	6.833	6.734	7.883	7.391	7.991	7.385	7.78	7.852	6.606	7.446	6.93	7.762	8.077	8.079	7.761	6.551	7.324	8.021	7.657	7.052	6.918	6.45	7.066	8.354	7.031	7.113	6.542	6.622	6.859
A_24_P342632	1.728	1.443	2.07	2.143	1.979	2.952	2.624	2.288	2.448	2.181	2.953	1.627	2.094	2.3	1.7	2.099	1.971	1.863	1.862	1.964	2.293	2.294	1.578	1.475	1.953	1.944	1.745	2.093	2.145	2.127	2.027	1.889	1.39	2.692	2.029	2.121	1.78	2.155	2.187	1.625	1.769	2.216	1.526	2.82	1.868	2.429	1.892	2.281	2.201
A_24_P342670	3.832	4.983	5.2	4.7	4.486	3.862	5.931	5.852	6.023	3.629	5.465	6.398	4.989	6.444	6.231	6.117	6.607	4.431	6.302	6.571	6.075	5.906	6.791	5.895	6.687	5.162	7.183	6.719	6.552	5.709	6.827	5.912	6.059	5.765	5.391	5.639	5.828	5.979	6.152	5.241	5.953	5.867	6.433	6.228	7.071	6.186	5.602	5.408	5.276
A_24_P342807	5.143	5.446	4.368	5.454	5.126	4.77	4.627	3.768	4.926	4.102	5.253	3.98	3.134	4.772	5.474	5.745	5.711	4.046	5.484	5.802	5.212	5.16	4.531	4.244	5.141	4.718	5.014	5.031	4.974	4.839	5.293	5.545	4.182	5.079	4.631	6.174	5.574	4.621	5.432	5.725	5.858	5.664	5.901	5.014	6.331	5.691	6.388	5.552	5.961
A_24_P342829	4.041	6.234	4.066	4.005	3.611	4.08	2.658	3.989	5.868	7.795	4.935	2.097	5.127	6.251	7.326	7.631	5.693	3.861	4.736	5.158	4.872	3.48	3.512	4.366	3.308	3.619	5.7	2.535	5.784	5.506	5.108	5.663	5.037	3.983	5.647	6.122	5.718	4.618	5.215	5.033	3.725	2.222	6.114	5.749	7.198	7.236	5.3	8.504	8.408
A_24_P342880	7.913	7.968	8.369	7.764	7.828	7.913	8.264	7.339	7.596	7.931	8.274	7.099	7.692	7.786	7.741	7.417	7.673	8.46	7.655	8.19	7.98	8.692	8.079	7.601	8.297	8.626	7.885	8.237	7.858	8.081	7.665	8.017	7.872	8.537	9.072	8.885	7.758	7.775	8.088	8.929	8.349	8.014	8.204	8.098	8.068	7.811	7.597	8.583	6.884
A_24_P342944	2.276	3.167	3.534	2.621	2.208	2.335	5.325	2.511	3.588	3.755	3.324	3.16	1.531	1.636	4.083	4.113	2.881	4.84	1.851	2.954	2.766	5.316	3.413	2.626	4.076	2.961	3.028	3.498	3.374	3.489	5.152	1.658	1.524	5.719	2.949	1.299	2.432	1.199	2.575	3.385	2.443	1.355	2.201	2.1	3.31	1.292	2.675	1.977	1.279
A_24_P343095	6.988	6.701	7.391	7.899	7.262	6.405	6.245	6.205	6.311	6.878	7.501	6.103	6.294	4.753	7.024	7.221	7.678	6.069	6.242	5.982	7.336	6.729	5.671	6.314	6.245	6.727	5.234	6.252	6.616	6.748	6.264	6.804	6.268	6.477	7.246	7.786	6.678	6.497	5.852	7.868	8.196	8.324	6.908	5.434	5.754	7.505	6.558	7.204	6.165
A_24_P343233	14.766	14.009	16.097	14.518	15.333	15.014	13.732	13.513	14.564	12.848	14.654	12.564	14.254	15.612	15.715	15.308	15.797	14.019	15.371	14.268	14.144	10.589	14.658	15.16	12.859	14.579	15.336	13.712	13.468	14.581	13.726	14.443	15.56	14.54	13.997	13.419	15.288	14.613	14.395	13.067	13.914	13.57	14.397	16.268	15.5	14.053	14.751	14.051	13.329
A_24_P343255	8.548	7.889	8.152	8.414	8.318	8.024	7.968	8.042	8.094	8.824	8.548	8.143	7.825	7.771	8.336	8.697	8.711	9.43	7.696	8.806	8.391	9.048	8.54	7.702	8.853	9.101	8.508	8.843	8.632	8.161	8.842	8.935	8.047	8.652	8.704	9.234	8.23	8.287	8.266	8.945	8.644	8.723	8.521	8.389	8.033	9.088	8.717	9.498	8.717
A_24_P343271	8.268	7.767	7.366	8.947	7.834	7.911	6.695	7.893	7.838	8.128	6.778	8.385	8.152	6.595	8.347	8.154	7.375	6.66	7.999	7.411	8.429	7.202	9.221	7.536	8.84	7.556	7.17	9.138	7.759	7.891	7.257	8.837	8.003	7.731	7.794	7.775	8.127	8.546	7.563	8.615	7.965	8.215	6.883	6.444	7.521	8.402	8.469	8.336	7.913
A_24_P343289	5.88	6.332	6.675	6.259	6.148	6.659	7.516	6.723	7.082	7.378	6.534	7.701	6.433	7.296	5.634	5.648	5.44	6.952	6.017	5.216	6.637	6.736	7.17	6.925	6.338	5.823	6.603	5.942	6.122	5.693	5.505	6.069	5.348	5.367	4.923	4.954	4.9	5.394	5.47	5.631	5.723	6.091	5.117	6.191	6.69	5.638	5.788	5.587	5.543
A_24_P343377	11.923	12.869	11.857	12.487	12.061	12.313	12.033	10.759	11.125	11.948	12.035	11.435	11.846	12.002	12.646	12.816	12.044	12.689	12.134	12.689	12.722	12.409	11.752	11.464	12.618	13.342	11.42	11.754	11.95	13.299	12.362	13.19	12.194	12.325	12.75	12.798	11.583	12.068	12.008	13.361	12.152	12.866	12.67	11.556	11.862	12.408	12.257	12.618	12.294
A_24_P34344	9.574	9.055	10.087	9.494	9.363	9.548	10.494	9.875	9.969	7.241	9.883	10.192	9.73	9.962	9.664	9.439	9.613	7.999	9.851	9.827	9.969	8.935	9.883	9.931	9.812	9.415	10.071	9.977	9.44	10.01	9.881	9.832	10.003	9.727	9.632	9.384	9.85	9.822	9.889	8.553	10.13	9.521	10.056	9.597	9.616	9.695	9.156	9.482	9.392
A_24_P343529	2.839	3.444	2.585	2.381	1.963	2.787	2.125	1.678	2.817	3.628	2.695	3.025	1.903	2.088	2.136	2.264	1.415	2.855	2.074	3.715	2.206	3.07	3.952	2.591	4.46	3.503	1.495	1.567	1.337	1.755	1.763	2.337	2.072	1.72	2.442	2.082	1.533	1.741	2.663	2.149	1.939	2.774	2.079	3.351	1.372	1.973	2.082	1.83	1.826
A_24_P343559	6.784	7.163	6.046	6.021	6.972	7.026	7.122	6.487	6.919	8.276	7.42	6.445	7.386	6.76	6.097	5.475	4.561	6.594	5.897	5.645	5.873	6.004	5.083	4.481	6.414	6.435	4.717	6.329	5.971	5.14	5.02	6.671	5.463	5.122	5.691	5.661	5.376	5.319	5.241	6.271	5.708	5.311	5.266	4.599	4.014	5.205	5.034	5.329	4.962
A_24_P343621	10.365	10.834	10.708	10.447	11.402	11.512	10.68	11.286	10.884	11.967	11.781	12.141	11.025	10.064	10.68	10.377	9.177	9.997	10.405	11.941	11.356	11.002	11.314	10.54	11.785	11.737	9.745	5.811	11.731	9.066	9.805	11.912	10.814	11.046	11.318	10.823	11.814	11.273	10.273	10.951	10.694	10.28	9.357	8.382	9.381	11.214	11.49	11.86	10.995
A_24_P343695	1.493	1.304	1.443	1.284	1.455	1.27	1.386	1.279	1.664	1.642	1.288	1.272	1.798	1.373	1.366	1.411	1.381	1.456	1.641	2.414	1.339	1.341	1.329	1.322	1.386	1.453	1.901	2.565	1.391	1.607	1.406	1.664	2.436	2.318	5.779	5.925	2.055	3.377	2.179	1.396	1.64	1.629	1.425	1.449	1.322	3.623	1.343	7.507	2.699
A_24_P343736	6.55	7.061	6.369	6.496	6.565	6.714	6.884	6.821	6.9	8.209	5.988	6.988	7.28	6.381	5.67	4.949	4.941	7.21	5.458	5.509	6.068	6.323	6.482	6.062	5.908	5.952	4.566	5.571	5.621	4.28	4.625	5.295	4.927	4.41	4.546	5.061	4.866	5.418	4.212	5.625	5.714	5.513	4.861	5.994	4.393	4.981	4.933	5.236	4.886
A_24_P343830	2.449	4.138	2.303	1.83	2.383	1.759	3.429	2.365	2.169	1.304	1.849	1.524	1.247	3.408	3.172	3.929	3.115	2.614	3.382	2.825	2.307	3.689	2.104	2.873	2.515	2.479	1.972	1.326	3.35	2.492	1.297	2.768	2.411	1.332	1.297	3.144	2.297	3.211	3.605	4.311	3.145	3.336	3.502	3.042	6.387	3.736	4.166	3.056	2.545
A_24_P343869	10.379	9.346	9.804	10.919	10.387	10.444	9.499	9.255	9.908	9.108	11.264	9.428	8.999	9.281	9.977	9.499	9.596	9.182	9.689	9.419	9.883	9.941	10.345	9.783	10.119	9.824	10.042	9.936	10.04	10.829	10.477	10.388	9.88	10.68	10.309	9.479	9.541	9.634	10.317	9.058	9.505	9.239	9.66	9.643	9.89	9.319	9.484	9.536	9.071
A_24_P343929	7.635	7.31	5.519	7.192	5.295	7.553	2.349	3.559	6.218	4.256	4.889	1.926	4.373	4.648	7.508	7.706	6.134	2.51	8.206	6.698	4.315	6.172	7.609	5.568	5.798	6.223	5.157	3.313	6.506	4.747	6.898	5.826	5.374	5.39	5.942	6.179	5.593	4.714	6.03	7.225	6.439	6.995	3.884	4.468	4.084	5.922	6.634	6.861	5.329
A_24_P344045	2.592	3.331	3.73	3.048	3.519	4	3.717	4.06	5.016	4.908	5.13	4.914	4.269	3.958	3.941	4.588	3.662	3.521	3.49	4.652	5.123	4.065	4.852	3.649	4.1	1.21	3.82	3.639	3.926	3.248	3.633	4.162	1.362	4.034	1.254	2.935	2.378	2.873	3.374	1.435	3.861	4.137	3.255	3.58	4.063	3.332	3.983	3.683	3.604
A_24_P344053	7.932	7.355	8.225	7.336	7.641	7.838	7.614	8.616	8.081	7.926	8.005	8.449	8.281	8.235	8.188	8.38	7.262	7.038	7.57	8.215	9.032	8.289	8.549	8.017	8.635	8.202	8.171	8.579	9.129	7.582	8.625	7.721	7.944	8.746	8.216	8.104	7.668	8.11	8.415	7.667	8.365	8.485	7.782	7.273	7.778	8.249	7.916	8.34	7.568
A_24_P344087	8.446	8.979	7.336	7.754	7.918	8.386	8.801	8.594	8.657	6.963	7.31	6.547	8.027	8.157	8.687	8.654		8.419	9.054	8.249	8.496	6.09	8.282	8.715	7.883	8.777	8.268	7.546		8.295	9.988	8.399	9.044	7.953	9.011	8.541	8.519	9.065	9.671	8.881	8.904	9.196	7.895	10.211	9.083	8.33	8.164	8.278	8.601
A_24_P344100	6.204	6.603	6.388	6.265	6.232	6.587	6.808	7.183	7.082	8.112	5.918	6.762	7.747	6.855	6.416	6.533	6.223	7.021	5.983	6.659	6.513	6.8	6.946	7.73	6.276	6.555	6.488	6.542	6.605	6.334	6.834	6.619	6.632	6.297	6.503	6.489	6.001	6.73	6.327	6.063	7.026	6.844	6.734	6.998	6.573	6.621	6.308	6.828	6.668
A_24_P344251	5.852	5.025	6.365	5.058	5.955	6.052	4.848	5.734	6.39	6.328	4.926	4.774	6.466	6.542	6.247	5.874	5.84	3.944	6.275	5.79	6.459	3.756	5.951	6.797	6.17	6.509	6.747	5.585	5.608	5.254	5.637	3.977	5.967	4.915	5.825	5.032	5.575	6.238	4.793	5.001	4.94	4.697	5.68	4.779	5.706	5.278	5.783	5.758	4.482
A_24_P344295	5.887	4.892	5.468	6.345	5.686	5.838	3.862	5.423	5.655	6.344	4.925	5.126	5.073	4.933	6.706	7.254	5.386	5.61	5.387	6.528	6.127	7.376	6.519	5.452	6.739	6.451	5.716	6.869	6.363	6.168	5.381	5.639	5.292	6.283	6.175	7.338	6.066	5.716	5.058	6.927	6.52	6.671	5.345	5.836	5.504	7.08	7.201	6.923	6.192
A_24_P344307	7.797	8.287	7.552	8.178	7.275	7.38	7.297	6.624	7.474	8.011	7.609	7.375	6.902	7.519	8.135	8.394	8.037	7.435	7.811	8.456	7.532	7.888	7.846	7.774	8.311	7.812	8.613	7.896	8.238	9.17	8.617	9.771	7.583	8.752	7.903	7.726	7.41	7.527	8.7	8.118	7.963	7.946	8.049	7.54	8.221	7.949	8.034	8.098	7.571
A_24_P344416	1.73	1.377	1.377	1.378	1.357	1.342	1.297	1.33	1.399	2.247	1.323	1.249	1.336	1.304	1.47	1.796	7.07	4.155	1.356	1.665	1.406	1.41	1.364	1.349	1.476	1.685	1.887	1.513	1.322	2.688	1.828	2.368	3.173	1.714	2.507	2.036	1.496	1.79	2.174	2.243	1.9	2.165	1.645	1.305	1.404	2.476	1.552	2.353	1.805
A_24_P344510	1.366	1.408	1.396	1.471	1.372	1.651	1.489	1.598	1.494	3.886	1.601	1.435	1.634	1.588	1.628	1.966	1.871	1.766	1.551	1.841	1.481	1.527	1.531	1.424	3.304	1.821	1.646	1.925	1.55	1.985	1.875	1.601	2.939	2.588	1.658	1.972	2.033	2.703	2.753	1.529	1.666	2.079	1.461	1.714	1.839	2.308	1.753	2.162	2.838
A_24_P344516	2.87	1.286	2.429	2.192	2.942	1.798	1.352	1.683	1.691	1.366	2.235	1.279	1.396	2.933	3.854	4.485	4.5	3.786	2.558	2.825	2.099	2.038	1.732	2.595	2.363	2.329	3.381	2.87	3.325	5.027	4.699	1.326	3.422	1.648	3.421	3.864	3.748	3.003	2.924	3.202	2.436	4.129	3.435	5.041	4.295	3.485	3.314	4.15	3.425
A_24_P344537	7.247	7.139	6.077	6.807	6.586	6.735	6.198	7.027	6.95	5.553	6.399	7.16	6.295	6.882	6.953	6.745	7.446	5.783	7.711	7.321	7.176	6.966	6.869	6.54	6.637	6.638	7.076	6.946	6.957	5.861	6.292	6.438	6.728	6.019	6.03	7.322	7.51	6.88	5.993	6.649	7.035	7.477	7.408	6.385	6.155	7.867	7.542	7.461	7.608
A_24_P344666	1.419	1.524	2.802	1.72	2.215	1.411	1.336	2.135	1.573	2.256	1.507	1.275	1.43	1.347	1.783	2.331	2.411	5.08	1.966	2.17	1.656	1.643	1.511	1.615	1.797	2.118	1.84	2.115	1.664	2.317	2.333	2.573	3.002	3.241	3.115	2.79	2.588	2.631	2.585	2.869	2.265	2.582	1.996	5.542	2.532	3.102	2.043	2.201	2.391
A_24_P344711	10.268	10.444	9.984	10.47	10.364	10.42	10.796	10.787	10.953	11.218	10.715	10.902	11.09	9.791	10.803	10.986	8.808	9.982	10.716	10.631	11.527	10.91	10.27	10.364	10.695	11.297	10.451	10.806	11.128	10.314	10.195	11.223	10.605	10.715	11.124	11.232	10.157	10.886	10.95	11.005	11.421	11.187	9.552	8.98	9.34	11.303	11.007	10.547	10.618
A_24_P34476	5.187	3.029	5.498	5.277	5.158	5.112	5.753	4.729	4.973	1.303	5.318	4.147	3.635	4.24	5.196	5.281	1.391	4.128	4.03	4.33	4.678	5.065	4.652	3.968	4.68	4.428	5.361	4.367	4.828	5.388	5.127	5.374	4.635	5.282	4.431	4.148	4.797	5.218	4.672	5.282	5.174	3.854	5.042	5.185	5.835	4.782	5.151	5.043	5.204
A_24_P344890	5.052	3.727	4.699	4.636	4.205	4.939	3.549	5.26	4.931	3.391	5.398	5.839	4.803	5.207	5.043	5.166	4.769	2.439	4.813	5.217	5.62	2.646	5.496	5.311	5.751	5.102	5.018	5.82	5.697	4.812	7.529	5.003	5.45	5.791	5.506	4.757	4.892	5.18	5.675	2.231	4.724	5.075	4.288	4.779	4.71	5.303	5.008	5.473	6.185
A_24_P344961	5.038	6.531	6.841	6.649	5.688	5.594	6.265	6.483	6.544	7.309	6.161	7.895	7.12	6.119	4.367	4.296	6.161	5.708	6.327	4.961	6.733	1.838	8.048	6.308	8.588	6.291	5.773	7.198	5.426	5.211	5.306	7.461	5.85	5.174	7.524	7.954	6.614	5.975	6.441	7.456	6.16	5.385	8.289	7.412	6.84	7.207	7.234	7.003	7.132
A_24_P344976	4.564	5.094	4.265	4.091	5.088	5.422	5.656	4.757	4.723	6.215	4.896	4.365	6.164	5.871	3.865	2.029	3.464	5.027	4.325	3.277	5.305	5.858	3.399	3.253	4.297	3.553	2.524	4.027	3.909	3.448	3.093	3.196	1.403	3.506	1.891	3.368	2.599	2.098	2.138	1.655	2.887	3.999	2.828	1.783	1.904	2.958	3.642	3.892	3.834
A_24_P345002	1.258	1.252	1.253	1.222	1.247	1.22	1.381	1.346	1.25	1.309	1.404	1.672	1.252	1.598	1.302	1.347	4.515	1.313	1.245	1.35	1.275	1.287	3.369	1.263	1.854	1.376	3.42	1.313	1.279	1.407	1.284	1.302	3.938	1.256	1.501	1.369	1.5	1.308	1.429	1.292	1.63	1.372	1.221	1.571	2.184	1.396	1.313	1.313	3.093
A_24_P34505	6.082	6.309	5.226	6.201	5.764	5.086	5.968	4.987	5.497	4.774	5.45	5.551	3.243	5.43	6.128	6.41	6.643	5.479	5.849	5.473	5.747	6.2	5.178	5.05	6.081	5.274	5.663	5.838	5.873	6.53	6.232	6.285	5.367	5.68	5.797	5.958	5.595	5.434	6.096	6.02	5.816	6.223	5.771	5.796	5.97	5.77	6.375	6.098	6.092
A_24_P345081	12.304	12.631	13.475	11.659	12.503	12.341	14.51	14.215	13.708	11.812	12.2	14.641	13.043	14.569	14.306	14.571	14.547	12.649	14.056	14.012	13.516	12.924	13.297	14.022	13.179	12.87	14.477	13.443	14.547	13.28	15.515	13.533	13.929	13.355	13.406	13.385	14.118	13.54	13.894	12.791	13.014	13.639	13.999	13.751	14.696	14.016	13.481	13.405	14.841
A_24_P345123	3.839	4.225	3.465	4.283	4.889	4.158	2.682	3.095	3.243	4.416	5.275	3.583	3.119	4.635	3.939	3.878	4.994	3.611	4.239	4.742	4.974	4.698	3.495	3.549	4.186	4.207	5.238	4.327	4.352	4.521	4.132	4.582	3.272	3.415	4.49	4.518	3.952	3.507	3.378	4.807	3.826	3.622	4.664	4.392	5.818	4.09	4.687	3.919	4.146
A_24_P345131	5.805	5.282	5.132	5.576	4.958	5.143	6.344	5.147	5.413	4.123	6.887	4.025	4.191	4.497	6.11	6.951	6.653	5.195	5.649	5.578	5.384	5.115	4.1	4.944	5.104	5.314	6.117	4.116	5.285	6.661	5.164	3.917	5.132	4.954	6.224	7.142	5.51	5.129	5.876	6.152	6.229	6.397	5.855	6.116	7.185	6.075	6.911	5.909	6.438
A_24_P345160	3.617	2.721	3.621	3.567	3.482	4.187	4.755	3.667	4.427	5.596	4.113	4.245	4.786	3.852	3.498	4.055	3.565	3.952	3.033	3.631	4.177	4.07	4.124	6.964	4.012	3.516	3.639	4.77	3.836	3.257	4.186	4.417	2.924	2.187	3.048	3.974	3.609	3.774	4.434	2.024	4.142	4.151	3.47	3.235	3.662	3.156	3.127	3.961	3.697
A_24_P345193	7.76	8.334	8.755	8.074	8.008	8.457	9.348	9.904	9.625	9.755	9.237	9.534	8.651	8.561	8.387	8.897	8.797	8.91	8.43	8.479	8.79	7.876	8.721	8.781	8.665	8.701	8.625	9.335	8.318	8.822	8.691	8.62	9.083	8.305	8.81	8.997	8.636	9.059	9.29	8.631	8.265	8.64	8.587	9.2	8.205	9.169	9.027	8.981	9.301
A_24_P345209	5.849	6.954	6.374	5.894	5.503	6.185	3.5	4.712	4.961	5.331	6.67	5.54	4.565	6.742	6.406	6.362	6.979	6.066	6.34	6.282	5.749	5.526	5.963	5.492	6.581	6.004	5.763	5.161	6.276	5.304	7.051	6.619	5.96	5.569	7.56	7.435	6.214	5.703	6.022	7.023	4.917	5.459	5.53	6.204	6.594	6.282	6.92	6.356	6.536
A_24_P345290	8.095	8.649	9.002	9.846	8.859	9.545	9.498	10.314	8.813	9.572	9.68	9.746	9.551	6.411	8.978	8.916		8.203	8.833	8.06	9.981	9.71	8.914	8.179	8.484	8.753	7.958	9.085	8.069	9.809	6.295	9.734	9.065	9.904	8.488	8.266	9.443	10.294	8.466	8.834	9.61	9.425	8.753	5.735	7.226	9.312	9.513	8.591	9.123
A_24_P345314	6.822	7.621	6.309	7.207	6.96	7.827	6.617	7.352	7.475	8.76	6.929	6.629	7.409	7.037	6.217	5.546	5.175	7.102	5.994	6.02	6.737	6.411	6.856	6.526	7.172	6.967	5.553	6.501	6.192	6.312	6.26	6.979	6.177	6.08	6.413	5.98	5.624	6.881	5.703	6.182	4.359	5.622	4.591	3.15	3.833	5.257	5.483	6.074	5.364
A_24_P345336	10.116	10.499	9.658	9.873	9.966	9.575	7.649	7.455	8.179	8.353	9.357	8.052	8.339	9.016	9.895	9.802	9.11	10.243	9.889	9.92	9.405	10.509	9.658	8.695	9.984	9.387	9.734	9.255	10.239	11.075	9.985	9.384	8.907	9.842	10.395	10.495	8.595	8.457	8.914	11.153	9.574	9.728	9.894	9.239	9.413	8.733	9.419	9.759	8.912
A_24_P34534	2.276	3.577	2.26	2.349	2.719	2.396	1.945	2.598	2.799	1.278	2.53	2.486	1.76	2.325	2.904	1.305	2.885	1.286	2.612	2.644	2.487	2.263	3.08	2.34	3.694	3.216	2.863	3.9	2.111	1.258	1.529	3.998	4.072	4.026	3.218	1.429	3.343	1.737	2.762	2.376	1.226	3.639	3.444	2.17	2.423	3.038	3.12	3.671	1.291
A_24_P345377	10.75	10.196	9.229	10.284	10.234	10.39	9.128	9.048	9.98	9.734	11.341	9.895	9.288	10.144	9.42	9.523	9.384	9.69	10.527	9.556	9.926	9.562	10.299	9.367	10.717	9.776	10.462	9.816	10.539	9.838	10.142	9.617	9.227	9.442	10.028	10.43	9.76	9.362	9.76	10.033	9.636	9.549	10.112	10.38	10.785	10.034	10.383	9.568	10.261
A_24_P34545	5.764	6.261	6.673	5.939	5.889	5.489	6.779	6.347	6.709	7.143	5.409	6.177	6.417	6.233	7.432	7.923	7.514	6.973	6.776	6.358	6.693	7.389	6.914	6.771	7.337	6.564	6.558	7.132	7.016	7.307	6.873	6.784	6.587	6.862	6.729	7.4	6.88	6.615	6.556	7.657	6.997	8.27	6.674	7.763	8.018	7.398	7.104	7.161	7.439
A_24_P345451	7.609	7.09	8.663	4.965	7.864	7.085	4.703	6.442	6.237	4.367	6.846	2.65	6.983	6.959	4.974	4.966	8.354	7.427	7.431	8.646	6.957	3.235	3.125	6.389	7.463	9.622	6.47	4.63	8.63	6.73	5.966	4.51	6.549	7.966	8.046	7.718	6.788	6.387	7.547	8.433	6.866	6.847	7.012	8.657	8.979	6.263	6.743	8.355	8.288
A_24_P345498	10.876	10.688	11.078	11.502	11.119	11.184	11.447	10.579	10.701	9.896	10.9	11.034	10.667	10.86	10.869	10.688	12.453	10.096	11.217	10.728	11.135	11.219	10.703	10.635	10.45	10.667	11.129	10.545	10.917	11.09	9.988	10.26	11.107	10.584	10.293	10.187	10.654	11.199	10.319	9.978	10.539	10.729	10.663	10.154	10.925	11.202	10.884	11.537	10.676
A_24_P345540	3.65	1.352	1.347	3.818	2.829	2.397	2.12	2.259	3.069	1.675	3.024	2.757	2.082	2.153	4.301	3.545	4.646	1.637	3.353	3.789	3.371	2.745	3.565	1.857	2.911	3.317	3.363	4.444	3.266	3.391	2.741	3.139	1.279	3.796	1.338	4.227	3.341	3.351	1.794	3.942	3.601	3.519	3.723	2.502	3.678	4.066	4.405	4.461	4.122
A_24_P345679	3.823	3.346	4.026	3.454	4.934	4.785	3.511	3.392	2.954	4.301	3.79	2.127	3.685	4.494	2.396	2.612	4.158	5.55	3.895	3.501	2.846	1.706	2.636	3.8	1.508	2.176	3.917	2.271	3.23	5.874	4.195	2.877	4.293	2.826	2.249	1.774	3.989	3.886	3.636	3.934	2.963	1.95	3.379	6.014	4.268	4.189	3.636	3.541	4.824
A_24_P34568	7.011	7.287	6.694	6.734	6.827	7.446	7.624	7.088	7.019	8.9	7.475	7.937	8.618	7.105	5.796	5.482	4.9	7.159	5.631	6.011	6.094	6.471	6.671	6.115	6.368	6.209	4.958	6.012	6.074	5.603	5.663	6.387	6.031	5.432	6.201	6.154	5.667	6.267	5.544	5.661	6.562	5.813	6.227	5.717	5.678	5.042	4.966	5.642	5.389
A_24_P34575	13.201	12.571	13.266	13.332	13.401	13.525	13.611	14.044	13.117	14.162	13.281	13.225	12.966	12.371	13.581	12.669	12.072	12.765	12.241	11.697	11.743	11.593	11.223	11.307	11.737	12.185	11.192	11.209	11.6	12.05	11.068	11.763	11.533	11.362	11.47	12.477	12.776	11.917	11.342	12.687	13.558	12.576	12.64	12.925	12.565	13.102	12.864	12.513	12.359
A_24_P345781	6.202	5.532	5.672	6.459	5.754	5.289	6.24	5.933	6.446	4.227	5.146	6.086	5.113	5.373	5.856	6.234	5.852	5.456	6.002	5.747	6.333	6.083	5.19	5.021	5.804	4.971	5.437	6.325	4.853	4.87	4.825	5.53	5.375	5.287	5.341	6.207	6.313	5.449	5.333	5.577	6.666	6.881	7.01	6.031	5.697	6.559	6.351	6.52	6.505
A_24_P345822	11.373	10.387	11.169	11.1	11.23	11.602	10.732	11.122	11.788	10.54	12.565	11.681	11.112	11.234	11.328	10.925	11.228	9.784	10.906	11.721	11.491	11.465	11.182	11.011	11.745	11.525	11.637	12.341	11.463	11.655	11.959	12.299	11.663	12.086	11.65	10.805	10.92	11.087	11.752	10.626	11.278	9.725	11.378	10.123	11.978	10.956	10.373	11.168	10.851
A_24_P345837	8.452	8.69	7.785	8.458	8.095	8.413	8.443	9.197	8.504	10.654	9.977	8.657	9.238	8.259	9.174	10.469	8.324	8.873	7.421	7.735	7.925	8.146	6.953	7.044	6.067	6.431	4.921	6.061	5.531	5.287	6.348	6.086	5.306	5.905	6.302	10.243	5.689	5.638	5.336	6.569	5.061	11.324	5.725	5.068	6.021	8.548	9.091	10.813	8.627
A_24_P345846	4.43	3.819	2.882	3.404	3.945	3.317	4.338	5.141	4.023	3.819	3.82	3.408	3.163	2.7	3.014	3.778	3.377	1.339	4.505	5.639	3.596	3.802	2.651	3.214	4.058	3.098	4.201	4.365	4.764	3.429	2.953	5.102	3.785	4.267	3.845	4.032	4.915	4.234	4.244	4.171	5.43	4.757	2.99	4.789	4.382	4.624	4.708	2.735	3.602
A_24_P345866	5.138	3.367	4.182	3.418	4.903	5.036	4.382	3.169	2.909	2.078	3.461	2.663	1.905	4.329	5.18	5.537	5.862	4.043	4.905	3.847	4.055	2.769	2.361	3.741	3.187	4.592	3.53	3.372	3.59	4.59	4.498	4.633	4.506	4.324	1.26	4.051	5.215	4.5	3.843	4.526	4.286	4.869	3.945	3.913	5.386	5.039	5.991	5.183	4.433
A_24_P345948	10.14	10.176	9.673	9.805	10.04	10.334	10.044	9.976	9.723	10.682	9.78	9.719	10.394	9.333	9.934	9.7	9.756	10.603	10.296	11.02	10.407	10.09	9.644	9.637	10.995	10.193	9.696	10.219	10.163	10.065	9.277	9.975	10.188	10.628	10.882	10.767	10.46	10.25	9.517	10.649	10.745	10.356	10.064	10.105	10.098	10.037	9.935	9.658	9.837
A_24_P345958	5.613	4.98	4.883	5.168	6.15	6.824	6.053	6.527	5.077	7.76	6.617	5.082	7.456	5.885	4.775	3.755	3.352	4.391	4.588	4.118	5.898	4.399	3.15	4.045	3.66	4.699	3.768	4.961	4.56	4.007	3.311	4.755	4.743	4.01	5.053	4.388	4.894	5.149	3.325	3.529	3.122	2.935	3.021	3.787	1.86	4.622	3.654	2.242	3.783
A_24_P345993	7.988	7.466	8.006	8.454	8.118	7.591	7.332	6.755	7.66	6.287	8.151	6.339	6.497	7.092	7.131	7.018	7.314	6.128	7.559	7.606	7.081	6.747	6.656	7.238	6.943	6.984	7.623	7.111	7.485	7.379	7.415	8.117	7.387	7.67	7.774	7.544	7.09	6.586	8.172	7.298	7.805	7.141	8.063	7.232	8.007	7.6	7.051	7.239	7.492
A_24_P3461	10.52	9.814	9.919	10.241	10.583	10.336	10.638	9.695	9.487	9.299	10.13	9.557	9.623	10.087	9.945	9.628	10.185	9.771	9.933	9.365	10.085	10.049	9.866	9.775	9.734	10.137	10.097	9.657	9.656	10.788	9.734	9.944	9.892	9.887	9.948	9.54	10.241	9.938	9.705	9.505	9.773	9.017	10.556	10.111	9.906	9.309	9.342	9.892	9.67
A_24_P346101	6.711	6.713	7.947	6.355	5.653	5.495	9.976	7.065	7.172	3.317	7.744	6.931	6.14	6.914	5.771	5.733	6.761	6.675	6.567	6.51	6.83	8.277	5.191	6.628	6.82	5.375	7.219	6.571	6.296	7.055	9.818	6.544	6.932	7.207	5.684	5.384	6.581	6.901	6.797	5.746	6.717	7.029	6.658	7.864	7.448	6.892	5.962	6.47	6.874
A_24_P34611	4.48	4.95	6.453	4.332	4.323	5.257	5.39	5.341	5.221	8.3	5.217	6.13	7.424	6.091	3.986	3.929	1.403	7.882	4.471	3.837	4.855	5.323	5.708	5.654	4.012	4.368	2.593	4.999	4.039	3.407	3.653	4.297	2.995	2.15	3.946	5.163	2.976	7.475	3.543	4.777	4.076	4.609	2.929	3.833	3.486	3.989	3.582	4.066	2.866
A_24_P346126	8.913	9.621	8.63	9.556	8.445	8.716	10.216	7.107	7.82	7.178	8.75	7.161	7.704	8.172	8.201	8.449	8.753	10.64	8.373	8.702	8.152	7.99	7.894	8.088	7.955	8.88	8.32	7.791	8.5	9.094	7.866	9.177	8.059	8.672	8.1	8.781	8.417	7.412	7.361	10.304	7.339	8.154	9.686	9.501	8.301	8.681	9.099	9.806	8.828
A_24_P346181	6.327	6.37	5.137	5.633	6.015	4.777	5.47	6.344	6.252	5.65	4.454	6.259	5.424	6.497	6.474	6.537	6.605	5.012	6.216	6.071	6.076	4.625	6.172	6.234	6.721	5.309	6.669	6.57	6.432	6.25	5.786	6.6	5.996	5.197	5.05	5.627	6.455	6.119	6.026	6.048	6.221	5.781	5.859	6.552	7.289	6.398	6.142	6.148	6.163
A_24_P346210	7.537	8.364	8.092	7.638	7.591	7.921	6.128	7.301	8.592	6.778	8.694	6.415	7.545	8.124	8.809	9.022	8.389	9.323	8.934	8.01	7.567	7.182	8.436	8.669	7.638	8.067	7.695	6.686	7.936	7.446	8.188	7.949	8.416	7.67	7.787	8.054	8.566	7.891	8.617	8.674	7.982	8.59	8.485	9.799	9.029	8.184	8.683	8.322	7.624
A_24_P346269	4.203	4.722	5.619	6.211	7.371	5.642	6.396	8.327	8.218	7.172	4.732	6.772	8.314	5.977	5.207	5.616	6.717	5.622	6.921	5.51	6.415	2.163	6.165	6.689	4.172	5.738	7.173	5.079	6.118	6.708	7.483	3.866	7.707	6.652	7.583	7.745	7.696	8.226	6.557	3.957	4.803	5.799	6.22	8.164	8.411	8.118	5.821	6.931	7.339
A_24_P346277	10.435	10.905	10.127	10.556	10.59	10.745	11.851	10.586	10.63	10.765	10.762	10.925	10.576	11.932	10.764	10.911	11.731	11.079	10.293	11.103	10.653	10.595	10.799	11.203	10.454	10.661	11.291	10.857	10.751	10.816	11.587	11.247	10.701	10.612	10.703	10.694	10.483	10.377	11.011	10.387	10.098	10.01	11.362	11.366	11.225	10.388	10.619	10.199	10.264
A_24_P34632	12.165	12.315	13.184	12.577	12.554	12.522	12.492	11.418		11.171	11.686	11.947	11.352		12.758	13.264		11.862	12.313	11.249	11.238	11.772	11.684	11.88	11.152	11.313	12.215	10.636	11.781	11.669	11.384	10.633	11.436	11.044	11.192	12.456	11.902	10.728	11.616	12.04	10.677	12.742	11.647	12.33	12.563	12.333	12.443	12.627	11.857
A_24_P346339	6.993	5.499	6.463	6.451	6.437	6.014	5.537	6.608	6.392	4.487	5.776	6.136	6.234	7.113	6.587	6.493	6.496	4.983	7.278	6.658	6.725	6.149	6.93	6.338	7.183	5.708	7.55	7.022	6.844	6.236	6.448	6.974	6.495	6.778	6.145	6.23	7.413	7.294	5.951	5.483	6.429	5.705	6.139	6.788	6.476	6.74	6.209	6.438	7.068
A_24_P346368	11.677	11.903	12.217	11.503	11.611	11.505	11.663	12.209	12	11.983	11.986	13.151	11.646	12.297	11.155	11.17	11.725	10.785	11.647	11.821	11.523	11.319	11.715	11.655	12.206	11.435	11.603	11.918	11.871	11.187	11.631	12.143	12.044	11.322	11.921	12.162	11.998	11.852	11.994	11.647	11.729	11.594	12.334	12.501	12.265	11.793	11.566	11.706	11.759
A_24_P346388	3.528	3.972	3.408	3.494	3.405	2.813	3.944	3.611	3.658	1.86	2.589	5.398	3.002	3.858	3.722	3.971	3.978	4.502	4.295	3.814	4.716	4.127	2.897	3.06	3.544	4.338	4.838	4.654	4.366	2.687	4.657	4.423	4.105	3.988	4.223	5.415	4.463	4.455	4.555	3.705	4.185	2.133	4.248	3.817	4.903	4.831	4.643	4.721	4.98
A_24_P346431	10.342	10.647	10.08	10.591	10.984	10.859	11.874	11.194	11.683	10.432	11.399	12.467	10.773	11.713	10.745	10.196	10.81	9.958	11.077	11.297	11.08	10.215	11.492	11.312	11.513	10.485	10.948	11.61	10.714	9.958	10.387	11.522	11.416	11	10.785	10.082	11.149	11.209	11.002	10.67	10.416	9.503	10.816	11.676	10.768	10.306	10.804	9.908	9.602
A_24_P346517	1.502	3.113	2.35	1.935	2.362	1.478	2.414	2.247	2.098	1.553	3.332	1.504	2.117	2.543	2.952	3.146	3.486	2.302	2.565	3.579	2.341	2.324	3.909	1.961	2.059	2.193	1.397	4.862	2.182	2.769	3.674	4.241	3.735	3.266	4.48	4.891	1.43	1.565	4.295	1.994	3.121	3.9	4.223	1.273	2.882	1.906	3.376	2.501	3.724
A_24_P346587	8.463	8.259	8.38	10.303	9.155	9.102	6.945	7.783	8.029	7.921	9.926	8.532	8.369	6.96	7.978	7.886	6.919	7.435	8.672	8.737	9.264	8.424	8.899	8.037	8.097	8.029	8.038	8.324	7.983	8.391	7.839	9.24	7.814	8.708	8.396	8.589	7.777	7.835	7.953	8.627	8.925	8.935	8.459	6.377	7.278	8.177	8.074	7.871	8.385
A_24_P346604	6.239	5.348	5.768	7.8	7.228	6.913	5.942	6.085	6.817	5.883	7.354	6.305	5.672	6.021	6.625	6.179	6.336	6.325	6.687	6.576	6.508	6.094	7.013	6.237	6.323	6.333	6.374	6.516	6.114	6.511	5.93	7.311	5.93	6.503	5.69	5.717	6.312	5.745	6.11	7.495	6.826	5.661	6.695	6.055	6.766	5.722	6.113	6.235	6.075
A_24_P346644	6.67	5.273	5.104	5.8	6.031	5.342	6.758	5.05	6.062	4.358	4.847	4.061	3.99	6.261	5.928	6.489	6.19	4.988	5.622	5.372	6.472	5.538	5.074	5.108	5.687	5.773	6.091	6.228	6.176	5.184	4.834	4.617	5.77	5.187	5.213	6.203	5.822	5.192	5.755	5.456	6.284	6.307	6.136	6.034	5.632	6.41	5.932	6.574	6.628
A_24_P346725	6.195	5.245	4.707	5.472	5.309	6.275	6.305	5.649	4.99	6.442	5.883	5.029	8.399	5.968	4.267	4.795	4.739	4.08	5.004	4.679	5.063	4.242	3.679	4.685	5.014	4.619	4.805	4.934	5.109	5.298	5.838	4.452	5.815	3.859	5.433	5.071	4.845	6.161	5.365	4.978	5.209	4.096	6.253	6.758	4.961	5.109	3.923	4.451	5.832
A_24_P346762	6.908	6.745	6.506	5.957	6.731	6.899	6.813	7.125	6.991	8.649	6.816	6.766	7.73	6.828	6.392	6.191	6.01	6.799	6.211	6.703	7.163	6.787	7.348	7.108	7.128	7.189	6.593	7.097	6.951	6.102	6.254	6.493	6.325	6.318	6.268	5.819	5.937	6.616	6.083	6.231	7.798	5.916	6.543	7.354	6.786	6.198	5.807	6.19	5.534
A_24_P346807	9.233	9.257	9.06	9.202	9.464	9.396	9.734	9.455	10.695	8.13	8.847	9.763	8.855	9.589	9.052	9.295	8.498	8.529	9.45	10.241	9.532	8.948	8.813	9.309	10.382	8.681	8.876	9.823	9.624	8.164	9.716	8.958	8.937	8.952	9.345	9.911	9.199	8.757	9.028	8.778	9.274	9.484	9.565	9.196	9.021	9.761	9.328	10.298	10.166
A_24_P346855	4.733	5.102	6.14	4.991	4.686	4.901	7.617	3.349	4.763	5.708	5.286	4.253	5.046	3.92	5.841	5.884	7.566	4.018	4.433	4.36	4.371	8.003	5.281	3.535	5.218	3.655	5.517	4.45	4.092	5.389	5.308	5.548	4.888	6.592	3.881	3.801	3.075	1.339	3.181	5.289	5.4	4.153	5.46	3.15	5.906	3.964	4.283	4.647	1.32
A_24_P346859	7.759	7.544	7.762	8.001	8.712	8.43	5.688	6.923	8.036	6.212	7.846	5.735	6.958	9.505	9.195	9.026	8.439	8.323	8.56	7.738	7.732	4.376	6.235	8.446	5.776	9.678	8.058	6.787	6.891	6.576	7.427	6.827	8.123	6.334	7.018	7.473	8.703	7.241	7.106	8.347	7.219	7.493	8.748	9.455	9.344	7.368	8.148	8.111	7.883
A_24_P346886	13.928	14.43	13.938	13.434	13.735	13.059	12.76	13.025	13.612	13.491	12.219	13.627	13.195	13.2	14.212	13.972	13.496	13.906	14.113	14.073	13.653	13.628	12.706	13.415	13.916	13.732	13.318	14.102	13.884	13.765	14.109	14.268	13.274	14.134	13.822	13.774	13.705	13.803	13.863	13.839	13.991	13.86	14.243	13.965	13.696	13.739	13.537	13.573	13.803
A_24_P346967	7.035	7.256	3.844	5.624	5.71	5.467	4.807	6.69	6.492	5.947	6.041	7.177	6.418	5.341	6.31	6.443	4.512	4.505	6.713	7.267	5.792	4.854	6.29	5.749	6.715	6.881	5.563	7.891	6.209	4.723	6.239	6.483	6.194	5.306	7.727	8.149	6.263	6.948	6.053	6.096	6.453	7.272	6.548	4.352	3.41	7.578	7.094	7.445	7.114
A_24_P347065	7.14	7.336	6.345	6.431	6.493	6.454	8.669	8.031	7.275	9.703	7.163	7.331	7.972	6.541	8.007	8.73	5.523	7.559	5.619	7.449	6.838	6.937	7.206	7.009	6.24	7.623	6.719	7.425	7.454	6.568	5.771	7.087	7.083	5.861	6.818	6.926	7.248	6.949	7.525	6.92	7.286	7.67	7.19	6.276	7.121	6.588	6.948	7.269	7.477
A_24_P347067	8.99	8.466	7.891	8.056	7.932	7.926	9.049	8.786	9.077	9.447	8.929	8.894	8.396	7.137	8.653	8.571	7.606	6.937	7.978	8.861	8.446	8.124	8.672	7.585	8.688	8.271	7.976	9.019	8.845	9.216	8.275	8.945	8.292	8.622	9	8.59	8.559	8.959	8.771	8.417	9.156	9.432	8.211	7.302	7.743	8.432	8.327	8.906	8.762
A_24_P347185	5.864	6.425	6.38	6.194	6.434	6.281	7.521	7.834	7.953	6.9	6.682	7.145	7.644	7.718	7.099	7.369	7.844	6.434	6.635	6.953	7.161	5.918	7.683	7.866	7.076	6.708	7.928	8.167	6.98	6.422	7.749	6.918	7.401	6.896	7.235	7.829	6.812	7.223	7.843	6.122	6.679	7.92	6.896	7.346	7.235	7.599	7.329	7.502	7.758
A_24_P347198	9.137	8.155	8.572	9.417	9.025	8.807	9.378	8.433	8.289	7.907	8.513	8.428	8.805	8.742	8.93	8.83	9.178	8.022	8.914	8.675	9.012	9.107	8.918	8.685	8.767	8.638	8.848	8.656	8.918	9.649	8.475	8.627	8.109	9.21	7.694	7.897	8.711	8.41	8.802	8.604	9.193	8.389	8.938	9.209	9.427	8.781	8.543	8.81	8.743
A_24_P347282	4.352	4.074	3.058	3.419	4.953	5.003	4.002	4.398	4.405	6.898	4.882	3.986	5.261	4.167	2.825	2.246	3.533	3.031	3.271	3.514	3.779	4.382	2.117	1.742	4.199	4.336	1.607	3.25	4.351	2.049	2.893	2.82	1.57	3.311	1.928	3.947	3.228	2.096	2.134	2.944	2.429	2.21	2.896	3.414	1.95	2.116	2.194	2.985	3.543
A_24_P347310	3.853	3.064	2.93	3.321	3.833	4.016	3.552	3.789	3.645	3.408	4.86	4.766	3.167	4.485	1.528	1.806	2.245	3.725	3.27	3.613	3.512	1.705	3.63	3.438	2.81	3.226	2.793	2.938	2.964	3.353	2.403	2.023	4.383	4.408	4.486	3.101	3.931	3.284	3.628	2.054	2.187	2.126	2.604	5.323	2.634	3.369	1.53	1.74	2.994
A_24_P347319	1.69	2.076	3.038	5.932	3.477	1.575	1.465	1.932	2.404	6.422	2.218	2.59	2.175	1.254	6.911	6.883	1.255	1.273	1.749	1.28	1.95	4.493	1.275	2.046	1.313	1.083	5.059	1.302	1.136	6.815	1.282	1.213	3.338	1.199	2.388	3.108	1.316	1.271	1.336	1.249	1.301	1.27	1.137	1.211	7.176	5.039	1.312	1.338	1.416
A_24_P347378	8.473	7.723	10.237	7.754	9.61	9.117	6.266	5.702	6.547	5.365	7.42	3.342	6.335	8.602	8.402	8.044	8.853	9.984	9.199	8.227	7.32	4.76	5.773	9.525	4.559	8.03	9.562	6.362	6.234	7.396	7.909	6.061	8.167	6.406	6.582	6.538	8.926	7.743	7.965	8.89	7.257	6.992	8.274	10.447	11.241	6.659	8.221	6.387	7.137
A_24_P347411	2.252	4.397	4.875	5.891	8.459	1.683	2.646	1.231	1.232	1.273	2.52	4.036	1.683	8.465	2.112	2.143	8.702	3.715	7.005	2.992	5.852	1.86	1.242	2.636	4.398	5.807	7.664	2.835	2.389	5.391	4.569	3.661	7.22	1.706	1.642	1.357	2.149	1.822	1.29	4.107	1.24	2.214	5.026	4.341	6.597	1.297	6.698	5.462	1.278
A_24_P347418	9.167	8.987	8.872	9.166	9.218	9.258	7.949	9.333	9.482	8.086	8.489	9.592	8.632	9.616	8.987	9.192	9.211	9.122	9.547	8.884	8.943	8.681	9.956	9.299	9.402	9.014	8.887	10.201	8.61	8.554	8.781	9.425	9.343	8.86	8.547	8.832	9.395	9.051	9.145	9.069	9.265	8.684	9.923	10.195	9.336	9.359	9.459	8.973	10.012
A_24_P347431	11.137	11.208	10.18	9.991	9.918	10.815	7.659	11.114	10.642	10.979	11.155	11.253	10.624	9.781	11.038	11.418	8.054	9.727	10.578	10.659	10.554	12.479	10.711	10.024	10.251	10.843	11.929	11.135	11.108	10.68	11.722	9.966	10.26	10.479	10.85	11.179	10.071	10.669	10.79	10.34	11.174	10.852	11.218	8.952	9.652	11.339	11.32	11.072	11.305
A_24_P347447	8.79	8.846	8.37	8.863	8.604	9.134	8.698	9.447	9.514	7.704	8.682	10.369	9.142	9.542	9.076	9.409	8.745	8.58	9.5	9.013	9.422	7.174	9.986	8.938	9.521	8.449	9.443	10.046	9.216	7.843	8.245	9.08	9.069	9.694	7.737	8.176	9.926	9.003	8.439	8.259	8.968	8.918	9.157	10.099	8.831	9.529	9.316	8.963	9.825
A_24_P347458	6.566	7.106	7.432	6.527	6.115	6.709	6.249	6.911	6.924	5.766	7.115	7.58	5.642	5.496	6.325	6.739	4.93	4.902	6.455	6.132	5.953	6.368	7	5.573	6.933	6.384	6.086	6.887	6.842	5.854	6.946	6.312	6.148	6.213	6.389	7.256	6.738	6.514	6.148	6.946	7.219	8.098	7.056	6.848	6.048	7.41	6.86	6.964	7.259
A_24_P347480	10.863	10.848	10.622	10.685	10.644	10.75	10.655	11.435	11.308	10.649	11.122	11.714	10.756	11.361	10.948	10.714	11.422	10.227	11.276	11.182	11.174	11.232	11.342	11.236	11.331	10.798	11.436	11.513	11.392	10.259	11.488	11.345	11.214	11.328	10.561	10.459	11.32	11.077	10.793	10.71	11.345	10.575	11.141	11.787	10.929	10.893	10.792	10.515	10.968
A_24_P347488	13.157	13.329	13.122	13.162	13.17	13.096	12.786	12.727	12.421	12.355	12.389	12.839	12.83	12.944	13.305	13.39	13.677	12.566	13.577	12.907	13.4	12.919	13.305	13.174	13.355	13.015	13.082	13.124	13.541	13.643	13.673	13.897	13.147	13.609	13.39	13.204	12.811	13.117	13.536	12.731	12.967	13.341	12.703	13.276	13.019	13.237	12.955	13.333	13.2
A_24_P347566	7.881	8.296	10.607	6.041	7.074	8.012	9.149	7.498	8.462	8.31	8.671	7.772	6.27	8.509	8.498	8.657	6.752	7.496	6.952	8.342	7.256	10.354	6.441	7.646	6.538	8.973	6.314	6.568	9.091	9.127	8.558	7.262	7.115	7.417	10.166	9.919	6.283	7.104	7.598	9.427	6.637	7.025	6.794	6.993	7.926	7.839	8.437	8.563	8.165
A_24_P347624	9.312	9.93	8.696	10.28	9.432	9.005	8.219	9.019	7.054	8.602	8.162	7.208	9.443	9.026	9.482	8.567	10.468	11.437	10.171	11.018	8.952	11.395	9.882	9.607	9.567	10.271	9.754	8.591	9.344	11.267	9.522	9.254	9.407	9.775	10.389	9.581	9.919	9.772	9.339	9.646	10.875	10.228	8.086	10.854	9.437	8.752	8.416	8.662	8.334
A_24_P347704	8.155	7.82	8.399	7.947	8.11	8.171	7.591	7.885	7.973	7.58	8.684	8.358	7.931	8.479	8.186	8.005	8.604	7.218	8.248	8.407	9.129	8.417	8.551	8.466	8.778	8.251	8.417	8.724	8.649	8.563	8.621	8.609	8.211	8.62	8.33	7.512	8.055	8.395	8.719	7.184	8.514	7.723	8.53	8.471	8.264	7.643	7.481	7.441	7.963
A_24_P347854	9.522	9.017	9.254	9.984	9.637	9.629	8.835	8.518	9.185	9.397	9.826	8.908	9.065	9.344	10.443	10.141	9.786	9.518	9.185	10.107	9.554	10.171	9.944	9.563	9.731	10.163	10.502	9.627	9.249	9.854	10.04	10.994	9.729	10.598	10.818	10.353	9.682	9.418	9.836	10.624	9.56	8.652	10.11	9.808	11.627	9.173	9.555	10.124	8.452
A_24_P347880	6.593	7.384	5.777	6.257	6.24	5.972	5.707	6.009	6.897	8.189	7.068	6.551	7.142	5.268	5.121	4.551	4.611	6.416	4.732	5.625	6.014	6.01	5.924	5.799	5.74	5.686	4.354	5.316	5.358	4.705	4.62	4.837	5.029	4.047	4.773	4.959	4.167	5.057	4.935	5.26	5.234	5.453	4.871	6.636	4.664	5.21	4.751	4.829	5.012
A_24_P347946	3.987	4.291	4.688	4.245	4.321	4.366	3.822	3.652	4.468	5.483	4.317	4.179	3.79	4.281	2.922	4.33	3.8	4.217	2.964	3.73	4.191	4.306	3.628	3.569	3.651	4.377	3.847	4.084	3.88	4.715	4.121	4.955	4.102	4.241	4.076	4.812	3.535	3.643	3.757	4.107	3.896	4.383	3.736	4.254	4.812	4.202	4.193	4.695	3.797
A_24_P348006	7.456	5.988	6.344	5.774	7.417	7.501	4.897	6.859	9.252	8.639	8.064	5.51	6.559	8.413	8.541	7.981	5.968	7.1	7.123	9.722	8.965	5.313	5.727	7.28	5.568	7.544	7.242	5.597	8.978	7.503	5.484	7.378	5.609	7.804	6.703	6.119	6.222	5.517	7.241	8.461	6.558	6.416	5.421	4.221	9.93	6.995	7.161	7.512	7.031
A_24_P348083	15.758	15.596	15.663	15.608	15.845	15.932	16.658	16.348	16.33	16.65	16.391	16.319	16.337	15.356	16.195	15.802	15.479	16.031	15.396	16.082	16.037	15.724	15.515	15.699	15.719	15.858	15.264	15.386	15.515	15.489	15.318	15.957	15.671	15.378	15.957	16.201	15.728	15.775	15.62	15.699	16.355	16.077	15.845	15.663	15.454	16.184	16.195	15.917	15.648
A_24_P348090	9.419	7.951	8.581	8.758	8.304	8.547	8.003	7.01	8.346	5.795	8.038	7.177	7.311	7.978	8.597	8.511	8.077	7.571	8.109	8.56	8.054	7.548	6.837	7.507	7.637	7.797	8.42	7.24	8.992	8.664	8.323	8.094	7.927	7.834	7.045	6.932	8.163	7.565	7.193	7.625	7.863	7.127	8.14	8.253	8.575	7.847	7.811	8.571	8.568
A_24_P348118	9.062	6.276	6.387	6.08	5.964	5.91	6.562	6.419	7.048	7.244	6.276	6.772	6.79	6.668	6.271	5.592	6.134	7.681	6.022	5.76	6.188	6.182	6.08	5.939	6.492	6.335	6.32	6.721	6.363	6.263	6.23	6.507	9.477	5.93	5.858	6.134	6.263	6.385	5.868	5.561	6.511	6.541	5.917	5.525	5.523	5.76	5.649	6.057	6.042
A_24_P348173	4.925	5.479	4.871	4.679	4.486	5.28	5.21	4.882	4.989	7.017	5.354	5.277	5.599	4.252	4.709	5.137	3.435	5.93	4.122	4.512	4.713	4.903	5.123	4.582	5.145	4.848	3.521	4.842	4.591	3.916	4.246	5.088	4.387	4.6	4.972	5.142	3.951	4.454	4.206	5.043	5.577	5.011	3.799	4.848	3.409	4.268	4.176	4.218	4.349
A_24_P348203	8.943	8.241	7.33	7.237	7.52	7.417	8.472	6.817	6.596	8.184	8.561	7.536	7.082	7.97	5.077	5.39	8.026	5.773	6.889	9.865	6.732	7.676	5.602	7.438	6.069	8.179	7.795	7.91	9.333	7.673	8.672	7.479	6.766	6.971	9.261	9.44	7.38	7.503	8.503	7.554	7.447	7.417	7.561	5.443	8.193	8.129	8.204	8.978	7.513
A_24_P348208	9.092	9.293	8.165	8.831	8.714	8.911	8.702	9.147	9.306	8.558	9.038	9.435	8.541	9.347	8.251	8.338	9.297	8.48	8.907	9.046	8.601	8.663	8.844	8.582	8.612	8.919	10.039	8.844	8.685	8.514	9.248	8.413	8.507	8.796	8.688	8.875	9.311	8.641	9.135	8.793	9.381	9.029	9.525	9.34	9.184	8.995	9.012	8.914	8.753
A_24_P348265	2.1	1.099	2.198	1.57	1.137	1.387	1.71	1.495	1.967	1.196	1.843	1.499	1.667	2.011	1.178	1.196	1.283	2.222	1.233	1.211	1.632	1.156	1.291	1.769	1.055	1.21	2.036	1.244	1.283	1.183	1.277	1.386	1.365	1.445	1.261	1.23	1.21	1.325	1.099	1.511	1.236	1.23	1.284	1.263	2.251	1.243	1.2	1.169	1.196
A_24_P348326	7.575	7.75	8.637	7.29	8.666	8.641	6.304	6.858	7.398	6.208	8.55	4.703	6.875	8.653	8.409	8.556	8.253	9.139	8.355	7.57	7.871	5.039	6.608	8.569	6.033	6.445	7.522	6.913	7.338	6.973	6.686	7.413	8.142	6.982	6.419	7.079	8.381	7.59	7.338	8.215	7.65	9.051	8.144	9.032	8.522	7.428	8.409	7.596	8.06
A_24_P348428	2.326	1.286	1.288	1.988	1.741	2.209	2.398	2.179	2.021	2.958	3.349	2.044	3.372	1.581	1.346	1.434	1.586	1.422	1.392	1.417	2.092	1.324	2.919	1.761	2.265	1.432	1.347	1.445	1.385	1.407	1.347	1.253	1.277	2.314	1.278	1.528	1.353	1.403	1.477	1.537	1.292	1.505	1.287	1.386	1.565	1.799	1.387	1.519	1.426
A_24_P348513	7.534	7.802	7.048	6.555	7.136	7.881	8.06	7.862	7.873	9.118	7.422	7.146	8.878	7.846	6.751	6.535	6.402	7.527	6.815	7.013	7.191	7.123	6.796	6.932	7.128	7.063	6.811	7.033	6.987	6.085	6.298	7.079	6.991	5.808	6.507	6.978	6.092	7.134	6.595	6.255	6.746	6.661	6.978	6.885	6.106	6.677	6.423	6.41	7.042
A_24_P348594	5.368	4.6	6.013	5.422	5.528	5.872	7.366	6.57	5.449	6.034	4.894	6.473	8.413	6.924	5.496	5.128	5.331	6.915	4.914	5.214	5.784	6.116	5.437	6.53	5.024	5.142	6.102	5.658	5.466	5.256	5.911	4.451	6.723	4.991	5.544	5.124	5.167	6.479	6.064	6.072	5.287	5.809	8.007	5.793	5.537	4.567	6.274	5.521	4.884
A_24_P348649	13.908	13.38	13.022	13.214	13.244	13.177	12.457	12.425	12.467	12.905	13.143	12.488	12.674	13.145	13.741	13.73	12.672	13.92	13.446	13.32	13.102	12.98	12.724	13.014	13.122	13.41	12.943	12.686	13.565	13.649	12.887	12.663	12.858	13.306	13.799	14.372	13.341	12.554	13.391	14.558	13.575	13.673	13.141	13.647	12.945	13.337	13.493	13.69	13.013
A_24_P34865	6.249	3.893	2.318	1.294	1.834	2.162	1.985	1.45	1.647	3.478	8.114	1.995	2.297	4.616	1.952	2.401	2.563	1.378	1.848	2.895	1.355	1.333	2.431	2.8	1.321	4.546	3.575	2.014	2.115	1.524	4.595	1.252	1.362	2.77	1.462	4.551	3.042	1.607	1.512	5.492	3.335	3.234	1.72	2.297	3.268	1.469	4.709	1.964	1.525
A_24_P348660	8.545	7.325	8.103	8.441	8.577	8.353	8.794	8.623	8.831	5.51	9.032	8.53	7.933	8.673	8.206	8.503	8.217	7.348	8.84	7.841	7.986	7.721	8.037	8.028	7.956	7.73	8.1	8.19	7.9	6.986	7.3	7.653	7.702	8.063	7.258	8.397	8.347	7.359	6.695	7.544	7.985	6.876	8.075	8.62	8.308	8.413	8.708	8.176	8.829
A_24_P348779	2.532	2.253	1.361	2.342	1.343	2.236	1.361	2.034	2.551	2.27	2.092	1.388	1.38	1.614	2.88	1.763	1.447	1.828	2.513	4.007	1.421	2.404	1.411	1.368	2.143	2.12	1.898	2.483	1.892	1.846	1.393	2.853	1.99	1.802	5.491	1.955	3.002	1.516	3.396	1.728	3.074	2.076	1.418	1.426	2.321	1.964	1.51	1.703	1.745
A_24_P348791	1.234	1.255	2.922	1.255	1.234	1.254	1.227	1.265	1.299	1.295	1.254	1.23	1.249	1.253	1.304	1.334	1.465	1.395	1.337	1.339	1.278	1.281	1.284	1.268	1.279	1.357	1.296	1.368	1.346	1.324	1.313	1.242	1.277	2.024	1.256	1.408	1.304	1.358	1.363	1.5	1.27	2.695	1.272	1.335	1.479	1.584	1.315	1.368	1.312
A_24_P348806	7.303	7.954	7.719	6.871	7.009	6.54	8.361	7.884	7.286	7.813	7.495	8.199	6.738	5.958	6.648	6.661	6.605	6.988	7.27	7.243	6.664	7.164	7.349	7.178	7.005	6.644	7.305	8.171	6.86	7.404	6.499	7.012	6.695	7.334	7.752	8.38	7.175	7.486	7.35	6.927	7.285	7.454	7.805	6.625	7.259	7.595	7.811	7.84	8.036
A_24_P348828	2.253	1.761	2.006	2.185	2.37	2.285	2.743	2.03	2.362	3.048	2.531	1.366	2.461	2.432	2.489	2.869	2.152	3.244	1.758	1.964	2.631	2.579	1.504	1.411	2.159	2.615	2.117	2.406	1.619	2.13	2.049	2.164	1.745	2.208	2.249	2.526	1.792	2.174	2.223	2.26	2.182	2.307	1.598	1.802	1.965	2.176	1.79	2.116	3.239
A_24_P348845	3.177	4.911	4.786	4.052	3.31	3.777	3.089	3.211	2.703	4.446	3.335	2.169	4.376	2.734	3.282	1.231	1.272	3.014	2.878	3.027	3.031	3.611	4.025	3.23	3.615	2.262	2.157	1.236	3.694	1.255	2.581	4.557	2.456	1.925	1.292	1.256	1.714	1.263	1.29	2.427	4.312	1.313	2.822	2.627	1.295	1.278	1.219	3.801	1.225
A_24_P348861	1.303	4.115	4.731	3.611	4.41	1.305	1.269	3.591	3.725	1.694	1.387	2.6	3.27	3.923	5.141	5.414	4.279	6.895	5.389	1.546	3.175	2.252	1.332	3.283	3.645	1.544	1.452	1.96	4.47	2.709	1.731	4.165	4.252	4.883	2.834	2.676	5.228	4.149	3.243	4.368	3.807	3.201	2.003	5.714	1.755	5.004	4.648	4.809	4.883
A_24_P348885	10.375	10.432	9.359	10.165	10.533	10.877	10.788	12.64	11.184	12.972		11.211	11.262	9.527	10.562	9.892		11.145	9.022	10.125	10.156	9.979	9.515	9.842	9.133	9.719	8.142	8.807	8.923	8.571	8.412	10.843	10.395	8.549	10.124	10.109	9.594	10.662	8.993	9.352	9.869	10.107	9.231	8.551	7.924	10.168	10.102	10.514	8.729
A_24_P348892	8.483	8.367	8.242	8.132	8.65	8.451	7.456	7.221	7.697	8.06	8.085	7.856	8	8.613	8.318	8.158	8.465	8.641	8.56	7.988	8.051	8.159	8.347	8.253	8.069	8.541	7.967	7.95	8.039	9.009	7.682	8.113	8.107	8.31	8.788	8.052	8.618	8.132	8.131	8.861	8.371	7.801	8.726	9.815	9.028	7.786	8.126	8.14	7.582
A_24_P348925	5.994	7.59	7.293	6.144	6.029	6.323	6.855	6.813	7.163	7.707	5.919	7.028	6.209	6.36	6.738	7.197	6.671	7.577	6.875	5.743	5.975	6.641	6.462	6.17	6.304	6.097	6.716	6.627	6.486	6.475	7.04	6.339	6.327	6.781	6.158	6.719	6.664	6.168	6.638	7.529	6.918	7.472	7.306	7.908	6.951	6.848	6.313	7.037	6.545
A_24_P348989	6.877	7.128	6.826	7.06	6.969	7.552	7.485	7.679	7.664	9.23	7.102	6.436	8.375	7.07	6.052	5.927	5.91	7.535	6.099	6.32	6.736	6.48	6.212	6.041	6.651	6.596	6.024	6.297	6.339	6.655	6.708	7.843	6.976	6.505	6.819	5.686	6.722	7.46	6.154	6.982	5.743	6.449	5.881	5.902	5.864	6.099	5.885	6.235	5.914
A_24_P349002	8.316	9.626	8.642	8.14	8.375	8.341	9.657	9.347	9.241	9.561	8.775	10.302	8.014	8.377	8.5	8.597	8.73	7.054	8.139	8.739	8.701	8.574	8.534	8.103	8.907	8.041	8.382	8.773	8.729	8.466	8.692	9.141	8.625	8.738	8.93	8.887	8.377	8.362	8.494	7.886	8.743	8.477	9.25	8.129	8.677	8.594	8.158	7.842	8.123
A_24_P349039	5.416	4.281	5.449	5.305	6.344	5.865	4.27	5.294	5.305	4.542	4.386	3.775	4.719	7.196	5.25	5.511	6.589	4.819	5.644	6.105	5.616	3.73	4.413	5.611	5.124	5.514	5.844	5.627	5.622	5.61	6.063	5.398	6.434	4.888	5.512	5.537	5.809	6.06	5.815	5.364	5.503	5.294	6.066	6.2	5.983	5.888	5.905	5.884	5.319
A_24_P349092	4.427	4.149	5.298	3.964	4.894	4.974	6.208	4.673	4.981	5.813	6.208	3.698	5.14	5.168	4.012	3.375	4.18	4.318	4.318	3.551	5.171	4.048	2.959	3.493	4.43	4.48	4.37	2.958	4.477	5.508	3.775	3.809	3.105	4.746	2.877	2.76	3.628	3.258	3.147	3.342	4.336	2.582	3.557	2.99	4.582	2.585	2.998	2.678	2.916
A_24_P349117	7.2	6.113	7.619	6.362	2.362	7.294	5.542	2.865	5.923	2.391	6.032	3.503	2.426	1.307	7.481	7.57	9.051	5.834	1.289	7.042	7.667	6.874	7.637	5.159	1.613	4.732	3.812	2.462	5.044	6.748	5.633	2.043	5.071	6.802	5.325	5.832	1.701	1.721	6.876	6.746	7.622	7.439	4.306	1.459	6.131	5.584	6.947	8.955	6.131
A_24_P349145	3.278	3.949	1.721	1.302	1.696	1.236	3.747	2.575	1.302	1.284	1.278	1.32	1.427	1.663	4.635	4.812	3.003	2.761	2.606	4.2	1.256	2.377	1.86	1.243	1.201	3.403	2.798	3.665	4.624	3.507	1.428	1.214	1.431	2.136	1.384	1.695	2.438	1.522	3.882	2.331	4.752	6.513	2.653	1.207	4.013	4.161	2.293	2.732	4.89
A_24_P349151	4.168	4.525	5.792	4.96	3.947	3.972	5.435	3.392	3.972	1.446	6.076	3.294	2.273	3.664	5.244	5.581	6.08	4.207	4.472	4.739	3.445	5.242	4.908	4.147	5.776	3.873	4.785	4.804	4.023	5.382	4.994	4.703	4.04	5.125	4.5	4.838	4.615	4.072	5.288	4.17	5.125	5.251	5.113	5.305	5.251	5.228	5.213	6.162	5.436
A_24_P349196	4.466	4.542	5.891	5.482	5.219	5.321	4.39	5.76	5.65	2.569	4.704	5.707	4.667	5.56	5.016	5.319	5.55	6.981	6.334	5.204	5.356	2.157	5.57	6.147	5.603	5.676	5.495	5.653	4.843	5.605	6.105	4.507	5.347	5.406	4.782	5.345	6.319	6.004	6.285	5.301	5.92	6.527	5.071	7.331	6.1	5.745	6.397	4.66	6.809
A_24_P349207	9.131	8.981	9.373	8.802	9.664	9.538	9.392	9.084	9.634	10.426	9.45	9.433	9.982	9.741	8.37	7.879	8.866	8.808	8.743	8.777	9.094	8.241	8.61	9.027	8.819	9.255	9.204	8.637	9.093	8.262	8.939	8.464	9.2	8.182	8.786	7.985	8.117	9.161	8.795	7.882	8.342	8.005	8.472	8.443	8.661	8.31	7.854	8.235	7.622
A_24_P349264	1.8	2.807	1.679	1.446	2.427	2.231	1.867	1.527	2.282	4.055	2.863	2.918	2.464	1.692	1.548	1.888	1.548	2.298	1.318	1.832	1.47	1.498	1.415	2.329	1.616	2.176	2.174	1.835	1.549	1.978	1.57	2.233	2.276	1.899	2.261	2.183	2.012	1.733	2.193	1.944	2.547	2.246	2.119	1.439	2.278	2.125	1.609	1.845	1.872
A_24_P349274	6.173	6.255	5.624	5.655	6.543	7.146	7.544	6.894	6.346	9.175	7.404	6.287	8.235	6.559	4.897	4.407	4.452	6.444	5.453	4.736	5.771	5.858	4.529	4.629	6.119	6.085	4.258	5.755	5.914	4.537	4.913	5.497	5.2	5.243	5.275	4.897	4.662	5.092	4.567	5.011	4.949	4.13	4.704	4.554	3.997	4.022	4.291	4.723	4.044
A_24_P349356	6.25	6.169	6.753	5.663	6.302	6.663	6.868	6.508	6.656	6.512	6.268	6.165	6.446	6.746	6.424	6.6	7.119	6.918	6.595	6.565	6.326	6.154	6.27	6.83	5.979	6.369	7.382	6.268	6.461	6.959	6.711	6.562	6.546	6.402	6.641	6.685	6.465	6.529	6.588	6.836	6.369	6.291	6.446	7.008	7.978	6.118	6.531	6.336	6.31
A_24_P349387	14.245	14.273	14.037	14.39	14.217	14.277	13.911	13.593	13.479	13.832	13.367	13.785	14.421	15.072	14.042	14.195	14.911	15.268	14.475	13.906	14.346	14.663	13.994	14.553	13.982	14.252	14.512	14.581	13.712	14.689	14.314	13.97	14.049	14.32	14.322	14.43	14.535	14.123	14.324	14.764	14.293	14.831	14.236	15.138	15.102	14.279	14.585	14.514	14.273
A_24_P349428	4.77	2.095	4.549	5.252	4.975	4.315	2.749	3.074	3.867	3.168	4.169	2.507	3.538	4.352	5.081	4.69	4.945	3.352	4.42	4.876	4.091	4.976	3.92	3.721	5.228	5.095	4.367	5.291	5.069	5.303	5.253	5.586	4.371	5.081	4.695	4.587	5.137	4.648	4.911	5.332	4.838	3.524	4.805	4.451	5.025	3.552	3.586	3.804	4.418
A_24_P34944	7.285	6.288	5.945	6.015	5.919	6.518	6.978	6.804	6.635	7.504	7.369	7.431	7.036	7.091	6.543	6.208	6.598	6.356	5.23	5.833	6.113	5.991	6.469	6.432	6.651	7.001	7.149	6.629	7.375	6.12	7.714	5.828	5.987	6.131	6.734	5.859	5.785	6.375	6.789	5.657	6.57	5.689	6.386	6.322	5.848	5.586	4.749	6.186	4.631
A_24_P349466	7.01	6.886	6.922	7.023	7.185	6.875	5.792	6.58	6.614	6.724	6.965	6.207	6.274	6.477	7.395	6.986	6.624	7.231	7.029	6.602	7.112	7.242	7.258	6.537	5.941	6.666	5.576	6.011	6.264	6.303	5.408	6.303	6.141	6.415	6.537	7.26	6.16	6.323	5.744	7.551	6.138	6.962	6.104	5.607	6.516	6.98	6.945	7.392	6.053
A_24_P349489	13.917	12.341	12.921	13.474	13.585	13.41	12.156	12.516	12.396	12.472	13.271	12.248	13.058	12.621	12.632	11.507	12.583	11.982	12.486	12.691	12.91	12.568	12.093	12.775	12.104	12.895	12.434	13.096	12.987	13.546	12.919	13.105	12.965	13.87	14.095	12.884	12.792	13.054	13.382	12.644	12.316	11.044	12.191	11.08	12.192	11.531	11.623	12.044	10.758
A_24_P349539	6.101	6.748	5.832	6.291	6.227	6.166	4.936	5.202	5.399	5.123	5.723	4.933	3.98	4.638	5.627	5.64	5.955	6.005	5.362	4.927	4.762	6.621	5.522	4.23	4.93	5.089	4.772	5.355	4.513	4.411	5.088	6.267	6.096	5.049	4.012	5.714	6.664	5.961	4.253	5.318	6.145	6.714	7.026	4.946	5.377	5.639	6.121	5.559	6.175
A_24_P349547	9.383	9.882	10.746	9.83	9.867	9.549	10.396	8.812	8.531	8.22	9.174	9.616	8.748	9.373	9.477	9.189	10.444	10.359	9.29	9.192	9.504	10.053	9.133	8.97	9.454	8.824	9.193	8.63	9.016	7.528	8.355	8.615	8.189	8.579	8.185	8.894	9.235	8.271	8.091	9.773	8.702	9.906	9.802	9.61	10.054	8.997	9.164	9.568	8.937
A_24_P349560	8.223	6.87	8.239	8.184	7.852	7.911	7.153	5.863	6.854	5.987	7.685	6.465	6.175	6.464	7.869	7.837	7.263	6.314	7.442	7.679	6.949	7.129	7.601	6.472	8.032	7.371	7.238	7.696	7.092	7.321	7.386	7.756	6.975	8.168	7.182	7.516	7.337	6.857	6.659	6.88	7.497	7.18	7.495	7.237	7.475	7.057	7.016	7.183	8.044
A_24_P349580	7.88	7.176	8.068	8.129	8.103	7.91	7.807	7.571	8.184	8.438	8.012	7.696	7.953	7.436	8.444	7.997	7.53	7.229	7.399	8.486	7.628	8.329	7.724	7.352	8.001	8.594	7.499	7.856	8.542	6.929	6.537	7.481	7.275	7.384	7.531	7.809	7.953	7.545	6.491	8.004	6.233	6.578	7.305	4.735	6.953	8.071	7.377	7.713	7.673
A_24_P349590	9.165	9.409	9.914	9.911	9.857	9.826	9.178	8.253	8.781	9.366	9.864	8.744	8.92	9.804	9.756	10.112	10.778	9.896	9.466	9.691	9.797	10.163	9.176	9.78	9.385	10.201	10.035	9.013	9.947	9.767	8.863	9.701	8.993	9.291	9.616	10.086	8.888	8.538	8.935	10.061	9.317	9.44	9.449	9.371	9.793	9.84	9.839	10.149	9.173
A_24_P349596	10.353	10.31	9.606	11.2	11.402	10.847	10.822	9.238	8.921	10.424	9.809	9.926	10.141	10.669	10.693	10.509	11.965	12.153	10.651	9.994	10.285	11.7	10.168	10.332	9.128	9.965	9.604	9.573	8.566	9.478	9.315	10.315	10.009	9.582	9.971	10.952	9.899	10.764	9.162	10.465	9.238	10.936	9.729	10.535	9.668	9.936	10.628	11.399	9.612
A_24_P349606	9.726	9.044	9.191	10.582	9.762	9.62	8.088	7.731	8.491	9.182	9.489	8.399	8.821	8.505	9.922	9.425	10.004	8.93	9.374	9.028	9.537	9.721	9.877	8.703	9.282	9.415	9.46	9.273	9.413	10.222	9.818	10.62	9.285	10.712	9.61	8.997	8.913	9.348	9.397	9.742	9.562	9.721	9.388	8.074	9.539	8.856	8.718	9.399	8.681
A_24_P349616	7.237	7.542	6.977	7.006	6.976	7.281	7.065	7.403	7.49	8.509	7.092	8.035	7.06	7.358	7.072	7.283	7.138	7.255	6.61	7.154	6.835	7.553	7.991	7.159	7.702	7.343	7.262	7.313	7.566	6.997	7.938	7.229	7.013	6.917	7.36	7.851	7.495	6.829	7.358	7.048	7.26	7.211	7.806	7.231	7.646	7.718	7.288	7.127	7.224
A_24_P349633	2.598	3.582	2.834	3.008	2.732	2.677	2.947	3.965	4.368	5.194	4.473	4.28	3.019	3.391	4.203	4.479	2.804	3.062	3.625	3.853	4.573	4.121	4.233	4.485	3.76	3.814	3.193	4.017	3.829	4.41	5.257	3.903	3.531	4.034	3.317	4.199	3.078	3.663	2.918	4.131	2.981	3.885	3.796	2.585	2.98	3.639	3.854	3.869	3.774
A_24_P349636	14.797	14.037	14.146	16.285	15.22	14.855	15.063	14.051	13.381	13.973	15.108	14.241	14.2	15.053	14.273	14.291	15.154	14.97	14.707	14.465	14.931	14.81	14.426	14.831	14.13	14.569	15.099	14.445	14.503	15.154	14.497	15.191	14.409	15.014	14.163	14.467	15.072	14.245	13.886	15.302	14.846	14.841	15.392	15.302	15.64	14.44	14.592	14.56	14.639
A_24_P349648	6.334	5.904	7.005	6.344	6.647	6.443	7.063	6.567	6.636	3.538	7.001	6.944	6.379	7.538	6.323	5.606	7.076	5.97	6.877	8.274	7.403	7.598	6.608	7.844	6.612	6.492	7.194	7.644	6.969	6.28	7.001	6.954	6.544	6.73	7.308	5.773	6.3	6.625	6.822	5.84	6.053	5.151	7.125	7.143	7.504	5.192	5.358	5.867	5.556
A_24_P349676	8.392	8.981	7.587	7.619	8.697	9.143	9.175	9.236	9.153	11.161	9.01	9.466	10.124	8.544	7.518	7.043	6.863	9.654	7.95	7.708	8.383	8.205	7.336	8.49	7.961	8.2	6.887	7.572	7.725	7.234	7.038	7.932	7.389	6.928	7.528	6.909	6.998	7.63	6.918	7.159	8.433	7.757	7.289	7.172	6.695	7.072	6.609	7.048	7.127
A_24_P349686	14.338	14.215	14.076	14.712	14.538	14.62	15.217	13.719	13.644	13.876	13.838	13.894	14.293	15.014	14.382	14.152	15.553	15.188	14.531	14.338	14.542	15.204	14.386	14.8	14.262	14.608	14.956	14.651	13.844	14.618	14.701	14.31	14.336	14.841	14.618	14.283	14.13	14.397	14.33	14.342	14.232	14.123	14.562	15.576	15.172	13.891	14.285	14.426	13.651
A_24_P349728	1.45	1.646	1.238	1.692	1.548	1.428	1.347	1.213	1.209	1.222	1.415	1.856	2.01	2.68	1.227	1.218	1.226	1.196	1.355	1.255	1.184	1.212	2.337	1.182	2.146	1.292	2.002	1.473	1.237	1.248	1.23	1.382	1.248	1.254	1.257	1.236	1.227	1.224	1.265	1.223	1.47	1.275	1.212	1.511	1.242	1.229	1.213	1.231	1.221
A_24_P349743	12.333	12.668	13.003	12.731	12.58	12.504	12.229	11.097	11.577	11.982	11.668	11.514	12.146	12.72	12.679	12.534	13.261	13.488	12.773	12.035	12.134	13.433	11.896	12.666	11.739	12.581	12.768	12.367	11.609	12.208	12.136	11.407	12.073	12.287	12.006	12.462	12.216	12.006	11.888	12.793	12.257	12.838	13.395	13.404	13.069	12.445	12.745	12.666	12.18
A_24_P349750	3.868	3.2	2.199	3.162	3.423	3.259	1.61	2.652	2.575	3.543	3.066	2.326	3.692	3.76	1.873	1.225	2.903	4.407	3.014	2.921	2.965	1.753	2.248	3.194	1.233	3.131	3.191	2.757	2.795	2.601	3.386	1.282	2.908	1.47	3.515	1.255	3.327	2.642	3.118	1.337	1.274	1.292	3.793	4.588	3.616	2.622	1.953	2.812	2.468
A_24_P349756	10.972	11.661	11.766	11.488	11.306	11.292	12.077	10.493	11.125	11.101	11.148	10.294	11.066	11.716	11.881	12.075	12.242	13.394	10.704	11.808	11.577	12.082	11.148	11.265	11.102	11.281	11.831	10.46	11.555	12.556	11.643	11.087	10.966	11.663	11.843	11.903	10.548	10.561	11.561	12.299	11.527	11.875	11.829	11.129	12.325	10.87	11.256	11.656	10.858
A_24_P349782	6.995	7.69	6.999	7.161	7.156	7.598	6.322	6.23	7.309	8.326	7.034	7.503	6.566	6.218	6.349	5.618	5.803	7.68	5.381	5.811	6.719	6.428	7.135	6.606	7.096	7.036	5.866	6.683	6.726	5.752	5.887	5.82	5.881	6.014	6.103	5.212	6.1	6.085	5.743	6.742	6.245	5.645	5.459	6.165	6.105	5.162	5.721	5.52	5.756
A_24_P349783	7.455	7.931	7.385	7.132	7.127	7.339	7.083	7.996	7.874	9.517	7.333	7.538	8.295	6.8	7.432	6.969	6.419	8.391	6.781	6.29	6.88	7.127	7.334	6.962	7.75	7.871	6.478	7.331	6.767	6.969	6.901	7.718	7.706	6.887	7.785	6.905	7.69	8.073	7.092	7.634	7.999	7.197	7.163	7.136	6.842	6.75	7.153	6.691	7.063
A_24_P349788	15.549	15.318	15.275	15.151	15.503	15.329	16.097	16.184	15.854	16.28	15.766	15.858	15.917	14.87	15.549	15.16	14.195	15.207	14.604	15.141	15.194	14.884	14.639	14.92	15.248	15.239	14.852	14.497	14.828	14.506	14.592	14.945	14.865	14.52	15.117	15.421	15.271	15.089	14.743	14.931	15.486	15.278	14.682	14.514	14.601	15.35	15.268	15.201	14.882
A_24_P349807	2.581	3.399	2.695	3.222	3.021	3.642	4.161	3.257	3.466	4.813	2.536	4.874	4.768	4.902	2.138	1.243	1.209	5.241	2.626	2.338	3.113	3.024	3.657	3.072	2.422	1.292	1.909	2.675	2.221	1.279	1.217	2.94	1.829	1.218	1.566	1.26	1.248	1.223	1.279	1.214	1.491	2.745	1.181	1.413	1.212	1.258	2.016	1.232	2.452
A_24_P349821	5.194	3.425	3.076	5.343	4.632	4.169	3.04	4.862	4.068	1.636	4.334	4.436	3.807	4.994	5.963	5.594	4.902	1.637	4.892	5.809	4.364	5.235	5.871	5.456	5.825	4.449	4.798	6.638	4.889	4.476	4.811	5.747	5.01	4.999	3.992	5.083	4.931	4.937	4.416	5.015	5.123	4.662	5.491	3.617	4.658	4.936	5.254	4.954	4.832
A_24_P349869	11.241	10.799	12.261	11.729	11.763	11.52	11.752	9.582	11.113	9.92	11.346	9.585	11.049	12.458	11.245	10.698	13.072	11.072	11.24	10.603	11.44	12.135	10.995	11.337	11.621	11.397	12.675	11.186	11.196	12.007	11.677	11.281	11.246	11.918	11.137	10.491	10.748	10.149	10.775	10.622	10.841	10.228	10.678	10.473	12.077	10.456	9.841	10.382	8.88
A_24_P349896	10.68	9.267	10.288	11.167	10.608	10.601	11.051	9.033	8.828	8.142	9.978	9.692	9.41	10.866	10.482	9.588	11.518	10.733	10.551	10.228	9.924	10.951	10.367	10.543	10.371	10.509	10.859	10.683	10.012	10.487	11.163	10.098	10.262	10.703	10.75	9.765	10.257	10.331	10.273	9.866	9.917	9.621	10.968	11.061	10.819	9.33	9.775	9.676	9.335
A_24_P349965	4.19	4.466	6.451	4.863	4.265	3.613	4.567	1.902	3.602	1.274	4.74	4.37	1.397	3.459	5.756	6.288	6.212	5.456	3.958	3.852	3.527	6.975	3.319	3.43	4.28	3.828	5.616	4.358	3.219	5.591	6.399	6.122	4.561	5.876	5.107	5.418	4.19	4.085	4.49	4.825	5.189	6.008	5.545	5.143	5.159	5.018	4.838	5.44	4.584
A_24_P350008	12.315	12.941	12.351	12.654	12.764	12.632	11.831	11.272	11.763	12.043	10.617	11.577	12.163	12.91	12.392	12.244	12.609	13.567	12.837	12.476	12.028	12.009	11.859	12.363	11.725	12.591	11.982	12.279	11.81	12.759	12.716	11.565	12.563	12.301	12.944	12.955	12.817	12.581	12.618	12.631	12.198	12.762	12.865	13.162	13.091	12.457	12.643	12.703	11.467
A_24_P350017	6.798	6.876	6.809	6.878	6.465	6.311	6.673	6.457	5.891	4.836	7.032	6.292	5.32	5.292	7.049	6.852	7.433	6.098	6.947	5.916	6.164	6.952	6.398	5.585	5.857	5.561	5.886	6.109	6.035	6.294	6.352	6.572	6.576	6.639	6.023	6.012	7.165	6.139	6.334	6.335	6.9	7.54	7.12	5.972	6.664	6.649	6.151	6.687	6.737
A_24_P350027	5.486	5.993	5.472	5.145	5.15	5.318	5.496	4.523	4.279	5.137	4.785	4.596	4.745	5.564	5.271	5.057	4.497	5.636	4.588	4.297	4.942	4.801	3.938	4.067	4.438	4.775	4.464	4.536	4.41	1.674	3.438	3.855	3.914	3.841	4.193	5.093	3.798	4.082	3.445	4.595	3.523	5.579	3.569	2.56	2.527	5.14	4.968	5.116	5.708
A_24_P350040	3.479	3.424	2.83	3.147	3.473	4.126	3.949	3.759	4.176	4.853	4.07	2.808	3.533	3.46	3.331	2.328	2.086	2.889	2.002	2.417	2.832	2.952	2.253	1.785	3.475	3.725	2.382	3.004	3.414	1.968	1.889	1.848	3.132	3.815	3.728	2.284	3.007	3.425	2.06	1.908	2.501	2.864	1.751	1.955	1.898	1.981	3.335	3.228	3.038
A_24_P350060	13.874	13.637	14.017	13.891	14.037	13.351	13.573	13.166	13.213	14.283	14.795	13.632	14.029	13.394	14.44	14.54	12.64	13.639	14.17	13.492	14.458	14.372	13.8	14.322	13.256	13.903	15.175	14.09	15.129	15.086	12.905	13.982	13.443	14.475	13.736	13.703	13.695	13.65	15.325	13.454	14.063	14.376	13.315	13.147	13.16	14.318	13.969	14.592	14.451
A_24_P350124	11.491	11.576	12.218	11.497	11.372	11.632	11.781	11.541	12.495	11.13	11.771	12.215	10.972	12.11	12.208	12.366	12.013	11.385	12.448	11.245	11.517	11.415	12.452	12.266	10.984	11.265	12.29	11.882	11.718	11.269	12.637	11.457	11.595	11.722	11.81	12.125	11.723	11.405	12.265	12.257	11.435	12.22	11.534	12.109	12.273	11.543	11.982	12.143	11.578
A_24_P350126	14.243	14.516	14.163	14.471	14.281	14.281	14.326	13.079	13.27	13.362	13.741	13.171	13.829	14.33	14.358	14.241	14.737	15.46	14.618	14.421	14.884	15.295	14.162	14.308	13.975	14.405	14.423	14.054	14.312	14.994	15.041	14.613	14.097	14.778	14.746	14.817	14.036	13.987	14.458	14.501	14.031	14.567	14.712	15.003	14.724	14.189	14.411	14.512	14.022
A_24_P350136	11.355	11.768	11.577	11.552	11.555	10.94	10.978	10.779	10.785	12.323	12.143	10.986	11.328	10.253	11.605	11.523	9.701	11.365	11.144	10.244	11.09	11.337	10.572	11.165	10.102	10.987	11.654	11.031	11.755	11.289	10.2	11.353	11.241	10.918	10.96	10.868	11.36	11.53	12.104	10.993	11.339	11.762	11.083	9.839	10.088	11.451	11.139	11.671	11.579
A_24_P350160	8.946	9.432	9.448	8.866	9.022	9.278	9.623	8.393	9.035	6.335	8.152	8.899	7.883	8.257	8.349	8.251	8.562	7.48	8.522	8.067	8.103	8.95	8.175	8.351	7.14	7.096	7.579	7.381	7.597	4.379	5.547	5.933	6.865	5.432	5.924	7.448	6.536	7.113	6.482	6.525	4.732	9.184	7.385	4.029	6.433	8.34	8.175	7.666	8.701
A_24_P350173	10.223	7.578	9.629	10.515	10.824	8.776	7.891	10.059	12.029	10.263	10.342	12.182	11.45	7.886	9.872	9.652	7.122	8.216	11.179	9.209	9.785	10.231	12.825	10.465	12.462	11.246	9.106	13.141	11.187	9.134	9.631	11.012	11.428	10.358	11.297	11.115	11.944	11.876	10.197	10.392	10.374	9.634	5.971	4.906	4.439	11.335	10.756	11.17	10.011
A_24_P350186	6.514	6.512	5.665	5.525	6.009	6.395	6.819	6.41	6.054	7.899	6.6	6.885	6.649	5.465	4.896	4.708	4.735	6.212	5.132	5.213	5.625	5.98	5.811	5.751	5.489	5.686	5.312	5.45	5.443	6.23	5.884	6.512	5.994	5.657	5.867	4.889	5.436	5.934	5.612	5.957	6.493	5.422	5.238	5.55	5.455	4.861	4.491	4.583	4.709
A_24_P350196	13.414	14.199	14.356	14.407	13.72	13.973	14.24	14.753	14.945	14.405	13.181	15.114	14.882	14.968	14.523	14.294	12.729	13.12	14.02	14.053	14.405	12.95	13.822	15.081	14.684	14.473	14.065	14.943	14.281	14.076	15.185	15.066	14.486	14.516	14.141	13.73	13.949	15.056	14.23	14.32	14.02	13.151	14.174	13.251	14.116	14.049	13.611	14.342	13.87
A_24_P350200	14.095	15.02	15.135	14.926	14.286	14.462	14.764	14.934	15.302	14.882	13.605	15.542	15.229	15.728	15.012	15.069	13.498	13.919	14.677	14.982	15.105	13.774	14.741	15.885	15.424	15.178	14.92	15.832	14.934	14.973	15.889	15.692	15.175	15.217	14.581	14.455	14.542	15.631	14.797	15.114	14.599	13.865	14.953	13.883	14.86	14.753	14.445	15.261	14.555
A_24_P350223	1.954	1.944	1.977	1.587	2.455	1.615	1.772	2.28	3.823	1.977	2.05	3.864	2.384	3.257	1.498	2.609	2.687	3.398	3.495	2.491	2.981	1.941	1.851	3.166	1.511	2.752	3.858	1.405	1.27	2.161	6.543	1.39	1.254	1.422	7.014	6.494	1.546	1.697	1.637	1.722	1.744	1.692	2.329	3.916	4.147	3.846	2.189	5.444	5.035
A_24_P350228	9.601	9.79	9.078	8.828	9.325	9.372	9.296	10.756	10.018	11.9	9.68	9.883	10.136	8.378	9.284	8.815	7.53	9.251	8.679	8.643	9.115	8.932	9.265	8.563	9.1	9.39	7.962	9.175	9.214	8.814	8.608	9.493	9.907	8.824	9.249	8.742	9.493	9.972	9.432	9.125	9.565	9.064	8.84	7.749	7.843	9.274	8.586	8.351	8.973
A_24_P350245	6.059	5.409	5.722	5.169	5.559	5.013	5.348	5.618	4.769	5.857	4.575	5.249	5.842	5.277	6.89	6.514	4.137	6.904	5.457	5.093	6.072	6.753	4.863	5.66	4.884	6.052	5.688	6.306	5.8	6.315	5.737	5.717	5.914	5.339	6.059	5.832	5.699	5.804	5.995	6.397	5.581	5.765	4.609	5.195	5.803	6.125	5.453	7.191	5.506
A_24_P350252	7.247	7.829	7.187	6.907	7.138	7.347	7.782	7.479	7.484	8.997	7.177	7.385	8.252	6.65	6.399	5.869	5.692	7.131	6.18	6.433	6.602	6.735	6.742	5.825	7.102	6.838	5.685	7.031	6.814	6.201	5.564	6.868	6.363	6.064	6.662	6.094	5.914	6.31	6.221	6.088	7.359	6.575	6.299	6.008	5.877	6.129	5.653	6.27	5.92
A_24_P350261	2.351	2.345	1.529	1.721	1.438	2.136	1.622	1.252	1.679	3.17	1.511	1.661	1.752	1.597	1.301	1.372	1.285	1.335	1.304	1.359	1.284	1.692	1.898	1.255	1.291	1.318	1.299	1.285	1.275	1.275	1.46	2.057	1.806	1.539	1.859	1.37	1.27	1.516	1.433	2.269	1.315	1.492	1.522	1.247	1.367	1.369	1.294	1.33	1.33
A_24_P350303	1.316	1.317	1.316	1.31	1.302	1.69	1.955	1.442	1.887	1.913	2.115	2.822	1.759	1.57	1.341	1.492	1.294	2.518	1.298	1.523	1.33	1.356	2.07	1.626	1.376	1.497	1.359	1.382	1.289	1.459	1.281	1.756	1.766	1.423	3.226	1.552	1.395	1.304	1.562	1.337	1.725	1.671	1.325	1.338	1.263	1.587	1.365	2.892	1.492
A_24_P350307	11.697	11.999	11.171	12.018	11.639	11.745	11.097	10.071	10.655	11.119	10.324	10.345	11.003	11.744	11.732	11.373	12.21	12.888	11.875	11.376	11.227	11.369	11.024	11.458	10.929	11.721	11.621	11.661	11.234	12.239	11.994	11.364	11.37	11.785	12.18	12.008	11.646	11.555	11.589	12.199	11.396	11.695	11.914	12.829	12.014	11.428	11.571	11.801	10.881
A_24_P350372	1.591	1.871	1.924	1.218	1.594	2.305	3.254	3.1	3.14	5.252	2.362	3.83	3.59	2.343	1.597	1.224	1.2	4.001	1.216	1.262	1.787	2.291	2.3	2.028	1.354	2.368	1.214	2.76	1.927	1.208	1.179	1.658	1.378	1.255	1.31	1.216	1.211	1.182	1.258	1.24	2.987	1.294	1.253	2.119	1.464	3.527	2.139	1.214	1.221
A_24_P350386	4.671	4.611	4.073	4.502	4.714	5.108	5.082	4.496	4.768	5.738	5.39	5.473	5.145	3.441	2.697	1.998	2.463	3.826	3.819	2.321	4.043	1.367	4.219	3.92	3.595	3.662	1.897	2.463	4.116	1.535	1.304	1.611	1.677	3.097	2.465	1.554	3.052	2.725	1.545	1.369	3.232	3.936	2.12	2.66	2.421	1.604	2.178	2.732	5.097
A_24_P350397	5.131	3.133	5.531	4.236	2.489	3.833	2.564	5.496	7.046	2.77	2.831	4.603	4.846	3.034	1.705	2.084	1.814	2.138	3.39	4.927	2.675	8.282	2.421	2.365	6.068	5.18	4.146	6.43	8.835	5.422	4.339	3.44	4.416	2.37	7.158	6.82	4.884	4.128	4.964	6.103	2.475	2.354	1.63	1.826	2.577	4.554	4.44	6.958	5.952
A_24_P350437	5.289	3.982	3.947	5.284	5.258	5.231	4.698	4.821	6.067	3.383	3.744	5.278	4.378	4.462	4.957	5.493	4.911	4.996	5.062	5.024	5.21	3.484	4.78	4.45	5.651	4.342	5.213	5.401	5.275	3.497	4.824	4.699	4.633	5.106	5.683	6.63	5.345	4.942	5.288	5.095	6.317	6.113	4.894	5.82	5.472	6.089	6.024	5.589	6.28
A_24_P350457	1.379	1.208	1.641	1.695	1.792	1.214	1.353	2.909	3.175	1.232	2.171	4.614	1.592	2.279	2.899	3.053	3.379	1.268	2.859	3.236	1.698	2.465	1.764	1.755	2.162	2.283	2.764	3.156	2.261	1.244	3.365	3.972	3.543	1.705	1.251	3.357	3.811	3.5	3.938	1.529	2.486	3.849	2.756	3.454	3.058	4.492	3.297	3.123	3.88
A_24_P350499	1.695	1.529	2.166	3.618	3.143	2.809	1.767	3.109	3.613	2.548	2.601	3.919	2.847	5.368	3.456	2.735	3.823	2.037	3.788	3.56	1.973	2.083	3.982	3.741	3.197	3.032	4.758	5.267	3.731	2.777	5.053	3.02	3.585	4.216	3.073	3.751	4.571	3.697	4.048	2.932	3.01	2.955	4.185	3.937	5.48	4.063	3.294	3.905	4.217
A_24_P350514	2.205	2.85	3.773	3.675	3.328	2.548	5.176	4.688	5.033	2.108	3.965	5.259	2.869	4.903	5.049	6.476	5.557	2.518	4.964	5.164	5.043	4.654	4.475	4.35	5.022	3.586	5.248	5.318	5.015	4.323	5.189	5.176	4.266	5.239	4.376	5.657	5.289	4.887	5.621	4.15	4.774	5.786	5.79	4.519	5.323	5.646	4.945	4.277	5.528
A_24_P350546	4.072	7.321	5.308	4.695	4.104	4.575	3.12	5.605	3.749	4.821	3.143	6.848	4.843	2.929	5.926	5.72	2.476	3.86	5.074	6.31	4.266	7.914	7.561	3.366	7.307	5.838	4.382	6.998	4.69	2.706	6.257	6.768	4.387	5.718	4.66	5.75	5.671	5.671	4.903	6.417	6.193	6.457	5.014	3.771	5.568	6.886	7.173	6.414	5.924
A_24_P350557	1.765	1.437	1.439	1.43	1.419	1.38	1.307	1.387	1.507	2.569	1.46	1.29	1.385	1.35	1.694	2.13	1.8	1.944	1.35	1.941	1.593	1.558	1.428	1.464	1.705	3.296	1.715	2.104	1.601	2.173	3.105	2.555	2.233	2.31	2.81	2.618	1.801	2.27	2.548	2.642	2.267	2.484	1.778	1.424	1.513	2.409	1.901	2.138	2.162
A_24_P350576	6.409	5.58	5.159	5.53	6.38	5.891	7.475	5.829	5.393	4.73	6.21	3.542	5.879	5.252	5.534	5.852	6.461	6.321	6.737	6.729	5.61	6.292	5.131	6.211	4.51	4.486	6.546	6.673	5.018	5.494	5.523	1.256	6.226	4.005	5.55	5.787	6.652	5.894	6.04	5.574	6.897	6.79	5.01	7.249	6.594	6.025	5.629	5.386	6.914
A_24_P350589	4.449	5.413	2.578	4.459	5.718	5.984	7.219	5.79	1.424	4.678	2.412	2.847	4.8	5.717	5.547	5.879	6.993	5.883	6.86	5.758	3.705	3.179	2.505	6.088	1.201	3.301	5.458	3.329	3.657	4.247	4.364	1.51	5.916	1.276	3.193	4.339	6.565	5.707	6.434	5.301	3.917	4.757	5.892	8.436	4.527	5.186	5.696	2.423	5.867
A_24_P350622	7.092	6.757	6.283	6.066	7.192	7.547	7.616	7.373	7.342	8.977	7.509	6.736	7.889	6.917	5.814	5.28	5.384	7.386	5.635	5.414	6.387	6.477	4.927	4.759	6.134	6.393	4.613	5.62	5.737	4.769	4.589	5.165	4.386	4.689	5.437	5.231	4.816	5.205	4.466	5.029	5.051	4.954	4.619	4.818	4.28	4.629	4.651	5.606	4.467
A_24_P350644	10.181	10.829	9.333	9.959	10.164	10.609	12.529	11.701	11.9	11.016	10.695	11.862	10.963	11.835	10.138	10.224	11.407	10.732	10.587	10.625	10.773	10.108	10.91	11.349	10.979	10.481	11.845	10.963	10.322	10.258	11.288	10.314	11.317	10.893	11.006	10.73	10.768	10.982	11.031	10.64	10.392	10.248	10.918	12.293	11.245	10.626	10.49	9.999	10.721
A_24_P350649	8.069	8.809	9.434	8.032	8.876	8.4	8.318	9.754	8.941	9.168	9.002	9.128	8.565	9.485	9.487	9.752	10.098	7.714	9.802	9.754	8.613	8.453	9.929	9.867	9.328	9.121	9.884	9.218	10.065	9.448	9.429	8.538	9.448	9.352	9.682	9.822	9.318	9.433	9.652	8.81	9.522	10.117	8.792	9.54	9.6	9.168	8.839	9.115	8.84
A_24_P350656	5.514	7.047	5.523	6.609	7.797	7.717	5.1	5.511	5.15	5.971	6.746	5.464	5.819	7.644	3.864	4.547	6.689	8.405	7.269	8.541	5.383	2.4	4.232	7.69	3.205	6.611	7.08	5.104	6.251	9.244	5.731	8.036	7.841	4.315	8.822	9.121	7.22	6.544	7.457	8.208	5.292	5.403	7.772	9.23	6.907	6.652	8.223	8.521	7.575
A_24_P350683	1.609	1.713	1.959	2.115	1.681	1.246	2.273	1.863	1.498	1.29	1.376	1.552	1.485	2.655	3.071	3.724	3.853	1.302	2.584	2.425	3.216	2.247	2.209	3.033	1.948	1.279	3.175	3.395	3.083	3.074	1.378	3.344	1.715	1.482	1.616	1.322	3.373	2.958	3.203	2.149	3.021	3.699	2.648	3.647	2.999	3.742	3.282	3.693	3.19
A_24_P350686	9.524	8.497	9.63	9.337	8.675	9.362	9.308	8.357	8.661	7.974	9.892	8.149	7.706	7.659	9.573	9.654	8.545	8.775	9.292	9.055	8.414	8.644	9.049	7.843	9.276	8.821	8.019	9.104	8.012	8.58	9.578	9.217	8.838	8.483	9.128	9.415	9.225	8.657	8.34	9.489	9.146	8.598	8.281	9.929	9.497	8.685	9.724	8.724	8.89
A_24_P350708	5.591	6.137	6.661	6.515	7.091	6.486	7.192	9.577	9.2	5.508	7.902	9.844	9.113	8.638	8.26	8.633	8.316	6.97	8.399	8.562	7.644	7.163	8.027	8.279	8.127	8.374	8.166	9.249	8.596	7.202	10.318	8.686	9.048	7.229	8.711	8.611	8.485	9.431	9.455	7.266	8.109	8.388	7.508	8.647	7.695	9.068	8.507	7.354	8.787
A_24_P350732	1.75	2.06	2.017	2.109	1.657	1.784	2.16	2.364	2.684	3.967	1.705	3.008	2.513	2.295	1.29	1.343	1.254	2.277	2.594	1.345	1.264	2.26	3.21	2.847	2.027	2.69	1.287	2.423	1.237	1.265	1.294	2.794	1.708	1.338	1.583	1.4	1.256	1.305	1.431	1.405	1.364	3.241	1.416	1.278	2.369	1.333	1.512	2.432	1.302
A_24_P350744	5.832	5.621	5.55	5.295	5.77	5.893	6.114	5.596	4.958	5.948	6.372	6.27	6.309	6.811	6.346	6.552	6.76	6.509	6.39	6.273	6.303	7.05	6.827	6.257	6.81	6.1	6.841	6.242	6.541	6.626	7.199	5.858	5.659	6.021	5.962	6.142	5.699	5.883	6.571	5.62	5.926	6.233	6.356	5.968	6.888	6.304	5.68	5.904	5.531
A_24_P350759	5.832	7.057	1.918	9.503	7.788	6.306	4.88	10.805	12.169	10.895	8.313	12.542	10.166	6.027	10.674	10.634	4.611	5.667	7.344	6.484	8.849	5.922	11.582	8.043	12.07	10.132	5.299	10.925	8.434	6.81	5.339	9.278	8.664	10.63	7.287	7.576	9.547	8.836	8.057	9.134	8.719	8.376	8.428	3.235	5.642	9.526	9.847	7.033	10.427
A_24_P350771	1.287	1.309	3.545	1.314	1.305	1.298	1.292	2.271	2.275	1.605	1.594	1.548	1.281	1.448	1.354	4.07	1.695	1.425	1.648	1.458	1.326	1.744	1.321	1.29	2.123	4.772	3.112	3.489	2.237	3.252	4.577	3.599	2.288	1.598	3.834	5.465	1.333	1.666	1.741	2.337	1.522	1.771	2.003	3.012	2.549	3.707	4.114	3.501	2.961
A_24_P350786	1.249	1.26	1.288	1.548	1.245	1.238	1.376	1.25	1.267	1.3	1.227	1.24	1.245	1.785	2.155	1.368	1.3	1.33	1.307	1.372	1.963	1.827	1.308	1.273	2.044	1.396	2.536	1.325	1.285	1.405	1.296	1.39	1.268	1.358	1.266	1.468	1.328	1.343	1.477	1.318	1.793	2.827	1.27	1.643	3.46	1.409	1.311	1.43	1.342
A_24_P350796	4.465	5.095	4.637	4.834	4.814	4.448	6.146	5.951	6.555	4.802	5.895	6.214	5.44	6.538	5.986	5.905	6.496	4.469	5.988	6.26	5.964	5.271	6.429	6.22	5.968	4.967	6.186	6.045	6.019	5.144	6.532	5.73	5.948	5.67	5.657	5.885	5.873	6.497	6.265	5.19	5.554	5.654	6.14	5.715	6.001	6.384	5.308	5.042	5.817
A_24_P350832	2.332	1.962	2.133	1.727	2.313	1.881	3.335	1.855	1.727	1.573	2.845	2.143	2.631	1.973	1.326	1.367	1.713	1.284	1.712	1.129	2.413	1.602	2.181	2.366	1.266	1.241	2.408	2.085	2.184	2.769	2.455	4.008	2.364	2.513	4.119	2.871	1.364	1.589	4.02	1.372	1.214	1.288	1.315	3.448	2.627	1.137	2.081	1.407	2.243
A_24_P350838	2.501	2.715	2.409	2.245	2.929	2.917	3.923	2.363	2.536	3.665	3.5	2.201	3.219	2.82	2.001	2.491	4.09	1.681	1.523	1.776	2.364	2.455	1.444	2.019	3.057	1.68	1.86	1.72	2.216	1.951	1.854	1.857	1.561	1.853	1.791	2.252	1.659	1.977	2.042	1.953	3.173	2.106	2.77	2.815	2.542	1.946	1.616	2.762	2.279
A_24_P350890	8.457	8.939	8.841	8.53	8.422	8.294	9.679	8.789	9.236	6.874	8.571	8.812	7.817	8.277	7.872	7.267	8.474	8.27	8.71	7.895	8.069	7.76	8.659	8.489	8.141	7.652	8.684	8.39	8.556	8.879	8.448	7.842	8.405	8.842	8.437	7.885	8.639	8.427	9.099	8.462	8.261	7.916	8.631	9.021	9.903	8.16	7.612	7.575	7.827
A_24_P350941	1.312	1.363	1.39	1.329	1.375	1.348	1.306	1.315	1.382	1.708	1.312	1.257	1.322	1.302	1.501	1.941	1.565	1.654	1.312	1.805	1.394	1.404	1.341	1.378	1.457	1.68	1.513	2.121	1.473	3.434	3.06	1.374	1.998	3.033	2.161	2.438	1.535	2.266	1.695	2.394	1.268	1.871	1.709	1.303	1.763	1.946	1.526	1.757	1.928
A_24_P350959	8.568	6.643	6.506	6.288	6.991	6.623	3.339	6.824	5.736	7.641	8.428	7.906	9.432	3.634	2.438	1.766	1.372	3.723	3.747	5.819	5.137	5.637	7.374	5.685	4.729	5.463	2.104	4.845	5.406	1.625	1.882	2.388	3.615	1.728	4.829	4.415	4.815	4.742	3.948	2.356	3.928	2.117	2.935	1.715	1.444	3.689	3.727	2.586	2.257
A_24_P350969	8.264	8.631	8.257	8.25	7.895	8.404	8.293	8.544	9.372	9.961	8.565	8.64	9.429	7.996	8.613	9.503	7.585	8.615	8.222	8.116	8.277	8.249	8.577	8.04	8.406	8.71	8.128	8.472	8.531	9.057	9.454	8.827	9.132	9.031	9.017	9.173	8.859	9.269	9.001	9.017	8.931	9.915	8.584	8.235	8.056	9.359	8.842	8.757	9.418
A_24_P35109	8.632	8.968	8.029	8.648	8.309	8.532	8.013	8.789	8.604	10.339	8.627	9.023	8.951	7.653	8.497	8.574	6.742	9.708	7.774	7.916	8.56	8.237	8.86	8.514	9.525	9.126	8.083	9.205	8.793	8.63	8.571	9.741	8.847	8.809	9.029	8.801	8.951	9.175	9.106	9.573	9.662	8.935	9.779	8.721	8.659	8.842	8.925	9.928	8.528
A_24_P351283	3.761	3.489	5.31	4.565	5.349	4.017	2.477	4.972	5.366	3.252	3.884	5.754	4.738	4.045	6.671	6.599	4.988	2.876	5.603	5.348	5.092	5.359	7.211	4.844	6.857	5.143	5.263	6.551	6.568	5.903	5.057	5.396	5.052	6.246	5.917	5.763	5.461	6.094	5.653	5.541	5.637	5.766	4.434	3.967	5.148	5.828	5.452	5.914	5.214
A_24_P351304	8.799	7.607	8.263	8.796	8.517	8.547	8.277	8.021	8.623	7.939	9.038	9.045	8.768	8.116	8.728	8.554	9.052	5.883	8.28	8.377	8.567	8.444	8.415	8.019	8.998	8.814	8.704	9.379	8.654	9.204	8.659	8.761	8.378	8.799	8.583	8.02	8.45	8.501	8.461	7.735	8.588	7.981	8.515	7.483	8.435	8.442	7.976	8.364	8.192
A_24_P351420	8.743	8.686	8.771	8.28	8.327	8.278	8.061	7.905	8.027	8.666	8.221	8.124	7.904	8.222	8.832	8.811	8.125	8.678	8.837	8.932	8.923	9.423	8.42	8.2	8.771	9.026	8.534	9.011	8.799	8.469	7.888	8.494	8.882	8.977	9.039	9.094	8.63	8.575	8.836	9.194	8.969	9.518	9.029	9.037	8.932	9.189	8.762	9.607	8.891
A_24_P351435	9.363	7.733	8.423	9.303	9.062	8.983	7.287	8.122	8.4	7.477	8.268	8.412	7.971	8.217	8.692	8.544	8.098	8.066	8.72	8.374	8.488	8.387	8.662	8.236	8.71	8.969	8.133	8.961	8.051	7.876	7.585	8.198	7.902	7.877	7.714	8.235	9	7.875	7.972	8.896	8.573	8.066	8.24	8.654	7.832	8.28	8.353	8.789	8.428
A_24_P351451	8.411	8.457	9.003	9.107	9.112	8.768	7.781	8.766	8.579	6.716	8.734	8.716	8.762	8.336	9.207	9.111	9.901	7.691	9.131	9.046	9.497	8.979	9.14	8.35	9.031	8.857	8.58	9.09	8.898	9.287	8.518	9.502	8.689	9.243	8.548	8.787	8.785	8.897	8.669	8.74	8.977	8.742	8.823	7.8	8.804	8.724	8.813	9.761	9.207
A_24_P351466	1.212	4.71	1.295	1.338	2.635	1.23	1.235	1.229	1.272	1.268	1.267	1.324	1.219	1.26	1.23	2.575	2.124	3.044	1.275	1.211	1.25	1.221	1.156	1.24	1.201	1.235	1.232	4.948	1.398	1.26	1.447	3.441	1.513	1.985	1.41	1.557	1.264	1.596	1.197	2.203	1.184	1.2	1.353	1.2	1.349	1.255	2.078	1.256	1.27
A_24_P351521	2.919	1.465	3.083	3.017	2.391	3.268	2.128	4.178	3.552	2.115	3.528	4.494	2.515	2.967	4.467	4.568	4	1.876	4.804	5.075	3.732	3.322	4.454	3.782	4.505	3.364	4.715	4.985	2.844	1.887	4.057	3.352	4.695	3.967	4.012	4.83	5.31	4.95	4.096	2.871	5.146	3.607	4.06	2.949	3.521	4.94	4.709	3.072	5.258
A_24_P35169	8.775	9.425	9.017	8.819	8.52	8.81	8.738	9.314	8.921	8.059	8.693	10.056	8.679	9.365	8.83	8.867	9.371	7.976	9.183	9.441	9.273	9.255	9.562	9.302	10.005	9.196	8.971	9.764	9.225	9.457	9.507	9.853	8.974	9.358	9.439	9.278	9.069	9.276	9.163	9.074	9.189	8.712	9.589	9.651	9.736	9.372	9.036	8.721	9.308
A_24_P351852	5.604	5.465	6.543	5.328	5.97	5.524	5.618	5.696	6.121	5.751	5.731	5.836	5.986	6.815	6.366	6.144	6.529	6.189	6.03	6.283	6.223	5.183	5.677	6.543	5.297	6.261	6.342	5.5	5.786	6.433	6.143	5.678	5.948	5.128	6.5	6.066	5.707	6.148	5.669	6.199	4.606	5.312	5.12	5.81	7.279	5.919	5.691	6.245	5.484
A_24_P351906	4.241	4.608	3.435	3.986	6.3	5.543	3.119	5.502	4.38	4.924	6.051	3.553	5.35	6.023	5.973	5.959	3.714	5.748	6.003	6.479	4.186	2.127	3.22	5.518	2.671	2.978	4.83	3.94	6.847	4.805	5.078	3.196	4.895	4.891	4.376	4.779	6.269	5.17	5.02	4.748	2.443	1.697	4.798	7.245	3.613	5.064	5.461	4.885	5.536
A_24_P352116	6.473	5.751	6.196	7.198	6.311	5.904	7.746	5.913	6.427	4.242	5.793	6.266	5.76	8.978	8.117	8.335	9.047	6.293	7.551	7.934	8.428	7.339	8.113	8.606	7.635	7.841	8.134	8.614	7.264	7.19	9.025	7.333	7.477	8.182	7.571	7.765	7.667	8.181	8.597	6.353	7.729	8.818	8.39	7.527	8.336	8.285	8.384	8.293	8.576
A_24_P352200	4.524	4.833	4.216	4.082	4.424	4.57	4.634	4.531	5.036	5.779	4.715	4.957	5.895	4.755	4.64	4.581	4.061	4.095	4.176	5.375	4.936	5.834	4.843	4.544	5.233	4.978	4.557	5.354	5.082	4.49	4.849	5.283	4.638	4.925	4.748	4.632	4.452	4.695	4.475	4.713	4.522	4.696	4.695	4.463	4.226	4.556	4.683	4.719	4.128
A_24_P35228	2.084	3.197	1.453	2.938	3.417	1.707	1.328	4.22	1.488	2.48	1.479	2.868	1.946	1.351	1.686	2.169	3.951	5.86	3.928	1.989	1.587	1.934	1.441	4.202	1.681	1.965	6.699	2.586	1.498	4.414	2.323	2.616	3.857	2.704	2.981	2.616	5.032	4.595	2.957	2.866	2.255	3.113	1.867	6.497	3.998	3.627	1.93	2.123	3.805
A_24_P352388	7.185	6.351	5.064	6.908	5.491	5.941	4.16	6.709	7.119	7.506	6.484	7.405	7.054	5.138	5.994	6.456	1.591	3.794	5.794	6.031	7.462	7.273	8.377	5.129	8.222	8.501	5.023	7.873	6.892	6.533	4.131	6.037	6.47	6.96	8.104	8.754	6.786	7.308	8.356	7.055	7.671	8.725	6.571	1.352	1.47	8.971	8.136	10.187	7.354
A_24_P352445	10.35	9.577	9.927	10.722	8.63	10.279	10.25	9.235	9.188	8.87	9.135	9.179	9.528	9.315	9.641	9.635	10.23	9.567	10.09	10.091	10.282	10.225	9.876	9.734	10.132	9.975	10.032	9.779	9.858	10.771	9.81	9.883	9.84	10.318	10.14	10.13	9.82	9.928	9.813	9.481	10.472	9.595	10.091	9.718	9.662	10.116	9.898	10.375	10.314
A_24_P352608	4.275	1.136	3.142	2.064	3.864	2.843	2.263	4.335	3.682	1.199	2.567	4.67	1.764	2.416	4.497	5.202	4.261	2.467	3.663	2.716	2.309	2.79	1.875	2.667	3.961	1.226	4.023	3.005	3.584	3.515	4.044	1.326	3.119	3.295	3.271	4.871	4.433	3.316	1.099	3.588	2.691	3.12	3.237	3.851	4.165	4.837	5.072	5.146	5.382
A_24_P352637	5.28	5.423	4.559	4.049	5.055	5.392	5.284	5.128	4.705	6.848	5.165	5.842	6.102	4.698	3.247	4.156	3.586	5.021	4.21	4.159	4.772	4.564	5.117	4.832	4.583	4.375	3.432	4.6	4.257	3.649	4.312	4.296	4.004	3.514	4.124	3.951	3.712	3.402	3.194	3.84	3.905	3.792	3.568	3.974	3.942	3.997	2.762	4.276	3.519
A_24_P352864	7.764	6.324	7.097	8.462	7.514	7.452	5.597	5.433	5.939	5.819	7.522	5.554	5.544	6.565	7.714	7.321	7.644	5.991	7.313	7.17	7.436	6.434	6.51	5.691	6.87	6.741	6.756	6.83	7.208	7.657	6.652	8.201	6.333	7.166	6.33	6.149	6.658	6.328	6.264	7.518	7.609	7.29	7.023	5.8	7.056	6.366	6.532	7.364	6.121
A_24_P352952	9.299	8.588	8.133	8.488	8.776	8.846	9.352	9.8	10.314	9.196	10.314	10.109	9.418	8.655	9.582	9.506	7.073	6.659	9.205	9.981	8.498	8.489	10.837	9.237	9.743	8.994	9.565	10.377	8.905	8.126	10.779	9.984	9.656	10.019	11.487	11.127	8.848	9.647	9.757	9.673	9.273	9.063	8.699	5.55	8.085	9.812	10.116	9.954	9.19
A_24_P353103	2.3	2.011	1.928	1.891	2.634	2.376	3.538	2.645	2.25	1.753	2.7	3.647	2.436	2.952	2.315	3.148	2.651	2.327	2.245	2.872	1.801	3.858	3.045	2.243	2.642	3.282	3.546	3.37	3.282	1.788	4.11	4.172	3.791	2.844	1.555	3.29	3.551	3.033	3.865	1.664	2.309	2.864	3.541	4.606	2.432	2.317	1.691	3.625	2.636
A_24_P353208	5.978	5.469	5.619	5.068	6.079	5.85	4.342	4.486	5.387	5.837	4.823	4.194	4.992	3.953	7.22	7.436	5.857	5.63	6.01	5.503	5.158	3.816	5.538	5.582	3.99	5.137	5.727	4.666	4.474	5.274	4.523	4.185	5.368	4.107	5.028	5.463	5.712	4.884	4.87	5.305	4.776	5.254	4.699	6.129	5.566	4.766	5.618	5.066	4.573
A_24_P353289	13.095	12.433	12.982	12.359	12.337	12.186	13.143	13.477	13.195	13.121	12.575	13.983	13.071	12.817	13.455	13.518	12.477	12.456	12.387	13.219	13.3	13.776	13.555	13.033	14.092	12.605	13.325	14.608	13.161	13.41	13.101	13.09	13.442	13.352	13.262	13.194	12.964	13.28	13.09	12.293	13.302	13.104	12.588	11.786	12.02	13.406	12.933	13.493	13.218
A_24_P353300	6.994	6.29	6.382	6.771	7.093	7.169	6.79	6.144	7.122	6.622	7.925	6.005	5.985	7.507	7.532	7.881	6.539	6.077	6.801	7.17	7.293	7.482	6.105	7.599	6.634	6.407	7.74	6.553	7.587	6.65	6.631	6.975	6.84	6.263	7.074	6.783	5.802	5.892	6.252	6.578	6.373	6.205	6.136	5.69	8.578	6.143	7.69	6.607	5.927
A_24_P353412	9.023	9.487	8.494	8.143	8.808	9.283	9.651	9.898	9.441	11.21	9.598	9.569	10.003	8.693	8.591	8.083	7.729	9.07	7.521	7.827	8.309	8.232	7.515	8.326	7.947	8.244	6.881	7.462	7.845	7.24	7.729	8.653	8.178	7.062	7.903	7.929	7.71	8.459	7.281	7.665	8.964	8.268	8.044	7.339	6.771	7.862	7.504	7.862	7.616
A_24_P353486	3.932	3.911	3.682	4.089	4.047	4.497	5.245	3.846	4.286	5.55	4.158	4.061	4.537	4.725	3	3.258	3.934	4.665	3.683	3.159	3.309	3.229	3.826	3.107	3.867	3.977	3.182	4.164	3.765	2.215	3.602	4.095	4.499	3.468	2.646	2.623	3.893	4.159	3.175	2.256	3.066	3.894	4.301	5.7	3.779	2.32	3.654	2.676	4.082
A_24_P353619	6	6.018	6.955	5.899	6.336	6.528	6.556	7.859	7.178	7.424	6.991	7.386	7.721		8.429	8.552		6.046	6.981	7.469	6.675	8.561	6.547	6.889	6.778	7.365	6.684	5.416	6.7	5.844	4.755	5.558	6.753	4.62	7.049	7.103	6.605	6.859	6.509	7.03	6.452	6.707	4.683	5.68	4.734	7.232	7.23	5.908	7.117
A_24_P353638	10.012	8.526	8.064	9.527	10.385	9.316	8.561	7.809	9.518	6.865	7.255	5.978	8.801	9.456	11.89	12.08	11.546	10.209	11.6	8.765	8.762	5.454	9.46	10.024	7.769	8.556	8.759	7.308	7.198	8.045	9.093	6.504	9.932	8.652	7.91	8.192	11.109	9.892	8.744	8.527	9.1	9.605	9.589	12.487	10.151	8.744	9.655	9.137	8.785
A_24_P353709	8.965	9.633	8.936	9.197	9.322	9.458	9.428	9.691	9.586	10.754	9.752	9.551	10.254	8.999	8.566	8.932	7.858	9.342	8.567	8.919	9.08	9.049	9.043	8.718	8.875	8.989	7.912	8.532	8.619	9.421	8.35	10.402	9.357	8.97	8.823	9.039	8.898	9.262	8.955	8.612	9.555	9.51	8.579	8.192	7.96	8.588	8.285	9.078	8.282
A_24_P353732	4.855	4.766	5.172	4.697	4.677	5.412	5.96	5.28	5.549	7.109	5.63	5.876	6.139	4.776	4.126	3.714	4.311	5.138	4.302	4.251	4.691	4.644	5.355	4.875	5.092	4.89	3.71	5.624	4.796	4.482	4.278	4.946	4.225	4.105	4.617	3.786	3.874	4.213	4.535	3.658	3.581	3.687	3.666	4.026	3.583	3.785	3.468	4.019	3.649
A_24_P353740	4.437	4.681	4.407	3.994	4.8	5.02	5.386	4.402	4.792	6.058	4.592	5.304	5.401	4.944	4.276	3.545	3.938	4.728	4.219	4.099	4.357	4.246	3.477	4.353	4.432	4.565	3.944	4.336	4.422	3.92	3.916	4.286	4.109	3.961	4.144	3.981	3.912	3.237	4.005	3.275	3.076	3.156	3.509	3.495	3.64	3.511	3.286	3.846	3.62
A_24_P353794	10.781	10.529	9.731	9.829	10.592	10.019	10.851	10.499	10.616	10.546	11.139	10.266	10.392	10.971	10.134	9.726	9.699	8.656	9.796	11.823	10.849	9.836	9.748	9.71	10.305	9.681	10.983	11.217	10.756	9.921	10.19	9.683	9.992	10.309	10.149	9.666	9.743	10.111	9.663	9.112	11.084	9.883	10.183	8.318	9.752	9.714	9.047	9.896	8.769
A_24_P353905	3.273	5.517	2.491	4.619	6.195	4.57	3.098	4.84	2.435	3.804	2.109	2.581	3.84	7.077	2.119	4.372	6.724	6.127	4.599	5.441	4.986	1.21	2.984	5.787	3.108	4.419	6.669	3.562	5.326	5.401	3.236	3.098	4.867	1.361	4.042	3.552	5.141	4.444	5.867	5.02	3.963	4.562	5.602	7.148	5.929	5.09	5.565	3.857	5.52
A_24_P353912	9.262	7.944	8.935	8.939	8.524	8.829	8.611	8.114	8.516	8.2	9.036	8.234	8.301	8.489	8.866	9.198	9.671	8.532	9.152	8.483	8.919	8.234	8.468	8.399	9.131	8.844	8.57	8.516	8.002	9.411	8.498	8.896	8.467	8.951	8.491	8.798	8.805	8.469	8.811	8.658	9.362	8.803	8.453	9.251	9.119	9.564	9.068	9.416	9.599
A_24_P353964	6.443	5.983	5.435	6.097	5.659	5.847	4.57	5.377	5.019	6.066	6.444	5.294	5.854	5.197	5.889	6.971	5.411	3.801	5.401	5.778	5.374	5.401	5.29	4.438	5.718	5.624	5.591	6.703	5.725	5.642	5.596	6.638	5.385	5.744	5.687	6.673	6.329	5.661	5.843	6.034	6.729	7.792	6.297	5.016	5.265	7.192	6.974	7.612	6.949
A_24_P35400	10.58	9.209	8.174	9.632	9.06	9.82	9.086	12.082	11.171	11.883	9.986	11.079	11.581	8.03	10.408	11.084	6.942	7.58	9.642	9.749	10.102	9.689	9.883	9.324	9.964	10.852	8.449	11.276	9.245	9.439	9.115	9.879	10.726	9.837	10.985	11.402	10.523	11.195	10.737	9.148	10.682	11.745	8.656	7.047	5.308	11.978	10.927	11.597	11.487
A_24_P354257	7.434	7.174	7.938	7.389	8.211	7.897	8.329	7.759	8.396	5.893	7.618	7.507	6.823	7.983	7.465	7.776	8.482	7.865	8.503	7.644	7.521	7.262	7.101	7.835	7.004	6.658	8.107	7.29	7.034	7.216	7.117	7.831	7.793	7.337	6.89	7.379	8.075	7.586	7.443	7.444	7.882	7.443	8.145	9.003	8.154	7.755	8.132	7.534	7.992
A_24_P354300	6.134	5.826	8.757	7.321	6.19	5.611	6.99	5.294	6.779	6.941	6.888	5.881	5.598	6.35	8.147	8.151	8.043	6.621	5.887	7.112	6.469	8.74	7.448	6.407	8.154	7.306	6.846	7.431	6.174	8.207	7.179	7.898	6.778	8.864	6.725	7.049	5.897	5.958	7.29	7.226	6.96	7.601	7.214	4.026	7.306	6.982	6.745	8.075	6.4
A_24_P354337	3.037	2.81	4.184	4.171	4.488	3.577	3.166	2.043	2.431	2.622	2.858	2.656	1.474	2.585	3.954	3.773	5.566	3.612	3.866	4.117	3.054	2.753	2.703	2.826	4.576	2.808	3.464	2.395	3.773	4.323	4.728	5.455	3.472	4.573	3.093	2.919	4.221	3.165	3.529	4.451	3.696	2.988	3.374	5.245	5.733	3.698	4.336	4.607	4.139
A_24_P354356	9.678	9.281	10.304	9.287	8.784	9.356	10.515	9.054	8.791	9.367	9.612	8.427	8.8	9.805	9.552	9.619	11.242	9.9	8.866	9.366	9.305	9.799	9.595	9.245	9.262	9.101	9.858	8.741	8.831	9.931	9.012	10.861	9.308	10.181	8.625	8.651	9.679	9.242	9.664	9.36	9.339	9.231	10.141	10.252	10.33	9.467	10.016	9.981	9.772
A_24_P354412	7.521	6.097	7.708	6.606	7.912	7.331	6.573	5.939	7.507	5.616	6.309	5.485	6.899	7.289	6.849	7.077	7.616	7.572	7.695	7.143	6.843	4.512	6.135	6.944	5.65	6.901	7.509	6.177	6.257	7.069	6.29	6.003	7.292	6.27	6.2	6.312	6.987	6.75	6.338	6.805	6.508	5.763	6.515	7.422	8.458	6.144	6.953	6.907	6.533
A_24_P354429	1.197	1.001	1.513	0.8	0.97	0.97	1.352	1.055	1.169	1.065	1.065	1.384	1.083	7.578	3.08	2.54	1.248	1.121	1.198	1.215	1.065	1.083	1.749	1.156	1.221	1.26	1.197	1.209	1.244	1.947	1.21	1.378	1.259	1.298	1.197	1.183	1.184	1.238	1.231	3.367	2.553	1.252	1.229	1.428	3.506	1.22	1.091	1.213	2.216
A_24_P354451	8.621	8.5	8.721	7.978	7.582	8.47	7.523	8.97	8.265	8.464	8.168	8.633	8.412	8.093	7.971	8.137	8.034	8.111	8.377	9.254	8.37	5.588	7.886	7.666	9.487	8.708	8.347	9.413	8.786	8.343	8.316	8.944	8.03	7.068	8.775	8.847	7.957	8.39	8.732	8.772	9.076	9.014	7.248	7.914	7.119	9.008	8.783	7.318	9.53
A_24_P354468	12.735	12.523	14.304	13.643	12.728	12.816	14.276	11.06	11.825	11.361	13.637	11.641	11.498	12.552	13.243	13.189	14.627	13.289	12.709	12.583	12.182	13.142	12.663	12.334	13.083	12.258	12.684	12.424	11.437	12.837	13.29	12.855	12.281	13.584	12.382	12.964	12.028	11.676	11.799	12.636	12.943	12.837	12.879	13.166	13.557	11.865	12.311	12.336	12.313
A_24_P354488	10.539	9.389	8.456	8.686	9.943	9.349	9.737	10.521	10.162	9.75	9.337	9.867	10.765	9.759	9.533	9.701	9.795	9.793	10.411	10.712	10.836	7.368	9.833	9.869	9.851	10.584	9.39	10.435	9.455	9.422	8.933	9.196	10.655	9.199	10.976	11.051	11.27	11.098	9.605	9.685	10.506	10.501	8.895	10.531	9.408	10.447	9.89	9.626	10.082
A_24_P354496	6.287	6.792	7.399	6.068	5.974	6.452	5.934	6.788	6.466	6.637	6.201	7.896	5.915	8.652	7.067	7.053	5.604	7.037	6.358	6.835	6.103	6.903	7.483	5.836	7.93	7.385	5.552	6.819	6.241	6.276	6.518	7.522	6.891	6.747	6.846	6.881	6.85	7.325	6.445	7.106	6.487	6.234	6.114	7.762	7.113	6.744	7.284	6.341	6.753
A_24_P354523	7.103	6.95	5.757	7.708	7.111	7.165	7.569	5.782	6.326	3.698	7.445	7.268	6.69	7.11	7.256	7.447	6.558	6.322	5.956	6.984	6.79	7.319	7.713	7.018	8.523	7.343	6.318	8.073	6.795	7.205	6.745	8.046	6.976	8.564	5.637	6.382	7.135	7.221	7.012	6.899	6.923	6.546	6.028	7.404	4.284	7.286	7.039	6.927	7.591
A_24_P354615	8.388	8.076	8.025	8.707	8.254	8.286	7.83	8.509	8.174	7.827	8.911	9.319	8.101	8.461	7.814	7.463	8.238	7.791	8.522	8.679	9.124	9.295	9.578	9.153	9.138	8.432	9.765	9.313	8.857	8.273	8.571	8.454	8.183	8.847	8.741	8.534	8.429	8.51	8.455	8.368	8.357	7.094	8.838	8.878	8.694	8.2	8.266	8.168	8.5
A_24_P354651	7.51	7.403	6.836	7.862	7.084	6.944	7.54	6.944	7.241	7.129	7.933	6.915	6.934	6.267	6.83	6.701	6.434	6.188	7.078	7.329	7.117	5.951	7.255	6.871	7.499	7.358	6.426	7.361	7.5	7.482	7.902	7.53	7.182	7.278	7.397	7.189	6.551	6.777	7.456	7.037	7.256	6.971	7.335	6.91	6.55	6.839	6.265	7.328	6.733
A_24_P354689	2.394	2.967	3.587	4.647	6.986	4.118	3.199	2.055	4.619	2.856	4.13	3.352	3.188	6.72	7.924	8.2	5.254	2.553	4.828	2.139	3.008	1.539	2.617	3.963	1.654	5.556	6.363	1.873	4.064	3.623	4.17	2.228	5.479	8.433	2.901	2.591	1.775	2.449	4.252	4.884	4.848	4.787	5.068	4.427	9.818	2.469	5.511	9.228	6.762
A_24_P354715	10.42	10.299	9.331	9.825	9.6	9.335	12.036	10.498	10.179	9.171	8.549	9.994	9.998	9.208	8.981	9.035	6.913	8.91	9.699	8.675	9.966	9.655	10.305	9.306	10.381	9.345	8.952	8.832	9.289	8.862	7.477	8.557	9.608	8.427	9.137	9.05	9.608	9.76	10.645	10.349	10.504	9.609	8.595	7.946	7.479	10.967	9.788	8.424	10.125
A_24_P354724	7.054	5.216	7.607	6.029	7.301	7.377	5.263	5.091	6.135	3.765	5.207	3.715	4.999	6.95	7.417	6.996	7.115	6.315	7.732	7.311	5.978	3.482	5.884	8.015	4.268	6.168	6.81	6.116	4.761	6.57	7.248	5.102	6.993	5.518	5.262	4.968	7.273	6.517	6.516	5.578	6.007	4.608	6.621	8.256	7.722	5.441	6.151	5.677	5.016
A_24_P354748	7.089	6.59	6.625	6.256	6.538	7.307	5.579	7.1	6.869	6.748	7.398	7.688	8.069	7.486	7.373	7.472	6.048	5.223	7.015	7.428	7.196	6.999	7.924	7.062	7.574	6.924	6.939	7.471	7.938	6.519	7.858	7.567	6.925	6.627	7.481	7.31	6.37	6.959	7.675	6.305	6.777	6.739	6.224	5.655	6.117	7.369	6.952	6.926	6.122
A_24_P35478	8.772	8.342	8.089	8.372	7.883	8.156	8.274	7.704	8.106	7.496	8.931	7.984	7.53	7.288	8.209	8.511	8.118	7.097	7.511	9.621	8.083	8.955	8.491	7.227	8.712	7.991	7.881	8.548	8.505	7.915	7.901	8.806	7.631	8.328	8.337	8.785	7.258	7.853	8.05	7.166	8.41	9.125	8.379	7.284	8.372	8.348	8.533	7.502	8.132
A_24_P354800	14.024	12.585	14.227	12.799	14.042	13.822	11.759	12.768	13.414	13.207	13.269	11.765	13.347	14.176	13.145	13.03	12.927	12.618	13.24	12.212	12.745	9.569	12.148	13.199	11.831	13.73	13.186	11.964	12.124	13.033	11.668	12.198	13.659	12.456	12.275	11.744	13.442	13.246	12.587	12.533	12.902	11.617	12.551	14.109	13.994	12.318	12.582	12.481	11.583
A_24_P354849	4.057	4.346	3.349	4.567	3.174	3.312	3.634	3.928	3.694	1.328	3.513	3.052	3.351	4.267	3.75	3.185	5.495	3.584	4.402	4.425	3.057	4.283	3.428	3.881	4.551	3.76	4.311	4.129	3.831	4.254	4.983	6.009	4.489	4.513	4.315	4.004	4.483	3.958	4.523	4.142	4.621	4.692	4.886	5.689	4.335	4.585	4.734	4.841	4.787
A_24_P354900	7.859	8.559	8.066	7.212	8.011	7.416	6.897	7.717	7.987	6.948	6.689	8.48	7.305	8.284	6.966	7.13	8.424	7.477	8.02	7.292	8.259	7.191	7.915	8.133	9.047	7.348	8.663	8.422	8.489	7.962	8.086	9.272	7.883	7.86	7.459	7.599	8.368	7.728	8.242	8.022	8.393	8.311	8.172	8.833	8.872	8.476	8.044	9.073	8.291
A_24_P354954	7.545	6.786	6.45	7.186	7.245	7.149	6.539	7.008	7.323	5.611	6.607	7.544	6.346	6.716	6.766	6.985	7.211	6.86	6.924	7.807	7.228	7.306	7.451	6.881	8.124	7.202	6.792	7.304	7.583	6.884	7.377	7.489	7.204	7.177	7.558	7.659	6.882	7.033	7.507	6.426	6.495	5.608	7.214	7.647	7.573	7.468	7.424	7.394	7.864
A_24_P354998	9.223	9.196	9.645	9.194	8.955	9.075	9.955	9.698	9.492	11.115	9.463	10.049	9.634	8.865	9.338	9.56	8.747	10.163	8.378	9.63	9.308	9.955	9.611	9.092	9.999	10.164	8.986	9.959	9.748	10.081	9.736	9.838	9.331	9.71	9.872	9.996	9.03	9.457	9.457	10.106	9.766	10.34	9.989	8.735	9.215	9.91	9.524	10.176	9.712
A_24_P355006	4.55	4.496	3.54	4.254	5.003	4.145	7.766	3.289	1.977	3.138	2.28	1.969	2.144	4.896	2.24	2.809	4.427	2.354	4.777	3.733	3.884	2.388	1.87	4.697	2.368	1.765	4.352	3.229	5.612	2.966	4.934	1.981	4.01	5.756	5.585	5.424	3.991	3.639	3.733	3.898	3.027	2.782	4.214	6.44	4.541	4.379	3.24	3.81	4.577
A_24_P355057	1.773	1.39	1.376	1.75	1.702	2.301	1.944	2.366	1.69	4.914	2.072	1.36	2.092	2.144	1.575	1.926	1.876	3.482	1.529	1.819	1.472	1.522	1.513	1.409	1.522	1.802	1.625	2.4	1.613	1.904	1.743	1.523	1.293	4.525	1.566	1.808	1.629	1.897	1.979	1.537	1.459	1.997	1.403	1.627	1.781	2.348	1.732	2.036	2.002
A_24_P355145	5.128	2.522	6.158	4.069	7.295	4.162	1.788	2.276	5.021	2.293	2.122	1.882	3.734	7.202	7.061	6.662	3.845	4.926	5.561	4.26	4.021	2.942	4.2	3.968	4.578	5.032	5.266	1.277	3.665	6.428	5.687	4.083	4.831	6.771	5.278	4.158	4.817	4.903	3.847	7.34	5.155	4.769	5.711	3.926	5.246	5.231	4.926	5.713	4.997
A_24_P355246	5.511	5.811	5.218	5.533	7.025	5.637	5.354	5.818	5.662	4.993	5.403	5.633	5.349	8.095	3.61	4.494	6.227	7.42	7.077	7.498	7.86	3.66	4.524	6.96	4.18	4.699	6.375	5.005	6.986	5.325	5.63	4.878	7.222	5.191	5.797	5.943	7.051	5.925	7.608	5.976	5.433	4.673	6.767	7.904	6.685	6.99	6.881	7.919	7.723
A_24_P355267	12.459	11.477	10.436	10.484	11.244	10.376	10.189	11.082	12.188	12.342	10.417	10.917	11.719	10.469	12.341	12.386	10.515	10.042	11.203	12.812	11.043	9.645	9.853	10.135	10.244	11.671	10.405	10.722	11.702	9.407	10.58	9.449	10.368	9.494	10.501	11.437	11.668	10.184	9.979	11.2	10.55	11.549	11.361	8.242	10.116	12.316	11.661	11.823	12.441
A_24_P35537	3.61	1.859	1.456	2.34	2.382	3.149	1.592	5.792	1.375	1.342	1.306	1.386	5.145	1.444	2.004	3.127	3.766	3.795	5.285	1.055	2.428	1.235	0.935	5.016	1.898	1.121	4.295	1.84	2.549	4.176	1.591	2.823	4.923	2.23	3.792	4.291	5.839	6.061	3.71	3.083	3.741	1.054	1.969	5.864	1.345	6.049	3.554	1.324	5.674
A_24_P355464	1.381	1.948	1.482	1.385	2.359	3.928	1.327	1.497	1.477	2.089	1.336	1.274	1.412	5.043	1.74	2.282	1.935	2.066	2.331	2.133	2.238	4.273	1.483	2.57	1.734	2.058	3.638	2.305	2.075	2.185	2.194	2.303	2.298	8.065	2.986	2.701	3.041	2.696	2.738	2.721	1.934	2.473	2.527	5.53	3.653	3.119	1.939	2.073	2.302
A_24_P355493	8.136	8.242	7.45	7.157	7.625	7.745	5.637	6.526	6.552	7.776	4.991	7.124	7.053	6.247	8.706	8.485	7.397	7.839	7.435	8.129	7.645	8.073	6.995	6.347	7.421	7.175	6.22	7.453	7.476	6.902	8.843	8.17	7.053	8.35	8.282	7.931	7.171	7.702	6.423	8.527	8.672	8.538	8.302	6.35	7.958	7.535	7.225	7.884	7.604
A_24_P355568	5.906	6.542	6.915	4.759	5.894	6.504	6.644	6.199	6.689	8.098	6.57	5.213	7.406	6.469	5.967	4.448	5.975	6.834	4.917	5.158	5.659	6.699	6.332	8.245	5.755	5.899	6.54	5.465	5.329	4.753	6.736	6.201	5.362	7.284	6.104	6.279	4.929	6.738	5.257	4.854	4.686	4.661	4.99	4.288	9.782	4.801	4.665	4.855	4.972
A_24_P355609	13.175	13.826	11.986	12.217	12.652	12.581	13.208	13.922	12.88	14.538	12.845	12.475	13.138	10.723	12.026	11.134	10.722	12.092	11.48	11.789	11.603	11.823	11.255	11.493	11.66	12.234	11.25	11.65	12.387	13.063	12.323	13.855	13.39	12.859	13.251	11.504	13.632	13.733	13.19	12.706	13.057	12.507	11.934	10.726	10.881	11.658	11.67	11.407	11.216
A_24_P355626	3.159	3.486	3.782	2.731	2.648	3.233	2.605	2.766	3.332	3.703	3.181	3.171	3.848	4.29	3.128	3.164	5.261	2.947	3.06	4.166	3.967	3.787	2.618	3.851	3.592	3.829	4.654	3.489	2.303	3.946	4.359	3.733	4.486	1.473	3.656	3.503	3.432	4.642	3.554	3.401	4.351	5.026	4.192	3.659	4.111	4.362	4.268	4.088	4.578
A_24_P355649	9.534	9.162	9.918	9.112	10.038	10.066	8.352	8.78	9.873	8.345	8.375	7.882	8.923	10.729	8.987	8.835	9.89	9.926	10.259	9.525	9.642	7.082	8.261	10.15	7.982	9.137	9.584	8.824	9.001	9.225	9.52	8.451	10.01	8.505	8.738	8.674	9.99	9.425	10.043	9.075	8.663	7.22	9.635	11.301	10.341	8.943	9.404	9.469	8.795
A_24_P355693	4.325	3.287	4.882	4.981	5.362	3.975	2.426	2.556	3.357	2.135	4.127	1.827	3.08	3.966	5.297	5.071	5.255	3.739	4.806	4.655	4.141	4.465	3.188	3.131	3.497	4.456	4.554	3.597	4.626	5.691	4.774	5.493	3.916	4.881	5.182	4.616	3.98	4.182	4.341	5.605	4.561	2.884	4.522	4.909	5.812	4.5	4.424	5.482	4.262
A_24_P355720	4.021	4.432	5.727	4.174	4.693	4.945	5.028	4.494	4.579	5.945	4.38	5.164	3.474	4.638	3.051	1.838	2.778	4.986	3.872	3.177	3.805	8.952	4.781	4.076	3.438	3.828	2.433	3.166	3.389	3.006	1.201	4.108	3.001	1.256	3.484	2.907	2.162	1.179	3.033	1.222	3.821	3.515	2.5	1.333	3.063	1.881	2.217	2.841	1.282
A_24_P355772	4.753	4.668	5.32	4.978	4.804	4.563	4.5	3.989	4.542	2.937	4.666	4.383	3.747	4.331	5.652	6.805	5.656	2.576	5.29	5.511	5.107	4.39	5.35	4.738	4.752	4.872	3.967	4.732	4.538	4.624	4.93	5.406	4.459	4.566	3.897	6.556	4.977	4.861	4.285	4.498	4.333	6.539	4.427	4.63	4.256	6.411	6.433	6.551	6.798
A_24_P355816	9.787	9.687	10.732	10.182	10.502	9.61	10.965	9.18	10.441	8.398	9.497	8.254	8.93	10.61	10.721	10.737	10.774	10.473	10.782	9.862	9.257	8.227	9.444	9.996	9.172	9.544	10.765	8.693	9.064	9.403	9.199	9.652	9.413	9.873	8.451	9.199	10.573	9.386	8.676	10.03	9.838	9.839	10.2	10.851	11.696	9.709	10.011	9.949	9.977
A_24_P355876	16.228	16.374	16.438	16.337	16.385	16.492	15.424	16.206	16.391	16.686	16.563	16.526	16.307	15.584	16.368	16.464	15.006	14.788	16.492	16.418	16.342	16.24	17.184	16.665	16.876	16.867	16.591	16.851	16.826	15.386	15.346	16.424	16.519	16.222	16.217	16.526	16.348	16.43	16.418	15.616	16.119	16.451	15.814	15.035	14.991	16.867	16.75	16.591	16.876
A_24_P355944	8.292	8.178	9.03	8.512	8.306	9.198	7.956	8.455	7.639	8.265	8.556	7.794	7.988	10.96	7.312	7.571	9.75	8.314	8.872	8.715	8.957	7.386	8.178	9.151	8.351	7.578	8.473	7.961	8.348	8.031	9.424	8.204	8.95	7.739	8.03	8.608	8.412	7.846	8.314	8.033	7.174	6.644	9.44	9.893	8.676	7.922	8.523	8.494	9.183
A_24_P355967	1.26	2.21	1.761	1.687	2.619	2.277	2.168	2.13	1.775	1.335	1.524	3.166	2.322	3.86	1.279	1.309	3.242	1.268	3.728	1.27	1.833	1.82	2.509	1.885	1.931	2.777	2.628	1.287	2.666	1.368	1.269	1.214	3.529	1.137	5.459	1.277	4.21	1.264	1.364	1.233	1.308	1.256	3.175	2.341	1.082	1.346	2.837	2.451	1.346
A_24_P356	1.697	3.235	3.645	2.35	3.038	2.86	3.097	4.49	3.952	1.269	3.688	3.957	2.78	2.974	4.052	4.461	4.317	2.599	3.885	3.65	3.768	2.611	4.089	3.962	4.389	2.936	3.944	3.057	4.959	3.121	4.132	1.722	3.658	3.499	3.601	3.875	4.644	3.819	4.366	3.366	4.332	4.365	4.271	5.185	5.19	4.455	4.168	4.039	4.28
A_24_P356015	6.725	6.238	6.611	6.737	6.681	6.414	6.546	6.233	6.4	5.313	6.625	6.508	5.445	5.833	6.551	7.127	6.797	4.475	6.573	6.446	6.831	6.521	6.413	6.116	6.749	6.506	6.154	7.06	6.444	6.718	6.849	6.89	6.103	6.408	6.57	6.821	6.928	6.444	6.267	6.231	6.955	7.497	6.96	6.725	6.632	6.065	6.898	6.784	6.883
A_24_P356130	6.281	6.528	6.548	6.293	6.14	6.423	4.983	6.209	6.383	6.221	6.447	7.076	5.924	6.122	6.902	7.15	6.552	5.25	6.184	7.275	6.571	7.58	6.894	6.376	7.52	7.321	6.548	7.253	7.16	6.947	5.93	6.828	6.206	6.201	6.812	7.585	6.659	6.371	6.28	7.055	7.4	7.69	7.283	6.815	6.659	7.066	7.179	7.122	7.047
A_24_P356218	12.54	12.619	13.271	12.84	13.234	12.718	13.241	13.067	12.831	13.232	12.691	12.708	12.876	12.731	12.948	12.948	12.957	12.006	12.851	11.986	13.35	12.813	13.115	12.909	12.991	13.044	13.314	13.829	12.782	11.744	12.836	12.385	12.843	13.095	11.974	12.515	13.27	13.154	12.539	12.415	13.051	13.442	12.541	12.642	12.099	13.058	12.977	13.107	13.032
A_24_P356254	5.217	4.756	5.441	4.623	4.824	4.932	4.171	5.744	5.309	6.015	5.517	5.656	4.148	4.701	5.299	5.488	5.162	3.94	5.079	5.253	5.58	5.18	4.961	4.638	5.48	5.157	4.998	5.406	5.647	5.02	5.368	5.02	4.713	5.273	5.308	5.403	4.813	4.649	5.044	4.196	5.111	6.053	4.912	4.804	4.475	5.335	5.353	5.15	5.203
A_24_P356304	3.126	2.824	2.887	2.613	2.974	4.112	4.658	3.003	3.254	5.552	4.28	4.983	4.031	3.553	2.344	2.802	1.94	3.472	2.685	2.835	3.416	2.378	2.587	3.491	2.858	1.88	1.683	1.863	2.667	1.936	1.749	3.272	2.932	3.002	1.803	3.246	2.545	1.885	1.964	1.7	1.334	3.136	2.028	1.556	1.649	2.491	1.823	3.234	2.019
A_24_P356338	10.699	10.287	10.423	10.93	10.858	10.723	9.129	9.925	9.811	10.184	10.239	9.63	9.775	10.759	10.53	10.192	10.352	10.611	10.714	10.375	10.317	9.534	10.338	10.155	10.421	10.493	9.765	10.218	10.457	9.306	9.762	10.309	9.967	9.896	10.077	10.208	10.495	9.966	9.808	10.803	10.305	10.034	10.11	10.418	10.183	9.865	10.374	9.804	10.217
A_24_P356373	9.92	9.567	9.057	9.278	9.397	9.118	9.714	10.696	9.646	11.535	10.927	9.513	9.232	8.026	9.482	9.998	8.45	9.776	7.933	8.288	7.817	8.163	7.37	7.364	8.647	9.586	7.673	8.66	8.352	6.875	9.101	8.142	8.359	7.222	7.805	9.636	9.419	8.656	7.631	9.275	9.324	11.007	9.17	7.489	7.8	8.551	9.041	10.18	8.007
A_24_P356406	10.499	10.211	9.743	9.907	10.266	10.176	10.073	10.783	10.432	9.968	9.342	10.926	10.313	11.23	10.238	10.281	10.753	10.495	10.898	10.202	10.612	9.724	10.42	11.025	10.614	9.698	10.511	10.804	10.402	9.234	9.525	9.464	10.108	9.9	9.825	10.648	10.972	10.094	9.859	9.872	10.237	10.474	10.111	11.267	10.303	10.861	11.033	9.781	11.085
A_24_P35643	7.428	6.85	6.331	6.31	6.601	6.72	7.417	6.923	7.208	8.655	6.469	6.912	7.788	6.681	5.668	5.84	5.229	7.471	5.829	5.946	6.214	5.957	6.603	6.771	6.015	6.911	5.675	8.473	6.149	5.476	5.084	5.65	5.862	5.866	5.872	6.022	5.299	6.434	6.182	5.895	7.052	7.201	5.863	5.743	5.688	5.911	5.23	7.507	5.364
A_24_P356453	12.294	12.893	12.565	12.905	12.526	12.553	11.4	11.688	11.141	12.008	12.55	11.263	12.296	11.753	13.092	13.025	11.789	12.633	12.248	12.518	12.764	12.948	13.22	11.84	13.096	12.52	12.148	12.299	12.501	12.619	12.259	13.227	12.187	13.127	11.734	11.875	12.244	12.133	12.48	13.376	12.339	12.852	12.684	11.855	12.018	12.402	12.613	12.772	11.966
A_24_P356509	4.136	5.226	4.896	4.424	4.354	3.382	3.105	3.226	3.564	3.72	2.957	3.989	3.532	5.066	4.922	5.508	5.23	4.967	4.724	4.582	4.313	5.285	3.694	4.645	4.444	5.558	5.868	5.429	4.96	5.659	5.893	5.571	5.154	5.502	4.697	4.465	5.165	4.983	5.2	5.63	5.424	5.634	5.53	6.064	6.178	5.381	4.988	5.417	4.814
A_24_P356592	9.41	8.051	8.804	9.985	9.491	9.354	8.338	8.285	8.402	6.89	9.248	9.261	8.347	9.081	8.559	8.728	8.817	5.78	9.067	8.998	9.789	8.919	10.158	8.319	10.086	8.655	9.155	8.95	8.931	8.557	8.707	9.669	8.742	10.064	8.607	8.819	9.043	8.806	8.817	7.861	8.859	7.169	8.807	8.36	8.947	9.062	9.113	8.446	9.714
A_24_P356601	8.18	8.065	7.307	7.081	7.638	8.139	6.528	8.387	7.182	8.359	5.349	7.496	7.839	7.132	7.18	7.152	7.118	7.052	7.284	6.866	6.241	5.398	7.031	7.141	7.031	7.696	8.088	8.42	7.507	7.352	7.066	7.125	7.676	7.514	7.664	7.706	8.303	7.797	7.975	6.979	7.081	6.845	8.407	7.73	6.839	7.775	7.586	7.832	8.207
A_24_P356721	13.325	13.423	12.954	13.524	13.275	13.378	13.152	11.659	12.149	12.325	11.802	11.702	12.299	13.288	13.175	12.91	13.633	14.016	13.321	12.961	12.805	12.832	12.6	13.115	12.647	13.269	13.46	13.305	12.853	14.346	13.973	13.509	13.268	13.865	13.85	13.488	13.388	13.367	13.588	13.803	13.171	13.221	14.006	14.62	14.032	12.784	13.067	13.318	12.482
A_24_P356830	11.731	12.195	11.533	11.415	11.511	11.507	10.81	13.149	13.371	13.234	12.609	13.844	12.482	12.245	11.183	11.229	11.627	10.264	11.786	12.538	12.115	11.544	12.345	11.844	12.72	12.083	11.781	13.012	13.08	11.084	12.306	11.929	12.204	11.168	12.063	12.18	12.088	12.273	12.657	10.853	11.274	11.649	11.283	10.742	11.232	12.608	11.702	11.888	13.265
A_24_P356916	8.98	11.443	7.121	13.061	11.295	11.295	8.119	10.835	11.316	8.501	8.892	12.66	10.846	9.322	5.189	5.219	6.7	9.344	11.096	12.39	10.564	11.301	15.245	12.221	14.668	12.602	8.535	12.681	11.411	9.681	6.01	14.587	11.658	13.149	10.848	10.827	10.469	10.851	8.99	11.422	9.028	9.576	12.659	8.525	5.293	12.481	13.857	5.203	10.873
A_24_P356930	6.61	6.926	6.403	6.206	6.454	6.854	6.715	6.51	6.817	8.351	6.411	5.817	7.197	6.067	5.26	4.791	4.156	6.975	5.152	4.811	5.672	6.025	5.918	5.267	6.173	6.815	4.991	6.3	6.11	4.361	4.859	4.889	4.808	5.168	5.3	4.898	4.092	5.073	4.389	5.394	4.954	4.566	4.319	4.531	5.268	4.184	4.491	4.799	4.163
A_24_P357037	10.515	11.217	10.78	10.543	10.77	10.747	11.401	11.446	11.266	12.021	10.604	11.296	11.388	10.853	10.571	10.458	10.478	10.797	10.691	10.626	10.948	10.543	10.946	10.958	10.847	10.978	10.575	10.476	11.07	10.08	10.347	10.266	10.492	10.111	10.363	10.606	10.627	10.571	10.467	10.455	10.703	10.965	10.086	10.364	10.083	10.693	10.273	10.005	10.579
A_24_P357056	5.293	4.308	5.383	5.482	6.174	5.641	4.506	5.737	6.019	5.291	5.628	5.391	5.394	7.28	6.482	6.517	6.255	5.712	5.947	6.853	6.864	6.934	6.707	6.754	6.373	6.275	6.785	6.492	6.679	7.26	5.8	7.804	5.996	6.559	6.987	6.857	5.786	6.355	6.066	6.198	6.253	5.911	6.007	5.703	6.59	6.377	6.64	6.817	4.57
A_24_P357100	6.407	7.108	6.764	6.484	6.561	6.979	7.226	6.983	7.03	8.253	7.312	5.57	7.383	6.584	5.504	4.664	5.173	7.033	5.725	5.7	6.332	6.667	6.64	6.497	6.345	6.381	5.357	6.339	6.295	4.989	4.792	6.143	5.298	5.103	5.881	5.182	4.951	4.925	5.128	5.462	5.972	4.237	5.648	5.252	5.246	4.663	4.346	4.746	4.317
A_24_P357169	6.677	8.916	6.226	6.226	7.041	6.051	7.358	6.514	5.935	6.992	5.592	6.647	6.073	7.418	5.422	4.954	6.264	6.654	5.128	4.987	7.598	5.805	4.506	7.4	5.62	6.495	8.264	7.752	7.397	7.693	8.395	7.601	6.099	7.696	6.53	6.307	5.354	6.442	7.058	5.988	7.414	7.354	8.096	5.705	6.016	6.022	4.592	6.946	5.179
A_24_P357183	7.619	7.612	7.841	7.619	7.763	7.839	7.943	7.022	7.527	8.339	7.795	7.799	7.234	7.1	7.411	6.965	8.133	7.732	6.618	7.078	7.459	7.63	7.661	7.011	7.762	7.671	7.274	7.57	7.603	7.981	7.217	7.597	6.678	7.712	7.046	6.72	6.762	6.455	6.885	7.537	7.346	7.254	6.812	6.949	7.151	6.339	6.802	7.021	6.098
A_24_P357266	2.165	1.607	1.614	4.422	1.445	2.487	2.179	1.319	2.164	1.63	2.249	2.472	2.599	2.923	2.039	1.71	1.812	1.65	1.479	1.658	2.066	1.431	7.997	2.296	5.873	1.633	2.47	4.144	1.659	2.791	3.172	6.083	1.356	6.613	5.15	5.376	2.072	2.629	1.7	3.845	1.291	1.725	1.88	2.269	3.458	3.335	5.127	3.052	1.715
A_24_P357386	1.932	1.764	1.7	2.117	2.066	2.895	3.403	1.756	2.326	1.817	3.318	4.034	1.999	1.546	1.337	1.439	1.292	1.378	1.262	1.451	1.692	1.342	2.814	1.86	2.12	1.409	1.338	1.368	1.246	1.465	1.295	1.401	1.431	1.357	2.541	1.443	1.394	1.318	1.437	1.333	1.628	1.492	1.262	1.915	1.26	1.484	1.358	1.424	1.495
A_24_P357405	2.573	2.58	2.713	2.332	2.631	3.198	3.502	2.011	2.853	4.164	3.235	3.011	3.288	2.879	2.221	1.36	1.375	2.751	5.993	1.356	7.597	2.151	2.31	2.249	1.385	2.879	1.321	1.332	1.538	1.356	2.205	1.275	1.239	1.662	1.211	1.401	1.315	2.914	1.433	2.804	6.947	6.654	1.937	1.545	1.474	1.533	1.309	1.488	1.54
A_24_P357406	3.91	4.315	5.389	4.961	4.524	5.222	6.502	5.387	5.486	5.17	6.134	5.305	6.163	7.059	4.726	3.648	4.559	5.39	5.468	3.814	5.988	6.769	6.626	5.203	5.088	4.703	3.711	4.691	4.897	2.48	2.83	1.797	2.902	3.672	1.761	2.985	1.67	3.042	2.125	2.031	3.723	3.781	2.651	2.965	1.508	3.556	3.081	2.984	3.055
A_24_P357465	7.641	7.845	6.739	6.254	6.631	6.352	8.467	7.691	7.405	7.721	6.993	8.613	7.76	6.35	7.407	7.062	6.809	4.229	6.456	8.924	8.159	8.028	8.11	7.218	8.105	8.541	6.85	8.897	9.062	6.562	6.536	7.865	7.675	7.349	8.565	7.886	7.042	7.209	7.607	6.475	7.011	5.385	7.902	6.663	6.149	7.344	6.557	6.954	6.448
A_24_P357468	4.993	5.484	4.554	4.458	5.321	5.372	5.142	4.408	4.558	5.77	4.671	4.45	5.174	4.16	4.83	4.574	3.956	5.308	5.074	3.761	4.617	4.126	3.208	3.99	4.597	4.619	4.021	4.554	4.348	4.223	3.502	4.463	4.283	3.449	3.73	4.099	4.438	4.503	3.751	4.352	4.115	3.87	4.22	5.393	3.978	2.918	4.11	3.122	2.891
A_24_P357518	12.486	12.115	11.206	12.403	12.362	12.335	10.533	11.049	10.42	11.276	11.072	11.003	11.519	12.344	12.156	12.491	12.36	12.954	12.169	11.304	11.673	12.465	11.399	11.754	10.971	11.949	11.176	11.476	11.203	11.7	11.922	11.3	11.643	11.579	11.515	12.6	12.621	11.872	11.192	12.765	11.814	12.546	13.035	13.091	12.434	12.218	12.771	12.75	12.406
A_24_P357535	5.47	4.104	3.964	4.126	3.72	3.774	2.613	3.906	4.854	7.683	5.926	5.471	5.921	4.987	3.017	2.862	1.544	3.864	2.326	2.741	5.017	3.447	4.711	3.717	4.873	4.74	2.156	3.637	4.377	2.669	2.731	4.271	3.796	2.968	3.402	2.329	3.179	3.405	2.911	2.724	3.059	3.575	2.313	1.318	3.054	2.046	2.142	3.399	2.655
A_24_P357536	5.637	6.556	5.671	5.33	5.138	5.653	6.342	6.043	6.569	5.651	6.042	6.25	5.049	5.505	5.838	5.289	6.308	6.155	6.121	5.644	5.504	5.618	5.883	5.139	5.457	5.475	6.195	6.326	6.135	6.217	6.347	5.942	5.966	5.82	5.945	5.802	6.4	5.978	6.17	5.599	6.602	5.908	6.615	7.06	6.489	5.837	5.354	5.698	5.68
A_24_P357551	6.002	7.263	6.536	5.678	6.149	6.371	7.823	7.137	7.21	7.48	6.03	7.044	6.628	7.226	6.699	7.314	7.154	6.904	6.292	6.43	6.27	6.968	6.738	6.62	6.225	6.088	7.029	6.81	6.064	6.799	7.224	6.585	6.948	6.955	6.868	7.278	6.719	6.869	6.896	6.6	6.437	7.55	6.826	8.044	6.838	6.949	6.987	6.912	6.89
A_24_P357572	4.402	4.409	2.529	4.29	4.454	4.368	1.741	4.067	3.769	1.264	2.528	4.04	2.795	3.897	4.103	3.469	3.911	3.252	4.574	4.677	4.016	2.577	4.591	3.981	4.588	4.66	4.213	4.403	4.421	4.217	4.363	3.849	3.959	4.656	4.778	3.838	5.018	4.548	4.575	4.955	4.739	4.477	4.454	5.675	5.996	4.317	4.394	4.648	4.276
A_24_P357576	9.765	9.791	9.099	9.36	9.694	10.067	10.194	10.943	10.527	8.133	10.241	11.064	10.372	9.794	9.684	9.541	8.947	8.544	10.386	10.456	10.481	9.626	10.285	10.125	10.657	9.979	9.707		10.318	9.556	9.715	10.332	10.527	9.543	11.004	10.337	10.375	10.718	10.183	9.276	10.195	9.005	9.966	9.899	9.041	9.964	9.615	9.406	10.131
A_24_P357647	1.296	1.311	1.335	1.277	1.291	1.279	1.245	1.294	1.326	1.471	1.636	1.265	1.285	1.271	1.427	1.576	1.405	1.453	1.426	1.53	1.334	1.349	1.37	1.317	1.393	1.515	1.402	1.458	1.322	1.653	1.43	1.5	1.331	1.633		1.843	1.444	1.557	1.754	2.653	1.943	3.997	1.371	1.939	1.62	1.684	2.985	2.529	1.594
A_24_P357688	7.161	7.264	7.612	6.459	6.898	7.097	8.141	7.697	6.83	4.261	7.753	7.318	6.686	6.656	7.052	8.535	7.131	7.393	7.362	7.057	6.957	7.288	7.134	7.111	6.172	5.846	7.07	6.508	6.311	6.127	7.113	6.944	6.94	6.306	6.488	8.57	7.224	6.645	6.534	7.116	6.756	8.929	7.335	7.084	6.736	8.204	8.45	7.922	8.403
A_24_P357709	7.071	7.131	8.004	7.109	7.252	7.366	7.487	7.649	7.999	7.016	7.602	8.013	7.349	8.199	7.527	7.278	8.097	6.551	7.891	7.64	7.785	7.576	7.725	7.422	7.608	7.903	7.953	7.676	7.33	7.521	7.793	8.746	7.676	7.548	7.647	7.262	7.428	7.488	7.644	7.335	7.747	7.354	7.549	7.205	8.076	7.364	7.462	7.238	7.044
A_24_P357726	4.093	4.388	3.833	3.839	3.264	3.723	3.545	2.613	3.325	4.596	3.591	4.007	3.861	3.056	3.338	3.231	3.044	4.219	3.381	4.167	3.4	4.326	4.106	3.641	4.178	3.518	4.175	3.479	3.865	3.399	4.13	5.121	4.035	3.313	4.255	3.789	3.091	3.782	3.946	3.894	2.718	1.365	3.674	2.395	2.746	3.275	2.742	3.88	1.249
A_24_P357760	14.618	14.445	14.395	14.973	14.788	14.8	15.442	14.276	14.083	14.154	13.924	14.289	14.743	15.596	14.51	14.699	15.235	15.802	15.014	14.712	15.017	15.663	14.887	15.275	14.411	14.803	15.038	14.778	13.965	14.632	15.006	13.946	14.761	14.508	15.102	15.406	14.737	14.722	14.549	14.788	13.978	14.671	14.654	15.428	15.333	14.823	15.069	15.028	14.894
A_24_P357778	5.588	1.586	1.257	4.954	2.938	4.67	3.936	4.766	3.624	1.229	4.79	1.213	4.154	2.829	4.172	4.424	2.407	2.324	3.51	4.54	5.262	5.12	1.79	3.653	5.005	3.886	4.462	4.335	4.858	4.23	5.708	1.326	4.025	3.612	1.195	1.281	4.475	4.002	4.926	4.091	5.624	4.405	3.964	2.923	4.928	4.432	3.336	4.682	5.279
A_24_P357791	7.421	8.719	7.623	8.679	8.323	8.132	8.33	7.268	7.409	8.54	7.732	6.613	7.504	7.782	7.934	7.077	8.743	10.564	7.875	7.358	7.568	8.71	7.114	7.531	6.551	8.12	7.148	7.275	6.621	6.176	6.041	6.953	7.661	6.988	7.511	7.991	7.401	7.796	5.986	8.331	6.34	7.865	7.273	6.256	6.2	6.958	8.228	8.163	6.934
A_24_P357809	11.155	11.755	11.6	11.648	11.421	11.497	10.18	10.6	10.665	10.669	11.324	10.786	10.865	11.914	11.868	11.846	11.996	11.779	11.758	11.843	11.753	12.232	11.655	11.592	11.714	11.623	11.484	11.136	11.862	12.444	11.74	11.98	11.04	11.427	11.43	11.411	11.105	11.078	11.126	12.238	11.362	11.374	11.982	12.329	12.238	11.199	12.001	11.807	11.602
A_24_P357836	7.814	7.478	7.68	7.925	7.791	7.68	8.536	7.411	7.388	9.099	8.659	8.702	7.79	6.2	7.372	7.632	6.478	7.217	6.865	6.514	7.138	7.989	7.099	7.403	7.181	8.001	9.148	7.924	8.234	8.452	5.97	7.873	7.446	8.223	7.154	6.677	7.71	7.881	8.293	7.59	7.272	7.754	6.722	6.923	7.006	7.814	7.557	7.748	7.788
A_24_P357847	11.113	11.535	6.714	11.353	12.809	10.917	8.137	10.087	7.653	6.777	5.105	4.989	11.502	8.492	13.168	13.314	12.736	12.715	13.706	9.303	6.687	3.372	11.067	12.892	4.612	8.959	10.045	6.067	5.94	10.109	7.009	3.953	12.251	8.539	7.06	7.273	13.997	12.153	11.989	11.204	10.113	9.74	12.669	15.775	12.789	9.594	12.1	8.032	10.52
A_24_P357869	6.72	7.222	8.346	7.348	7.581	7.488	7.533	7.153	7.24	6.213	7.286	7.988	6.388	8.19	7.053	6.836	7.914	8.122	7.195	7.234	7.26	8.434	9.13	6.884	7.941	6.811	7.494	7.539	7.076	6.463	7.268	6.013	6.854	7.453	6.74	7.225	7.064	6.723	6.881	6.895	6.294	6.383	7.34	7.634	8.32	7.381	7.038	7.381	6.976
A_24_P357914	7.989	8.348	8.109	7.881	8.043	7.604	7.811	7.91	8.621	10.152	8.96	8.823	9.627	7.226	6.733	6.644	6.207	8.714	5.986	6.896	7.261	7.66	7.722	7.533	7.328	7.292	6.379	7.343	7.407	6.801	6.174	7.628	7.397	6.773	6.893	6.824	6.654	7.447	6.426	7.219	7.032	6.987	6.639	6.241	6.016	6.564	6.547	6.814	6.749
A_24_P357916	1.234	1.23	2.238	1.207	1.618	1.251	1.312	1.244	4.203	1.264	1.214	1.223	1.233	1.22	1.281	1.293	2.036	1.281	1.247	1.325	1.243	2.006	1.802	1.239	1.303	1.352	1.3	1.274	1.264	1.331	1.251	1.352	1.239	1.28	1.292	1.342	1.278	1.283	1.357	1.272	1.678	1.355	1.228	1.567	3.308	1.317	1.265	4.502	1.282
A_24_P357933	5.452	4.15	4.558	5.489	5.862	4.469	3.538	4.653	4.01	4.924	3.622	3.985	3.922	4.661	4.707	2.094	4.529	4.713	4.156	3.283	4.373	3.98	3.854	2.833	4.441	4.739	4.316	5.032	4.094	2.99	1.77	4.841	4.401	3.571	1.429	3.681	4.953	4.671	2.717	4.038	5.136	2.685	5.059	2.362	3.762	4.028	3.91	3.321	4.044
A_24_P357936	7.892	8.635	6.486	6.991	8.058	8.264	5.905	7.367	6.923	7.986	5.058	6.427	8.125	9.82	5.447	5.606	6.548	9.438	7.873	8.008	7.343	5.708	6.286	8.34	5.79	8.766	7.743	8.459	8.197	6.995	6.785	6.246	7.731	5.999	8.055	8.301	7.47	8.24	7.904	9.346	8.653	9.733	8.281	9.347	5.942	7.966	8.522	7.533	7.853
A_24_P357950	3.127	2.329	4.891	2.739	2.332	2.544	10.026	1.435	2.451	3.812	3.099	2.429	2.301	2.282	4.732	4.626	8.227	3.303	3.019	2.456	3.073	6.492	2.743	3.083	2.481	2.724	3.812	1.677	2.258	5.628	3.507	1.394	1.974	5.262	2.151	2.341	1.477	2.24	1.609	2.465	1.263	3.146	7.142	2.176	1.655	1.813	2.265	2.901	2.527
A_24_P357963	1.388	1.491	1.456	1.392	1.42	1.389	1.541	1.887	2.639	5.515	1.956	2.523	3.404	1.442	1.662	2.191	1.752	2.752	1.778	2.041	1.552	1.541	2.353	1.488	1.654	2.272	1.671	1.928	1.499	2.053	2.366	2.413	2.277	3.142	2.972	2.576	1.782	2.471	2.326	2.864	1.95	2.395	1.872	1.703	2.092	2.468	1.886	2.005	2.194
A_24_P357986	6.439	6.331	5.173	6.089	5.61	5.669	7.273	5.998	6.954	6.573	7.487	7.145	6.954	5.764	6.195	6.165	5.621	4.909	5.439	5.676	6.018	6.242	6.303	6.89	6.505	5.477	6.61	5.722	5.997	5.308	5.922	5.947	5.901	5.755	5.613	4.936	5.805	5.834	5.885	4.844	6.697	6.012	5.73	6.152	6.385	5.675	5.168	4.927	5.735
A_24_P357997	8.054	7.443	6.597	7.908	7.802	7.388	5.682	8.476	8.288	9.194	8.696	7.791	7.652	6.771	7.625	7.119	4.505	4.379	7.854	7.365	8.7	7.53	7.882	6.876	8.711	6.902	6.918	8.061	7.355	3.16	6.041	5.638	7.003	5.327	6.881	7.733	6.403	6.849	6.244	5.709	6.952	9.071	5.878	1.298	2.47	8.201	7.504	7.334	7.098
A_24_P358010	13.713	14.661	14.215	14.073	14.13	14.042	13.331	12.639	12.549	13.198	13.474	12.738	13.164	13.841	13.55	13.195	14.219	14.641	14.111	13.3	13.384	13.992	13.506	13.659	13.629	14.065	13.785	13.5	13.471	15.363	14.146	13.748	13.802	14.415	14.558	14.116	13.516	13.562	14.071	14.484	13.747	13.559	14.632	15.198	14.771	13.05	13.612	13.858	12.785
A_24_P358054	7.722	7.906	8.036	7.314	7.409	7.255	6.078	8.529	8.735	6.88	7.914	9.011	7.586	5.728	6.388	6.529	4.745	4.421	6.384	6.925	6.936	7.247	7.552	6.483	7.272	7.313	6.453	7.905	7.416	5.45	6.108	6.342	5.893	5.884	6.305	7.138	6.999	7.004	6.047	6.141	6.706	6.265	6.589	3.864	5.568	7.498	6.763	7.079	6.994
A_24_P358063	2.029	1.678	1.21	1.254	1.266	1.336	1.584	1.243	1.37	1.357	1.303	1.385	2.111	1.303	2.192	2.971	1.481	1.211	1.258	1.047	1.274	2.507	0.961	1.284	1.223	1.178	1.276	1.863	1.55	1.314	1.621	1.001	1.33	2.198	1.272	2.737	1.306	1.805	1.197	1.607	0.935	1.021	1.368	1.866	1.321	1.02	1.296	1.905	1.346
A_24_P358084	7.331	7.928	7.61	7.185	7.563	8.013	8.841	9.595	9.406	7.999	7.967	9.211	9.323	9.013	8.403	8.818	8.726	8.167	8.428	8.448	8.623	7.727	8.696	9.114	8.21	8.034	8.526	9.052	8.75	7.458	8.875	7.718	8.231	7.983	8.186	8.82	8.081	8.378	8.363	7.322	7.295	8.817	8.056	7.785	7.968	8.67	8.285	7.9	8.723
A_24_P358116	7.824	7.456	6.157	7.77	7.706	8.198	7.324	8.3	7.64	8.033	8.059	7.7	8.142	7.316	7.843	7.7	7.329	8.153	7.472	8.135	7.71	7.582	8.201	7.638	8.102	8.132	7.367	8.715	7.572	8.1	7.292	8.249	7.647	8.306	8.14	7.905	8.372	8.609	7.749	8.476	7.919	7.984	7.458	7.276	7.324	8.036	7.99	8.085	7.52
A_24_P358131	12.239	11.763	12.075	12.27	12.406	11.72	11.416	11.323	11.08	12.462	13.003	11.715	11.981	11.376	12.097	11.803	10.129	11.484	11.719	10.837	11.812	12.048	11.118	11.639	10.678	11.548	12.493	11.769	12.627	11.721	9.997	11.235	10.946	11.654	11.399	11.255	11.323	11.309	12.382	11.376	11.804	11.954	11.035	10.23	10.699	11.745	11.431	12.075	11.765
A_24_P358137	3.351	4.206	2.807	2.816	2.889	3.44	3.574	4.07	3.79	4.197	2.884	4.268	3.827	3.631	4.097	4.459	3.096	3.143	3.476	3.402	3.243	3.117	4.34	3.404	4.404	4.24	3.652	4.064	3.645	4.217	3.717	3.37	3.358	3.24	3.999	4.39	3.732	3.184	3.769	3.793	3.896	5.185	4.118	4.44	3.693	4.619	4.046	3.59	4.505
A_24_P358138	2.861	4.201	3.088	2.818	2.695	2.917	3.749	3.759	3.332	1.393	3.264	3.091	2.431	2.741	3.826	4.878	2.836	3.978	3.419	2.788	2.843	3.153	3.707	3.011	3.527	3.547	3.933	3.44	3.257	4.206	3.75	3.724	3.69	4.164	3.913	5.033	3.755	3.23	4.199	4.353	3.983	5.5	3.498	4.721	3.339	5.318	4.368	4.747	5.074
A_24_P358146	3.114	3.224	4.235	3.657	2.757	2.693	2.45	1.615	2.351	1.29	2.243	1.821	1.878	2.127	3.884	3.104	4.477	3.283	2.462	1.291	2.093	2.826	2.663	2.403	3.339	2.562	3.473	3.094	2.951	3.964	3.958	3.59	1.282	4.209	2.655	1.252	2.979	2.855	2.837	3.827	3.691	1.871	3.515	4.549	4.585	1.746	2.906	1.231	1.261
A_24_P358164	13.579	13.629	14.152	13.736	13.844	13.612	13.548	12.351	12.761	12.983	12.816	12.667	13.215	13.773	13.615	13.528	14.2	13.96	13.799	13.077	13.264	14.17	12.904	13.526	13.041	13.745	14.022	13.579	12.83	14.419	13.965	13.484	13.668	14.489	13.66	13.536	13.523	13.559	13.818	13.965	13.45	13.68	14.471	14.663	14.453	13.336	13.449	13.873	13.042
A_24_P358205	12.444	12.548	11.504	12.372	12.319	12.518	11.382	11.011	10.598	11.686	11.024	10.742	11.467	12.006	11.684	11.438	11.736	12.995	11.254	10.545	11.124	12.183	10.763	11.187	10.785	11.66	11.08	11.159	10.791	11.76	11.935	11.732	12.066	11.281	11.491	11.462	12.397	12.092	10.749	12.209	11.664	11.697	12.917	12.537	11.49	11.118	11.631	11.739	11.445
A_24_P358215	7.78	5.989	6.984	7.878	7.497	7.307	6.997	5.676	5.353	5.466	6.562	5.82	5.275	6.788	7.365	6.222	8.185	7.151	7.329	6.569	6.32	7.652	6.695	6.491	6.811	6.736	6.926	7.077	6.298	6.801	7.087	6.897	6.375	6.836	7.163	6.655	6.391	6.45	6.559	6.601	6.124	6.284	7.295	7.038	6.885	6.049	6.525	6.629	5.938
A_24_P358244	10.915	11.119	10.389	10.146	10.384	10.578	11.472	11.908	11.264	12.723	10.851	11.267	11.877	9.589	9.901	9.158	8.72	11.396	8.963	9.238	9.296	9.423	9.625	9.993	9.699	10.144	9.141	9.737	9.677	9.76	9.65	10.208	10.375	9.189	10.218	9.547	10.291	10.528	9.971	10.484	12.223	9.766	10.969	11.509	10.289	9.153	9.193	9.29	9.241
A_24_P358245	9.902	8.427	9.079	9.663	9.546	9.407	8.768	8.521	7.982	7.914	9.421	8.214	8.353	8.594	8.587	7.942	7.956	7.693	9.087	8.646	9.446	9.142	8.92	8.08	8.803	8.792	8.5	8.938	8.753	8.55	7.765	8.799	8.313	8.062	8.768	9.03	8.931	8.527	7.944	8.38	8.737	8.201	8.817	7.121	7.861	8.097	8.253	8.741	8.401
A_24_P358279	11.803	12.62	12.16	12.328	11.824	12.193	12.133	10.625	10.922	11.918	10.857	10.482	11.821	11.809	11.903	12.09	12.152	13.385	12.1	11.408	11.576	12.941	11.494	11.872	11.431	12.191	11.82	11.78	10.764	12.827	12.144	12.155	12.011	12.846	12.428	12.229	11.586	12.124	12.215	12.578	11.424	12.677	11.897	12.518	12.37	11.9	12.209	12.647	11.835
A_24_P358302	7.309	6.068	6.955	7.503	7.266	7.246	6.952	6.514	6.478	5.669	7.358	6.753	5.821	6.671	7.245	7.148	7.959	6.318	7.111	6.2	7.372	7.027	7.227	6.406	7.282	7.197	6.89	6.678	7.235	8.191	7.154	7.483	6.555	7.679	6.37	6.409	6.56	6.8	7.322	6.561	7.383	7.398	6.891	7.131	7.392	6.704	6.659	7.428	6.57
A_24_P358305	5.764	7.246	8.541	7.703	8.052	7.13	7.116	5.312	6.111	4.213	6.99	3.787	5.089	9.025	6.756	7.45	10.118	8.02	6.892	6.767	6.648	5.837	4.528	7.079	5.418	6.703	7.923	5.516	6.48	8.376	6.637	6.103	7.072	6.225	6.073	6.896	6.447	6.177	5.998	6.982	4.935	8.532	7.322	7.39	7.775	6.877	7.975	7.145	7.374
A_24_P358321	9.184	10.91	7.994	9.125	9.232	9.179	8.912	8.743	8.302	9.483	7.879	8.23	10.473	7.994	9.602	9.577	10.385	10.669	10.685	7.986	7.247	7.208	9.512	10.017	7.577	7.999	8.271	7.565	7.519	8.112	7.703	7.197	9.591	6.986	7.663	7.475	10.986	8.955	9.167	8.876	7.826	7.317	9.464	12.988	11.4	7.915	9.084	6.861	8.134
A_24_P358328	12.886	13.044	13.894	13.111	12.814	11.978	12.775	11.624	11.895	12.633	12.727	12.254	12.506	12.226	12.622	12.346	13.456	12.101	12.651	12.51	12.626	13.124	12.495	12.219	12.884	13.053	12.668	12.886	12.942	12.685	12.864	13.316	12.934	13.77	13.077	12.773	12.713	12.83	13.159	12.947	13.015	12.625	12.815	12.492	13.088	12.893	12.276	12.115	11.956
A_24_P358337	10.004	8.934	9.43	10.437	10.077	10.251	9.883	8.973	8.386	9.035	9.388	9.136	9.058	9.935	9.599	9.054	10.167	10.094	9.766	9.057	9.41	9.238	8.793	8.754	7.911	8.786	7.749	8.594	7.174	8.429	7.918	8.643	8.732	8.535	8.402	9.513	9.428	8.741	8.025	9.308	9.118	9.397	9.122	8.09	8.622	9.257	9.562	9.902	8.788
A_24_P358381	6.939	5.9	8.05	7.029	7.058	6.755	5.911	6.667	6.6	7.653	6.175	6.922	7.077	7.381	8.105	8.386	7.299	7.917	6.819	7.719	8.015	7.993	6.798	7.25	8.461	8.061	7.607	8.43	8.085	8.045	7.988	8.133	7.644	8.589	8.527	8.414	7.217	7.685	7.319	8.296	7.561	8.505	7.247	6.991	7.509	7.957	8.53	8.41	8.264
A_24_P358390	10.132	10.616	10.037	10.297	10.324	10.286	9.724	9.956	9.735	10.562	9.58	9.611	10.182	9.752	9.973	10.235	10.428	12.177	10.031	9.302	9.519	9.975	9.385	9.729	8.934	9.89	9.152	9.604	8.897	9.009	9.569	9.586	10.233	9.389	9.769	10.403	10.185	10.475	9.405	10.492	9.399	10.511	10.153	9.526	9.175	9.984	10.487	10.938	10
A_24_P358400	3.792	3.739	2.463	3.48	3.257	3.707	5.563	4.668	4.441	3.568	1.852	3.129	3.5	5.367	4.949	4.366	5.548	3.888	4.156	4.631	4.508	2.955	3.464	4.574	3.4	3.451	6.072	3.352	4.218	5.25	6.296	4.07	4.776	4.991	3.553	4.785	4.778	4.695	4.69	3.993	4.158	3.827	4.929	5.154	5.155	3.826	2.667	2.377	3.949
A_24_P358406	12.434	12.026	12.262	12.483	12.555	11.842	11.873	11.59	11.388	12.72	13.178	11.974	12.384	11.675	12.423	12.266	10.424	11.96	12.175	11.471	12.373	12.522	11.762	12.287	11.472	12.371	13.399	12.392	13.341	12.818	10.912	11.844	11.603	12.514	12.165	11.707	12.02	11.824	13.409	12.156	12.1	12.394	11.319	10.828	11.229	12.286	11.921	12.576	12.273
A_24_P358425	5.574	5.392	5.456	6.09	5.553	5.613	5.315	4.245	4.891	2.445	5.218	5.232	3.074	5.025	5.812	6.192	6.785	5.106	6.304	5.097	5.06	6.053	5.583	4.745	5.513	5.034	5.272	5.521	5.574	5.951	5.352	5.455	5.277	5.594	5.21	6.01	6.055	4.87	6.434	6.469	6.059	7.03	6.07	6.824	5.939	6.333	6.152	6.147	6.091
A_24_P358462	5.177	5.034	5.761	5.464	4.903	5.655	6.005	6.222	5.938	6.185	6.806	4.613	5.744	5.947	5.789	6.336	6.778	3.867	5.034	6.98	6.176	5.988	5.822	5.642	5.665	5.984	6.515	5.38	5.557	5.919	6.075	6.331	5.74	4.793	5.812	6.397	5.166	5.764	5.538	4.839	4.875	5.964	5.002	4.649	5.636	6.38	5.697	5.595	6.081
A_24_P358474	7.583	7.302	7.153	7.601	7.319	7.326	8.152	7.118	7.14	8.677	8.31	7.333	7.541	6.026	7.139	7.547	5.601	6.916	6.505	6.572	7.23	7.84	7.112	7.057	7.009	7.661	8.108	7.642	7.9	7.869	5.38	7.597	7.042	7.794	6.762	6.615	7.085	7.274	7.869	7.13	7.47	7.745	6.489	6.267	5.821	7.66	7.052	7.727	7.356
A_24_P358493	3.24	3.982	3.646	4.351	3.31	3.163	2.877	3.733	4.339	5.934	3.712	4.635	4.917	5.607	4.12	3.914	3.157	3.876	4.06	4.323	4.301	4.278	4.647	4.424	3.803	3.161	2.428	3.689	2.915	1.894	5.269	3.617	3.527	3.937	4.327	3.905	3.463	3.32	3.703	3.173	3.551	4.228	3.494	3.821	3.821	4.038	3.005	4.022	1.676
A_24_P358534	7.151	7.98	6.964	7.178	6.928	7.647	7.502	7.315	7.589	9.234	7.69	7.861	7.949	6.485	6.202	5.833	5.641	7.099	5.487	6.125	6.46	6.318	6.659	6.452	6.549	6.586	5.607	6.29	6.483	5.976	5.662	6.946	6.072	6.122	5.708	6.026	5.468	6.415	5.55	5.998	5.616	6.302	5.451	5.706	5.296	5.768	5.562	6.192	5.821
A_24_P358538	3.896	5.775	4.473	3.978	4.522	4.602	4.49	3.793	3.864	4.959	3.705	4.171	4.88	4.086	3.441	4.052	2.984	3.891	4.018	2.196	3.643	3.047	3.672	3.802	3.257	3.482	2.053	1.646	3.448	2.878	1.865	3.838	3.62	2.14	4.196	4.997	2.904	3.781	1.211	4.426	3.675	4.217	2.84	3.031	2.616	2.864	2.836	3.174	1.318
A_24_P358554	3.607	3.163	3.016	2.769	2.472	3.262	3.066	2.102	3.366	4.888	3.285	3.24	3.206	2.862	2.672	2.779	2.273	2.504	1.401	2.733	3.154	2.726	2.853	2.225	4.009	3.589	3.037	3.469	3.409	2.509	2.069	3.91	2.122	2.078	3.51	2.009	2.29	2.127	3.044	2.699	3.93	2.112	2.272	1.28	1.646	1.912	1.573	1.76	1.831
A_24_P358578	12.585	12.776	12.091	12.633	12.629	12.392	11.947	10.652	10.382	11.504	10.934	10.298	10.958	11.123	11.953	11.077	12.458	12.792	12.191	11.29	11.012	12.054	11.294	11.351	11.394	12.066	11.713	11.6	11.361	12.468	11.813	11.904	12.038	12.545	12.736	11.957	12.345	12.136	11.839	12.956	11.66	11.513	12.276	12.893	12.249	11.149	11.388	12.042	10.805
A_24_P358591	5.504	5.819	4.749	4.217	5.074	5.389	5.22	5.313	5.597	7.378	5.43	5.796	6.888	5.02	3.571	3.56	3.743	5.636	3.956	3.735	4.371	4.587	5.094	4.197	3.662	3.789	3.056	3.956	3.589	3.4	3.019	4.452	3.828	3.748	3.461	4.229	3.824	3.595	3.105	4.154	3.693	2.864	3.792	4.063	3.973	3.227	3.587	3.226	3.14
A_24_P358606	12.082	10.972	10.162	11.691	12.689	11.659	10.16	14.692	13.554	15.305	11.337	11.764	14.654	11.093	14.236	13.951	9.491	10.571	11.509	11.935	12.185	11.251	11.765	11.206	11.536	14.8	11.333	12.238	11.438	12.263	10.267	12.864	14.44	12.214	12.69	12.042	13.677	13.929	11.885	12.897	12.378	11.603	11.097	8.359	10.687	12.555	11.767	12.84	14.549
A_24_P358619	6.834	6.35	7.521	8.011	6.391	5.481	7.195	7.194	6.643	5.459	6.192	7.045	6.698	6.878	6.698	6.1	7.032	7.275	7.209	7.098	6.006	8.399	7.075	6.549	6.975	6.53	6.588	6.867	6.689	6.693	8.689	6.77	7.244	7.282	6.261	5.833	7.462	7.161	6.652	5.73	6.409	5.987	7.599	6.453	6.262	6.535	6.419	6.461	6.945
A_24_P358628	1.373	1.2	1.23	1.226	1.212	1.211	1.22	1.198	1.291	1.235	1.214	1.342	1.183	1.209	1.226	1.235	1.265	1.234	1.744	1.253	1.218	1.224	1.725	1.209	1.221	1.21	1.214	1.235	1.266	1.197	1.296	3.119	1.533	1.395	1.308	1.238	1.215	1.337	1.26	1.649	1.252	1.3	1.348	1.256	1.282	1.245	1.919	1.218	1.225
A_24_P358667	4.508	5.225	5.698	4.654	5.604	5.158	4.581	6.785	6.081	5.623	4.348	8.278	6.336	4.711	7.324	7.368	7.111	6.275	5.569	4.207	4.077	5.86	9.144	5.732	6.06	6.461	5.341	8.046	8.16	4.573	9.028	5.386	6.365	6.453	7.268	7.263	5.794	7.382	8.716	4.673	6.157	5.588	4.611	5.574	5.853	6.52	6.164	6.175	6.845
A_24_P358760	2.758	1.763	3.861	2.33	2.551	2.084	5.253	3.258	3.036	3.633	2.242	1.763	3.558	3.303	1.98	2.754	3.426	1.659	2.163	4.151	2.443	2.331	2.238	3.655	2.85	2.318	3.227	3.719	2.672	1.904	2.848	3.298	3.148	3.277	1.726	3.164	2.321	4.561	3.619	1.808	1.882	1.969	4.36	3.012	1.659	5.528	1.543	1.657	4.366
A_24_P358765	3.484	3.45	2.784	2.409	3.098	3.287	2.604	2.547	2.483	4.712	2.891	2.985	3.108	2.616	2.396	1.326	2.055	2.253	2.57	1.332	2.008	1.843	2.88	2.114	2.281	1.354	1.905	2.486	2.874	1.319	1.292	3.841	1.256	1.828	1.225	1.367	2.688	1.34	1.366	1.388	3.464	2.5	2.241	1.4	1.458	1.533	1.526	1.38	1.299
A_24_P358805	3.923	1.698	4.889	2.128	2.331	2.896	1.382	2.869	1.216	3.601	1.649	2.346	3.979	1.762	3.802	1.242	1.236	1.225	1.931	1.28	1.988	1.936	2.407	2.033	2.584	1.315	1.263	1.912	2.653	1.273	1.221	1.364	1.239	1.263	1.262	1.277	2.318	1.244	1.294	1.24	1.548	3.658	2.363	2.718	1.257	1.254	2.172	1.776	2.655
A_24_P358857	7.355	7.059	7.203	7.654	6.95	7.049	8.342	7.055	7.295	8.723	8.505	6.683	8.208	5.88	7.474	7.78	5.74	7.462	6.656	6.81	7.781	8.422	7.675	7.612	7.202	7.729	8.546	8.007	7.991	6.798	4.738	6.862	6.456	7.275	6.678	6.582	6.708	6.951	7.408	6.46	6.589	8.126	6.079	4.95	4.41	7.951	7.222	7.657	7.882
A_24_P358868	6.512	5.51	6.098	6.542	5.862	6.088	6.078	6.409	5.764	2.752	6.299	6.594	5.479	6.073	5.564	5.181	5.537	4.36	5.566	5.584	4.778	6.379	4.684	4.862	5.33	5.157	4.948	5.072	4.905	5.381	6.132	5.145	5.53	4.442	4.668	4.331	5.846	5.362	4.767	4.975	5.542	5.083	5.992	5.158	5.434	4.667	4.853	5.636	5.105
A_24_P358875	1.569	1.694	2.056	1.249	1.242	1.601	1.701	1.504	1.696	1.337	1.234	1.542	2.634	1.228	1.248	1.28	1.218	2.428	1.243	1.327	1.235	1.271	1.831	1.858	1.266	1.296	2.148	1.242	1.207	2.99	2.712	1.683	1.927	1.274	1.698	1.292	1.249	1.339	1.315	1.245	1.403	3.098	2.003	3.365	1.226	1.283	1.244	1.269	1.272
A_24_P358902	1.261	1.277	1.297	1.431	1.385	1.268	1.543	1.792	1.756	1.45	1.676	1.495	1.486	1.385	1.31	2.323	1.312	1.35	1.291	2.138	1.283	1.584	1.314	1.259	1.773	1.347	1.308	1.264	1.244	1.292	3.018	2.087	1.765	1.357	1.732	2.98	1.276	1.325	2.818	3.112	1.423	1.568	2.023	1.302	1.288	1.379	1.367	2.764	2.488
A_24_P35891	10.44	11.385	8.878	9.687	10.007	10.214	11.083	9.555	9.243	10.586	10.129	10.01	10.119	9.656	11.286	11.312	9.805	11.043	9.134	10.678	10.301	10.273	9.123	9.681	10.355	10.024	10.79	10.397	11.321	10.621	10.442	11.139	10.302	10.502	10.51	10.237	9.841	10.186	11.004	9.992	10.605	11.147	10.759	9.663	10.913	10.047	9.833	10.339	10.25
A_24_P358976	8.212	8.636	8.733	9.234	8.877	8.625	6.713	7.727	8.029	7.068	7.124	9.11	8.055	8.09	9.145	9.02	8.096	8.676	8.573	8.505	8.319	8.977	9.274	8.404	8.804	8.844	8.508	8.581	8.9	8.686	8.036	8.674	8.203	9.963	9.274	9.25	8.653	8.184	8.27	9.039	8.11	7.708	8.152	8.916	9.165	8.38	8.567	8.65	8.082
A_24_P359007	5.25	5.977	5.563	5.225	5.379	6.16	6.124	5.964	6.11	7.489	5.783	6.656	6.673	7.131	4.681	4.448	4.933	5.799	5.258	5.732	6.041	5.139	6.222	6.005	5.611	5.476	5.05	5.725	6.008	4.483	5.528	5.373	5.156	4.753	5.7	5.842	4.892	5.103	4.976	4.767	4.636	5.47	5.648	5.355	4.304	5.516	4.888	5.688	5.659
A_24_P359020	2.989	3.656	2.994	3.019	2.693	2.916	2.364	2.73	2.189	2.966	1.252	2.777	1.583	1.967	4.314	3.325	3.305	2.982	3.091	2.446	2.188	2.079	2.604	1.959	3.241	1.32	3.449	3.699	2.117	2.883	3.24	2.944	2.816	1.428	5.111	3.674	3.626	1.407	1.467	3.18	2.926	4.597	3.669	3.46	3.254	3.559	2.818	3.515	3.61
A_24_P359030	2.61	1.275	1.306	2.369	1.628	1.899	2.246	1.64	1.935	2.953	2.338	4.026	2.31	1.801	2.305	2.672	1.402	1.369	1.974	1.389	2.507	4.708	2.714	1.694	3.086	2.427	1.342	3.515	2.182	1.41	1.317	1.288	2.731	3.685	1.222	2.923	2.592	3.107	1.512	1.345	2.591	1.549	2.32	1.866	2.781	1.604	1.341	1.93	1.392
A_24_P359043	1.847	1.381	2.352	1.688	1.995	2.39	2.219	2.012	1.683	2.556	2.541	1.528	3.081	2.362	2.078	2.195	1.952	4.433	1.685	2.111	1.872	4.139	3.255	1.485	1.801	2	1.75	1.736	1.699	2.278	2.016	2.366	3.424	2.324	2.1	3.422	1.845	2.179	2.421	2.343	1.572	2.495	1.613	1.479	3.521	2.563	1.874	1.852	2.184
A_24_P35905	5.193	4.256	5.383	5.675	5.54	6.621	7.723	6.561	6.273	8.57	8.039	7.622	7.239	6.089	3.974	2.503	4.77	6.639	4.79	4.251	5.465	5.703	6.107	6.581	4.924	6.229	5.411	4.388	5.825	5.343	2.486	3.157	3.506	3.359	2.858	1.272	3.91	3.329	6.194	5.647	4.694	1.248	6.529	4.989	4.318	1.288	4.124	1.246	3.542
A_24_P359050	4.193	4.971	4.255	4.615	4.588	4.91	4.076	4.823	4.689	6.047	4.661	5.468	4.159	3.732	3.434	1.825	2.246	4.867	2.263	3.097	4.524	3.324	4.43	4.675	3.446	3.256	2.978	3.514	3.107	2.028	1.595	1.992	1.878	1.945	2.156	1.92	1.742	1.937	3.205	3.395	4.05	3.807	2.4	1.461	1.336	3.542	2.322	2.758	2.771
A_24_P359067	4.253	4.302	4.778	4.824	5.192	4.344	4.642	4.527	5.242	3.42	4.955	4.394	3.744	4.853	5.188	5.365	4.683	5.054	5.455	4.973	5.64	5.355	6.19	5.36	5.057	4.658	5.292	5.927	4.918	4.442	6.172	5.563	5.633	5.485	5.07	5.417	5.621	5.238	4.917	4.268	6.024	5.512	6.671	5.956	7.133	5.016	5.219	4.249	5.211
A_24_P359091	2.149	2.202	2.69	2.27	2.072	2.988	2.753	1.763	3.484	3.272	2.642	2.317	2.005	2.038	1.686	2.56	3.888	3.252	1.989	2.268	2.059	1.906	2.969	1.479	2.341	1.963	2.293	2.202	1.689	2.116	1.997	2.128	1.335	4.956	1.991	1.984	1.767	2.12	2.16	1.559	1.628	2.186	1.493	1.752	1.802	2.504	1.899	2.246	3.099
A_24_P359100	1.215	4.714	2.709	2.407	1.266	1.184	1.552	2.571	2.634	1.776	1.789	2.139	1.238	2.584	3.807	4.721	3.698	2.247	3.411	4.081	3.151	2.732	2.519	3.169	3.488	2.775	3.907	4.042	3.064	2.672	2.798	1.589	1.351	1.245	1.337	3.618	4.061	2.618	3.912	1.217	3.777	1.285	3.553	4.143	3.901	4.514	3.889	3.972	3.695
A_24_P359105	2.283	1.851	3.926	3.376	3.791	3.219	5.38	4.98	5.228	1.425	3.937	4.253	4.051	5.512	4.621	5.318	5.626	1.438	5.362	4.864	4.047	5.333	3.567	4.626	4.041	3.583	5.189	4.724	4.488	4.705	5.641	4.507	6.122	4.611	5.112	5.434	5.694	5.236	5.211	4.288	4.633	4.503	5.197	5.149	6.031	5.872	5.55	5.194	4.797
A_24_P359117	7.262	7.669	7.385	7.191	7.142	7.107	7.573	7.874	7.712	6.67	7.804	7.966	7.151	7.953	7.764	7.588	7.9	6.86	7.735	7.738	7.643	7.637	7.81	7.677	7.825	7.588	8.294	7.975	7.571	7.588	8.076	7.936	7.735	7.363	6.892	7.083	7.754	7.666	7.771	7.373	7.765	7.403	8.333	8.214	8.51	7.682	7.498	7.601	7.538
A_24_P359145	4.576	4.82	5.56	4.33	4.724	4.377	5.359	5.871	5.601	4.071	4.559	5.264	5.451	6.222	5.557	5.975	6.075	4.574	5.51	5.67	5.774	6.102	5.969	5.764	5.942	4.613	6.136	6.69	5.294	4.905	6.426	4.88	5.936	5.29	5.055	5.699	6.354	6.019	5.671	5.03	5.992	6.784	5.32	6.677	5.942	6.819	5.774	5.314	6.132
A_24_P359165	3.985	3.765	6.823	5.183	4.872	3.976	5.652	4.707	5.327	1.32	4.703	3.892	3.922	6.216	5.315	5.612	6.401	4.694	6.55	6.637	5.796	5.238	4.431	5.871	4.361	4.659	6.245	4.293	5.501	5.503	5.648	5.85	6.173	5.599	5.029	5.767	5.661	5.736	5.535	4.735	4.962	5.743	6.107	5.897	6.197		5.691	5.709	6.091
A_24_P359191	7.056	7.087	7.085	6.604	6.908	7.452	7.217	7.23	7.413	9.538	6.384	7.775	8.484	6.663	5.828	5.433	5.47	8.223	5.998	5.96	6.7	6.693	7.306	6.497	6.624	6.925	5.993	6.072	6.718	7.2	5.611	7.129	5.982	5.936	6.311	5.55	6.115	6.113	5.422	6.692	7.886	5.847	7.083	6.215	5.788	5.272	4.939	5.793	4.974
A_24_P359205	6.784	6.77	7.827	7.864	7.365	6.718	8.014	6.966	7.632	7.308	7.927	6.983	7.219	7.477	7.833	8.093	7.938	8.815	7.432	6.789	7.704	5.841	7.795	8.374	7.552	7.195	7.342	8.076	7.497	8.413	7.504	7.328	6.922	8.032	7.993	7.994	7.063	7.323	8.008	8.734	6.986	7.273	7.391	8.059	8.703	7.265	8.006	9.017	7.672
A_24_P359231	2.482	2.494	3.113	1.955	2.504	3.813	2.461	1.783	3.419	2.115	4.081	3.994	2.474	2.157	1.401	1.659	1.337	1.567	1.595	1.592	1.846	1.909	2.936	2.082	1.955	2.24	2.001	2.756	1.655	1.565	1.408	2.208	1.978	1.534	2.14	1.808	1.423	1.409	1.983	1.635	1.795	1.988	1.525	1.316	1.311	2.094	1.44	1.88	2.841
A_24_P359246	1.275	1.288	1.307	1.298	1.285	1.278	1.27	1.262	2.681	1.559	1.264	1.316	1.285	1.252	2.649	1.42	1.271	1.376	1.302	1.402	1.297	1.319	1.313	1.272	1.326	1.376	1.323	1.287	1.249	2.836	1.321	2.111	1.806	1.369	1.831	1.425	1.301	1.328	1.598	1.442	2.581	1.643	1.464	1.282	1.29	1.437	1.316	3.088	2.048
A_24_P359267	12.766	12.906	13.261	12.942	12.813	12.042	14.213	13.584	13.475	13.724	11.98	12.909	13.418	13.977	14.007	14.419	13.41	13.103	13.671	14.839	14.407	14.25	14.32	14.058	14.465	14.075	14.106	14.632	14.594	13.628	14.401	14.141	13.965	14.225	14.39	14.571	14.054	14.277	14.094	13.345	14.352	14.434	13.611	13.438	13.392	14.553	14.232	13.992	14.378
A_24_P359279	4.26	3.329	4.189	4.686	4.303	3.255	4.717	4.902	5.711	4.276	5.509	5.539	5.99	6.382	6.285	6.376	6.928	4.43	5.569	6.108	6.009	6.08	6.131	6.387	6.033	5.088		6.472	6.592	6.336	6.695	5.777	6.158	6.042	6.021	5.875	6.153	5.347	6.39	5.063	5.919	4.353	6.483	6.172	6.778	5.826	5.7	5.951	5.701
A_24_P359291	3.811	2.301	4.446	5.596	6.145	5.007	2.834	2.943	4.115	3.809	9.553	2.007	3.221	6.179	5.645	5.799	5.216	3.617	5.161	7.766	4.716	4.645	4.012	5.903	3.352	2.478	2.729	1.437	4.851	6.293	5.433	7.783	3.715	6.514	8.385	8.405	2.842	1.572	6.198	6.933	2.54	3.946	3.651	3.637	2.973	1.826	5.961	6.394	3.601
A_24_P359295	11.482	11.396	11.52	11.989	11.641	11.682	9.832	10.182	10.995	11.018	10.403	10.991	10.946	10.213	10.664	10.657	11.84	12.791	11.582	11.244	11.356	11.253	11.288	11.147	12.129	11.865	10.446	10.97	11.552	12.194	11.178	11.441	11.046	11.538	11.6	12.128	11.676	10.869	11.374	13.05	10.644	11.256	11.784	12.042	9.462	11.858	11.862	12.107	11.286
A_24_P359322	4.806	4.263	4.006	5.435	4.578	4.378	4.365	5.082	4.705	5.441	4.48	4.758	4.281	4.14	4.382	4.415	3.542	5.054	6.335	4.878	4.862	4.259	5.997	4.847	6.308	5.086	5.443	5.566	4.842	4.327	5.814	5.907	5.161	5.584	5.252	4.977	5.643	5.418	5.89	5.412	5.558	4.881	3.943	5.904	5.424	5.184	5.105	3.344	5.375
A_24_P35935	2.983	3.928	3.611	4.224	4.889	3.826	5.501	2.799	2.673	1.52	1.916	2.562	3.524	5.232	3.554	4.404	5.022	5.197	4.619	4.549	4.221	2.263	2.232	4.181	3.322	3.708	5.362	4.155	3.385	4.146	3.847	3.049	4.285	3.706	2.701	4.767	5.012	4.054	4.704	4.564	3.797	3.839	5.07	6.805	5.033	5.38	5.435	5.822	5.938
A_24_P359389	2.26	1.402	1.457	1.537	2.193	2.309	3.154	3.001	2.666	4.391	2.658	1.541	2.889	3.301	1.841	2.121	1.802	2.02	3.415	2.046	4.462	1.573	1.646	1.871	1.699	1.921	2.674	1.805	1.628	4.626	3.689	2.268	1.733	2.14	2.206	2.407	2.919	2.598	2.328	2.359	3.249	2.98	1.593	4.178	1.838	2.395	1.828	1.908	2.13
A_24_P359401	2.576	2.065	1.832	2.529	2.888	2.319	2.503	3.062	3.181	1.324	2.952	2.687	1.241	2.16	2.618	3.112	2.378	1.33	2.404	3.017	2.188	2.65	2.586	2.218	3.07	3.145	2.725	3.884	1.972	1.852	2.556	3.669	1.893	3.767	1.935	1.41	3.314	3.022	3.606	2.449	2.822	1.441	3.601	3.173	2.942	3.467	2.512	3.846	3.451
A_24_P359405	4.486	5.054	4.58	4.412	5.02	4.842	5.154	5.449	4.961	5.039	4.523	3.782	5.222	6.024	3.781	3.878	6.482	4.642	4.528	4.682	5.626	5.462	3.538	5.204	3.748	4.981	5.542	4.236	4.416	5.569	6.253	4.075	5.017	4.119	4.92	4.38	4.622	4.917	5.034	4.276	3.65	4.514	4.623	6.255	5.317	4.459	4.516	4.206	4.746
A_24_P359441	5.178	4.794	2.544	3.867	3.767	4.536	3.385	4.591	4.202	6.873	5.231	4.099	5.509	3.129	3.999	3.796	2.162	2.837	3.766	4.258	4.285	2.699	4.054	3.409	3.21	3.157	2.281	2.528	3.948	1.328	1.351	1.231	3.295	2.324	3.455	3.937	2.327	2.448	1.347	1.79	1.713	3.994	2.225	1.263	1.495	3.809	2.513	5.384	3.182
A_24_P359491	8.191	9.029	7.465	8.118	8.134	8.384	7.222	8.987	8.962	9.635	8.158	7.939	9.414	6.864	7.541	8.119	6.456	8.033	7.227	7.613	7.546	7.381	7.778	7.449	7.86	8.403	7.206	8.028	7.773	7.365	7.37	7.79	7.975	7.564	8.529	8.522	7.77	8.421	8.05	8.667	8	8.277	7.725	2.142	7.355	8.174	8.264	7.966	8.812
A_24_P359514	4.796	5.106	5.568	5.085	4.981	5.49	6.375	5.452	5.837	6.388	5.834	4.806	5.764	5.481	4.911	3.173	4.283	4.417	4.567	4.078	4.81	4.837	5.253	5.022	5.158	4.88	4.425	5.094	5.056	5.09	4.765	5.169	4.391	4.828	4.274	3.265	4.648	4.276	4.667	3.729	5.858	4.112	5.131	4.23	4.313	3.96	3.01	3.458	3.323
A_24_P359545	8.316	8.396	8.291	8.315	8.118	8.208	8.872	8.41	8.804	7.348	8.699	8.578	7.806	7.944	8.638	8.831	8.508	7.822	8.539	7.449	8.145	7.916	8.532	8.112	8.186	8.01	8.1	8.078	7.643	8.347	8.584	7.848	8.567	8.307	7.924	8.177	8.747	8.26	8.682	7.327	7.942	7.507	8.146	7.978	8.185	8.318	8.321	7.702	8.499
A_24_P359671	1.269	1.291	1.299	1.288	1.306	1.29	1.486	1.27	1.306	2.63	1.3	1.476	1.539	1.282	1.339	1.522	1.388	1.368	1.317	4.104	1.322	1.784	1.656	1.307	1.324	1.392	1.354	1.567	1.412	1.363	1.901	1.331	3.133	2.458	1.935	2.004	1.352	2.098	1.366	2.491	2.715	2.629	2.309	1.22	1.471	1.444	1.363	3.936	1.521
A_24_P359771	7.73	7.243	7.223	7.702	7.702	8.058	7.734	8.036	8.011	6.539	8.396	8.441	7.479	8.179	8.355	8.742	8.659	7.699	8.478	8.162	8.213	7.873	8.562	7.774	8.427	7.027	7.581	8.545	7.428	7.492	7.28	7.755	7.793	9.011	7.371	8.033	8.182	7.677	7.7	8.072	8.297	7.582	8.173	8.532	8.231	8.375	8.709	8.621	8.75
A_24_P359799	5.574	5.704	4.858	4.815	4.535	5.085	5.961	5.063	5.629	7.361	5.627	5.55	6.25	5.123	4.252	3.985	3.679	5.361	2.649	4.58	4.566	4.96	5.329	4.368	5.053	5.269	4.026	4.707	4.285	4.256	4.155	4.952	4.256	3.862	2.782	3.795	3.941	5.094	3.68	4.211	4.726	4.333	4.241	4.045	4.178	2.876	4.032	3.821	3.342
A_24_P359838	3.408	2.723	4.115	4.364	3.457	3.087	3.164	2.497	4.522	2.704	3.695	2.878	2.052	2.613	4.379	4.233	5.071	4.024	3.291	4.206	3.334	4.571	5.264	3.028	5.56	3.442	3.624	4.002	3.989	5.029	4.963	5.429	3.749	4.557	3.751	4.079	3.693	2.888	4.145	4.877	4.388	4.857	3.941	3.8	5.608	4.246	4.474	4.288	3.247
A_24_P359856	4.692	4.343	6.63	5.439	5.182	4.412	5.971	4.279	5.691	4.772	6.377	3.373	3.424	3.439	6.315	6.653	6.652	4.861	5.729	6.628	5.091	5.665	7.3	4.579	5.491	4.885	5.5	5.452	6.356	6.315	5.169	5.816	5.12	6.709	6.367	6.748	4.786	5.163	5.373	5.404	4.642	6.539	4.795	4.005	5.746	5.995	5.965	6.329	5.573
A_24_P359859	8.821	9.749	9.61	9.222	8.898	9.05	10.57	10.99	10.993	10.052	9.1	11.231	11.254	9.429	9.437	9.24	8.871	9.44	9.504	9.77	10.185	8.896	8.789	9.268	8.704	9.159	8.697	8.927	9.154	8.408	8.51	9.098	9.805	8.768	9.189	9.345	8.866	10.42	8.883	8.615	9.357	8.982	9.563	8.59	8.324	9.283	8.39	8.443	8.417
A_24_P359942	4.716	5.37	3.904	4.88	5.504	5.516	7.03	6.985	4.412	4.001	2.089	3.866	5.542	6.963	4.137	4.556	6.657	5.899	6.919	5.888	4.948	2.205	3.449	6.249	3.723	5.147	5.745	5.128	5.241	5.591	5.277	3.982	6.369	4.726	4.581	5.019	6.831	6.439	6.383	4.992	4.901	5.185	5.947	8.58	4.997	6.359	5.474	4.816	6.486
A_24_P360078	9.681	9.594	9.707	9.541	9.024	9.714	10.388	9.962	9.74	8.896	9.796	10.606	9.751	9.01	8.896	8.884	8.537	8.864	9.629	9.662	9.48	8.348	8.756	9.198	9.758	9.328	9.465	9.665	9.082	9.059	9.685	8.783	9.392	9.287	9.898	9.633	9.878	9.876	9.065	9.551	10.083	9.213	9.521	9.914	9.166	9.374	9.203	8.484	9.876
A_24_P360206	4.976	5.676	9.404	4.302	4.999	5.397	2.809	6.77	2.573	4.335	2.969	2.601	5.52	6.392	1.29	1.309	6.522	5.168	4.77	4.78	3.497	7.969	2.466	5.714	1.313	4.063	6.244	2.602	3.957	7.742	8.066	3.415	4.794	4.619	6.32	5.875	5.512	6.507	5.334	4.695	3.608	3.764	6.011	7.109	6.173	7.791	4.892	3.686	5.18
A_24_P360255	1.208	1.197	1.228	1.156	1.398	1.065	1.376	0.918	1.718	1.235	1.405	1.522	1.227	1.301	1.055	1.207	2.338	1.169	2.838	1.25	1.155	1.21	1.24	0.97	1.235	1.254	2.077	1.535	1.212	1.224	0.862	1.456	2.819	1.231	1.312	1.213	1.862	1.064	1.231	1.082	1.374	1.248	1.213	1.426	1.213	1.208	1.198	1.181	1.216
A_24_P360269	12.198	11.805	12.766	11.571	12.138	11.882	10.938	11.598	11.956	11.106	10.954	11.254	11.786	12.28	11.846	11.693	12	11.469	12.008	11.416	12.088	9.996	11.482	11.778	11.582	11.772	12.594	10.828	11.903	12.452	11.849	11.451	11.944	11.359	11.461	11.361	12.169	11.915	11.242	11.946	11.355	11.473	11.004	12.404	13.017	11.808	11.985	11.878	10.739
A_24_P360499	2.889	3.942	4.472	5.003	4.323	3.147	4.672	4.986	5.714	2.714	5.062	4.312	2.896		4.826	4.957	4.771	3.287	4.93	5.512	4.647	4.312	4.266	4.768	3.823	3.833	5.243	4.639	4.348	4.046	4.423	5.536	4.985	6.789	3.408	4.268	5.425	4.76	3.768	4.703	5.016	3.989	6.205	5.052	5.553	4.502	4.281	4.372	4.712
A_24_P360529	4.929	3.708	5.406	5.878	5.461	4.911	3.954	4.56	4.879	1.285	5.089	3.785	4.805	5.45	5.329	5.74	6.101	3.982	7.116	5.589	5.201	4.382	3.837	5.965	3.709	4.435	6.674	4.852	5.17	4.662	5.44	5.75	6.148	5.649	5.04	5.279	6.933	6.242	5.662	4.352	5.018	5.78	6.387	6.138	6.771	6.037	5.764	5.12	5.862
A_24_P360601	10.27	10.064	9.789	10.384	10.317	10.171	10.68	10.095	10.632	6.894	10.03	10.305	9.165	10.302	10.087	9.689	11.119	9.834	10.854	9.538	9.862	10.003	10.137	10.2	9.717	9.472	10.316	9.71	9.531	9.318	9.905	9.386	9.518	9.793	9.155	9.537	10.172	9.367	9.598	9.699	10.3	10.599	10.063	10.85	10.544	10.128	10.071	10.147	9.841
A_24_P360674	5.323	6.007	7.535	7.563	6.512	5.365	8.848	4.668	4.715	5.01	8.71	6.726	4.283	6.974	5.516	5.688	6.64	6.895	6.543	6.376	7.998	8.581	7.154	6.709	6.009	7.54	6.628	4.716	5.28	5.476	6.022	7.062	6.405	5.717	5.555	5.135	5.467	5.351	6.561	7.298	8.187	7.617	7.573	4.994	9.308	5.509	7.161	7.864	5.117
A_24_P360722	8.172	8.091	7.749	7.526	8.449	8.432	8.926	9.469	8.97	8.901	9.272	9.381	8.433	8.813	7.868	7.756	7.568	7.646	8.311	10.127	8.318	8.849	8.799	8.614	9.003	9.894	8.843	8.545	9.181	8.136	7.515	8.643	8.562	7.71	8.382	8.412	8.511	9.147	8.307	7.937	7.791	7.85	7.422	8.712	8.565	8.861	8.547	8.47	8.331
A_24_P360763	8.125	6.547	7.202	8.121	8.367	7.542	5.608	5.64	6.386	6.647	7.419	6.325	6.059	6.791	7.962	7.101	7.391	6.867	7.278	8.044	7.48	7.619	6.932	6.259	7.99	7.85	6.43	7.711	8.686	7.806	7.608	7.683	7.841	7.907	7.944	6.697	7.089	7.112	7.653	8.062	7.246	6.062	7.354	6.551	7.182	6.295	6.517	7.277	6.911
A_24_P36097	10.399	10.19	9.01	9.707	9.99	10.293	9.267	8.973	8.813	9.086	8.235	9.467	9.244	9.729	10.212	9.82	9.587	10.19	9.964	9.886	10.154	10.397	10.236	9.587	10.147	9.528	9.451	10.897	9.365	9.518	9.613	8.903	9.508	10.147	9.393	9.359	9.999	9.786	9.141	10.152	10.827	10.269	9.981	10.645	9.795	9.484	10.076	9.787	9.584
A_24_P360993	1.35	1.421	1.406	1.362	1.379	1.36	1.322	1.987	2.401	1.925	1.338	1.557	1.335	3.058	2.115	2.575	3.125	2.146	3.296	2.236	3.105	2.588	2.271	2.222	2.397	3.2	3.195	2.37	2.798	2.77	3.531	2.632	2.748	2.859	3.845	2.27	2.452	2.341	2.049	3.793	1.661	2.848	3.142	3.731	2.379	2.866	1.659	2.12	3.555
A_24_P361006	11.555	11.174	10.669	11.598	11.425	10.53	10.556	10.52	10.821	10.567	10.813	10.643	11.158	10.889	10.705	10.555	11.47	9.783	11.111	10.498	10.856	10.866	10.911	10.529	11.204	10.988	10.964	11.37	11.317	10.911	10.996	10.784	10.785	11.089	10.791	10.867	11.024	10.926	10.817	11.252	11.282	10.787	10.67	10.269	10.587	11.252	10.575	10.293	10.856
A_24_P361158	8.006	8.466	8.148	7.817	7.771	7.895	7.84	8.889	9.091	7.716	7.287	9.337	8.066	8.194	8.668	8.657	8.652	7.178	8.681	8.109	9.381	7.389	8.943	8.592	9.704	8.783	8.544	9.235	9.151	8.04	9.744	8.958	9.076	9.166	8.618	8.454	8.642	9.17	8.832	8.367	9.138	8.958	7.983	8.584	8.94	8.962	8.293	8.426	8.228
A_24_P361167	8.855	9.502	9.72	8.739	8.932	9.007	9.773	9.024	9.017	8.692	9.079	9.23	8.709	9.494	9.691	9.866	10.03	9.507	9.54	9.22	9.297	9.665	9.411	9.477	9.292	9.129	10.12	9.521	9.818	9.27	9.649	9.003	9.156	9.66	8.964	9.097	9.346	9.122	9.257	9.479	9.264	10.104	9.485	10.037	9.991	9.595	9.335	9.323	9.252
A_24_P361408	3.606	3.265	2.921	2.434	3.372	4.295	3.984	2.866	4.088	5.872	3.5	2.789	4.423	3.684	2.568	2.297	2.734	3.156	2.495	2.203	2.549	3.273	1.671	1.487	1.66	4.323	1.768	2.594	1.663	2.548	2.069	3.261	1.431	3.605	2.838	3.538	1.8	2.195	2.225	5.253	2.288	2.772	1.548	2.567	1.874	2.461	2.896	3.974	2.237
A_24_P361427	3.247	3.494	3.364	3.665	2.535	2.673	2.447	2.385	3.694	4.856	4.831	4.663	3.88	2.302	2.333	2.822	2.887	3.403	2.257	2.861	2.963	4.023	4.197	3.72	2.706	3.721	2.862	2.885	2.734	3.103	2.243	3.255	2.964	3.046	2.93	3.163	2.326	4.097	2.257	2.867	3.288	2.314	2.373	3.076	2.757	2.322	2.743	2.41	2.324
A_24_P361457	7.074	7.249	7.331	6.505	6.852	6.919	5.95	7.951	7.968	8.474	7.001	7.724	8.432	7.66	7.327	7.223	7.172	7.239	6.832	6.386	7.447	8.452	8.94	7.74	8.228	7.821	7.658	7.771	7.728	6.154	8.211	8.277	7.338	7.645	7.819	7.785	7.556	7.868	7.457	6.859	7.55	8.529	6.881	7.18	5.938	7.877	7.641	7.44	7.605
A_24_P361480	4.928	3.332	5.76	4.698	4.163	4.866	6.233	5.67	4.394	5.725	4.868	5.062	7.569	5.165	4.276	4.444	4.037	5.164	3.38	3.961	3.207	4.013	4.276	4.34	2.81	3.902	3.788	3.989	3.412	4.114	4.367	4.7	4.263	3.474	4.097	4.753	3.767	4.676	3.84	4.412	4.225	4.725	4.891	6.252	5.195	4.048	4.101	5.621	4.517
A_24_P361643	5.919	6.37	6.14	5.648	5.653	5.68	5.49	5.065	6.367	7.368	6.5	6.086	6.635	5.562	4.869	4.387	4.725	6.784	4.377	4.904	5.284	6.774	5.673	5.792	5.136	5.704	4.6	5.352	4.739	4.909	4.639	5.356	4.529	4.264	4.507	4.381	4.517	4.162	4.818	3.862	5.069	5.122	3.881	4.388	4.523	4.081	4.276	4.537	4.386
A_24_P361816	9.378	10.02	7.765	8.903	9.857	10.03	8.058	9.136	8.819	10.348	7.509	7.916	9.988	7.573	11.836	11.71	8.899	11.179	10.062	7.984	7.471	7.222	8.059	9.912	7.351	8.301	8.173	7.222	7.254	8.459	6.845	8.416	10.185	7.554	7.689	7.903	10.735	9.107	9.89	8.482	8.142	8.667	9.446	12.541	9.38	8.19	8.449	8.006	8.055
A_24_P361896	15.687	14.223	15.947	16.65	16.492	15.35	14.979	16.13	17.219	16.867	15.374	16.492	16.606	16.222	16.842	16.802	16.042	16.934	18.261	15.45	18.261	15.275	15.854	16.28	17.69	17.587	15.431	16.485	15.771	16.988	14.26	13.154	16.124	15.885	16.222	15.894	16.775	17.429	17.388	17.69	17.415	17.91	14.531	14.815	14.682	16.478	16.01	17.305	17.173
A_24_P362100	7.71	9.156	9.02	7.78	8.24	8.299	8.995	8.955	9.094	9.792	8.21	9.504	8.053	9.032	8.409	8.436	8.989	8.536	8.424	8.168	8.316	8.099	8.944	8.713	8.33	7.722	8.733	8.907	7.927	8.451	9.56	8.279	9.046	8.721	8.709	8.477	8.867	8.964	8.787	8.287	8.356	8.137	8.947	9.957	9.136	8.54	7.758	8.077	8.725
A_24_P362193	4.542	4.81	6.089	4.501	5.329	4.507	3.521	3.906	5.494	4.861	4.024	3.636	4.577	3.604	5.074	6.8	4.257	5.004	4.767	3.998	3.669	2.353	3.267	3.365	2.735	3.455	4.785	2.082	3.642	4.175	4.041	3.504	4.298	4.396	4.46	5.778	4.656	4.22	3.154	5.922	4.617	6.057	4.506	5.913	5.616	5.342	6.143	6.391	4.884
A_24_P36229	2.824	2.992	3.149	3.644	3.781	2.872	2.887	2.833	2.784	2.194	3.953	4.137	2.006	2.963	1.338	2.993	3.965	3.325	3.75	3.914	5.119	2.258	2.799	3.43	4.939	2.166	5.056	1.595	5.433	5.162	2.069	1.27	2.952	2.414	1.753	2.023	3.586	2.873	4.411	4.127	4.322	3.15	3.91	2.047	2.57	3.595	3.623	4.927	1.48
A_24_P362317	12.868	12.766	11.95	12.302	12.482	12.526	11.98	12.52	12.863	12.183	12.308	13.617	11.949	12.67	12.582	12.696	12.535	10.601	13.242	12.609	12.19	12.342	13.548	12.198	13.171	12.325	12.929	12.281	13.043	12.126	12.692	12.687	11.885	11.81	11.832	12.052	12.176	11.599	12.085	12.151	12.309	11.586	12.019	11.946	13.282	11.982	12.466	11.671	11.316
A_24_P362394	7.332	6.53	6.511	7.261	7.148	7.058	7.243	6.509	6.897	4.965	7.836	7.268	6.676	7.732	7.32	6.854	8.598	5.149	7.588	7.766	7.127	8.139	8.235	6.878	8.462	7.336	7.668	7.496	7.968	7.683	7.963	8.033	7.082	7.445	7.356	6.86	6.456	6.946	7.178	6.86	6.643	6.381	6.944	6.289	7.281	6.866	6.722	6.957	6.58
A_24_P362432	5.804	7.064	6.155	5.625	5.939	5.699	6.5	6.9	6.829	4.012	6.7	7.386	6.43	6.963	6.939	7.061	6.594	6.473	7.073	6.875	6.441	6.81	6.864	6.765	6.551	5.398	7.575	6.58	7.112	6.654	7.5	6.212	6.179	6.475	6.561	6.937	6.975	6.121	6.612	6.753	6.791	7.342	7.333	8.281	7.49	6.486	6.596	6.051	6.001
A_24_P362540	7.168	6.929	6.552	7.741	7.641	7.272	8.381	6.986	8.086	5.557	7.338	9.295	6.348	8.846	7.652	7.59	8.318	7.677	6.867	7.519	8.403	8.445	9.04	8.083	8.769	7.833	8.124	8.597	8.196	8.078	8.982	6.858	7.592	8.985	7.973	7.955	7.178	7.346	7.653	7.237	6.714	6.066	8.269	9.358	8.528	7.181	7.123	6.828	7.489
A_24_P362572	10.896	10.461	10.628	10.911	10.869	10.916	11.678	10.791	10.654	9.713	10.923	10.899	10.652	10.328	10.42	10.2	10.946	9.776	10.941	11.238	11.326	10.769	10.562	10.538	10.798	10.9	10.527	10.501	11.796	11.072	10.064	10.891	11.211	11.006	10.743	10.227	10.922	10.952	11.121	10.224	11.235	9.899	10.874	10.109	11.139	10.877	10.47	10.353	11.418
A_24_P362595	5.011	6.565	3.831	5.303	5.703	5.681	3.7	4.359	5.018	5.936	4.879	4.585	4.156	4.194	4.113	3.825	3.023	5.59	3.473	4.609	4.372	4.915	5.304	3.495	4.653	4.821	3.847	4.182	4.331	3.086	3.74	4.557	2.984	3.177	4.112	4.754	3.196	4.407	3.747	4.486	3.934	5.129	2.806	2.532	1.211	4.328	3.843	3.548	4.133
A_24_P362646	9.666	8.869	8.86	9.719	9.679	9.363	8.454	7.717	8.232	7.993	9.464	7.722	8.186	8.8	9.278	8.709	9.577	9.206	9.084	8.742	8.775	8.97	8.995	8.413	8.88	8.892	9.002	8.827	9.042	10.199	8.7	9.285	8.448	9.204	8.753	8.318	8.809	8.197	8.914	9.508	8.583	7.972	9.108	8.883	9.776	8.067	8.407	9.19	8.489
A_24_P3627	7.547	7.881	6.776	5.552	6.017	6.536	6.261	9.234	8.14	6.975	7.363	8.614	8.803	6.792	5.692	5.861	5.727	6.293	7.299	7.159	7.006	7.647	6.426	6.975	6.023	8.416	7.198	7.751	7.594	6.451	8.299	6.162	7.696	5.987	8.449	8.052	7.581	8.461	7.979	6.555	7.324	7.53	6.732	5.826	6.66	8.571	6.573	7.974	7.614
A_24_P362737	10.12	10.53	9.989	10.41	10.447	10.581	12.337	10.539	10.835	9.507	10.784	10.389	10.183	11.213	9.897	10.109	10.056	9.42	10.836	10.21	10.591	10.373	11.252	10.518	10.889	9.822	10.821	10.292	9.789	9.348	9.872	10.117	10.392	10.443	9.181	9.407	10.209	9.911	10.472	9.496	10.094	10.099	10.731	10.906	10.168	10.334	10.098	10.268	10.905
A_24_P362769	5.447	5.658	5.395	5.494	5.245	5.24	5.275	4.812	5.687	5.467	5.784	4.873	3.878	4.447	5.293	5.459	5.95	5.175	5.388	5.068	4.796	5.104	4.744	4.595	5.026	4.403	5.153	5.399	4.526	5.698	5.25	6.372	4.877	5.267	5.179	4.988	4.78	4.879	5.503	5.567	5.108	5.843	4.927	5.302	5.253	5.707	5.487	6.036	5.745
A_24_P362805	4.151	3.779	3.679	4.279	4.119	4.071	4.959	3.881	3.059	3.694	3.67	3.589	3.156	2.99	4.802	5.093	4.649	5.936	4.738	5.279	3.469	5.65	4.561	2.889	4.748	4.206	3.589	4.462	2.27	6.003	3.426	5.55	3.968	5.439	4.456	3.268	3.351	3.76	3.147	4.713	3.626	3.947	5.028	4.09	4.559	3.926	4.384	5.575	3.984
A_24_P36285	7.61	7.399	6.707	7.1	7.283	7.761	7.62	8.029	8.44	5.864	7.888	7.678	7.672	7.472	7.651	7.797	7.267	6.737	8.205	7.795	7.872	5.515	8.436	8.019	7.663	7.785	8.317	7.943	8.238	7.738	8.516	8.022	7.909	7.823	8.359	8.118	8.144	8.497	8.269	7.47	7.163	8.123	7.631	8.225	7.564	8.227	7.981	7.877	8.355
A_24_P362850	6.913	7.392	8.084	6.972	6.837	6.466	8.1	7.437	7.677	6.22	7.352	7.979	6.669	6.844	7.32	7.806	6.54	6.322	6.778	6.636	6.516	6.986	6.933	6.345	6.911	6.073	6.917	6.978	6.221	6.322	6.659	5.896	6.16	6.484	5.723	6.94	6.931	5.79	6.007	6.818	7.412	7.76	7.454	7.37	6.446	7.278	7.096	6.662	7.013
A_24_P362881	1.315	2.8	1.309	1.709	2.461	1.378	1.735	1.592	1.859	1.563	1.277	1.268	1.593	1.792	1.448	1.671	3.043	1.552	2.52	2.273	2.041	1.864	1.35	2.842	1.454	2.526	2.012	1.49	1.596	2.982	1.542	1.647	1.359	1.495	1.634	1.941	2.809	3.017	3.147	1.674	1.99	3.36	1.375	3.395	3.755		2.894	1.666	2.022
A_24_P362904	6.87	7.387	8.988	6.298	7.058	6.976	8.225	6.471	6.847	7.252	8.138	6.927	6.98	7.183	7.182	7.477	7.63	7.268	6.693	6.791	6.711	8.792	6.725	6.844	6.339	6.892	7.609	6.756	6.38	7.64	7.594	7.678	6.827	7.795	6.837	7.097	6.687	6.446	6.461	7.165	6.529	6.837	6.974	7.157	8.669	6.862	7.421	7.054	6.191
A_24_P362916	2.287	2.783	3.335	2.481	1.761	1.718	2.224	1.599	1.988	1.332	3.839	1.577	1.272	1.533	3.99	3.36	4.073	1.357	2.805	3.069	2.454	2.501	1.327	1.604	1.342	2.314	3.128	2.741	3.418	5.675	3	3.621	1.272	4.349	3.94	1.544	1.348	1.374	1.545	3.693	2.824	3.273	2.852	3.544	3.249	1.506	2.857	2.53	3.92
A_24_P362931	6.2	7.479	8.466	7.577	7.546	7.166	9.09	7.13	7.93	3.928	7.445	6.278	5.793	7.204	6.122	5.18	7.645	7.269	7.464	6.527	6.304	7.235	4.581	7.049	5.273	5.74	7.643	5.869	6.233	6.599	6.262	5.302	7.293	6.16	6.257	4.979	7.339	6.718	6.331	7.212	6.734	5.706	7.51	8.212	8.379	5.629	5.658	4.896	5.645
A_24_P362969	10.172	1.511	9.19	6.535	10.283	9.257	5.849	12.274	11.572	10.237	4.058	12.328	11.236	5.181	4.55	4.371	6.398	7.646	9.512	10.651	10.232	7.968	3.54	10.475	5.145	8.194	7.757	12.052	7.624	7.274	10.945	11.043	10.99	6.211	11.238	10.223	11.159	12.085	9.764	5.874	7.407	5.882	1.998	3.351	2.437	9.855	7.872	10.779	9.815
A_24_P362979	7.494	6.689	8.122	7.298	7.001	7.322	7.97	7.925	8.075	7.191	7.783	7.583	7.492	7.058	8.317	7.63	6.688	6.654	7.503	8.224	7.709	6.867	8.049	7.535	7.869	7.468	6.999		7.403	7.562	6.911	7.506	7.305	7.811	7.39	6.757	7.288	7.372	6.827	6.916	7.213	7.02	6.19	7.009	6.674	6.867	6.916	6.419	7.041
A_24_P36299	4.27	4.234	3.872	3.58	3.621	4.496	5.547	5.412	4.619	5.787	4.922	5.17	4.557	3.935	5.101	5.313	2.892	3.162	4.124	4.873	5.176	4.109	4.883	3.223	5.126	4.469	4.488	5.733	4.881	5.174	4.338	5.351	4.27	4.778	5.408	5.598	4.426	4.754	5.359	4.508	5.165	5.535	4.221	3.06	3.088	5.09	4.681	5.277	4.339
A_24_P363005	12.846	11.964	12.271	12.223	12.123	12.48	12.273	12.109	12.615	12.233	12.415	12.133	12.288	11.924	12.73	12.867	12.111	12.146	12.515	12.576	12.008	11.55	12.23	11.9	12.432	11.843	11.387	11.974	11.522	10.862	11.196	11.414	10.969	11.116	10.947	12.067	12.436	11.101	10.345	12.277	11.722	12.129	11.47	11.542	11.643	12.215	12.638	11.957	12.597
A_24_P363023	5.478	4.87	6.248	5.633	5.176	5.58	4.705	5.269	5.964	3.541	5.303	4.916	4.733	4.447	5.979	5.784	5.326	5.142	5.274	5.268	5.453	4.626	5.755	4.329	6.169	5.179	4.504	5.668	5.074	5.114	5.7	6.167	4.993	6.121	5.336	4.796	5.406	4.391	4.653	6.33	5.942	5.744	5.022	5.183	5.345	5.044	5.267	5.26	5.138
A_24_P363087	10.182	10.582	10.127	10.487	10.351	10.394	10.805	11.182	10.945	10.578	10.394	10.894	10.865	10.79	10.665	10.693	10.697	10.339	10.461	10.437	10.137	9.751	11.012	11.239	10.673	10.74	10.303	11.06	10.438	9.845	11.65	10.301	10.961	10.98	10.576	10.566	10.68	11.123	10.969	10.018	10.503	10.88	10.763	11.534	11.488	10.912	10.833	10.607	10.978
A_24_P363100	6.048	6.004	6.862	6.44	5.75	5.194	6.215	6.097	7.2	6.668	7.053	7.382	6.636	6.141	6.214	5.759	5.35	6.148	5.554	5.78	6.278	6.416	7.303	7.006	6.678	6.57	6.015	6.713	6.602	5.405	5.613	5.676	5.688	5.423	5.361	5.316	5.579	6.128	5.475	4.628	6.116	5.601	5.599	5.653	5.536	5.537	5.472	4.819	5.563
A_24_P363134	2.079	1.381	3.959	2.024	1.733	1.513	7.353	1.501	1.993	2.521	2.533	1.599		1.535	2.016	2.506	4.272	1.882	1.913	1.876	4.061	2.515	1.634	4.953	2.131	3.392	3.19	1.989	1.554	2.078	3.491	2.368	3.272	3.509	4.242	2.384	2.111	1.969	2.736	3.398	2.805	2.878	1.971	2.797	5.594	3.601	2.862	3.858	3.12
A_24_P363259	5.835	6.21	5.82	5.888	5.517	5.677	5.375	5.776	6.39	7.947	6.813	6.878	7.265	6.28	5.265	5.002	4.338	6.204	5.369	5.443	6.053	6.247	6.189	5.782	5.981	5.623	4.39	5.496	5.174	4.675	5.643	5.366	4.614	5.158	4.403	5.133	4.368	4.791	4.213	4.363	5.423	5.279	4.789	4.213	3.89	4.276	4.328	4.532	3.117
A_24_P363278	4.529	4.168	5.223	4.102	4.106	3.801	4.344	3.681	4.957	6.268	5.4	6.122	5.92	4.526	3.121	2.995	3.921	4.443	2.759	3.787	4.455	3.401	4.716	4.665	4.097	3.729	3.988	3.982	3.922	3.852	4.989	3.912	3.493	3.737	3.352	3.396	3.716	4.3	4.36	3.628	3.274	3.655	3.798	4.054	4.339	3.615	2.567	3.797	4.128
A_24_P363315	11.313	11.308	10.66	11.221	11.128	11.326	11.453	12.394	11.653	12.766	11.573	11.355	11.303	9.933	11.285	11.064	9.405	10.968	9.685	9.935	9.879	9.81	9.796	9.534	8.965	9.638	8.442	8.976	9.007	8.492	8.174	9.154	9.198	7.717	9.137	11.009	9.269	9.631	8.448	9.612	10.947	11.885	9.949	9.292	8.809	11.13	11.402	11.142	10.754
A_24_P363408	6.557	6.284	5.456	5.496	5.398	5.472	7.805	6.659	5.739	5.703	4.788	7.108	4.342	6.767	4.911	5.315	9.651	6.366	6.807	5.52	6.65	4.508	4.799	6.213	6.768	5.56	5.483	6.747	6.324	6.407	6.848	7.397	6.224	5.601	6.242	6.514	6.665	6.628	6.95	6.977	6.714	6.58	6.646	8.35	7.315	6.639	6.616	7.168	7.016
A_24_P363446	2.223	2.745	3.206	2.336	2.203	2.382	2.079	2.159	2.497	1.361	2.332	2.527	4.131	3	2.917	2.903	4.84	1.409	4.333	2.595	3.666	1.839	2.762	2.297	2.726	2.252	3.234	1.463	3.673	3.969	3.466	3.824	2.328	2.404	1.301	1.565	3.342	3.835	4.401	3.296	3.884	3.916	2.915	2.915	3.882	2.363	2.972	2.636	2.794
A_24_P363477	8.537	7.815	8.457	8.477	8.288	8.397	8.339	7.326	7.749	6.829		8.124	7.674	8.154	8.474	8.018	9.292	8.083	8.375	8.537	8.821	9.287	8.976	8.185	9.41	8.73	8.498	8.792	8.666	8.57	8.991	9.065	8.408	9.152	9.183	8.769	8.346	8.205	8.603	8.623	8.453	7.85	8.512	8.182	8.705	7.844	7.931	8.308	6.752
A_24_P363548	4.182	5.08	4.816	4.976	4.552	4.69	4.019	5.282	5.246	5.614	5.366	6.134	4.771	6.114	6.28	6.46	6.279	5.12	5.351	6.305	5.176	6.261	5.519	5.575	6.454	5.618	5.777	4.828	5.794	4.679	6.302	6.715	5.304	5.594	6.171	6.464	5.644	5.123	5.881	6.447	6.241	6.606	6.076	6.726	6.024	5.896	5.943	6.013	5.971
A_24_P363583	6.058	5.498	5.243	6.309	5.598	5.911	4.682	6.812	6.747	7.366	5.63	7.034	7.089	5.533	6.851	7.349	3.298	5.244	5.479	5.562	6.597	6.334	8.146	5.977	8.523	6.8	6.665	7.59	6.904	5.983	6.192	7.36	6.935	6.499	6.928	7.445	6.159	6.6	6.369	6.223	6.203	7.428	6.189	3.265	3.853	7.803	6.483	5.945	7.306
A_24_P363609	6.371	6.583	6.618	5.992	4.143	4.818	5.01	5.119	3.636	5.789	3.963	6.132	4.957	3.854	5.931	5.706	3.55	6.614	6.9	4.325	6.236	4.884	3.771	5.987	7.458	7.255	7.306	6.952	3.84	8.536	6.907	6.839	7.307	6.828	5.602	4.793	6.465	5.201	6.365	4.495	4.774	4.631	4.146	7.25	6.729	6.883	4.674	7.279	3.811
A_24_P363615	10.46	11.018	11.117	10.397	10.554	10.468	10.647	10.31	10.727	10.688	10.551	11.02	10.157	10.682	10.312	9.943	11.234	10.11	10.722	10.166	10.136	10.205	10.154	10.49	10.697	10.54	10.779	10.21	10.472	10.653	10.971	10.635	10.538	10.367	10.504	10.01	10.414	10.282	10.381	10.666	10.509	9.815	10.908	11.337	11.41	9.736	9.834	9.778	9.105
A_24_P363679	7.227	5.86	7.104	9.165	8.162	7.874	6.068	6.378	6.547	6.227	9.06	5.511	6.599	7.765	7.091	6.878	6.766	5.353	7.343	7.63	7.503	7.449	7.336	7.123	7.106	6.949	7.016	6.922	6.873	6.568	6.109	8.578	6.582	7.201	6.277	6.551	6.904	6.101	6.046	7.563	7.303	6.971	7.416	6.357	7.208	6.696	6.907	6.98	6.733
A_24_P363711	3.728	4.466	1.917	2.396	1.796	3.422	2.721	2.142	1.883	2.867	2.238	2.734	1.319	2.03	3.135	3.734	1.18	2.314	1.671	1.296	1.719	1.245	2.171	2.044	2.444	1.591	1.876	1.234	2.242	1.244	1.136	1.487	1.339	1.242	1.691	1.249	1.239	0.978	1.263	1.18	1.392	2.326	1.224	1.364	1.201	1.245	1.231	1.231	1.251
A_24_P363745	8.736	9.983	8.574	11.721	9.813	9.409	9.881	9.914	9.493	8.857	9.973	10.289	9.212	11.172	9.626	9.706	9.348	9.617	9.334	9.301	10.352	11.062	9.345	9.388	9.389	9.702	9.098	8.586	10.59	8.397	9.328	11.042	10.545	10.269	9.969	10.067	9.931	10.287	10.212	9.91	10.143	10.846	10.492	10.384	10.781	9.112	10.273	8.916	10.666
A_24_P363802	9.223	8.937	7.196	8.692	8.865	9.355	9.761	8.914	9.085	9.535	9.017	8.271	8.878	8.798	7.522	7.382	8.348	8.291	8.725	8.774	8.879	9.148	8.773	8.866	9.325	9.329	9.134	9.116	9.117	8.498	7.241	6.673	8.564	9.033	8.856	8.908	8.674	8.975	8.491	8.345	8.766	8.884	8.849	9.063	8.243	8.495	8.158	8.452	8.843
A_24_P363896	9.415	10.099	9.539	9.184	9.354	9.585	10.494	10.371	10.481	10.862	9.515	9.984	10.508	9.089	8.286	7.993	8.127	9.737	8.848	9.203	9.213	9.085	9.756	9.582	9.002	9.245	9.311	9.878	9.019	8.749	9.28	9.568	9.591	8.9	8.956	8.527	9.422	9.722	9.386	8.751	8.708	8.667	8.595	9.682	8.914	9.28	8.314	8.568	9.006
A_24_P363953	7.934	8.765	8.275	7.943	8.001	8.199	7.809	8.436	8.293	5.86	7.546	9.218	6.661	7.501	7.731	7.885	8.811	7.562	7.79	7.698	7.464	7.422	8.539	7.465	8.207	7.037	7.651	7.661	7.778	7.158	7.785	7.753	7.524	7.94	6.878	6.931	7.834	7.354	7.685	7.24	7.797	7.72	8.424	8.859	8.063	7.432	7.676	7.209	7.305
A_24_P364025	7.812	7.268	7.206	7.264	7.457	7.02	7.432	6.392		3.637	6.094	6.512	6.392	7.443	6.725	6.953	6.953	7.016	7.07	7.669	6.577	7.456	6.757	6.593	6.227	7.148	7.708	6.558	6.967	6.696	6.581	6.445	6.657	6.894	7.103	7.738	7.261	6.317	6.96	6.917	7.143	6.946	7.843	8.008	7.687	7.141	7.538	7.443	7.247
A_24_P364042	7.775	7.824	7.648	7.91	8.842	8.59	7.851	9.743	8.651	10.187	8.572	8.488	9.885	7.175	6.495	6.221	5.789	7.269	6.49	7.556	7.079	6.617	7.508	6.355	7.54	7.952	6.27	7.526	7.301	6.243	6.132	8.234	7.724	6.875	7.239	7.189	7.921	8.101	7.073	6.984	7.761	7.745	6.39	6.178	5.787	7.675	7.286	7.812	7.584
A_24_P364057	3.635	3.577	3.759	3.786	4.146	2.832	2.184	2.762	2.839	4.117	3.985	3.534	3.921	4.28	1.281	2.447	6.201	5.721	3.375	3.575	2.78	3.118	3.279	3.745	1.269	1.309	3.172	3.194	2.053	3.918	1.715	1.401	3.765	2.016	1.818	1.584	3.373	3.687	1.939	3.754	2.202	1.347	3.675	5.51	4.218	3.805	3.378	3.572	3.581
A_24_P364066	11.112	10.133	10.705	10.573	11.394	10.963	11.122	11.875	11.45	10.448	11.325	11.643	10.939	11.237	10.771	11.137	11.037	10.61	11.199	10.864	11.009	10.253	10.733	10.895	10.608	10.504	11.084	10.478	11.17	10.794	10.408	10.496	10.822	10.349	10.639	11.294	11.363	10.957	10.782	10.491	10.941	10.583	11.155	12.059	11.363	11.212	11.23	10.916	11.544
A_24_P364072	7.122	4.267	6.177	6.454	7.205	6.453	6.05	6.896	6.718	4.294	7.09	7.032	5.482	6.064	6.4	6.646	6.425	4.784	6.676	6.131	6.206	5.838	6.279	5.949	6.23	6.175	6.379	6.425	6.536	6.585	6.061	6.599	6.342	6.134	6.633	6.879	6.388	6.486	6.565	5.848	5.657	4.257	6.343	6.232	6.624	6.634	6.671	6.756	7.294
A_24_P364087	10.953	11.032	10.656	10.313	9.828	10.388	8.538	9.589	9.275	9.886	9.413	9.896	9.907	9.32	10.064	10.049		11.301		10.086	10.335	10.802	9.67	9.911	9.956	10.249	10.47		9.703	10.49	10.256	10.358	9.889	10.132	11.289	11.407	10.278	10.109	10.115	11.045	10.809	11.357	10.263	10.908	11.207	10.449	10.683	10.566	10.376
A_24_P364221	7.036	6.603	6.576	5.907	7.257	7.097	6.074	5.824	6.534	5.637	7.13	7.07	6.588	6.518	6.105	6.58	5.718	5.968	6.528	6.294	5.905	5.344	6.378	7.273	5.434	6.048	5.658	5.954	5.378	5.546	4.666	5.036	6.498	5.027	4.972	5.29	6.638	5.837	6.099	5.99	5.873	5.808	6.129	7.766	6.249	5.03	6.368	5.034	5.342
A_24_P364236	10.039	9.715	8.419	9.361	8.647	8.817	8.553	8.927	8.802	9.974	9.407	9.253	8.976	8.373	8.383	8.7	6.798	8.528	8.08	8.577	8.564	9.755	9.206	8.061	9.639	9.733	8.677	9.716	9.527	7.735	7.433	7.769	8.333	8.37	9.311	9.934	9.186	8.565	9.171	9.445	10.007	10.223	9.469	8.482	9.116	9.66	9.542	10.01	9.472
A_24_P36425	8.573	8.814	8.971	8.68	8.534	8.478	8.555	8.098	8.25	7.583	9.006	8.355	7.869	8.765	8.618	8.405	8.8	8.061	8.369	9.016	8.666	9.552	8.672	8.514	9.052	9.221	9.161	8.867	8.939	9.907	8.978	8.999	8.863	9.386	8.935	8.089	8.511	8.721	9.096	8.488	8.635	8.203	9.237	8.61	8.881	8.029	8.206	8.302	7.836
A_24_P364263	6.459	7.166	8.033	8.366	6.881	7.384	6.063	7.212	6.841	8.803	9.901	3.43	7.468	4.927	7.657	7.014	5.803	7.837	7.038	4.528	7.072	6.231	8.582	6.13	8.599	8.749	5.792	4.739	7.114	7.354	4.814	8.077	8.751	8.678	7.286	7.421	7.811	8.809	5.996	7.925	5.59	5.915	6.181	4.962	5.591	8.684	8.119	6.88	7.948
A_24_P364296	7.393	7.631	8.203	7.475	7.946	7.074	7.742	7.745	7.965	6.771	6.463	8.474	7.077	7.744	7.413	7.847	8.914	8.671	7.287	7.258	7.031	6.734	6.342	7.126	6.914	7.264	7.285	7.423	7.93	7.611	8.311	7.74	7.29	7.105	7.49	8.198	7.778	7.192	7.818	8.499	7.247	8.782	7.454	8.189	9.025	7.923	7.434	9.288	7.345
A_24_P364335	11.325	10.411	10.809	12.591	11.59	11.482	11.592	10.761	10.224	9.285	11.746	10.407	10.802	11.633	11.297	11.024	12.259	11.35	11.494	11.406	11.48	11.642	11.136	11.708	10.426	10.679	11.069	10.671	10.707	11.172	10.777	11.125	10.777	11.425	10.623	10.954	11.046	10.539	10.087	10.882	10.661	11.234	11.18	11.276	11.795	10.65	10.944	10.929	10.863
A_24_P364363	10.628	10.316	10.917	10.387	10.443	9.922	9.72	10.899	11.027	11.661	10.657	10.222	10.68	10.736	9.84	9.743	10.469	10.077	9.956	10.481	11.074	10.557	10.045	10.753	10.156	11.176	10.759	10.801	11.216	10.127	9.842	9.576	10.299	9.997	10.294	10.039	9.982	10.381	11.025	10.242	10.946	10.392	10.544	10.517	10.464	10.685	10.717	9.875	9.547
A_24_P364381	11.392	12.284	12.099	12.489	11.478	11.518	11.694	11.038	12.025	11.825	9.541	12.727	12.461	10.769	12.17	12.26	11.483	11.472	12.135	11.113	12.226	13.117	12.941	11.343	12.151	11.226	11.065	13.696	11.773	11.779	11.554	13.276	12.706	13.262	12.62	12.494	12.357	12.482	12.282	12.336	12.829	12.923	12.013	11.301	11.269	13.002	12.121	12.147	11.469
A_24_P364412	7.605	7.951	8.38	7.843	7.938	7.857	8.955	8.048	7.924	4.103	7.143	7.878	7.549	8.432	7.742	7.538	9.421	7.845	8.58	7.395	7.394	7.552	7.341	7.963	7.11	7.002	8.301	7.539	7.71	7.609	8.053	6.805	7.84	7.445	7.427	7.625	8.415	7.622	7.909	7.454	7.836	7.827	8.52	9.416	8.39	7.63	7.573	7.365	7.405
A_24_P364516	4.098	4.929	4.389	4.396	5.619	4.855	4.181	3.185	4.926	4.366	4.954	5.205	4.598	4.912	5.003	5.213	4.577	4.913	4.718	4.975	4.708	5.434	5.51	5.063	5.553	4.288	4.517	4.594	4.402	5.042	4.632	5.857	4.279	5.459	5.321	4.885	3.981	4.157	4.122	4.993	4.358	5.793	5.032	5.159	5.338	4.499	5.086	4.677	3.981
A_24_P36457	4.587	5.62	4.51	5.262	5.446	4.977	5.494	5.871	6.011	3.677	5.69	5.01	4.646	5.622	5.945	5.373	5.845	3.507	5.989	5.46	5.819	5.683	5.535	5.878	5.849	5.675	6.047	6.429	6.033	6.054	5.854	5.519	5.993	6.172	5.157	4.699	5.741	5.507	5.604	5.58	5.795	5.76	6.292	6.01	5.947	4.949	5.33	5.075	5.137
A_24_P364591	8.384	8.881	6.236	8.039	9.086	8.485	7.477	8.909	6.385	8.764	6.142	7.194	9.014	10.091	5.116	4.229	8.429	9.785	9.203	8.612	6.811	6.243	5.048	9.837	5.32	7.443	9.089	7.588	8.442	8.19	6.413	5.062	9.466	6.644	8.691	7.686	9.788	9.579	10.724	8.632	6.969	6.327	9.389	12.333	9.498	8.021	7.997	7.466	8.482
A_24_P364807	5.888	4.359	6.175	7.496	5.665	6.138	5.019	5.051	5.929	3.721	6.301	4.894	4.871	6.428	5.943	6.217	6.632	5.68	6.245	5.409	5.492	5.205	5.793	6.031	5.705	4.604	6.071	6.04	5.615	6.191	5.748	5.698	5.841	5.919	5.436	5.235	6.071	5.997	5.117	5.247	5.067	4.568	5.947	7.014	6.785	5.499	6.113	5.289	6.143
A_24_P364825	9.387	8.602	9.448	8.53	10.239	10.16	7.74	7.492	9.222	7.046	7.759	6.365	8.243	9.236	9.933	10.048	9.74	10.228	10.304	9.176	8.537	5.569	8.003	10.048	6.768	8.485	8.87	8.039	7.023	8.231	8.502	6.988	9.424	7.691	7.798	8.173	9.836	8.784	8.754	8.769	8.458	9.405	9.254	10.859	10.546	8.395	9.76	8.884	8.164
A_24_P364838	11.611	11.027	9.228	10.558	11.683	11.886	10.851	11.385	12.399	13.28	11.349	11.441	11.216	12.307	10.096	10.64	10.529	10.401	9.945	10.293	12.366	10.356	12.712	12.856	12.091	12.014	10.392	10.927	12.145	9.97	12.209	11.037	12.771	11.788	12.22	12.089	11.694	13.05	12.182	11.654	10.512	11.479	12.027	10.21	10.798	11.669	11.493	13.04	13.303
A_24_P364845	9.228	9.681	8.906	8.736	9.187	9.226	9.29	9.751	9.537	11.056	9.616	9.913	10.13	8.764	8.342	8.377	9.011	9.404	8.206	8.184	8.841	8.399	8.834	9.144	8.953	9.231	8.701	8.643	8.78	8.618	8.48	9.05	8.864	8.129	8.531	8.264	8.442	8.987	8.621	8.011	8.124	8.474	8.095	8.395	8.301	8.036	8.208	8.239	8.185
A_24_P364954	9.115	8.914	8.57	9.369	7.889	8.6	8.731	8.014	8.53	8.521	8.117	7.92	8.9	8.308	8.68	8.686	9.099	9.265	8.417	8.981	8.909	8.598	9.37	8.393	9.318	9.19	8.43	8.819	9.021	10.091	8.409	9.816	8.823	10.146	10.575	10.399	8.783	8.877	8.906	10.082	9.547	9.528	9.263	9.081	9.073	9.287	9.291	9.868	8.824
A_24_P364970	7.884	8.706	7.333	7.704	7.986	7.743	7.618	7.828	8.151	7.378	7.337	8.411	7.421	7.727	7.655	7.768	8.021	5.902	7.408	7.738	7.91	8.054	7.368	7.445	7.908	6.782	7.477	7.955	8.175	7.843	8.268	7.12	7.432	8.103	7.618	7.609	7.283	7.885	7.795	6.621	8.269	7.621	7.666	7.266	7.014	7.747	7.676	7.203	7.577
A_24_P365015	8.089	3.795	2.889	2.604	4.255	3.637	6.96	2.576	2.635	4.814	4.154	4.085	3.545	3.016	2.193	1.334	10.047	2.668	2.1	2.282	2.701	5.13	3.114	2.818	3.247	2.977	7.608	2.621	2.011	3.229	1.65	1.065	1.291	2.458	2.949	2.765	1.695	1.61	1.337	1.458	4.517	3.117	3.325	3.216	3.771	1.181	1.377	1.369	1.398
A_24_P365025	9.727	9.413	10.091	9.681	9.527	9.509	8.7	9.887	9.774	9.428	10.553	9.669	9.301	9.556	9.356	9.303	9.485	9.096	9.386	9.004	9.614	9.012	9.607	9.085	9.088	9.425	9.141	9.584	9.066	9.283	9.47	10.183	9.505	9.303	9.092	9.111	9.546	9.751	8.953	9.093	9.358	8.909	9.341	9.113	9.311	9.31	9.491	9.62	9.881
A_24_P365048	9.984	9.568	9.087	9.653	9.754	9.805	9.05	9.203	9.653	8.652	9.305	9.406	9.337	9.472	9.457	9.366	9.654	9.562	9.69	9.168	9.694	9.827	9.209	9.178	9.636	9.362	9.676	9.783	9.725	9.572	9.331	9.401	8.839	9.398	8.626	8.807	9.378	9.256	9	10.079	9.7	8.945	9.668	9.538	9.895	9.294	8.97	9.575	9.549
A_24_P365129	6.799	6.197	9.04	5.993	7.623	5.72	5.349	6.181	6.038	5.358	5.429	5.419	4.385	7.622	7.97	7.941	7.835	5.401	5.973	5.832	7	2.703	5.37	6.827	5.103	4.981	6.039	4.78	6.178	5.859	7.738	5.607	6.967	6.311	6.288	6.421	6.638	6.268	6.675	5.471	5.588	6.199	7.098	7.703	6.887	6.559	5.856	6.567	9.123
A_24_P365180	3.145	1.591	3.5	2.588	2.857	2.241	1.401	4.989	1.823	3.639	3.084	2.888	4.116	4.65	4.289	4.745	4.798	5.94	3.755	4.249	2.363	1.323	1.307	4.101	3.396	6.306	4.2	4.599	3.251	4.202	1.731	4.491	3.962	1.714	2.14	3.85	5.121	4.466	5.557	3.553	4.714	5.41	3.725	5.654	4.844	5.958	5.464	5.551	6.807
A_24_P365322	4.606	5.442	4.77	4.826	4.501	4.971	4.558	4.115	3.819	4.674	4.16	3.035	4.014	4.856	4.368	4.179	5.21	4.638	5.083	5.044	4.268	4.987	4.705	4.709	4.767	5.442	4.999	5.187	4.202	5.049	4.9	5.057	5.25	5.586	4.625	4.559	5.189	5.803	5.47	5.18	5.383	5.267	5.027	6.278	5.487	5.11	5.272	5.132	5.134
A_24_P365327	11.082	11.288	11.147	11.164	11.232	11.164	12.162	10.885	11.411	10.478	11.642	11.413	10.89	11.81	11.186	11.381	11.062	10.776	11.255	11.244	11.218	12.741	11.112	11.195	10.98	10.881	12.207	10.995	11.086	11.147	11.381	10.715	11.047	11.236	10.888	11	11.144	10.829	11.085	10.453	10.904	10.869	11.264	11.89	11.379	11.073	11.159	10.299	11.174
A_24_P365349	2.75	2.79	3.445	3.277	2.929	3.368	2.845	3.097	3.323	3.944	2.463	3.802	3.869	3.202	2.103	2.438	2.538	4.076	2.108	2.857	2.968	3.358	3.592	2.809	2.251	2.795	1.319	3.093	2.56	1.393	1.276	1.254	3.06	1.214	1.684	1.329	1.305	2.521	1.401	1.268	1.464	1.327	1.183	1.31	1.223	1.379	1.308	1.289	1.342
A_24_P365365	10.176	10.912	9.923	10.743	10.451	10.31	11.623	10.478	10.461	10.31	10.402	10.776	10.252	11.295	9.781	9.648	12.821	10.475	10.139	10.748	10.366	10.351	11.155	10.653	10.827	9.937	10.903	11.18	10.379	9.905	11.149	10.296	10.576	10.358	10.061	10.166	10.608	10.323	10.839	9.408	9.787	9.881	10.836	11.054	10.504	10.38	10.109	10.474	10.367
A_24_P365442	8.799	9.136	9.073	8.355	8.739	9.053	9.463	9.316	9.159	9.944	8.722	9.615	9.705	8.388	8.853	9.067	8.739	9.285	8.031	9.376	8.832	9.759	9.699	8.356	9.928	10.505	8.805	9.374	9.746	8.628	9.078	8.183	8.844	8.733	9.426	9.866	8.742	9.184	8.782	8.984	8.553	9.188	9.482	7.47	7.613	10.011	9.152	9.441	9.325
A_24_P365469	9.936	9.862	9.674	9.682	9.901	9.532	10.999	9.78	9.412	10.005	9.964	9.566	9.065	9.658	9.814	9.658	10.795	9.754	10.056	9.97	9.772	10.488	8.743	9.734	9.203	10.398	11.59	8.81	9.501	10.215	8.909	9.138	9.763	9.377	9.045	9.104	9.718	9.114	9.584	9.523	9.492	9.649	10.051	9.775	10.514	9.59	9.523	9.927	9.637
A_24_P365496	11.519	11.177	10.672	11.282	11.441	11.481	12.179	12.157	11.479	12.623	11.653	11.319	11.333	10.264	11.423	10.346	10.077	10.947	10.096	9.758	9.912	9.705	9.759	9.944	10.032	10.613	9.644	10.034	9.955	11.408	9.913	11.332	10.508	10.515	10.148	10.636	11.45	10.686	10.342	10.815	14.551	10.833	13.631	13.77	12.809	10.288	10.652	10.861	9.888
A_24_P365506	1.469	2.102	1.8	2.086	2.285	2.142	2.312	2.196	1.856	3.36	2.704	2.594	2.549	1.95	1.43	1.804	1.88	1.895	2.693	1.718	2.942	2.996	1.398	1.779	4.376	1.688	3.615	4.566	3.483	2.653	1.721	1.763	1.48	3.492	1.803	2.416	2.568	3.072	1.778	1.953	1.313	1.771	1.351	3.204	1.767	2.15	1.74	3.033	2.959
A_24_P365515	10.659	11.952	11.404	10.598	9.763	10.129	7.766	10.971	11.207	11.429	10.413	11.861	10.71	10.31	10.988	11.084	7.579	10.464	10.213	10.792	10.545	11.223	11.593	10.746	11.58	11.025	10.351	11.561	10.639	11.433	11.189	11.435	10.996	11.661	11.591	11.392	10.113	10.968	11.305	11.239	10.192	10.583	11.121	9.287	9.826	10.965	10.819	11.287	10.191
A_24_P365523	8.118	8.605	8.603	7.987	7.028	7.491	6.066	7.913	7.976	8.756	7.703	8.707	7.805	7.004	7.863	7.816	5.303	8.15	7.114	7.774	7.602	8.326	8.724	7.646	8.731	8.309	7.142	8.686	7.764	8.276	7.812	8.424	7.533	8.807	8.706	8.286	6.724	7.87	8.073	8.118	8.035	7.316	8.26	6.795	7.051	7.948	7.576	8.393	7.065
A_24_P365526	8.92	7.012	9.564	8.163	9.473	8.797	8.24	7.606	8.915	7.574	7.68	6.694	8.037	9.372	9.215	9.341	9.603	8.137	8.463	8.671	8.858	6.15	8.161	9.376	8.188	8.978	9.295	7.439	7.723	9.068	8.646	7.923	8.737	8.955	8.409	8.28	8.619	8.774	7.679	8.268	8.191	8.281	7.857	8.799	9.823	8.592	8.932	8.871	7.184
A_24_P365571	10.913	9.87	10.155	10	10.313	10.339	11.157	9.85	9.688	9.873	9.768	9.974	10.163	9.452	9.348	8.561	9.678	10.233	10.214	10.322	9.869	9.829	10.142	9.548	10.465	9.713	9.603	9.001	10.484	9.514	9.878	9.865	9.776	10.276	10.44	9.777	10.354	9.995	9.602	10.481	10.529	9.562	9.702	10.471	9.725	9.735	9.083	9.128	10.403
A_24_P365679	3.436	3.17	3.652	3.439	3.377	3.537	3.647	5.708	4.959	4.165	3.433	3.852	3.21	4.404	3.039	3.144	4.876	2.57	3.748	4.599	3.729	3.537	5.041	3.946	4.778	4.137	3.416	4.736	4.595	3.312	4.099	3.146	4.459	4.2	3.876	4.164	4.657	4.765	5.395	4.098	4.24	4.699	4.445	4.911	3.195	4.761	4.057	4.808	5.167
A_24_P365721	1.273	1.272	1.247	1.238	1.274	1.249	1.397	1.245	1.273	1.47	1.251	1.38	1.281	1.534	1.307	1.314	1.256	1.225	1.084	1.169	1.291	1.257	1.231	1.276	1.31	2.129	9.254	1.275	1.121	1.373	1.295	1.083	0.734	1.02	2.094	1.242	1.294	1.268	1.352	1.18	1.241	1.158	1.974	0.985	3.514	1.296	1.306	1.334	3.052
A_24_P365753	7.293	7.88	7.203	6.817	6.721	7.043	7.245	6.622	6.59	6.201	6.662	6.814	6.886	7.007	7.441	7.621	6.29	7.639	6.938	6.188	6.409	7	7.481	7.227	7.117	7.067	6.152	7.48	6.703	6.7	8.014	6.386	7.259	8.136	7.06	6.788	6.869	6.784	7.317	7.88	6.991	8.103	7.57	8.082	6.864	6.604	7.506	6.909	6.748
A_24_P365767	10.481	9.651	11.652	9.894	11.564	10.618	9.557	9.61	10.541	9.182	9.817	8.281	10.001	10.407	10.083	10.453	11.054	10.476	10.888	9.924	9.635	6.564	8.907	10.008	7.771	9.295	10.579	8.076	8.597	9.935	8.987	8.709	10.172	9.007	8.924	9.177	10.592	10.24	9.04	10.089	9.822	9.855	9.487	11.244	11.703	10.48	10.517	9.814	9.789
A_24_P365807	10.672	11.244	11.996	10.804	11.047	11.093	12.088	11.466	10.759	10.87	11.582	9.574	10.92	12.304	8.982	9.13	12.031	11.681	10.655	10.582	11.272	11.1	10.45	11.501	10.737	10.6	11.505	9.83	11.391	11.19	11.166	10.97	12.084	10.891	10.777	10.535	11.356	11.504	11.086	11.286	10.468	10.84	11.011	12.057	11.7	10.959	11.255	11.127	11.92
A_24_P365901	10.493	9.987	10.506	9.722	9.632	9.72	9.056	9.867	9.946	10.202	9.916	11.036	9.936	8.892	9.884	10.141	8.664	10.156	9.092	10.327	10.025	10.295	10.104	9.147	11.115	10.933	8.386	9.771	10.353	10.181	10.78	11.589	10.248	10.669	11.29	11.211	9.883	10.424	10.488	10.405	10.497	11.403	10.318	9.673	10.332	10.458	10.781	10.989	9.091
A_24_P365906	5.659	5.761	5.759	5.53	5.521	6.151	6.208	5.991	6.096	7.469	5.719	6.422	6.559	5.401	4.595	4.086	4.369	5.915	4.933	4.604	5.259	5.231	5.942	5.444	5.548	6.045	4.272	4.984	5.71	4.284	4.275	4.885	4.18	4.367	4.847	3.83	3.732	4.271	3.97	4.275	4.505	4.244	3.901	3.399	3.562	2.179	3.518	4.295	4.054
A_24_P365954	8.57	7.885	9.105	8.227	8.504	8.519	7.496	7.826	7.443	8.242	7.91	7.841	7.754	8.456	8.364	8.098	8.712	8.375	7.582	7.999	8.092	8.307	8.675	7.987	8.306	8.455	8.055	8.64	8.118	7.832	8.13	8.177	7.666	8.511	8.076	7.881	7.86	7.894	8.024	8.3	8.067	7.498	8.189	8.41	8.827	7.644	8.256	7.92	7.477
A_24_P365955	1.301	1.328	1.82	1.319	1.586	1.305	1.581	1.301	2.942	1.829	1.401	1.462	1.445	2.027	1.448	1.738	1.863	1.467	1.377	1.511	1.447	1.439	1.332	1.329	1.42	1.547	1.494	2.026	3.861	1.788	1.856	1.806	1.378	2.922	1.363	2.912	1.514	1.721	1.808	1.428	3.709	1.65	1.362	1.266	1.747	1.604	1.882	1.467	1.747
A_24_P365972	1.358	2.118	1.312	1.321	1.37	1.315	1.269	1.337	1.384	2.018	1.315	1.443	1.346	1.312	2.774	2.029	1.665	1.943	1.468	1.981	1.472	1.507	1.41	1.408	1.776	1.825	2.345	1.661	1.546	2.132	1.935	2.043	1.551	1.847	1.962	2.233	1.75	2.046	2.234	2.223	1.82	2.282	1.509	1.536	1.634	2.271	1.723	1.81	2.029
A_24_P365975	6.539	6.661	6.515	7.36	9.085	8.258	7.941	6.749	4.926	4.11	3.657	3.95	7.137	8.151	6.68	6.355	7.878	9.588	7.99	6.978	6.219	5.181	3.608	8.503	2.928	6.173	8.08	4.683	5.245	6.091	4.067	3.233	8.064	5.202	5.295	5.363	8.358	7.014	7.796	7.641	5.727	6.231	9.368	10.199	8.363	6.927	6.906	6.089	7.391
A_24_P366033	1.496	1.352	2.393	1.812	1.426	1.32	1.616	1.321	1.583	1.692	1.56	1.375	1.339	1.325	2.925	2.955	3.989	2.791	1.488	1.729	1.435	3.74	1.644	1.582	1.436	1.983	2.528	1.788	1.708	2.335	1.6	3.782	1.385	2.981	1.726	3.121	1.53	1.693	1.759	2.853	2.514	3.084	2.741	1.389	2.272	2.255	1.693	2.881	1.799
A_24_P366082	9.051	9.516	8.762	8.759	9.356	9.437	9.573	10.479	9.986	10.342	9.583	11.087	9.962	9.506	9.793	9.573	9.318	8.479	9.245	9.31	9.715	9.171	10.335	9.921	10.579	9.112	9.68	11.483	10.006	9.145	10.185	10.025	10.074	9.477	10.668	9.834	9.581	10.243	9.562	9.11	8.943	8.684	9.348	8.892	7.66	10.638	9.424	10.382	9.072
A_24_P366107	3.978	3.885	4.799	4.865	3.867	4.713	5.82	3.507	5.539	1.605	4.226	5.349	2.989	4.212	5.831	5.929	5.771	1.299	5.294	7.03	4.377	6.461	6.275	3.668	5.598	3.956	4.962	5.468	5.741	5.477	6.336	5.364	4.764	5.977	5.686	5.976	4.583	4.377	5.068	5.108	5.303	4.332	6.008	2.41	4.665	4.867	5.031	4.472	5.143
A_24_P366122	11.17	11.101	10.062	10.863	10.94	11.319	11.607	13.105	11.779	13.498	12.399	10.791	11.779	9.54	11.751	11.337	9.363	11.816	9.518	10.224	10.281	10.429	9.135	9.872	8.568	9.38	7.178	8.391	8.618	7.883	8.174	9.604	9.407	8.152	9.19	11.683	9.311	9.952	8.595	9.376	12.62	12.157	10.987	10.734	9.19	11.58	12.038	11.718	10.279
A_24_P366165	14.753	14.328	13.571	14.197	14.479	14.376	13.593	13.248	12.918	13.277	12.4	13.106	13.422	14.206	14.268	13.987	14.634	14.928	14.346	13.611	13.868	14.419	13.722	14.15	13.822	13.608	14.204	14.136	13.643	14.646	14.204	13.05	13.969	14.786	13.81	13.671	14.447	14.092	13.73	14.202	14.185	14.092	14.172	15.572	14.503	13.735	14.108	13.673	13.978
A_24_P366315	10.224	10.678	10.325	10.799	10.454	10.565	11.488	10.649	10.512	9.102	10.631	11.138	10.333	9.202	10.038	9.95	9.113	9.614	10.447	10.214	10.435	10.475	10.822	10.246	10.576	9.099	10.305	10.712	10.56	10.847	10.444	10.693	10.558	10.623	10.874	10.718	10.223	10.116	10.8	9.604	10.803	10.619	10.624	10.335	9.897	10.579	10.055	9.765	10.176
A_24_P366390	8.301	9.275	9.754	9.449	8.505	8.917	11.718	10.197	10.076	6.391	9.45	10.29	9.468	10.374	9.832	9.938	9.624	7.342	9.791	9.529	10.452	9.087	10.327	10.504	10.514	9.278	10.618	9.751	9.358	9.339	10.205	8.786	9.385	9.554	8.957	9.396	10.09	9.403	10.37	8.07	9.412	10.641	9.69	10.035	10.331	9.524	9.565	9.039	9.966
A_24_P366415	11.999	12.759	12.786	12.909	12.688	12.605	12.558	11.331	11.942	11.749	12.397	12.024	11.571	12.59	12.701	12.444	13.271	12.555	12.345	12.831	12.689	13.006	12.27	12.19	12.266	12.218	12.208	12.087	12.259	12.295	12.451	13.312	12.378	12.617	12.587	12.389	11.9	11.846	11.961	12.973	12.193	12.414	12.609	11.5	12.823	11.916	11.994	12.069	11.582
A_24_P366445	12.686	13.512	13.553	13.088	13.172	13.165	13.586	12.308	12.845	12.657	13.647	12.906	12.801	12.65	12.907	12.917	13.745	13.314	12.546	12.897	12.845	13.418	12.388	12.369	12.341	12.333	12.536	12.174	12.482	12.302	12.262	13.353	12.629	12.668	12.701	13.015	12.036	11.817	11.726	13.189	12.557	13.375	12.933	12.632	13.178	12.492	12.704	12.452	12.337
A_24_P366457	12.838	13.554	12.358	14.256	13.41	13.213	12.322	12.261	12.033	12.687	13.467	11.98	12.351	12.483	12.228	12.371	12.799	14.012	12.571	12.073	12.335	13.399	12.381	12.6	11.964	12.703	12.55	12.385	12.121	12.825	12.379	13.427	12.704	12.695	12.54	12.748	12.8	12.506	12.261	13.724	12.186	12.96	13.802	12.519	12.834	12.563	13.268	13.03	12.587
A_24_P366465	7.755	5.846	6.909	8.275	7.658	7.492	7.327	6.029	5.721	4.858	7.394	6.49	5.044	6.349	6.56	4.445	7.368	5.906	6.071	5.714	5.614	6.845	5.752	5.189	5.995	5.915	6.017	6.307	5.394	4.761	5.737	7.268	7.622	5.283	5.646	4.566	7.201	7.54	4.968	4.719	3.865	3.445	6.653	2.457	3.626	3.924	4.36	4.712	4.086
A_24_P366493	5.839	6.088	5.625	4.714	5.14	5.275	3.228	6.236	6.03	3.142	5.361	6.684	3.525	1.784	4.81	4.579	2.145	2.399	4.705	3.52	4.094	4.348	4.659	3.046	3.484	3.029	2.302	4.17	4.362	1.254	1.295	4.05	4.083	1.785	1.258	4.855	5.649	4.826	3.426	3.721	4.184	4.932	4.489	2.108	1.37	5.214	4.83	4.453	4.772
A_24_P366495	11.372	11.407	12.016	10.881	11.125	11.213	11.996	10.42	10.689	10.253	11.062	10.651	10.644	10.74	11.226	11.043	11.231	12.099	10.942	10.179	10.515	11.666	10.545	10.819	10.618	11.201	11.277	10.143	10.814	11.006	11.565	10.365	10.75	10.935	11.164	10.657	10.351	10.439	10.972	10.925	10.217	11.397	10.255	11.252	10.972	9.993	10.333	9.535	10.185
A_24_P366509	4.339	4.052	4.622	4.084	4.569	5.019	5.024	3.713	4.416	5.33	4.968	4.766	5.035	4.806	4.53	4.986	4.079	3.098	4.422	4.02	4.23	3.863	4.116	4.53	3.717	4.365	3.998	3.726	3.938	3.999	3.77	3.656	2.703	3.997	1.363	3.809	4.008	3.283	3.968	3.349	3.445	4.271	3.331	4.443	4.836	4.344	4.442	4.628	3.852
A_24_P366526	14.374	14.831	14.86	14.637	14.525	14.467	14.426	13.766	14.719	14.063	14.781	14.25	14.183	14.852	14.976	15.093	14.701	14.968	14.491	14.656	14.395	14.737	14.781	14.956	14.397	14.467	15.675	14.411	14.148	14.376	14.979	15.201	14.62	15.207	14.876	14.965	14.445	14.221	14.542	14.852	13.839	14.411	14.876	14.717	16.174	14.374	14.855	14.86	14.395
A_24_P366535	9.797	10.332	10.505	9.965	9.602	9.008	10.456	8.932	9.064	9.584	8.551	7.803	9.4	10.634	10.456	10.438	11.035	11.223	9.727	10.273	10.171	9.52	9.65	9.83	10.232	10.319	11.036	10.292	10.112	11.222	10.366	10.318	10.239	10.979	10.551	10.244	10.064	9.936	10.453	10.451	10.616	10.901	10.723	10.945	10.82	9.815	9.992	10.192	9.734
A_24_P366546	14.771	15.308	14.615	14.97	14.808	14.945	15.336	14.564	14.359	14.8	14.302	14.411	14.862	15.35	14.968	14.857	15.977	16.374	14.948	14.551	14.359	15.41	14.415	14.773	14.32	14.94	14.887	14.615	14.432	14.308	14.727	14.111	14.608	14.298	14.462	14.694	14.876	14.51	14.409	15.35	13.832	14.696	14.668	14.338	14.764	14.81	15.026	15.066	14.783
A_24_P366555	1.578	1.23	2.79	2.074	1.846	1.809	2.002	1.725	1.727	1.278	1.462	2.294	1.251	1.85	2.799	3.456	4.212	2.942	2.951	2.952	2.551	3.475	3.326	1.957	3.265	1.302	2.174	2.503	1.958	3.783	2.495	3.416	2.363	4.34	1.719	1.279	3.141	2.702	2.703	3.79	1.48	2.142	3.464	2.83	2.797	1.285	3.955	4.757	2.924
A_24_P366566	7.778	8.157	8.14	8.127	8.27	8.625	8.797	8.933	8.771	9.931	9.098	9.335	9.1	8.176	6.5	5.531	5.906	7.948	7.024	6.353	7.476	7.485	7.906	7.675	7.682	7.59	6.414	7.116	7.495	6.235	5.594	7.898	6.861	5.691	7.478	5.694	5.951	6.62	5.946	6.31	7.247	6.116	6.52	5.969	5.74	5.729	5.831	5.985	5.971
A_24_P366607	2.056	2.035	2.252	2.734	2.409	2.387	2.462	3.065	3.277	3.84	3.232	3.632	4.132	3.563	1.337	1.405	1.278	2.331	2.367	3.106	2.376	2.737	2.85	1.925	1.921	1.387	1.35	1.319	2.655	1.528	2.412	1.229	1.137	1.211	1.492	2.914	2.668	1.325	1.562	1.288	1.338	1.379	1.198	1.665	1.306	1.54	1.353	1.324	2.834
A_24_P366644	2.942	2.39	1.516	3.057	3.147	1.904	1.841	2.731	2.72	2.985	1.855	1.834	1.855	2.803	4.46	2.435	3.244	3.821	3.151	1.489	3.215	2.402	3.342	1.844	3.465	3.71	3.634	3.758	3.148	2.825	1.37	4.669	3.415	2.254	1.268	3.229	3.959	4.345	1.612	1.435	5.599	1.655	5.314	4.009	4.349	1.9	1.643	3.128	1.54
A_24_P366652	3.06	3.414	4.876	2.083	2.405	2.314	1.988	3.576	4.14	5.866	2.478	3.548	4.837	2.889	3.37	2.902	2.546	5.033	3.894	3.567	3.147	3.006	3.387	3.108	2.795	3.317	3.052	2.816	2.843	2.248	3.377	2.374	3.899	2.588	2.655	3.284	3.079	4.304	2.349	2.372	2.468	3.602	1.682	1.852	2.054	2.355	3.581	2.608	2.255
A_24_P366656	7.787	8.137	8.607	8.078	7.409	7.916	7.84	8.782	9.038	8.812	8.247	9.145	8.443	8.05	8.181	8.135	6.683	8.464	8.312	8.189	9.015	8.049	9.729	8.362	10.306	8.412	7.902	9.378	8.22	8.113	7.438	8.41	8.35	8.838	8.014	7.749	8.2	8.514	8.471	8.684	8.549	8.899	7.889	7.934	7.024	8.612	8.102	7.741	8.524
A_24_P366670	6.744	6.033	6.16	6.893	6.517	6.609	7.962	7.278	6.921	7.691	6.778	7.342	9.237	7.043	5.667	5.966	5.108	6.712	5.67	6.066	5.723	6.038	5.799	5.862	5.184	5.086	5.107	5.037	4.909	4.492	4.745	5.466	5	3.229	5.462	6.051	4.159	4.805	4.995	4.74	5.076	6.046	5.225	5.71	5.443	5.65	5.661	5.475	6.151
A_24_P366735	8.91	9.338	8.691	8.88	8.884	8.981	9.775	10.043	9.924	10.825	9.718	9.722	9.589	8.35	8.652	8.473	7.878	9.316	7.611	8.553	9.144	8.703	8.891	8.877	8.844	9.166	8.439	8.839	8.719	8.501	8.41	9.674	9.174	8.606	8.704	8.029	8.583	9.392	8.719	8.091	9.061	8.748	8.352	7.87	8.047	8.105	8.119	8.285	8.303
A_24_P366749	2.374	3.405	3.228	2.554	3.694	3.046	3.785	2.858	2.691	3.657	2.638	1.959	3.422	4.547	3.631	4.385	5.658	4.895	3.637	4.077	3.739	3.867	2.368	4.764	2.475	2.78	4.425	3.483	3.146	3.661	4.007	2.087	4.091	4.538	2.1	3.553	3.957	4.402	4.554	3.487	2.696	3.812	3.824	5.306	3.738	4.053	4.417	3.63	5.058
A_24_P366768	9.058	9.188	8.449	9.476	9.205	8.97	7.071	7.098	7.41	8.816	7.735	7.155	7.324	7.933	9.448	8.706	9.951	10.569	8.74	7.972	7.914	9.335	7.706	8.094	7.598	8.317	7.805	8.027	7.405	7.791	7.493	8.555	8.558	7.309	8.37	9.073	9.009	8.927	7.733	8.991	8.319	8.79	9.134	7.794	8.28	8.616	8.997	9.288	8.183
A_24_P366777	8.553	8.992	8.783	8.117	8.401	8.867	11.424	10.166	9.711	6.933	8.76	9.753	9.395	9.61	8.822	9.122	9.563	9.122	9.697	8.937	9	8.258	8.921	9.719	9.26	8.141	9.48	8.795	8.994	8.382	9.853	8.872	9.873	8.772	8.507	9.092	9.135	9.567	9.388	8.303	8.871	9.386	9.469	10.256	9.376	9.579	9.633	9.232	10.08
A_24_P366787	6.526	6.636	5.987	6.131	6.609	6.901	7.042	7.379	6.447	7.901	6.517	7.223	7.008	7.358	5.102	4.298	7.382	6.939	6.12	5.072	6.13	4.323	7.84	6.705	6.115	5.847	6.259	8.016	6.325	5.159	4.391	6.053	5.766	4.368	5.441	5.271	5.888	6.171	6.74	5.545	5.783	4.566	6.747	7.985	5.018	5.353	4.554	4.516	6.405
A_24_P366845	1.587	2.093	1.34	1.528	2.249	1.735	2.016	1.339	2.267	3.622	2.185	1.428	1.514	1.574	2.96	1.958	1.615	2.334	1.854	1.92	1.443	1.947	1.44	1.383	1.598	2.237	1.58	1.763	1.47	2.082	1.949	2.043	1.64	1.889	2.036	2.341	1.739	2.062	2.16	2.219	2.741	4.76	2.357	1.959	1.835	2.119	2.428	2.485	2.663
A_24_P366859	3.162	2.754	3.289	2.823	2.86	3.178	2.559	3.387	3.659	4.39	2.714	3.244	3.05	5.28	3.14	3.857	3.869	1.305	2.957	4.69	3.943	3.435	3.909	3.634	4.247	4.098	3.549	4.356	3.991	3.46	4.716	4.444	4.262	3.772	4.687	4.494	3.306	3.774	4.661	3.215	3.916	4.3	3.886	3.944	3.426	4.411	3.896	5.356	5.148
A_24_P366967	5.268	5.737	6.57	6.361	4.61	5.196	7.405	5.808	6.443	3.694	5.974	6.556	5.23	5.121	6.483	6.522	6.685	5.775	5.987	5.217	5.554	5.163	7.378	5.38	6.006	5.48	6.138	6.12	5.153	6.552	6.647	7.121	5.456	6.152	5.561	5.792	6.182	5.761	6.738	6.304	6.517	7.124	6.465	6.769	6.96	5.905	5.502	6.149	6.124
A_24_P366989	6.113	5.648	6.498	6.148	5.956	6.01	6.213	5.651	6.19	7.321	5.712	5.377	6.11	5.896	6.115	6.695	6.082	4.999	5.071	6.002	5.523	6.041	6.515	5.202	6.155	6.191	6.179	6.41	6.015	6.523	6	6.858	5.504	6.552	6.038	6.672	5.589	5.466	6.385	6.139	5.601	6.96	5.536	5.527	6.148	6.213	6.215	7.035	5.857
A_24_P366994	5.939	6.012	6.007	5.604	5.594	5.361	6.178	5.341	5.679	6.772	5.805	5.268	5.135	5.404	5.827	6.171	5.627	5.543	4.689	5.412	5.184	5.572	5.899	5.052	5.639	5.817	5.431	5.821	5.435	5.997	5.521	6.36	5.046	6.247	5.929	6.169	5.021	5	5.659	5.843	4.888	6.258	5.143	5.103	5.561	5.95	5.672	6.459	5.555
A_24_P367063	14.768	14.417	14.467	14.743	14.743	14.839	15.006	14.587	14.048	14.232	14.506	14.94	15.148	15.214	14.232	14.019	14.965	14.668	14.637	14.63	14.304	14.639	14.46	13.906	15.157	14.538	14.889	15.06	14.805	15.123	14.729	14.219	14.677	14.968	15.181	14.741	15.178	14.717	14.717	14.81	14.118	14.873	14.982	14.289	15.035	14.473	14.326	14.46	14.067
A_24_P367069	14.193	13.664	14.346	14.778	14.44	14.54	15.242	14.158	13.738	13.705	14.232	14.056	14.363	15.083	14.108	13.891	15.017	14.719	14.493	14.156	14.56	14.114	13.997	14.374	14.02	14.553	14.356	14.31	13.716	14.704	14.241	13.878	14.152	14.417	14.02	14.156	14.606	14.283	14.118	14.283	14.479	14.227	14.493	15.295	15.194	13.908	14.183	14.338	13.883
A_24_P367079	4.705	4.333	3.704	4.095	4.513	4.941	5.418	4.629	4.782	6.163	4.835	4.049	7.563	4.726	2.942	2.18	4.18	7.828	3.421	3.42	3.965	3.812	2.299	3.609	3.794	2.68	3.411	3.672	3.703	5.464	2.172	3.172	2.731	2.745	2.574	2.394	3.6	2.311	4.323	4.652	2.458	5.336	3.924	5.777	5.372	2.824	2.709	2.347	3.745
A_24_P367100	12.065	11.611	10.331	11.851	12.882	11.847	10.203	14.764	13.703	15.522	11.616	12.07	14.348	10.893	14.277	13.944	9.571	10.633	11.536	11.624	11.926	11.114	11.447	10.971	11.238	14.43	10.787	11.896	10.87	11.658	10.095	12.467	14.118	11.765	12.446	11.99	13.227	13.77	11.641	12.726	11.811	11.994	10.856	7.766	10.259	12.501	11.728	12.833	14.684
A_24_P367109	10.331	10.709	10.925	10.307	10.414	10.415	10.075	10.049	10.214	10.15	10.527	10.032	10.391	10.663	10.374	10.181	10.644	10.187	10.441	9.854	10.075	9.982	10.377	10.493	10.434	10.604	10.766	10.617	10.5	10.123	10.063	10.023	9.939	10.097	9.833	9.7	10.141	9.844	10.28	10.074	9.851	9.901	10.629	11.258	10.78	9.637	9.993	9.388	9.758
A_24_P367138	5.063	5.531	5.221	5.171	5.044	5.491	5.9	5.579	5.583	6.611	5.863	6.525	6.617	5.711	4.425	4.599	4.334	5.386	5.32	5.431	5.354	5.485	5.902	5.582	5.888	5.329	4.85	5.354	5.267	4.272	4.666	5.002	4.665	4.265	4.876	4.732	4.206	4.528	4.601	4.531	5.349	4.844	4.787	5.428	4.654	5.311	4.786	4.958	5.285
A_24_P367139	12.484	12.389	12.036	12.876	11.728	12.599	12.754	11.619	11.646	12.006	12.055	11.392	12.039	12.467	12.736	12.171	13.422	13.617	12.801	12.719	12.562	13.246	12.171	12.592	11.677	12.673	12.548	12.182	11.946	13.626	12.858	12.674	12.609	12.958	12.097	11.568	12.443	12.523	12.554	12.938	12.797	12.372	12.984	13.22	13.093	11.86	12.122	12.096	11.672
A_24_P367169	7.433	7.533	6.987	7.915	7.27	7.412	6.096	7.484	6.57	8.171	7.808	6.771	6.286	5.184	8.197	7.925	7.271	8.112	7.22	6.505	6.921	7.101	7.476	5.423	6.909	7.214	5.234	6.677	5.673	6.181	5.954	8.081	7.283	6.399	6.631	7.641	7.85	7.309	6.027	8.301	8.099	7.692	8.101	5.888	6.477	7.956	8.233	8.201	7.925
A_24_P367191	14.512	13.891	13.978	16.082	14.985	14.826	14.828	14.102	13.536	13.608	15.063	14.158	14.289	14.928	13.814	13.838	14.675	14.712	14.378	14.202	14.649	14.535	14.119	14.571	13.676	14.121	14.518	13.994	13.985	14.101	13.949	14.392	14.02	14.23	13.659	14.202	14.328	13.889	13.605	14.737	14.217	14.449	14.884	14.25	14.968	14.097	14.289	14.221	14.293
A_24_P367199	13.559	13.514	13.186	13.876	13.81	13.895	14.865	13.873	13.668	13.79	13.528	13.754	14.024	14.334	13.476	13.438	14.159	14.903	13.861	13.724	13.696	13.575	13.432	13.933	13.612	13.922	13.824	13.356	12.946	13.739	13.819	13.222	13.797	13.863	13.768	13.768	13.852	13.667	13.246	13.866	13.382	13.683	13.73	14.33	14.156	13.415	13.744	13.078	13.502
A_24_P367211	2.902	2.237	3.527	2.982	2.708	2.552	3.683	2.632	3.546	2.864	3.197	3.113	2.783	2.563	4.407	4.667	3.627	2.559	3.49	3.25	3.181	3.602	2.974	2.155	2.547	3.145	4.005	2.877	3.444	4.997	4.115	5.242	2.419	4.036	2.261	2.531	3.125	1.655	3.348	4.233	3.821	3.627	4.1	3.822	4.672	3.336	3.061	4.277	2.965
A_24_P367227	3.123	3.238	4.759	4.585	3.777	3.918	5.418	3.036	4.388	3.537	5.275	3.473	3.091	3.794	4.483	3.971	5.167	3.824	4.431	3.856	2.953	4.904	3.717	3.517	2.903	3.716	4.238	3.694	2.956	4.043	5.21	4.941	3.654	4.428	1.216	2.847	4.186	3.539	3.911	1.529	5.052	4.426	5.146	5.779	4.188	3.685	3.318	4.576	1.254
A_24_P367242	6.115	5.414	6.365	6.454	6.347	6.385	7.11	6.127	6.128	6.669	6.373	7.167	6.506	5.443	5.442	4.593	5.515	6.271	5.3	4.759	5.693	5.161	6.136	5.579	5.279	5.221	4.717	5.535	5.468	4.153	8.444	5.154	5.413	6.364	3.328	4.479	4.657	4.817	4.265	4.86	4.177	3.927	4.968	5.13	5.545	4.392	3.97	4.364	4.804
A_24_P367247	5.377	4.982	4.838	5.855	4.537	5.056	5.564	4.934	4.997	5.593	5.506	4.654	5.361	4.781	4.318	4.012	4.415	5.211	4.115	3.233	4.568	4.597	4.69	4.392	4.338	4.437	3.969	4.311	4.298	3.648	8.456	4.167	3.941	6.39	4.27	3.344	3.741	3.678	3.767	3.597	2.82	3.721	3.886	4.086	4.787	3.433	2.269	3.848	3.341
A_24_P367249	6.273	6.617	6.516	8.02	6.498	7.596	6.764	7.841	7.056	6.811	8.092	6.816	6.735	4.147	6.786	5.494	4.056	3.679	5.684	7.127	7.402	6.894	7.171	5.903	6.206	6.378	5.9	7.731	5.779	6.594	1.136	7.954	6.089	7.886	6.21	4.763	6.61	7.973	6.137	6.089	6.562	4.531	6.296	1.373	4.929	6.023	5.83	5.353	5.025
A_24_P367259	7.516	7.342	7.752	7.683	7.163	7.586	7.647	7.453	7.563	7.589	8.617	7.564	6.726	6.965	7.666	7.061	7.511	5.937	7.146	7.494	7.664	6.97	7.306	7.194	8.113	7.781	7.451	7.814	7.219	8.632	7.73	7.965	7.511	7.636	7.921	7.16	7.403	7.314	7.229	7.08	8.289	7.605	7.778	7.605	7.718	6.935	7.095	6.993	6.65
A_24_P367282	5.459	5.503	5.987	5.955	5.394	5.635	6.031	5.642	4.311	5.002	5.194	4.685	5.276	5.78	5.347	5.001	5.337	5.527	5.237	4.242	4.558	6.762	4.38	4.704	4.256	4.354	4.908	4.671	4.661	5.997	6.539	4.769	5.778	4.938	3.921	3.427	5.53	5.589	4.982	4.386	3.056	3.56	5.405	5.001	5.131	4.465	4.459	4.679	3.986
A_24_P367289	5.188	4.004	4.315	4.57	4.138	4.827	7.777	5.31	3.171	4.686	6.561	4.818	3.872	5.595	2.272	1.389	5.846	6.225	4.763	6.338	5.357	7.27	3.632	5.559	5.485	6.492	7.342	5.397	6.253	6.436	4.373	5.541	4.587	6.241	5.327	5.029	5.463	5.274	5.762	5.667	6.769	6.046	5.984	5.733	8.713	4.449	4.679	3.819	4.913
A_24_P367326	5.467	4.937	5.568	5.699	5.625	5.15	4.71	4.697	5.563	4.801	5.279	4.826	3.874	4.635	5.375	5.397	5.939	4.283	5.389	5.133	5.147	4.878	4.998	4.699	5.407	5.605	5.427	5.844	5.288	6.027	5.724	6.07	5.709	6.616	5.823	4.809	5.279	5.226	4.805	5.396	4.952	4.912	4.895	4.991	5.428	4.885	5.143	5.42	4.536
A_24_P367329	8.141	9.086	8.835	8.328	7.916	7.983	6.538	6.052	6.564	7.451	7.478	6.889	7.086	7.71	8.821	8.781	8.261	8.734	8.116	7.861	7.976	9.516	8.216	7.598	8.614	8.506	7.78	8.448	7.966	9.862	9.213	9.358	7.481	9.36	9.138	9.277	7.206	7.579	8.41	9.405	8.418	9.167	8.797	8.13	8.03	7.823	8.598	9.147	7.851
A_24_P367360	14.764	14.542	14.212	14.833	14.637	14.773	14.948	13.368	13.246	13.581	14.024	13.759	13.437	14.583	14.342	14.172	15.631	15.339	14.639	14.458	14.641	15.135	14.597	14.793	14.395	14.673	15.044	14.823	13.92	14.15	14.523	13.98	14.204	14.632	14.252	14.124	14.225	14.332	14.123	13.85	13.724	14.281	14.277	14.714	14.599	13.814	14.449	14.562	13.702
A_24_P367369	12.389	12.697	12.077	12.599	11.643	12.517	12.371	11.407	11.191	11.951	11.903	11.347	11.28	11.903	12.047	11.703	12.468	13.184	11.988	11.811	11.596	12.556	11.216	11.663	10.816	11.896	11.721	11.388	11.162	12.022	11.533	11.505	11.656	11.473	10.899	11.197	11.949	11.79	11.231	12.307	11.831	12.109	12.35	12.491	12.232	11.467	11.902	11.933	11.541
A_24_P367397	6.509	7.317	6.666	7.335	6.779	6.7	7.979	6.072	6.689	5.925	6.338	6.312	5.987	6.576	6.324	6.264	8.586	6.81	6.557	7.336	6.835	7.148	6.837	6.699	7.008	6.387	7.165	6.45	6.438	7.103	7.066	6.88	6.643	7.442	6.91	6.354	6.356	6.464	6.484	6.619	6.89	7.472	7.039	7.197	8.071	6.18	6.254	6.547	5.777
A_24_P367399	9.949	10.623	10.173	10.603	10.447	10.306	10.129	9.508	9.208	10.71	9.555	8.958	9.776	9.781	10.289	10.128	10.501	11.954	10.38	9.306	9.806	10.898	9.38	9.659	8.849	9.951	9.248	9.284	8.689	9.763	9.578	10.49	11.029	9.944	10.18	10.609	11.196	11.127	9.886	11.182	10.216	11.029	11.083	9.832	9.701	10.592	11.008	10.805	10.375
A_24_P367410	3.328	3.806	3.708	3.407	4.119	4.461	4.425	4.593	4.286	5.16	5.178	5.892	3.817	2.948	2.296	1.796	1.546	3.81	1.784	2.099	3.059	3.114	4.221	3.529	2.27	3.692	2.519	3.254	2.411	1.965	1.477	2.874	1.921	3.178	2.261	1.932	1.709	1.783	3.049	2.076	2.077	2.094	3.46	1.449	1.319	1.986	1.526	1.73	1.783
A_24_P367421	6.101	6.526	6.475	7.011	6.825	6.769	7.373	6.927	6.564	3.719	6.467	5.778	5.725	6.355	6.138	6.116	6.372	6.32	6.934	5.538	6.699	7.003	6.254	6.257	5.924	5.484	5.425	5.962	6.247	5.314	6.174	5.512	6.698	5.29	5.732	6.395	7.425	6.683	5.988	5.805	5.988	7.557	6.713	5.519	6.369	6.597	7.162	6.484	6.709
A_24_P367432	6.875	8.133	6.052	7.172	8.493	8.093	4.66	5.629	5.154	5.332	3.725	3.421	6.859	5.444	10.075	10.577	8.559	8.422	8.953	6.334	4.644	3.811	6.858	8.367	4.072	5.711	6.37	3.724	5.324	6.11	4.567	4.005	7.726	5.822	4.704	5.144	9.601	7.887	7.339	7.522	5.615	6.976	7.414	10.275	7.753	6.324	8.358	5.611	7.108
A_24_P367439	2.926	2.918	2.817	3.26	3.057	3.07	3.766	3.966	4.184	1.244	3.12	4.101	3.865	3.36	3.637	3.161	3.326	1.677	3.28	2.233	2.72	2.707	2.863	2.691	3.223	1.296	3.476	3.687	2.93	4.124	4.836	4.002	4.109	4.128	3.853	3.648	4.022	3.478	4.069	3.691	2.631	3.416	3.693	4.363	3.729	3.947	3.524	3.311	4.038
A_24_P36745	8.499	8.293	8.63	8.688	8.681	8.51	7.563	7.273	7.443	7.476	7.761	7.403	7.231	7.524	8.439	8.773	8.672	8.095	8.226	8.365	7.98	8.376	7.797	7.842	6.874	7.194	8.135	7.495	8.856	8.623	7.727	7.574	7.881	8.025	7.802	8.49	8.088	7.733	6.705	9.033	9.044	9.48	7.975	7.865	8.819	8.298	9.079	8.42	8.438
A_24_P367454	5.196	6.074	7.167	5.219	6.082	5.839	4.781	5.692	6.956	4.463	4.55	4.095	5.094	6.457	5.718	5.924	7.657	7.244	6.586	5.382	5.134	2.244	4.823	6.655	3.186	4.402	6.237	4.756	5.633	5.461	5.345	4.343	6.38	4.422	4.969	5.253	6.532	6.2	6.112	6.202	5.118	6.224	5.715	8.305	6.405	5.7	6.106	5.626	5.793
A_24_P367473	6.708	5.844	7.225	6.596	6.573	6.608	8.112	7.497	6.797	7.108	6.819	7.702	8.549	8.005	6.497	6.401	6.835	7.868	6.36	6.318	6.729	6.899	7.154	8.068	5.973	5.901	5.844	6.016	5.837	5.352	6.068	5.625	6.139	5.612	5.814	6.163	6.109	6.663	6.633	5.501	5.721	6.969	6.745	6.373	7.219	6.733	6.348	6.256	6.845
A_24_P367481	1.313	1.327	1.34	1.338	1.32	1.309	1.284	1.291	1.346	1.971	1.293	1.237	1.721	1.277	1.378	1.596	1.316	1.504	1.333	1.52	1.345	1.358	1.338	1.309	1.383	1.52	1.38	1.366	1.28	1.456	1.402	2.219	1.941	1.477	2.077	1.688	1.373	1.396	1.896	1.664	1.71	1.902	1.532	1.295	1.32	1.666	1.405	1.591	1.561
A_24_P367496	4.908	5.255	5.272	4.687	4.306	4.711	4.153	4.267	5.441	7.058	6.252	5.627	6.467	5.423	4.022	3.687	3.634	5.572	2.762	3.92	3.923	4.772	4.752	4.302	4.45	4.651	3.356	4.001	4.491	3.329	3.369	4.271	3.69	3.367	2.346	3.696	3.135	2.373	3.536	3.845	3.38	3.74	3.028	3.439	3.452	3.62	3.572	3.433	2.924
A_24_P367507	2.472	1.77	1.54	1.888	4.673	1.602	1.9	3.769	2.12	2.204	2.059	1.432	2.466	1.798	2.217	1.268	1.256	1.264	2.299	4.477	2.37	1.829	2.25	1.969	2.033	1.337	1.286	3.347	1.258	1.304	1.239	2.956	1.241	1.287	1.254	1.319	1.261	1.273	1.333	1.263	1.624	3.126	2.08	1.578	1.284	1.293	1.246	1.299	2.686
A_24_P367543	7.082	7.415	6.573	6.552	7.1	6.942	8.342	8.579	8.965	8.368	7.558	8.272	9.286	7.648	7.129	7.184	6.903	8.271	7.455	7.745	6.923	6.75	7.246	7.889	8.163	7.955	6.864	6.898	7.325	7.824	8.346	7.65	8.772	6.927	8.476	8.144	7.241	8.777	8.352	7.269	7.547	6.809	7.783	9.046	7.335	7.686	7.811	7.26	7.545
A_24_P367561	7.928	7.371	7.099	7.034	6.976	7.044	7.067	7.787	7.204	7.167	7.86	9.12	7.155	6.929	6.691	6.821	6.929	5.633	6.479	7.933	6.992	7.448	7.488	6.449	8.21	8.604	6.702	7.156	7.226	7.136	7.723	8.539	6.842	7.343	7.971	7.963	6.794	7.025	7.089	7.397	7.562	6.927	7.288	6.119	7.358	6.778	7.356	6.982	7.006
A_24_P367571	5.078	5.286	5.524	5.053	5.293	4.199	6.673	5.228	5.865	6.908	6.13	6.505	5.918	5.836	3.908	4.251	4.702	5.807	5.023	5.92	5.206	5.844	5.995	6.125	5.245	5.261	4.553	4.805	5.266	4.59	5.066	4.638	3.664	4.331	4.404	4.4	4.87	4.318	4.24	4.41	4.271	4.136	3.878	4.474	4.911	4.236	4.332	4.607	4.125
A_24_P367576	6.097	6.58	6.683	5.768	6.483	6.448	6.941	8.106	7.539	7.665	6.577	7.329	7.655	7.727	6.329	6.279	7.048	6.69	7.293	7.009	6.868	6.055	6.525	7.38	6.786	6.969	7.014	6.997	6.66	6.456	6.665	6.24	7.132	6.041	6.982	6.654	7.273	7.02	6.869	6.034	6.788	6.679	6.55	7.837	6.872	6.922	6.355	6.181	7.112
A_24_P367601	2.994	3.348	3.49	3.154	3.577	4.557	4.879	3.405	3.584	5.845	4.446	3.388	4.034	4.33	1.688	2.065	2.354	3.734	2.784	1.928	3.349	3.63	1.564	1.978	3.291	3.381	1.711	3.241	3	2.881	2.012	3.654	1.426	3.768	3.686	2.198	2.753	2.138	3.119	1.674	2.427	2.21	1.72	2.385	1.908	2.333	1.842	3.09	2.165
A_24_P367602	5.189	5.292	8.003	5.853	8.076	5.852	6.632	5.337	5.609	5.47	7.388	6.06	5.509	8.109	5.846	5.54	8.676	7.923	5.13	5.355	5.438	9.335	4.673	6.132	5.832	6.197	5.927	4.585	7.734	7.173	5.737	6.519	5.398	6.874	3.72	4.245	5.452	5.132	4.18	6.881	4.838	4.574	5.642	6.16	9.562	4.131	6.694	4.239	5.207
A_24_P367623	4.376	3.891	4.299	5.019	3.857	4.416	4.707	4.324	3.929	4.221	4.314	4.61	4.026	4.341	4.303	4.542	5.694	3.786	4.673	5.013	4.284	5.815	5.465	3.75	5.305	4.913	4.679	6.223	5.729	5.433	4.708	5.422	4.659	5.573	4.415	3.354	4.086	4.521	5.173	4.895	4.712	4.672	5.243	4.387	5.306	4.593	4.36	4.481	4.962
A_24_P367645	1.619	2.622	4.426	2.119	1.861	1.429	3.062	1.684	1.233	1.28	5.223	1.296	1.257	1.214	1.207	1.238	1.178	2.971	1.557	1.289	1.211	1.581	1.306	2.07	1.81	1.26	6.988	1.228	1.179	1.238	1.065	3.468	1.339	1.24	3.006	1.239	2.488	0.926	1.258	1.178	1.381	1.288	1.225	3.469	2.72	2.646	1.224	1.226	4.064
A_24_P367666	8.268	9.811	9.128	8.044	8.346	8.576	9.901	9.222	9.469	7.866	9.042	10.246	8.407	9.518	9.104	8.964	9.289	9.31	9.576	8.53	8.433	8.871	9.127	8.863	9.129	8.544	9.617	8.649	8.725	8.986	10.012	8.334	8.866	8.795	8.625	8.611	8.94	8.661	9.038	9.229	8.528	9.556	9.143	10.069	10.234	8.892	8.922	8.267	8.517
A_24_P367749	3.481	3.869	1.196	2.49	2.743	2.89	2.397	3.388	3.316	3.946	4.389	4.373	2.781	1.806	3.769	3.986	2.959	1.18	2.577	3.314	3.023	3.223	3.468	2.2	3.801	3.318	2.38	4.272	2.48	1.184	3.158	4.621	2.986	1.358	4.673	5.357	3.5	4.149	3.433	3.811	3.676	5.634	4.305	1.629	2.393	4.798	4.272	4.532	4.727
A_24_P367752	7.725	7.693	7.924	7.646	6.71	7.266	7.639	6.963	7.756	7.557	7.674	8.19	6.646	6.622	7.337	7.27	6.048	8.45	6.764	8.153	7.514	10.084	7.868	7.115	8.105	8.065	6.873	9.861	6.833	7.448	7.013	7.986	7.144	8.287	9.556	9.302	7.477	7.067	7.731	8.429	7.792	7.085	8.689	7.668	5.87	7.518	7.39	9.197	7.77
A_24_P367762	2.386	3.594	3.152	2.599	1.888	1.691	3.551	2.214	2.232	3.018	2.293	2.496	2.961	2.268	2.495	1.852	2.514	1.701	1.874	2.788	1.55	2.359	2.341	2.112	4.043	3.747	2.834	3.007	1.6	1.741	2.625	2.429	2.105	1.82	2.619	2.106	1.528	1.959	2.234	2.427	2.651	2.9	2.751	2.627	2.724	1.988	1.606	2.536	1.871
A_24_P367776	7.66	7.053	9.76	8.68	8.138	7.922	2.35	7.411	8.079	7.503	7.734	8.357	7.131	6.054	9.116	9.083	5.22	8.689	8.419	7.146	7.474	8.353	9.531	7.983	9.141	8.724	6.431	9.571	8.716	7.294	8.75	9.671	8.145	8.273	8.599	9.07	8.286	8.532	7.792	9.491	7.622	7.196	6.035	5.187	4.563	8.984	8.881	10.244	8.546
A_24_P367804	4.876	4.707	5.552	4.607	4.948	5.138	5.446	5.822	5.716	6.106	6.129	6.148	5.754	5.949	5.429	5.997	6.04	4.37	6.511	5.301	7.506	4.956	6.455	6.502	5.688	5.478	6.091	6.709	5.726	4.305	5.748	5.792	4.367	4.709	5.198	5.767	5.072	5.933	6.423	4.416	6.125	7.068	5.508	4.955	5.207	7.209	6.378	5.095	7.037
A_24_P367812	12.954	12.592	11.628	12.503	12.708	12.934	13.508	14.516	13.813	14.644	13.665	13.42	13.6	11.438	12.83	11.744	11.726	12.563	11.396	11.799	12.251	11.858	11.356	11.585	12.513	12.688	11.423	11.675	11.397	11.175	10.891	12.336	12.461	11.097	12.007	12.062	12.777	12.876	11.303	11.771	14.717	12.197	13.24	13.341	12.506	12.242	12.55	12.235	11.145
A_24_P367840	1.222	1.216	1.234	1.198	1.212	1.178	1.137	1.055	1.224	1.259	1.21	1.064	1.246	1.21	1.129	1.222	1.155	1.214	1.2	1.267	1.198	1.228	1.591	1.082	1.245	1.26	1.227	1.226	1.207	1.239	1.03	1.428	1.289	1.226	1.469	1.228	1.229	0.978	1.242	1.019	1.395	1.256	1.21	1.396	1.199	1.225	1.219	1.211	1.234
A_24_P367843	2.398	4.092	4.468	4.63	2.837	3.341	3.404	4.13	3.847	4.965	3.161	5.083	2.541	1.764	5.966	6	3.602	4.268	4.063	3.22	5.108	5.512	6.407	2.861	5.484	5.175	2.513	5.061	2.419	5.003	6.148	6.575	4.81	6.618	4.863	4.837	5.272	5.728	4.654	6.211	5.518	5.396	4.54	3.35	5.03	5.127	5.733	6.653	5.833
A_24_P367864	1.331	1.365	2.944	1.362	1.621	1.334	2.404	2.158	2.545	2.067	1.75	2.06	1.762	1.291	1.428	1.726	1.356	1.587	1.361	1.606	1.722	1.383	1.352	1.329	1.42	2.241	2.507	1.425	1.301	1.571	2.461	2.868	3.351	1.691	2.498	1.889	1.423	3.227	3.042	2.337	1.787	2.061	2.461	1.284	2.439	1.805	1.498	1.717	1.72
A_24_P367900	1.52	1.257	2.307	1.247	1.798	1.45	1.491	1.841	1.747	1.356	1.527	1.331	1.289	1.926	2.742	3.316	3.311	1.294	1.882	1.928	1.239	2.149	1.676	1.219	1.272	2.225	1.261	2.202	1.2	1.638	2.825	1.528	1.976	1.268	1.935	3.701	2.453	1.184	1.3	1.233	1.446	1.599	2.178	2.668	2.869	2.583	3.718	3.485	6.104
A_24_P367965	1.501	2.423	2.099	1.293	2.704	1.949	2.864	2.623	1.937	1.569	2.305	3.041	3.243	3.889	2.898	2.538	1.758	1.382	2.35	1.354	2.75	2.403	2.832	2.516	1.318	1.376	2.316	1.986	1.677	1.505	1.665	3.202	1.378	2.769	1.501	2.686	1.405	3.489	1.495	1.745	1.254	3.546	1.325	1.227	1.607	1.501	1.51	1.403	1.621
A_24_P367994	1.208	1.22	1.231	1.231	1.209	1.227	1.528	1.239	1.258	1.25	1.23	1.352	1.22	1.234	1.931	1.255	1.364	1.296	1.285	1.276	1.241	1.231	1.243	1.238	1.241	1.302	1.24	1.32	1.322	1.266	1.289	2.599	1.288	1.795	1.246	1.333	1.257	2.639	1.291	1.485	1.252	1.311	1.263	1.294	1.391	1.388	1.258	1.287	1.25
A_24_P368023	9.842	9.848	9.513	9.526	9.445	9.868	10.898	10.139	9.401	7.022	10.374	10.535	9.167	9.811	9.551	9.426	9.106	8.437	9.528	9.722	9.687	8.794	9.367	8.969	10.134	8.96	9.109	9.857	9.372	8.21	9.398	10.006	8.862	8.396	8.938	9.444	9.29	8.843	8.48	8.755	10.199	9.751	10.266	9.069	9.005	9.851	9.61	8.772	9.751
A_24_P36847	10.265	9.127	10.355	10.369	10.137	10.026	10.925	9.883	9.951	7.878	10.621	10.324	9.924	10.6	10.024	9.91	11.115	8.598	10.454	10.309	10.641	10.636	10.932	10.242	11.015	10.126	11.509	10.577	10.723	10.326	10.592	10.004	10.134	10.649	9.836	9.484	9.907	9.873	10.084	9.25	10.101	9.435	10.102	9.797	10.155	9.898	9.591	9.385	9.696
A_24_P368544	5.867	5.862	5.76	6.354	6.116	5.706	4.892	5.74	5.448	5.82	5.245	6.158	5.987	5.728	5.858	5.256	5.473	5.833	5.656	5.309	5.646	5.73	5.779	5.87	6.512	6.629	5.482	6.452	5.403	5.377	5.594	6.463	5.958	6.102	6.318	5.588	6.29	6.173	6.197	6.332	6.331	5.221	6.171	6.461	5.339	5.33	5.232	5.76	5.465
A_24_P368575	6.661	6.568	8.024	7.46	7.544	7.357	8.66	7.414	7.957	6.258	7.774	6.73	6.675	7.39	6.196	6.52	7.675	7.187	7.469	7.116	7.046	7.372	5.268	7.577	5.813	6.291	7.798	6.054	6.682	6.761	6.356	5.684	7.502	6.352	6.728	6.981	7.371	6.986	6.561	6.82	7.296	6.485	7.739	8.36	8.278	6.889	7.404	6.671	7.73
A_24_P36868	9.466	9.708	9.94	9.414	10.009	9.965	10.923	10.602	9.732	8.396	10.909	10.46	9.777	10.375	9.564	9.81	9.673	8.997	10.095	10.972	9.913	9.902	9.611	9.679	9.85	9.133	10.353	9.062	9.885	9.799	10.087	9.612	9.634	9.25	9.883	10.269	9.255	9.514	9.624	9.632	9.867	9.696	9.828	9.247	8.8	10.035	10.094	9.859	10.489
A_24_P368735	2.272	3.479	2.332	2.206	2.138	2.496	4.674	3.618	2.536	3.984	2.367	3.334	2.137	2.524	2.221	2.566	2.695	2.282	2.36	2.578	2.03	2.36	2.324	2.506	2.871	2.398	3.152	2.758	2.885	3.31	1.929	3.372	3.288	3.641	2.388	1.326	2.934	3.687	3.525	3.807	3.078	3.501	3.076	4.355	3.713	2.806	3.225	1.417	1.492
A_24_P368748	6.815	7.404	6.905	6.795	6.786	7.138	6.467	6.456	7.018	8.542	6.959	6.514	6.786	5.571	6.626	6.325	6.468	7.594	6.169	6.607	6.617	6.823	6.745	6.379	7.023	7.005	6.183	7.116	6.862	7.111	6.777	7.744	7.056	7.185	6.889	6.248	6.829	7.105	6.994	7.074	8.279	6.59	6.757	7.02	6.075	6.031	5.94	6.34	6.309
A_24_P36890	5.255	6.452	8.009	5.541	5.572	7.116	10.861	7.517	6.273	6.976	8.843	5.609	6.421	5.353	6.888	7.397	6.245	8.72	6.997	7.87	6.024	6.349	6.065	6.887	5.952	6.476	8.03	5.985	6.501	9.958	7.297	8.385	6.438	5.492	8.176	8.336	6.749	6.798	6.114	7.89	6.39	7.032	6.504	6.441	8.851	7.371	7.501	6.194	7.513
A_24_P368943	12.312	12.179	11.088	11.472	11.882	12.042	11.932	13.934	12.985	14.116	12.722	12.225	12.769	10.645	11.779	11.06	9.798	12.824	10.728	11.786	11.826	11.561	10.997	11.45	11.988	12.485	10.907	11.482	11.16	11.045	10.539	12.533	12.129	10.895	12.353	11.639	12.061	12.476	11.259	11.326	12.104	11.219	11.273	9.633	9.556	11.127	10.992	11.286	9.589
A_24_P36898	7.315	6.27	7.73	7.829	7.417	7.471	6.623	8.028	9.071	4.06	9.852	7.504	6.427	7.857	8.398	8.374	8.284	6.068	8.393	7.91	8.876	7.174	7.919	7.898	6.005	7.299	7.569	7.845	7.334	8.184	7.812	6.904	7.82	6.351	8.055	7.742	7.559	7.519	7.491	6.923	7.223	6.823	6.624	7.206	7.968	6.444	7.899	7.169	7.313
A_24_P369154	8.156	7.295	7.248	8.222	7.827	8.05	7.33	6.821	7.239	7.289	8.424	7.1	6.976	7.662	8.235	7.638	8.367	7.134	7.614	8.057	7.625	8.4	8.121	7.399	8.304	8.379	7.55	8.192	7.307	7.208	6.952	7.854	6.92	7.738	7.366	7.1	7.922	6.99	6.696	8.153	8.035	6.969	8.026	7.995	8.005	6.81	6.915	7.762	6.705
A_24_P369172	4.944	4.534	5.229	4.901	4.995	5.371	5.806	7.631	7.819	4.908	5.444	7.645	6.248	5.848	6.139	6.16	4.918	5.54	5.824	6.125	6.031	6.028	6.086	6.229	6.047	6.338	6.596	6.719	5.757	5.533	6.262	4.799	5.788	5.877	6.049	5.678	6.384	6.714	6.162	5.185	6.208	6.657	5.439	6.59	6.215	6.228	5.593	5.767	6.208
A_24_P369232	11.846	12.201	9.952	11.543	12.569	12.354	10.923	12.808	7.856	12.082	10.359	9.891	12.934	13.748	7.702	7.798	13.987	13.822	12.755	12.239	11.241	11.468	10.221	13.143	9.229	11.479	13.488	10.111	11.647	11.94	9.454	10.088	12.943	10.446	11.286	11.265	13.661	12.897	13.429	12.109	11.779	11.832	12.743	15.493	12.51	12.301	12.543	8.382	13.156
A_24_P369263	9.011	9.049	9.323	8.927	9.02	9.103	9.341	9.145	9.156	8.922	8.584	8.698	9.084	9.551	9.397	9.345	9.523	8.411	9.253	10.151	9.397	9.814	9.54	9.338	9.534	9.435	9.793	9.547	9.559	9.295	9.868	9.749	9.308	10.179	9.279	9.09	9.164	9.249	9.372	8.999	9.287	9.216	9.553	9.259	9.976	9.156	9.062	8.924	8.68
A_24_P36944	3.563	2.625	4.463	3.997	4.278	3.858	3.246	2.276	2.409	1.485	2.835	2.7	2.759	3.14	4.535	4.048	6.014	2.697	4.409	4.649	3.673	3.939	3.975	2.907	4.396	2.058	4.542	3.878	4.295	4.412	4.193	4.614	3.915	3.874	3.522	2.407	3.036	3.367	2.672	4.082	4.15	3.314	3.821	3.698	4.333	3.669	3.579	3.849	3.431
A_24_P369656	3.338	4.934	7.113	2.165	1.939	1.182	3.849	1.521	2.478	3.801	2.049	1.137	1.745	2.776	4.496	4.394	3.12	1.22	3.409	5.183	1.217	2.557	1.242	1.183	2.762	2.999	1.244	1.244	1.22	3.759	4.922	1.329	1.239	1.216	1.711	1.245	3.29	1.184	2.783	4.47	1.438	2.899	1.182	3.06	5.478	4.181	4.546	7.341	3.36
A_24_P369691	6.587	7.014	7.216	6.47	6.522	6.348	7.42	7.73	7.721	4.409	6.289	7.464	7.237	7.344	7.291	6.991	6.783	6.687	6.97	7.34	7.481	7.193	7.853	7.485	7.559	6.837	7.45	7.925	7.745	6.692	8.481	6.542	7.47	7.23	7.009	6.618	7.187	7.175	7.531	6.405	7.029	6.675	7.256	7.335	6.653	7.011	6.333	6.629	6.795
A_24_P369694	8.35	7.59	7.579	7.664	7.839	7.72	6.526	6.904	6.934	5.907	6.364	7.657	6.752	6.371	8.241	8.486	7.958	6.919	7.849	7.691	7.431	8.016	7.992	6.382	8.362	7.447	6.71	7.607	7.427	6.989	7.019	7.357	6.694	7.401	7.21	8.237	7.62	7.077	6.763	8.161	7.638	7.874	7.387	7.137	7.067	8.217	8.076	8.889	8.037
A_24_P369898	6.756	8.641	9.76	8.52	7.665	7.492	7.692	9.284	9.132	7.612	7.361	8.381	8.699	10.058	7.719	7.937		7.692	8.423	8.489	9.271	8.31	9.101	8.995	9.091	8.712	8.69	9.021	7.939	7.269	9.391	8.859	8.286	8.41	7.262	7.736	7.267	7.818	9.292	8.309	7.892	8.964	8.003	7.918	8.645	8.944	8.516	8.329	9.442
A_24_P370042	7.671	8.374	8.491	7.05	7.291	8	9.602	8.892	7.602	8.779	9.234	8.071	7.616	7.028	8.737	8.546	8.231	7.978	8.48	9.32	8.249	8.967	8.339	7.262	9.346	7.974	8.641	7.697	8.366	8.665	7.077	7.16	7.968	6.504	7.416	7.883	8.234	8.163	8.408	7.858	8.429	8.78	7.429	7.555	9.38	8.432	8.756	6.502	8.354
A_24_P370096	6.736	4.985	5.061	5.588	5.843	5.867	6.193	5.33	5.98	5.119	5.806	5.165	5.39	5.466	5.617	4.759	5.725	5.02	5.619	5.735	5.364	4.684	6.328	5.374	6.101	6.488	6.557	6.116	6.002	6.152	6.081	5.672	5.628	5.648	5.589	4.791	5.883	5.914	5.224	5.289	5.549	4.292	5.892	5.941	6.045	5.105	5.254	5.538	5.068
A_24_P370156	9.448	8.634	9.8	8.803	9.6	9.755	9.011	9.536	9.464	9.956	9.216	8.685	9.358	10.074	9.266	9.58	9.812	8.701	9.298	10.726	9.986	9.269	9.365	9.483	8.864	10.006	9.435	8.613	9.893	9.342	9.626	9.597	9.552	9.082	10.099	10.237	9.085	9.812	9.372	8.969	8.945	10.026	8.881	9.027	10.103	9.952	10.002	9.671	9.696
A_24_P370172	5.98	3.476	4.758	4.703	4.283	4.975	4.387	3.277	3.9	5.44	3.585	3.712	5.448	3.949	4.98	4.895	5.723	5.418	5.015	3.877	3.685	3.392	5.016	5.3	5.22	5.489	5.126	4.45	3.77	5.499	5.799	3.596	4.894	5.428	5.082	4.234	5.688	4.934	3.712	4.948	5.55	5.798	4.77	6.08	5.488	5.621	4.763	5.346	3.063
A_24_P37020	4.921	3.959	3.351	3.549	5.871	5.069	3.176	4.282	3.655	3.646	2.467	2.525	3.959	3.095	5.416	5.129	5.224	3.95	5.945	4.736	3.477	2.279	3.89	6.326	2.676	3.472	3.9	3.305	2.337	4.814	3.85	2.804	6.651	3.425	3.344	1.219	6.239	5.427	4.111	4.454	2.494	3.942	4.587	6.386	4.338	3.653	5.03	3.088	3.6
A_24_P370201	9.099	9.01	7.536	8.389	8.159	8.741	7.841	8.962	8.614	10.817	8.606	8.324	9.619	7.592	7.618	6.952	6.429	8.119	7.713	7.908	7.891	6.887	7.884	7.572	7.556	7.905	6.232	7.141	7.746	7.26	5.957	7.416	8.287	6.613	8.122	7.293	8.324	8.323	7.247	7.823	6.927	7.683	6.173	6.822	7.108	7.514	7.289	6.576	7.424
A_24_P370372	8.086	9.106	7.725	8.289	8.495	8.689	9.224	8.619	8.456	9.503	8.122	8.566	9.133	8.874	7.242	7.32	9.403	9.378	8.153	8.144	8.499	7.666	8.222	8.577	8.229	8.761	8.767	7.924	8.435	9.115	8.247	7.236	7.998	7.838	8.033	7.954	7.811	8.336	8.481	7.512	8.16	8.198	8.449	9.245	7.733	7.685	7.479	7.154	8.326
A_24_P3704	7.075	7.897	6.782	7.564	7.358	7.577	8.624	6.994	6.55	5.994	7.815	8.189	7.078	8.354	7.845	7.787	7.413	6.86	7.867	7.573	7.121	6.803	6.959	7.476	7.501	7.245	7.229	7.565	7.735	7.161	7.509	7.398	7.54	6.977	7.708	7.787	7.05	7.657	7.463	7.371	7.474	6.895	8.047	7.514	6.791	7.517	7.143	7.305	7.342
A_24_P370420	8.787	8.289	8.817	8.75	8.667	8.651	8.451	8.772	8.79	9.204	9.27	9.377	9.407	8.732	9.279	9.179	8.867	7.688	8.513	9.414	9.957	9.926	9.307	8.666	10.399	9.456	8.836	9.841	9.549	9.838	8.996	10.144	9.115	9.7	9.763	9.136	8.496	9.342	9.064	9.277	8.762	8.938	8.904	7.518	8.749	9.158	8.924	9.015	8.432
A_24_P370471	7.632	6.583	6.271	7.326	6.181	6.572	5.07	5.261	5.682	5.4	6.249	5.928	5.33	4.947	6.751	6.281	5.869	6.78	6.644	7.417	6.713	5.788	5.88	5.878	7.157	6.772	6.127	6.484	6.781	7.399	7.005	7.99	6.808	7.011	7.096	6.933	6.857	6.472	6.888	7.993	7.034	6.425	6.958	7.019	6.859	6.57	6.652	7.402	5.882
A_24_P370472	13.228	11.783	13.259	12.597	13.124	12.882	11.484	11.327	12.471	10.306	11.876	9.38	11.792	13.143	12.855	12.513	13.306	11.425	13.722	11.049	11.902	8.007	11.509	12.874	10.736	12.601	12.421	11.129	10.413	12.539	11.441	11.09	12.487	11.554	11.058	10.69	12.855	12.551	11.236	11.957	11.593	11.742	11.557	13.908	13.965	11.464	12.259	11.856	11.507
A_24_P370484	8.869	7.988	8.227	8.54	8.251	8.147	10.565	7.971	8.241	7.484	8.539	7.472	7.998	8.369	8.109	8.378	8.483	7.852	7.962	7.94	8.834	7.683	7.948	7.731	7.353	7.627	7.662	7.554	7.644	7.653	7.38	7.108	7.521	8.482	7.913	8.365	7.881	7.672	7.195	7.629	8.575	8.823	7.871	7.881	8.469	8.165	8.075	8.56	8.184
A_24_P370557	6.106	5.919	5.488	5.678	5.781	6.365	5.919	5.927	5.477	7.761	6.697	4.904	6.856	5.854	4.584	5.186	4.386	4.94	4.773	5.029	5.157	5.334	5.945	5.26	5.129	5.132	4.121	5.204	5.741	4.087	4.554	4.889	4.346	4.325	4.946	4.745	4.184	4.471	4.16	4.557	4.798	4.452	3.843	3.534	4.126	5.041	5.225	5.184	5.151
A_24_P370626	4.64	4.709	4.009	3.263	4.499	4.857	5.528	5.313	5.348	6.164	5.053	4.831	6.32	5.028	3.911	4.692	4.427	5.111	4.696	4.2	4.741	4.571	4.962	4.037	4.334	4.304	3.901	4.396	4.075	4.948	4.383	5.217	4.597	3.376	4.195	4.86	4.211	4.638	3.488	4.722	4.432	5.093	4.049	4.218	3.956	4.603	4.71	4.651	4.456
A_24_P370670	11.11	10.987	10.405	11.044	10.995	11.237	9.779	10.019	10.164	10.108	10.779	10.068	10.468	10.818	10.983	10.364	11.286	11.686	10.985	10.477	10.683	11.097	11.134	10.733	11.245	11.097	10.429	10.87	10.498	11.052	10.42	10.993	10.304	10.616	10.634	10.164	10.914	10.519	10.523	11.373	10.944	10.027	10.813	12.226	10.621	10.091	10.797	10.906	10.328
A_24_P370682	11.257	11.298	11.246	11.1	11.201	10.867	11.207	10.665	11.336	10.616	11.396	11.379	10.614	11.782	11.044	11.233	11.901	11.228	10.985	11.682	11.872	11.65	11.761	11.613	11.855	10.897	12.448	11.226	11.422	12.082	12.319	11.474	11.387	11.505	12.241	12.114	10.925	11.148	11.746	11.143	11.367	11.535	11.732	11.497	11.676	10.972	11.335	11.096	11.077
A_24_P370702	11.275	10.422	11.596	11.209	10.817	10.233	9.878	11.002	8.046	7.762	10.483	9.854	10.566	7.609	10.191	9.91	10.941	10.083	11.703	10.101	10.751	7.583	11.19	10.423	10.454	10.803	10.083	8.755	10.658	9.391	9.783	8.795	10.636	9.957	10.324	10.408	10.826	9.772	10.491	9.878	9.608	9.68	9.634	10.539	9.827	9.592	10.122	9.425	10.114
A_24_P370887	9.013	8.642	9.288	9.114	9.019	9.214	9.191	9.143	8.687	8.89	9.057	9.015	8.999	9.285	8.883	9.153	9.525	8.606	9.389	8.842	9.027	8.282	9.342	8.871	9.98	9.822	9.133	9.463	8.541	9.077	8.38	9.028	8.66	9.11	8.729	9.296	9.385	8.704	8.092	9.511	8.852	8.669	8.903	9.795	9.434	9.225	9.167	9.362	9.24
A_24_P370946	8.291	6.747	9.895	9.661	10.119	8.83	8.982	8.185	8.443	7.94	9.65	8.604	7.921	12.595	8.675	7.4	11.693	9.242	9.856	13.243	10.237	9.838	9.63	11.682	9.099	10.251	10.95	9.451	10.387	9.26	9.935	9.411	9.404	9.424	8.664	7.099	8.466	8.549	8.757	8.401	9.644	7.646	10.673	8.84	10.415	7.376	8.125	8.703	7.411
A_24_P370952	3.356	2.036	2.291	2.461	3.878	2.501	1.427	1.531	2.535	1.324	1.616	1.729	1.663	1.935	4.601	5.415	4.259	1.241	3.632	3.2	2.035	2.1	3.329	3.414	2.535	1.241	3.827	2.841	2.497	2.532	3.154	1.25	3.373	1.197	2.077	1.264	6.041	4.112	4.036	3.277	1.357	1.219	3.483	5.66	3.522	3.181	4.255	2.335	3.777
A_24_P370970	7.996	7.623	7.905	8.022	8.133	7.813	7.374	7.189	7.489	5.454	7.114	7.944	6.322	7.225	8.131	7.719	7.93	7.319	8.033	7.784	7.137	8.428	8.048	6.886	8.368	7.259	7.475	7.924	7.84	7.943	9.245	7.813	7.5	8.185	7.979	7.549	7.397	7.586	7.807	7.885	7.976	7.438	7.769	7.493	7.123	6.987	7.255	7.464	6.642
A_24_P371053	7.795	7.661	8.002	8.669	7.083	7.296	7.267	7.188	8.188	6.7	6.697	8.273	6.846	7.279	8.011	8.192	7.752	8.114	7.939	7.894	7.298	7.375	8.209	7.082	8.178	8.107	6.98	7.281	7.145	7.237	6.141	7.175	7.744	8.373	8.554	8.845	8.338	7.829	8.499	7.315	8.093	8.529	7.999	8.016	7.042	7.628	8.275	7.465	8.047
A_24_P371184	7.958	8.299	7.576	7.887	8.169	8.3	9.237	8.912	8.124	10.111	8.464	8.295	8.403	7.537	7.827	6.854	6.493	8.314	6.505	6.947	7.128	7.744	7.489	6.873	7.683	7.777	6.812	7.189	7.296	6.959	6.804	8.359	7.428	7.141	7.366	7.094	7.461	7.51	6.834	6.979	8.565	7.657	7.147	6.696	6.687	6.661	6.765	7.205	6.3
A_24_P371194	11.319	11.536	11.172	11.171	11.156	10.921	10.592	10.177	9.906	10.806	10.65	10.266	10.785	10.327	11.264	11.234	11.421	11.989	10.995	11.006	10.91	11.605	11.156	10.404	11.41	11.358	10.859	11.074	11.324	11.551	11.463	10.582	10.839	11.352	11.378	11.199	10.983	11.207	11.281	12.247	11.033	11.626	10.919	11.446	11.275	11.03	11.253	11.368	10.965
A_24_P371281	6.447	2.869	6.393	6.597	6.532	6.997	6.171	5.511	7.113	4.393	7.763	3.964	4.212	8.139	4.729	4.532	7.242	3.922	6.68	8.172	8.207	8.389	7.505	6.638	8.56	8.81	6.346	5.697	6.441	5.322	6.309	5.183	5.757	7.62	7.388	7.376	5.781	5.057	7.44	7.997	8.062	6.698	7.548	7.099	8.468	5.012	5.76	4.606	7.526
A_24_P371303	8.467	8.749	9.411	8.735	8.362	8.645	9.116	7.932	8.375	6.298	8.26	8.575	7.116	8.151	8.026	8.244	8.259	8.181	8.202	8.291	7.893	9.148	7.451	7.741	7.928	8.069	8.214	7.451	7.945	8.007	8.638	7.855	7.983	8.618	8.122	8.293	7.979	7.889	8.112	8.35	7.695	7.399	8.136	8.153	8.005	7.978	8.225	7.7	8.609
A_24_P371331	2.131	2.1	1.87	2.203	1.836	2.235	1.999	1.849	1.458	2.546	1.854	1.811	2.02	2.42	2.4	2.69	2.552	3.498	2.341	1.26	2.527	5.14	3.293	3.677	1.255	1.292	1.242	1.229	2.302	1.253	1.196	1.378	1.246	1.243	1.282	1.24	1.231	1.221	1.267	1.217	1.488	1.273	3.167	1.498	1.873	1.233	3.012	1.228	2.771
A_24_P371399	7.449	5.653	7.23	8.325	7.494	6.933	8.222	7.14	8.311	5.534	7.969	7.968	6.577	6.955	7.089	7.357	7.603	7.064	7.29	6.628	6.56	7.615	7.749	6.725	7.824	6.873	9.005	8.404	6.722	6.598	7.275	7.355	7.203	8.386	6.375	6.852	7.448	7.077	6.474	6.254	7.119	5.742	6.661	8.132	7.57	7.561	7.188	8.543	7.784
A_24_P371425	6.396	5.217	6.556	6.298	5.965	5.838	5.527	5.279	6.24	7.877	7.334	6.984	6.554	5.983	6.434	6.641	6.723	6.055	5.988	6.515	6.9	7.054	6.819	6.129	7.082	7.023	6.407	6.704	6.562	7.05	6.768	7.268	6.305	6.97	6.765	6.907	6.097	5.894	6.567	6.465	6.535	7.064	6.338	6.156	6.775	6.385	6.78	7.319	6.128
A_24_P371628	7.434	7.399	5.516	6.054	6.631	6.534	6.55	7.283	6.884	7.751	7.907	6.438	6.65	6.191	6.593	6.757	5.008	6.135	6.122	7.647	6.173	5.998	5.595	6.279	6.427	7.473	7.043	5.89	6.288	5.968	6.389	7.813	6.702	5.775	7.414	7.652	6.964	7.076	6.42	7.297	7.32	7.092	7.404	5.928	7.286	6.927	7.243	7.693	7.251
A_24_P371670	8.442	6.333	9.141	8.647	8.023	7.756	9.452	7.56	6.867	6.462	7.828	6.754	7.375	9.504	8.749	8.256	9.49	7.805	8.004	10.084	9.291	10.214	9.639	9.345	9.594	9.585	9.921	9.35	9.565	9.789	9.923	9.38	9.612	10.073	9.723	8.557	9.214	9.117	9.517	8.776	9.647	8.646	9.668	8.947	9.685	8.265	8.296	8.822	7.263
A_24_P371722	6.018	5.562	5.189	4.971	4.904	5.451	5.943	5.555	5.567	7.25	5.851	4.873	5.9	4.651	4.384	4.129	3.714	5.393	4.758	4.508	5.394	4.921	4.654	4.681	5.43	5.148	4.02	4.917	5.169	6.04	4.082	5.549	4.662	4.45	7.32	3.867	4.385	4.221	4.217	4.763	5.325	3.27	4.583	3.7	3.611	4.107	3.69	4.19	3.642
A_24_P371738	4.092	1.832	2.841	5.288	4.066	3.193	5.007	4.638	4.515	2.14	4.785	4.284	3.385	4.112	4.553	5.023	5.561	1.821	3.704	4.577	5.479	5.131	4.182	4.635	4.417	3.803	5.67	5.395	4.999	4.183	5.596	5.226	5.527	4.994	4.651	5.348	5.241	3.771	4.515	1.722	5.323	4.889	4.644	4.203	4.683	4.795	4.592	4.229	5.184
A_24_P371758	10.93	11.066	10.016	11.526	10.527	10.827	8.965	9.215	9.981	10.065	10.49	9.422	10.044	9.371	10.533	10.188	10.185	11.036	10.533	11.039	10.491	10.659	10.407	10.026	10.613	10.393	10.131	12.609	10.631	10.978	10.863	10.954	9.981	10.825	11.071	10.809	10.161	10.249	10.123	11.738	10.461	10.264	10.759	10.405	10.676	10.099	10.536	10.604	9.811
A_24_P371782	2.328	3.67	3.166	2.881	2.975	3.335	4.487	3.21	3.833	3.96	3.946	4.399	1.295	3.516	13.803	14.097	1.216	3.172	2.836	1.319	2.74	2.421	3.095	3.079	3.491	4.395	3.672	2.818	3.783	6.106	1.221	1.329	1.286	1.244	5.068	5.709	2.129	1.212	1.286	4.868	2.471	2.7	3.222	1.298	2.78	1.292	1.265	1.268	6.481
A_24_P371892	2.31	3.015	1.497	1.889	1.961	2.212	4.15	2.34	1.902	3.065	1.89	2.392	2.269	2.121	2.762	2.888	1.363	1.296	2.437	3.487	2.286	3.544	3.798	2.547	3.169	3.397	3.98	3.861	2.795	2.111	3.495	4.113	2.793	2.925	4.437	4.595	2.917	5.109	3.82	1.468	2.235	3.612	2.841	2.112	1.498	3.54	1.258	3.531	2.276
A_24_P371962	11.544	11.133	11.79	11.927	11.725	11.224	12.859	11.391	11.15	10.79	11.843	11.021	11.21	11.729	11.416	11.473	12.284	11.657	11.712	10.817	11.903	11.332	11.028	11.524	10.539	10.524	12.327	10.693	11.358	11.849	10.871	11.295	11.005	10.96	10.153	10.807	11.725	10.768	10.688	10.789	11.713	11.784	11.326	11.863	12.261	10.925	11.395	10.872	11.891
A_24_P372012	5.996	9.356	5.167	5.593	4.815	5.722	7.403	6.172	6.554	6.26	5.571	8.196	7.223	6.225	5.609	4.984	6.614	6.33	6.144	5.948	5.058	8.204	4.206	7.271	7.917	6.948	8.75	5.876	6.276	7.957	8.169	4.946	7.382	7.252	7.446	7.837	6.646	5.5	7.927	9.183	6.123	5.747	7.684	7.505	6.163	7.733	6.55	8.958	6.958
A_24_P372048	9.787	9.785	9.861	9.766	10.076	9.733	10.463	9.454	9.573	9.368	9.835	9.822	9.694	10.642	9.725	9.946	11.445	9.397	9.371	10.37	10.547	9.884	9.944	10.267	10.557	10.2	10.432	9.784	10.693	10.127	10.68	10.941	10.002	10.221	11.003	10.889	9.87	9.83	10.577	10.029	9.856	10.017	10.544	10.094	11.249	9.796	9.911	10.24	9.428
A_24_P372123	9.747	9.735	9.471	10.326	9.672	9.611	8.685	8.464	8.772	9.129	9.635	9.743	8.873	8.954	9.26	9.262	10.028	9.252	9.345	9.272	9.406	9.859	9.673	8.657	10.004	9.346	9.414	9.446	9.736	10.698	9.878	10.239	9.283	10.606	9.789	9.643	9.305	9.531	9.11	10.114	9.637	9.498	9.676	9.049	9.627	9.004	9.087	9.915	8.749
A_24_P372134	10.086	8.884	8.857	9.155	8.894	9.929	7.811	9.397	9.842	10.028	9.505	9.251	9.549	8.531	9.636	9.258	8	9.117	9.702	9.535	9.264	9.052	9.924	9.392	10.263	10.732	9.131	10.148	9.162	9.244	9.17	10.478	9.689	9.344	10.358	9.815	9.73	10.061	10.186	10.454	9.704	9.026	8.556	9.416	9.157	9.844	9.657	10.392	9.126
A_24_P372189	5.141	6.159	5.631	6.344	7.58	5.707	4.968	5.821	3.581	5.423	2.048	3.375	5.85	7.973	2.513	2.603	7.641	7.226	7.14	6.235	6.094	2.346	5.432	7.025	2.088	5.32	8.358	5.052	6.28	6.332	5.109	4.81	6.41	3.716	4.732	4.857	6.491	6.142	6.039	7.732	6.427	6.222	7.134	6.536	7.973	7.09	6.849	5.146	6.865
A_24_P372217	8.942	7.848	8.809	8.321	8.208	8.108	8.56	9.477	8.73	9.456	8.611	8.463	9.109	8.603	8.877	9.207	8.599	8.686	8.856	9.52	9.929	8.625	7.778	8.377	9.33	9.227	8.451	9.136	9.466	8.659	8.522	8.648	9.527	9.158	8.802	9.143	9.433	9.409	9.343	9.838	10.323	10.149	8.382	8.979	7.628	9.908	9.572	9.517	10.077
A_24_P372223	8.876	7.122	9.215	7.851	9.466	8.724	7.532	7.641	9.642	7.547	8.757	7.793	8.221	8.034	8.282	8.138	8.594	8.718	8.909	8.514	8.379	4.436	6.921	8.208	7.44	8.619	9.108	7.148	8.019	8.719	6.822	7.321	8.526	7.859	7.464	7.451	8.304	8.647	7.353	8.193	7.522	7.634	7.274	8.197	9.081	8.339	8.452	8.036	7.736
A_24_P37253	2.183	2.404	4.272	1.961	3.065	1.61	3.438	2.288	1.199	1.226	1.178	2.016	2.036	1.645	1.02	1.184	3.995	5.257	3.266	1.242	1.686	4.68	1.238	2.552	1.228	4.735	5.412	1.198	1.214	3.633	5.848	3	1.289	1.238	1.281	1.198	3.493	3.479	4.354	1.18	1.352	1.248	3.932	6.577	5.616	1.9	2.722	1.155	3.359
A_24_P372553	6.592	6.3	5.929	6.544	6.637	6.49	7.12	6.766	6.766	4.42	5.89	6.554	6.001	6.704	6.779	6.322	7.742	5.848	7.157	6.748	6.742	6.364	6.757	6.923	6.914	6.511	7.099	7.077	6.711	6.729	7.329	6.639	7.197	7.422	7.231	6.417	6.702	7.025	7.229	5.866	6.402	5.671	7.158	7.011	6.534	6.241	6.204	6.174	6.537
A_24_P372562	11.052	10.888	11.112	11.31	11.09	10.851	10.845	9.628	9.727	10.309	10.497	9.594	10.299	10.415	11.037	10.782	11.467	11.98	10.898	10.308	10.771	11.475	10.813	10.59	10.792	11.371	10.927	10.86	10.607	12.09	10.535	10.977	10.721	11.775	11.759	11.433	10.809	10.948	10.952	11.829	10.417	10.665	11.037	11.253	11.37	10.506	11	11.237	10.61
A_24_P372580	6.948	4.854	7.05	6.636	7.167	6.995	4.867	6.56	6.585	1.339	6.329	6.443	4.98	6.169	6.67	6.367	6.697	6.29	6.373	6.273	6.8	6.701	6.303	6.563	6.446	6.346	6.428	6.882	7.144	6.899	7.064	6.726	6.52	6.675	6.654	6.298	6.557	6.998	6.72	5.517	6.33	5.636	6.461	6.779	6.823	6.141	6.3	6.507	6.67
A_24_P372608	13.832	13.919	13.722	14.067	13.853	13.739	14.154	13.284	13.193	13.493	13.723	13.314	13.555	13.902	13.732	13.715	14.773	14.991	13.982	13.282	13.574	14.346	13.633	13.716	13.555	13.927	13.787	13.687	13.491	14.666	13.628	13.543	13.463	13.977	14.176	14.529	13.996	13.602	13.609	14.465	13.954	13.254	14.193	15.21	14.489	13.626	13.987	14.163	13.551
A_24_P372613	7.16	7.387	7.019	7.306	7.385	7.524	8.637	7.609	7.427	8.854	7.65	7.839	7.824	7.449	6.298	6.288	1.568	7.633	6.794	6.641	7.127	7.856	7.12	7.762	7.286	7.994	7.56	7.703	7.327	7.954	6.938	6.951	7.924	7.556	7.963	8.176	7.217	7.267	7.742	6.595	7.366	7.334	7.001	8.017	7.513	7.3	6.945	9.639	7.52
A_24_P372625	10.08	9.272	9.008	9.789	9.247	9.448	9.705	8.737	9.555	9.053	9.702	9.865	9.349	7.781	8.68	8.8	8.954	9.001	9.851	8.919	9.143	8.69	8.928	8.744	9.174	9.064	8.944	8.299	9.368	8.472	8.169	8.866	8.483	8.339	8.401	9.569	9.622	8.593	8.356	9.158	9.148	9.336	8.992	8.756	9.247	9.536	9.694	9.701	9.803
A_24_P37264	2.897	2.291	1.713	4.341	2.785	2.984	6.61	2.581	1.794	1.978	2.98	3.635	2.076	3.356	2.825	2.826	6.48	4.12	3.373	3.182	3.92	4.068	3.754	3.186	3.524	3.076	5.067	3.601	3.932	5.621	5.197	4.522	3.713	4.815	4.127	3.614	4.493	4.349	3.165	4.37	3.57	1.902	4.037	5.006	7.593	4.039	3.469	3.511	4.357
A_24_P372643	10.523	11.929	10.992	11.317	10.693	10.56	9.686	11.039	10.58	12.412	10.542	9.853	10.762	10.327	11.19	10.717	8.489	10.896	9.445	10.38	10.595	9.429	9.95	10.479	10.613	11.974	9.222	9.785	10.948	11.437	12.01	12.762	11.67	11.1	12.083	10.841	10.259	12.431	11.157	11.962	11.699	11.348	10.918	9.086	9.684	9.961	9.959	10.828	9.866
A_24_P372672	6.628	7.007	7.213	8.65	6.924	6.92	6.721	5.774	6.277	6.593	7.695	6.265	5.566	5.535	8.074	8.189	7.365	6.334	7.811	6.587	7.752	7.964	7.429	6.15	7.264	6.539	6.557	7.918	6.643	8.868	6.404	8.727	6.062	7.854	6.473	7.119	6.434	6.099	6.351	7.577	6.793	6.919	6.736	5.99	6.702	7.008	7.716	7.434	6.915
A_24_P372833	1.792	1.838	1.713	2.229	1.902	1.973	1.341	2.109	3.111	5.097	3.039	3.574	1.652	1.504	2.514	2.337	2.039	2.122	2.158	2.797	2.466	2.085	1.759	1.973	1.979	2.247	1.856	2.171	2.929	2.361	2.396	2.665	2.365	3.23	3.161	2.83	1.94	2.62	2.655	2.947	2.321	2.616	1.938	1.829	2.165	2.689	2.081	2.639	2.419
A_24_P372862	5.558	4.998	6.354	5.425	5.7	4.905	5.108	4.957	5.436	4.413	5.884	4.637	3.143	5.423	5.538	5.317	6.218	4.387	5.564	5.604	5.085	4.882	4.967	5.262	4.534	5.458	5.68	5.628	5.686	5.563	5.479	5.289	5.066	5.071	5.781	5.147	5.623	4.583	5.37	5.446	5.342	5.104	5.693	6.19	6.134	5.097	5.153	5.255	4.262
A_24_P372901	6.195	6.988	6.687	7.167	6.745	6.515	7.157	6.621	6.951	7.551	6.255	8.096	7.978	6.131	7.17	7.501	5.601	6.461	6.193	7.36	6.264	7.985	7.367	6.626	7.282	6.059	6.729	9.326	6.503	6.83	6.199	8.977	6.586	8.285	7.792	7.706	6.814	7.431	6.641	6.788	7.011	7.342	6.713	4.894	5.704	7.5	7.391	6.855	6.244
A_24_P372913	10.88	11.581	12.387	10.866	10.352	10.68	12.023	11.978	11.577	12.002	10.947	12.442	11.222	10.555	11.567	11.954	7.947	10.187	10.628	11.606	11.36	12.215	12.255	11.413	12.143	11.717	11	12.043	11.571	11.164	12.328	11.819	11.836	12.248	11.671	11.717	10.813	11.797	12.179	11.077	11.422	12.351	10.893	7.857	9.755	11.845	11.646	11.437	11.879
A_24_P372932	7.297	5.87	6.671	7.119	6.55	6.034	6.34	6.598	6.283	7.548	7.361	7.465	7.413	6.8	6.212	5.885	5.938	5.566	6.416	7.908	7.808	7.449	8.209	6.862	8.424	7.768	7.103	8.223	8.06	6.447	7.305	8.283	7.14	7.982	8.057	6.739	6.742	7.631	7.22	6.075	6.868	5.665	6.604	5.051	5.943	6.521	6.095	6.201	5.196
A_24_P372959	10.159	9.628	10.215	9.676	9.69	9.173	9.748	9.346	9.39	5.174	9.561	9.598	8.362	8.992	8.934	8.956	9.132	9.351	9.508	8.909	8.625	8.957	8.503	8.892	8.899	8.896	9.358	8.822	9.486	8.913	8.531	8.484	8.513	8.123	8.081	8.596	9.516	8.242	8.968	9.313	9.143	9.644	9.205	9.256	9.337	9.058	9.021	8.585	8.755
A_24_P37300	1.266	1.717	1.31	1.751	2.258	2.245	2.072	3.389	1.328	1.38	1.262	1.298	2.227	3.227	2.14	2.51	2.356	2.808	2.242	1.425	1.822	1.327	1.342	2.822	1.338	2.512	3.103	1.404	1.336	2.573	3.49	1.27	3.695	4.039	1.24	1.515	2.123	2.765	4.339	3.587	1.407	1.59	4.157	6.331	2.64	1.759	1.378	6.429	5.378
A_24_P373096	2.195	3.274	2.301	3.061	3.568	3.842	1.787	3.211	1.228	1.275	1.697	1.386	1.788	5.702	1.354	1.302	4.515	1.291	2.949	3.701	3.601	2.277	1.906	3.905	1.728	2.54	5.467	3.425	4.269	2.539	2.711	1.802	2.64	1.539	1.583	1.322	3.901	1.462	1.316	3.009	3.368	1.36	3.718	5.235	4.163	2.694	2.57	3.347	1.414
A_24_P373126	7.345	7.37	7.289	7.287	7.262	7.301	7.607	7.206	7.597	8.735	7.801	7.102	8.05	7.253	7.16	7.169	6.675	7.509	6.398	6.399	7.503	7.298	7.348	6.804	7.224	7.113	6.241	7.128	6.85	7.47	6.561	7.829	7.121	7.524	7.079	6.822	6.248	7.206	7.003	7.112	7.493	7.545	6.541	6.097	6.127	6.492	6.769	7.432	6.823
A_24_P373152	10.567	9.239	9.311	10.009	9.593	9.306	9.81	10.297	10.011	9.304	9.977	9.808	9.501	8.087	9.335	9.186	8.346	8.464	8.975	10.039	9.008	9.889	10.084	8.196	9.903	8.959	8.283	10.137	8.754	8.442	9.226	9.421	9.321	9.449	9.094	9.441	9.845	9.416	8.89	8.742	10.032	9.507	8.967	8.738	8.608	10.08	9.599	10.402	9.778
A_24_P373174	8.656	6.708	7.239	7.396	8.166	7.226	6.016	7.706	7.785	6.079	7.217	7.313	6.525	7.287	8.108	8.306	7.127	5.139	7.611	7.577	7.426	7.918	5.781	6.824	5.31	6.776	8.059	7.446	7.833	8.221	7.601	6.977	6.727	6.246	7.696	8	7.778	7.212	7.599	7.27	8.002	7.055	7.776	7.369	7.539	7.176	7.429	7.662	7.462
A_24_P37319	9.416	9.595	10.108	10.318	9.801	9.301	10.827	8.759	9.196	7.466	9.782	8.95	9.379	8.764	9.474	9.357	8.935	7.305	9.704	9.354	9.936	11.362	9.205	8.536	8.891	8.388	9.751	9.305	10.201	10.348	7.922	9.444	9.369	9.352	8.952	8.718	8.83	8.681	9.036	9.563	9.245	9.912	8.561	6.994	9.71	8.957	9.266	8.356	9.415
A_24_P373286	7.259	7.008	7.831	7.738	7.326	7.238	7.682	7.774	8.141	5.798	7.296	8.231	6.986	7.527	7.548	7.964	9.476	7.647	7.981	7.072	7.048	7.249	7.514	7.416	7.968	7.16	7.962	8.414	7.106	7.005	7.731	7.706	7.445	7.767	6.87	7.553	7.844	7.577	7.597	7.126	7.266	7.42	7.708	8.964	8.469	7.794	7.853	7.777	8.086
A_24_P373297	9.702	9.624	10.015	9.434	10.256	9.878	11.106	10.59	10.486	9.413	10.517	10.345	10.11	10.991	10.299	10.37	10.898	10.206	10.556	10.364	10.743	9.618	9.188	10.556	9.391	9.754	10.625	9.577	10.151	10.414	10.017	9.904	10.086	9.45	9.726	10.278	10.283	9.984	10.162	9.988	10.659	10.985	10.283	10.889	10.737	10.152	10.35	9.958	10.149
A_24_P373312	8.943	8.572	9.567	9.276	8.776	9.1	8.373	9.608	9.401	8.811	9.356	8.996	9.61	9.789	9.97	9.872	9.575	7.49	9.7	9.893	9.546	9.404	10.567	9.664	10.607	9.935	9.297	10.285	9.902	9.05	9.648	9.496	10.005	9.587	9.295	9.103	9.699	9.828	9.868	8.682	9.596	9.054	9.481	9.383	9.026	9.501	8.962	8.255	9.529
A_24_P373333	7.726	6.883	8.016	8.03	8.029	7.857	6.565	7.408	7.585	6.814	7.875	7.682	7.795	7.914	8.118	8.164	8.11	7.342	7.66	7.79	7.929	8.67	8.102	7.658	8.063	8.399	7.8	8.301	8.375	7.827	8.416	8.247	7.682	8.264	8.085	7.781	7.857	7.768	8.283	8.049	7.74	8.03	7.537	8.053	8.198	7.63	7.77	7.711	7.349
A_24_P373475	6.144	5.141	4.312	4.096	6.082	4.892	2.831	7.483	4.87	6.301	4.716	6.124	6.481	4.849	5.177	5.135	6.059	4.777	5.675	6.148	4.76	3.655	5.218	4.464	4.778	6.639	5.005	6.406	4.104	4.526	6.832	3.206	6.465	7.886	6.058	6.348	6.832	7.846	6.158	5.243	5.787	4.993	5.796	7.166	4.164	6.588	6.819	8.332	6.411
A_24_P37355	1.273	1.262	2.257	1.382	1.295	1.86	1.543	1.948	1.262	1.368	4.506	1.957	1.669	1.697	2.037	1.399	1.276	2.256	1.803	4.857	1.303	1.942	1.529	1.29	1.363	1.392	1.349	1.323	1.291	1.513	1.317	1.243	1.178	1.224	1.539	1.362	1.339	1.328	1.542	1.295	1.389	1.388	1.21	1.272	1.232	1.522	2.179	1.326	2.089
A_24_P373562	10.178	9.739	11.444	9.852	10.254	10.442	9.282	9.722	10.622	9.723	9.653	8.498	10.266	11.231	10.505	10.586	11.562	11.289	10.798	10.525	10.482	10.065	9.434	10.769	8.337	10.244	10.555	9.029	9.389	10.694	9.861	9.33	10.588	9.707	10.06	10.336	11.044	10.626	9.491	10.481	10.148	10.616	9.855	11.681	11.976	10.666	11.036	10.774	10.345
A_24_P373726	9.131	8.705	7.839	8.17	8.741	8.611	9.529	9.765	9.553	7.707	9.413	9.538	9.125	9.398	8.452	7.982	8.573	8.048		8.377	8.204	6.557	8.564	8.751	8.969	9.312	9.687	8.936	9.161	8.717	8.783	8.146	9.123	8.21	8.311	7.799	9.235	9.09	8.08	7.8	8.457	7.795	8.528	9.023	8.682	8.454	7.849	7.987	7.656
A_24_P373768	8.329	9.146	8.461	7.818	8.517	8.927	9.072	9.888	10.112	10.523	8.479	9.53	9.584	8.503	7.779	7.415	6.76	9.134	7.797	8.112	8.114	6.793	8.885	8.671	8.954	9.106	7.211	8.962	7.877	7.483	8.264	7.859	8.811	8.377	8.838	8.654	8.237	8.967	9.147	8.292	8.935	8.862	8.202	8.197	7.034	9.108	7.929	9.091	9.081
A_24_P373844	5.663	5.578	3.806	5.971	6.488	5.222	7.024	4.961	5.763	4.499	4.09	3.04	4.5	7.292	6.1	6.44	7.161	5.874	5.745	4.842	6.545	4.945	4.678	5.18	5.587	5.109	5.571	4.971	5.926	6.684	5.476	5.662	5.967	6.226	5.747	5.625	5.396	5.93	7.596	5.129	6.995	7.142	6.53	6.315	5.312	6.027	5.964	5.469	6.076
A_24_P373877	7.215	7.586	6.985	6.628	6.63	6.97	6.991	7.293	7.454	9.283	7.362	7.375	8.273	6.689	6.181	5.858	5.285	8.16	5.598	6.279	6.422	6.429	6.527	6.61	6.831	6.985	5.681	6.598	6.455	6.98	6.188	7.46	7.068	6.353	7.124	6.374	6.685	7.163	6.472	7.186	6.724	6.448	6.234	6.111	5.735	5.749	5.585	6.064	5.568
A_24_P373885	7.906	8.552	7.384	8.254	7.492	7.932	7.017	7.226	7.958	8.686	8.35	7.562	7.832	7.111	7.64	7.86	8.138	8.753	7.512	8.543	7.766	9.221	8.157	7.843	8.287	8.312	7.413	8.102	7.938	8.062	7.178	8.651	7.538	7.727	8.829	9.028	7.395	7.841	8.096	9.116	7.965	9.236	7.763	7.623	8.345	8.291	8.464	8.553	8.422
A_24_P373976	6.115	7.378	5.75	5.646	5.985	6.408	5.028	4.307	5.157	7.371	6.367	4.476	5.167	4.055	5.711	5.79	3.783	6.576	5.847	7.199	6.066	6.668	4.423	5.113	5.226	7.507	5.902	6.394	6.594	6.95	5.362	6.552	5.695	6.551	6.963	6.477	6.046	5.719	6.277	7.568	6.127	6.226	6.514	3.648	4.298	5.925	6.259	6.502	5.645
A_24_P37409	7.381	5.858	7.906	6.25	6.827	5.912	7.52	5.131	6.366	6.801	6.306	6.327	6.322	5.825	7.957	7.995	6.754	6.274	6.354	7.497	5.813	5.858	6.829	6.754	5.453	6.32	5.874	5.568	5.663	6.342	6.558	4.764	6.148	5.696	5.563	5.335	6.305	6.16	4.583	5.227	6.014	5.869	5.905	6.814	6.546	5.381	5.839	6.165	4.951
A_24_P374154	8.788	8.446	9.289	8.544	8.656	8.992	9.768	9.308	9.399	9.861	9.707	9.366	8.938	9.025	9.06	9.233	9.906	7.652	8.171	8.616	8.818	9.249	9.161	8.77	9.217	8.584	8.796	9.495	8.746	9.303	8.649	8.993	8.529	9.003	8.611	8.584	8.577	8.587	8.299	8.046	8.637	8.356	8.453	8.38	8.624	8.807	8.694	9.11	8.436
A_24_P374163	2.154	1.694	2.163	1.984	1.862	2.861	2.985	2.483	3.584	4.116	1.899	2.949	3.147	4.122	2.868	1.539	3.926	1.413	2.197	1.393	2.249	2.308	2.218	2.97	1.974	1.649	3.288	3.08	2.336	1.596	2.867	1.3	3.187	2.844	1.511	5.579	2.583	3.209	1.582	1.681	1.438	1.47	2.899	2.78	2.971	1.559	1.578	1.426	1.582
A_24_P374244	2.675	4.863	2.06	2.146	2.007	2.338	1.721	2.955	2.35	3.809	5.12	1.453	2.066	2.056	2.02	2.301	2.053	2.169	2.114	1.69	2.265	1.859	2.08	4.409	1.468	3.236	2.205	2.162	2.365	2.259	3.963	1.622	1.331	1.463	1.664	1.914	1.523	1.689	2.866	3.371	1.912	3.054	1.408	2.658	2.169	2.789	1.501	2.768	1.697
A_24_P374319	9.057	6.779	7.682	8.023	8.199	7.993	7.765	8.406	7.286	6.021	7.446	8.575	7.824	7.761	8.109	8.403	7.016	4.826	8.232	8.354	7.705	8.439	8.724	7.79	8.108	7.948	7.407	8.97	8.421	7.481	7.329	7.072	7.78	9.229	8.45	9.253	8.333	8.095	8.572	7.425	8.561	7.321	8.122	7.323	7.298	8.975	8.989	8.739	8.555
A_24_P374375	1.214	2.503	0.935	1.238	1.222	1.233	1.345	1.266	1.289	1.273	1.269	1.2	1.229	1.264	1.235	1.252	1.416	1.276	1.293	1.227	1.253	1.222	1.169	1.238	2.09	1.254	1.229	1.46	1.407	1.271	1.389	1.222	1.412	2.085	1.356	1.574	1.273	1.471	1.251	2.076	1.209	1.223	1.301	2.239	1.387	1.308	2.036	1.263	1.27
A_24_P374382	9.198	9.527	9.277	9.516	9.192	9.142	9.281	9.072	9.308	8.375	9.385	9.492	8.734	8.734	8.639	8.437	8.627	7.634	8.654	8.975	8.92	8.789	9.105	8.706	9.015	9.009	9.277	8.93	9.339	8.722	8.366	8.628	8.87	8.939	8.403	7.84	8.739	8.68	8.834	7.964	8.283	7.708	9.454	8.802	8.375	8.194	8.039	8.152	8.827
A_24_P37441	8.706	8.013	9.972	8.827	8.548	8.58	8.894	8.816	8.312	7.622	8.58	9.591	8.233	8.358	10.861	11.065	8.328	8.692	10.057	8.268	8.428	8.721	10.109	8.912	8.917	7.556	8.077	8.083	9.09	8.686	7.765	10.279	8.581	8.962	7.693	8.134	9.658	8.099	8.304	9.097	8.779	8.459	8.192	10.51	9.006	8.472	8.979	8.053	8.803
A_24_P374427	3.256	2.323	2.483	3.15	3.092	3.073	3.434	3.139	2.701	1.21	2.441	2.072	2.201	2.123	3.762	4.368	3.63	2.973	3.999	3.338	3.376	2.688	2.092	2.782	2.301	1.21	3.503	1.156	2.703	2.346	3.203	1.564	3.652	1.267	1.264	2.986	4.039	3.087	2.782	1.258	2.571	2.732	3.785	3.963	4.899	3.931	3.883	3.928	4.532
A_24_P374445	1.278	1.436	1.285	1.293	1.278	1.289	1.254	1.297	1.641	1.446	1.315	1.242	1.299	1.296	1.352	1.504	1.689	1.488	1.436	1.472	1.342	1.347	1.326	1.305	1.338	1.475	1.369	1.586	1.511	1.47	1.405	1.268	1.326	2.647	1.372	1.735	1.388	1.466	1.52	1.79	1.274	1.544	1.299	1.316	1.616	1.917	1.463	1.503	1.501
A_24_P374461	1.256	1.276	1.287	1.279	1.305	1.282	1.345	1.261	1.33	1.412	1.297	1.234	1.255	1.289	1.336	1.474	1.422	1.325	3.086	1.347	1.311	1.299	1.24	1.315	1.305	1.367	1.348	1.692	1.48	1.359	1.77	1.209	1.644	2.465	1.363	2.24	1.344	2.042	1.298	2.138	1.136	1.351	1.526	1.198	1.393	1.323	1.338	1.435	1.495
A_24_P374496	1.909	3.463	1.266	1.532	1.928	1.932	2.716	1.763	1.922	2.723	2.306	1.99	2.187	2.281	1.862	2.637	2.133	3.088	2.328	1.322	2.213	1.728	1.882	1.872	1.274	1.343	1.876	2.475	1.973	2.798	2.622	2.881	3.077	1.731	1.217	1.347	4.991	3.564	1.352	3.393	1.303	2.749	2.97	3.28	5.058	3.229	2.446	1.363	1.283
A_24_P374513	17.13	16.686	17.765	17.119	17.668	17.388	16.505	15.942	16.718	15.439	16.598	15.789	16.665	18.029	16.914	16.733	18.261	18.133	17.511	17.14	16.851	16.563	16.451	17.609	16.103	17.332	17.793	16.33	16.876	16.997	16.952	15.845	17.14	16.492	16.759	16.665	17.374	16.75	16.533	17.075	16.151	16.097	17.162	17.511	17.668	16.718	17.037	17.075	16.885
A_24_P374516	15.268	14.197	15.749	14.985	16.13	15.564	13.934	13.955	14.59	12.79	14.701	13.578	14.318	16.296	14.751	13.594	16.184	15.424	15.538	14.805	14.677	13.849	13.951	15.356	13.516	14.751	15.403	13.567	14.453	14.273	14.826	13.536	15.188	13.808	14.432	13.649	15.175	14.732	14.3	14.601	13.316	13.009	14.417	14.788	15	13.765	13.913	14.111	13.513
A_24_P374532	6.884	6.865	6.494	6.496	6.328	6.492	5.969	6.154	7.541	8.948	7.764	7.68	8.046	7.002	5.463	4.719	4.833	6.589	5.212	5.716	6.368	6.337	6.814	6.302	6.599	6.538	4.995	5.973	6.305	4.474	4.2	5.984	5.275	4.925	5.632	5.284	5.541	5.643	5.132	4.731	6.692	5.937	4.562	3.875	4.386	5.156	4.612	4.832	4.444
A_24_P374564	2.321	2.991	2.231	2.24	3.006	3.421	3.795	3.186	2.669	4.151	3.582	2.7	4.01	3.453	1.666	2.012	2.375	1.79	1.959	2.228	2.044	2.438	1.543	2.024	2.226	2.426	2.331	2.6	2.026	2.063	1.982	1.787	1.431	2.485	1.877	2.205	1.745	2.094	2.134	1.681	1.906	2.72	1.524	1.787	1.916	2.672	1.79	2.242	2.118
A_24_P374572	3.092	1.998	1.455	4.183	2.926	3.741	2.274	3.777	3.044	1.227	3.509	3.21	2.805	3.589	3.124	3.766	2.581	2.751	3.807	3.929	3.8	3.422	2.459	2.581	3.223	1.309	3.519	3.749	3.448	1.936	2.798	1.364	3.617	1.274	3.205	4.095	3.469	3.272	3.408	3.259	4.044	4.854	4.417	3.497	3.253	3.977	5.002	4.045	4.559
A_24_P374586	7.997	8.49	7.715	8.429	8.46	8.403	8.814	9.037	9.098	8.154	8.394	9.993	8.15	8.595	7.908	7.929	8.183	7.896	7.617	8.44	8.071	8.076	8.009	8.048	8.433	9.013	7.931	8.657	8.841	7.89	9.137	8.953	8.272	8.099	8.469	8.62	8.078	8.222	8.443	9.2	7.568	7.877	8.371	6.987	8.216	8.196	7.904	8.413	7.778
A_24_P374634	7.743	8.344	6.035	10.02	7.231	7.808	8.959	6.594	7.653	7.404	9.362	6.967	5.572	7.365	7.742	8.165	7.143	7.551	6.991	7.732	7.094	6.129	9.339	7.371	8.715	7.267	7.111	7.811	6.926	8.53	7.508	9.977	6.903	8.235	7.475	7.907	6.644	6.666	7.368	8.608	7.478	7.892	7.494	7.507	7.77	7.932	8.002	7.863	8.005
A_24_P374652	9.553	10.53	9.734	9.548	9.509	9.947	9.824	9.975	9.307	9.87	9.964	10.242	10.161	9.654	9.412	9.86	9.003	9.768	9.161	10.113	9.711	10.304	10.149	9.221	10.029	9.413	9.729	9.71	9.882	9.361	10.009	9.22	9.399	9.317	9.704	10.024	9.323	9.486	9.472	9.881	9.573	9.848	9.8	9.487	8.726	9.937	9.614	9.782	9.594
A_24_P374675	3.186	4.514	3.115	2.704	3.106	2.954	3.286	2.979	3.355	3.564	2.524	2.792	3.442	3.074	2.845	3.446	4.24	3.59	2.699	3.675	3.518	2.849	3.347	2.792	3.307	3.082	2.887	3.743	2.81	1.667	3.634	2.771	2.668	2.491	3.098	4.239	1.474	3.446	1.75	1.485	3.175	4.445	2.668	3.128	3.433	3.725	3.72	3.976	3.915
A_24_P374709	1.934	1.97	1.286	1.59	2.031	1.742	3.812	2.557	1.731	1.692	1.386	1.33	3.139	3.055	2.191	1.657	2.513	4.554	2.599	3.922	1.406	1.997	1.325	2.604	1.379	1.527	2.459	1.97	4.291	2.76	2.781	1.484	2.304	3.519	1.664	2.708	3.115	3.157	1.68	1.8	1.292	2.538	3.052	4.035	2.567	3.172	1.652	3.951	2.503
A_24_P374741	6.727	7.6	9.489	7.595	7.734	7.238	9.021	9.924	9.111	6.547	8.06	8.244	9.308	9.893	7.968	8.43	10.028	8.04	9.283	9.279	8.675	10.194	7.987	9.684	7.803	8.627	10.479	8.947	8.943	8.643	9.106	8.464	9.865	7.371	9.165	9.533	9.634	10.162	8.831	7.468	7.972	8.728	9.354	9.754	9.532	10.13	8.789	8.678	10.234
A_24_P374759	1.296	2.964	1.511	1.825	1.297	1.537	5.306	1.619	1.766	1.708	2.415	1.841	1.425	1.638	1.355	1.384	1.296	3.904	2.037	1.322	1.326	8.167	1.676	1.799	1.354	1.254	2.945	1.32	1.137	1.465	3.296	1.217	1.137	1.238	2.366	3.21	1.358	1.334	1.401	1.297	1.329	1.34	1.209	3.141	4.865	1.344	2.238	1.445	1.512
A_24_P374834	5.225	3.802	6.231	4.494	5.239	4.847	4.607	4.983	4.175	4.874	4.853	4.652	4.541	5.302	5.206	4.598	5.131	3.855	5.019	5.681	5.339	5.762	5.336	5.216	5.449	5.302	5.336	5.808	5.119	5.52	5.757	6.164	5.513	5.524	4.708	4.395	5.032	5.582	4.858	4.848	4.997	3.663	5.155	5.818	5.934	4.862	4.975	5.302	4.933
A_24_P374863	9.603	10.212	9.451	10.785	9.588	9.555	9.743	10.671	10.307	11.324	9.504	10.564	10.53	11.1	10.651	9.964	8.605	9.494	9.557	10.065	9.8	9.016	9.535	10.45	10.091	10.626	9.098	10.267	9.732	9.258	10.351	10.218	9.958	8.907	9.845	9.469	9.476	11.463	9.849	9.709	9.724	9.353	9.538	8.253	8.012	9.592	9.394	10.564	9.234
A_24_P374918	5.79	5.693	5.755	5.869	5.842	5.952	7.016	6.838	7.117	6.005	5.845	6.073	7.057	6.679	6.383	6.84	6.34	6.383	5.986	5.928	5.786	5.405	6.568	6.608	5.908	5.587	7.145	6.432	6.365	6.33	7.456	6.16	6.704	6.316	6.132	6.753	6.005	6.48	7.009	5.915	6.027	6.848	5.895	6.874	6.592	6.96	6.402	6.602	6.891
A_24_P374943	7.769	6.195	5.901	7.772	6.599	7	7.021	6.276	6.027	5.502	6.805	7.18	5.746	4.305	6.425	5.967	3.824	5.8	6.137	6.024	6.935	7.933	7.994	5.307	7.55	6.25	7.134	7.444	7.184	5.999	6.159	6.155	6.132	7.571	6.38	6.322	6.835	6.298	6.8	7.116	6.214	6.096	6.101	4.474	5.923	6.647	5.824	7.106	6.528
A_24_P374962	7.653	8.558	7.823	7.862	8.065	8.208	8.785	8.641	8.351	9.234	8.403	8.756	8.532	8.202	7.66	7.471	7.432	7.447	7.556	8.059	8.133	7.525	8.026	8.59	8.356	8.223	7.562	8.201	8.567	7.762	8.432	8.223	7.949	7.51	8.098	7.788	7.362	8.293	7.999	7.488	7.585	7.733	7.525	7.13	7.651	7.942	7.183	7.314	7.076
A_24_P374973	7.321	6.098	6.62	7.548	7.021	7.015	6.957	6.814	6.279	5.528	6.896	6.893	6.059	6.692	7.693	7.297	7.313	5.849	6.837	7.486	7.455	7.457	7.459	6.272	7.114	6.952	6.775	7.337	7.381	5.777	5.616	6.904	5.938	5.703	6.555	7.349	6.852	5.774	6.414	6.317	6.085	7.199	6.711	3.975	5.495	7.023	6.879	6.995	6.746
A_24_P374984	5.319	5.446	4.989	4.889	5.019	5.422	5.738	5.271	5.644	7.042	4.153	6.012	6.156	4.663	4.326	3.718	3.827	5.87	4.118	4.252	4.93	5.039	5.656	4.813	5.061	5.085	3.055	4.244	4.84	4.873	2.721	4.532	3.91	3.854	3.834	3.57	3.631	3.684	3.27	4.598	4.204	4.714	3.525	3.764	3.301	3.406	3.24	3.53	3.906
A_24_P375002	11.445	9.859	11.669	12.151	11.669	11.597	12.548	11.069	11.135	10.418	12.09	11.043	11.335	12.504	11.3	11.127	12.085	11.662	10.92	11.417	12.17	12.019	11.705	11.531	11.568	11.45	11.511	11.421	10.994	12.524	11.366	11.637	11.389	11.611	11.34	11.005	11.38	11.537	11.545	11.027	11.695	11.226	11.1	11.87	11.278	11.077	11.101	11.499	10.501
A_24_P375076	7.191	6.511	7.21	7.804	7.463	7.687	7.638	6.196	6.487	5.76	8.217	6.832	6.251	7.126	6.838	6.561	7.224	5.633	6.888	6.876	6.922	7.509	7.014	6.296	7.363	7.266	7.069	7.237	6.711	7.475	7.734	7.168	6.66	6.973	7.197	6.283	6.824	6.847	6.985	6.331	6.795	6.101	7.163	6.741	6.858	6.204	6.171	6.837	6.079
A_24_P375132	11.747	12.196	11.345	12.211	11.424	11.611	11.15	10.886	11.18	11.918	11.788	10.912	11.768	10.968	12.196	11.71	11.706	12.498	11.903	11.892	11.507	12.102	11.918	11.188	11.269	11.588	11.137	11.125	10.905	11.222	10.756	11.926	10.96	11.106	11.592	11.964	11.571	11.168	10.964	12.567	11.788	11.459	12.115	10.867	11.545	11.049	11.236	11.73	10.894
A_24_P375168	2.344	2.57	2.528	2.535	2.149	2.269	2.469	3.078	3.41	3.197	2.673	4.165	3.01	3.652	2.542	3.01	1.465	5.069	2.338	3.931	2.865	2.783	4.041	5.678	4.249	3.586	2.297	3.97	4.026	1.256	4.055	3.451	2.735	3.068	3.183	3.03	2.743	3.419	3.61	2.726	3.43	3.777	3.394	2.838	2.417	3.246	2.891	2.973	2.734
A_24_P37519	6.224	6.12	6.197	6.279	5.93	6.384	7.377	6.992	6.589	4.824	6.032	6.53	6.739	6.654	5.273	5.801	6.971	6.362	6.935	6.2	6.582	6.151	7.564	6.277	7.747	6.939	6.413	7.24	5.691	5.575	5.615	5.42	6.529	6.652	6.23	7.14	7.721	6.971	6.945	6.398	7.539	6.487	7.064	7.651	7.82	7.921	7.216	7.369	7.068
A_24_P375205	7.87	5.137	6.016	4.894	7.159	6.289	11.724	9.392	6.047	7.142	7.931	11.996	10.561	7.084	6.14	6.549	7.47	6.983	4.686	6.209	4.283	5.189	4.815	5.815	4.964	5.606	5.16	5.031	4.856	5.31	5.442	5.734	7.809	3.782	4.717	6.99	5.22	6.349	5.121	5.103	4.483	7.07	5.483	4.866	4.583	4.96	4.972	6.965	6.357
A_24_P375227	4.723	4.632	4.379	3.537	3.782	4.657	4.676	4.406	4.553	6.504	4.795	4.475	5.236	3.952	4.099	3.779	1.819	5.311	3.066	3.576	3.957	4.234	4.318	3.748	4.222	3.758	2.933	3.912	3.672	3.901	4.05	4.402	4.121	3.616	4.625	3.743	3.858	3.96	3.517	4.039	4.361	4.553	3.996	3.442	2.706	2.924	2.822	3.663	2.447
A_24_P375237	12.876	13.125	12.627	13.241	13.102	13.09	12.679	12.042	12.165	12.504	12.013	12.449	13.108	14.159	13.165	13.086	14.256	14.324	13.574	12.768	13.369	13.787	12.819	13.562	12.208	12.759	12.86	12.879	12.155	13.093	13.034	12.619	12.833	12.776	13.052	13.4	13.1	13.155	12.961	13.628	12.76	13.931	13.014	13.951	13.612	13.217	13.586	13.586	13.122
A_24_P375322	8.373	6.632	7.302	7.534	7.632	7.18	5.419	7.735	6.414	9.063	7.783	7.875	8.31	6.627	6.03	6.046	6.453	6.116	7.3	6.734	7.604	6.262	7.998	8.185	7.2	7.785	7.892	7.41	8.315	8.167	5.095	7.393	7.481	5.744	7.068	7.27	7.887	8.247	6.7	6.048	7.33	7.13	8.012	6.465	8.546	8.368	7.073	5.353	8.195
A_24_P375340	9.612	10.045	9.114	9.716	9.554	9.381	7.706	7.599	7.964	9.302	8.957	7.731	8.68	8.788	9.467	9.225	9.271	10.067	8.952	9.125	8.406	9.627	8.406	8.346	8.191	9.09	8.245	8.549	8.882	9.443	8.665	9.003	8.596	8.65	9.586	9.699	8.564	8.648	8.908	9.678	8.372	9.612	8.731	8.455	8.359	8.739	8.776	9.512	8.442
A_24_P375358	1.249	1.268	1.452	1.273	1.295	1.275	2.039	1.256	1.325	1.391	1.295	1.507	1.459	1.41	1.323	1.429	1.415	1.31	1.274	1.324	1.302	1.779	1.611	1.307	1.289	1.344	1.333	2.524	1.482	1.713	1.754	1.207	1.608	2.396	1.35	3.211	1.334	2.016	1.281	2.133	2.316	1.327	1.503	3.396	1.376	1.29	1.327	1.406	1.455
A_24_P375360	11.541	11.633	11.425	11.529	11.443	10.663	10.361	10.21	10.309	12.103	11.901	10.802	11.04	9.9	11.596	11.656	9.427	11.22	11.248	10.162	11.112	11.315	10.504	11.163	10.258	11.223	11.969	11.251	12.133	11.744	9.564	11.011	10.693	11.174	11.078	10.97	10.773	11.003	12.213	11.042	10.206	11.968	9.906	8.547	9.236	11.458	11.128	11.96	11.575
A_24_P37540	5.074	5.278	6.521	6.034	6.541	5.911	6.798	7.118	6.199	4.363	5.339	5.663	5.938	8.361	6.744	7.15	8.361	6.144	7.643	8.11	7.408	6.808	6.65	8.294	6.517	7.267	8.206	7.057	6.747	7.046	8.42	6.502	7.752	7.301	7.129	7.268	7.902	7.891	7.94	6.468	7.113	7.913	7.502	8.968	7.252	7.626	7.626	6.916	8.008
A_24_P375405	12.171	12.162	11.361	12.207	12.248	12.238	11.248	11.641	11.148	11.72	11.084	11.668	11.99	12.754	11.822	11.876	12.824	13.194	12.249	11.32	11.903	12.293	11.288	11.912	11.255	11.686	11.726	11.934	10.957	11.75	11.622	11.594	11.681	11.468	11.701	12.231	12.524	11.772	11.48	12.626	12.234	12.824	12.173	12.898	12.587	12.099	12.56	12.501	11.978
A_24_P375421	7.814	8.275	8.67	8.361	8.297	8.46	9.218	8.037	8.467	9.337	7.903	8.413	8.968	8.214	7.561	7.364	7.414	8.286	7.575	6.763	8.57	7.652	7.423	7.934	7.152	8.683	8.14	7.5	8.032	7.577	7.611	8.417	8.097	7.509	8.082	7.883	7.662	8.654	7.136	7.141	7.773	7.771	8.535	6.079	7.174	7.324	7.115	9.144	7.652
A_24_P375435	14.065	14.388	13.833	14.314	13.96	13.924	13.863	12.774	12.911	13.303	13.529	12.823	13.459	13.894	13.719	13.362	13.969	14.962	14.13	13.739	14.158	14.529	13.582	13.73	13.618	14.095	14.121	13.689	13.913	14.976	14.778	14.632	14.165	14.673	14.712	14.144	13.902	13.98	14.262	14.458	13.871	13.799	14.553	14.857	14.59	13.388	13.423	13.863	13.25
A_24_P375453	4.875	4.542	5.836	5.345	4.754	5.284	7.139	6.197	6.527	6.281	6.031	5.776	5.433	4.458	5.836	6.266	6.791	4.87	5.331	5.695	6.151	6.635	6.381	5.72	6.378	6.306	5.329	6.489	5.5	5.785	5.728	6.374	6.079	5.735	6.161	6.72	5.851	5.977	5.779	5.486	6.408	6.818	5.433	6.227	6.012	6.566	6.468	6.35	5.914
A_24_P375482	2.821	2.106	2.995	2.908	3.877	2.522	3.413	1.877	1.269	2.787	4.702	1.497	1.615	3.42	2.059	2.858	5.036	2.445	3.934	4.841	2.863	5.173	1.564	3.126	1.274	2.755	4.178	3.066	4.185	3.23	3.465	1.689	3.691	4.161	3.676	2.859	3.455	1.212	3.789	5.154	4.524	3.414	3.443	5.655	5.376	1.299	1.254	1.28	1.286
A_24_P375485	6.693	6.817	4.254	3.911	4.229	4.108	9.646	6.431	5.413	4.12	5.08	5.979	7.597	5.327	4.409	4.554	5.006	4.566	4.422	5.189	3.343	5.603	3.5	4.611	3.543	3.894	4.741	4.637	4.409	4.095	4.291	3.671	4.643	4.504	4.968	4.452	4.062	4.183	5.013	5.737	5.293	7.09	4.857	5.676	5.43	4.239	3.623	5.024	4.323
A_24_P375510	2.601	2.777	2.547	2.181	3.257	2.031	2.068	1.282	1.22	1.26	1.713	1.563	1.907	2.195	3.325	1.242	3.339	2.87	2.319	2.397	2.199	1.233	1.26	1.775	1.853	2.416	2.32	1.207	1.822	4.526	1.233	1.787	1.493	3.592	1.301	1.226	2.72	1.247	1.286	1.302	1.299	1.327	2.611	2.763	3.46	2.701	1.212	1.229	1.227
A_24_P375550	4.204	4.435	3.259	4.824	4.526	4.076	2.933	2.092	2.251	3.151	3.76	3.019	2.8	2.475	4.68	4.52	4.51	3.644	3.395	4.912	3.627	4.506	3.116	3.224	3.266	2.93	3.52	4.049	4.42	4.517	3.576	4.781	3.982	3.61	3.863	4.472	4.066	2.978	3.724	4.405	4.234	3.464	3.956	2.266	3.55	4.066	3.75	4.768	3.273
A_24_P375573	8.656	7.34	8.177	9.026	8.403	8.365	8.563	7.051	7.497	6.742	7.854	8.208	7.142	8.189	8.271	7.203	9.033	8.463	8.224	7.672	7.609	8.568	7.979	7.753	7.927	8.055	8.09	8.295	7.51	7.848	8.3	8.623	8.268	7.985	8.294	7.179	8.277	8.297	7.519	7.502	6.754	7.389	8.108	6.134	6.675	7.313	7.674	7.726	7.377
A_24_P375586	5.228	4.029	4.037	5.356	5.262	4.65	1.951	2.826	4.417	4.377	4.699	4.341	3.565	3.629	5.429	4.964	4.881	3.861	4.717	4.456	4.806	5.086	5.627	3.889	4.671	3.972	3.821	5.218	4.607	3.165	3.645	6.196	4.336	5.266	4.38	4.381	5.037	3.962	4.139	3.905	2.662	3.81	4.89	1.58	3.052	4.178	4.624	4.386	4.356
A_24_P375592	4.278	5.75	5.52	4.916	4.994	4.743	6.197	6.253	6.5	5.503	5.353	6.024	6.106	6.541	6.162	5.855	6.138	6.072	6.21	6.317	5.477	5.355	5.917	6.15	5.592	5.037	6.335	5.575	5.798	5.018	6.387	6.177	6.048	5.762	5.559	5.497	6.304	5.739	6.118	5.045	5.377	6.248	6.3	6.221	5.837	5.926	5.828	5.688	5.914
A_24_P375599	15.204	14.817	15.145	15.285	15.093	15.258	15.572	14.805	14.873	14.654	14.759	14.828	14.911	15.333	15.017	15.066	15.749	16.385	15.255	15.041	15.235	15.885	14.82	15.207	15.322	15.288	15.604	14.979	14.793	16.362	15.232	15.166	15.232	15.413	15.05	15.172	15.475	15.252	15.431	15.483	15.299	15.36	15.5	16.411	15.442	15.185	15.439	15.096	15.511
A_24_P375609	8.324	7.417	6.761	7.676	8.157	8.312	7.237	7.909	7.42	8.741	8.793	7.342	7.659	7.507	9.092	9.179	8.957	7.855	7.954	9.086	9.266	7.875	8.596	7.866	8.825	8.572	7.141	8.368	8.605	8.614	7.745	8.782	8.411	8.339	7.523	7.462	7.89	8.439	8.129	8.669	9.239	9.195	8.066	7.472	7.647	8.932	8.525	8.324	7.321
A_24_P375683	12.956	12.236	11.837	13.316	13.084	13.08	13.272	11.752	11.604	12.089	12.22	12.03	12.467	13.308	12.624	12.038	13.705	13.467	12.752	12.485	12.68	13.374	12.593	12.782	12.371	12.824	12.91	12.729	11.906	12.676	12.76	12.466	12.657	12.833	12.674	12.28	12.714	12.827	12.275	12.712	12.238	12.127	12.683	13.16	12.792	11.938	12.319	12.681	11.2
A_24_P375691	5.271	6.89	5.528	5.422	6.289	6.058	6.214	6.597	6.452	5.688	5.533	6.384	6.192	7.976	5.579	5.439	6.257	8.181	6.68	6.681	6.322	4.652	5.593	7.436	5.441	6.342	6.301	6.387	8.613	5.971	6.212	5.572	7.184	6.342	6.493	6.585	6.008	6.784	5.639	5.912	6.01	6.436	6.508	8.079	6.509	6.19	6.006	7.005	6.352
A_24_P375728	9.818	10.394	9.362	9.981	9.872	10.314	10.677	10.854	10.474	11.904	10.017	10.444	10.786	10.179	9.706	8.79	8.375	10.223	8.818	9.096	9.399	9.007	9.529	9.83	9.256	9.832	8.683	9.043	9.222	8.564	8.656	10.004	9.929	8.406	9.248	8.884	9.345	9.918	8.912	9.126	12.501	9.142	10.94	10.4	9.346	8.165	8.544	8.897	8.09
A_24_P375751	5.036	5.748	4.034	4.377	5.365	5.059	4.766	3.861	3.694	5.745	4.917	4.221	4.902	4.114	4.8	4.087	4.177	6.98	4.864	3.753	4.292	5.454	4.978	4.381	3.796	4.773	2.942	3.425	2.977	3.97	1.565	4.475	4.34	3.051	2.694	4.349	5.444	4.505	3.486	4.574	3.125	3.017	4.41	4.031	2.872	2.806	3.12	3.419	3.572
A_24_P375761	2.993	4.344	3.679	3.866	3.648	2.637	1.95	4.02	3.555	4.269	2.77	3.68	3.301	5.218	2.035	3.03	6.349	4.857	4.987	5.579	4.169	3.366	4.163	3.843	3.898	3.41	4.831	4.545	3.806	6.335	1.843	1.984	4.238	1.335	3.533	3.745	4.765	4.684	5.472	1.416	3.746	4.395	4.646	5.594	4.093	3.543	3.675	3.928	4.743
A_24_P375813	13.091	12.451	12.375	13.535	13.092	13.289	13.243	11.872	11.709	12.116	12.157	12.189	12.577	13.272	12.62	12.132	13.702	13.516	12.925	12.552	12.65	13.368	12.49	12.734	12.469	12.949	13.1	12.821	11.954	12.933	12.865	12.741	12.789	13.141	12.912	12.362	12.838	12.818	12.531	12.867	12.171	12.277	12.54	13.119	12.831	12.083	12.421	12.696	11.341
A_24_P375819	6.877	7.255	6.969	6.904	7.173	7.641	7.74	7.241	7.503	7.607	8.02	8.391	7.052	5.626	5.804	5.116	4.919	6.523	5.049	5.193	6.19	6.012	6.781	6.336	6.425	6.262	5.752	6.598	6.057	5.713	5.732	6.826	6.425	6.27	6.396	5.748	5.901	6.83	5.147	5.583	5.91	5.504	5.506	5.244	5.631	5.341	5.229	5.265	5.278
A_24_P375849	12.827	13.337	12.838	12.928	12.984	13.1	12.657	12.067	11.785	12.436	12.425	11.986	12.403	13.094	12.277	12.243	13.364	13.706	12.784	12.027	12.378	13.319	12.031	12.619	12.025	12.831	12.59	12.486	12.139	14.004	12.669	12.435	12.414	13.312	13.281	13.133	12.945	12.52	12.678	13.472	12.472	12.343	13.469	13.695	13.107	12.438	12.687	12.982	12.054
A_24_P375870	6.064	5.149	6.073	6.132	5.884	5.572	6.341	5.464	5.879	6.568	6.454	6.16	6.137	5.764	5.365	5.504	6.242	5.077	5.449	5.741	6.812	6.233	5.999	5.141	5.636	5.627	5.417	5.35	5.639	5.424	4.176	5.874	4.879	5.608	4.31	4.781	5.768	4.968	4.913	5.129	6.821	7.037	5.81	3.893	4.534	5.748	5.519	5.362	5.983
A_24_P37589	1.303	1.331	1.435	1.312	1.818	1.308	1.258	1.463	1.94	1.575	1.314	1.316	1.319	1.294	1.421	1.664	1.725	1.587	1.477	1.606	1.373	1.396	1.4	1.68	1.387	1.593	1.45	1.597	1.479	1.622	1.436	1.306	1.282	2.579	1.327	1.671	1.584	1.537	1.7	1.564	1.338	2.193	2.073	1.483	3.003	2.1	1.535	2.483	2.55
A_24_P375911	4.216	4.667	5.059	4.437	3.612	3.705	4.798	4.769	5.541	6.057	4.83	4.288	4.975	3.482	4.592	4.503	4.867	5.645	4.997	4.598	4.552	5.363	4.512	3.727	5.004	4.987	4.686	5.117	4.651	3.3	6.706	4.865	3.907	4.066	3.359	3.962	3.437	4.215	3.937	3.797	6.03	4.323	5.569	5.13	5.19	3.804	3.759	3.911	4.368
A_24_P375932	12.987	13.157	12.579	13.156	12.27	13.036	13.002	12.08	11.822	12.469	12.372	11.959	12.076	12.789	12.897	12.796	13.615	13.827	13.007	12.79	12.565	13.358	12.03	12.639	11.727	12.686	12.706	12.324	12.093	13.05	12.74	12.506	12.688	12.546	11.791	12.319	13.008	12.624	12.295	13.115	12.704	13.189	13.35	13.226	13.277	12.512	12.945	13.067	12.637
A_24_P375949	10.951	10.592	10.997	11.369	11.284	11	10.052	9.233	9.389	10.242	10.116	9.817	10.171	10.636	10.612	9.974	10.991	11.104	10.576	9.99	10.078	11.256	9.385	9.908	10.016	11.036	10.802	10.705	9.833	11.524	10.696	10.926	10.979	11.51	10.984	10.116	11.035	10.942	10.777	11.412	10.66	10.143	11.591	11.575	11.127	9.956	10.054	10.571	9.515
A_24_P375962	6.663	6.421	7.421	6.186	7.198	6.797	7.98	5.51	6.638	5.715	6.07	4.755	6.11	8.982	6.286	5.81	10.138	6.195	5.958	7.648	7.326	7.595	6.414	7.338	6.558	7.453	8.881	7.313	7.381	6.975	7.761	6.415	7.278	6.789	6.61	5.764	6.413	6.84	6.826	6.208	6.78	6.284	7.509	7.382	7.606	6.219	6.195	6.752	5.282
A_24_P376029	1.365	1.37	1.381	1.39	1.365	1.342	1.283	1.334	1.42	2.405	1.332	1.251	1.372	1.317	1.523	1.871	1.502	1.777	1.331	1.778	1.45	1.47	1.398	1.385	1.579	1.851	1.556	1.739	1.402	1.904	1.636	2.273	2.09	1.811	2.313	2.171	1.64	1.701	2.214	1.953	2.033	2.905	1.562	1.391	1.316	2.073	1.6	1.854	1.864
A_24_P376047	6.161	7.235	5.475	4.281	6.413	6.503	6.042	5.349	5.685	7.308	5.76	4.358	6.477	6.195	5.934	6.007	3.312	6.344	4.707	4.622	5.632	7.479	3.256	3.913	5.129	4.84	3.767	5.095	5.652	3.87	3.773	4.33	4.027	7.142	3.666	4.497	3.624	3.318	3.254	5.69	4.542	5.652	3.412	1.812	2.448	3.985	4.335	5.117	4.998
A_24_P376070	2.901	4.067	3.938	4.284	4.993	3.674	5.802	4.754	3.959	1.759	3.102	4.13	5.925	7.369	2.566	4.038	7.215	5.515	6.615	5.663	5.748	2.289	3.507	6.619	2.828	3.817	5.967	4.703	5.335	4.871	5.634	4.388	6.439	3.328	5.503	5.388	6.036	5.334	6.268	1.359	2.57	1.462	6.236	7.875	5.927	5.389	5.471	4.462	6.356
A_24_P3761	7.775	7.207	6.943	7.773	7.927	7.639	5.97	8.94	8.23	9.047	8.475	8.746	8.232	6.579	7.713	7.311	4.988	5.614	7.667	8.865	7.949	7.429	8.618	7.767	8.644	8.276	6.533	8.656	9.273	8.027	7.911	9.331	8.504	8.688	9.019	8.27	8.188	9.159	7.721	7.915	8.498	7.556	7.339	5.223	5.965	8.244	7.659	7.949	7.004
A_24_P376120	1.328	1.357	1.359	1.359	1.339	1.33	1.315	1.312	1.366	2.072	1.31	1.243	1.321	1.288	1.419	1.702	1.348	1.573	1.352	1.586	1.371	1.379	1.35	1.57	1.416	1.578	1.416	1.413	1.298	1.555	1.715	2.329	2.02	1.623	2.354	1.856	1.414	1.659	2.053	2.203	1.778	2.037	1.626	1.289	1.397	1.783	1.476	1.692	1.688
A_24_P376129	2.622	2.08	5.934	1.905	1.838	2.023	3.994	2.147	2.305	1.34	4.475	1.569	2.266	2.548	5.237	5.093	4.764	3.916	3.386	5.602	2.895	5.047	3.59	2.02	3.769	3.568	2.725	2.511	1.983	3.226	4.091	4.896	3.456	5.1	3.249	4.102	3.524	2.89	3.481	5.628	5.018	5.541	4.073	3.161	5.297	2.993	4.285	5.122	3.207
A_24_P376139	4.238	5.023	5.679	5.324	4.968	6.077	6.004	5.626	5.514	3.776	6.247	6.321	5.532	6.63	6.487	6.605	6.943	4.652	5.93	5.437	6.399	6.116	6.959	6.81	6.31	4.818	6.221	6.235	5.421	5.8	8.55	7.967	6.75	6.83	6.065	5.926	5.745	6.97	7.178	5.497	6.058	6.125	5.874	6.283	6.389	6.464	6.053	5.315	6.163
A_24_P376150	1.269	2.527	1.259	1.243	1.251	1.237	1.237	1.224	1.272	1.386	1.254	1.196	1.302	1.243	1.25	1.291	1.222	1.286	1.233	1.324	1.253	1.277	1.274	1.229	1.282	1.274	1.264	3.415	1.196	2.148	1.228	1.313	1.276	1.248	2.224	1.299	1.285	1.222	1.294	1.236	1.919	1.303	5.218	1.951	1.208	4.113	1.273	1.28	1.318
A_24_P376159	2.841	2.176	3.005	2.871	3.181	3.249	3.932	3.043	3.309	3.977	3.523	4.376	3.205	3.293	2.905	3.571	4.336	1.26	2.948	1.158	2.862	3.16	3.33	1.97	4.957	3.535	3.164	2.895	2.293	3.347	3.762	4.816	2.503	2.219	1.377	1.925	2.909	2.123	3.822	2.071	4.131	4.654	2.881	3.451	3.639	1.253	3.684	3.457	3.347
A_24_P376199	1.304	1.317	1.328	1.276	1.296	1.278	1.247	1.293	1.325	1.503	1.271	1.266	1.289	1.275	1.434	1.617	1.388	2.279	1.423	1.582	1.342	1.358	1.365	1.319	1.415	1.538	1.417	1.479	1.331	1.713	1.479	1.595	1.365	1.569	1.377	1.92	1.477	1.64	1.81	1.529	2.828	1.847	1.381	1.714	1.598	1.709	1.451	1.75	1.63
A_24_P376209	1.53	2.031	1.969	1.444	1.569	2.313	1.815	1.511	2.076	3.36	2.917	1.515	2.677	1.963	1.341	1.424	1.288	2.149	1.277	1.414	1.305	1.315	1.85	1.709	1.369	1.432	1.358	1.348	1.304	1.535	1.332	2.708	1.218	1.292	3.067	1.483	2.632	1.358	1.579	1.339	1.704	1.488	1.249	1.86	1.293	1.533	1.359	1.369	1.432
A_24_P376224	3.244	2.835	3.134	2.728	3.51	3.859	4.566	3.331	3.719	4.379	4.14	3.443	3.845	4.66	1.998	3.775	4.497	1.469	3.595	3.449	3.247	2.301	3.305	3.915	3.797	4.129	4.451	4.118	2.814	3.678	3.39	4.05	4.193	2.345	3.36	3.294	3.06	3.504	3.976	1.49	2.289	1.603	3.753	4.962	4.848	1.892	2.689	3.75	3.706
A_24_P376229	9.927	9.778	10.003	10.135	9.849	9.573	11.606	9.446	9.415	7.942	9.753	9.849	8.967	10.114	9.461	9.265	11.043	9.767	9.516	9.753	9.795	12.244	9.793	9.514	9.685	9.331	10.419	9.504	9.487	10.495	10.116	9.467	9.438	10.173	9.474	9.138	9.563	9.424	9.627	8.991	9.513	8.659	10.037	9.931	10.023	8.875	9.356	8.625	9.313
A_24_P376287	8.132	8.187	7.492	7.451	7.176	7.11	7.352	8.006	7.618	8.241	7.14	7.488	7.772	7.719	6.982	6.381	7.371	6.914	6.583	8.004	7.932	7.81	7.007	7.531	7.932	8.118	8.103	8.027	7.456	7.678	7.899	7.829	8.082	7.719	7.938	6.395	7.684	7.758	7.979	7.354	7.426	6.074	7.663	7.049	7.055	7.05	6.709	7.145	6.195
A_24_P376294	8.945	9.386	8.169	8.413	8.638	8.623	9.046	9.129	9.043	10.732	8.973	8.439	9.38	8.163	8.151	7.728	7.891	8.177	7.916	8.408	8.422	8.172	7.813	7.96	8.63	8.879	8.458	8.496	8.862	9.18	8.896	9.573	8.991	8.768	9.529	8.47	8.658	9.328	9.115	8.366	8.378	8.217	8.006	7.943	7.901	8.125	7.887	8.237	7.588
A_24_P376309	9.59	9.979	10.014	9.748	10.274	10.336	8.869	9.829	9.66	10.313	9.714	9.09	9.129	10.631	9.882	10.333	11.058	10.262	9.967	9.505	10.375	9.51	9.634	10.476	8.642	9.551	10.492	9.542	9.502	10.498	10.145	10.48	10.525	10.009	9.374	9.584	10.28	10.586	10.192	9.634	9.306	9.794	10.397	11.064	10.8	9.784	10.307	9.764	10.258
A_24_P376322	3.685	2.783	3.568	3.015	3.1	3.048	3.359	2.661	3.044	3.386	3.698	3.134	3.066	3.502	4.669	4.342	4.457	2.931	2.784	5.206	4.577	4.63	4.918	3.84	5.343	4.563	4.559	5.095	4.831	5.276	4.088	5.084	3.93	4.915	4.69	3.8	4.144	4.253	4.704	3.872	4.755	3.758	4.33	4.32	4.414	4.224	3.694	4.802	3.671
A_24_P376339	8.531	8.1	8.749	8.582	7.472	8.591	8.639	8.073	9.162	9.508	9.098	7.601	8.834	6.903	8.861	8.678	8.399	10.353	8.855	9.397	9.166	7.231	9.174	8.406	8.344	9.049	7.777	8.753	7.325	8.797	7.591	10.227	8.082	8.962	9.253	9.126	8.669	8.814	7.014	10.438	8.754	8.371	8.274	8.112	7.735	8.336	8.924	9.717	9.614
A_24_P376379	1.314	1.352	1.334	1.292	1.534	1.287	1.255	1.283	1.317	1.874	2.674	1.305	1.338	1.538	1.365	1.467	1.318	3.502	1.248	1.449	1.75	2.072	1.341	1.577	1.392	1.409	1.349	1.375	1.245	1.545	1.336	4.504	1.293	1.352	2.521	4.035	1.421	1.358	1.469	1.365	1.613	1.501	2.21	1.254	1.271	1.488	2.175	2.702	1.552
A_24_P376391	10.219	10.477	11.741	10.222	10.912	10.748	11.401	10.326	10.253	9.771	10.549	10.364	9.81	13.018	10.526	10.759	13.794	11.415	11.084	12.056	11.753	11.672	10.489	11.927	10.569	10.596	12.14	10.889	11.028	10.819	11.578	10.629	11.854	10.72	11.045	11.208	11.231	11.333	11.236	10.889	10.78	11.245	11.619	12.366	11.812	11.207	11.488	11.341	11.409
A_24_P376422	7.087	7.272	6.833	6.98	7.257	7.229	8.089	7.59	7.911	8.347	7.801	8.276	8.445	8.206	6.52	6.542	8.822	7.833	7.162	7.67	7.482	6.683	8.037	8.645	6.499	6.966	7.138	7.729	6.622	6.662	6.616	6.682	7.211	5.771	6.743	6.406	6.639	6.93	7.134	6.295	6.474	6.846	7.367	7.907	6.477	7.329	6.401	6.876	7.508
A_24_P376441	3.711	2.715	3.188	2.834	3.097	2.488	2.955	2.722	2.289	2.125	3.808	2.914	1.822	2.696	4.625	3.998	4.084	1.933	4.411	4.743	4.757	4.811	2.926	2.669	3.996	1.853	3.903	4.134	4.46	4.433	3.126	4.477	2.616	3.982	3.698	5.027	3.615	2.187	2.667	4.238	4.694	4.569	4.134	1.764	3.646	3.888	3.831	3.737	4.306
A_24_P376451	12.628	12.645	12.462	12.436	12.461	12.847	13.194	14.075	13.033	14.087	13.274	13.347	12.793	12.027	13.049	13.135	11.852	12.775	11.709	12.313	11.914	11.82	11.602	11.87	11.251	12.031	11.047	11.276	11.649	11.38	11.616	11.223	11.493	10.567	12.174	13.013	11.893	11.845	11.226	12.84	15.075	13.535	14.225	14.592	14.204	12.948	12.859	12.997	12.728
A_24_P376483	14.887	12.831	14.31	13.86	14.162	13.844	12.875	12.953	14.51	13.159	14.717	11.772	12.941	14.134		14.714	13.72	12.133	13.215	14.25	12.1	13.3	14.646	14.101	13.342	13.973	13.689	12.846	14.306	12.283	13.883	14.849	13.972	13.42	14.855	14.458	13.706	13.048	12.639	12.405	12.972	12.609	11.974	13.703	13.681	13.378	14.462	13.533	12.834
A_24_P376516	1.449	1.558	1.236	1.707	1.731	1.815	4.281	2.745	1.62	1.58	1.426	1.699	2.85	3.181	1.315	1.361	2.418	1.299	1.907	1.211	1.907	5.25	1.919	3.064	1.321	1.27	3.548	3.572	2.778	3.592	2.525	1.181	2.989	2.547	1.323	2.794	2.167	2.937	1.378	1.485	1.216	2.468	2.571	4.858	2.341	2.116	3.468	2.448	1.432
A_24_P376556	11.794	10.267	10.581	11.749	11.497	11.073	10.309	10.058	10.639	10.138	11.446	10.878	10.975	10.617	11.731	11.572	11.915	10.609	10.991	11.091	11.114	10.073	10.068	9.894	10.743	10.952	10.332	10.045	11.837	11.566	10.923	11.327	10.766	10.601	11.405	11.335	11.119	10.183	10.925	11.213	10.956	9.424	11.53	10.312	11.236	10.677	10.132	10.882	10.861
A_24_P376588	1.054	1.307	1.223	0.892	0.991	1.019	0.819	1.065	1.179	1.091	1.076	1.292	1.091	2.491	1.218	1.137	1.249	1.137	2.107	1.219	1.091	1.121	1.234	1.157	1.225	1.26	1.908	1.21	1.245	1.216	1.246	2.193	1.256	1.298	1.195	1.198	1.198	1.238	1.238	1.261	1.315	1.259	1.228	1.439	1.259	1.221	1.129	1.218	1.137
A_24_P376589	1.314	1.609	1.322	1.279	1.304	1.386	1.683	1.295	1.359	1.549	1.712	1.269	1.407	1.297	1.876	1.659	1.391	1.529	1.426	1.629	1.353	1.371	2.067	1.326	1.437	1.568	1.435	1.508	1.346	1.776	1.537	1.664	1.401	1.554	1.539	1.978	1.516	1.708	1.871	1.649	2.011	1.892	1.393	1.693	1.58	1.764	1.48	1.734	1.681
A_24_P376599	3.649	3.058	2.766	3.039	3.162	4.093	3.683	3.919	4.322	4.668	3.869	4.908	4.813	2.974	2.566	4.012	2.064	2.714	3.65	3.85	4.102	3.942	4.402	2.79	4.015	2.429	3.568	4.34	4.089	1.852	4.104	4.18	3.134	2.839	5.162	5.139	3.418	3.484	4.815	2.853	4.33	3.956	3.872	3.748	3.806	3.802	3.162	3.845	4.397
A_24_P37665	12.883	13.813	13.277	12.727	12.739	13.51	14.934	15.671	15.692	16.519	14.608	15.424	15.446	13.103	14.204	14.144	12.719	14.826	13.133	13.467	13.497	13.157	13.727	13.811	13.276	13.67	12.882	13.042	13.333	13.176	13.664	13.318	13.876	12.975	13.878	14.053	13.453	14.273	13.509	14.118	14.281	14.587	13.599	13.897	13.038	13.827	13.705	13.258	13.476
A_24_P376707	11.93	12.334	12.033	11.866	11.835	11.693	12.059	11.711	11.647	12.219	11.848	12.462	11.7	12.049	11.753	12.242	11.708	11.004	11.29	12.022	12.063	12.389	12.576	11.364	12.784	11.897	12.376	11.88	12.176	12.709	12.219	11.884	11.679	11.965	11.594	11.63	11.297	11.483	11.898	11.731	11.675	11.639	11.933	10.305	12.592	11.929	11.863	11.956	10.981
A_24_P376760	1.238	1.246	1.282	1.257	1.245	1.24	1.226	1.533	1.254	1.731	1.364	1.372	1.258	1.224	1.909	1.295	1.23	1.299	1.251	1.325	1.239	1.272	1.282	1.225	1.266	1.292	1.261	1.232	1.218	1.246	1.238	1.873	1.601	1.293	5.683	1.294	1.242	1.244	1.347	1.292	1.36	1.39	1.325	1.306	1.244	1.288	1.243	1.28	1.27
A_24_P376787	6.726	7.262	6.706	6.637	6.903	7.245	7.363	6.921	6.454	8.466	7.36	7.334	7.621	6.77	6.129	5.508	5.486	7.286	5.614	6.08	6.86	6.645	6.42	6.232	6.249	6.536	6.204	5.954	6.099	6.894	6.587	6.106	5.587	5.472	5.961	5.879	5.556	5.787	5.67	5.953	7.229	6.673	6.176	6.427	5.648	5.523	5.347	5.881	5.425
A_24_P376848	4.308	3.417	3.824	4.32		4.952	4.843	4.58	4.286	5.012	4.692	3.016	4.929	4.225	6.559	6.62	5.003	5.104	6.824	3.507	3.436	4.073	5.283	6.021	3.456	2.704	4.24	2.937	3.054	4.071	1.703	1.749	6.314	1.581	2.32	2.059	6.573	4.314	3.771	3.469	3.549	3.57	5.426	6.949	4.47	2.547	4.215	1.725	2.928
A_24_P376902	1.962	1.9	1.965	1.958	2.487	1.815	2.814	2.322	1.262	1.356	1.927	1.97	2.03	4.234	2.006	3.981	4.135	2.873	3.369	2.49	2.971	4.072	1.611	3.078	2.094	3.835	4.239	2.642	3.972	4.917	3.413	2.034	3.863	1.691	1.991	3.393	4.046	3.349	3.905	3.754	1.308	4.329	4.166	4.755	5.134	4.012	3.852	1.675	4.738
A_24_P377065	7.312	6.562	7.63	7.236	7.11	6.93	6.352	6.477	7.05	6.767	7.87	7.001	6.206	6.118	7.205	7.269	7.072	6.514	6.921	6.52	6.76	7.245	6.767	6.107	6.952	7.074	6.847	7.12	6.326	7.834	7.145	8.172	7.18	7.374	7.112	7.048	7.122	6.727	7.142	7.336	7.381	6.838	7.378	7.173	7.239	7.339	7.224	7.719	6.925
A_24_P37712	1.677	0.927	1.886	0.474	1.019	1.493	0.598	1.693	2.156	1.12	1.666	1.988	1.802	1.397	2.081	3.124	1.232	0.892	1.169	1.215	1.844	1.85	2.985	1.578	4.409	1.241	2.596	2.743	1.923	1.196	1.181	2.808	1.269	3.222	1.22	1.121	1.158	1.223	1.211	1.249	1.313	1.235	1.227	1.422	1.242	3.226	1.361	1.338	1.046
A_24_P377124	6.619	6.603	6.649	6.293	6.304	6.025	6.502	6.095	6.848	7.557	7.302	7.267	6.632	5.432	6.11	6.322	4.495	6.184	5.047	5.435	6.228	7.337	6.624	5.911	6.194	6.392	5.049	5.818	6.097	5.784	4.423	5.735	4.928	5.835	5.296	5.936	5.075	5.241	5.61	5.551	5.981	6.508	4.78	3.619	3.871	5.909	5.966	5.981	5.55
A_24_P377144	6.641	6.766	5.68	6.07	6.557	6.276	7.241	7.394	5.919	6.37	5.987	5.606	6.505	5.828	4.953	5.428	5.367	5.197	6.659	7.676	6.084	6.217	5.422	6.022	6.362	5.761	6.363	6.326	7.211	5.913	5.247	7.136	6.135	6.168	6.516	6.841	6.71	6.28	6.339	6.164	7.175	7.826	5.179	7.084	6.023	6.826	6.823	5.324	6.321
A_24_P377183	6.358	5.441	5.841	5.643	5.133	6.072	3.582	6.28	6.43	4.747	5.309	6.49	5.152	3.799	5.3	6.152	4.109	3.027	5.201	6.292	5.653	5.862	5.701	4.435	7.28	6.636	5.42	6.637	6.152	5.293	4.957	6.168	5.255	5.15	5.368	6.139	6.368	6.197	5.844	6.172	6.503	6.184	4.726	4.298	3.142	6.503	6.41	6.074	6.974
A_24_P377225	5.434	4.752	4.544	4.91	4.408	4.57	5.725	3.839	3.677	1.654	5.11	3.719	3.276	4.785	5.536	5.275	5.252	5.471	5.314	5.643	4.296	3.683	4.947	3.959	5.553	5.142	4.993	4.36	5.148	4.799	4.692	5.134	4.088	6.01	4.85	5.094	4.69	4.545	3.768	5.384	5.173	4.055	4.781	5.642	5.361	5.023	5.62	5.164	5.369
A_24_P377269	13.261	12.929	13.697	14.027	13.266	13.218	13.459	12.261	12.818	11.447	14.649	12.373	12.216	12.479	12.806	12.789	13.642	11.587	13.04	13.773	13.208	12.781	12.705	12.961	12.82	12.222	12.983	12.172	13.225	13.185	12.894	13.2	12.724	13.211	12.667	12.655	12.372	12.1	12.363	12.443	13.295	13.494	13.013	11.742	12.728	12.482	12.601	12.409	13.035
A_24_P377277	9.94	9.411	9.98	10.825	9.844	9.849	9.511	8.918	9.063	6.958	11.309	8.75	8.8	8.833	9.387	9.552	9.963	7.797	9.519	10.189	9.54	9.37	9.119	9.174	9.318	8.903	9.155	8.741	9.639	9.507	8.722	9.697	9.03	9.32	8.991	9.571	9.051	8.455	8.619	9.344	9.815	10.597	9.562	7.976	8.849	9.461	9.418	9.435	9.599
A_24_P377283	1.271	1.293	1.256	1.288	1.282	1.282	1.356	1.286	1.627	1.542	1.359	1.243	1.783	1.395	1.332	1.429	1.737	1.36	1.372	1.328	1.341	1.318	1.249	1.288	1.303	1.352	1.336	1.996	1.668	1.477	1.659	1.231	1.359	2.719	1.455	4.079	1.39	1.583	1.461	1.716	1.245	1.374	1.322	1.263	1.577	1.425	3.14	1.392	1.484
A_24_P377328	9.902	8.911	9.115	10.051	9.388	9.591	8.787	8.77	8.998	6.302	10.054	8.776	8.264	8.796	8.984	8.871	9.623	8.235	9.752	9.501	9.367	9.34	9.653	9.186	9.399	9.382	9.278	9.447	9.278	8.602	9.232	9.241	9.033	9.433	9.372	9.203	9.139	8.953	9.174	9.078	9.655	9.825	9.29	9.506	9.199	9.089	9.06	9.279	9.035
A_24_P377394	5.293	5.42	5.205	5.114	4.935	5.353	4.793	5.831	5.763	6.825	5.371	4.842	5.633	4.652	5.076	5.838	3.998	4.81	4.768	4.968	5.391	5.428	6.04	5.194	5.56	5.367	5.039	5.705	5.744	5.098	5.351	5.417	4.575	5.214	5.429	5.938	4.671	4.836	4.879	4.755	5.648	6.758	4.768	4.287	3.923	5.851	5.131	6.012	4.898
A_24_P377489	11.926	11.332	11.368	11.941	11.888	11.88	11.497	11.097	11.63	10.274	11.602	12.061	11.524	12.278	11.535	11.168	12.622	11.573	11.862	12.024	12.154	11.275	11.656	11.824	12.273	11.653	12.289	11.624	12.097	11.298	11.866	12.028	11.501	11.696	11.372	11.001	11.661	11.359	11.391	11.44	11.093	10.441	11.912	12.26	12.9	11.161	11.143	11.484	11.123
A_24_P377499	4.3	4.606	4.917	5.832	5.259	5.099	4.461	3.656	4.217	1.265	5.483	3.047	2.705	7.014	5.819	5.805	7.45	5.995	6.154	5.807	6.891	6.72	4.324	5.853	4.047	4.07	6.381	4.306	6.021	5.799	6.529	4.957	6.111	4.622	4.996	5.634	5.579	4.945	5.061	5.721	4.019	3.522	6.081	5.981	6.099	5.082	5.368	4.664	4.976
A_24_P377775	3.505	2.17	3.044	4.862	2.965	3.1	2.48	3.796	3.75	3.899	4.131	2.214	3.314	5.179	4.144	4.32	4.203	4.079	4.344	4.763	5.491	4.315	6.033	4.369	7.65	4.999	4.93	4.473	5.003	5.279	4.904	5.228	5.06	6.494	5.939	5.575	4.323	4.382	5.327	5.263	4.756	4.149	4.114	4.228	4.512	6.337	4.869	6.233	4.382
A_24_P377895	1.373	1.738	1.395	1.404	1.38	1.355	1.449	1.421	1.44	2.443	1.34	1.382	1.362	1.325	1.567	1.93	1.536	1.805	1.348	1.781	1.474	1.468	1.394	1.53	2.641	1.848	1.574	1.757	1.397	1.93	1.931	2.398	2.127	1.861	4.108	2.274	1.644	1.933	2.323	2.276	2.055	2.298	1.657	1.359	1.388	2.125	1.669	1.93	1.95
A_24_P378019	12.477	12.542	10.787	11.894	11.199	12.159	10.98	10.418	11.405	11.731	11.59	10.116	10.878	10.641	12.601	12.802	11.26	11.814	12.983	11.77	11.637	12.335	12.035	11.531	10.945	11.589	11.166	11.298	11.065	11.443	12.416	10.697	11.663	10.801	12.513	12.43	11.505	11.335	12.274	12.142	11.728	12.665	10.75	11.294	11.894	11.473	12.462	11.946	11.923
A_24_P378202	4.978	4.238	6.166	5.107	5.74	4.829	3.707	4.421	4.285	4.984	3.322	4.03	3.882	7.252	5.853	5.961	5.727	5.62	5.809	5.552	5.534	4.286	5.136	5.739	5.13	5.218	6.096	4.56	4.445	5.991	5.425	5.067	5.725	5.337	5.725	5.103	5.403	5.786	5.598	5.5	4.719	5.503	4.834	5.817	6.618	5.15	5.727	5.962	4.529
A_24_P3783	11.253	11.354	10.9	11.066	11.643	12.088	9.882	9.086	11.165	10.595	11.865	9.452	10.769	10.155	11.431	11.004	10.365	11.495	10.927	12.354	10.362	10.962	11.971	9.948	10.39	11.713	9.683	10.896	12.409	10.318	10.058	11.211	9.654	11.888	12.771	12.445	10.313	9.835	9.828	11.824	11.71	10.871	11.946	9.169	10.369	10.551	10.813	11.61	11.325
A_24_P378302	4.075	4.949	4.982	5.073	4.669	4.382	5.725	6.369	6.154	2.619	5.46	6.275	5.448	7.15	6.934	6.98	7.003	4.471	6.659	6.726	6.744	7.067	7.137	6.446	6.658	6.162	7.365	6.938	6.518	6.209	6.636	6.155	5.801	5.969	6.01	6.914	6.979	6.619	6.716	5.765	6.867	6.887	7.496	6.643	6.589	7.19	6.719	6.388	6.984
A_24_P378331	4.751	3.741	4.428	3.046	3.126	3.327	1.646	2.243	2.947	2.564	2.33	1.771	2.511	2.202	3.606	4.079	4.367	1.366	3.77	3.77	3.47	4.545	4.99	2.91	4.414	4.795	2.712	4.848	3.565	3.492	4.286	1.938	1.903	3.346	3.364	3.979	3.521	1.953	3.836	4.897	3.797	4.349	3.1	1.234	2.647	4.236	4.602	6.517	4.492
A_24_P378368	6.202	4.284	5.842	6.062	6.231	6.23	5.835	7.07	6.829	6.233	7.017	6.991	7.325	7.494	6.641	6.178	6.731	6.721	6.044	7.498	7.066	6.845	7.413	6.765	7.942	7.784	7.28	7.863	7.975	7.021	7.031	7.04	6.436	7.26	7.772	6.139	7.033	6.908	7.127	6.652	6.544	5.451	6.327	6.391	6.649	5.946	5.967	5.869	5.081
A_24_P378402	2.881	1.554	3.296	2.855	2.356	2.123	1.695	1.787	1.824	2.676	2.227	1.433	1.255	1.565	2.415	1.268	2.985	2.512	1.952	2.264	1.689	2.664	2.136	1.371	2.069	2.307	2.341	3.432	2.869	3.379	1.798	1.773	1.533	1.276	2.576	1.272	2.032	2.867	1.313	1.263	1.357	1.685	2.772	2.401	2.645	1.264	2.47	1.258	1.255
A_24_P378506	9.52	9.875	10.536	9.593	9.374	9.466	10.42	9.523	10.054	9.708	9.915	9.477	9.36	9.903	9.488	9.459	10.125	9.605	9.515	9.507	9.591	9.575	10.451	9.903	9.456	9.585	10.347	9.635	9.894	9.727	10.109	9.72	9.42	9.745	9.439	9.256	9.618	9.197	9.574	9.754	9.836	9.937	10.066	10.101	10.835	9.125	9.347	9.203	8.78
A_24_P378581	8.196	8.076	9.017	9.277	8.62	9.17	6.441	10.775	10.053	6.197	8.032	9.203	10.511	10.545	9.332	9.326	8.511	7.623	9.355	10.003	10.752	10.619	11.478	10.396	9.899	9.854	10.09	11.851	9.842	7.557	10.418	9.23	10.701	9.445	10.144	10.287	10.711	10.884	10.032	8.953	9.793	9.597	8.191	9.367	7.767	10.829	10.087	9.693	10.661
A_24_P37873	4.673	4.711	6.718	4.124	4.523	3.611	4.722	4.229	4.821	6.224	4.767	4.69	5.148	4.142	5.932	5.744	4.777	3.909	3.908	3.887	3.906	4.799	6.091	3.765	7.209	4.008	3.525	5.26	3.71	4.988	7.826	4.921	3.696	6.111	4.23	1.198	2.744	3.189	3.815	1.372	3.866	3.528	3.668	3.312	5.333	2.602	3.431	5.433	2.681
A_24_P378788	6.813	6.944	6.426	6.783	6.315	6.873	6.652	6.715	6.805	7.676	7.244	6.643	7.182	6.921	6.536	6.385	6.913	6.862	6.091	7.084	7.224	7.597	7.084	6.872	7.167	7.116	6.829	7.132	7.389	7.206	7.112	7.221	6.421	6.719	7.63	6.987	6.257	6.655	6.875	6.245	6.622	6.417	6.345	5.709	6.689	6.05	6.073	5.996	5.303
A_24_P378794	4.674	5.287	4.951	4.522	4.717	4.757	4.805	5.093	6.338	7.538	4.812	6.595	6.031	4.613	5.474	5.527	3.457	5.447	4.668	4.079	4.723	4.972	5.323	4.547	5.768	5.63	3.206	5.687	5.879	3.682	4.146	4.918	4.573	4.171	5.39	4.899	4.16	4.973	5.108	4.26	4.4	4.4	3.088	3.486	2.895	4.988	4.439	5.259	3.88
A_24_P378806	3.666	2.705	3.012	3.413	3.426	4.142	4.941	3.945	4.21	5.436	4.065	3.713	4.009	4.64	3.273	2.256	2.717	3.489	2.924	2.355	3.222	3.8	2.731	3.039	3.092	3.886	2.515	3.907	3.147	2.586	2.039	3.036	2.701	2.465	2.036	2.982	2.952	2.918	2.188	1.869	3.034	2.705	2.014	1.817	1.957	2.249	1.821	2.97	2.985
A_24_P37887	15.026	15.041	14.486	14.296	14.778	14.813	15.616	15.854	15.797	16.24	15.198	15.58	15.64	13.709	14.908	13.86	13.874	14.81	14.223	14.358	14.438	14.069	14.202	14.46	14.852	15.032	14.469	14.549	14.771	14.844	15.178	14.92	15.172	14.579	15.333	13.992	15.035	15.371	15.169	15.396	15.285	14.248	14.63	14.608	14.308	14.39	14.26	13.787	13.933
A_24_P378907	4.123	3.872	3.705	4.357	3.983	4.481	4.619	3.76	4.565	4.977	3.572	4.268	4.85	5.427	4.45	4.601	4.241	4.136	4.36	4.732	4.947	4.646	5.154	4.523	5.086	4.68	4.904	4.534	4.964	4.508	5.082	4.737	3.856	4.578	4.399	4.794	4.854	4.512	4.665	4.439	4.935	4.504	4.447	4.232	3.879	4.521	4.677	4.601	4.434
A_24_P378928	7.291	6.869	7.677	9.058	7.969	7.405	6.971	6.812	9.91	7.169	6.588	9.17	7.616	8.767	10.223	10.16	7.85	7.499	7.125	6.496	7.444	7.37	9.974	7.852	9.518	7.159	7.218	8.196	8.404	8.005	6.913	8.161	6.987	8.284	6.967	6.906	7.126	6.702	6.398	6.865	6.686	6.994	7.287	7.338	7.36	8.133	7.53	7.009	7.795
A_24_P378958	16.037	16.119	15.84	15.339	15.947	16.02	16.438	16.533	16.24	16.785	16.411	16.201	16.025	14.748	15.797	15.45	14.943	15.45	14.743	15.378	15.435	15.053	14.892	15.164	15.446	15.542	14.839	14.724	15.105	15.129	15.066	16.092	15.675	14.855	15.545	15.538	15.711	15.814	15.239	15.028	16.464	15.371	15.64	15.235	14.852	15.692	15.667	15.584	14.906
A_24_P378987	11.403	12.674	11.138	11.519	11.862	11.454	10.826	11.139	11.104	11.655	10.533	10.733	11.466	10.984	11.613	11.593	9.532	11.352	10.925	11.816	11.185	10.843	10.563	10.517	11.732	11.111	11.455	11.805	12.611	10.459	11.504	10.961	11.199	11.27	12.238	12.184	10.816	11.269	10.631	12.325	12.008	12.044	11.031	10.834	10.856	11.807	11.763	12.016	11.74
A_24_P37903	4.107	2.766	7.022	4.295	6	3.499	3.153	3.173	5.035	1.22	3.867	3.444	2.523	4.993	3.962	4.739	6.28	5.661	5.09	4.902	3.839	4.476	6.003	4.401	5.703	3.83	6.351	6.548	4.701	4.428	4.984	4.921	4.362	4.983	1.812	3.573	4.748	2.946	4.764	3.756	3.784	2.929	5.341	6.192	5.888	5.125	5.71	5.956	6.042
A_24_P379104	8.363	8.606	8.078	8.598	9	8.353	8.386	7.61	7.396	7.578	7.737	6.664	7.916	7.41	9.84	10.21	9.309	10.532	9.747	8.004	7.05	7.657	8.31	9.512	6.8	7.598	8.008	7.675	7.163	8.203	8.249	7.645	9.445	8.162	7.623	7.873	9.556	8.541	8.697	9	7.996	8.784	9.217	11.684	9.277	7.618	9.082	8.33	7.797
A_24_P379165	5.791	5.714	5.698	5.692	5.445	5.696	6.758	5.953	6.14	6.843	5.999	5.935	6.258	6.007	6.116	6.407	5.446	5.314	5.772	6.06	6.186	5.964	6.677	6.511	6.469	6.401	5.397	6.296	5.45	5.719	6.142	6.936	5.661	6.835	5.877	6.219	5.856	6.092	5.858	5.958	5.888	6.925	5.058	6.286	5.357	6.612	7.047	7.202	6.733
A_24_P379223	14.44	14.092	13.041	14.298	14.533	14.499	15.245	15.802	15.363	15.889	15.5	15.468	15.083	13.838	14.988	14.503	14.011	14.486	14.118	14.462	14.499	14.159	13.651	13.916	13.978	14.258	13.45	13.513	13.628	12.706	12.843	13.246	13.621	12.539	13.593	14.649	14.262	13.925	12.988	14.051	14.37	14.839	13.868	13.498	13.628	14.852	14.889	14.649	14.181
A_24_P379233	3.825	4.297	3.749	3.278	3.946	4.157	3.37	4.21	3.37	4.521	4.466	3.697	3.809	3.329	2.193	1.229	3.77	4.943	1.895	2.804	2.977	3.931	2.219	2.406	1.63	2.47	3.446	1.211	2.947	4.26	4.302	5.677	4.146	1.287	4.346	3.227	3.407	3.881	3.932	4.88	3.955	1.297	2.38	4.34	4.778	4.008	1.211	2.646	3.655
A_24_P379353	3.62	3.628	5.597	4.412	3.986	4.128	3.696	3.708	4.256	4.109	3.683	4.449	3.56	3.39	5.636	5.867	4.633	5.822	3.725	4.481	4.674	5.196	4.178	4.546	4.396	5.555	4.813	4.926	3.895	6.423	5.808	6.08	4.466	5.81	4.072	5.139	4.384	4.942	5.495	5.221	5.371	6.295	3.997	4.897	5.589	5.229	5.299	5.582	5.856
A_24_P379379	8.182	5.999	7.055	7.703	7.807	8.008	6.924	6.308	6.403	4.495	6.893	6.05	6.401	6.969	7.342	6.747	7.607	5.774	7.443	7.249	7.266	6.495	7.296	6.781	7.399	7.252	7.079	7.423	7.108	7.828	6.719	7.337	6.811	7.058	7.116	6.537	6.929	6.621	6.629	6.835	6.813	5.168	6.873	7.1	7.536	6.091	6.125	6.88	5.884
A_24_P37939	7.519	6.506	6.473	8.029	6.355	6.89	7.548	6.497	6.546	7.58	7.405	6.241	5.819	6.735	6.967	6.999	7.28	7.993	6.701	6.806	6.404	7.521	6.967	7.152	6.062	6.808	6.148	8.064	6.139	7.103	7.679	8.39	7.28	7.778	8.274	7.975	7.207	6.897	7.407	8.282	7.775	7.508	7.516	8.019	7.024	5.99	6.908	7.49	6.625
A_24_P379413	11.358	11.346	10.51	11.356	11.386	11.301	11.077	12.253	11.7	11.276	10.76	13.133	11.231	10.932	11.744	11.692	10.022	8.93	11.79	11.621	12.261	11.311	12.142	11.042	12.167	11.513	10.299	11.942	12.272	10.215	11.981	11.167	11.447	11.172	10.754	10.766	11.713	11.745	10.643	10.925	11.744	11.841	11.444	9.495	9.945	11.927	11.162	11.372	11.119
A_24_P379450	7.964	8.419	8.175	8.565	8.223	8.531	9.874	9.153	8.2	8.971	9.056	9.515	8.695	9.469	9.018	9.079	9.507	8.838	8.724	8.671	9.217	8.086	9.085	9.199	9.07	8.993	8.764	9.092	8.325	9.577	9.212	8.418	9.306	9.024	8.775	8.481	9.157	9.386	8.953	8.65	8.569	8.6	8.978	9.442	8.409	8.744	8.555	8.476	8.69
A_24_P37946	6.887	5.948	5.597	7.015	6.653	6.336	5.771	6.185	6.213	5.406	7.286	6.331	5.91	6.68	6.399	7.032	6.09	6.152	6.705	6.992	6.315	5.669	6.167	6.154	7.005	6.375	6.642	6.809	7.101	6.596	6.919	6.657	6.189	6.777	7.631	7.945	6.442	6.264	6.878	6.737	6.884	5.881	7.246	7.18	6.804	7.057	7.2	6.988	7.226
A_24_P379512	8.283	7.817	8.43	8.268	8.634	8.306	6.531	7.876	8.375	6.799	8.135	8.197	7.783	8.054	7.26	7.533	8.338	8.228	8.29	8.191	7.353	8.226	7.949	7.788	8.083	7.715	7.977	7.918	7.37	7.895	7.4	7.549	7.976	7.968	7.692	7.871	8.223	7.766	8.687	7.845	8.015	7.842	7.979	8.967	7.921	8.103	8.152	8.076	8.333
A_24_P379521	2.036	1.354	3.584	1.812	2.539	1.351	1.565	2.793	1.449	1.686	2.062	6.496	2.231	1.618	3.871	4.058	1.756	1.637	5.821	1.665	1.398	4.767	1.483	2.37	1.424	1.659	1.504	1.651	4.835	2.948	4.233	4.385	1.277	2.55	5.985	6.336	1.512	3.157	1.808	1.5	1.411	1.847	1.944	1.567	2.932	2.902	2.502	1.899	1.802
A_24_P379616	4.318	2.821	5.16	3.508	4.69	4.671	3.277	2.397	3.69	1.801	2.885	1.323	2.644	4.735	4.929	5.301	5.422	5.851	4.303	4.678	3.898	1.887	3.417	3.919	2.268	4.557	4.962	3.257	3.714	5.277	3.957	4.506	4.267	3.306	3.968	4.258	4.73	4.542	4.902	5.308	3.946	5.065	4.448	5.823	6.432	4.331	5.448	4.883	3.641
A_24_P37962	7.664	5.754	9.02	7.056	7.743	6.94	7.256	7.525	8.2	7.338	6.376	5.892	7.861	7.138	8.312	8.507	8.037	6.767	7.675	7.341	7.28	5.456	7.128	8.123	6.607	7.562	8.593	5.887	6.601	8.139	7.814	7.11	8.483	7.609	8.031	7.807	7.81	8.777	7.483	6.875	7.725	7.929	6.138	6.996	8.396	8.425	7.718	7.63	7.404
A_24_P379629	3.165	1.83	5.32	6.07	6.575	5.737	4.747	4.727	4.604	5.031	4.512	4.195	5.028	6.291	5.498	5.76	4.95	5.443	3.282	5.704	5.282	4.823	4.265	4.687	5.378	5.443	5.268	4.997	5.451	4.975	4.564	5.423	5.863	4.805	1.674	2.094	5.633	4.722	5.932	3.139	4.95	5.079	5.774	7.623	5.087	5.818	6.161	5.671	6.032
A_24_P379649	11.35	11.918	11.03	11.584	11.264	11.267	11.09	10.361	10.16	10.98	10.158	10.337	10.619	11.045	11.274	11.235	12.08	12.752	11.221	10.054	10.53	11.816	10.439	10.713	10.254	10.61	10.603	10.584	9.63	10.514	10.72	10.881	10.953	10.331	10.201	10.967	11.116	10.952	10.411	11.69	9.545	11.436	11.311	9.661	10.126	11.03	11.531	11.621	11.1
A_24_P379693	7.843	6.938	7.926	7.754	7.297	7.497	7.825	7.767	8.207	7.982	7.998	8.13	7.551	7.583	7.482	8.008	7.44	6.345	7.189	7.513	7.538	7.423	8.189	7.627	7.705	7.756	7.445	8.399	8.244	7.193	6.68	7.855	7.552	7.595	7.412	7.968	7.962	7.789	7.463	7.113	7.875	8.214	7.456	7.248	7.908	8.313	8.056	8.102	7.886
A_24_P379727	8.901	10.05	9.25	9.391	9.33	9.408	7.887	8.391	7.614	10.017	8.405	8.583	9.191	8.33	9.483	9.644		10.21	9.114	8.551	8.649	9.522	9.37	8.406	9.422	9.556	8.285	9.239	9.06	10.025	9.085	9.402	8.84	9.862	9.471	9.533	8.843	9.057	9.513	10.563	8.656	9.768	9.102	9.129	9.356	9.508	9.668	10.057	9.119
A_24_P379750	9.141	8.506	9.184	8.482	8.604	8.722	9.593	8.785	9.536	8.076	9.352	9.036	8.09	8.779	8.539	8.6	8.952	8.227	9.073	8.572	8.828	8.21	8.661	9.478	8.263	9.074	10.008	8.803	8.328	8.185	9.852	8.143	8.68	8.112	9.32	9.371	8.964	8.78	9.075	8.47	8.515	8.494	9.018	9.01	9.896	8.908	8.567	9.346	8.885
A_24_P379765	7.685	6.604	7.298	7.596	7.903	7.583	5.58	5.457	6.604	6.554	7.355	5.339	5.627	6.283	7.311	6.957	7.692	6.902	7.085	6.499	6.814	6.525	6.017	5.826	6.505	6.913	6.561	5.927	6.549	6.939	6.966	6.719	6.391	7.28	6.838	6.424	6.925	6.469	6.22	7.503	6.896	6.049	6.83	6.863	7.491	6.363	6.66	7.148	6.435
A_24_P379820	7.7	6.765	7.185	8.346	7.82	6.592	6.911	6.861	5.116	7.311	5.647	4.156	7.037	9.663	9.443	8.868	9.997	8.938	9.411	9.461	9.62	9.356	7.78	9.322	8.913	8.371	9.935	7.147	8.854	8.757	6.874	9.687	9.79	9.941	9.209	8.121	10.025	9.471	9.402	9.13	8.899	7.58	8.764	10.759	8.821	8.45	7.895	5.931	7.795
A_24_P379858	11.982	10.371	11.31	11.716	11.583	11.566	11.006	12.795	11.728	12.756	11.121	12.086	13.337	10.813	12.231	11.941	9.918	10.236	12.008	11.577	12.273	10.847	13.2	11.853	12.965	12.875	11.678	13.924	11.42	11.353	10.437	12.428	13.163	13.226	12.723	12.481	13.434	13.741	12.838	11.458	12.71	12.333	12.406	9.555	9.84	13.376	11.993	13.259	12.489
A_24_P379939	9.545	9.957	10.05	9.501	9.756	9.835	10.256	9.807	9.383	9.913	9.682	9.736	9.616	10.086	9.773	10.095	9.898	9.022	9.911	9.705	9.921	9.903	10.007	10.07	9.8	9.699	10.221	9.554	9.389	9.806	9.244	9.124	9.923	9.503	9.554	9.667	9.979	9.429	9.759	9.308	9.635	10.24	9.815	10.2	9.926	10.257	10.088	9.554	10.179
A_24_P379969	6.579	6.846	4.61	7.436	5.085	5.36	5.083	5.61	5.916	7.318	5.825	5.004	5.697	5.095	5.013	5.174	4.006	5.591	6.224	4.573	7.726	8.112	4.28	4.528	5.165	5.562	4.98	5.088	6.412	3.756	6.471	4.603	6.056	4.488	4.522	4.894	3.967	4.198	3.942	4.979	7.237	8.044	3.675	4.14	3.716	7.147	5.827	6.579	4.49
A_24_P380022	5.806	6.29	5.329	5.302	6.718	6.722	7.887	6.249	7.666	5.842	6.959	4.37	5.555	7.592	6.668	7.13	7.013	7.486	6.513	7.104	6.039	6.825	3.88	6.171	5.475	4.848	7.131	6.49	6.583	5.478	5.786	6.233	6.033	5.249	5.655	5.925	6.187	5.141	5.546	6.291	5.708	6.473	7.003	7.297	7.1	6.592	5.761	4.829	7.262
A_24_P380061	4.348	5.112	5.119	4.371	4.459	4.9	2.859	4.119	2.544	3.154	3.056	5.578	3.484	4.158	2.764	3.5	4.967	4.684	5.705	5.581	3.449	3.49	4.416	4.247	5.479	5.136	5.207	4.586	5.002	4.074	5.171	5.074	4.941	4.249	5.516	6.623	4.821	5.154	4.486	5.239	5.587	5.74	4.686	6.614	5.18	6.218	6.047	5.711	6.041
A_24_P380132	11.784	11.244	11.111	11.43	11.33	11.514	12.82	11.687	11.598	11.544	12.125	11.942	11.786	11.104	10.35	10.655	11.187	10.995	11.448	11.486	11.504	10.425	11.816	11.134	11.314	11.058	10.867	10.834	11.104	10.238	10.636	10.442	10.64	10.955	10.69	11.336	11.327	10.821	10.225	10.964	11.07	11.108	11.002	11.125	11.13	11.139	11.336	10.408	11.72
A_24_P380183	4.955	3.789	1.715	5.588	4.989	4.717	6.855	6.882	6.373	1.795	5.949	6.362	5.812	6.809	6.333	5.958	6.853	2.829	6.245	5.865	6.336	6.494	7.141	7.007	6.672	5.394	6.956	7.241	6.686	5.617	7.334	6.569	7.133	6.322	6.648	5.975	6.819	7.31	7.082	4.761	6.338	5.515	6.608	6.499	6.069	6.326	5.665	5.085	6.016
A_24_P380196	6.298	8.935	4.417	3.424	3.434	2.793	7.474	4.897	1.25	1.316	1.239	1.168	4.053	3.55	5.287	5.664	4.717	6.728	4.425	2.209	1.234	5.785	1.257	3.689	1.266	4.734	9.298	1.258	2.511	3.675	5.415	1.318	3.709	1.226	2.015	1.269	5.625	4.954	3.389	4.854	2.52	3.764	9.499	7.525	3.398	5.534	1.254	1.247	5.201
A_24_P380234	9.007	8.734	7.773	8.748	8.478	8.282	8.991	8.2	8.18	8.957	9.427	8.394	7.742	8.097	8.816	8.637	9.115	8.667	8.484	8.523	8.441	8.327	8.02	8.307	7.965	7.692	8.091	8.241	7.726	7.593	7.847	8.958	8.144	8.141	7.976	8.676	8.644	7.989	7.638	8.434	8.907	9.061	8.956	7.945	7.967	8.523	8.795	8.714	8.679
A_24_P380284	5.431	4.578	5.578	4.614	4.832	4.836	6.933	5.669	5.042	4.111	5.292	5.125	6.911	4.972	4.625	4.618	5.957	5.894	4.034	4.954	3.815	4.636	4.089	5.248	5.25	5.286	5.255	4.779	4.839	5.101	5.824	4.063	5.693	5.078	5.603	4.374	4.303	5.644	5.347	5.912	4.852	5.315	5.643	6.875	6.968	4.076	4.017	5.09	5.15
A_24_P380311	3.235	3.285	2.191	2.789	2.898	3.384	3.355	2.354	3.166	4.783	3.162	3.533	3.777	1.53	2.466	1.289	1.55	2.877	2.065	2.465	3.238	4.145	3.414	3.118	3.823	2.652	1.463	2.651	2.632	1.323	1.558	3.83	1.339	2.341	2.108	3.953	1.762	2.173	2.606	3.244	1.168	1.179	1.321	2.824	1.394	1.216	1.326	3.207	1.328
A_24_P380330	8.871	7.729	6.74	7.994	7.598	7.01	7.845	7.678	8.015	6.122	8.034	8.115	7.19	6.237	6.832	6.764	6.991	6.233	7.219	8.499	7.484	8.434	6.939	6.448	6.863	5.849	8.248	8.315	8.38	6.738	7.008	7.182	6.879	7.275	7.548	7.939	7.246	7.459	7.101	7.453	8.904	8.297	7.846	6.385	6.999	7.772	7.309	7.811	7.342
A_24_P380348	7.717	6.815	6.382	7.149	7.018	6.593	6.898	6.901	7.288	5.804	5.588	6.88	6.876	7.236	7.083	7.503	6.795	7.229	7.29	6.669	6.524	6.705	6.966	6.84	6.907	6.977	7.234	7.283	7.505	7.546	7.108	7.536	7.115	7.317	6.852	7.283	7.11	7.057	7.297	7.211	7.443	7.663	6.836	7.829	7.667	7.598	7.447	7.774	7.601
A_24_P380349	4.576	4.761	3.791	4.159	5.068	5.108	4.597	4.131	3.874	5.998	5.162	3.931	5.062	4.589	3.94	3.85	2.787	4.986	3.664	3.192	3.968	3.502	3.191	3.157	4.254	4.033	2.397	3.675	3.379	2.938	1.486	4.286	1.272	2.414	1.308	2.281	2.444	3.825	2.562	1.458	2.418	3.653	2.425	3.046	2.333	3.052	3.504	3.583	2.085
A_24_P3804	6.149	7.294	8.876	7.524	6.86	6.857	9.737	8.278	7.924	7.594	8.929	8.724	7.966	8.25	8.658	8.539	9.059	8.342	7.806	8.229	9.26	10.131	9.87	8.952	8.506	7.969	8.941	9.45	8.016	8.653	11.122	9.761	8.989	9.231	7.558	7.43	7.919	9.023	9.162	7.66	8.999	9.435	8.294	8.204	7.815	8.043	8.546	8.017	7.963
A_24_P380536	9.87	9.819	10.047	9.811	10.119	9.324	9.659	9.42	9.062	9.872	9.269	8.35	9.111	8.717	9.385	8.622	9.408	9.19	9.713	8.648	9.644	8.606	8.778	8.794	9.232	9.225	9.144	9.262	10.24	10.284	8.962	9.929	9.444	9.549	9.287	8.388	9.498	9.67	9.83	9.945	9.733	8.744	8.266	9.102	9.57	8.749	8.28	9.211	9.35
A_24_P380567	2.608	2.208	2.636	1.908	1.784	3.036	2.772	2.521	2.108	3.892	2.443	1.715	2.281	1.805	1.374	1.447	2.857	1.38	2.384	1.423	1.307	1.952	1.341	1.299	7.903	2.36	1.357	1.371	2.121	1.477	1.338	1.343	1.271	1.585	1.242	1.584	2.646	1.403	1.591	1.349	1.753	3.036	1.308	4.622	1.533	1.581	1.357	1.654	2.535
A_24_P380628	6.725	7.039	6.389	6.287	6.057	6.486	7.856	7.276	6.719	6.62	7.574	7.396	6.406	6.604	6.967	6.526	6.179	4.625	6.621	7.566	7.424	6.692	7.227	6.532	8.304	7.015	7.081	7.93	7.425	6.441	7.483	7.974	6.503	6.134	7.155	6.381	6.43	6.315	6.42	6.114	7.333	6.825	7.095	5.646	6.118	6.6	6.072	5.784	5.443
A_24_P380629	5.733	4.734	5.438	5.963	5.36	5.36	5.796	5.133	5.431	5.49	6.288	5.107	4.915	5.564	6.01	6.006	7.167	5.36	5.903	5.647	6.122	6.4	5.63	5.419	6.257	5.913	5.603	6.04	5.742	7.14	6.159	6.98	5.826	6.223	5.844	6.173	5.434	5.364	5.679	6.279	6.369	6.449	6.005	5.745	7.166	5.526	5.83	6.208	4.858
A_24_P380679	6.921	7.414	6.388	6.905	7.037	6.741	7.037	7.782	8.533	6.02	7.103	8.469	7.851	7.84	8.147	8.145	6.2	6.348	7.293	8.265	7.881	6.534	7.033	7.847	7.571	6.83	6.44	7.665	8.071	5.82	8.055	8.139	6.691	6.507	7.025	7.897	7.86	6.894	8.284	7.383	8.271	8.353	8.698	6.755	8.125	8.01	8.012	7.784	9.153
A_24_P380734	12.073	11.19	11.844	13.093	12.268	12.652	11.233	11.604	11.22	11.161	12.805	11.186	11.81	10.222	12.142	11.606	11.394	9.545	11.289	11.534	12.13	13.068	13.191	11.045	11.532	11.698	11.12	11.778	10.735	10.629	11.237	12.485	11.719	12.896	11.865	11.121	11.687	12.132	11.246	11.742	11.688	10.89	12.31	7.664	10.256	11.437	11.297	10.782	11.156
A_24_P38081	9.291	7.858	10.311	9.987	9.935	9.487	9.31	8.141	10.646	8.975	10.836	9.35	8.222	8.741	8.008	7.914	10.164	7.972	8.582	9.842	9.624	9.092	8.671	7.947	9.597	8.376	9.51	8.459	10.501	8.755	8.921	9.609	8.456	7.741	8.176	8.297	8.986	7.396	7.748	8.62	8.063	7.955	8.114	7.145	9.268	7.42	7.554	8.833	9.25
A_24_P380861	4.825	4.839	1.8	3.941	3.422	4.689	4.982	4.303	4.14	3.752	2.319	1.68	4.669	4.524	5.638	5.669	5.517	3.101	3.826	5.059	4.27	1.705	3.616	3.863	4.313	3.454	5.146	3.804	3.586	4.94	5.3	5.105	4.65	3.573	4.42	4.088	4.847	4.397	4.749	4.513	3.824	4.144	4.61	5.566	4.865	4.697	2.956	1.372	4.308
A_24_P380919	12.042	11.801	11.617	12.284	11.767	11.942	12.903	12.204	11.724	11.806	12.657	12.318	11.82	11.954	11.652	11.663	11.899	11.486	12.477	11.524	12.239	11.679	12.132	11.932	12.04	11.816	11.817	11.763	11.257	11.19	11.543	11.506	11.793	11.272	11.225	11.537	11.967	11.576	11.474	11.245	11.869	11.606	11.843	11.94	12.065	11.9	11.704	11.587	12.199
A_24_P380991	6.892	7.423	6.549	6.827	6.963	6.697	8.039	7.399	7.525	3.258	6.196	7.558	6.306	7.295	6.82	6.906	6.964	6.602	7.17	7.252	6.4	6.824	6.409	6.691	6.909	6.073	7.066	6.51	7.036	5.691	7.213	6.754	6.647	6.698	5.967	6.649	7.239	6.308	6.397	6.633	6.794	7.263	7.404	7.67	7.173	6.974	6.869	6.555	6.801
A_24_P381029	11.222	11.004	11.13	11.902	11.744	11.199	11.342	10.253	10.495	10.374	10.638	10.793	10.585	11.424	11.528	11.409	12.298	11.716	11.2	12.066	11.408	11.857	10.772	10.977	11.06	11.062	11.147	10.729	11.387	11.171	10.729	10.929	10.864	11.214	10.755	10.947	10.912	10.569	10.848	11.467	11.045	11.211	11.494	10.898	11.867	11.07	11.127	11.308	11.279
A_24_P381136	7.958	6.507	8.183	7.176	7.165	7.652	8.782	8.002	5.507	8.651	7.42	8.584	8.267	5.906	8.531	8.559		6.959	6.772	6.713	7.594	9.053	9.748	6.49	9.774	8.318	8.519	8.902	8.196	9.529	6.765	4.451	8.158	9.199	8.279	7.591	7.671	8.502	8.047	6.439	7.571	8.084	7.701	6.397	7.599	8.108	8.656	7.468	8.483
A_24_P381164	9.434	8.386	8.296	8.683	8.781	8.677	9.894	9.774	9.524	7.885	8.66	9.047	8.941	9.207	8.667	8.77	8.719	7.934	8.696	9.157	8.832	7.327	8.347	8.772	8.767	8.769	9.518	8.838	9.087	8.37	9.884	8.322	9.073	8.392	9.168	8.965	9.141	9.098	9.352	8.39	9.532	8.997	9.134	9.328	9.012	8.845	8.387	8.148	9.202
A_24_P381199	4.921	6.517	5.483	7.255	5.243	5.756	3.289	5.35	2.733	2.776	7.008	2.438	5.527	5.619	2.499	3.52	4.986	6.763	5.925	4.986	5.207	6.542	4.764	5.517	5.9	5.192	5.677	3.55	5.437	7.557	5.348	5.82	4.48	5.748	6.383	7.018	4.383	4.219	4.87	7.528	6.679	6.83	5.58	6.002	7.072	5.112	6.722	4.829	5.365
A_24_P381224	11.391	11.673	11.299	11.003	11.161	11.245	11.091	11.805	12.01	12.337	12.283	12.332	11.155	10.451	11.467	11.589	10.017	9.792	10.979	10.946	11.86	11.389	11.336	11.129	11.606	11.016	10.774	11.996	12.368	10.946	11.704	11.108	11.08	11.069	11.703	11.876	11.385	11.452	12.332	10.948	11.589	11.488	11.474	10.519	10.384	11.605	11.29	11.035	11.854
A_24_P381278	1.178	1.121	1.225	0.474	1.099	0.81	0.267	1.454	1.183	1.207	3.729	1.066	1.199	1.181	1.184	1.18	1.218	1.054	1.169	1.237	1.083	1.181	1.235	1.064	1.233	1.266	1.216	1.619	1.227	1.221	1.083	1.428	1.263	1.25	1.249	1.207	1.209	1.199	1.231	1.214	1.367	1.248	1.215	1.466	1.232	1.2	1.178	1.197	1.195
A_24_P381379	1.467	1.666	2.227	2.665	2.253	1.941	1.33	3.161	3.873	2.274	2.583	4.037	2.516	5.296	6.097	6.565	3.849	1.897	4.908	4.574	4.674	2.525	5.13	5.308	5.193	3.434	4.669	5.286	5.05	4.859	4.725	5.12	4.492	3.486	4.3	5.392	5.287	4.544	5.195	4.982	4.061	4.959	4.59	3.843	4.454	6.501	5.592	5.521	4.937
A_24_P38143	6.762	7.255	5.531	5.949	5.57	6.135	6.076	8.018	7.14	4.768	5.576	7.304	7.104	7.555	7.16	7.71	6.741	6.427	7.354	6.491	7.127	4.654	6.704	7.521	7.546	5.918	7.048	7.101	6.873	6.977	7.523	6.985	7.228	6.801	6.645	7.117	7.167	6.776	7.342	7.138	7.543	8.381	6.365	7.918	7.972	7.591	7.303	6.875	7.727
A_24_P381441	1.283	4.356	1.29	1.252	1.273	1.252	1.967	1.665	1.287	1.386	1.254	1.887	1.27	1.257	1.366	1.486	1.318	1.401	1.334	1.478	1.316	1.846	1.317	1.297	1.383	1.475	2.802	1.382	1.314	1.597	2.479	1.465	1.288	1.365	1.4	1.649	1.449	1.422	3.82	1.394	1.888	1.643	1.293	5.183	1.407	3.888	1.384	1.497	1.48
A_24_P381455	4.616	3.124	6.096	5.401	5.301	3.032	4.186	3.463	5.295	1.807	4.043	1.853	3.181	5.483	5.993	5.822	6.383	5.496	5.158	4.868	3.716	3.078	3.941	4.448	4.12	4.569	5.628	3.882	4.743	4.944	4.666	5.203	4.87	4.966	4.769	4.471	5.196	4.782	4.295	5.106	4.419	5.289	5.307	4.726	5.971	5.041	5.595	5.205	4.579
A_24_P381494	9.142	8.838	9.014	8.826	8.696	8.486	9.032	8.445	9.18	8.991	9.166	9.785	9.738	8.137	8.402	7.938	7.568	8.125	8.906	8.939	8.618	8.693	9.62	9.077	9.056	8.682	8.914	9.724	8.965	7.816	8.037	8.456	8.182	8.229	9.226	9.228	8.704	8.341	8.419	8.304	8.932	8.393	8.374	7.499	8.236	9.092	8.014	8.461	8.371
A_24_P381499	3.961	1.759	4.097	4.5	3.741	3.458	2.756	4.824	3.663	3.408	3.106	3.887	3.208	2.839	4.34	4.958	2.457	4.231	5.391	5.258	5.194	6.887	4.652	3.707	5.442	4.814	4.503	3.705	4.874	5.116	4.895	3.454	2.192	5.777	2.744	2.796	5.076	4.422	5.278	5.599	5.852	6.191	3.607	5.915	2.631	4.898	3.655	5.912	5.155
A_24_P381505	5.698	4.831	5.285	5.441	5.813	5.264	5.057	5.241	4.828	5.786	4.439	5.127	5.41	5.055	4.478	4.587	3.515	5.009	5.561	5.485	5.389	6.761	5.613	4.759	5.61	5.026	4.859	3.701	5.494	5.601	4.881	4.363	3.515	4.994	3.255	3.584	5.095	4.649	4.641	5.326	5.983	5.68	4.005	5.816	3.695	4.882	3.735	5.473	4.944
A_24_P381555	8.629	8.083	6.853	7.968	8.546	7.87	6.408	7.871	8.365	7.441	6.385	8.712	7.727	8.25	7.338	7.538	6.56	7.494	7.8	7.749	7.28	7.526	7.868	7.257	8.071	7.846	7.187	8.536	8.109	6.601	6.518	7.66	7.282	7.634	8.218	8.568	7.933	7.833	7.297	6.978	7.97	8.173	8.575	8.671	7.459	8.078	8.037	7.785	8.176
A_24_P381604	11.704	10.673	10.71	11.436	11.634	11.593	10.238	11.717	11.521	11.367	11.08	11.289	11.314	11.513	10.893	10.8	10.788	11.075	11.497	11.199	11.314	11.252	10.938	11.235	10.844	10.787	10.281	10.529	10.435	9.629	10.201	10.26	11.043	9.46	10.087	10.963	11.88	10.899	10.259	11.018	10.936	10.613	11.548	11.297	10.991	11.311	12.022	11.069	12.298
A_24_P381625	12.396	11.543	12.087	12.368	12.225	12.248	11.827	11.841	12.152	10.691	12.665	12.121	11.891	11.781	12.316	12.279	12.165	11.407	12.311	11.889	12.112	12.018	12.236	11.857	12.029	11.808	11.89	12.087	12.595	11.697	11.636	11.646	11.242	11.905	11.763	12.123	11.779	11.428	11.593	11.742	11.501	11.814	11.472	11.405	12.004	12.047	12.04	11.88	12.22
A_24_P381803	10.628	10.308	10.868	10.015	10.736	10.695	11.332	10.966	10.736	8.793	10.88	11.461	10.239	10.691	10.372	10.698	10.574	8.933	10.521	9.936	10.861	10.529	10.56	10.277	10.671	10.305	10.215	11.006	10.656	10.337	10.176	10.104	10.274	10.397	10.016	10.334	10.482	10.498	10.402	9.501	10.27	10.925	10.791	10.117	10.024	10.687	10.656	10.279	10.703
A_24_P381838	12.02	10.908	11.351	11.628	11.406	12.114	11.631	12.835	13.462	12.552	12.259	12.939	11.84	11.826	11.689	11.321	10.853	12.057	10.885	12.075	12.116	12.123	11.898	11.731	12.539	12.558	12.315	12.527	11.943	11.826	11.925	11.286	12.002	11.164	11.752	11.349	11.99	11.935	11.722	11.185	12.355	10.771	12.066	11.374	11.296	11.57	11.895	11.441	10.404
A_24_P381844	3.411	3.176	3.133	3.175	2.66	2.245	2.015	2.103	3.223	4.585	4.267	4.156	3.928	2.097	1.454	1.882	1.475	2.557	1.917	1.765	2.777	3.16	3.76	2.799	3.621	1.618	2.732	2.576	3.08	1.625	2.119	3.215	3.287	2.715	2.735	2.155	1.514	2.286	1.921	2.777	1.548	2.013	2.191	2.477	1.858	1.97	1.582	1.72	1.883
A_24_P381901	8.594	9.233	7.742	7.906	7.715	7.657	7.56	7.77	7.73	9.407	8.3	8.154	9.003	6.443	6.063	6.033	5.564	7.789	6.911	7.241	8.254	7.416	7.823	7.24	7.727	8.073	6.231	8.18	7.775	6.316	6.633	8.121	7.247	7.528	7.767	7.712	7.151	8.372	7.203	7.368	8.725	9.651	7.666	5.873	5.444	7.909	6.987	7.196	7.169
A_24_P381945	8.717	8.474	8.448	9.161	8.976	8.837	7.836	8.719	8.926	9.4	8.557	8.503	9.09	9.073	9.217	9.619	8.175	9.339	8.884	8.672	8.781	8.369	8.809	8.842	8.75	9.371	8.277	9.532	9.465	8.899	8.881	8.802	9.118	8.682	9.381	9.448	8.825	8.885	9.439	9.34	8.81	9.377	8.168	8.267	7.504	9.015	9.19	10.263	8.871
A_24_P381962	10.28	11.25	10.923	10.509	10.616	10.695	9.755	10.67	10.252	10.901	11.065	10.834	10.541	10.885	10.387	10.507	9.727	10.31	10.527	10.436	10.459	9.348	10.612	10.636	10.443	10.27	10.059	10.632	10.751	9.953	10.291	10.251	10.59	10.344	10.326	10.343	10.525	10.567	10.768	10.648	10.8	10.646	10.804	10.846	10.139	10.415	10.353	9.773	10.77
A_24_P381975	5.216	4.906	5.051	5.085	4.585	4.373	3.032	4.669	5.774	6.628	6.274	6.381	6.308	5.977	3.552	3.677	4.964	4.472	4.394	3.664	5.159	4.601	5.42	4.998	4.767	4.998	3.965	4.957	5.456	4.219	4.212	4.044	3.336	6.045	2.802	3.174	4.058	3.8	4.018	3.85	3.911	3.063	3.347	4.236	3.382	2.913	2.126	2.211	2.42
A_24_P382001	9.91	9.839	10.056	10.19	10.226	10.053	9.178	8.23	9.297	9.315	9.657	8.591	9.082	9.704	10.004	9.542	10.988	10.701	9.867	9.952	9.567	9.778	9.992	9.649	9.868	10.178	9.762	9.507	9.95	10.606	10.139	9.963	9.447	10.093	10.53	9.901	9.525	9.298	9.779	10.706	9.776	9.737	10.118	10.352	10.153	9.106	9.413	10.004	9.246
A_24_P382017	9.366	7.977	8.813	9.16	8.709	8.697	7.776	8.412	8.371	8.06	9.148	8.739	8.586	8.734	8.685	8.712	9.017	7.045	9.229	8.36	8.863	7.605	8.628	8.411	9.169	8.865	8.324	9.289	8.86	8.255	8.878	8.944	8.384	9.014	8.888	8.879	8.687	8.634	9.022	7.926	8.688	8.442	9.01	8.506	8.17	8.867	9.025	9.174	9.484
A_24_P382026	7.875	7.616	8.029	8.293	7.761	7.897	6.683	6.25	7.031	6.993	8.036	7.202	7.029	7.732	8.104	8.126	8.338	8.649	7.901	8.411	8.418	9.758	8.624	7.863	8.301	8.608	8.217	8.124	8.219	8.6	8.547	9.237	7.463	9.009	8.205	8.152	7.86	7.751	8.191	9.11	8.458	8.375	8.186	8.223	8.802	7.719	8.335	8.688	7.116
A_24_P382113	10.411	9.268	9.31	10.447	10.273	10.247	10.323	9.291	9.245	6.274	9.993	9.408	9.292	9.991	9.493	9.225	10.196	8.235	9.586	9.16	9.426	9.81	9.681	9.211	9.791	9.199	9.849	9.292	9.748	8.816	9.023	8.703	8.673	9.059	8.846	9.284	9.276	8.601	8.509	8.554	8.998	8.944	9.709	8.785	9.816	9.032	9.255	8.753	9.284
A_24_P382119	10.995	11.701	11.508	11.97	11.197	11.9	11.64	13.028	12.84	12.649	11.404	13.108	12.729	11.529	12.791	12.865	11.46	11.089	12.341	11.617	12.618	12.008	13.847	12.286	12.209	12.834	11.998	12.717	11.729	11.161	12.639	12.12	12.344	12.571	11.883	12.344	12.067	12.477	12.334	11.709	11.215	11.573	11.744	11.26	11.604	12.763	12.326	11.636	13.453
A_24_P382130	8.771	8.068	8.319	9.06	8.772	8.554	8.256	8.476	8.33	5.479	8.927	8.636	7.732	8.5	8.147	8.356	8.563	7.475	8.445	8.198	8.16	8.488	8.418	8.06	8.698	8.307	8.665	8.298	8.596	8.752	8.348	8.662	8.271	8.111	8.095	8.279	8.53	8.396	8.327	7.82	8.267	7.858	8.308	8.782	8.87	8.086	8.398	8.11	8.936
A_24_P382187	10.948	10.507	10.948	10.045	10.717	10.65	8.747	11.808	11.766	11.805	10.416	11.564	11.416	11.46	10.267	10.723	9.887	10.296	10.225	10.88	10.576	9.657	9.748	10.943	10.243	11.58	10.829	11.17	10.698	10.089	9.843	10.187	10.705	9.271	10.502	10.887	10.722	10.816	10.213	10.643	10.603	11.046	10.037	10.285	11.308	11.637	10.619	11.475	10.385
A_24_P382253	10.129	9.489	8.465	9.348	9.008	9.115	9.991	9	9.409	8.871	9.693	9.432	8.798	8.355	9.108	9.248	9.015	8.73	9.427	9.457	9.096	9.724	9.025	8.466	9.009	9.033	9.287	8.785	8.994	10.012	8.891	9.182	8.786	9.133	8.436	8.911	8.883	8.6	9.221	9.276	9.154	9.33	9.671	9.101	10.026	9.373	9.285	9.468	9.69
A_24_P382266	6.546	6.199	7.43	6.119	6.548	6.154	7.271	7.458	7.3	3.877	7.085	7.241	6.498	5.932	7.105	6.924	6.648	5.22	6.888	7.635	6.769	6.781	6.584	5.992	6.056	5.809	5.59	6.332	6.211	5.857	6.586	6.323	6.31	6.454	5.855	6.126	6.769	6.249	6.063	5.871	6.889	6.681	6.8	5.862	7.021	6.716	6.113	6.935	6.593
A_24_P382287	6.395	6.399	6.17	6.01	6.071	7.201	5.885	5.601	5.131	8.3	6.94	6.516	6.633	5.318	4.45	3.105	3.879	6.133	5.155	4.472	5.392	5.473	6.038	5.845	5.043	5.714	2.523	4.376	5.112	3.864	3.944	4.12	2.815	2.32	4.035	4.526	3.877	2.95	3.54	4.045	4.176	4.072	2.672	3.629	3.206	3.655	4.133	4.387	3.436
A_24_P382319	12.874	12.348	11.305	11.89	12.082	11.909	10.018	12.723	12.996	12.577	13.03	11.973	12.082	12.657	11.413	11.506	9.195	10.592	12.223	13.205	13.25	11.335	12.11	12.054	11.726	11.348	11.319	11.902	13.418	12.281	10.974	11.468	12.045	11.125	12.159	12.136	12.429	11.88	13.33	11.716	13.33	12.276	11.858	9.433	9.526	12.582	12.246	11.675	12.516
A_24_P382401	2.769	2.295	2.121	2.71	2.855	2.367	1.46	2.944	3.337	2.04	2.867	3.151	2.914	4.184	3.892	3.932	5.009	2.322	4.733	4.992	4.655	4.536	4.38	3.511	4.903	4.783	4.078	4.817	4.596	4.135	4.47	3.465	3.533	1.517	4.621	4.631	4.924	4.248	4.216	3.517	4.069	4.09	4.555	4.471	4.255	5.153	4.794	4.363	4.402
A_24_P382467	6.826	7.21	6.737	6.852	6.577	6.378	4.86	5.53	6.151	7.22	7.122	5.705	6.358	6.126	6.19	6.528	6.59	6.66	5.969	7.295	5.949	7.721	6.553	5.664	6.816	7.511	6.296	7.112	7.384	7.695	8.086	8.343	6.598	7.948	8.744	8.351	6.358	6.907	8.106	7.689	6.719	7.711	6.925	6.426	6.582	7.407	7.169	8.205	6.604
A_24_P382489	10.665	10.963	11.094	10.121	11.168	11.158	9.491	11.503	11.097	11.31	9.767	11.226	11.233	12.176	11.095	11.273	11.98	11.865	10.902	11.462	11.213	9.914	10.826	11.603	10.542	11.403	11.713	11.375	11.408	10.37	11.372	10.861	10.868	10.595	10.171	10.618	11.298	11.432	11.286	10.79	10.664	11.447	10.402	12.075	11.995	11.65	11.805	11.334	12.097
A_24_P382533	3.511	5.326	2.302	2.966	2.682	3.347	2.935	3.1	3.09	4.146	3.673	3.529	3.542	3.081	3.19	2.874	2.178	3.281	1.889	3.271	2.162	2.689	3.204	2.326	3.576	3.62	3.38	3.585	3.37	2.596	1.865	2.814	1.874	2.918	2.066	1.656	3.244	2.809	3.872	2.586	2.603	2.681	2.34	2.741	1.923	3.051	2.386	2.193	4.131
A_24_P382579	8.302	10.828	8.929	8.085	8.612	8.838	10.012	10.28	9.393	11.868	8.888	9.44	10.178	8.967	8.495	7.888	7.177	11.045	9.393	8.638	8.491	10.373	8.125	9.083	8.381	9.964	7.979	7.317	7.328	8.381	7.663	9.416	9.279	7.937	11.545	11.569	8.794	9.704	8.153	8.829	7.3	8.263	7.073	6.364	6.13	9.459	7.91	8.162	8.025
A_24_P382591	12.308	13.131	12.54	12.852	12.766	12.406	12.494	12.501	12.591	12.943	13.405	13.155	12.564	12.74	12.403	12.516	12.474	12.489	12.879	12.853	13.01	12.814	13.321	12.438	13.269	12.758	12.533	12.677	12.392	13.054	12.378	13.052	12.694	12.983	12.393	12.72	12.691	12.713	13.219	12.89	12.979	12.533	13.51	12.769	12.839	12.768	12.757	13.106	12.873
A_24_P382630	7.174	8.133	7.448	7.438	7.219	7.617	7.617	7.828	8.135	8.918	7.895	8.388	8.307	8.171	8.243	9.276	8.1	7.687	7.567	7.783	8.234	8.705	8.711	8.508	8.489	8.865	7.412	8.135	8.114	8.111	8.255	8.149	7.897	7.7	8.129	8.799	7.414	7.871	8.449	7.785	7.725	9.11	7.836	7.447	7.213	8.991	8.849	8.679	8.475
A_24_P382637	6.654	7.332	6.334	7.059	6.797	6.818	6.751	7.125	7.506	7.864	7.31	7.947	7.26	7.607	8.009	8.854	8.056	5.468	6.975	7.465	7.874	8.311	8.152	8.008	8.256	8.648	7.185	7.96	7.898	7.765	7.936	7.926	7.6	7.301	7.7	8.418	7.338	7.498	8.15	7.541	7.564	8.614	7.547	7.071	6.899	8.649	8.48	8.283	8.162
A_24_P382661	8.736	7.908	10.366	7.907	7.849	8.011	7.483	8.762	8.721	9.738	8.683	7.786	8.471	8.692	8.799	8.368	7.382	8.097	8.74	9.26	9.528	9.77	8.859	8.506	8.762	9.28	8.495	8.129	9.632	8.619	8.812	8.51	8.856	9.034	9.041	8.041	8.652	8.586	8.994	8.473	8.849	8.625	7.687	7.837	8.627	8.718	8.155	7.841	7.476
A_24_P382724	7.955	7.82	7.908	7.787	7.639	7.805	7.559	7.809	8.133	8.883	8.767	8.503	7.015	6.982	6.591	6.479	7.026	7.067	6.754	7.311	7.396	7.754	7.833	7.431	7.753	7.432	7.57	7.416	7.461	7.318	7.345	7.457	7.178	7.364	6.898	6.234	6.626	6.912	6.843	5.956	7.048	6.001	6.545	6.712	7.526	6.256	6.208	6.644	5.909
A_24_P38276	8.179	8.728	8.724	8.098	8.666	8.61	9.081	9.085	6.605	7.5	7.009	5.808	8.759	9.005	6.772	7.035	9.353	10.254	8.803	7.805	8.007	8.053	6.102	8.77	6.733	8.894	8.749	6.905	7.64	8.775	8.615	6.801	9.199	7.1	8.265	8.501	9.848	9.452	8.493	8.566	7.624	7.775	8.586	12.082	10.547	8.895	8.309	8	9.506
A_24_P382765	10.328	10.015	10.153	10.427	10.374	10.163	10.005	9.827	9.726	10.078	10.578	10.087	10.3	10.544	10.1	10.267	11.138	9.756	10.547	10.324	10.066	10.629	10.524	10.241	10.268	10.175	10.719	10.376	10.37	10.727	10.115	10.557	9.935	10.37	10.538	10.694	10.537	10.202	10.503	10.912	10.893	11.035	11.309	11.32	11.17	9.864	10.136	10.39	10.094
A_24_P38290	1.44	1.529	1.434	1.406	1.465	1.37	1.3	1.397	1.598	2.456	1.411	1.292	1.435	1.37	1.792	2.245	2.15	2.035	1.658	2.115	1.644	1.661	1.61	1.525	1.759	2.058	1.835	2.224	1.717	2.341	2.302	2.544	1.99	2.847	2.832	2.759	1.925	2.451	2.45	2.435	2.246	2.511	1.749	1.892	2.084	2.52	2.01	2.352	2.374
A_24_P383019	4.228	3.194	4.085	3.845	4.034	4.554	4.795	4.223	4.911	5.629	3.498	5.129	5.463	4.347	3.176	2.464	2.461	2.869	2.977	2.614	3.551	4.034	4.289	3.985	4.123	3.861	2.213	3.839	3.677	2.73	2.064	2.869	1.269	1.274	3.165	1.136	3.561	3.044	3.959	3.305	4.039	2.76	2.791	1.958	1.448	1.197	1.446	2.951	1.065
A_24_P383050	1.927	2.303	2.515	2.786	2.751	2.725	2.819	2.457	2.795	2.574	1.547	3.363	3.359	2.812	2	1.137	1.258	1.169	1.987	1.211	2.361	2.668	3.301	3.006	3.807	2.441	1.046	2.714	3.022	1.32	1.247	3.43	2.083	1.347	1.242	1.181	1.26	1.284	1.178	1.356	1.255	1.242	1.272	1.291	1.264	1.22	2.652	1.046	1.745
A_24_P383076	6.481	6.334	6.606	6.463	6.03	6.606	4.304	5.835	6.078	5.019	6.309	6.211	5.863	5.279	6.778	6.671	6.057	6.38	6.932	7.257	6.044	5.917	7.194	5.842	7.341	6.779	6.425	6.952	6.829	6.326	6.332	7.199	6.589	7.042	6.469	6.076	6.346	6.737	6.284	5.971	6.671	6.152	6.286	6.463	5.703	6.708	6.634	5.996	6.725
A_24_P383080	7.306	7.486	7.632	7.172	7.103	7.16	8.443	7.647	7.552	7.302	7.484	7.836	6.463	6.998	7.358	7.421	7.47	4.985	6.522	7.044	6.94	7.262	7.123	6.604	7.647	6.791	7.374	8.182	7.034	7.184	7.207	7.374	6.883	7.169	6.868	7.121	6.909	6.766	6.979	6.104	6.803	7.381	6.997	5.907	6.718	7.335	6.859	7.134	7.077
A_24_P383095	1.381	1.412	1.338	1.34	1.384	1.331	1.696	1.355	1.426	2.121	1.335	1.287	1.375	1.333	1.697	2.349	1.747	1.977	1.54	2.019	1.506	6.191	1.47	1.426	1.674	1.877	1.662	1.863	1.591	2.18	2.027	2.233	1.743	6.674	2.261	2.451	1.806	2.166	2.285	2.349	2.006	2.372	1.589	1.671	1.881	2.306	1.805	1.949	2.108
A_24_P383130	12.835	13.525	12.703	13.283	12.785	12.933	12.75	11.85	11.585	12.239	11.879	11.849	12.382	12.875	12.608	12.577	13.227	14.004	12.883	11.623	11.904	13.376	11.859	12.317	12.073	12.57	12.815	12.447	11.719	11.68	13.23	12.166	12.671	12.116	12.315	12.356	12.437	12.421	12.178	13.649	10.764	12.559	13.135	11.745	12.947	12.036	12.692	12.757	12.12
A_24_P38316	6.079	3.709	8.9	8.178	7.181	4.716	11.318	7.451	8.589	7.375	5.68	9.963	8.139	2.422	2.81	3.242	5.03	6.962	5.483	1.427	8.62	7.348	6.533	7.153	9.927	8.738	6.389	6.959	4.516	7.904	3.806	1.917	7.681	7.919	6.991	7.171	8.245	8.649	9.178	7.395	8.002	8.685	4.23	7.77	9.323	8.11	7.265	8.108	7.917
A_24_P383199	5.157	6.243	6.375	5.37	5.086	5.457	6.497	5.336	4.951	6.437	4.305	5.545	7.034	5.097	5.137	5.284	4.966	7.686	4.434	4.311	3.806	4.992	4.603	5.513	5.079	6.306	5.654	5.121	4.608	5.582	4.731	4.576	5.728	4.903	5.064	5.195	5.162	6.153	4.861	5.635	7.391	8.121	7.16	7.224	7.208	5.35	4.411	5.261	5.885
A_24_P383267	2.241	1.953	2.048	2.152	1.803	2.11	2.282	2.711	1.849	4.187	2.186	2.197	3.57	1.776	2.403	2.862	1.614	3.097	1.267	1.872	1.73	2.253	3.171	2.562	1.915	1.902	2.391	2.592	1.468	2.666	3.315	2.046	2.076	3.428	3.507	2.508	1.744	2.702	3.202	2.183	2.991	2.79	1.4	2.72	2.36	2.835	1.547	3.484	1.813
A_24_P383277	5.451	5.056	5.402	6.268	6.068	5.592	6.339	6.495	6.043	6.736	6.769	6.753	6.556	6.077	5.293	5.092	6.359	4.492	5.514	6.461	6.333	5.846	6.54	5.472	6.801	6.104	6.17	6.617	6.594	5.966	5.445	6.409	6.15	5.959	6.343	6.231	5.984	5.783	6.077	4.377	5.713	4.242	5.429	4.705	5.179	5.514	5.372	5.97	5.693
A_24_P383330	13.293	12.79	12.577	13.455	13.363	13.344	13.876	12.512	12.369	12.854	12.61	12.609	13.181	13.732	13.003	12.633	13.975	14.007	13.4	13.116	13.263	13.914	13.243	13.387	13.202	13.602	13.67	13.459	12.647	13.359	13.424	12.967	13.152	13.73	13.537	12.963	13.137	13.277	13.138	13.468	13.191	12.831	13.214	14.285	13.855	12.506	12.888	13.193	11.981
A_24_P383356	5.944	2.54	4.411	4.232	4.681	3.804	3.199	6.528	6.704	8.239	6.049	4.505	5.642	4.011	6.028	6.797	2.871	3.558	4.559	4.789	6.659	4.724	4.648	4.123	5.545	6.314	3.797	6.66	6.136	4.877	4.679	4.697	5.174	5.336	5.283	5.622	5.017	5.738	5.906	4.763	6.039	7.271	4.104	1.931	3.786	6.378	5.605	5.934	5.346
A_24_P383440	9.597	9.271	9.437	9.782	9.367	9.299	9.763	9.03	9.155	8.29	10.064	9.385	9.161	8.271	9.685	9.755	8.687	7.988	9.532	9.8	10.018	10.274	9.751	9.164	9.313	9.027	9.32	9.555	10.036	9.292	9.68	9.153	9.035	10.035	9.683	9.857	9.138	9.094	9.748	8.92	9.96	9.069	9.577	8.103	9.295	9.229	9.265	9.226	9.523
A_24_P383450	9.625	10.054	10.964	10.769	10.2	10.11	9.067	10.306	10.124	10.832	10.596	9.732	9.425	11.345	10.802	11.048	12.12	11.15	10.716	10.071	11.056	10.752	9.961	10.967	9.403	10.375	11.756	10.168	9.21	11.772	9.885	11.322	10.386	10.08	9.826	9.899	10.413	10.366	10.422	11.395	10.93	11.844	10.979	11.829	12.933	10.362	11.433	10.464	10.451
A_24_P383459	2.655	3	3.404	3.26	2.796	3.034	4.637	3.069	3.092	3.392	3.958	4.49	3.859	3.006	2.851	3.736	2.072	4.256	3.086	3.574	3.223	4.558	3.081	2.612	3.272	1.266	2.292	2.531	4.06	1.291	3.978	3.832	2.915	3.691	3.832	3.994	2.403	2.669	1.281	1.201	2.469	3.368	3.254	2.659	3.187	1.274	2.944	3.566	4.625
A_24_P38347	9.208	8.982	10.202	9.057	9.845	9.676	8.087	9.181	9.174	8.902	8.926	9.059	8.918	10.722	7.964	8.318	10.005	9.95	9.356	9.314	8.827	9.589	8.262	9.815	8.441	9.323	10.013	9.228	9	8.591	8.766	7.99	9.076	7.968	8.036	8.547	9.756	9.241	9.232	8.9	8.547	8.661	9.515	11.062	9.786	9.54	9.505	9.379	10.045
A_24_P383478	7.085	7.213	6.446	6.453	6.99	7.352	7.564	7.621	7.362	8.706	7.717	7.977	8.209	6.801	6.129	5.903	5.068	6.498	6.061	6.083	6.621	6.478	6.474	6.458	6.773	6.508	5.177	6.595	6.493	5.57	5.811	6.613	6.462	5.413	6.255	6.152	6.037	6.876	6.217	5.32	5.873	6.103	5.626	4.874	4.385	6.096	5.875	6.016	6.088
A_24_P383480	7.673	6.891	6.637	7.7	8.305	7.993	5.206	8.687	7.468	7.774	8.442	8.113	7.676	6.168	7.594	7.633	5.401	4.729	7.543	8.285	7.699	8.1	7.569	6.673	7.587	7.673	6.883	7.88	7.825	7.382	6.614	8.063	7.881	7.428	7.946	7.399	7.698	8.05	7.759	7.571	8.178	7.763	7.224	6.634	5.615	8.096	7.512	7.486	7.687
A_24_P383492	6.364	7.165	7.046	6.199	6.178	6.483	7.499	6.748	5.848	7.702	5.989	6.616	8.215	5.756	5.452	5.44	4.99	7.217	4.915	5.518	5.363	5.579	5.794	6.375	5.57	5.767	5.233	5.719	5.679	5.698	5.947	5.971	6.308	5.317	6.15	5.656	5.109	6.102	6.09	6.011	5.49	5.877	5.621	6.931	6.005	4.891	4.978	5.703	5.917
A_24_P383509	11.088	9.605	9.41	10.049	10.035	10.18	11.035	9.952	10.231	9.753	10.304	9.466	10.535	10.181	10.357	10.34	9.768	10.36	10.393	9.617	11.302	9.31	9.59	9.713	10.461	10.638	9.45	10.628	10.33	9.087	9.047	9.07	10.147	9.035	9.087	10.032	10.972	9.943	9.858	9.946	10.774	10.86	9.68	9.587	9.069	10.795	10.026	11.063	11.034
A_24_P383523	8.441	8.427	9.094	8.774	8.878	8.552	8.045	8.212	8.801	9.62	7.953	8.809	8.578	7.197	8.353	8.544	7.109	8.259	8.184	8.737	8.753	8.283	9.11	7.788	8.572	8.125	7.419	8.835	9.434	9.267	8.181	9.981	8.043	9.229	9.661	9.287	7.731	9.147	8.289	8.625	8.75	9.698	6.452	6.468	7.25	8.854	8.609	9.019	8.774
A_24_P383569	9.635	10.361	9.278	9.969	9.628	9.769	8.941	8.478	8.069	9.861	9.054	8.367	8.935	9.069	9.497	9.13	10.13	11.327	9.712	8.894	9.162	10.445	8.888	9.054	8.47	9.48	8.59	8.804	8.269	8.733	7.705	8.519	8.794	8.272	9.17	10.256	9.008	9.005	7.971	10.021	8.011	9.667	9.871	7.866	8.668	9.56	9.85	10.197	9.207
A_24_P383581	11.121	11.814	11.139	11.642	11.234	11.274	9.288	9.559	10.008	10.949	10.397	10.008	10.799	11.269	11.058	11.358	12.253	12.1	10.88	11.626	10.905	11.542	11.193	10.826	11.476	11.718	10.525	11.228	11.476	11.966	11.621	12.127	10.875	11.528	12.142	12.276	10.674	10.992	11.743	12.237	11.041	11.873	11.393	11.994	11.163	11.185	11.461	12.182	11.064
A_24_P383598	7.75	7.969	7.448	7.881	7.759	7.489	5.688	5.597	6.214	6.904	6.664	5.758	5.759	5.466	6.729	6.611	7.229	6.614	6.646	7.403	5.523	7.79	6.222	4.94	6.146	7.033	5.781	6.092	6.628	4.918	5.722	6.468	5.846	6.28	6.449	7.471	6.896	5.984	5.874	7.058	7.202	7.579	7.537	4.713	5.846	6.636	6.81	7.383	6.513
A_24_P383609	4.909	5.468	5.514	5.771	5.254	4.418	8.566	3.889	3.795	3.824	7.379	3.406	4.056	5.483	5.036	5.572	6.098	9.529	4.909	5.327	6.429	7.563	5.257	5.519	6.873	5.592	8.101	5.241	5.745	6.534	7.666	3.031	4.837	6.343	6.004	6.41	5.73	4.74	5.731	6.808	5.635	5.58	6.486	7.499	8.45	5.504	6.339	5.524	6.056
A_24_P38363	1.389	1.917	1.724	1.687	1.423	1.554	1.489	1.48	1.921	2.593	2.494	2.724	2.946	1.635	1.669	2.2	1.767	1.982	1.382	2.049	2.419	1.741	1.449	1.438	2.347	2.345	1.683	1.934	1.898	2.068	2.255	2.41	2.279	3.149	2.977	2.591	1.79	2.478	2.334	2.858	2.434	2.402	1.882	1.549	2.08	2.485	1.895	2.01	2.206
A_24_P383640	5.619	5.648	6.672	5.911	5.521	6.067	6.116	6.575	7.381	6.794	6.7	6.603	6.573	5.993	6.753	6.473	5.113	6.794	5.772	5.811	6.806	6.002	6.616	6.341	6.438	6.331	5.876	6.904	6.233	6.106	6.649	7.075	5.961	5.59	5.618	5.593	5.682	5.984	6.544	5.501	5.17	5.676	5.514	6.343	5.976	5.803	5.432	5.957	5.747
A_24_P383649	1.863	1.928	3.531	1.423	3.576	1.258	1.567	3.078	1.356	1.308	1.243	9.084	1.249	2.23	4.713	4.616	3.567	3.349	2.662	3.04	1.284	1.788	1.312	2.736	1.305	1.381	3.541	3.873	1.315	7.169	1.301	1.274	2.601	1.802	5.298	5.621	4.063	1.349	1.423	4.359	1.352	1.455	4.345	2.697	4.122	1.589	3.016	1.477	1.335
A_24_P383660	12.915	12.28	12.689	12.925	12.982	12.23	12.065	11.914	11.771	12.979	13.853	12.55	12.772	12.375	13.262	12.86	11.218	12.267	13.094	11.991	13.019	13.103	12.257	12.798	11.666	12.501	13.532	12.678	13.691	12.77	10.907	12.058	11.825	12.441	12.14	12.366	12.306	12.151	13.256	12.163	12.598	12.976	11.949	11.289	11.667	12.934	12.661	13.384	12.937
A_24_P383680	7.167	5.851	6.462	7.388	7.131	7.318	6.397	6.557	6.815	5.559	7.1	6.274	6.706	6.566	6.927	6.22	7.591	6.712	7.121	6.926	7.106	7.626	7.242	7.11	7.734	7.206	6.783	7.482	6.78	8.134	7.061	7.975	7.249	7.118	7.555	6.437	7.147	7.11	6.523	7.07	7.331	5.93	6.934	7.443	6.635	5.948	6.149	6.891	5.466
A_24_P383704	6.001	3.385	3.64	5.18	4.631	5.093	3.057	4.853	4.207	4.922	4.604	4.091	4.751	3.344	4.908	3.954	3.409	2.688	4.278	5.863	5.044	4.894	4.352	4.727	5.384	6.12	4.624	5.598	5.777	4.8	4.46	5.789	5.36	5.022	5.237	5.106	5.271	5.769	5.18	4.472	5.864	4.417	5.587	3.621	3.692	5.193	4.759	5.614	5.287
A_24_P383751	8.047	7.469	8.13	8.074	8.196	8.163	7.967	7.787	8.118	8.642	8.137	8.045	8.095	7.764	8.786	8.513	8.048	7.923	7.772	8.897	8.181	8.767	8.324	7.963	8.383	8.927	7.785	8.34	8.784	7.732	6.854	7.977	7.503	8.119	7.968	8.257	7.594	7.593	7.274	7.954	8.021	6.943	7.869	7.207	7.727	8.561	7.882	8.225	8.137
A_24_P383762	6.538	7.046	6.283	5.843	6.394	6.974	6.818	6.511	6.512	8.576	6.492	6.064	7.574	5.914	5.188	5.272	4.626	8.065	4.88	5.055	5.077	5.796	4.705	4.877	5.787	6.188	4.95	5.545	5.618	5.784	5.388	6.416	5.52	5.095	5.621	5.539	5.14	5.718	5.393	6.241	6.255	5.61	5.354	6.461	5.518	4.794	4.849	5.415	5.28
A_24_P383769	5.481	4.748	5.516	5.503	4.879	4.727	5.066	4.013	4.968	4.728	5.026	3.665	4.016	4.453	5.174	5.035	5.443	6.253	4.825	5.192	4.856	5.504	4.773	3.952	4.748	4.646	4.667	4.791	3.58	5.037	4.411	4.947	4.086	4.486	4.985	5.036	4.595	4.253	4.71	5.545	3.946	5.209	4.069	3.866	4.626	4.671	4.7	5.534	4.651
A_24_P383788	3.679	3.273	2.516	2.408	3.149	3.05	1.761	2.922	2.444	3.427	2.736	2.632	2.218	4.207	3.965	4.622	3.775	2.203	3.355	5.302	4.705	4.073	3.02	3.765	3.757	4.494	3.499	3.959	4.86	4.604	3.773	4.778	1.256	5.661	4.663	4.89	3.485	1.985	4.044	4.962	4.081	5.252	3.416	2.72	4.078	3.956	4.148	4.778	4.142
A_24_P383802	10.202	10.298	10.256	10.483	10.433	10.064	9.165	8.731	9.226	10.12	9.384	8.831	8.717	8.608	9.791	8.346	9.882	10.218	9.465	8.372	8.798	10.098	8.396	8.201	8.482	9.468	9	9.041	8.12	8.113	8.293	10.623	10.961	8.806	8.749	8.67	10.776	10.799	8.411	8.964	7.986	8.915	10.493	6.567	7.441	8.721	9.016	9.395	8.277
A_24_P383834	9.729	10.24	10.138	10.285	9.447	9.509	9.457	8.943	9.002	10.211	10.542	10.279	8.955	8.105	9.459	9.491	10.309	10.664	9.284	8.899	9.433	10.496	9.274	8.38	10.184	9.853	8.786	9.398	8.786	8.349	9.938	9.726	9.16	9.504	9.666	10.123	9.305	9.496	8.945	10.536	9.604	10.134	10.246	8.407	9.374	9.464	9.605	10.044	9.632
A_24_P383850	2.452	2.917	5.172	2.374	2.305	2.186	3.895	2.147	3.949	2.245	3.728	2.743	2.774	3.155	4.738	5.288	4.254	2.72	3.832	3.627	3.109	2.981	3.693	2.784	3.995	3.285	3.718	3.946	2.884	4.555	3.919	4.46	3.289	3.704	3.82	4.384	3.096	3.501	3.737	4.034	3.216	4.997	3.745	4.113	4.071	4.4	3.885	4.505	4.117
A_24_P38387	4.889	5.302	8.673	6.136	5.586	5.199	5.98	5.978	4.724	5.407	8.919	5.553	5.55	5.926	5.725	5.47	5	5.247	4.893	5.191	7.467	8.055	6.331	5.811	4.623	4.875	5.733	6.495	5.423	4.507	5.086	5.588	5.543	6.939	5.477	5.012	5.265	6.229	5.513	5.321	5.883	5.936	6.861	4.843	5.716	5.029	5.956	5.665	4.583
A_24_P383901	12.075	12.171	12.894	12.449	12.647	12.434	12.953	12.037	12.619	11.78	12.303	12.134	12.584	14.012	11.67	11.038	14.083	12.424	11.924	11.946	12.609	11.957	11.848	12.729	12.223	12.26	13.061	11.928	12.012	12.502	12.718	12.092	12.148	12.074	11.933	10.78	11.669	11.731	12.261	11.52	11.541	10.4	12.428	13.231	13.079	11.231	11.003	11.67	10.333
A_24_P383934	7.355	7.767	7.484	7.387	7.557	7.286	9.838	8.38	8.721	9.023	8.021	8.646	8.794	7.658	6.323	6.227	5.952	7.487	6.59	6.916	7.575	6.891	7.869	7.707	8.024	7.144	6.29	7.893	7.258	6.065	6.483	7.314	7.303	6.524	6.974	7.617	6.751	6.775	6.754	6.133	7.289	8.755	6.579	6.441	6.483	8.021	6.802	6.707	7.341
A_24_P383940	11.504	11.88	10.987	11.907	11.489	11.591	11.309	10.905	10.874	11.682	10.893	10.79	11.214	11.603	11.273	11.479	11.88	13.175	11.598	11.513	11.282	11.762	10.903	11.43	11.057	11.829	11.486	11.294	11.206	12.038	11.71	11.647	11.515	11.71	12.032	12.259	11.762	11.596	11.384	12.364	11.76	11.912	11.957	12.56	11.372	11.505	11.62	11.666	11.276
A_24_P383999	13.314	13.022	12.987	13.374	13.196	13.352	14.128	13.148	12.884	13.051	12.953	13.12	13.265	13.706	12.947	12.99	13.76	14.397	13.303	13.201	13.163	13.088	12.781	13.375	13.04	13.37	13.17	12.858	12.408	13.277	13.19	12.689	13.209	13.353	13.27	13.351	13.423	13.219	12.647	13.42	12.802	13.084	13.22	13.982	13.386	12.933	13.321	12.655	12.854
A_24_P384018	7.556	8.476	8.311	8.333	7.738	7.218	8.029	7.19	7.405	8.637	8.221	7.65	7.807	6.443	8.154	8.194	7.409	8.146	7.363	7.39	8.253	8.771	7.37	7.398	7.472	7.827	6.877	7.913	7.883	7.793	7.148	8.46	7.552	8.411	8.95	8.715	6.996	8.122	7.986	8.859	7.995	8.599	8.175	6.584	6.45	8.119	7.206	9.235	7.204
A_24_P384029	4.978	5.633	5.42	6.089	5.334	4.641	5.509	2.079	3.693	3.543	5.304	1.887	1.644	3.053	6.031	5.256	5.309	5.531	4.33	4.285	4.567	6.316	4.266	3.332	3.771	4.146	4.912	4.047	4.633	5.097	3.907	5.733	5.016	5.239	5.073	5.154	4.149	4.865	3.413	5.801	4.612	5.211	5.518	1.798	5.06	4.031	4.957	5.456	4.269
A_24_P384059	9.7	8.637	9.117	9.737	9.584	9.548	9.355	8.14	7.706	7.358	9.264	8.393	8.002	8.984	8.93	7.792	9.6	9.01	9.001	8.689	8.728	9.547	8.618	8.767	8.632	9.055	9.315	9.202	8.54	7.792	8.42	8.38	8.628	8.167	8.324	8.216	9.32	8.667	7.86	8.042	8.393	7.846	9.554	7.989	8.432	8.194	8.501	8.256	8.267
A_24_P384069	1.732	2.352	1.929	1.998	1.993	2.201	2.195	1.812	2.495	1.605	2.237	2.538	1.314	2.106	1.319	1.534	1.271	1.296	2.441	1.319	2.488	1.451	2.6	1.754	2.903	1.241	1.907	2.342	2.008	1.398	1.3	1.224	1.183	1.234	2.459	1.322	1.338	1.294	1.359	3.079	3.215	1.318	1.199	1.215	1.225	1.337	1.328	1.372	1.451
A_24_P384099	11.479	11.518	11.064	11.139	11.354	11.528	12.183	13.036	11.91	13.152	11.774	11.882	11.837	10.467	10.974	10.502	9.776	11.531	9.814	10.116	10.476	10.549	10.087	10.244	10.374	10.854	9.867	10.232	10.166	10.779	9.976	10.983	10.699	10.211	10.52	10.831	10.631	10.939	10.174	10.646	11.862	11.012	10.702	10.774	9.973	10.404	10.491	10.99	10.007
A_24_P384119	8.04	8.793	5.1	8.892	10.211	9.677	6.38	8.06	6.183	5.146	3.897	4.259	8.996	5.77	11.051	11.189	11.188	9.291	10.042	7.408	5.202	3.973	8.65	10.181	3.263	6.209	8.319	4.598	4.322	7.569	5.13	3.157	9.744	6.027	5.948	5.886	11.221	8.849	9.744	6.603	6.403	7.061	9.528	12.467	9.461	7.087	8.879	4.793	7.4
A_24_P384196	8.332	7.557	7.895	8.404	8.413	8.328	8.779	7.687	7.705	6.477	7.694	8.139	7.794	7.588	7.004	6.769	6.719	7.36	7.318	7.531	7.335	7.335	7.961	6.904		7.513	7.35	7.522	7.425	7.651	6.749	7.275	7.514	7.937	7.64	7.276	7.643	7.563	7.304	7.815	7.466	6.272	7.757	7.663	8.247	7.231	7.357	7.561	7.018
A_24_P384200	7.63	6.947	7.601	8.7	7.99	7.494	6.432	5.088	5.87	5.775	6.364	5.567	4.684	5.835	7.519	6.947	8.554	6.683	6.845	6.091	6.609	7.481	6.115	5.632	6.164	5.974	6.31	5.963	5.895	6.677	5.518	7.183	5.749	6.314	5.26	5.63	6.268	5.658	4.664	6.841	6.306	5.967	6.907	4.147	6.507	6.153	6.633	7.224	6.196
A_24_P384210	12.215	13.352	13.814	13.55	13.277	12.429	12.784	12.139	12.514	13.314	13.381	12.569	12.842	12.728	12.828	12.872	13.518	12.832	12.346	12.834	13.104	12.726	12.16	12.243	12.404	12.96	12.555	12.175	12.62	11.648	12.384	12.846	12.799	12.661	12.589	12.882	12.113	13.061	11.951	12.743	11.79	13.133	11.92	9.832	12.006	13.177	12.6	11.703	12.706
A_24_P384220	1.739	2.685	1.554	1.618	1.843	1.997	1.491	2.357	2.29	1.551	2.378	1.999	1.31	1.549	2.925	2.959	2.796	1.535	2.216	1.566	2.491	1.935	2.584	1.69	2.869	1.566	2.593	3.269	2.322	2.454	2.88	3.558	2.422	2.304	1.283	1.661	3.12	2.713	1.718	1.435	2.747	3.344	3.018	1.821	1.689	1.996	2.875	1.838	2.108
A_24_P384239	12.469	12.518	13.388	12.779	12.674	12.415	12.696	14.342	14.067	14.399	11.95	13.9	14.359	14.432	13.2	13.394	11.71	12.48	12.902	13.989	14.38	12.125	13.525	14.276	13.6	14.004	12.74	13.388	12.856	13.083	12.918	15.181	13.925	13.506	13.749	13.492	13.42	13.713	12.754	12.946	12.83	12.599	12.793	11.734	12.358	13.475	11.646	13.771	13.412
A_24_P384369	13.179	13.602	13.381	13.209	13.262	12.775	12.654	12.621	12.437	14.039	13.657	12.731	13.376	12.391	13.472	13.808	11.575	13.275	13.184	12.345	13.284	13.45	12.658	13.589	12.079	13.003	13.929	13.058	13.849	13.654	11.777	12.635	12.412	13.176	12.787	12.9	12.644	12.64	14.185	12.95	12.667	13.992	12.204	11.85	12.073	13.403	13.183	13.866	13.787
A_24_P384379	6.017	5.838	5.116	6.826	5.686	6.15	7.164	8.005	5.774	6.184	7.559	4.565	6.516	5.51	7.031	6.341	5.832	6.367	7.136	6.185	5.973	6.164	4.784	7.853	4.076	5.754	6.627	4.455	4.371	5.799	4.207	6.513	7.51	5.863	5.267	4.577	6.616	6.961	4.812	6.063	7.292	6.993	6.12	5.339	5.714	5.562	7.393	4.947	6.575
A_24_P384397	13.3	13.342	12.175	12.443	12.949	12.921	13.418	14.289	13.733	14.739	13.578	13.411	13.149	11.009	12.837	11.101	11.633	12.751	11.924	12.029	11.974	11.789	11.351	11.808	12.758	13.15	11.918	12.477	12.71	13.044	12.782	13.922	13.792	12.881	13.889	11.279	13.832	14.185	13.368	13.537	14.601	11.304	13.639	13.409	12.833	11.642	11.535	11.402	10.852
A_24_P384411	12.848	12.238	11.894	14.644	13.348	13.176	13.012	12.267	11.691	12.319	13.411	12.331	12.234	13.116	12.553	12.553	13.437	13.458	12.992	12.624	13.082	13.112	12.491	12.969	11.757	12.408	12.651	12.251	12.066	11.882	11.884	12.811	12.588	12.032	11.713	13.016	13.024	12.472	11.573	13.315	12.748	13.409	13.379	12.509	12.961	12.812	13.144	13.131	13.071
A_24_P384422	5.44	2.524	4.278	4.429	3.903	3.511	3.94	3.987	4.117	1.605	3.189	2.346	2.338	3.23	5.661	5.393	4.453	2.725	4.466	3.355	4.593	4.633	3.243	3.038	4.305	4.51	3.579	4.806	4.128	3.508	2.532	4.2	4.266	3.696	2.295	4.562	5.03	3.647	3.379	4.039	5.497	5.462	4.551	3.3	4.169	5.093	4.841	6.04	4.844
A_24_P38446	6.433	5.715	6.102	5.927	5.892	5.741	6.767	6.529	6.994	8.492	6.487	6.661	8.244	6.825	6.62	6.847	6.812	6.058	5.447	6.141	7.153	6.409	6.192	6.301	6.809	6.743	6.449	6.77	6.75	6.973	6.331	6.517	6.677	6.445	5.785	6.011	5.649	6.426	6.689	5.893	6.175	7.202	5.77	6.027	6.166	6.354	5.975	6.662	6.428
A_24_P384469	8.492	9.801	7.822	8.159	8.192	8.524	8.859	9.093	8.434	10.579	8.061	8.532	9.605	7.746	7.488	7.145	6.48	8.518	7.155	7.535	7.662	7.68	7.888	7.586	8.052	8.232	7.305	7.9	8.112	7.886	7.869	8.508	8.245	7.631	8.132	7.423	7.593	8.587	7.899	7.746	9.547	8.244	7.83	7.453	7.015	7.355	7.146	7.448	7.163
A_24_P384483	3.801	4.153	3.582	3.959	3.658	3.416	1.867	3.352	4.38	5.453	4.683	4.602	4.765	2.61	2.633	2.632	2.586	4.558	2.014	2.695	3.011	3.736	3.604	3.34	3.405	3.319	2.127	2.949	3.076	1.989	3.465	2.99	2.633	3.136	3.104	2.531	1.748	4.458	3.624	3.16	2.808	2.654	2.341	1.956	2.764	2.386	1.825	1.958	2.824
A_24_P384539	14.421	13.66	13.874	15.987	14.926	14.739	14.87	13.663	13.212	13.44	15.035	13.684	13.989	14.908	13.588	13.523	14.462	14.535	14.022	13.931	14.467	14.38	13.826	14.334	13.388	13.821	14.302	13.744	13.729	14.465	13.582	14.407	13.917	14.328	13.735	13.934	14.106	13.838	13.546	14.506	14.24	14.097	14.587	14.51	14.914	13.749	13.982	13.96	13.987
A_24_P384569	3.899	4.724	5.239	4.121	3.997	4.053	5.918	6.347	6.542	3.811	4.683	5.454	5.661	5.247	6.087	6.015	5.788	4.546	5.672	5.195	5.309	5.293	6.234	5.718	5.78	4.712	5.997	6.454	5.246	6.022	6.26	6.377	5.657	6.178	5.654	5.589	5.761	5.684	6.231	5.14	6.138	5.815	5.868	6.322	5.949	5.642	5.449	5.445	5.739
A_24_P384573	8.048	5.636	8.187	8.276	8.239	7.631	8.665	7.72	7.728	6.103	7.774	7.475	8.043	8.729	8.787	8.036	8.892	5.946	7.796	8.801	8.502	8.846	9.258	8.357	9.029	8.517	8.966	8.92	8.739	8.661	8.426	9.152	8.792	9.526	8.948	7.765	8.059	8.41	8.599	7.34	8.22	7.207	7.721	7.311	8.625	7.577	7.355	7.967	6.832
A_24_P384578	7.535	6.023	7.337	7.842	7.635	7.257	8.209	7.384	7.268	6.271	7.482	6.894	7.933	8.006	8.463	7.619	8.438	6.092	7.62	8.34	8.169	8.379	8.833	8.05	8.715	7.981	8.366	8.492	8.277	8.355	8.061	8.772	8.387	9.231	8.648	7.194	7.413	8.164	8.324	6.887	7.695	6.481	7.075	6.734	8.076	7.134	6.908	7.413	6.236
A_24_P384588	6.853	7.273	7.507	7.021	7.71	7.041	6.804	9.046	8.147	2.891	8.386	8.756	7.572	8.849	8.039	7.349	5.868	4.653	8.11	8.051	8.62	8.189	8.871	8.911	8.31	8.194	8.351	8.551	8.76	8.156	9.496	8.422	8.109	8.547	7.44	7.041	8.184	8.408	8.405	6.651	7.67	6.418	8.624	7.147	7.927	6.891	7.031	6.823	7.815
A_24_P384604	8.134	8.647	3.602	9.101	8.51	7.501	4.395	6.692	5.448	5.305	3.168	3.409	8.728	5.959	9.819	10.067	9.662	10.046	11.162	7.609	4.072	2.802	9.439	10.151	3.229	6.575	7.163	3.546	3.782	7.022	3.745	1.346	9.388	4.768	4.862	5.794	11.006	8.431	9.674	7.843	6.274	6.837	8.452	12.477	10.059	7.253	9.26	4.686	7.177
A_24_P384636	10.334	10.246	10.177	10.05	10.309	10.105	8.497	9.124	9.308	9.693	9.208	9.273	9.688	10.122	9.674	10.054	9.765	10.323	9.211	10.386	9.361	10.244	9.577	9.361	9.775	10.443	9.201	10.265	10.306	10.077	10.333	9.744	9.772	9.992	11.068	11.163	9.597	9.776	10.142	10.527	9.123	10.355	9.566	9.766	9.764	10.615	10.67	10.587	10.238
A_24_P384674	1.356	1.379	1.508	1.359	1.368	1.468	1.468	1.331	1.6	1.871	1.766	1.48	1.38	1.323	1.558	2.029	1.952	1.866	1.503	1.938	1.547	2.256	1.527	1.422	1.789	1.911	1.711	1.877	1.758	1.965	1.77	1.922	1.359	3.059	1.883	3.843	1.653	1.899	1.979	1.752	1.327	2.001	1.372	1.552	1.629	2.522	1.858	1.838	2.031
A_24_P384755	5.153	3.532	4.301	5.124	4.717	4.665	4.946	4.47	4.721	3.278	5.281	4.836	4.042	4.121	5.364	5.272	5.938	3.577	4.647	4.87	4.879	5.406	4.94	3.704	5.442	5.034	5.135	5.709	5.454	5.833	5.274	5.32	4.623	5.506	5.122	5.198	4.903	4.556	4.637	4.773	5.29	4.981	4.605	4.041	5.204	4.872	4.903	5.254	4.91
A_24_P384779	5.653	5.279	6.296	5.425	5.429	6.03	4.008	8.592	8.888	4.804	7.535	8.195	8.605	8.351	7.561	7.722	5.873	5.841	7.072	8.313	7.73	6.078	7.822	7.841	8.448	8.743	6.696	8.841	8.19	6.303	8.129	6.886	8.1	6.631	7.784	8.125	8.05	8.954	8.477	6.848	6.893	8.011	5.654	6.188	7.283	9.044	7.727	8.288	8.863
A_24_P384823	1.148	1.121	1.237	0.892	1.082	1.038	1.366	1.084	1.195	1.184	1.12	1.353	1.179	2.338	1.229	2.678	2.136	1.18	1.763	1.239	1.155	1.182	1.245	1.182	1.241	1.282	1.223	1.216	1.242	1.233	1.198	1.374	1.248	1.281	1.216	1.222	1.216	1.233	1.256	1.242	1.368	1.273	1.221	1.927	1.257	1.227	3.417	1.231	1.198
A_24_P384839	11.801	11.953	11.922	11.701	11.678	12.158	13.663	12.487	13.891	12.672	11.835	15.403	12.442	11.637	11.673	11.658	11.312	10.671	12.667	12.464	12.812	12.62	12.855	11.57	11.551	11.932	11.776	13.288	12.04	10.337	12.108	13.306	12.229	12.384	11.385	11.651	12.242	12.709	11.875	11.703	12.328	12.182	11.588	10.972	11.748	12.936	12.406	11.162	12.774
A_24_P384851	6.983	6.482	6.641	7.145	6.879	7.207	6.984	6.888	7.345	7.239	7.704	6.936	7.096	7.199	7.097	6.454	7.319	5.985	7.073	7.467	7.765	6.804	7.077	7.186	6.969	6.942	7.236	6.953	7.005	7.832	7.096	7.553	6.838	7.216	6.52	5.962	6.745	7.072	7.069	7.597	7.057	5.868	6.727	6.387	7.827	5.584	6.657	6.727	6.021
A_24_P384867	1.342	1.344	1.366	1.344	1.34	1.316	1.261	1.319	1.346	2.194	1.315	1.243	1.367	2.179	1.504	1.756	2.391	1.659	1.842	2.889	1.718	1.476	1.44	1.548	2.454	1.796	1.516	1.647	1.495	1.912	1.445	1.914	1.87	1.824	3.555	1.861	1.68	1.719	1.873	2.002	2.032	2.028	2.298	1.416	2.512	1.917	1.501	1.695	1.75
A_24_P384909	2.513	4.318	3.416	3.115	2.435	1.763	3.519	3.559	4.657	3.724	2.958	3.667	3.797	3.678	3.174	2.938	2.268	3.783	3.994	4.531	5.508	3.356	3.518	3.964	2.296	2.732	2.968	1.377	4.023	2.866	1.477	4.335	1.617	3.993	1.539	3.255	4.252	3.863	2.697	2.313	1.213	3.622	2.82	2.726	1.344	4.849	2.51	5.45	5.043
A_24_P384954	7.92	8.329	8.883	7.793	7.992	7.792	8.082	7.774	7.614	6.082	8.071	7.951	6.25	7.579	7.388	6.895	8.272	7.275	8.03	6.916	7.382	5.91	7.963	7.509	6.915	6.501	7.143	7.466	7.027	6.961	6.85	7.705	7.108	6.544	6.435	6.254	7.841	7.18	7.518	7.059	7.314	7.517	7.594	7.849	8.05	7.386	7.119	7.185	7.32
A_24_P384961	1.597	0.918	1.183	1.616	1.03	1.488	1.136	1.442	1.148	1.055	1.215	1.398	1.02	1.407	1.156	3.456	1.259	1.137	1.213	1.195	1.129	1.064	3.421	1.121	3.19	1.21	0.901	1.215	1.257	1.066	1.237	1.428	1.315	3.746	1.226	1.157	1.137	1.273	0.978	1.331	1.259	1.23	1.259	1.31	1.263	1.22	2.305	1.064	1.02
A_24_P384969	3.09	4.867	1.596	6.557	3.923	4.18	1.333	1.909	4.776	3.629	4.909	3.947	1.921	2.732	5.771	6.039	2.471	7.353	5.265	3.34	2.646	7.007	6.515	4.249	6.398	4.785	3.995	5.269	2.984	6.348	3.764	6.256	4.516	7.134	4.489	5.248	3.624	2.897	2.633	7.312	3.895	5.404	4.224	3.277	5.401	5.176	6.975	5.501	4.85
A_24_P384979	4.916	5.577	4.42	4.268	4.88	5.434	6.26	6.802	7.326	10.069	6.31	7.071	7.83	5.511	4.363	4.444	3.57	6.953	4.338	4.585	4.659	5.042	4.293	3.314	4.698	4.918	3.222	4.331	4.032	2.932	3.81	4.524	4.155	3.296	4.548	5.089	3.766	4.307	1.673	4.425	4.58	4.704	3.943	2.714	3.718	4.29	3.986	4.302	3.446
A_24_P384990	9.285	10.161	9.342	9.474	9.394	9.473	10.625	9.903	10.192	10.414	9.776	10.332	10.355	10.191	9.879	9.833	11.78	10.212	9.63	9.282	10.433	10.284	10.668	10.098	10.228	9.562	10.112	9.181	10.065	9.777	11.415	9.902	9.504	10.061	9.255	9.304	9.474	9.68	10.058	9.279	9.446	10.192	9.13	10.812	10.891	9.277	9.219	8.75	9.193
A_24_P385000	1.368	1.439	1.413	1.384	1.382	1.363	1.323	1.358	1.394	2.132	1.346	1.257	1.339	1.32	1.536	1.976	1.521	1.781	1.429	1.82	1.455	1.444	1.389	1.363	1.517	1.717	2.049	1.649	1.36	4.049	2.186	2.762	2.202	2.495	2.841	2.236	1.598	2.282	2.236	2.813	1.919	2.246	1.81	1.316	2.057	2.119	1.703	1.881	1.997
A_24_P385012	9.302	8.961	8.369	9.415	9.283	9.411	10.71	11.111	9.85	11.896	10.461	9.518	10.552	9.101	9.472	8.847	7.722	10.135	8.049	8.82	8.986	8.721	8.521	8.577	8.07	8.698	7.394	8.205	7.79	7.471	7.417	8.763	8.89	8.73	8.776	9.08	8.539	9.216	8.103	8.326	8.334	9.259	8.311	7.651	7.456	9.277	9.402	8.983	9.051
A_24_P385024	4.813	6.152	5.147	3.28	5.106	4.323	3.905	6.559	5.541	3.038	6.937	6.722	4.87	5.022	5.455	5.646	4.493	3.39	5.656	5.237	5.219	4.11	5.533	5.758	5.974	5.228	5.393	5.865	5.657	4.553	5.524	5.176	4.417	5.733	5.151	4.979	5.67	4.714	6.163	5.531	5.317	5.413	6.877	4.051	5.102	5.918	5.581	5.803	5.934
A_24_P385092	3.617	1.869	1.271	1.44	1.222	1.236	1.212	1.249	1.259	1.265	1.219	1.229	1.226	1.228	1.303	1.568	1.345	1.31	1.296	1.744	1.25	1.261	1.288	1.256	2.198	1.343	1.287	1.299	1.293	1.305	1.269	1.268	1.236	1.581	1.181	1.338	1.274	1.318	1.356	1.5	1.343	1.377	1.258	1.48	1.41	3.152	1.268	1.366	1.278
A_24_P385119	7.736	8.057	7.483	9.461	8.506	8.208	8.338	7.889	8.367	6.263	9.207	8.134	7.007	7.945	7.48	7.675	8.287	7.447	8.023	8.138	8.408	8.391	8.089	8.177	7.603	7.312	7.916	7.971	7.977	7.527	7.574	8.576	7.604	7.855	7.327	7.618	7.717	7.282	7.64	8.045	8.324	7.413	9.048	8.102	7.709	7.887	8.279	7.851	8.122
A_24_P385134	6.539	7.287	5.629	7.102	7.183	6.788	5.542	8.063	4.208	5.609	3.909	3.942	7.194	7.454	4.678	4.583	8.936	8.08	7.184	5.744	5.826	5.348	2.612	7.903	3.788	7.622	8.565	4.345	5.809	8.008	5.509	5.624	7.306	4.393	5.475	5.532	8.224	7.932	6.512	5.946	5.217	5.11	7.147	9.921	7.968	6.908	5.75	5.029	7.854
A_24_P385148	5.771	5.652	7.111	5.823	5.513	6.679	4.951	5.288	4.016	5.661	6.957	4.431	5.55	4.794	6.207	6.105	5.909	6.715	5.97	6.798	5.394	6.292	6.212	5.043	5.56	6.883	5.353	6.302	5.408	6.255	6.489	7.028	5.824	6.034	6.083	5.845	6.017	6.405	6.034	7.296	6.019	6.642	6.295	6.013	6.012	6.074	6.449	7.439	6.104
A_24_P385185	4.884	5.55	4.728	5.104	5.567	6.127	5.3	4.993	5.185	5.612	5.299	5.821	4.626	3.235	3.884	3.451	3.066	4.605	3.997	4.142	4.428	3.341	4.488	4.167	4.509	3.714	3.088	4.038	3.82	4.057	3.809	4.623	3.546	4.729	4.198	3.106		3.659	2.944	3.545	3.945	2.626	2.209	3.305	3.057	1.506	2.911	2.861	3.53
A_24_P385190	4.117	4.509	3.936	3.066	3.737	4.018	3.583	3.201	4.447	5.19	4.101	3.877	3.694	3.739	3.85	3.238	2.826	5.035	3.275	3.738	3.584	4.547	3.555	4.656	3.972	3.95	4.432	4.201	4.292	4.496	3.917	4.945	3.378	3.741	4.298	4.495	3.043	3.866	4.102	3.354	4.283	3.994	3.754	2.566	2.961	3.476	3.957	4.262	2.63
A_24_P385205	3.228	2.049	3.665	3.33	3.621	4.341	4.781	3.887	4.015	5.255	3.412	5.691	4.56	4.272	2.703	1.337	1.255	2.451	2.628	3.823	3.249	3.629	4.456	3.043	3.347	2.566	1.685	1.309	3.081	2.639	1.279	3.061	2.605	3.365	1.492	2.171	2.132	1.302	3.127	2.127	1.628	1.363	2.49	1.922	2.833	1.379	3.008	2.236	1.332
A_24_P385280	11.097	11.182	10.761	10.526	11.279	11.455	9.735	11.459	10.693	11.485	11.801	11.781	11.036	10.541	10.338	10.704	9.412	9.128	11.212	11.008	10.596	10.225	10.816	10.189	10.913	10.382	9.973	10.349	11.292	9.288	9.763	10.014	10.45	9.521	10.571	11.33	10.899	11.077	9.707	10.416	9.745	10.68	9.877	8.513	8.855	11.762	11.527	11.369	11.456
A_24_P385313	13.847	13.697	13.175	13.2	12.995	13.386	14.928	14.52	14.95	14.495	14.937	14.862	13.836	12.739	13.608	13.751	11.944	13.187	13.796	14.092	14.132	13.175	13.689	13.696	13.897	13.766	14.248	14.101	13.847	13.657	14.114	13.405	13.713	13.033	13.954	14.338	13.379	13.689	13.919	13.443	13.897	13.759	13.838	12.714	14.238	14.3	13.839	13.674	14.269
A_24_P385326	7.753	8.182	7.214	6.981	7.465	7.745	8.148	7.777	7.854	9.027	7.958	8.274	8.274	7.575	6.513	5.808	6.077	7.842	6.682	6.644	7.206	7.14	7.651	7.311	7.116	7.044	6.195	6.866	7.253	5.839	8.472	6.814	6.587	5.964	6.115	6.221	6.201	6.691	6.206	6.282	6.926	6.342	6.45	6.314	5.717	5.946	5.775	6.464	6.026
A_24_P385336	5.492	5.151	5.548	5.619	5.565	6.418	6.178	6.199	6.283	7.656	6.774	5.218	6.677	5.788	4.589	3.685	4.545	4.937	4.845	5.152	5.416	4.986	5.172	4.616	5.758	5.582	4.888	5.422	5.424	4.478	4.734	5.174	4.527	4.663	4.717	4.691	4.553	4.402	4.912	4.333	4.997	4.146	4.473	4.062	4.208	4.308	3.614	2.736	3.621
A_24_P385341	8.212	7.722	7.868	8.415	8.281	7.823	6.277	7.632	7.188	6.627	8.74	8.133	6.547	8.733	8.176	7.655	8.777	7.179	8.712	9.332	9.291	8.89	8.496	7.964	9.202	8.299	8.522	7.967	9.056	10.006	8.615	8.896	8.025	8.213	8.968	8.037	7.529	7.965	8.177	8.373	8.471	7.317	8.328	7.807	8.072	7.344	7.88	7.65	6.626
A_24_P385376	8.218	7.387	7.486	9.056	8.278	8.373	7.062	7.321	7.418	7.351	7.85	7.854	7.671	7.507	7.981	8.041	7.843	7.986	7.913	7.956	8.03	7.155	7.833	7.491	8.095	7.893	7.399	8.413	7.886	8.556	7.638	8.111	7.236	8.558	8.027	8.323	7.758	7.58	7.662	8.411	7.921	7.868	7.817	8.113	7.415	7.616	8.073	8.635	7.936
A_24_P385585	6.503	4.858	4.795	5.938	5.774	5.657	5.248	6.037	5.613	5.306	5.239	5.956	5.57	5.951	6.135	6.106	6.931	5.627	5.759	5.984	5.453	6.53	6.596	6.155	6.21	6.52	6.016	6.895	6.602	6.592	6.677	6.027	6.673	6.362	6.527	6.594	6.868	6.927	6.479	5.841	6.756	5.503	6.537	8.083	6.519	6.276	6.337	6.736	6.198
A_24_P385611	10.149	9.15	9.9	9.875	9.593	10.246	7.226	9.518	9.789	8.208	10.047	9.721	8.923	9.306	9.841	9.171	9.62	8.319	10.506	9.399	9.409	8.682	10.041	9.288	9.006	9.398	8.837	9.243	9.18	8.028	8.225	9.458	9.034	8.506	8.781	8.856	9.717	9.148	8.991	9.347	9.292	8.884	8.85	9.332	9.802	9.043	9.243		8.815
A_24_P38572	7.647	9.203	7.293	8.656	7.551	7.306	7.114	7.974	7.681	10.265	6.995	7.344	7.515	7.64	8.016	7.751	5.737	7.61	6.71	7.259	7.577	6.841	6.983	6.999	7.023	8.045	6.304	6.977	6.571	8.148	8.947	10.139	8.559	8.207	8.51	7.692	7.196	9.412	7.368	8.302	7.491	7.826	7.203	5.29	6.488	6.588	6.629	8.153	6.615
A_24_P385732	12.568	12.564	12.201	12.296	12.839	12.741	9.528	12.947	13.052	13.345	11.639	12.994	13.351	11.856	11.892	11.991	9.197	11.362	12.068	11.337	10.571	10.909	12.943	12.94	14.54	12.981	11.744	12.918	12.601	10.892	8.77	12.595	11.696	10.48	11.155	11.21	12.653	12.022	13.272	13.238	12.123	11.884	11.683	4.136	4.159	13.883	12.329	13.272	13.59
A_24_P385739	6.535	6.599	5.834	5.4	6.419	6.612	7.236	5.282	6.492	6.836	7.219	6.225	6.548	6.488	7.795	7.667	7.141	8.602	5.42	6.9	6.14	7.615	5.8	5.808	5.771	5.417	6.458	6.378	6.418	6.488	6.243	6.702	5.67	5.649	6.291	6.446	6.024	5.185	4.26	7.727	6.607	6.885	6.889	7.067	7.366	5.847	4.599	5.034	6.903
A_24_P385942	5.834	6.384	5.928	5.833	5.732	5.861	7.022	6.219	6.472	7.868	6.348	6.02	6.757	5.243	5.284	5.546	5.235	6.371	5.096	5.456	5.482	6.136	5.835	6.076	6.25	6.007	5.529	6.023	5.693	5.288	5.619	5.608	5.425	5.161	5.365	5.505	5.026	5.523	5.633	5.394	5.391	5.833	4.94	5.33	4.752	5.185	5.3	5.478	5.47
A_24_P386323	11.566	11.788	10.731	12.053	11.715	11.555	10.242	9.664	12.392	11.884	11.391	9.84	10.173	11.682	12.253	12.12	11.294	10.967	11.619	12.425	11.996	11.828	12.745	11.324	12.731	12.795	10.571	10.789	11.627	11.399	10.304	12.566	11.744	12.874	12.059	11.827	10.194	10.696	12.225	12.698	11.908	11.932	11.709	10.267	10.466	11.729	12.689	12.013	11.839
A_24_P386334	6.632	6.121	6.286	6.645	6.107	6.73	7.352	7.418	7.469	6.364	6.385	7.035	6.877	7.275	7.185	7.737	7.034	6.402	6.753	7.631	7.229	7.37	7.642	7.595	7.684	7.106	7.804	7.556	6.653	7.437	7.347	7.504	6.973	7.581	7.318	7.872	6.956	7.176	6.773	7.01	6.866	7.982	6.593	7.441	7.245	7.699	7.723	7.766	7.453
A_24_P386375	4.447	4.779	4.326	3.907	4.16	4.585	5.137	6.336	6.27	7.213	5.628	5.065	6.198	4.671	4.315	4.396	2.624	3.802	3.926	4.516	4.729	4.903	4.183	3.065	3.581	4.075	3.004	4.48	4.67	3.41	3.379	4.146	3.723	1.771	3.561	4.065	3.896	4.082	2.954	1.485	4.145	5.491	2.702	1.739	1.778	4.811	3.638	3.402	4.044
A_24_P386419	7.316	7.808	6.865	7.217	6.501	6.799	7.52	7.586	7.9	7.103	6.147	7.804	7.316	7.899	8.311	8.188	7.283	6.637	7.069	9.041	8.008	8.284	8.435	7.477	8.422	7.692	7.496		8.126	7.557	7.96	8.415	7.872	8.186	7.94	7.747	7.365	7.862	8.125	7.455	8.54	8.918	8.192	7.161	7.551	8.089	7.56	6.843	7.845
A_24_P386622	7.193	2.937	6.969	7.474	6.68	6.076	6.872	6.384	6.941	4.937	6.229	6.337		7.625	7.557	7.368	7.933	6.474	6.973	7.052	6.627	4.33	6.022	7.004	5.923	7.51	7.605	6.628	6.333	9.129	6.642	8.845	7.463	7.294	7.706	7.554	7.933	7.645	7.146	7	7.904	8.353	7.066	8.357	7.469	7.136	7.122	9.297	6.882
A_24_P386639	8.626	8.941	8.524	8.443	8.449	8.535	8.533	8.61	8.505	9.274	8.795	8.659	8.621	8.243	8.437	8.505	8.483	8.024	8.318	8.516	8.608	9.649	8.922	8.541	8.844	9.121	8.407	8.793	9.112	8.926	7.778	8.015	8.168	8.464	9.514	9.83	8.601	8.315	8.558	8.714	8.924	8.755	8.684	8.823	8.764	8.669	8.74	8.646	8.108
A_24_P386746	9.212	10.454	12.573	10.887	10.172	9.856	7.74	10.807	10.322	11.814	10.141	10.8	11.479	9.039	10.484	10.626	8.115	11.055	10.719	9.813	10.586	10.228	11.393	10.648	11.533	12.972	8.527	11.589	10.261	9.214	8.727	10.817	11.271	10.261	11.416	11.626	10.75	11.97	11.633	12.03	10.369	11.379	9.881	7.806	8.465	12.136	11.192	11.044	10.918
A_24_P386771	10.585	9.885	10.085	10.584	10.461	10.613	10.414	9.51	9.454	9.466	9.5	9.076	9.603	9.828	10.24	9.805	10.579	9.873	10.375	10.251	9.856	10.737	10.511	10.099	9.974	10.427	10.403	10.435	10.222	11.244	10.482	10.594	10.168	10.845	10.779	10.365	10.133	10.163	10.144	9.813	9.806	8.631	10.541	10.483	10.797	9.882	9.873	10.3	9.963
A_24_P38702	8.244	9.023	8.016	8.139	8.286	8.574	7.911	9.026	8.896	10.014	8.668	8.7	8.842	8.044	7.597	7.483	7.738	8.959	7.52	7.885	8.321	7.845	8.311	8.214	7.696	7.824	6.78	7.787	7.594	7.965	7.326	9.545	8.802	7.863	8.301	7.951	8.09	8.659	8.163	8.031	9.621	7.992	8.386	8.157	7.151	7.67	8.657	7.898	7.698
A_24_P387158	8.56	9	9.014	9.195	8.713	8.449	10.035	7.051	7.978	7.989	8.719	7.764	7.769	8.62	8.515	7.921	9.589	8.731	7.58	7.947	8.474	9.625	9.101	7.99	8.948	8.578	9.176	9.321	8.228	9.785	9.388	9.206	8.149	10.123	9.016	7.891	7.88	8.75	8.827	8.436	9.413	8.85	8.99	8.696	9.019	8.481	7.489	8.594	6.396
A_24_P387179	8.673	9.007	8.446	8.901	8.578	8.666	9.413	8.603	8.79	7.075	9.001	8.823	8.01	8.332	8.237	8.032	8.621	8.169	8.61	8.086	8.347	8.401	9.002	8.145	8.503	8.203	8.89	8.669	8.237	8.478	8.694	8.68	8.099	9.007	8.701	8.292	8.449	8.416	8.301	8.457	8.475	8.058	8.945	8.665	9.089	7.892	8.175	8.192	8.158
A_24_P38722	1.292	1.836	1.33	1.273	1.287	1.274	1.242	1.29	1.319	1.45	1.524	1.264	1.282	1.269	1.416	1.557	1.388	2.265	1.411	1.517	1.331	1.345	1.362	1.314	1.389	1.505	1.395	1.536	1.32	2.759	1.416	1.5	1.327	1.585	1.306	1.814	1.43	1.527	1.734	2.899	1.946	1.775	1.36	1.715	1.594	1.657	2.223	1.746	1.566
A_24_P387321	7.092	6.158	5.799	6.637	6.204	6.011	5.189	6.722	7.074	5.088	6.209	7.284	7.27	7.754	8.287	8.554	7.702	5.62	8.275	8.15	8.375	7.755	7.765	7.764	7.704	7.693	8.154	8.654	8.722	7.79	7.996	6.984	6.775	7.463	6.968	8.194	8.565	7.36	7.865	7.385	8.16	8.629	8.034	7.613	7.754	9.045	8.133	8.337	8.358
A_24_P387437	1.275	1.299	1.536	1.544	1.297	1.29	1.296	1.274	1.282	2.55	1.464	1.226	1.265	1.264	1.336	1.507	1.331	1.395	1.343	1.449	1.322	1.329	1.304	1.287	1.63	1.379	1.342	1.368	1.316	1.339	1.882	2.062	1.949	1.945	2.295	1.588	1.332	1.984	1.542	2.618	1.332	1.629	1.631	1.24	1.497	1.525	1.366	1.41	3.117
A_24_P387514	7.275	8.146	8.136	8.005	8.361	8.034	6.893	9.844	9.627	7.437	8.13	9.355	8.889	7.983	8.864	8.644	7.627	7.478	7.947	8.603	8.641	7.686	8.494	8.887	7.822	6.007	8.054	8.76	8.46	7.693	8.338	8.932	10.217	8.416	8.334	8.447	8.196	9.232	7.665	8.366	8.04	8.517	7.592	5.91	7.435	8.318	8.077	8.112	9.563
A_24_P38754	7.848	7.227	7.082	8.052	7.662	7.304	6.125	6.174	6.904	4.283	7.327	6.837	6.645	6.629	6.828	6.885	5.602	6.287	6.589	8.427	6.757	7.522	7.047	5.561	7.609	7.655	6.124	7.157	7.791	6.642	6.489	7.515	6.512	7.727	7.217	7.377	6.921	6.717	7.393	7.339	7.265	6.902	8.208	6.681	6.442	7.444	7.877	7.401	7.299
A_24_P387609	7.835	6.242	5.547	7.399	6.79	6.908	5.902	6.318	6.491	6.669	7.105	6.202	6.454	6.868	6.946	6.459	6.114	6.047	6.497	7.153	6.987	7.083	7.581	6.208	7.962	7.587	6.813	7.579	6.257	6.596	6.355	7.958	7.068	7.072	7.063	6.384	6.947	6.529	6.607	6.914	7.092	5.034	6.925	6.781	6.465	6.261	6.505	7.473	7.09
A_24_P387839	9.236	8.496	8.634	9.399	9.43	9.328	9.558	8.043	8.17	8.162	9.665	7.709	8.529	9.921	8.592	7.868	10.152	8.164	9.667	10.387	9.099	9.878	9.012	9.157	9.598	9.29	9.802	8.506	9.645	9.789	9.242	9.944	9.353	9.514	9.664	8.665	9.115	9.042	8.787	9.149	9.084	7.259	9.376	9.624	9.858	8.109	8.328	8.482	8.097
A_24_P387869	7.05	5.988	7.331	7.292	6.972	7.519	7.607	7.522	7.951	5.482	8.728	7.789	6.758	6.368	6.822	7.22	6.824	5.982	6.92	6.857	6.994	5.605	7.445	6.796	7.383	6.862	6.752	7.479	6.559	6.94	7.104	7.105	7.107	7.604	7.278	7.044	6.695	7.073	6.936	6.257	7.178	6.026	6.544	7.141	6.696	7.236	7.305	7.096	7.628
A_24_P387875	7.197	2.348	2.864	4.311	4.555	4.995	2.986	4.575	6.068	3.731	2.419	1.93	5.587	2.193	6.234	6.308	4.23	4.056	6.29	1.055	4.311	2.356	4.774	4.615	3.821	4.414	5.543	1.904	2.204	3.629	2.879	0.734	6.124	5.03	5.048	5.654	7.083	6.869	3.12	5.07	6.744	6.991	2.677	3.585	5.938	5.601	5.956	4.482	3.925
A_24_P387926	5.531	5.947	4.091	5.513	7.412	6.623	2.812	8.436	7.694	6.58	5.849	7.361	7.594	6.762	7.701	7.696	3.645	3.818	6.876	6.743	7.293	5.223	5.598	5.844	4.544	7.549	5.229	6.071	6.217	5.165	5.261	2.517	6.635	4.884	5.706	6.624	7.312	6.663	5.784	6.937	7.653	6.367	5.131	2.082	3.261	7.408	6.661	7.054	8.212
A_24_P388003	1.93	1.641	1.419	1.364	1.395	1.44	1.489	1.371	2.228	2.181	1.481	1.451	1.391	1.561	2.364	2.065	1.86	1.85	1.605	1.945	1.519	3.689	2.202	1.44	1.62	2.011	2.444	2.982	2.415	3.647	2.066	3.589	1.622	3.838	2.146	2.449	1.794	2.192	2.219	2.038	2.094	2.279	1.595	2.103	1.975	2.236	1.835	2.265	2.16
A_24_P388033	7.198	4.821	6.075	7.174	6.961	6.879	6.388	5.743	5.979	3.898	7.744	5.943	5.016	6.024	6.568	5.553	6.77	4.807	6.589	6.728	6.656	6.551	6.689	5.732	7.064	6.757	6.72	7.592	6.382	7.409	6.982	7.748	6.838	7.515	6.83	5.051	6.749	6.716	6.704	6.114	6.529	4.851	6.437	6.492	6.725	5.366	5.651	5.929	5.371
A_24_P38810	5.848	5.017	5.08	6.728	7.205	6.651	3.297	5.87	6.016	8.305	5.351	6.043	7.95	5.691	4.488	3.004	2.362	4.794	5.608	5.029	6.207	4.566	5.991	6.122	3.384	5.4	2.395	3.742	5.42	1.494	0.862	4.461	3.6	1.23	4.482	4.025	3.574	3.564	2.911	3.511	2.911	3.613	1.212	1.43	1.213	3.508	4.066	2.306	2.789
A_24_P38815	9.417	8.784	10.67	9.142	9.335	9.158	8.544	9.157	9.502	9.807	10.229	9.135	8.881	9.118	9.388	9.497	9.052	7.234	9.335	10.086	9.929	9.361	9.474	9.216	8.964	9.217	9.156	9.241	9.593	9.06	8.963	9.942	9.392	9.542	9.414	9.504	9.212	9.196	9.057	8.524	9.809	9.532	9.06	8.366	9.197	9.445	9.545	9.325	9.005
A_24_P388190	5.245	5.464	5.881	5.608	5.138	5.072	5.715	5.301	6.118	5.679	6.383	6.741	6.206	6.296	5.018	4.559	5.403	4.989	5.265	5.323	5.867	5.869	6.298	6.464	5.479	5.133	5.05	5.883	5.412	5.125	4.91	6.041	5.089	4.885	5.063	4.264	6.112	5.683	5.565	4.654	5.791	4.526	5.018	4.785	4.984	4.758	4.471	4.104	3.978
A_24_P388252	6.314	6.993	5.667	6.077	6.02	7.043	6.376	5.716	6.098	7.74	6.952	7.104	6.196	4.968	5.317	4.225	5.198	4.527	4.139	5.825	4.851	5.737	6.402	5.198	5.612	4.602	4.63	4.923	5.073	5.444	5.261	5.63	4.721	6.031	5.663	4.493	5.118	4.5	4.887	4.87	4.89	5.128	5.39	5.149	4.915	4.726	4.846	4.414	4.729
A_24_P388322	10.77	10.14	12.973	10.339	10.88	11.554	9.292	11.994	9.876	11.153	4.336	9.086	11.359	12.318	9.386	9.138	10.648	12.121	11.381	10.642	9.457	11.149	7.392	11.745	10.509	10.752	11.786	10.334	10.825	10.67	9.198	8.659	11.874	10.019	12.092	12.013	11.916	11.536	11.896	10.818	10.836	11.095	10.353	14.419	10.817	12.038	11.279	9.511	11.24
A_24_P388433	6.251	5.904	5.806	5.868	6.89	6.908	8.433	6.807	6.449	7.585	6.954	5.132	7.416	7.129	5.607	5.482	7.349	7.475	6.401	6.085	6.793	5.985	3.913	5.961	5.315	5.632	6.236	4.843	6.27	6.494	6.578	4.698	6.36	6.028	4.893	5.469	6.49	6.133	6.116	6.349	7.011	6.678	5.699	7.788	8.356	6.579	6.115	6.162	6.661
A_24_P388502	6.016	4.603	6.32	5.902	5.936	5.846	5.259	5.705	6.056	6.387	5.622	5.925	6.011	5.899	6.61	7.044	5.83	6.377	5.527	6.735	6.705	7.106	6.656	5.846	7.258	7.393	6.598	7.491	6.041	6.686	6.451	7.65	6.259	6.947	6.622	6.662	6.186	6.334	6.451	6.666	6.879	6.646	6.143	5.418	6.1	6.778	6.771	7.379	5.844
A_24_P388528	13.972	13.418	13.242	13.135	13.668	13.849	10.86	14.148	14.106	13.814	14.258	14.382	13.703	13.148	13.025	13.46	11.04	11.968	13.651	14.417	13.865	13.987	13.811	13.418	14.087	12.907	13.375	14.699	13.345	11.622	12.98	13.654	13.729	12.031	13.535	14.06	13.985	13.632	13.386	13.262	13.579	13.195	13.471	12.107	10.816	14.271	14.465	13.445	13.936
A_24_P388536	5.163	1.815	4.384	3.824	4.558	4.349	4.074	4.538	3.935	3.514	3.814	3.877	3.012	4.088	4.892	4.809	4.978	1.214	4.653	5.213	4.793	4.983	4.945	4.443	5.551	4.876	5.086	5.12	4.755	5.527	4.452	5	4.836	5.106	5.1	4.312	5.221	4.38	5.137	3.74	5.456	3.174	4.725	4.26	4.968	4.492	4.823	4.617	4.224
A_24_P388570	8.174	6.148	7.826	9.408	8.46	8.36	6.453	6.868	7.255	5.695	8.986	6.408	6.753	6.965	7.39	6.902	7.679	6.674	7.942	7.701	8.282	7.382	7.492	7.595	7.63	7.752	7.265	6.244	7.32	8.827	7.738	9.419	7.795	8.214	7.798	6.756	7.695	7.147	7.826	7.575	7.94	6.523	7.024	6.939	7.779	6.665	7.742	8.158	6.391
A_24_P388593	7.793	8.391	7.093	6.961	7.11	7.511	7.791	7.882	7.614	9.772	7.406	7.469	8.12	6.335	6.59	5.953	5.744	7.702	6.091	6.343	6.324	6.609	6.232	6.063	7.301	7.724	6.293	7.056	7.022	7.058	6.841	7.686	7.608	6.686	7.678	6.656	6.639	7.906	6.949	7.806	7.085	6.554	6.907	6.648	5.893	6.188	5.793	6.244	6.341
A_24_P388622	7.967	6.41	7.374	8.168	7.774	8.031	7.82	7.242	6.962	6.785	8.299	7.137	7.301	7.504	7.864	7.574	8.549	8.228	8.153	8.207	8.227	8.083	7.913	7.701	8.689	7.891	8.136	7.839	8.461	8.984	7.632	8.325	7.744	7.913	8.071	7.78	7.81	7.938	8.435	8.048	8.201	7.159	7.382	8	7.847	7.458	7.909	7.281	7.688
A_24_P388632	9.428	9.822	9.286	9.438	9.543	9.371	10.436	10.732	9.689	9.051	9.506	10.369	9.789	10.979	9.187	9.166	10.706	9.71	9.549	10.04	9.988	8.341	9.277	10.351	9.068	9.27	10.51	9.546	9.453	9.141	9.441	8.795	9.464	8.79	9.236	9.932	10.013	9.552	9.226	9.094	9.657	9.705	9.762	10.769	9.523	9.577	9.935	9.352	10.038
A_24_P38865	10.503	10.736	11.03	10.624	10.663	10.629	9.705	9.959	9.803	10.879	9.813	9.6	10.295	10.526	10.842	11.088	11.047	11.264	10.338	10.627	10.27	12.71	10.6	10.412	10.106	10.883	10.096	9.996	10.315	11.482	10.93	10.397	10.731	11.327	10.512	10.545	10.403	10.744	12.414	11.133	10.561	11.17	10.671	11.869	10.858	10.527	10.986	10.883	10.903
A_24_P388659	5.078	4.015	6.154	5.123	5.095	5.745	4.433	5.011	2.455	4.29	4.061	6.124	5.331	5.696	2.936	3.078	6.064	4.27	6.223	6.309	4.46	5.013	5.455	5.633	6.436	5.968	5.843	6.097	5.826	5.164	6.329	6.303	5.535	4.873	7.231	6.27	5.529	5.637	4.764	5.018	5.288	5.113	4.254	6.509	5.613	6.081	6.178	5.453	5.558
A_24_P388662	1.26	1.279	1.299	1.287	1.275	1.27	1.272	1.257	1.278	1.43	1.257	1.352	1.264	1.244	1.315	1.394	1.272	1.352	1.3	1.374	1.289	1.305	1.302	1.262	1.308	1.344	3.989	1.268	1.252	1.945	1.356	2.131	1.798	1.392	1.791	1.383	1.278	1.364	1.536	1.738	1.966	1.584	1.492	1.266	1.316	1.391	1.302	1.362	1.347
A_24_P388703	8.546	9.051	7.348	7.663	8.488	8.079	8.071	8.608	7.978	9.883	8.062	7.673	9.375	7.113	7.236	7.191	6.108	8.125	7.233	7.704	7.192	7.628	7.156	7.13	6.582	7.007	6.417	7.472	7.128	6.659	6.536	7.629	8.028	7.451	7.35	7.35	8.154	8.791	8.049	7.043	11.72	9.07	11.071	10.195	9.375	8.135	7.275	8.123	7.746
A_24_P388786	4.816	4.825	5.279	9.905	7.37	8.103	8.045	6.821	9.582	3.711	8.985	5.488	5.293	7.938	8.852	9.269	6.365	8.325	7.144	8.45	9.203	7.369	6.866	9.672	4.513	6.942	8.46	1.257	7.228	7.079	8.007	6.767	7.781	1.273	5.519	4.452	6.675	5.571	5.417	8.316	7.285	7.669	3.707	7.118	9.058	5.627	9.18	1.285	8.094
A_24_P388810	10.364	10.033	10.042	10.307	9.88	9.902	9.483	8.664	9.197	8.797	10.384	8.968	8.368	9.106	9.189	9.164	8.85	9.941	9.364	9.208	8.769	8.496	8.984	8.846	8.841	8.906	8.849	8.751	9.154	8.846	8.969	8.93	8.659	8.892	9.42	9.854	9.177	8.477	8.406	10.237	9.32	9.795	9.676	8.677	9.405	8.674	9.415	9.547	9.124
A_24_P388860	4.771	3.466	5.11	4.802	5.424	5.484	6.7	5.365	5.2	3.358	4.727	2.166	4.001	6.39	5.373	5.044	7.047	4.154	5.792	6.765	6.017	5.923	3.542	5.873	5.132	3.639	6.3	4.983	5.998	4.523	4.201	4.455	5.242	3.915	1.779	3.5	5.249	4.974	5.075	4.585	5.239	2.689	5.721	5.171	6.569	4.768	5.236	3.847	5.029
A_24_P388940	6.172	5.634	5.416	5.825	5.073	4.58	5.182	5.051	4.462	4.609	4.052	5.371	4.227	4.668	5.838	6.596	5.62	4.563	5.786	4.215	5.482	5.607	5.892	4.586	5.647	5.522	5.341	5.686	4.721	6.921	5.821	6.439	5.421	6.311	5.432	6.002	5.627	5.571	6.379	5.988	5.81	6.011	5.247	6.513	5.991	6.745	6.443	6.962	6.523
A_24_P38895	11.404	11.808	12.748	11.813	11.422	11.177	14.273	9.197	10.401	9.99	11.79	10.213	9.335	10.82	12.021	11.974	12.707	12.338	10.348	10.782	11.358	13.686	10.875	10.995	11.243	10.809	12.104	10.864	10.788	12.259	12.491	11.726	11.139	13.668	11.592	11.332	10.349	10.558	10.705	11.169	11.466	11.633	12.074	11.191	12.087	10.114	11.286	11.228	10.247
A_24_P389038	8.108	7.29	8.158	8.464	8.067	7.856	7.652	7.097	7.406	7.311	8.512	7.407	7.691	8.28	8.175	8.192	8.928	7.199	7.921	8.798	8.773	8.807	8.922	8.003	8.822	8.466	8.532	8.5	8.697	8.834	8.801	9.32	8.245	9.268	8.815	8.497	7.785	8.131	8.707	8.022	8.852	8.982	8.259	7.507	8.569	8.386	8.25	8.303	7.659
A_24_P389218	7.054	6.942	7.556	6.387	6.363	6.806	6.009	7.154	7.536	8.31	7.494	6.433	7.712	6.618	6.947	7.207	4.865	6.44	7.122	7.647	7.379	8.088	5.862	7.328	7.456	6.502	7.35	1.447	7.776	7.84	7.48	8.528	6.818	6.94	8.135	8.319	6.448	6.549	7.545	7.275	6.944	7.449	6.456	5.202	7.841	7.725	7.575	7.499	7.078
A_24_P389251	13.839	12.477	11.851	14.592	13.11	14.199	12.417	15.396	14.234	11.246	12.246	16.368	15.05	13.799	9.234	8.975	10.301	11.257	14.298	12.933	12.527	11.229	16.793	15.075	16.405	15.699	14.178	15.576	15.325	12.651	13.657	16.355	14.219	15.711	13.481	12.786	15.028	15.737	12.956	11.809	13.799	12.899	11.92	7.571	7.283	14.225	13.308	12.709	12.97
A_24_P389285	6.488	6.235	5.953	5.748	6.909	7.071	7.292	7.265	6.735	8.512	7.563	6.538	7.368	6.706	5.331	4.875	4.6	6.953	5.231	5.194	6.408	6.218	4.578	4.653	6.539	6.283	4.891	5.717	6.041	4.48	4.889	5.183	4.657	4.563	5.318	4.951	4.602	4.667	4.333	5.355	4.506	5.11	4.468	3.455	3.95	4.585	4.524	4.812	4.183
A_24_P38930	6.621	6.208	6.198	6.305	6.576	6.109	5.773	6.502	6.538	6.215	6.941	6.099	5.981	6.198	6.431	6.419	6.104	4.698	5.899	6.723	6.763	7.052	6.505	6.321	6.724	6.726	7.017	7.111	7.377	6.206	5.579	5.89	5.705	6.071	6.136	6.383	5.987	6.088	5.999	5.198	5.96	6.043	5.636	5.433	5.56	6.528	6.218	6.72	6.352
A_24_P389348	6.509	5.604	8.501	7.845	6.653	6.725	5.759	5.562	5.634	2.49	7.141	5.806	4.433	5.606	5.883	5.957	6.104	5.001	6.238	6.621	6.727	6.693	7.146	6.14	6.461	5.739	6.007	6.339	6.291	5.596	5.97	7.394	6.026	6.595	5.83	5.698	6.173	5.645	6.099	6.352	6.477	5.992	6.851	5.567	6.128	5.687	6.153	6.052	5.811
A_24_P389409	6.303	6.464	6.646	6.912	6.663	6.453	7.581	8.019	8.134	7.852	7.013	8.141	7.823	7.675	6.859	6.754	6.947	6.312	6.537	7.226	8.407	5.97	8.291	7.699	8.195	7.459	7.5	9.225	7.575	6.356	6.484	8.225	7.864	7.187	7.5	7.39	6.974	8.034	7.731	5.452	6.622	6.879	6.091	6.009	6.472	8.093	6.904	7.64	6.805
A_24_P389415	3.817	3.881	1.774	4.085	5.268	4.863	2.439	4.301	1.304	2.817	1.308	2.46	3.561	6.622	3.067	2.431	6.694	5.15	5.735	4.669	3.872	5.831	2.411	5.433	1.355	4.294	5.803	3.135	2.826	4.281	1.324	1.245	5.49	3.407	2.482	1.39	5.424	4.586	5.388	4.966	3.169	2.645	5.527	6.661	4.904	4.357	5.099	1.428	5.237
A_24_P38944	6.426	5.808	6.828	6.815	6.357	6.209	7.019	5.684	5.878	6.832	6.852	6.287	6.083	6.163	6.704	7.012	7.834	5.598	6.119	6.544	7.253	7.334	6.809	6.221	6.773	6.232	6.403	6.685	6.741	8.241	6.293	7.608	5.801	7.245	6.862	7.278	5.661	5.781	6.173	6.141	6.749	7.375	6.491	5.501	6.663	6.239	6.602	7.105	6.056
A_24_P389491	8.633	8.429	7.724	8.748	8.403	8.851	8.645	9.286	9.284	10.162	8.962	9.319	9.253	8.742	9.836	10.101	9.284	9.109	8.341	8.699	8.845	9.323	9.422	9.348	9.446	9.154	8.617	9.503	9.054	8.867	8.806	9.399	9.18	9.69	9.579	9.611	9.195	9.595	9.443	9.654	9.419	9.992	8.083	8.934	8.432	9.625	9.392	9.968	9.679
A_24_P38951	9.263	9.662	9.935	8.781	9.675	9.674	10.079	9.799	10.162	10.956	9.562	8.856	10.345	9.653	9.156	9.206	10.238	10.238	9.137	8.616	9.021	8.857	8.475	9.259	8.311	8.754	8.709	8.213	8.102	9.31	8.841	10.047	9.567	8.985	9.012	8.717	8.795	9.388	8.675	8.711	8.928	8.774	8.955	9.448	10.047	8.635	9.085	8.904	8.557
A_24_P389517	12.116	10.838	11.905	12.09	11.938	12.052	12.318	11.513	11.518	10.495	12.239	11.805	11.604	12.322	11.902	11.082	12.321	9.843	11.237	11.734	12.013	12.518	12.699	11.692	12.577	12.063	12.533	12.178	11.744	12.069	12.198	12.267	12.142	12.223	11.63	10.449	11.975	11.9	11.89	10.943	12.01	10.334	11.836	12.016	12.545	10.745	10.763	10.748	10.929
A_24_P389608	6.826	7.293	5.384	6.518	6.281	5.996	6.443	6.551	5.784	7.256	7.29	6.775	5.996	5.982	5.535	5.832	4.018	5.027	5.322	7.615	6.093	7.084	6.541	5.765	7.009	6.146	7.175	7.54	6.66	6.479	6.033	7.666	6.658	5.566	6.886	6.521	6.12	6.337	7.107	5.956	6.623	6.231	7.304	4.343	5.734	6.77	6.823	6.655	6.332
A_24_P389612	9.808	10.129	10.742	9.843	9.642	9.442	11.624	10.146	10.766	8.384	9.897	9.998	9.602	9.68	9.61	10.142	9.318	9.361	9.809	10.345	9.172	10.296	8.843	9.085	8.704	8.962	10.02	9.777	9.416	9.723	9.094	8.656	9.604	9.01	8.858	9.655	9.574	9.196	9.388	9.886	9.918	9.708	10.089	9.087	9.42	9.878	9.984	9.417	10.806
A_24_P389714	8.337	8.963	7.842	7.54	7.732	7.942	7.829	8.003	7.78	7.197	6.769	7.816	7.713	7.77	7.244	7.485	7.461	7.628	8.018	8.73	6.818	8.69	7.742	7.649	7.036	7.94	8.134	8.386	7.614	6.54	7.755	8.102	8.219	7.658	8.024	8.224	7.824	7.771	7.943	7.842	7.973	8.386	8.965	7.988	7.164	8.697	7.731	7.856	8.757
A_24_P389843	6.608	6.725	7.012	6.54	6.416	6.687	7.041	7.213	7.597	7.242	6.936	6.921	7.178	6.603	6.228	6.228	6.453	6.243	6.154	6.945	6.592	6.521	7.036	6.625	6.951	6.566	6.436	6.764	6.859	6.304	6.716	7.039	6.701	6.964	6.449	6.428	5.853	7.188	7.064	6.042	6.241	6.536	5.909	6.332	6.427	6.409	6.526	6.723	6.426
A_24_P389916	9.095	10.517	9.189	9.2	10.394	10.185	8.845	9.872	8.365	9.644	7.569	8.184	9.606	12.205	7.454	7.546	11.409	11.406	9.725	10.716	10.471	7.553	9.19	11.223	9.237	9.74	11.273	8.991	10.584	10.33	9.769	8.106	10.254	8.571	9.038	9.025	10.188	9.971	10.892	10.178	9.004	9.287	10.777	12.515	10.849	9.732	10.537	9.647	10.381
A_24_P389959	11.628	12.03	11.591	11.822	11.89	11.801	10.951	10.881	11.304	11.8	11.984	10.819	11.816	11.456	11.998	12.417	11.594	12.139	11.86	11.548	12.099	12.807	11.5	11.693	11.869	11.939	11.867	11.269	12.24	12.11	11.762	11.098	11.572	11.634	11.658	12.043	11.509	11.288	11.247	12.259	12.477	12.587	12.227	11.839	11.89	12.059	12.591	12.072	11.543
A_24_P389994	7.235	6.748	7.542	7.539	6.457	7.127	6.438	7.473	7.582	8.32	7.517	8.065	7.135	6.96	9.481	9.375	7.551	7.276	8.074	8.45	9.063	7.292	7.643	7.614	7.935	8.248	7.264	8.698	7.555	9.205	7.459	8.369	7.307	8	8.881	8.629	7.464	7.736	7.081	8.301	7.236	8.042	7.14	5.869	6.967	7.652	8.195	8.502	6.959
A_24_P390055	8.693	9.164	8.906	9.119	8.356	8.668	8.474	9.409	8.805	9.169	7.578	10.163	8.963	8.304	8.325	8.224	7.845	7.921	8.543	9.227	8.961	9.072	9.918	8.692	10.144	8.868	8.747	10.183	9.56	8.239	9.368	9.345	9.121	9.467	9.498	9.01	9.194	9.385	9.407	8.992	9.72	9.31	9.133	8.556	8.069	9.375	8.978	9	9.104
A_24_P390060	4.233	5.617	8.059	8.528	5.341	6.393	5.306	3.747	3.255	4.18	5.901	3.415	3.413	4.693	9.717	9.69	8.104	7.756	5.438	6.163	4.09	6.905	4.29	6.819	4.82	6.603	6.135	3.77	4.997	7.035	6.363	6.656	7.362	5.218	5.36	5.869	5.341	5.378	5.305	7.438	4.401	5.169	5.405	6.89	8.189	5.214	7.619	6.113	5.842
A_24_P390070	11.416	10.742	11.384	11.354	11.355	11.145	11.685	10.32	10.476	10.544	10.244	10.559	10.992	10.892	11.185	10.497	11.339	11.003	10.774	11.027	11.361	11.524	11.401	11.041	11.432	11.515	11.571	11.254	11.451	11.448	10.972	10.892	10.942	11.643	10.562	9.835	11.08	10.78	11.118	10.931	11.17	10.081	11.324	11.369	11.496	10.407	10.054	10.84	10.307
A_24_P390096	7.969	8.035	8.714	7.719	8.654	8.614	7.185	7.074	7.649	5.022	7.053	6.201	7.426	9.028	7.092	7.047	9.01	8.862	7.943	8.434	7.658	6.02	10.822	8.579	7.088	7.204	8.5	7.06	6.697	7.614	6.995	6.396	8.489	6.821	7.674	7.793	8.631	8.132	7.782	7.803	6.585	6.847	7.608	8.632	8.436	8.016	8.083	7.858	7.472
A_24_P390150	1.169	1.184	1.248	1.306	1.741	1.195	1.12	1.213	1.217	1.218	1.178	1.209	1.18	1.2	1.258	2.239	1.285	1.236	1.239	1.253	1.212	1.47	1.257	1.222	1.246	1.296	1.233	1.24	1.264	1.249	2.408	1.303	1.239	1.367	0.926	1.252	1.232	1.271	1.284	1.289	1.327	1.308	1.236	1.466	1.307	1.29	1.219	1.273	1.222
A_24_P390172	2.195	3.472	1.748	2.491	1.976	1.963	2.78	3.125	3.532	1.336	1.594	2.597	2.997	4.878	4.172	4.395	2.225	1.329	2.424	1.356	4.401	3.939	2.41	2.349	3.825	2.717	4.242	3.829	3.459	2.465	4.978	3.692	4.304	2.114	4.152	4.192	3.743	3.218	4.019	2.514	3.192	3.74	4.089	3.021	3.677	3.829	3.398	2.45	3.225
A_24_P390315	6.564	6.252	5.589	5.882	6.282	6.843	7.119	6.419	6.797	7.887	7.15	6.599	7.119	6.254	5.083	5.009	4.836	6.279	5.552	5.034	5.767	5.874	5.151	4.047	5.983	5.867	4.925	5.373	6.089	4.61	4.743	5.593	4.842	4.688	5.361	5.19	4.705	4.863	4.818	5.396	5.29	4.51	4.733	4.662	4.486	4.785	4.615	5.267	4.275
A_24_P390395	1.313	1.315	1.319	1.322	1.705	1.562	1.29	1.275	1.337	1.919	1.291	1.294	1.341	1.276	1.345	1.504	1.336	3.086	1.532	1.517	1.328	1.354	1.336	1.637	1.373	1.503	1.887	4.19	1.269	1.441	1.285	1.889	2.497	1.423	2.896	2.989	1.49	1.303	1.63	1.339	1.717	1.725	2.507	4.872	2.148	1.6	2.215	1.471	2.122
A_24_P390403	9.012	9.443	9.467	8.5	8.978	8.931	8.562	9.068	8.875	8.608	8.742	9.315	8.43	9.041	8.392	8.827	8.526	8.64	8.894	8.573	8.706	8.679	8.689	8.478	8.854	8.661	8.728	8.89	8.609	8.806	8.702	8.51	8.431	8.552	8.373	8.993	8.857	8.706	8.557	8.997	8.73	9.079	9.271	9.059	8.184	8.86	8.753	9.148	9.065
A_24_P390495	7.111	6.7	6.953	7.226	6.395	7.163	10.292	7.621	7.695	7.236	7.76	7.812	7.967	6.698	6.219	6.395	7.376	6.45	6.521	7.482	7.147	6.781	7.929	7.633	7.811	8.538	7.541	8.67	6.988	6.584	7.815	8.354	7.483	7.427	8.386	8.048	7.485	8.045	7.537	6.069	7.573	7.955	7.955	7.886	7.457	7.758	7.539	7.089	7.023
A_24_P390583	7.379	5.947	6.742	7.973	7.601	6.826	6.05	7.487	8.246	4.54	8.169	8.544	6.559	7.661	7.432	7.334	7.086	6.409	7.181	6.922	8.757	7.169	7.362	7.526	7.427	6.955	7.549	8.298	7.857	7.242	8.134	7.89	7.149	7.5	7.119	7.499	7.352	6.977	7.794	7.002	7.998	6.919	7.696	7.659	7.847	7.281	7.28	8.171	7.485
A_24_P390623	7.513	7.954	7.053	7.399	7.87	8.062	8.802		8.39	9.09	8.407	7.462	8.934	8.196	6.448	6.287	6.53	7.38	6.85	6.266	7.3	7.302	6.689	6.369	7.199	6.978	6.606	6.526	6.964	5.942	6.467	6.822	6.057	6.202	6.221	5.61	5.902	6.418	5.89	6.061	7.989	5.904	6.259	5.627	6.591	5.941	5.739	5.89	5.622
A_24_P390650	6.972	6.477	5.728	6.074	6.296	7.138	6.631	6.334	6.211	7.344	5.506	7.129	6.991	6.497	6.597	6.706	5.276	6.171	6.297	6.541	5.77	6.967	6.795	6.054	6.679	6.22	5.223	6.851	6.123	5.403	6.28	5.081	6.066	7.056	6.592	6.559	5.92	6.135	5.123	6.411	6.648	6.714	5.902	6.096	5.495	5.749	6.674	5.673	6.308
A_24_P390668	5.329	4.111	6.715	4.904	6.072	5.573	4.686	4.864	5.58	4.143	4.783	3.257	4.147	6.022	5.948	6.51	6.632	4.722	5.95	5.836	4.957	3.325	4.362	6.57	3.754	5.199	6.686	5.348	4.882	5.791	6.018	4.8	6.118	5.032	5.452	4.969	5.656	6.175	5.622	5.403	5.003	5.387	5.764	6.362	6.858	5.201	5.924	6.19	4.902
A_24_P390784	8.868	10.503	9.917	9.229	8.98	9.483	9.589	11.491	11.783	11.973	9.701	9.822	10.821	8.439	10.289	10.199	7.976	9.048	10.265	9.442	9.725	10.151	10.373	10.194	10.633	9.357	9.218	11.089	8.703	10.292	10.767	9.723	10.394	9.08	10.716	9.945	9.354	10.388	10.363	9.679	10.118	9.745	8.06	8.403	9.11	10.576	9.616	7.669	10.727
A_24_P390793	13.023	12.721	13.434	13.067	13.225	12.964	12.412	11.852	12.501	11.722	11.702	11.919	12.558	13.54	13.208	13.609	13.938	12.742	12.869	13.147	13.524	13.485	12.677	12.988	12.834	12.263	13.353	12.712	13.316	13.103	12.549	12.008	12.486	13.513	12.093	12.248	12.694	12.442	12.03	12.417	13.422	13.898	12.68	12.906	13.28	12.807	13.064	12.563	12.836
A_24_P390833	8.207	6.895	7.192	7.233	7.45	7.215	4.719	7.603	7.253	7.725	8.269	7.852	7.622	6.674	7.929	7.671	6.416	6.536	7.922	8.341	7.571	8.083	7.98	7.196	8.727	8.333	6.754	8.397	9.053	7.054	7.426	8.027	7.961	6.746	8.009	7.444	7.637	7.485	7.344	8.079	8.057	6.741	7.005	6.558	6.897	7.645	7.223	8.368	6.69
A_24_P390909	4.337	2.682	1.896	3.994	1.902	2.034	1.899	1.58	2.069	3.653	2.243	2.319	2.412	1.679	2.732	2.67	1.321	2.166	1.249	1.227	1.97	2.658	2.32	2.24	1.158	1.254	2.55	1.495	1.307	2.75	1.334	3.4	2.361	1.616	1.254	1.279	2.407	1.334	1.228	1.552	1.234	1.242	1.27	1.265	1.321	1.292	1.225	2.854	1.219
A_24_P390928	10.525	10.093	10.648	10.776	10.271	10.522	8.474	9.231	9.855	10.349	9.807	10.286	9.994	9.874	10.001	10.038	9.248	10.176	9.98	9.948	10.646	11.045	11.164	9.873	10.916	10.89	10.55	11.035	9.838	9.104	11.583	11.989	10.225	11.131	11.001	10.95	10.371	10.749	10.865	10.908	10.622	11.376	10.813	10.501	10.606	10.495	10.372	11.288	10.497
A_24_P390974	7.51	6.9	4.943	6.106	6.804	6.373	7.927	7.383	6.66	8.649	5.959	7.128	8.609	4.255	5.289	4.407	1.509	4.631	6.649	4.436	6.265	5.329	6.813	6.31	6.398	5.996	3.034	6.405	5.431	3.417	2.371	4.115	4.805	3.209	4.429	5.118	4.856	4.788	4.03	2.964	4.14	4.905	2.598	2.456	1.318	5.358	3.59	5.313	4.391
A_24_P39101	7.325	7.704	7.053	7.497	7.884	7.856	7.108	7.228	6.474	6.371	7.284	7.02	6.578	9.055	7.231	7.508	8.08	7.505	7.563	7.866	7.487	7.267	6.868	8.045	7.217	7.608	8.311	6.976	7.399	7.357	6.517	7.665	6.952	7.036	7.275	7.97	7.644	6.705	7.344	7.471	7.697	7.643	8.358	9.13	8.144	7.686	8.4	7.774	7.719
A_24_P391104	8.469	9.826	9.078	8.458	8.693	8.834	9.109	9.892	9.863	10.009	9.363	9.759	9.408	9.637	9.18	9.532	9.162	9.158	8.889	9.281	9.133	9.093	9.526	9.252	8.589	8.532	8.8	8.994	8.924	8.442	9.225	8.613	9.138	8.537	8.797	9.35	9.14	9.46	9.571	8.737	8.991	9.768	9.043	9.601	8.519	9.551	9.257	9.193	9.471
A_24_P391229	7.722	7.645	7.732	7.267	7.916	7.48	6.142	7.337	7.447	5.833	6.317	7.45	7.787	7.815	8.654	8.631	7.981	6.253	7.366	8.923	6.613	7.892	8.453	7.448	6.963	7.288	8.6	8.764	9.16	8.538	7.067	8.023	7.76	8.885	7.261	7.328	7.868	8.657	8.206	8.286	7.486	8.341	8.44	6.607	6.966	7.166	8.305	8.734	8.241
A_24_P391230	7.423	7.484	7.269	7.821	7.626	7.85	5.549	7.059	6.977	5.561	6.132	6.822	6.549	9.711	6.553	6.903	7.635	7.321	7.592	7.718	7.589	5.868	6.517	7.594	7.263	7.782	7.088	7.125	7.428	7.073	8.14	7.281	7.858	6.589	7.866	8.126	7.524	6.683	7.465	7.964	7.225	7.227	8.519	8.416	7.742	7.647	7.667	8.441	8.555
A_24_P391260	8.802	8.593	10.227	8.521	8.533	8.596	8.719	8.934	9.3	9.752	8.489	9.632	9.232	9.277	9.095	10.049	8.388	9.417	8.87	8.668	8.788	8.881	9.402	9.273	9.974	9.709	10.055	8.348	9.143	8.779	8.93	8.733	8.782	9.777	9.14	9.743	8.929	8.706	9.437	9.798	8.993	10.592	8.246	9.75	9.981	9.517	9.446	8.655	10.028
A_24_P391368	10.578	10.091	10.441	10.255	10.36	10.345	10.273	10.025	9.807	9.483	10.553	10.366	10.225	10.068	10.468	9.958	10.363	9.832	10.009	10.37	10.037	10.479	10.738	9.832	10.707	9.792	10.169	10.49	10.143	10.642	10.482	10.851	10.28	10.319	10.343	9.6	10.382	10.29	10.2	10.283	10.286	9.748	10.952	9.923	10.593	9.994	9.696	10.271	9.784
A_24_P391431	6.469	6.147	6.008	6.742	6.053	6.115	6.487	5.997	5.853	4.925	5.442	6.404	6.441	6.489	6.099	6.862	6.638	6.062	6.45	5.659	5.445	7.007	6.05	5.332	7.226	7.368	6.676	6.369	5.983	6.401	6.411	6.535	5.936	7.028	5.691	6.452	6.872	5.944	5.43	6.782	6.134	6.474	6.575	7.507	6.803	7.294	7.6	7.83	7.24
A_24_P391468	6.253	5.401	5.868	5.881	5.57	5.132	4.33	4.862	4.659	3.999	4.667	4.224	3.796	5.027	4.865	6.732	4.606	3.54	5.368	5.21	4.222	4.834	4.618	4.448	5.512	4.606	4.988	5.008	5.266	6.307	5.785	5.807	5.377	6.391	5.904	6.952	5.741	5.014	5.482	6.487	5.361	6.392	4.959	5.648	5.392	6.436	6.936	6.469	6.452
A_24_P391526	10.906	10.868	10.885	10.634	11.279	10.572	12.018	11.44	10.086	10.94	11.624	10.154	11.393	11.483	10.347	10.231	12.465	9.56	10.957	10.469	10.488	11.974	6.782	11.011	11.369	11.518	11.7	11.333	11.593	11.095	11.04	9.393	10.551	11.606	10.592	10.538	11.088	10.691	9.622	9.566	11.467	11.557	10.081	10.396	10.942	11.468	10.632	10.101	10.227
A_24_P391531	8.256	7.611	7.521	8.656	7.81	7.98	7.193	5.956	6.507	6.098	7.198	6.975	6.536	6.491	7.129	6.62	6.716	7.581	6.984	7.127	7.085	7.95	7.786	5.996	7.351	7.538	7.024	7.346	7.127	7.28	7.355	7.729	7.056	8.466	7.802	7.365	7.02	7.308	6.737	7.624	6.915	6.915	7.246	6.348	7.101	6.549	6.742	7.347	6.982
A_24_P391568	8.454	9.216	7.91	7.803	8.213	8.081	7.244	7.981	7.709	8.003	8.819	9.067	7.84	8.54	8.122	7.938	8.145	7.875	8.718	8.737	8.038	7.953	8.897	7.88	9.123	8.293	8.228	8.178	8.923	8.037	8.428	7.839	7.722	7.749	8.203	8.076	7.929	8.117	8.398	8.53	7.964	7.319	8.181	8.507	8.309	8.406	7.916	8.412	8.226
A_24_P391574	1.318	1.354	1.356	1.32	1.667	1.319	1.264	1.331	1.423	1.683	1.312	1.265	1.327	1.459	1.486	1.738	3.202	1.611	1.5	1.65	1.39	1.416	1.448	1.36	1.421	1.643	1.493	1.635	1.429	3.321	3.162	1.338	1.276	2.431	1.318	1.737	1.512	1.676	1.824	1.464	2.574	1.862	2.939	3.299	4.625	2.11	1.569	1.932	1.799
A_24_P391586	11.309	10.672	11.519	11.205	11.133	11.227	8.48	12.78	12.966	12.248	11.457	12.483	11.966	10.025	11.272	11.087	9.392	10.716	11.593	10.752	11.876	11.425	12.309	11.171	12.155	11.768	10.216	12.141	11.878	10.681	11.185	10.9	11.262	10.889	12.785	12.988	11.788	11.658	11.337	11.908	11.476	11.119	10.274	8.004	9.221	11.943	11.462	12.533	10.531
A_24_P391591	8.284	8.343	8.43	8.352	8.775	8.409	10.579	9.466	9.12	3.654	8.433	8.995	8.453	10.125	8.248	8.313	10.293	7.358	9.777	8.52	8.356	7.964	8.176	9.447	7.936	8.138	9.712	8.645	8.662	8.539	9.816	8.459	9.562	8.449	7.843	7.952	9.673	9.169	9.014	7.016	8.575	8.757	8.935	9.969	9.427	8.517	8.392	7.748	8.93
A_24_P391604	8.188	8.084	7.805	8.113	7.792	7.4	7.619	7.562	8.072	9.16	8.764	8.883	8.894	7.119	6.847	6.341	6.408	7.929	6.533	6.684	7.461	7.404	7.725	7.571	7.319	7.218	6.925	7.265	7.395	7.041	8.871	7.746	7.064	7.471	7.264	6.765	7.095	6.993	6.778	6.684	7.33	6.076	7.393	6.853	7.363	6.108	6.092	6.301	6.069
A_24_P391625	3.017	3.369	3.38	2.909	3.03	3.341	3.162	2.233	3.076	3.966	3.752	3.755	2.723	2.21	2.795	3.602	2.358	3.985	1.898	2.413	4.07	3.556	2.887	2.942	2.948	3.714	4.072	2.768	3.233	2.171	1.901	3.33	2.837	3.213	3.196	3.083	3.175	2.961	2.825	2.223	3.89	3.86	3.481	3.075	3.31	3.317	3.133	2.543	3.429
A_24_P391731	1.457	1.648	1.292	1.319	1.315	1.307	1.556	1.308	1.654	1.683	1.382	1.283	1.402	1.347	1.396	1.698	1.842	1.573	2.151	1.602	1.415	1.428	1.347	1.326	1.397	1.581	1.466	1.925	1.737	1.692	3.06	1.545	1.464	2.99	1.741	2.544	1.497	1.679	1.7	1.908	1.295	1.659	1.342	1.282	1.763	1.961	1.675	1.479	1.703
A_24_P391748	7.098	8.067	7.181	7.338	7.251	7.133	6.52	5.852	6.405	7.829	6.866	6.269	7.068	6.981	7.978	7.953	7.431	9.097	7.414	7.388	6.77	7.815	6.628	6.598	7.03	7.822	6.965	7.161	7.461	8.566	7.717	7.838	7.103	7.386	8.466	8.251	7.143	7.38	7.822	8.906	7.687	8.337	7.71	8.406	7.98	7.359	7.539	8.287	6.249
A_24_P391811	3.943	1.265	4.744	3.434	3.653	3.623	2.619	4.241	4.704	1.419	3.486	2.908	3.126	4.029	4.972	5.358	6.065	4.326	5.854	4.344	3.705	2.046	3.056	4.728	2.349	3.891	4.738	4.474	4.267	4.438	3.518	4.66	5.556	3.413	4.212	4.203	5.717	4.963	4.585	3.63	5.294	4.881	4.839	5.979	5.252	5.246	5.195	4.406	4.867
A_24_P391840	2.184	2.156	1.712	1.78	1.636	1.772	2.679	2.475	2.041	5.224	2.406	2.942	3.716	1.996	1.403	1.729	1.841	3.433	1.474	1.661	1.417	1.649	1.374	1.93	2.732	1.633	1.489	3.743	1.718	1.692	2.706	1.528	1.438	2.992	1.761	3.968	2.002	1.669	1.712	1.98	1.293	1.717	1.337	1.321	1.747	2.119	2.305	2.88	3.135
A_24_P391853	11.142	11.03	11.04	11.278	10.686	10.873	11.199	9.84	10.217	10.53	10.825	10.414	10.51	10.592	11.196	11.067	11.127	11.886	10.771	11.541	10.991	11.555	10.922	10.425	11.012	11.321	10.995	11.038	10.845	11.985	11.168	11.086	10.52	11.333	10.969	11.116	10.927	10.326	11.117	11.892	11.552	11.284	11.671	11.34	11.265	11.086	10.698	11.658	10.4
A_24_P391868	2.544	4.656	2.216	6.133	5.243	3.237	3.414	3.046	3.148	3.229	3.091	2.919	4.779	5.228	6.84	7.794	2.313	2.971	1.258	3.682	2.579	2.286	5.903	1.706	5.87	2.037	2.717	2.48	1.925	8.079	3.021	5.16	3.292	7.253	1.616	3.573	2.042	3.256	2.933	5.806	2.43	3.411	5.717	2.993	7.566	2.956	3.663	3.276	2.66
A_24_P391918	4.043	3.88	5.009	4.42	3.774	3.132	2.928	4.492	4.826	2.445	4.505	4.51	3.824	2.635	4.599	4.916	3.342	4.239	4.671	5.143	4.563	5.968	3.615	2.694	3.739	5.427	4.5	5.058	4.49	3.715	4.369	4.703	4.217	3.639	3.465	4.94	4.746	4.609	3.431	4.305	4.892	4.988	4.859	4.39	5.118	5.139	4.483	5.086	4.667
A_24_P39195	1.21	1.217	1.265	1.213	1.209	1.213	1.319	1.441	1.232	1.242	1.184	1.223	1.211	1.213	1.285	1.265	4.983	1.274	1.257	1.293	1.229	1.24	1.278	1.239	1.272	1.329	1.273	1.257	1.267	2.689	2.913	1.307	1.228	1.369	1.136	1.307	1.254	1.286	2.341	1.285	1.449	1.351	1.242	1.545	1.334	1.325	1.242	2.678	1.25
A_24_P391960	12.596	12.726	12.443	12.571	12.375	12.577	11.819	12.418	12.392	12.799	12.594	12.323	12.373	12.348	11.966	12.087	11.953	12.141	11.93	12.008	11.813	11.796	12.126	11.736	11.824	12.177	11.92	12.125	12.155	11.637	11.467	12.323	11.235	11.776	11.139	11.843	12.218	11.678	11.429	12.514	10.783	11.5	11.725	11.107	12.337	12.061	12.603	12.214	12.245
A_24_P391987	10.336	9.702	10.587	9.995	10.4	10.662	9.839	10.836	10.769	10.585	10.472	11.017	10.777	10.492	9.946	10.299	9.565	9.347	10.669	10.133	10.314	9.636	11.662	10.291	11.6	10.534	9.742	10.543	9.431	9.819	9.794	11.466	10.589	10.689	10.209	10.426	10.903	11.056	9.896	9.88	10.385	9.637	9.339	11.21	9.828	11.119	10.8	10.225	11.115
A_24_P391991	2.515	2.272	4.232	3.717	1.779	1.907	6.324	2.598	1.584	2.737	1.776	2.263	3.082	2.373	4.666	4.328	4.789	3.963	1.309	3.769	2.115	4.854	5.536	2.2	3.25	1.347	2.105	4.142	1.258	7.343	3.941	2.156	3.502	2.039	3.826	3.713	3.722	2.967	3.549	2.971	3.237	3.748	2.981	4.414	5.03	4.856	5.504	2.567	3.725
A_24_P392022	7.551	8.016	8.319	8.027	7.651	7.364	5.672	7.1	7.693	7.074	7.494	7.92	6.952	7.004	7.676	7.427	8.406	7.973	7.336	7.109	7.414	7.028	8.291	7.286	7.804	7.68	7.079	7.756	7.236	7.501	8.081	8.676	7.561	7.927	8.094	8.008	7.919	8.058	7.905	8.294	7.668	8.426	7.436	6.192	8.348	7.622	7.816	8.221	7.295
A_24_P392030	2.403	5.123	2.161	2.362	2.53	1.804	2.038	2.254	2.828	3.403	1.637	3.451	3.339	2.582	1.257	1.288	2.955	2.936	2.116	3.819	3.201	3.322	2.855	2.774	3.333	2.032	2.809	4.208	3.388	2.331	2.988	3.751	2.396	3.315	3.228	4.296	2.87	2.634	2.675	2.178	1.99	3.766	2.7	2.31	1.638	3.826	3.866	4.631	4.173
A_24_P392060	9.296	8.151	7.536	8.634	8.684	8.325	9.666	8.158	9.78	8.866	9.3	8.951	8.126	7.87	8.319	8.321	8.281	8.057	8.196	8.148	7.806	8.335	8.167	7.975	8.016	7.485	8.209	9.07	8.563	8.248	7.995	8.88	8.194	8.083	8.234	7.976	8.414	7.43	7.889	8.714	8.447	7.867	8.371	8.146	9.185	8.123	8.483	8.937	8.708
A_24_P392082	11.764	12.068	12.033	12.248	11.861	12.125	12.826	11.759	10.45	11.937	11.65	11.5	11.737	12.099	12.248	12.408	12.738	13.708	12.317	11.587	11.925	11.876	11.798	11.958	11.794	12.444	11.548	11.581	10.986	12.731	11.736	10.481	11.724	11.572	11.9	12.526	12.479	11.93	11.299	12.954	11.815	12.26	12.571	13.479	12.293	12.008	12.287	12.999	11.968
A_24_P392099	8.045	6.118	8.259	7.175	8.125	8.054	7.486	8.868	8.034	7.589	7.871	9.051	8.904	7.931	8.759	8.196	7.757	6.262	7.383	9.244	8.57	9.634	8.475	8.054	9.331	8.639	8.246	8.632	9.612	8.809	9.45	8.953	8.598	8.824	9.17	8.35	8.198	8.731	9.057	7.539	8.28	7.286	7.361	6.719	7.673	8.397	7.971	7.725	7.045
A_24_P392109	7.065	6.386	7.836	8.069	7.584	6.724	6.411	4.602	5.309	6.018	7.599	5.167	6.197	5.668	8.027	7.219	10.45	8.763	6.123	7.168	7.676	9.011	7.987	6.611	7.605	6.741	6.709	6.95	7.063	8.439	7.389	8.041	6.477	8.908	7.453	6.745	5.834	6.113	7.511	7.918	6.869	6.573	7.435	5.521	7.756	6.126	6.11	6.949	5.208
A_24_P39211	8.573	8.138	8.667	8.351	8.067	8.718	6.478	8.237	9.031	8.953	8.401	8.633	8.583	7.452	9.017	8.798	8.953	8.417	8.406	8.739	8.328	9.152	9.435	8.639	9.214	9.636	7.534	8.951	8.529	8.097	9.556	8.55	8.644	9.658	9.631	9.284	8.257	8.509	8.509	8.887	7.84	8.336	8.397	8.154	8.984	8.391	8.075	8.962	8.345
A_24_P392110	1.293	1.293	2.268	1.993	1.277	1.537	2.212	1.41	1.294	1.567	1.501	2.609	2.3	1.749	1.299	1.349	4.83	3.094	2.751	1.344	2.36	2.323	1.74	1.575	2.19	1.292	5.438	1.321	1.2	3.481	1.272	1.266	1.221	1.267	2.514	1.338	1.335	1.274	1.344	1.275	1.411	1.338	1.216	1.962	3.269	1.35	2.494	1.348	1.418
A_24_P392146	7.202	7.553	7.688	7.107	6.966	7.18	6.733	6.955	7.527	7.409	6.829	7.099	6.515	6.685	6.829	7.018	6.507	5.972	6.956	6.938	7.378	6.919	7.182	6.898	7.277	6.961	7.235	7.478	6.978	7.167	6.886	7.098	7.163	7.449	6.534	6.292	6.821	7.196	7.205	7.154	7.309	7.238	7.308	7.338	7.041	7.35	6.736	7.718	7.314
A_24_P392151	2.286	3.755	2.946	2.111	2.064	2.62	2.335	2.219	2.413	4.096	2.635	2.481	1.59	1.723	2.83	1.302	1.246	2.26	1.616	1.2	2.132	2.576	2.273	1.733	2.556	3.477	2.24	2.178	2.912	1.358	2.331	1.157	1.02	1.084	3.153	2.578	2.396	1.257	1.341	1.157	2.7	1.148	2.258	1.178	1.02	3.533	2.708	2.817	1.388
A_24_P392195	13.388	13.453	13.306	13.445	13.152	13.219	12.905	12.479	12.085	12.659	12.636	12.358	12.667	13.054	12.984	13.099	13.512	13.965	13.399	12.368	12.613	13.318	12.565	12.972	12.605	13.27	12.944	12.962	12.646	13.715	13.066	12.786	13.034	13.085	13.28	13.476	13.489	13.019	12.733	13.773	12.622	13.201	13.289	13.96	13.325	12.873	13.186	13.488	12.681
A_24_P392201	10.603	10.7	10.296	9.617	11.061	11.052	9.047	10.437	10.493	7.858	9.501	7.845	10.287	10.527	11.125	11.494	11.307	11.478	11.686	10.783	10.006	8.067	9.279	11.974	7.65	9.459	10.307	9.573	9.087	9.756	9.845	7.64	11.571	8.948	8.92	9.469	11.311	11.084	10.316	10.86	11.529	12.788	10.014	12.291	10.717	9.77	11.105	9.752	10.435
A_24_P392230	5.449	6.451	4.848	5.594	5.339	5.534	6.084	4.658	4.76	6.492	4.219	4.693	5.248	5.323	5.489	4.839	5.65	8.055	5.142	3.935	4.431	6.184	5.241	4.426	5.329	5.604	4.184	4.786	4.003	4.7	4.398	4.947	4.852	4.377	3.888	4.77	4.658	4.725	3.966	5.803	4.066	5.648	5.006	4.011	4.213	5.034	5.257	5.403	5.125
A_24_P392231	13.138	13.696	12.967	13.321	13.111	13.285	13.827	13.16	12.92	13.356	12.741	12.799	13.357	13.352	13.186	13.163	14.116	14.707	13.208	12.641	12.518	13.629	12.632	13.031	12.598	13.364	13.004	13.014	12.626	13.786	13.333	12.632	13.179	13.116	13.154	13.205	13.22	13.017	13.128	14.163	12.988	13.1	13.416	14.471	14.162	12.98	13.289	13.271	12.909
A_24_P392265	5.397	5.496	5.828	5.287	5.367	4.735	4.93	5.634	5.923	3.683	5.436	5.117	3.726	3.575	5.399	6.421	5.373	3.895	5.256	4.509	4.566	5.355	5.177	4.719	5.042	4.92	5.356	5.591	5.713	6.13	5.638	6.126	5.706	5.803	5.718	6.584	5.438	5.51	5.456	4.846	5.714	6.871	5.329	5.221	5.542	6.544	6.145	6.663	6.454
A_24_P392271	12.393	12.266	12.401	12.894	12.957	12.523	12.153	11.44	11.795	12.496	12.179	11.495	12.057	13.009	12.301	11.922	13.686	13.81	11.8	12.176	12.417	12.427	11.306	12.463	11.472	12.776	12.596	12.387	12.293	13.551	12.655	12.197	13.33	13.514	13.122	12.253	13.182	13.355	12.756	13.178	12.833	12.242	13.442	12.494	13.018	11.484	12.555	12.397	11.316
A_24_P392280	4.077	3.977	3.947	4.824	4.169	3.396	4.197	4.559	4.091	1.595	4.507	5.022	4.396	7.122	6.453	7.362	6.455	2.711	6.566	6.241	6.299	5.73	6.266	6.868	6.591	5.927	6.585	7.222	6.749	4.67	5.321	4.447	4.362	5.235	5.219	7.3	6.593	6.167	7.229	5.11	6.219	7.786	6.259	6.176	6.373	7.496	6.938	6.617	7.624
A_24_P392312	11.256	11.778	10.869	12.047	11.542	11.054	9.544	9.531	10.476	10.639	10.314	9.791	10.753	11.791	11.178	11.345	11.551	12.787	11.194	10.827	10.981	11.426	10.947	10.966	11.014	11.606	11.702	11.066	10.973	12.143	11.843	11.121	10.768	11.57	11.864	11.88	10.809	11.106	11.272	11.964	10.98	11.637	11.678	12.152	11.709	11.153	11.222	11.791	11.013
A_24_P392333	8.116	8.691	8.629	8.616	8.652	8.718	9.008	9.181	9.016	5.586	9.491	9.39	8.81	9.92	9.021	8.865	9.416	8.807	9.453	8.934	8.882	8.842	8.917	9.393	8.455	8.246	9.642	9.153	8.467	9.329	8.64	8.586	8.912	8.367	8.955	8.863	9.105	8.849	9.183	8.623	8.495	8.481	9.786	10.16	10.06	8.402	8.424	8.101	8.297
A_24_P392351	14.302	14.914	14.217	14.677	14.332	14.32	14.298	13.431	13.198	13.673	13.278	13.41	13.818	14.229	13.994	14.187	14.569	15.5	14.195	13.303	13.491	14.756	13.406	13.908	13.401	13.978	14.219	13.794	13.152	14.594	14.675	13.987	14.195	13.892	13.909	13.985	14.338	14.032	13.933	14.87	14.036	14.011	15.009	15.36	14.826	13.624	14.277	14.262	13.821
A_24_P392407	14.019	13.977	12.56	13.9	14.291	14.169	14.956	15.591	15.178	15.663	15.227	15.063	14.991	13.385	14.374	13.955	13.472	14.268	13.649	14.022	14.063	13.811	13.372	13.618	14.234	14.318	13.7	13.6	13.774	13.338	12.947	13.664	13.501	13.061	13.741	14.269	14.219	13.727	13.414	13.881	12.925	14.512	12.36	11.798	12.176	14.314	14.43	14.213	13.566
A_24_P392414	6.04	5.883	5.678	5.64	6.303	7.015	4.994	6.355	5.972	5.99	6.413	6.23	6.294	3.795	5.371	5.421	4.089	6.074	5.794	5.963	5.227	5.991	6.598	5.42	6.743	7.341	6.124	2.907	5.518	5.143	5.494	5.718	6.076	5.009	7.301	7.333	6.028	7.361	4.797	6.191	4.789	4.737	5.237	5.06	6.087	6.365	6.007	6.686	5.532
A_24_P392436	13.521	14.44	13.3	13.933	13.51	13.695	13.642	12.855	12.639	13.156	12.747	12.915	13.047	13.5	13.416	13.477	14.191	14.732	13.802	12.404	12.788	14.162	12.78	13.176	12.957	13.469	13.83	13.362	12.411	14.37	14.479	13.727	13.615	13.66	13.256	13.211	13.624	13.411	13.52	14.399	12.991	13.411	14.269	14.042	14.279	12.994	13.528	13.657	13.151
A_24_P392475	5.585	6.323	7.291	5.884	5.199	5.31	6.634	5.374	6.459	4.899	6.81	5.752	5.12	4.674	7.154	7.451	7.345	5.236	6.573	5.617	5.811	6.903	5.987	5.605	4.986	5.011	6.784	6.227	5.865	6.698	5.689	6.756	5.534	7.03	5.823	5.937	6.002	5.986	5.5	6.301	6.272	7.163	6.442	5.758	7.221	6.836	6.445	6.831	6.763
A_24_P392480	5.132	5.774	4.909	5.236	5.009	5.457	9.786	5.826	6.44	6.667	5.492	5.412	5.935	5.438	6.493	6.743	5.438	6.608	5.579	6.909	5.549	5.963	6.326	5.714	6.061	6.01	5.618	6.343	6.031	6.052	6.173	6.271	5.201	5.941	6.453	6.981	5.294	5.482	5.836	6.113	5.602	5.791	5.952	5.561	6.054	6.358	6.551	6.476	5.965
A_24_P392486	15.302	15.028	14.746	14.604	15.06	15.105	15.671	15.845	15.608	16.01	15.596	15.472	15.489	14.104	14.931	14.746	13.946	14.699	14.099	14.473	14.656	14.195	14.088	14.298	14.361	14.606	13.745	13.954	14.212	15.207	14.663	15.299	14.852	14.523	14.997	14.732	14.788	14.962	14.852	14.382	14.976	14.836	13.651	13.699	12.983	14.746	14.82	14.771	14.048
A_24_P392496	6.239	6.636	6.699	7.281	6.701	6.276	6.571	5.666	5.91	5.078	6.434	5.59	5.122	6.72	6.228	5.76	7.29	6.417	6.088	5.856	7.308	5.473	5.289	6.382	5.713	5.345	7.08	5.247	6.945	7.655	6.674	6.93	6.304	6.324	6.237	5.21	5.617	5.097	5.876	6.829	7.105	6.326	6.905	6.048	7.749	5.151	5.303	5.744	5.195
A_24_P392505	8.114	6.43	7.798	9.324	8.393	7.726	7.195	6.946	7.74	6.234	7.735	6.721	5.87	5.482	8.073	7.566	7.583	4.699	7.668	6.901	8.032	7.317	7.468	6.175	7.315	6.696	6.852	7.654	8.061	7.954	5.939	7.952	7.422	7.81	6.646	6.92	7.805	6.954	6.742	6.817	7.433	7.788	7.379	4.025	6.147	8.122	7.555	7.302	7.561
A_24_P392540	11.673	12.286	12.385	12.494	12.141	12.242	12.031	11.18	11.692	11.332	12.078	11.938	11.225	12.289	12.127	11.891	12.859	11.94	11.791	12.17	11.994	12.375	11.657	11.542	11.789	11.711	11.774	11.591	11.803	11.954	11.893	12.968	11.939	12.029	12.039	11.797	11.641	11.554	11.405	12.545	12.493	11.841	12.633	12.168	12.666	11.362	11.464	11.591	10.896
A_24_P392622	9.93	9.724	8.58	9.934	9.889	9.796	7.616	8.329	7.876	9.431	8.368	7.941	8.117	8.228	9.284	8.39	8.833	10.387	9.011	8.058	8.441	9.372	8.206	8.156	8.067	9.139	7.998	8.012	8.095	8.097	8.393	9.689	10.191	8.109	8.557	8.728	10.747	10.222	7.929	9.686	9.319	8.679	10.893	8.367	8.076	8.384	8.863	8.921	8.418
A_24_P392632	2.595	3.048	2.842	2.548	3.084	3.635	4.116	3.866	3.6	4.285	3.08	4.709	3.027	2.614	2.607	1.35	2.198	2.538	2.446	2.223	3.347	3.583	4.791	2.711	4.542	2.947	2.839	2.81	2.368	1.353	2.531	3.511	1.356	3.785	3.402	1.737	2.125	1.307	2.93	1.274	2.309	1.36	3.185	4.358	2.888	1.361	1.42	2.606	1.397
A_24_P392661	11.375	11.974	12.13	11.722	12.195	12.078	13.577	13.964	14.114	11.689	12.41	13.415	13.411	13.829	12.417	12.962	13.699	11.484	12.819	12.871	13.5	11.936	13.094	13.975	12.485	12.316	13.551	13.451	13.121	12.336	14.071	12.692	13.533	12.891	12.501	12.854	12.578	13.42	13.521	11.187	12.381	12.694	12.671	13.287	13.026	13.615	12.838	12.556	13.312
A_24_P392690	10.018	8.428	9.477	9.852	9.56	9.668	10.848	9.823	9.004	8.037	9.669	9.884	9.608	9.984	10.15	10.017	11.281	8.761	9.842	9.712	9.847	10.465	9.79	9.877	9.957	9.476	9.942	10.1	9.248	9.629	10.023	9.491	9.737	10.073	9.869	10.155	9.991	9.722	9.483	9.326	9.829	10.338	9.847	10.227	10.385	9.694	10.14	9.922	9.447
A_24_P392713	13.105	13.836	12.897	13.729	13.525	12.831	14.32	12.303	12.385	12.665	12.106	12.701	12.851	13.644	12.937	12.779	13.749	14.083	13.063	12.049	12.323	12.508	11.959	12.9	12.705	12.313	12.168	12.072	12.327	13.609	12.835	13.293	13.049	13.367	12.213	12.431	13.159	12.406	12.737	13.711	12.355	12.125	13.29	13.213	13.451	12.413	13.022	13.246	12.498
A_24_P392723	5.877	4.634	5.2	6.354	6.051	5.692	9.52	7.663	5.218	6.699	7.294	9.584	8.875	5.431	5.561	5.976	5.266	5.609	5.663	6.358	5.136	5.513	4.019	5.37	5.302	5.396	4.95	5.291	5.166	6.004	5.876	6.654	6.098	5.385	5.968	6.282	5.41	6.202	5.425	5.767	5.763	6.12	5.7	6.138	5.576	4.968	4.408	6.376	5.302
A_24_P392731	2.419	1.792	3.341	2.873	2.599	2.105	2.229	2.207	2.096	1.281	2.737	2.051	1.396	1.651	3.186	3.283	3.66	2.219	1.794	2.554	2.259	4.336	2.338	2.088	2.512	2.939	3.02	3.164	2.564	3.794	3.588	4.907	2.579	3.672	1.818	1.251	1.696	2.633	1.265	1.674	1.428	3.25	3.259	1.357	3.159	3.124	2.166	3.02	1.265
A_24_P392742	8.585	8.992	8.226	8.473	8.204	9.22	6.256	8.844	8.045	9.146	7.985	8.972	9.029	7.289	7.912	7.478	6.414	7.538	8.292	8.197	7.525	7.901	7.55	7.314	7.771	9.007	6.986	8.147	7.568	8.057	7.319	9.054	7.792	7.843	8.544	8.364	7.876	8.616	7.192	9.187	7.947	7.909	7.644	6.559	7.414	8.428	8.291	7.817	8.491
A_24_P392774	7.559	5.443	6.647	6.763	8.056	7.288	5.261	6.661	5.269	5.888	6.633	7.453	6.963	5.68	6.151	5.281	6.636	4.228	7.558	7.706	7.689	7.945	7.442	5.998	6.644	7.065	5.609	7.671	7.611	6.808	6.466	5.993	6.709	7.045	6.67	5.66	5.939	7.715	7.147	7.067	6.99	6.207	6.391	4.954	6.209	6.211	6.33	5.905	6.542
A_24_P392790	10.768	10.869	11.978	11.742	11.019	11.401	10.843	10.076	10.721	10.982	10.642	10.577	11.708	12.273	10.929	11.162	11.538	12.363	10.58	10.532	10.797	12	10.597	11.211	10.828	11.552	11.685	10.86	10.098	12.133	11.392	11.068	10.776	11.739	11.263	11.121	10.461	10.447	10.528	11.817	10.204	10.426	11.694	12.328	12.015	10.235	10.749	10.986	10.121
A_24_P392833	8	7.179	7.272	8.085	7.724	7.422	7.077	7.368	7.325	7.287	8.137	7.567	7.262	6.335	8.509	7.335	8.118	7.684	7.326	7.333	7.821	7.058	6.923	6.454	7.124	7.429	6.767	6.655	7.91	7.171	6.799	8.171	7.652	6.509	7.331	6.924	7.52	7.219	7.131	7.058	5.977	6.147	7.538	5.823	6.427	5.971	5.934	6.855	6.115
A_24_P392842	8.062	7.533	7.137	8.622	7.994	8.125	7.501	6.405	6.345	7.541	7.318	6.837	7.06	7.49	8.256	7.383	8.839	9.32	8.137	7.586	7.699	8.636	7.555	7.456	7.21	7.846	7.277	7.73	6.619	7.566	7.343	7.899	7.766	7.875	8.086	7.768	8.017	7.895	7.409	8.455	7.175	7.859	7.641	7.068	7.228	7.275	7.776	8.303	6.729
A_24_P392863	11.098	10.936	11.251	12.745	11.504	11.403	11.111	10.599	10.661	10.89	11.367	10.521	11.602	11.736	11.814	12.124	11.898	11.578	11.564	11.616	11.889	12.34	11.932	11.894	11.296	11.386	11.342	11.436	11.079	11.293	11.426	12.033	11.384	11.863	11.854	12.254	11.171	11.413	11.571	12.15	11.38	12.87	11.863	11.388	11.611	11.872	12.27	12.076	11.899
A_24_P392900	8.505	8.429	8.078	8.832	8.651	8.524	8.821	8.226	8.179	8.968	8.04	8.171	8.377	8.684	8.398	7.759	8.533	10.703	8.413	8.247	8.33	8.585	7.941	8.144	7.929	8.537	7.543	7.749	7.301	6.883	7.12	8.191	8.536	7.467	7.735	8.386	8.477	8.622	6.471	8.065	8.359	8.256	8.577	8.114	7.626	7.412	8.005	7.833	7.061
A_24_P392910	7.107	7.572	7.217	6.723	6.745	7.017	7.355	6.758	7.438	9.301	7.023	7.433	7.514	6.315	6.1	5.942	5.428	7.482	5.141	6.261	6.788	6.519	6.763	6.775	6.48	6.812	5.53	6.335	6.646	5.146	5.527	6.198	5.692	4.989	5.918	6.334	5.001	5.486	5.21	6.082	7.324	6.494	5.939	6.027	5.582	5.613	5.646	6.173	6.065
A_24_P392925	10.472	10.869	10.337	8.872	10.455	10.62	8.915	10.754	9.523	11.494	7.396	9.793	11.293	8.79	11.127	11.505	6.893	10.252	10.117	10.74	11.989	11.369	9.156	9.533	10.375	10.753	8.51	11.161	11.122	9.519	9.073	9.496	9.767	10.674	10.385	10.443	9.962	10.711	10.228	10.714	11.37	12.305	9.413	6.851	6.38	11.018	10.444	10.727	11.476
A_24_P392947	8.383	7.644	7.559	8.531	8.342	7.759	7.007	7.923	7.267	8.373	6.998	7.515	7.455	7.415	7.539	6.28	7.524	8.471	7.734	6.887	7.679	7.185	7.554	6.994	6.808	7.209	6.194	7.031	6.529	7.296	6.315	9.147	8.812	7.192	6.845	6.463	8.885	9.02	6.747	7.15	8.976	6.562	8.422	6.404	6.842	7	7.251	7.606	6.714
A_24_P392958	7.062	7.163	7.254	6.844	7.178	7.353	8.227	7.739	8.04	7.534	7.676	8.028	7.645	8.567	7.652	7.657	7.608	7.007	7.542	7.983	7.737	7.32	7.895	8.028	7.994	7.582	7.952	8.281	7.531	7.97	7.715	8.175	7.873	7.467	8.053	7.686	7.394	7.764	8.646	7.718	7.26	6.497	8.107	8.37	7.759	7.777	7.63	7.594	7.261
A_24_P392970	1.238	1.696	1.837	1.943	2.237	1.481	1.364	1.607	2.173	3.174	1.53	2.372	2.52	2.138	1.226	1.229	1.239	2.812	1.229	1.253	1.98	1.222	2.162	1.783	1.223	1.21	1.21	1.21	1.239	1.179	1.252	1.749	1.485	1.315	1.286	1.216	1.198	1.278	1.269	1.352	1.275	1.308	1.309	1.284	1.257	1.227	1.2	1.217	1.217
[truncated: 14,816 more rows]
[truncated: 112 more columns]
