# Supplementary material for: Increased CDCA2 Level Was Related to Poor Prognosis in Hepatocellular Carcinoma and Associated With Up-Regulation of Immune Checkpoints
Source: Front Med (Lausanne). 2022 Mar 7;8:773724. doi: 10.3389/fmed.2021.773724 (PMC8964461; doi:10.3389/fmed.2021.773724)
Supplement: Supplementary file 7 [file Table_5.XLSX]

## Sheet: Sheet1
!Series_title	Heterogeneity of gene-expression profiles of hepatocellular carcinoma tumors
!Series_geo_accession	GSE56140
!Series_status	Public on Mar 25 2014
!Series_submission_date	Mar 24 2014
!Series_last_update_date	Mar 25 2014
!Series_pubmed_id	21320499
!Series_summary	BACKGROUND & AIMS: In approximately 70% of patients with hepatocellular carcinoma (HCC) treated by resection or ablation, disease recurs within 5 years. Although gene expression signatures have been associated with outcome, there is no method to predict recurrence based on combined clinical, pathology, and genomic data (from tumor and cirrhotic tissue). We evaluated gene expression signatures ass…
!Series_overall_design	Center and peripheral portions of hepatocellular carcinoma tumors as well as surrounding non-tumor cirrhotic liver tissues were obtained from fresh frozen surgically resected tissues, and isolated total RNA samples were analyzed for genome-wide expression profiles.
!Series_type	Expression profiling by array
!Series_contributor	Yujin,,Hoshida
!Series_sample_id	GSM1356496 GSM1356497 GSM1356498 GSM1356499 GSM1356500 GSM1356501 GSM1356502 GSM1356503 GSM1356504 GSM1356505 GSM1356506 GSM1356507 GSM1356508 GSM1356509 GSM1356510 GSM1356511 GSM1356512 GSM1356513 GSM1356514 GSM1356515 GSM1356516 GSM1356517 GSM1356518 GSM1356519 GSM1356520 GSM1356521 GSM1356522 GSM1356523 GSM1356524 GSM1356525 GSM1356526 GSM1356527 GSM1356528 GSM1356529 GSM1356530 GSM1356531 GSM…
!Series_contact_name	Yujin,,Hoshida
!Series_contact_email	Yujin.Hoshida@UTSouthwestern.edu
!Series_contact_institute	University of Texas Southwestern Medical Center
!Series_contact_address	5323 Harry Hines Blvd
!Series_contact_city	Dallas
!Series_contact_state	TX
!Series_contact_zip/postal_code	75390
!Series_contact_country	USA
!Series_supplementary_file	ftp://ftp.ncbi.nlm.nih.gov/geo/series/GSE56nnn/GSE56140/suppl/GSE56140_non-normalized.txt.gz
!Series_platform_id	GPL18461
!Series_platform_taxid	9606
!Series_sample_taxid	9606
!Series_relation	SubSeries of: GSE20140
!Series_relation	BioProject: https://www.ncbi.nlm.nih.gov/bioproject/PRJNA242601
!Sample_title	NY348	NY349	NY350	NY351	NY357	NY358	NY359	NY360	NY366	NY367	NY368	NY369	NY371	NY372	NY373	NY374	NY380	NY381	NY382	NY383	NY384	NY385	NY358_replicate	NY386	NY387	NY391	NY392	NY393	NY394	NY395	NY396	NY397	NY383_replicate	NY387_replicate	NY398	NY399	NY400	NY401	NY402	NY403	NY404	NY405	NY406	NY407	NY408	NY403_replicate	NY409	NY410	NY411
!Sample_geo_accession	GSM1356496	GSM1356497	GSM1356498	GSM1356499	GSM1356500	GSM1356501	GSM1356502	GSM1356503	GSM1356504	GSM1356505	GSM1356506	GSM1356507	GSM1356508	GSM1356509	GSM1356510	GSM1356511	GSM1356512	GSM1356513	GSM1356514	GSM1356515	GSM1356516	GSM1356517	GSM1356518	GSM1356519	GSM1356520	GSM1356521	GSM1356522	GSM1356523	GSM1356524	GSM1356525	GSM1356526	GSM1356527	GSM1356528	GSM1356529	GSM1356530	GSM1356531	GSM1356532	GSM1356533	GSM1356534	GSM1356535	GSM1356536	GSM1356537	GSM1356538	GSM1356539	GSM1356540	GSM1356541	GSM1356542	GSM1356543	GSM1356544
!Sample_status	Public on Mar 25 2014	Public on Mar 25 2014	Public on Mar 25 2014	Public on Mar 25 2014	Public on Mar 25 2014	Public on Mar 25 2014	Public on Mar 25 2014	Public on Mar 25 2014	Public on Mar 25 2014	Public on Mar 25 2014	Public on Mar 25 2014	Public on Mar 25 2014	Public on Mar 25 2014	Public on Mar 25 2014	Public on Mar 25 2014	Public on Mar 25 2014	Public on Mar 25 2014	Public on Mar 25 2014	Public on Mar 25 2014	Public on Mar 25 2014	Public on Mar 25 2014	Public on Mar 25 2014	Public on Mar 25 2014	Public on Mar 25 2014	Public on Mar 25 2014	Public on Mar 25 2014	Public on Mar 25 2014	Public on Mar 25 2014	Public on Mar 25 2014	Public on Mar 25 2014	Public on Mar 25 2014	Public on Mar 25 2014	Public on Mar 25 2014	Public on Mar 25 2014	Public on Mar 25 2014	Public on Mar 25 2014	Public on Mar 25 2014	Public on Mar 25 2014	Public on Mar 25 2014	Public on Mar 25 2014	Public on Mar 25 2014	Public on Mar 25 2014	Public on Mar 25 2014	Public on Mar 25 2014	Public on Mar 25 2014	Public on Mar 25 2014	Public on Mar 25 2014	Public on Mar 25 2014	Public on Mar 25 2014
!Sample_submission_date	Mar 24 2014	Mar 24 2014	Mar 24 2014	Mar 24 2014	Mar 24 2014	Mar 24 2014	Mar 24 2014	Mar 24 2014	Mar 24 2014	Mar 24 2014	Mar 24 2014	Mar 24 2014	Mar 24 2014	Mar 24 2014	Mar 24 2014	Mar 24 2014	Mar 24 2014	Mar 24 2014	Mar 24 2014	Mar 24 2014	Mar 24 2014	Mar 24 2014	Mar 24 2014	Mar 24 2014	Mar 24 2014	Mar 24 2014	Mar 24 2014	Mar 24 2014	Mar 24 2014	Mar 24 2014	Mar 24 2014	Mar 24 2014	Mar 24 2014	Mar 24 2014	Mar 24 2014	Mar 24 2014	Mar 24 2014	Mar 24 2014	Mar 24 2014	Mar 24 2014	Mar 24 2014	Mar 24 2014	Mar 24 2014	Mar 24 2014	Mar 24 2014	Mar 24 2014	Mar 24 2014	Mar 24 2014	Mar 24 2014
!Sample_last_update_date	Mar 25 2014	Mar 25 2014	Mar 25 2014	Mar 25 2014	Mar 25 2014	Mar 25 2014	Mar 25 2014	Mar 25 2014	Mar 25 2014	Mar 25 2014	Mar 25 2014	Mar 25 2014	Mar 25 2014	Mar 25 2014	Mar 25 2014	Mar 25 2014	Mar 25 2014	Mar 25 2014	Mar 25 2014	Mar 25 2014	Mar 25 2014	Mar 25 2014	Mar 25 2014	Mar 25 2014	Mar 25 2014	Mar 25 2014	Mar 25 2014	Mar 25 2014	Mar 25 2014	Mar 25 2014	Mar 25 2014	Mar 25 2014	Mar 25 2014	Mar 25 2014	Mar 25 2014	Mar 25 2014	Mar 25 2014	Mar 25 2014	Mar 25 2014	Mar 25 2014	Mar 25 2014	Mar 25 2014	Mar 25 2014	Mar 25 2014	Mar 25 2014	Mar 25 2014	Mar 25 2014	Mar 25 2014	Mar 25 2014
!Sample_type	RNA	RNA	RNA	RNA	RNA	RNA	RNA	RNA	RNA	RNA	RNA	RNA	RNA	RNA	RNA	RNA	RNA	RNA	RNA	RNA	RNA	RNA	RNA	RNA	RNA	RNA	RNA	RNA	RNA	RNA	RNA	RNA	RNA	RNA	RNA	RNA	RNA	RNA	RNA	RNA	RNA	RNA	RNA	RNA	RNA	RNA	RNA	RNA	RNA
!Sample_channel_count	1	1	1	1	1	1	1	1	1	1	1	1	1	1	1	1	1	1	1	1	1	1	1	1	1	1	1	1	1	1	1	1	1	1	1	1	1	1	1	1	1	1	1	1	1	1	1	1	1
!Sample_source_name_ch1	NY348	NY349	NY350	NY351	NY357	NY358	NY359	NY360	NY366	NY367	NY368	NY369	NY371	NY372	NY373	NY374	NY380	NY381	NY382	NY383	NY384	NY385	NY358_replicate	NY386	NY387	NY391	NY392	NY393	NY394	NY395	NY396	NY397	NY383_replicate	NY387_replicate	NY398	NY399	NY400	NY401	NY402	NY403	NY404	NY405	NY406	NY407	NY408	NY403_replicate	NY409	NY410	NY411
!Sample_organism_ch1	Homo sapiens	Homo sapiens	Homo sapiens	Homo sapiens	Homo sapiens	Homo sapiens	Homo sapiens	Homo sapiens	Homo sapiens	Homo sapiens	Homo sapiens	Homo sapiens	Homo sapiens	Homo sapiens	Homo sapiens	Homo sapiens	Homo sapiens	Homo sapiens	Homo sapiens	Homo sapiens	Homo sapiens	Homo sapiens	Homo sapiens	Homo sapiens	Homo sapiens	Homo sapiens	Homo sapiens	Homo sapiens	Homo sapiens	Homo sapiens	Homo sapiens	Homo sapiens	Homo sapiens	Homo sapiens	Homo sapiens	Homo sapiens	Homo sapiens	Homo sapiens	Homo sapiens	Homo sapiens	Homo sapiens	Homo sapiens	Homo sapiens	Homo sapiens	Homo sapiens	Homo sapiens	Homo sapiens	Homo sapiens	Homo sapiens
!Sample_characteristics_ch1	tissue type: cirrhosis	tissue type: cirrhosis	tissue type: hepatocellular carcinoma	tissue type: hepatocellular carcinoma	tissue type: cirrhosis	tissue type: cirrhosis	tissue type: hepatocellular carcinoma	tissue type: hepatocellular carcinoma	tissue type: cirrhosis	tissue type: cirrhosis	tissue type: hepatocellular carcinoma	tissue type: hepatocellular carcinoma	tissue type: cirrhosis	tissue type: cirrhosis	tissue type: hepatocellular carcinoma	tissue type: hepatocellular carcinoma	tissue type: cirrhosis	tissue type: cirrhosis	tissue type: hepatocellular carcinoma	tissue type: hepatocellular carcinoma	tissue type: cirrhosis	tissue type: cirrhosis	tissue type: cirrhosis	tissue type: hepatocellular carcinoma	tissue type: hepatocellular carcinoma	tissue type: cirrhosis	tissue type: cirrhosis	tissue type: hepatocellular carcinoma	tissue type: hepatocellular carcinoma	tissue type: cirrhosis	tissue type: cirrhosis	tissue type: hepatocellular carcinoma	tissue type: hepatocellular carcinoma	tissue type: hepatocellular carcinoma	tissue type: hepatocellular carcinoma	tissue type: cirrhosis	tissue type: cirrhosis	tissue type: hepatocellular carcinoma	tissue type: hepatocellular carcinoma	tissue type: cirrhosis	tissue type: cirrhosis	tissue type: hepatocellular carcinoma	tissue type: hepatocellular carcinoma	tissue type: cirrhosis	tissue type: cirrhosis	tissue type: cirrhosis	tissue type: hepatocellular carcinoma	tissue type: hepatocellular carcinoma	tissue type: cirrhosis
!Sample_characteristics_ch1	location in tumor nodule: NA	location in tumor nodule: NA	location in tumor nodule: tumor central	location in tumor nodule: tumor peripherial	location in tumor nodule: NA	location in tumor nodule: NA	location in tumor nodule: tumor peripherial	location in tumor nodule: tumor central	location in tumor nodule: NA	location in tumor nodule: NA	location in tumor nodule: tumor peripherial	location in tumor nodule: tumor central	location in tumor nodule: NA	location in tumor nodule: NA	location in tumor nodule: NA	location in tumor nodule: NA	location in tumor nodule: NA	location in tumor nodule: NA	location in tumor nodule: tumor peripherial	location in tumor nodule: tumor central	location in tumor nodule: NA	location in tumor nodule: NA	location in tumor nodule: NA	location in tumor nodule: tumor peripherial	location in tumor nodule: tumor central	location in tumor nodule: NA	location in tumor nodule: NA	location in tumor nodule: tumor peripherial	location in tumor nodule: tumor central	location in tumor nodule: NA	location in tumor nodule: NA	location in tumor nodule: tumor peripherial	location in tumor nodule: tumor central	location in tumor nodule: tumor central	location in tumor nodule: tumor central	location in tumor nodule: NA	location in tumor nodule: NA	location in tumor nodule: tumor peripherial	location in tumor nodule: tumor central	location in tumor nodule: NA	location in tumor nodule: NA	location in tumor nodule: tumor peripherial	location in tumor nodule: tumor central	location in tumor nodule: NA	location in tumor nodule: NA	location in tumor nodule: NA	location in tumor nodule: tumor peripherial	location in tumor nodule: tumor central	location in tumor nodule: NA
!Sample_molecule_ch1	total RNA	total RNA	total RNA	total RNA	total RNA	total RNA	total RNA	total RNA	total RNA	total RNA	total RNA	total RNA	total RNA	total RNA	total RNA	total RNA	total RNA	total RNA	total RNA	total RNA	total RNA	total RNA	total RNA	total RNA	total RNA	total RNA	total RNA	total RNA	total RNA	total RNA	total RNA	total RNA	total RNA	total RNA	total RNA	total RNA	total RNA	total RNA	total RNA	total RNA	total RNA	total RNA	total RNA	total RNA	total RNA	total RNA	total RNA	total RNA	total RNA
!Sample_extract_protocol_ch1	RNA was isolated from fresh frozen tissues with RNeasy kit (Qiagen) according to manufacturer鈥檚 protocol.	RNA was isolated from fresh frozen tissues with RNeasy kit (Qiagen) according to manufacturer鈥檚 protocol.	RNA was isolated from fresh frozen tissues with RNeasy kit (Qiagen) according to manufacturer鈥檚 protocol.	RNA was isolated from fresh frozen tissues with RNeasy kit (Qiagen) according to manufacturer鈥檚 protocol.	RNA was isolated from fresh frozen tissues with RNeasy kit (Qiagen) according to manufacturer鈥檚 protocol.	RNA was isolated from fresh frozen tissues with RNeasy kit (Qiagen) according to manufacturer鈥檚 protocol.	RNA was isolated from fresh frozen tissues with RNeasy kit (Qiagen) according to manufacturer鈥檚 protocol.	RNA was isolated from fresh frozen tissues with RNeasy kit (Qiagen) according to manufacturer鈥檚 protocol.	RNA was isolated from fresh frozen tissues with RNeasy kit (Qiagen) according to manufacturer鈥檚 protocol.	RNA was isolated from fresh frozen tissues with RNeasy kit (Qiagen) according to manufacturer鈥檚 protocol.	RNA was isolated from fresh frozen tissues with RNeasy kit (Qiagen) according to manufacturer鈥檚 protocol.	RNA was isolated from fresh frozen tissues with RNeasy kit (Qiagen) according to manufacturer鈥檚 protocol.	RNA was isolated from fresh frozen tissues with RNeasy kit (Qiagen) according to manufacturer鈥檚 protocol.	RNA was isolated from fresh frozen tissues with RNeasy kit (Qiagen) according to manufacturer鈥檚 protocol.	RNA was isolated from fresh frozen tissues with RNeasy kit (Qiagen) according to manufacturer鈥檚 protocol.	RNA was isolated from fresh frozen tissues with RNeasy kit (Qiagen) according to manufacturer鈥檚 protocol.	RNA was isolated from fresh frozen tissues with RNeasy kit (Qiagen) according to manufacturer鈥檚 protocol.	RNA was isolated from fresh frozen tissues with RNeasy kit (Qiagen) according to manufacturer鈥檚 protocol.	RNA was isolated from fresh frozen tissues with RNeasy kit (Qiagen) according to manufacturer鈥檚 protocol.	RNA was isolated from fresh frozen tissues with RNeasy kit (Qiagen) according to manufacturer鈥檚 protocol.	RNA was isolated from fresh frozen tissues with RNeasy kit (Qiagen) according to manufacturer鈥檚 protocol.	RNA was isolated from fresh frozen tissues with RNeasy kit (Qiagen) according to manufacturer鈥檚 protocol.	RNA was isolated from fresh frozen tissues with RNeasy kit (Qiagen) according to manufacturer鈥檚 protocol.	RNA was isolated from fresh frozen tissues with RNeasy kit (Qiagen) according to manufacturer鈥檚 protocol.	RNA was isolated from fresh frozen tissues with RNeasy kit (Qiagen) according to manufacturer鈥檚 protocol.	RNA was isolated from fresh frozen tissues with RNeasy kit (Qiagen) according to manufacturer鈥檚 protocol.	RNA was isolated from fresh frozen tissues with RNeasy kit (Qiagen) according to manufacturer鈥檚 protocol.	RNA was isolated from fresh frozen tissues with RNeasy kit (Qiagen) according to manufacturer鈥檚 protocol.	RNA was isolated from fresh frozen tissues with RNeasy kit (Qiagen) according to manufacturer鈥檚 protocol.	RNA was isolated from fresh frozen tissues with RNeasy kit (Qiagen) according to manufacturer鈥檚 protocol.	RNA was isolated from fresh frozen tissues with RNeasy kit (Qiagen) according to manufacturer鈥檚 protocol.	RNA was isolated from fresh frozen tissues with RNeasy kit (Qiagen) according to manufacturer鈥檚 protocol.	RNA was isolated from fresh frozen tissues with RNeasy kit (Qiagen) according to manufacturer鈥檚 protocol.	RNA was isolated from fresh frozen tissues with RNeasy kit (Qiagen) according to manufacturer鈥檚 protocol.	RNA was isolated from fresh frozen tissues with RNeasy kit (Qiagen) according to manufacturer鈥檚 protocol.	RNA was isolated from fresh frozen tissues with RNeasy kit (Qiagen) according to manufacturer鈥檚 protocol.	RNA was isolated from fresh frozen tissues with RNeasy kit (Qiagen) according to manufacturer鈥檚 protocol.	RNA was isolated from fresh frozen tissues with RNeasy kit (Qiagen) according to manufacturer鈥檚 protocol.	RNA was isolated from fresh frozen tissues with RNeasy kit (Qiagen) according to manufacturer鈥檚 protocol.	RNA was isolated from fresh frozen tissues with RNeasy kit (Qiagen) according to manufacturer鈥檚 protocol.	RNA was isolated from fresh frozen tissues with RNeasy kit (Qiagen) according to manufacturer鈥檚 protocol.	RNA was isolated from fresh frozen tissues with RNeasy kit (Qiagen) according to manufacturer鈥檚 protocol.	RNA was isolated from fresh frozen tissues with RNeasy kit (Qiagen) according to manufacturer鈥檚 protocol.	RNA was isolated from fresh frozen tissues with RNeasy kit (Qiagen) according to manufacturer鈥檚 protocol.	RNA was isolated from fresh frozen tissues with RNeasy kit (Qiagen) according to manufacturer鈥檚 protocol.	RNA was isolated from fresh frozen tissues with RNeasy kit (Qiagen) according to manufacturer鈥檚 protocol.	RNA was isolated from fresh frozen tissues with RNeasy kit (Qiagen) according to manufacturer鈥檚 protocol.	RNA was isolated from fresh frozen tissues with RNeasy kit (Qiagen) according to manufacturer鈥檚 protocol.	RNA was isolated from fresh frozen tissues with RNeasy kit (Qiagen) according to manufacturer鈥檚 protocol.
!Sample_label_ch1	biotin	biotin	biotin	biotin	biotin	biotin	biotin	biotin	biotin	biotin	biotin	biotin	biotin	biotin	biotin	biotin	biotin	biotin	biotin	biotin	biotin	biotin	biotin	biotin	biotin	biotin	biotin	biotin	biotin	biotin	biotin	biotin	biotin	biotin	biotin	biotin	biotin	biotin	biotin	biotin	biotin	biotin	biotin	biotin	biotin	biotin	biotin	biotin	biotin
!Sample_label_protocol_ch1	Refer to the Illumina beadarray Assay System Manual	Refer to the Illumina beadarray Assay System Manual	Refer to the Illumina beadarray Assay System Manual	Refer to the Illumina beadarray Assay System Manual	Refer to the Illumina beadarray Assay System Manual	Refer to the Illumina beadarray Assay System Manual	Refer to the Illumina beadarray Assay System Manual	Refer to the Illumina beadarray Assay System Manual	Refer to the Illumina beadarray Assay System Manual	Refer to the Illumina beadarray Assay System Manual	Refer to the Illumina beadarray Assay System Manual	Refer to the Illumina beadarray Assay System Manual	Refer to the Illumina beadarray Assay System Manual	Refer to the Illumina beadarray Assay System Manual	Refer to the Illumina beadarray Assay System Manual	Refer to the Illumina beadarray Assay System Manual	Refer to the Illumina beadarray Assay System Manual	Refer to the Illumina beadarray Assay System Manual	Refer to the Illumina beadarray Assay System Manual	Refer to the Illumina beadarray Assay System Manual	Refer to the Illumina beadarray Assay System Manual	Refer to the Illumina beadarray Assay System Manual	Refer to the Illumina beadarray Assay System Manual	Refer to the Illumina beadarray Assay System Manual	Refer to the Illumina beadarray Assay System Manual	Refer to the Illumina beadarray Assay System Manual	Refer to the Illumina beadarray Assay System Manual	Refer to the Illumina beadarray Assay System Manual	Refer to the Illumina beadarray Assay System Manual	Refer to the Illumina beadarray Assay System Manual	Refer to the Illumina beadarray Assay System Manual	Refer to the Illumina beadarray Assay System Manual	Refer to the Illumina beadarray Assay System Manual	Refer to the Illumina beadarray Assay System Manual	Refer to the Illumina beadarray Assay System Manual	Refer to the Illumina beadarray Assay System Manual	Refer to the Illumina beadarray Assay System Manual	Refer to the Illumina beadarray Assay System Manual	Refer to the Illumina beadarray Assay System Manual	Refer to the Illumina beadarray Assay System Manual	Refer to the Illumina beadarray Assay System Manual	Refer to the Illumina beadarray Assay System Manual	Refer to the Illumina beadarray Assay System Manual	Refer to the Illumina beadarray Assay System Manual	Refer to the Illumina beadarray Assay System Manual	Refer to the Illumina beadarray Assay System Manual	Refer to the Illumina beadarray Assay System Manual	Refer to the Illumina beadarray Assay System Manual	Refer to the Illumina beadarray Assay System Manual
!Sample_taxid_ch1	9606	9606	9606	9606	9606	9606	9606	9606	9606	9606	9606	9606	9606	9606	9606	9606	9606	9606	9606	9606	9606	9606	9606	9606	9606	9606	9606	9606	9606	9606	9606	9606	9606	9606	9606	9606	9606	9606	9606	9606	9606	9606	9606	9606	9606	9606	9606	9606	9606
!Sample_hyb_protocol	Refer to the Illumina beadarray Assay System Manual	Refer to the Illumina beadarray Assay System Manual	Refer to the Illumina beadarray Assay System Manual	Refer to the Illumina beadarray Assay System Manual	Refer to the Illumina beadarray Assay System Manual	Refer to the Illumina beadarray Assay System Manual	Refer to the Illumina beadarray Assay System Manual	Refer to the Illumina beadarray Assay System Manual	Refer to the Illumina beadarray Assay System Manual	Refer to the Illumina beadarray Assay System Manual	Refer to the Illumina beadarray Assay System Manual	Refer to the Illumina beadarray Assay System Manual	Refer to the Illumina beadarray Assay System Manual	Refer to the Illumina beadarray Assay System Manual	Refer to the Illumina beadarray Assay System Manual	Refer to the Illumina beadarray Assay System Manual	Refer to the Illumina beadarray Assay System Manual	Refer to the Illumina beadarray Assay System Manual	Refer to the Illumina beadarray Assay System Manual	Refer to the Illumina beadarray Assay System Manual	Refer to the Illumina beadarray Assay System Manual	Refer to the Illumina beadarray Assay System Manual	Refer to the Illumina beadarray Assay System Manual	Refer to the Illumina beadarray Assay System Manual	Refer to the Illumina beadarray Assay System Manual	Refer to the Illumina beadarray Assay System Manual	Refer to the Illumina beadarray Assay System Manual	Refer to the Illumina beadarray Assay System Manual	Refer to the Illumina beadarray Assay System Manual	Refer to the Illumina beadarray Assay System Manual	Refer to the Illumina beadarray Assay System Manual	Refer to the Illumina beadarray Assay System Manual	Refer to the Illumina beadarray Assay System Manual	Refer to the Illumina beadarray Assay System Manual	Refer to the Illumina beadarray Assay System Manual	Refer to the Illumina beadarray Assay System Manual	Refer to the Illumina beadarray Assay System Manual	Refer to the Illumina beadarray Assay System Manual	Refer to the Illumina beadarray Assay System Manual	Refer to the Illumina beadarray Assay System Manual	Refer to the Illumina beadarray Assay System Manual	Refer to the Illumina beadarray Assay System Manual	Refer to the Illumina beadarray Assay System Manual	Refer to the Illumina beadarray Assay System Manual	Refer to the Illumina beadarray Assay System Manual	Refer to the Illumina beadarray Assay System Manual	Refer to the Illumina beadarray Assay System Manual	Refer to the Illumina beadarray Assay System Manual	Refer to the Illumina beadarray Assay System Manual
!Sample_scan_protocol	Refer to the Illumina beadarray Assay System Manual	Refer to the Illumina beadarray Assay System Manual	Refer to the Illumina beadarray Assay System Manual	Refer to the Illumina beadarray Assay System Manual	Refer to the Illumina beadarray Assay System Manual	Refer to the Illumina beadarray Assay System Manual	Refer to the Illumina beadarray Assay System Manual	Refer to the Illumina beadarray Assay System Manual	Refer to the Illumina beadarray Assay System Manual	Refer to the Illumina beadarray Assay System Manual	Refer to the Illumina beadarray Assay System Manual	Refer to the Illumina beadarray Assay System Manual	Refer to the Illumina beadarray Assay System Manual	Refer to the Illumina beadarray Assay System Manual	Refer to the Illumina beadarray Assay System Manual	Refer to the Illumina beadarray Assay System Manual	Refer to the Illumina beadarray Assay System Manual	Refer to the Illumina beadarray Assay System Manual	Refer to the Illumina beadarray Assay System Manual	Refer to the Illumina beadarray Assay System Manual	Refer to the Illumina beadarray Assay System Manual	Refer to the Illumina beadarray Assay System Manual	Refer to the Illumina beadarray Assay System Manual	Refer to the Illumina beadarray Assay System Manual	Refer to the Illumina beadarray Assay System Manual	Refer to the Illumina beadarray Assay System Manual	Refer to the Illumina beadarray Assay System Manual	Refer to the Illumina beadarray Assay System Manual	Refer to the Illumina beadarray Assay System Manual	Refer to the Illumina beadarray Assay System Manual	Refer to the Illumina beadarray Assay System Manual	Refer to the Illumina beadarray Assay System Manual	Refer to the Illumina beadarray Assay System Manual	Refer to the Illumina beadarray Assay System Manual	Refer to the Illumina beadarray Assay System Manual	Refer to the Illumina beadarray Assay System Manual	Refer to the Illumina beadarray Assay System Manual	Refer to the Illumina beadarray Assay System Manual	Refer to the Illumina beadarray Assay System Manual	Refer to the Illumina beadarray Assay System Manual	Refer to the Illumina beadarray Assay System Manual	Refer to the Illumina beadarray Assay System Manual	Refer to the Illumina beadarray Assay System Manual	Refer to the Illumina beadarray Assay System Manual	Refer to the Illumina beadarray Assay System Manual	Refer to the Illumina beadarray Assay System Manual	Refer to the Illumina beadarray Assay System Manual	Refer to the Illumina beadarray Assay System Manual	Refer to the Illumina beadarray Assay System Manual
!Sample_data_processing	Raw data were extracted by using GenomeStudio software v.3 (Illumina), and normalized by using cubic spline algorithm implemented in Illumina normalizer module of GenePattern Genomic analysis tool kit (www.broadinstitute.org/genepattern).	Raw data were extracted by using GenomeStudio software v.3 (Illumina), and normalized by using cubic spline algorithm implemented in Illumina normalizer module of GenePattern Genomic analysis tool kit (www.broadinstitute.org/genepattern).	Raw data were extracted by using GenomeStudio software v.3 (Illumina), and normalized by using cubic spline algorithm implemented in Illumina normalizer module of GenePattern Genomic analysis tool kit (www.broadinstitute.org/genepattern).	Raw data were extracted by using GenomeStudio software v.3 (Illumina), and normalized by using cubic spline algorithm implemented in Illumina normalizer module of GenePattern Genomic analysis tool kit (www.broadinstitute.org/genepattern).	Raw data were extracted by using GenomeStudio software v.3 (Illumina), and normalized by using cubic spline algorithm implemented in Illumina normalizer module of GenePattern Genomic analysis tool kit (www.broadinstitute.org/genepattern).	Raw data were extracted by using GenomeStudio software v.3 (Illumina), and normalized by using cubic spline algorithm implemented in Illumina normalizer module of GenePattern Genomic analysis tool kit (www.broadinstitute.org/genepattern).	Raw data were extracted by using GenomeStudio software v.3 (Illumina), and normalized by using cubic spline algorithm implemented in Illumina normalizer module of GenePattern Genomic analysis tool kit (www.broadinstitute.org/genepattern).	Raw data were extracted by using GenomeStudio software v.3 (Illumina), and normalized by using cubic spline algorithm implemented in Illumina normalizer module of GenePattern Genomic analysis tool kit (www.broadinstitute.org/genepattern).	Raw data were extracted by using GenomeStudio software v.3 (Illumina), and normalized by using cubic spline algorithm implemented in Illumina normalizer module of GenePattern Genomic analysis tool kit (www.broadinstitute.org/genepattern).	Raw data were extracted by using GenomeStudio software v.3 (Illumina), and normalized by using cubic spline algorithm implemented in Illumina normalizer module of GenePattern Genomic analysis tool kit (www.broadinstitute.org/genepattern).	Raw data were extracted by using GenomeStudio software v.3 (Illumina), and normalized by using cubic spline algorithm implemented in Illumina normalizer module of GenePattern Genomic analysis tool kit (www.broadinstitute.org/genepattern).	Raw data were extracted by using GenomeStudio software v.3 (Illumina), and normalized by using cubic spline algorithm implemented in Illumina normalizer module of GenePattern Genomic analysis tool kit (www.broadinstitute.org/genepattern).	Raw data were extracted by using GenomeStudio software v.3 (Illumina), and normalized by using cubic spline algorithm implemented in Illumina normalizer module of GenePattern Genomic analysis tool kit (www.broadinstitute.org/genepattern).	Raw data were extracted by using GenomeStudio software v.3 (Illumina), and normalized by using cubic spline algorithm implemented in Illumina normalizer module of GenePattern Genomic analysis tool kit (www.broadinstitute.org/genepattern).	Raw data were extracted by using GenomeStudio software v.3 (Illumina), and normalized by using cubic spline algorithm implemented in Illumina normalizer module of GenePattern Genomic analysis tool kit (www.broadinstitute.org/genepattern).	Raw data were extracted by using GenomeStudio software v.3 (Illumina), and normalized by using cubic spline algorithm implemented in Illumina normalizer module of GenePattern Genomic analysis tool kit (www.broadinstitute.org/genepattern).	Raw data were extracted by using GenomeStudio software v.3 (Illumina), and normalized by using cubic spline algorithm implemented in Illumina normalizer module of GenePattern Genomic analysis tool kit (www.broadinstitute.org/genepattern).	Raw data were extracted by using GenomeStudio software v.3 (Illumina), and normalized by using cubic spline algorithm implemented in Illumina normalizer module of GenePattern Genomic analysis tool kit (www.broadinstitute.org/genepattern).	Raw data were extracted by using GenomeStudio software v.3 (Illumina), and normalized by using cubic spline algorithm implemented in Illumina normalizer module of GenePattern Genomic analysis tool kit (www.broadinstitute.org/genepattern).	Raw data were extracted by using GenomeStudio software v.3 (Illumina), and normalized by using cubic spline algorithm implemented in Illumina normalizer module of GenePattern Genomic analysis tool kit (www.broadinstitute.org/genepattern).	Raw data were extracted by using GenomeStudio software v.3 (Illumina), and normalized by using cubic spline algorithm implemented in Illumina normalizer module of GenePattern Genomic analysis tool kit (www.broadinstitute.org/genepattern).	Raw data were extracted by using GenomeStudio software v.3 (Illumina), and normalized by using cubic spline algorithm implemented in Illumina normalizer module of GenePattern Genomic analysis tool kit (www.broadinstitute.org/genepattern).	Raw data were extracted by using GenomeStudio software v.3 (Illumina), and normalized by using cubic spline algorithm implemented in Illumina normalizer module of GenePattern Genomic analysis tool kit (www.broadinstitute.org/genepattern).	Raw data were extracted by using GenomeStudio software v.3 (Illumina), and normalized by using cubic spline algorithm implemented in Illumina normalizer module of GenePattern Genomic analysis tool kit (www.broadinstitute.org/genepattern).	Raw data were extracted by using GenomeStudio software v.3 (Illumina), and normalized by using cubic spline algorithm implemented in Illumina normalizer module of GenePattern Genomic analysis tool kit (www.broadinstitute.org/genepattern).	Raw data were extracted by using GenomeStudio software v.3 (Illumina), and normalized by using cubic spline algorithm implemented in Illumina normalizer module of GenePattern Genomic analysis tool kit (www.broadinstitute.org/genepattern).	Raw data were extracted by using GenomeStudio software v.3 (Illumina), and normalized by using cubic spline algorithm implemented in Illumina normalizer module of GenePattern Genomic analysis tool kit (www.broadinstitute.org/genepattern).	Raw data were extracted by using GenomeStudio software v.3 (Illumina), and normalized by using cubic spline algorithm implemented in Illumina normalizer module of GenePattern Genomic analysis tool kit (www.broadinstitute.org/genepattern).	Raw data were extracted by using GenomeStudio software v.3 (Illumina), and normalized by using cubic spline algorithm implemented in Illumina normalizer module of GenePattern Genomic analysis tool kit (www.broadinstitute.org/genepattern).	Raw data were extracted by using GenomeStudio software v.3 (Illumina), and normalized by using cubic spline algorithm implemented in Illumina normalizer module of GenePattern Genomic analysis tool kit (www.broadinstitute.org/genepattern).	Raw data were extracted by using GenomeStudio software v.3 (Illumina), and normalized by using cubic spline algorithm implemented in Illumina normalizer module of GenePattern Genomic analysis tool kit (www.broadinstitute.org/genepattern).	Raw data were extracted by using GenomeStudio software v.3 (Illumina), and normalized by using cubic spline algorithm implemented in Illumina normalizer module of GenePattern Genomic analysis tool kit (www.broadinstitute.org/genepattern).	Raw data were extracted by using GenomeStudio software v.3 (Illumina), and normalized by using cubic spline algorithm implemented in Illumina normalizer module of GenePattern Genomic analysis tool kit (www.broadinstitute.org/genepattern).	Raw data were extracted by using GenomeStudio software v.3 (Illumina), and normalized by using cubic spline algorithm implemented in Illumina normalizer module of GenePattern Genomic analysis tool kit (www.broadinstitute.org/genepattern).	Raw data were extracted by using GenomeStudio software v.3 (Illumina), and normalized by using cubic spline algorithm implemented in Illumina normalizer module of GenePattern Genomic analysis tool kit (www.broadinstitute.org/genepattern).	Raw data were extracted by using GenomeStudio software v.3 (Illumina), and normalized by using cubic spline algorithm implemented in Illumina normalizer module of GenePattern Genomic analysis tool kit (www.broadinstitute.org/genepattern).	Raw data were extracted by using GenomeStudio software v.3 (Illumina), and normalized by using cubic spline algorithm implemented in Illumina normalizer module of GenePattern Genomic analysis tool kit (www.broadinstitute.org/genepattern).	Raw data were extracted by using GenomeStudio software v.3 (Illumina), and normalized by using cubic spline algorithm implemented in Illumina normalizer module of GenePattern Genomic analysis tool kit (www.broadinstitute.org/genepattern).	Raw data were extracted by using GenomeStudio software v.3 (Illumina), and normalized by using cubic spline algorithm implemented in Illumina normalizer module of GenePattern Genomic analysis tool kit (www.broadinstitute.org/genepattern).	Raw data were extracted by using GenomeStudio software v.3 (Illumina), and normalized by using cubic spline algorithm implemented in Illumina normalizer module of GenePattern Genomic analysis tool kit (www.broadinstitute.org/genepattern).	Raw data were extracted by using GenomeStudio software v.3 (Illumina), and normalized by using cubic spline algorithm implemented in Illumina normalizer module of GenePattern Genomic analysis tool kit (www.broadinstitute.org/genepattern).	Raw data were extracted by using GenomeStudio software v.3 (Illumina), and normalized by using cubic spline algorithm implemented in Illumina normalizer module of GenePattern Genomic analysis tool kit (www.broadinstitute.org/genepattern).	Raw data were extracted by using GenomeStudio software v.3 (Illumina), and normalized by using cubic spline algorithm implemented in Illumina normalizer module of GenePattern Genomic analysis tool kit (www.broadinstitute.org/genepattern).	Raw data were extracted by using GenomeStudio software v.3 (Illumina), and normalized by using cubic spline algorithm implemented in Illumina normalizer module of GenePattern Genomic analysis tool kit (www.broadinstitute.org/genepattern).	Raw data were extracted by using GenomeStudio software v.3 (Illumina), and normalized by using cubic spline algorithm implemented in Illumina normalizer module of GenePattern Genomic analysis tool kit (www.broadinstitute.org/genepattern).	Raw data were extracted by using GenomeStudio software v.3 (Illumina), and normalized by using cubic spline algorithm implemented in Illumina normalizer module of GenePattern Genomic analysis tool kit (www.broadinstitute.org/genepattern).	Raw data were extracted by using GenomeStudio software v.3 (Illumina), and normalized by using cubic spline algorithm implemented in Illumina normalizer module of GenePattern Genomic analysis tool kit (www.broadinstitute.org/genepattern).	Raw data were extracted by using GenomeStudio software v.3 (Illumina), and normalized by using cubic spline algorithm implemented in Illumina normalizer module of GenePattern Genomic analysis tool kit (www.broadinstitute.org/genepattern).	Raw data were extracted by using GenomeStudio software v.3 (Illumina), and normalized by using cubic spline algorithm implemented in Illumina normalizer module of GenePattern Genomic analysis tool kit (www.broadinstitute.org/genepattern).
!Sample_platform_id	GPL18461	GPL18461	GPL18461	GPL18461	GPL18461	GPL18461	GPL18461	GPL18461	GPL18461	GPL18461	GPL18461	GPL18461	GPL18461	GPL18461	GPL18461	GPL18461	GPL18461	GPL18461	GPL18461	GPL18461	GPL18461	GPL18461	GPL18461	GPL18461	GPL18461	GPL18461	GPL18461	GPL18461	GPL18461	GPL18461	GPL18461	GPL18461	GPL18461	GPL18461	GPL18461	GPL18461	GPL18461	GPL18461	GPL18461	GPL18461	GPL18461	GPL18461	GPL18461	GPL18461	GPL18461	GPL18461	GPL18461	GPL18461	GPL18461
!Sample_contact_name	Yujin,,Hoshida	Yujin,,Hoshida	Yujin,,Hoshida	Yujin,,Hoshida	Yujin,,Hoshida	Yujin,,Hoshida	Yujin,,Hoshida	Yujin,,Hoshida	Yujin,,Hoshida	Yujin,,Hoshida	Yujin,,Hoshida	Yujin,,Hoshida	Yujin,,Hoshida	Yujin,,Hoshida	Yujin,,Hoshida	Yujin,,Hoshida	Yujin,,Hoshida	Yujin,,Hoshida	Yujin,,Hoshida	Yujin,,Hoshida	Yujin,,Hoshida	Yujin,,Hoshida	Yujin,,Hoshida	Yujin,,Hoshida	Yujin,,Hoshida	Yujin,,Hoshida	Yujin,,Hoshida	Yujin,,Hoshida	Yujin,,Hoshida	Yujin,,Hoshida	Yujin,,Hoshida	Yujin,,Hoshida	Yujin,,Hoshida	Yujin,,Hoshida	Yujin,,Hoshida	Yujin,,Hoshida	Yujin,,Hoshida	Yujin,,Hoshida	Yujin,,Hoshida	Yujin,,Hoshida	Yujin,,Hoshida	Yujin,,Hoshida	Yujin,,Hoshida	Yujin,,Hoshida	Yujin,,Hoshida	Yujin,,Hoshida	Yujin,,Hoshida	Yujin,,Hoshida	Yujin,,Hoshida
!Sample_contact_email	Yujin.Hoshida@UTSouthwestern.edu	Yujin.Hoshida@UTSouthwestern.edu	Yujin.Hoshida@UTSouthwestern.edu	Yujin.Hoshida@UTSouthwestern.edu	Yujin.Hoshida@UTSouthwestern.edu	Yujin.Hoshida@UTSouthwestern.edu	Yujin.Hoshida@UTSouthwestern.edu	Yujin.Hoshida@UTSouthwestern.edu	Yujin.Hoshida@UTSouthwestern.edu	Yujin.Hoshida@UTSouthwestern.edu	Yujin.Hoshida@UTSouthwestern.edu	Yujin.Hoshida@UTSouthwestern.edu	Yujin.Hoshida@UTSouthwestern.edu	Yujin.Hoshida@UTSouthwestern.edu	Yujin.Hoshida@UTSouthwestern.edu	Yujin.Hoshida@UTSouthwestern.edu	Yujin.Hoshida@UTSouthwestern.edu	Yujin.Hoshida@UTSouthwestern.edu	Yujin.Hoshida@UTSouthwestern.edu	Yujin.Hoshida@UTSouthwestern.edu	Yujin.Hoshida@UTSouthwestern.edu	Yujin.Hoshida@UTSouthwestern.edu	Yujin.Hoshida@UTSouthwestern.edu	Yujin.Hoshida@UTSouthwestern.edu	Yujin.Hoshida@UTSouthwestern.edu	Yujin.Hoshida@UTSouthwestern.edu	Yujin.Hoshida@UTSouthwestern.edu	Yujin.Hoshida@UTSouthwestern.edu	Yujin.Hoshida@UTSouthwestern.edu	Yujin.Hoshida@UTSouthwestern.edu	Yujin.Hoshida@UTSouthwestern.edu	Yujin.Hoshida@UTSouthwestern.edu	Yujin.Hoshida@UTSouthwestern.edu	Yujin.Hoshida@UTSouthwestern.edu	Yujin.Hoshida@UTSouthwestern.edu	Yujin.Hoshida@UTSouthwestern.edu	Yujin.Hoshida@UTSouthwestern.edu	Yujin.Hoshida@UTSouthwestern.edu	Yujin.Hoshida@UTSouthwestern.edu	Yujin.Hoshida@UTSouthwestern.edu	Yujin.Hoshida@UTSouthwestern.edu	Yujin.Hoshida@UTSouthwestern.edu	Yujin.Hoshida@UTSouthwestern.edu	Yujin.Hoshida@UTSouthwestern.edu	Yujin.Hoshida@UTSouthwestern.edu	Yujin.Hoshida@UTSouthwestern.edu	Yujin.Hoshida@UTSouthwestern.edu	Yujin.Hoshida@UTSouthwestern.edu	Yujin.Hoshida@UTSouthwestern.edu
!Sample_contact_institute	University of Texas Southwestern Medical Center	University of Texas Southwestern Medical Center	University of Texas Southwestern Medical Center	University of Texas Southwestern Medical Center	University of Texas Southwestern Medical Center	University of Texas Southwestern Medical Center	University of Texas Southwestern Medical Center	University of Texas Southwestern Medical Center	University of Texas Southwestern Medical Center	University of Texas Southwestern Medical Center	University of Texas Southwestern Medical Center	University of Texas Southwestern Medical Center	University of Texas Southwestern Medical Center	University of Texas Southwestern Medical Center	University of Texas Southwestern Medical Center	University of Texas Southwestern Medical Center	University of Texas Southwestern Medical Center	University of Texas Southwestern Medical Center	University of Texas Southwestern Medical Center	University of Texas Southwestern Medical Center	University of Texas Southwestern Medical Center	University of Texas Southwestern Medical Center	University of Texas Southwestern Medical Center	University of Texas Southwestern Medical Center	University of Texas Southwestern Medical Center	University of Texas Southwestern Medical Center	University of Texas Southwestern Medical Center	University of Texas Southwestern Medical Center	University of Texas Southwestern Medical Center	University of Texas Southwestern Medical Center	University of Texas Southwestern Medical Center	University of Texas Southwestern Medical Center	University of Texas Southwestern Medical Center	University of Texas Southwestern Medical Center	University of Texas Southwestern Medical Center	University of Texas Southwestern Medical Center	University of Texas Southwestern Medical Center	University of Texas Southwestern Medical Center	University of Texas Southwestern Medical Center	University of Texas Southwestern Medical Center	University of Texas Southwestern Medical Center	University of Texas Southwestern Medical Center	University of Texas Southwestern Medical Center	University of Texas Southwestern Medical Center	University of Texas Southwestern Medical Center	University of Texas Southwestern Medical Center	University of Texas Southwestern Medical Center	University of Texas Southwestern Medical Center	University of Texas Southwestern Medical Center
!Sample_contact_address	5323 Harry Hines Blvd	5323 Harry Hines Blvd	5323 Harry Hines Blvd	5323 Harry Hines Blvd	5323 Harry Hines Blvd	5323 Harry Hines Blvd	5323 Harry Hines Blvd	5323 Harry Hines Blvd	5323 Harry Hines Blvd	5323 Harry Hines Blvd	5323 Harry Hines Blvd	5323 Harry Hines Blvd	5323 Harry Hines Blvd	5323 Harry Hines Blvd	5323 Harry Hines Blvd	5323 Harry Hines Blvd	5323 Harry Hines Blvd	5323 Harry Hines Blvd	5323 Harry Hines Blvd	5323 Harry Hines Blvd	5323 Harry Hines Blvd	5323 Harry Hines Blvd	5323 Harry Hines Blvd	5323 Harry Hines Blvd	5323 Harry Hines Blvd	5323 Harry Hines Blvd	5323 Harry Hines Blvd	5323 Harry Hines Blvd	5323 Harry Hines Blvd	5323 Harry Hines Blvd	5323 Harry Hines Blvd	5323 Harry Hines Blvd	5323 Harry Hines Blvd	5323 Harry Hines Blvd	5323 Harry Hines Blvd	5323 Harry Hines Blvd	5323 Harry Hines Blvd	5323 Harry Hines Blvd	5323 Harry Hines Blvd	5323 Harry Hines Blvd	5323 Harry Hines Blvd	5323 Harry Hines Blvd	5323 Harry Hines Blvd	5323 Harry Hines Blvd	5323 Harry Hines Blvd	5323 Harry Hines Blvd	5323 Harry Hines Blvd	5323 Harry Hines Blvd	5323 Harry Hines Blvd
!Sample_contact_city	Dallas	Dallas	Dallas	Dallas	Dallas	Dallas	Dallas	Dallas	Dallas	Dallas	Dallas	Dallas	Dallas	Dallas	Dallas	Dallas	Dallas	Dallas	Dallas	Dallas	Dallas	Dallas	Dallas	Dallas	Dallas	Dallas	Dallas	Dallas	Dallas	Dallas	Dallas	Dallas	Dallas	Dallas	Dallas	Dallas	Dallas	Dallas	Dallas	Dallas	Dallas	Dallas	Dallas	Dallas	Dallas	Dallas	Dallas	Dallas	Dallas
!Sample_contact_state	TX	TX	TX	TX	TX	TX	TX	TX	TX	TX	TX	TX	TX	TX	TX	TX	TX	TX	TX	TX	TX	TX	TX	TX	TX	TX	TX	TX	TX	TX	TX	TX	TX	TX	TX	TX	TX	TX	TX	TX	TX	TX	TX	TX	TX	TX	TX	TX	TX
!Sample_contact_zip/postal_code	75390	75390	75390	75390	75390	75390	75390	75390	75390	75390	75390	75390	75390	75390	75390	75390	75390	75390	75390	75390	75390	75390	75390	75390	75390	75390	75390	75390	75390	75390	75390	75390	75390	75390	75390	75390	75390	75390	75390	75390	75390	75390	75390	75390	75390	75390	75390	75390	75390
!Sample_contact_country	USA	USA	USA	USA	USA	USA	USA	USA	USA	USA	USA	USA	USA	USA	USA	USA	USA	USA	USA	USA	USA	USA	USA	USA	USA	USA	USA	USA	USA	USA	USA	USA	USA	USA	USA	USA	USA	USA	USA	USA	USA	USA	USA	USA	USA	USA	USA	USA	USA
!Sample_supplementary_file	NONE	NONE	NONE	NONE	NONE	NONE	NONE	NONE	NONE	NONE	NONE	NONE	NONE	NONE	NONE	NONE	NONE	NONE	NONE	NONE	NONE	NONE	NONE	NONE	NONE	NONE	NONE	NONE	NONE	NONE	NONE	NONE	NONE	NONE	NONE	NONE	NONE	NONE	NONE	NONE	NONE	NONE	NONE	NONE	NONE	NONE	NONE	NONE	NONE
!Sample_data_row_count	48781	48781	48781	48781	48781	48781	48781	48781	48781	48781	48781	48781	48781	48781	48781	48781	48781	48781	48781	48781	48781	48781	48781	48781	48781	48781	48781	48781	48781	48781	48781	48781	48781	48781	48781	48781	48781	48781	48781	48781	48781	48781	48781	48781	48781	48781	48781	48781	48781
!series_matrix_table_begin
ID_REF	GSM1356496	GSM1356497	GSM1356498	GSM1356499	GSM1356500	GSM1356501	GSM1356502	GSM1356503	GSM1356504	GSM1356505	GSM1356506	GSM1356507	GSM1356508	GSM1356509	GSM1356510	GSM1356511	GSM1356512	GSM1356513	GSM1356514	GSM1356515	GSM1356516	GSM1356517	GSM1356518	GSM1356519	GSM1356520	GSM1356521	GSM1356522	GSM1356523	GSM1356524	GSM1356525	GSM1356526	GSM1356527	GSM1356528	GSM1356529	GSM1356530	GSM1356531	GSM1356532	GSM1356533	GSM1356534	GSM1356535	GSM1356536	GSM1356537	GSM1356538	GSM1356539	GSM1356540	GSM1356541	GSM1356542	GSM1356543	GSM1356544
ILMN_1343291	23960.1	23253.5	27427.7	22745.5	23501.3	23781.6	22746.8	22394.3	31148.2	26986.2	25673.1	30285.8	35225.7	26191.3	30828.7	28962.7	36776.8	28580.2	29280	28172.7	28691.3	26702.4	25707.8	26504.7	29339.7	28328	27415.2	23720.2	31288.6	24916.6	27141.2	23528.7	29840.7	30460.7	26325.2	26989.8	26710.9	27991.5	27139.5	26363	28089.1	28264.4	29084.1	25740.9	22517.2	24190.6	27049.5	26356.6	29772.6
ILMN_1343295	3890.48	4036.85	5149.54	4340.42	4820.45	3701.61	3284.8	4958.35	3807.39	3823.53	10450.7	8931.48	3789.45	3486.18	7438.54	8496.04	4210.74	4554.29	6353.75	7550.54	3258.06	3175.4	3422.2	3387.12	9897.74	3596.68	4028.21	8137.43	6322.58	4852.55	4240.67	2974.9	7018.9	8342.4	4403.47	3766.7	4164.6	5678.47	5248.68	4967.74	4497.73	8344.36	5403.76	3594.23	4316.74	5017.26	2723.64	2810.55	4061.69
ILMN_1651199	96.0933	104.385	98.6746	96.6274	105.119	102.842	106.43	106.05	99.3669	103.115	102.455	99.7467	98.3546	103.223	100.057	92.5821	96.3389	103.531	109.34	94.8718	107.853	98.8246	104.152	101.272	99.7409	104.456	100.681	100.874	103.702	98.6987	100.579	94.874	95.8631	102.951	109.999	91.7449	109.848	98.9932	120.683	92.6231	108.094	100.304	101.015	98.9626	96.3505	99.6554	106.986	92.5217	100.438
ILMN_1651209	107.152	101.109	112.568	132.437	103.103	112.558	111.528	106.847	104.357	103.819	109.257	103.824	87.8075	101.64	102.596	102.228	115.263	103.531	112.665	103.569	103.598	106.589	101.574	111.1	112.23	99.349	105.885	110.08	98.7898	110.875	102.164	112.44	115.155	108.925	108.164	106.502	107.749	126.861	107.874	106.807	112.414	108.099	111.711	132.912	111.076	113.943	112.105	106.41	104.162
ILMN_1651210	99.861	95.9583	99.2982	96.6274	105.839	100.962	96.0433	99.4291	94.6556	106.594	105.364	93.278	99.9879	97.8145	92.6448	95.8881	103.217	104.303	97.4198	94.8718	106.048	108.39	89.276	103.604	102.358	97.7558	99.0153	99.2349	95.5784	94.6734	106.348	98.1152	90.8187	98.4434	97.5289	95.0643	104.924	96.7146	104.363	104.017	106.234	118.928	100.712	88.4957	107.821	97.3835	100.184	104.439	100.228
ILMN_1651221	100.536	107.79	103.305	97.2827	107.944	104.813	109.707	100.838	114.189	105.165	103.181	99.7467	91.9737	105.558	119.653	95.1759	99.473	102.722	99.1212	111.038	96.9908	103.047	105.358	106.886	101.151	108.437	101.405	105.02	89.6664	99.8788	108.094	97.2468	103.791	108.925	96.4907	108.35	106.732	131.003	113.357	109.711	98.986	101.883	101.636	92.5631	102.599	92.3357	99.0931	100.849	101.057
ILMN_1651228	512.278	495.534	539.274	593.717	439.054	567.009	561.238	559.518	616.232	559.24	736.897	460.754	354.82	383.684	429.588	268.207	444.095	364.095	290.516	356.756	472.151	414.909	487.784	495.215	495.814	439.478	387.502	338.252	363.735	334.1	368.212	291.78	371.318	621.438	257.075	240.469	254.066	322.262	339.312	273.305	240.338	312.746	262.033	313.608	295.061	265.353	260.273	251.759	338.2
ILMN_1651229	188.173	142.36	173.282	204.334	137.443	124.037	130	177.762	115.242	142.06	184.856	191.102	177.91	149.119	260.156	246.587	148.113	156.064	219.011	180.052	159.625	135.732	155.234	216.002	187.673	152.727	162.833	222.703	182.868	201.596	182.561	234.331	185.382	189.41	247.175	181.662	201.027	239.618	249.144	234.217	187.635	236.678	208.148	184.819	175.44	224.428	214.619	224.718	183.493
ILMN_1651230	109.299	107.79	111.698	114.93	107.944	111.762	102.57	114.624	114.189	108.866	113.18	101.414	107.99	104.006	100.877	103.057	105.442	97.9464	103.451	105.803	100.159	110.197	106.3	115.803	108.174	106.054	106.718	103.051	110.286	98.9575	100.065	105.717	108.394	108.925	113.691	113.127	88.3178	96.826	112.329	106.807	98.196	98.6684	104.964	103.23	102.402	102.963	102.341	96.3941	105.459
ILMN_1651232	124.178	123.731	158.318	140.54	143.083	148.253	187.283	122.502	130.651	134.887	149.719	147.996	127.079	141.1	142.841	131.422	111.428	137.329	126.233	117.202	136.316	127.864	149.538	150.109	138.357	139.137	146.661	122.376	116.238	134.041	156.385	141.642	120.452	135.515	131.399	144.821	142.923	144.632	134.422	131.055	133.893	122.191	118.278	149.061	135.89	142.859	118.712	134.377	147.352
ILMN_1651235	108.607	101.109	102.605	107.414	100.372	107.596	99.5927	102.333	105.086	103.819	95.682	98.1132	107.99	104.006	100.057	100.608	104.683	99.5495	93.9258	104.308	95.7688	93.179	95.0998	111.1	102.358	103.681	108.429	95.2065	96.3535	100.547	98.6326	107.421	106.052	100.644	110.898	104.648	110.899	119.832	103.413	110.638	104.63	105.372	106.177	102.562	113.377	102.503	94.5909	108.402	100.438
ILMN_1651236	113.947	115.138	137.03	142.239	118.376	120.07	113.516	128.087	136.263	116.396	124.575	119.439	113.991	121.806	110.087	127.131	116.012	113.532	113.495	117.937	126.03	122.977	133.941	119.338	118.256	113.235	114.497	127.663	132.045	116.872	116.948	128.866	117.907	114.877	126.103	128.051	121.492	109.715	120.683	116.502	119.804	112.859	120.709	128.421	121.407	111.287	117.489	127.411	132.082
ILMN_1651237	103.184	116.965	147.85	121.374	119.606	114.161	107.196	108.526	105.872	129.551	431.033	194.258	125.556	111.373	303.806	329.867	122.79	117.459	233.332	400.118	127.428	120.103	131.219	110.255	499.032	127.704	119.8	269.647	221.316	142.67	136.278	188.189	419.964	479.896	196.29	126.806	115.243	188.177	190.704	111.647	114.125	181.085	138.457	99.5178	105.463	104.392	149.141	128.606	101.553
ILMN_1651238	108.607	103.091	104.59	98.6291	114.204	104.119	106.43	98.7177	102.257	105.165	96.2367	109.797	94.372	100.882	93.473	103.057	106.918	88.8611	107.643	94.0142	114.001	99.6692	120.736	105.237	108.174	111.572	112.633	93.3266	94.3814	97.9914	111.463	95.4235	99.1522	99.1099	117.526	104.648	115.243	118.588	97.9313	104.87	95.7916	95.096	103.33	116.671	134.548	109.998	102.638	97.101	100.438
ILMN_1651249	103.835	98.512	89.7614	101.265	98.996	90.4989	110.581	95.8512	97.2688	100.243	100.258	104.655	92.7674	99.3058	102.596	98.2473	103.947	94.2151	104.233	98.8899	90.0818	94.2811	97.305	101.272	98.9535	94.5275	101.161	107.866	96.2528	97.1341	92.2235	104.003	103.791	101.416	90.3101	104.648	93.0036	100.131	99.5004	91.7954	89.053	97.952	98.4843	101.038	102.992	93.6435	98.2958	95.4027	110.998
ILMN_1651253	106.462	104.385	117.067	105.276	97.0811	103.487	110.581	108.526	92.0372	106.594	108.474	105.521	119.241	110.544	173.764	136.171	112.208	110.939	153.133	149.105	124.642	112.158	106.893	106.886	107.322	103.681	106.718	137.412	123.338	135.376	112.339	100.649	155.479	103.678	113.691	106.502	99.5732	110.784	107.736	117.562	112.414	156.527	119.019	104.983	107.601	125.606	105.702	106.41	94.1827
ILMN_1651254	849.182	766.53	1171.85	1292.27	751.359	976.621	578.875	790.192	590.534	888.666	779.996	683.261	976.549	862.735	659.527	899.297	1299.12	797.775	706.962	506.74	845.874	742.249	984.451	953.456	1043.37	920.731	932.844	635.438	550.028	788.36	750.865	759.756	590.922	996.606	1142.25	953.727	844.405	820.47	939.841	857.304	997.979	1110.72	1206.24	925.131	858.472	764.237	829.783	880.006	673.996
ILMN_1651259	89.3542	97.2134	86.3307	89.9544	88.4317	86.7341	84.4838	94.4999	91.415	90.4543	88.8196	95.4113	95.2036	84.3438	99.24	93.4101	105.442	85.2045	105.885	91.4659	89.6016	90.5726	97.8226	97.4734	82.0263	84.9822	97.0059	106.106	87.3963	97.2348	94.2369	106.55	87.9821	92.4717	113.691	87.6495	88.5315	99.6037	101.449	89.6563	94.4462	98.1589	97.9945	96.9035	94.7012	93.049	122.659	104.439	90.6717
ILMN_1651260	93.6415	91.536	94.1282	87.0742	93.1475	97.6974	92.6887	91.9179	96.5589	96.0516	94.2828	92.6698	88.7071	90.7318	97.5594	103.057	94.9618	90.1285	100.852	88.9518	89.4139	93.4318	88.6471	92.0974	97.3472	87.1735	96.306	87.4667	84.4463	94.4927	88.7091	96.4112	102.257	86.5823	80.1981	88.1073	95.7683	89.3902	88.3611	94.4836	94.2188	92.122	91.6713	89.4714	84.4297	91.4203	91.9583	84.3688	91.1964
ILMN_1651262	2806.04	2866.38	3026.31	2702.32	2536.71	2419.85	2622.65	2327.36	2566.16	2713.34	3895.46	3439.85	3368.2	2837.02	4485.47	5630.4	3186.9	2801.33	3056.46	3853.35	2706.7	2720.97	2356.04	4518.24	3760.4	3245.25	2393.51	5513.64	4712.62	2468.38	2593.9	2211.32	4289.98	3923.93	3399.05	2368.26	2494.15	3459.74	3933.51	2868.15	2532.24	3842.21	3657.48	2379.4	2509.74	2700.97	3383.34	3128.21	2582.94
ILMN_1651268	125.872	111.203	121.846	136.771	116.166	112.558	138.988	124.277	121.234	120.756	118.178	128.079	119.241	125.867	147.819	114.936	116.824	116.391	110.948	127.248	115.062	139.073	132.563	111.1	119.154	121.254	118.621	108.273	119.561	115.777	115.931	114.223	122.33	113.35	122.812	121.682	115.243	107.707	116.76	109.711	133.893	123.186	122.961	126.899	115.396	132.09	110.042	108.402	135.751
ILMN_1651278	154.422	198.304	211.094	185.823	175.624	208.414	98.2433	122.502	119.803	180.761	138.811	177.372	210.484	181.897	157.71	209.308	204.963	192.069	177.564	148.508	176.497	200.289	224.032	177.602	170.896	203.442	182.603	158.443	174.624	167.768	180.647	195.815	174.124	193.255	189.987	152.347	162.006	185.057	181.377	183.591	172.262	183.741	176.578	171.636	176.585	178.326	217.595	190.349	180.745
ILMN_1651279	114.74	116.965	119.288	149.226	113.375	118.83	102.57	128.087	119.803	108.133	127.917	115.221	110.25	108.885	121.943	114.936	109.956	115.457	133.196	125.154	121.987	116.225	107.748	108.607	108.971	111.572	110.061	106.737	103.44	106.079	104.656	113.294	124.674	118.022	105.235	115.041	118.848	108.753	112.329	114.363	104.212	111.93	106.08	104.764	104.183	110.893	104.288	120.485	109.846
ILMN_1651281	100.536	94.694	93.5363	99.9941	105.839	100.279	102.57	97.2548	103.669	93.1163	93.2202	94.093	86.8207	104.006	95.932	92.0373	93.4192	104.303	98.2831	93.8147	92.7571	94.1967	102.61	95.4754	97.7521	99.5962	92.5328	93.2342	91.8633	96.0832	95.2418	97.2468	105.28	95.658	96.3928	96.5075	84.1068	109.715	95.4697	96.5567	97.264	98.2609	98.9887	100.606	90.1	92.9514	88.6401	87.1573	94.9891
ILMN_1651282	97.3964	99.7863	95.3977	89.8865	90.5048	95.0708	94.7028	82.0625	94.6556	95.0808	107.711	90.4563	91.9737	96.2773	94.2788	92.4215	109.956	84.3865	89.6864	90.1925	85.382	91.8498	110.482	88.8779	123.453	95.2712	80.6629	96.2037	94.0876	76.518	108.924	92.8821	98.3571	128.945	89.6265	92.4755	91.0775	85.4069	92.8143	96.9647	95.0073	89.3758	106.967	95.3263	95.0629	97.3835	97.801	98.76	94.5844
ILMN_1651285	92.5071	93.4215	91.1441	91.5368	88.9418	91.2563	105.6	82.181	91.415	89.0569	98.1438	96.4943	122.439	87.6792	89.493	94.4843	103.947	99.5495	97.4198	88.4209	99.3696	92.4553	119.505	92.3243	98.1106	105.242	92.1801	80.5244	96.8471	99.9726	94.3196	87.8574	96.6594	82.5213	117.526	97.6516	92.9056	101.887	73.0041	104.017	107.131	100.721	110.797	92.4581	115.396	102.618	136.161	102.337	99.3289
ILMN_1651286	104.46	97.2134	108.747	102.604	106.595	105.476	98.2433	106.05	119.803	111.189	101.724	112.384	103.179	106.384	111.005	103.87	111.428	100.329	110.948	117.202	106.937	104.798	104.983	102.797	101.257	102.883	112.633	111.932	105.674	102.053	95.8244	92.7162	111.205	102.951	100.909	110.211	100.056	107.707	109.17	106.807	94.9004	102.084	108.122	96.6871	101.279	106.749	106.095	111.202	104.539
ILMN_1651288	107.152	108.476	107.368	106.002	102.449	108.916	111.528	105.277	107.5	106.594	102.455	90.9606	97.57	99.3058	99.24	103.87	106.179	111.765	110.948	113.826	95.1635	105.631	112.334	106.886	103.127	106.054	92.6214	98.4843	107.563	102.98	97.6128	105.717	103.029	108.176	111.808	113.127	105.84	99.8147	112.329	100.858	100.735	102.662	100.199	115.536	111.527	117.754	116.272	114.058	101.553
ILMN_1651292	85.7761	84.1922	94.1282	89.9544	84.4805	89.8059	88.4011	85.8188	87.6528	83.939	90.7978	82.8245	92.7674	94.64	91.1459	87.118	93.4192	84.4668	99.968	81.6636	83.4274	85.5387	85.1182	82.0401	92.9694	83.4114	83.8864	92.7801	97.3026	91.573	88.0438	91.4262	89.7316	95.3374	97.0078	78.4906	83.7967	90.0629	79.472	84.8898	82.1676	95.5124	87.7828	83.9911	94.8227	91.1264	87.6957	88.6529	87.3451
ILMN_1651296	166.957	198.304	137.03	163.925	204.594	161.938	147.746	113.683	182.477	172.876	174.098	157.721	207.263	200.875	163.043	174.943	205.834	206.535	214.65	181.933	155.007	154.464	181.505	160.457	179.586	188.601	184.653	132.207	161.135	222.195	190.999	144.633	179.846	168.666	150.392	196.665	199.926	171.683	148.91	203.023	261.519	155.683	162.145	200.358	216.826	242.186	149.141	152.743	175.253
ILMN_1651303	87.9234	95.9583	87.6846	90.2857	90.6438	83.5524	89.9315	85.8188	91.415	88.7378	98.7782	97.2974	86.1839	96.2773	93.473	89.4512	92.7134	92.6592	86.5524	85.6438	83.8701	89.9518	99.2659	87.7432	85.77	92.962	94.3892	98.314	86.2348	94.3123	98.9564	84.6377	97.5244	102.951	99.9469	97.2656	88.6393	89.0475	94.3853	98.2569	88.7049	88.314	93.3156	88.819	94.8227	103.405	94.0747	96.3001	88.8954
ILMN_1651309	107.912	111.203	110.879	106.002	104.417	94.4223	132.758	97.9879	97.9816	106.594	97.4648	108.078	97.57	101.64	100.057	99.7858	94.9618	101.91	97.4198	102.025	100.159	103.937	93.4736	111.1	98.2967	110.794	98.7471	102.499	101.999	107.98	106.348	102.288	102.257	106.634	98.9952	101.946	93.6015	113.895	104.182	107.812	97.8873	106.853	97.1033	113.465	105.23	91.1264	102.134	105.535	99.7104
ILMN_1651310	106.462	127.948	118.169	127.444	120.894	124.037	116.945	111.864	130.651	108.133	116.387	104.655	113.991	118.175	107.503	111.276	111.428	112.627	99.1212	107.385	111.376	109.281	108.638	107.774	115.61	117.408	116.479	108.273	116.238	102.98	118.923	114.223	102.257	111.878	102.468	115.041	107.749	104.567	106.354	104.017	107.131	111.93	104.191	114.486	103.096	109.136	115.149	105.212	109.846
ILMN_1651315	768.571	757.982	759.4	700.961	832.366	788.216	780.021	751.844	749.228	883.654	562.661	654.402	817.202	934.045	663.909	626.115	923.816	843.892	951.099	835.542	895.994	904.452	916.858	1137.92	756.978	724.146	751.56	1240.57	1116.74	671.404	801.637	738.177	729.73	750.911	890.027	1024.86	887.852	880.675	844.139	861.429	660.382	946.543	963.553	844.874	889.674	877.128	816.455	867.14	783.984
ILMN_1651316	112.299	104.385	120.528	99.9941	100.372	111.762	109.707	106.05	118.511	113.609	104.652	113.301	109.526	120.468	102.596	101.41	121.889	127.341	97.4198	99.6682	113.059	111.157	128.599	99.0393	105.637	131.643	112.633	106.826	104.734	107.034	102.164	98.9614	103.791	99.8665	101.159	110.211	104.252	106.617	107.736	111.647	111.511	118.928	104.286	107.904	112.454	102.733	105.974	110.273	104.294
ILMN_1651325	99.861	94.694	97.3892	90.9176	98.3517	90.6547	108.031	98.7177	98.6673	93.4594	96.2367	86.5556	96.756	88.6864	94.2788	102.228	94.9618	94.8527	93.077	102.025	95.5953	100.87	98.9937	89.3842	91.144	100.587	84.59	107.207	90.9784	88.0641	90.6633	95.671	92.5472	90.489	99.9469	83.1335	88.0012	90.8171	92.6185	101.265	95.2103	91.0329	93.4241	88.4957	101.619	93.6435	90.8987	93.5546	96.8031
ILMN_1651328	124.178	132.8	131.209	147.313	139.282	121.378	142.033	124.277	139.88	123.324	144.812	129.389	132.373	142.454	134.251	144.751	147.282	159.545	142.03	132.086	150.161	122.977	120.736	118.165	137.379	147.613	128.857	141.107	158.148	112.763	128.117	132.522	132.212	156.12	124.995	134.312	140.155	128.336	139.995	130.056	122.42	133.976	143.447	123.028	122.681	126.563	142.396	129.787	147.352
ILMN_1651329	115.643	124.933	117.067	111.757	116.166	117.765	123.356	130.186	115.242	123.324	116.387	121.988	108.792	114.073	148.929	125.69	112.988	108.435	117.863	132.086	111.376	120.103	109.576	102.797	112.23	110.067	128.857	111.932	110.286	110.875	111.463	112.44	129.692	120.542	107.159	122.684	118.848	114.986	112.329	107.812	109.875	117.97	106.368	123.028	118.735	116.703	103.444	108.402	124.876
ILMN_1651330	96.0933	97.2134	91.1441	95.3781	98.996	100.962	92.6887	100.139	94.023	94.6382	96.6751	97.2974	92.7674	95.3764	89.493	92.9961	88.974	85.3714	92.2857	86.5181	101.005	98.9156	98.2511	98.8579	91.9739	94.9376	89.206	88.3126	88.8256	97.6252	90.1815	97.2468	95.0463	99.1099	88.0972	95.0643	79.2246	94.0952	83.9486	101.058	95.8928	92.3074	99.9927	90.0261	102.992	103.509	83.9593	94.5926	101.057
ILMN_1651336	378.218	492.036	312.268	284.976	425.592	341.16	278.573	234.748	292.948	338.814	166.522	162.15	226.823	376.364	278.801	269.188	196.41	380.869	171.464	166.862	338.356	393.329	328.834	286.698	170.009	334.209	398.99	140.215	146.992	432.221	474.156	240.046	183.735	197.027	227.567	383.836	409.232	460.407	462.394	440.034	487.439	241.586	204.61	339.002	379.319	552.379	377.646	342.303	404.111
ILMN_1651339	103.184	96.5729	106.657	94.7023	103.76	104.119	125.459	100.838	102.997	103.819	118.178	109.797	100.791	104.006	109.241	114.936	98.6742	98.7575	106.762	108.156	100.159	105.631	105.537	107.774	112.23	103.681	103.444	105.117	112.141	104.361	102.973	113.294	116.479	108.925	109.108	103.79	111.984	101.382	107.334	99.0497	103.678	117.97	107.795	109.9	111.29	101.414	113.104	119.314	130.336
ILMN_1651341	106.462	107.79	107.368	103.971	100.372	100.962	101.799	114.624	95.9519	106.594	106.126	108.078	111.734	106.384	117.564	117.06	110.671	112.627	142.03	137.051	104.391	104.798	114.305	108.607	137.379	111.572	97.5779	126.568	123.338	98.5249	102.164	104.003	119.836	123.029	119.586	116.161	118.848	125.323	123.605	107.812	125.669	125.271	118.278	121.703	133.165	120.514	134.822	144.897	115.711
ILMN_1651343	97.9968	109.803	101.915	89.6794	95.756	104.119	101.799	96.5225	103.669	98.8088	108.474	169.268	147.526	100.1	101.729	95.8881	157.697	112.627	118.69	84.9188	101.872	90.4835	115.229	92.3992	114.703	111.572	102.019	98.9417	149.043	113.741	104.656	102.288	101.492	111.878	97.0078	103.79	92.3289	99.1918	96.8184	125.885	125.669	168.021	243.435	115.536	104.183	131.084	102.134	101.655	100.543
ILMN_1651346	307.472	273.913	277.816	261.273	345.173	344.87	301.944	254.252	297.012	316.754	235.53	260.228	366.389	367.925	329.89	616.219	272.999	293.971	381.343	322.522	317.902	281.709	331.746	270.91	285.143	342.217	331.285	443.389	438.898	401.879	386.827	290.317	325.77	262.051	347.56	287.627	271.065	459.619	748.922	312.997	328.97	289.175	327.543	319.884	290.11	323.826	340.564	337.112	292.28
ILMN_1651347	1269.66	1172.23	1257.93	1323.34	993.886	1053.45	922.447	756.74	1114.46	993.759	851.705	787.163	1287.4	1205.09	953.612	1778.67	1199.48	931.119	2232.63	1099.61	1396.21	1233.17	1019.39	1543.54	942.701	1076.84	1017.13	1094.14	1077.97	1089.33	1204.24	1051.94	1064.88	989.993	1148.99	1327.77	1356.35	1259.99	1252.59	1091.45	1154.19	611.041	788.98	1512.58	1133.89	1050.28	1189.9	1431.25	1458.54
ILMN_1651351	96.7511	99.7863	93.5363	96.0059	93.1475	89.3561	99.5927	100.139	103.669	99.5449	92.1133	95.4113	87.1867	94.8009	105.806	92.4215	87.8765	93.2229	100.852	95.6017	101.005	89.4135	92.4503	97.554	97.3472	94.7725	111.764	101.167	104.829	90.749	97.6927	99.8186	95.0463	93.1581	95.5645	97.9997	105.84	96.2147	100.258	91.127	85.7064	94.6952	94.4953	95.6364	102.077	106.54	95.2105	93.2559	95.7708
ILMN_1651354	942.038	776.304	9945.35	9063.89	226.231	391.654	155.838	10469.6	1576.86	375.315	11249.1	18321.5	1150.98	329.618	17904.1	26224.1	5919.17	1055.48	6325.11	9764.66	518.294	507.007	401.759	250.336	12515.1	1569.67	712.554	6141.4	1769.73	786.556	878.959	308.613	10641.5	12198.5	360.894	606.009	409.232	13537.8	19974.5	1934.67	1572.46	12694.6	12231.8	341.153	328.454	1870.04	1153.72	2475.15	431.522
ILMN_1651358	97.3964	100.448	103.305	103.971	95.756	103.487	108.031	97.9879	101.528	94.2088	100.258	94.1728	111.734	104.006	271.943	192.613	92.0158	90.804	237.529	426.793	98.0183	102.294	96.6839	102.026	93.2224	102.883	104.183	105.117	100.248	92.9881	91.9088	90.7478	427.453	98.4434	92.1903	102.881	98.0217	94.4343	95.1265	95.8635	98.5935	98.7714	101.221	111.513	102.791	103.509	101.523	101.446	97.3514
ILMN_1651364	179.786	163.841	227.43	202.969	173.737	160.431	209.426	212.874	174.651	167.938	139.885	151.373	166.511	154.105	146.757	213.37	164.098	132.841	130.386	145.59	160.777	191.418	144.953	206.847	151.627	163.501	156.532	163.617	146.992	166.722	171.715	147.511	145.058	145.148	169.916	182.709	145.689	235.338	231.506	151.641	143.021	166.16	158.22	134.241	152.891	136.012	162.94	180.199	153.511
ILMN_1651365	97.9968	103.091	100.603	92.8063	106.595	102.842	96.0433	103.827	100.806	104.497	107.711	95.5958	90.3754	95.4529	100.057	106.219	103.947	98.7575	152.311	125.843	108.709	95.672	101.024	104.425	108.174	94.2037	99.7445	303.809	258.513	92.8922	104.656	109.848	120.452	94.8897	108.164	107.418	102.225	87.2994	90.9732	83.3821	103.368	93.2004	92.4943	90.365	87.4428	95.663	99.0931	90.678	93.6855
ILMN_1651369	113.947	111.981	103.305	111.757	106.595	110.291	108.031	106.05	107.5	104.497	108.474	109.797	108.792	111.373	108.389	103.87	109.956	111.765	110.139	102.796	108.709	114.047	96.0307	123.528	117.459	111.572	111.764	112.818	111.218	108.927	103.834	109.066	99.9445	111.083	112.737	106.502	104.534	96.5043	103.649	99.6558	106.234	105.48	105.362	99.751	107.821	106.437	108.022	122.671	115.711
ILMN_1651370	107.912	103.091	98.0366	99.3004	103.103	106.898	112.494	103.827	103.669	99.5449	106.126	118.379	107.99	110.544	107.503	98.2473	100.252	91.3665	99.1212	113.171	109.562	105.631	101.954	106.053	93.9935	102.883	102.489	104.133	101.695	99.6912	103.834	126.314	113.938	98.4434	121.746	103.79	92.9056	104.567	109.17	108.792	103.777	92.4008	103.434	107.211	95.7334	100.074	95.6265	106.41	105.459
ILMN_1651373	97.3964	94.694	94.1282	97.2827	101.075	101.58	90.3356	93.8058	94.6556	95.3695	95.0823	88.0962	87.3683	99.3058	102.596	93.3281	89.9612	90.4685	86.1904	83.832	95.0784	95.672	103.069	91.0432	102.358	81.0702	100.681	97.9723	93.6857	85.1328	95.4958	94.1937	91.7497	96.6634	100.593	103.79	101.727	90.389	99.2832	95.125	92.9761	96.028	90.666	106.129	89.0631	90.4933	93.3257	97.101	83.6714
ILMN_1651378	328.819	294.188	350	406.234	333.384	268.454	316.151	390.947	279.097	259.934	306.972	261.341	237.003	286.674	327.945	320.549	230.031	257.592	229.162	229.76	249.618	277.919	266.598	274.116	239.446	251.558	288.581	315.978	309.086	286.998	305.283	294.704	228.912	239.433	303.393	244.554	269.962	323.1	380.262	254.139	294.356	306.356	274.057	313.608	320.586	273.106	375.735	374.279	287.341
ILMN_1651380	98.5965	92.8048	102.605	94.0833	98.996	108.916	101.031	99.4291	90.6437	96.7719	108.474	102.221	95.9833	96.2773	100.057	105.393	104.683	97.1292	105.045	91.4659	101.872	93.347	100.438	101.272	109.75	103.681	101.489	103.602	100.926	97.53	104.656	100.649	96.6594	98.4434	103.393	102.881	104.534	95.5828	104.182	97.0705	98.5935	105.155	106.368	101.375	105.115	101.519	100.921	96.0093	101.357
ILMN_1651385	730.402	725.104	533.591	595.851	666.631	769.061	551.541	583.771	540.002	719.955	445.552	457.551	541.098	670.774	614.511	609.899	429.282	651.999	490.975	428.547	667.563	694.694	704.713	846.131	499.032	549.994	615.368	534.873	493.401	609.345	547.735	576.28	413.134	479.896	605.278	547.704	594.063	528.558	494.665	733.019	746.582	577.429	528.643	492.333	607.252	712.789	623.883	619.163	579.271
ILMN_1651388	96.7511	95.336	92.3929	99.9941	99.6663	93.8096	94.7028	100.139	95.9519	103.115	99.5168	105.521	99.1525	94.022	110.087	103.057	95.6711	100.329	102.607	102.796	101.005	104.798	98.4332	103.604	106.472	105.242	101.241	101.744	96.153	100.449	104.656	95.4235	95.8631	97.832	103.393	96.5075	100.468	112.858	93.7918	99.2554	95.4029	98.3625	96.0088	100.927	104.477	93.9585	101.927	100.061	93.9838
ILMN_1651395	108.607	112.744	112.568	114.094	118.376	102.842	111.528	106.05	108.292	111.189	109.257	110.63	122.439	108.076	106.634	107.898	109.956	114.499	94.7918	104.308	105.199	105.631	106.893	109.424	103.983	109.232	108.429	102.499	107.563	105.17	113.16	118.176	95.0463	105.075	104.322	111.157	97.9165	101.575	109.17	95.6617	106.234	105.263	104.286	100.086	109.929	103.611	103.243	104.976	103.657
ILMN_1651396	101.179	104.385	108.747	104.618	105.119	108.916	107.196	103.827	98.6673	98.0967	106.944	107.24	99.9879	94.9674	101.729	96.6795	95.6711	98.7575	98.2831	102.025	102.76	100.158	100.831	94.4193	92.2707	99.9605	106.718	103.329	101.1	98.5249	108.094	105.717	99.1522	106.634	102.468	103.79	99.5732	105.527	108.257	102.613	95.5945	100.512	100.096	99.5178	109.604	102.277	98.9944	110.273	108.751
ILMN_1651403	138.806	131.183	116.035	113.352	132.922	151.504	225.266	122.502	164.845	145.5	116.387	133.528	150.678	150.406	124.274	120.357	161.626	157.224	141.11	132.086	156.17	143.977	120.736	139.911	120.259	144.894	156.532	121.21	129.537	141.562	151.604	114.223	136.153	123.029	120.655	148.971	131.476	126.861	120.683	178.265	159.727	119.936	148.904	143.866	127.781	151.901	133.46	127.411	140.98
ILMN_1651404	97.3964	94.028	98.6746	97.2827	97.0811	100.279	101.799	90.5488	101.528	96.7719	93.6331	86.7181	76.8036	98.568	99.24	103.057	97.1235	90.2988	88.8338	107.385	98.4081	98.3077	99.6229	106.053	93.394	96.3448	95.1436	95.7669	93.1965	99.6912	92.065	87.8574	99.9445	98.4434	86.9973	97.9154	94.8988	92.7754	91.6113	105.79	92.7575	92.2147	104.286	98.8561	95.1806	90.3819	95.4197	108.402	100.228
ILMN_1651405	575.881	538.818	490.157	471.014	547.524	622.689	610.419	658.888	546.945	656.264	772.322	709.522	767.21	555.993	736.116	997.49	773.946	649.853	1293.36	803.296	624.948	507.007	631.826	678.22	903.714	790.322	593.191	1094.14	1068.29	475.305	532.319	920.397	847.154	930.477	770.515	670.77	629.885	931.047	910.246	640.702	601.803	598.311	689.219	624.65	560.346	655.779	832.459	937.999	544.432
ILMN_1651408	124.178	132.8	133.196	136.771	127.418	133.231	166.915	122.502	130.651	133.074	113.18	125.491	136.256	130.654	117.564	124.282	124.45	113.532	124.993	112.438	115.062	133.931	124.516	146.798	132.813	143.966	113.528	117.794	124.672	115.777	128.117	130.09	127.246	126.425	123.893	115.041	110.899	118.588	113.357	120.49	124.116	118.928	115.844	125.511	134.548	128.325	138.757	128.606	137.564
ILMN_1651415	91.988	92.1665	88.3949	105.276	84.8877	93.2109	89.8634	93.8058	91.415	93.4594	94.0611	102.221	93.59	96.2773	104.198	84.9908	101.728	105.089	120.795	95.6017	95.5953	99.273	103.71	84.6088	100.512	101.371	97.8192	118.872	198.304	101.68	99.6663	100.649	114.555	97.832	96.9018	97.9997	96.3383	102.2	96.3921	93.5989	110.687	100.201	105.568	112.487	115.396	104.49	97.5908	104.859	88.5776
ILMN_1651428	102.523	111.981	113.34	98.6291	106.595	103.487	105.6	106.05	104.357	103.115	103.181	94.4139	127.079	108.076	103.42	117.06	111.428	109.238	113.495	99.6682	99.3696	103.937	104.605	110.255	112.23	104.456	107.596	92.4235	109.37	106.079	99.8247	109.066	103.029	116.433	101.614	107.418	107.749	99.1918	102.275	102.709	101.155	100.933	113.415	104.983	107.712	102.165	98.3947	105.535	97.8691
ILMN_1651429	428.674	403.072	202.432	134.662	239.327	270.968	138.988	132.32	570.731	365.317	483.938	373.997	675.852	285.639	807.415	328.826	828.23	441.802	1913.41	1732.73	308	272.799	266.598	188.952	381.698	786.855	599.956	1917.11	1905.58	451.142	488.314	464.244	1680.95	366.017	395.657	577.799	432.594	157.55	128.074	624.596	639.906	711.987	1288.5	440.125	382.231	645.121	180.682	170.151	447.866
ILMN_1651430	91.988	91.536	82.561	84.7533	93.1475	91.1843	87.3213	85.3241	93.362	82.8229	85.7271	84.4437	77.9247	89.7386	91.1459	82.0386	91.2214	87.2459	89.6864	86.936	84.6149	86.732	91.5866	90.4544	81.0064	92.7074	90.8322	86.4456	93.1965	81.1762	94.1548	85.9673	78.8961	90.5591	84.8028	87.8322	82.678	94.8785	80.1787	89.2142	84.3014	75.7868	82.4102	82.0529	82.7066	88.319	90.4832	78.5276	85.7517
ILMN_1651433	288.672	256.533	290.314	255.388	289.46	285.869	335.967	278.544	286.094	261.328	332.483	366.633	369.054	260.502	377.732	378.64	374.276	311	351.208	436.776	331.468	259.808	277.287	267.679	378.766	295.401	283.729	432.839	416.161	312.615	280.594	432.591	422.259	373.346	485.847	272.994	231.889	279.61	326.394	270.604	269.406	267.102	328.919	241.655	238.812	250.71	312.259	315.568	250.544
ILMN_1651435	89.8863	90.9262	92.3929	90.9176	99.6663	92.6303	99.5927	109.328	92.0372	93.1163	94.2086	96.4943	90.3754	97.0234	95.1019	95.1759	89.5543	94.1282	91.4838	96.4065	89.7916	97.9077	94.1874	89.1326	94.5871	96.2644	105.048	104.554	99.1812	87.4493	92.6329	94.9652	99.1522	88.2714	91.93	100.109	99.5732	111.866	95.24	99.0497	91.7422	101.57	105.261	99.1791	105.115	94.5109	89.8413	103.709	99.5157
ILMN_1651437	120.057	131.183	151.447	113.352	132.922	126.982	158.696	113.683	122.637	126.366	123.561	111.48	109.526	132.367	114.533	121.682	116.012	105.089	127.452	118.581	128.85	122.977	122.006	134.305	113.041	106.882	113.528	117.794	113.134	131.345	109.792	134.978	120.452	108.176	127.183	116.161	128.675	117.464	122.142	130.056	122.42	121.084	121.537	117.852	111.076	121.429	114.09	123.808	115.711
ILMN_1651438	287.435	283.515	312.268	484.593	309.183	210.838	217.461	271.13	281.916	253.007	542.279	335.942	232.25	244.144	139.564	139.035	263.66	310.009	148.99	239.62	303.669	274.086	264.408	391.71	441.503	351.167	394.24	471.842	369.4	401.879	431.88	282.243	242.488	382.492	288.154	361.094	376.734	177.426	188.697	479.641	412.069	391.955	346.885	385.568	400.634	464.162	272.779	221.269	345.262
ILMN_1651447	101.844	95.9583	105.279	96.0059	101.075	106.898	98.2433	93.1432	94.023	96.2058	93.1518	100.606	103.179	100.1	103.42	102.228	92.7134	101.113	99.968	94.8718	98.4081	103.047	98.8087	91.5433	111.419	96.9323	101.926	97.0954	95.8603	101.586	102.164	91.75	88.2473	87.7012	104.322	98.2613	97.2729	114.986	94.1845	111.647	106.234	93.0942	99.8904	92.6681	108.785	104.007	101.624	104.976	95.6764
ILMN_1651453	133.242	106.383	116.035	111.757	116.166	122.683	123.356	114.624	112.401	111.982	113.18	113.301	111.734	112.223	113.699	117.06	113.684	108.435	107.643	119.898	119.331	118.733	113.352	118.165	113.875	111.572	113.528	110.08	113.134	113.741	112.339	118.176	107.636	104.35	110.898	120.561	135.913	112.858	129.619	123.719	114.125	104.111	104.007	101.038	122.681	116.703	113.104	110.273	118.505
ILMN_1651456	99.2277	96.5729	101.265	96.0059	98.996	102.159	101.031	100.838	97.9816	100.243	97.4648	103.824	90.3754	95.5274	102.596	95.8881	88.0446	94.4846	93.9258	82.1229	90.4788	100.613	101.3	93.9442	103.983	89.476	106.718	96.7864	93.4871	97.0328	99.8247	102.288	87.8049	97.0515	98.7108	93.9412	100.576	90.0629	93.6946	95.3445	109.875	98.1589	99.396	102.679	95.1806	92.5461	97.801	95.6061	101.95
ILMN_1651457	101.844	113.484	114.172	101.914	102.449	92.6303	113.516	93.1432	102.257	92.7703	92.7395	98.9171	96.756	96.2773	95.932	101.41	98.6742	102.722	99.968	92.3983	110.491	95.4115	100.25	100.471	105.637	88.9559	103.444	108.079	93.1965	93.5664	97.4511	99.8186	98.3571	91.2007	96.9018	103.79	92.2347	95.675	95.24	95.3445	96.8432	100.827	101.85	98.9626	93.1015	100.891	96.2249	90.5687	100.228
ILMN_1651464	100.536	90.2754	91.1441	112.566	99.6663	100.962	89.4517	91.2602	96.5589	98.8088	96.2367	89.7078	109.526	90.1398	98.3929	92.9961	99.473	94.3036	91.4838	85.9107	94.9102	94.1123	99.2659	107.774	101.648	101.371	89.0139	101.55	100.355	100.16	95.3265	110.688	108.394	94.4586	107.159	108.35	93.0036	98.3856	97.51	102.515	103.158	95.1991	100.407	99.0702	91.9776	106.854	95.1062	86.9467	100.438
ILMN_1651466	103.184	104.385	91.7961	99.3004	105.839	104.119	116.945	110.131	105.872	109.667	105.364	105.521	87.892	96.2773	95.1019	103.87	98.6742	101.113	99.968	99.6682	106.048	96.1625	101.024	115.803	106.472	102.081	108.429	105.211	109.37	99.3154	97.5323	98.1152	96.6594	112.613	92.4513	101.946	102.418	103.661	100.757	112.551	93.504	88.9399	100.712	107.211	100.481	102.053	109.071	100.46	97.0254
ILMN_1651470	97.9968	97.2134	94.7503	98.6291	97.0811	96.9937	99.5927	100.139	90.2852	94.4209	93.357	103.824	88.7071	95.2172	95.932	97.4636	89.6362	94.0432	91.4838	93.0473	96.2821	103.937	90.869	98.2278	98.1106	97.4456	94.5558	105.211	96.153	104.047	98.0054	98.1152	103.791	102.181	93.0042	105.573	106.732	100.678	108.257	96.4566	111.511	96.1308	108.018	102.222	99.8759	108.73	104.86	99.0456	98.1757
ILMN_1651477	105.821	99.7863	94.1282	99.9941	98.3517	107.596	98.9118	97.2548	102.257	101.635	101.724	99.7467	105.564	102.415	103.42	99.7858	100.252	103.531	105.045	89.9325	96.3677	104.798	110.482	103.604	107.322	97.5248	97.8192	102.036	92.8167	101.306	101.406	96.4112	93.3028	91.2729	102.468	93.599	81.932	99.2927	104.97	97.6054	107.131	98.7714	100.611	124.254	104.784	110.691	102.441	99.66	103.271
ILMN_1651486	97.9968	98.512	96.0787	106.002	101.075	89.505	93.3562	110.131	90.3576	99.5449	98.1438	100.606	89.5505	107.24	126.883	100.608	103.217	94.8527	100.852	96.4065	100.159	106.589	101.954	96.7997	108.174	98.1441	96.3957	105.658	109.37	93.2773	108.094	102.288	112.627	99.1099	105.235	94.6954	106.732	96.7146	102.783	102.312	102.646	103.666	90.3254	101.594	94.8227	90.6033	97.801	109.341	102.246
ILMN_1651488	116.661	96.5729	105.945	107.414	97.7322	108.916	125.459	119.447	103.669	105.841	95.8303	98.9171	103.179	113.109	99.24	101.41	101.728	103.531	107.643	111.038	102.76	111.157	105.537	110.255	103.983	109.232	102.302	106.382	96.6547	107.98	96.2839	102.288	105.28	105.075	111.808	117.249	109.848	111.866	113.357	107.812	110.687	106.468	105.568	111.513	114.315	106.136	99.5765	102.814	107.638
ILMN_1651490	173.488	182.53	163.209	185.823	242.408	156.005	121.508	132.32	194.847	110.454	155.594	161.002	127.839	206.34	210.518	188.614	118.539	146.73	164.825	197.64	127.428	115.075	174.008	113.793	140.842	98.6401	114.497	159.293	160.138	150.156	165.817	116.049	188.677	137.03	126.103	408.353	418.367	348.498	296.165	111.647	109.875	145.503	161.487	165.351	213.634	129.201	120.064	126.204	317.211
ILMN_1651492	93.6415	107.056	96.7546	103.301	98.996	93.2109	105.6	108.526	109.055	103.819	101.724	117.339	108.792	108.885	111.924	98.2473	93.4192	96.2943	122.831	109.584	106.048	107.511	113.352	102.026	119.154	109.232	104.183	105.571	104.342	96.5331	98.1599	105.717	106.052	114.171	116.499	106.502	110.899	118.588	115.51	115.35	112.414	108.997	116.675	120.352	122.681	111.092	115.149	110.273	106.5
ILMN_1651495	111.533	96.5729	110.879	118.935	116.166	109.615	107.196	119.447	105.086	109.667	104.652	106.38	103.179	108.885	101.729	100.608	103.217	110.106	99.968	110.324	106.937	99.4366	107.748	115.803	98.0174	102.081	104.183	101.263	109.37	99.785	114.067	110.688	103.029	97.0515	112.737	103.79	111.984	103.017	107.462	108.792	93.085	110.01	112.554	105.921	98.374	100.891	101.927	101.043	112.154
ILMN_1651496	1215.48	1369.27	1892.02	1107.48	1948.84	1797.28	2690.62	2840.76	1255.27	2042.41	1765.67	1391.38	484.043	994.982	1015.51	2164.88	1032.86	2445.48	1569.38	1024.61	1298.58	1710.93	1835.89	4451.89	1605.03	1137.76	1628.82	401.447	442.672	1280.19	1746.45	4985.91	1094.04	1393.13	2488.4	1555.24	1713.17	3588.84	4354.19	1434.5	1572.46	479.343	634.495	1013.53	1579.7	1462.66	1180.89	1170.05	961.657
ILMN_1651498	1163.61	1620.85	2465.43	1633.51	941.919	1291.3	387.372	424.052	538.615	908.643	225.344	262.454	171.495	734.731	412.439	444.71	311.178	595.265	253.819	183.188	1239.67	1331.41	1108.5	552.731	268.851	307.754	461.56	511.484	477.46	230.139	239.17	535.553	171.181	269.494	635.576	513.639	501.881	245.659	139.995	145.503	146.798	188.057	162.145	900.107	736.431	146.257	606.679	633.522	390.689
ILMN_1651499	106.462	101.109	103.305	97.9585	102.449	100.962	95.3886	101.573	97.2688	98.0967	104.652	93.6893	99.9879	94.3304	95.1019	102.228	96.3389	108.435	111.822	107.385	105.199	98.9156	89.0638	97.6325	107.322	99.5111	104.183	83.0319	94.6661	100.066	99.5879	102.288	96.6594	105.847	102.468	105.573	91.2793	105.527	92.0274	88.6533	103.678	86.8495	104.574	103.652	92.2868	96.705	104.769	99.861	94.5844
ILMN_1651501	168.571	181.16	176.61	159.529	171.824	153.034	142.033	156.852	160.048	167.938	130.339	123.214	108.792	141.1	116.482	112.163	130.535	144.442	122.831	116.446	141.07	160.301	131.219	169.071	127.664	122.157	157.534	121.21	129.537	146.866	126.932	148.442	112.627	121.321	127.183	123.894	140.155	119.832	148.91	132.103	136.207	125.271	116.675	143.866	131.774	127.458	137.475	132.104	153.511
ILMN_1651504	185.49	208.447	252.725	236.901	182.91	158.946	164.271	196.739	136.263	186.706	233.624	243.747	216.023	191.998	214.197	284.814	195.577	198.63	188.074	209.936	223.529	211.323	176.208	202.338	246.598	183.148	178.468	268.062	246.703	177.436	180.647	201.468	192.601	249.552	196.29	171.42	188.727	218.634	211.341	189.776	167.33	227.843	204.61	219.567	191.728	196.473	215.614	217.745	200.958
ILMN_1651506	148.005	111.981	171.59	111.757	165.97	166.674	161.533	139.388	160.048	127.911	153.676	151.373	137.038	125.867	185.632	178.067	159.246	141.083	160.515	149.705	142.321	133.931	132.563	164.732	170.009	146.718	124.687	144.605	168.301	157.117	155.44	146.565	163.306	161.117	130.3	115.041	135.913	168.239	168.2	130.056	120.629	150.603	136.332	130.019	121.407	131.084	158.777	144.897	115.711
ILMN_1651507	129.348	107.79	140.679	121.374	162.069	133.231	132.758	154.61	156.808	147.215	180.971	166.891	133.138	150.406	185.632	181.97	130.535	119.68	111.822	127.248	136.316	124.513	161.013	170.523	191.642	147.613	188.77	165.4	163.143	152.464	150.625	146.565	143.93	184.759	166.314	146.851	147.074	156.533	143.804	156.154	153.327	166.16	144.979	154.817	152.891	144.564	130.659	136.595	118.505
ILMN_1651508	96.0933	101.109	94.1282	96.6274	97.7322	87.0224	103.333	100.139	96.5589	96.0516	94.357	96.4943	95.9833	97.8145	116.482	89.368	97.1235	96.2943	101.712	99.6682	101.005	93.0133	84.038	105.237	95.7153	102.883	98.9258	93.4197	92.25	93.8526	102.164	93.9548	107.636	96.3861	104.322	94.1211	94.3881	92.9761	97.725	104.87	100.098	101.78	110.797	100.711	106.705	99.238	106.986	91.7288	104.162
ILMN_1651513	179.786	178.373	206.214	191.105	210.647	213.291	179.62	233.296	168.093	177.664	194.451	194.258	147.526	143.802	209.588	167.066	179.26	170.112	277.77	295.152	207.634	228.932	247.56	218.266	157.667	151.903	161.725	210.466	206.372	192.294	190.062	177.008	274.28	177.606	162.735	140.658	147.074	170.53	165.638	147.255	147.542	159.931	150.459	138.185	177.718	163.411	183.899	178.221	164.374
ILMN_1651520	101.179	100.448	93.5363	105.276	93.1475	104.119	101.799	103.827	97.9816	98.8088	98.1438	103.824	107.99	100.882	104.198	90.4443	103.217	101.91	104.233	95.6017	93.6807	100.87	97.0006	95.9246	97.5068	102.081	94.723	106.198	104.054	96.6305	92.3852	101.458	88.0707	105.075	93.0042	101.946	91.2793	92.5757	88.8065	96.3569	99.298	105.48	96.4861	96.6871	101.391	105.009	108.022	100.752	99.5157
ILMN_1651532	94.846	105.742	94.7503	97.2827	90.142	108.916	92.063	103.827	92.0372	94.4928	93.0834	89.9569	111.734	84.8349	96.7669	84.6232	94.1791	100.329	90.591	95.6017	90.0818	96.4094	98.3413	93.4938	89.665	90.7365	86.2342	94.0849	91.8633	99.133	94.9047	95.509	88.3354	93.0192	92.1039	94.0303	103.535	92.7754	97.3983	93.0124	100.098	86.8495	88.5345	91.3834	80.2678	93.2431	106.986	94.6954	91.6725
ILMN_1651535	117.759	146.746	117.067	106.002	107.293	121.378	113.516	111.864	111.471	131.283	109.257	112.384	115.555	117.043	106.634	107.065	113.684	114.499	105.885	107.385	106.048	126.104	107.748	114.763	113.875	112.456	104.183	104.217	114.125	132.698	115.931	126.314	109.805	102.181	102.468	112.154	104.924	112.858	99.8268	107.812	114.938	99.8931	108.122	119.073	110.362	117.754	102.029	101.142	113.289
ILMN_1651536	87.6842	88.8367	88.9311	90.9176	82.4936	93.2109	97.4739	93.1432	95.2932	95.0808	91.972	101.414	91.9737	88.6864	91.1459	85.9066	94.9618	91.8884	96.5391	94.8718	84.6149	78.8644	88.6471	85.341	97.1856	88.0752	82.1032	106.826	93.5859	88.0641	93.8328	99.8186	106.052	88.5167	89.2295	81.7947	83.2148	96.6074	98.8479	85.2038	87.7878	87.1754	91.8846	92.2475	94.9434	97.6064	83.4719	100.849	92.4066
ILMN_1651538	86.3037	79.1304	80.8281	78.628	85.1607	85.0873	87.675	82.181	79.0296	79.9751	82.4099	82.5583	107.99	78.624	82.0129	86.5437	84.1889	88.361	93.077	82.6167	91.3369	87.581	91.8468	83.8801	87.7189	85.0752	98.2282	84.9797	80.6246	83.7542	79.5148	88.1301	83.6967	84.5433	94.1254	84.9385	79.8381	79.3918	82.8177	81.8339	91.1327	89.1557	80.9366	86.4806	88.2596	78.0204	82.8299	90.3514	84.6792
ILMN_1651543	106.462	105.065	98.6746	100.641	99.6663	97.6974	109.707	96.5225	109.055	109.667	109.257	112.384	96.756	92.2959	98.3929	107.065	96.3389	100.329	104.233	89.4001	101.872	105.631	100.732	103.604	103.983	102.081	99.5922	100.973	108.481	102.62	101.406	106.55	99.9445	99.8665	106.168	104.648	92.0468	101.887	105.31	106.807	105.35	97.6297	99.7896	103.23	92.5926	113.049	101.523	107.384	102.345
ILMN_1651544	186.842	172.576	179.837	158.027	145.154	179.858	166.915	189.434	197.72	169.595	194.451	172.793	184.595	187.52	176.121	202.04	152.22	170.112	166.64	172.526	177.697	179.337	186.645	211.429	213.93	155.161	151.367	167.218	158.148	174.184	146.656	201.468	162.699	200.143	201.828	173.461	166.608	167.106	182.461	166.949	167.33	160.795	156.225	169.116	168.435	176.498	181.768	187.703	171.142
ILMN_1651547	113.947	105.742	114.172	108.131	115.128	113.359	108.882	112.796	112.401	111.982	106.944	99.7467	120.02	106.384	127.989	109.619	134.865	115.457	156.397	112.438	113.059	113.134	105.891	119.338	107.322	128.723	128.857	103.602	107.563	105.17	115.012	109.066	96.6594	109.674	101.283	119.276	106.732	103.661	103.531	135.378	137.706	106.158	132.642	132.912	121.407	129.201	117.489	108.402	109.846
ILMN_1651554	208.033	208.447	479.734	432.794	285.173	341.16	604.163	417.766	291.586	189.55	154.642	306.046	391.928	253.469	269.979	377.669	355.423	207.667	193.313	149.705	265.063	309.501	311.358	346.536	160.68	287.408	204.046	197.942	251.54	213.9	181.608	454.634	157.282	168.666	264.065	200.979	209.783	461.983	343.017	204.738	198.818	587.119	661.682	211.705	208.218	210.926	190.933	303.337	203.534
ILMN_1651557	366.631	329.512	230.911	213.773	290.882	309.12	207.38	185.603	286.094	305.941	298.991	283.633	337.117	358.364	197.239	215.37	264.606	225.141	191.592	200.728	320.133	346.839	310.384	278.352	314.943	252.433	230.011	265.681	285.259	209.71	212.702	315.241	182.632	317.411	234.724	225.607	225.116	252.742	304.425	281.261	266.26	224.661	315.803	238.331	232.489	266.217	183.899	192.079	258.576
ILMN_1651563	103.184	107.056	114.172	100.641	104.417	106.898	135.908	103.827	102.257	107.364	95.8303	110.63	95.2036	100.882	112.794	114.017	108.416	100.329	103.451	103.569	100.159	114.047	101.858	104.425	107.322	101.371	108.429	104.733	95.305	104.158	101.144	95.509	97.5244	100.644	113.691	109.274	107.749	109.715	106.354	110.638	104.402	111.93	100.303	114.486	105.23	110.893	117.489	104.859	110.998
ILMN_1651565	138.806	126.351	131.209	118.935	116.166	113.359	109.707	148.22	115.242	121.956	125.624	116.327	103.179	120.468	107.503	108.746	120.045	122.016	106.762	111.724	115.062	104.798	110.482	125.311	111.419	106.054	111.764	111.932	119.561	110.875	108.924	118.176	111.922	105.847	112.737	118.215	120.124	117.464	104.456	103.457	114.125	127.607	110.797	121.703	106.705	110.489	111.05	109.341	114.504
ILMN_1651567	99.2277	97.8671	105.279	103.971	95.107	100.279	95.3886	97.2548	92.0372	98.8088	95.0099	90.2058	97.57	92.2265	92.6448	98.9944	87.5435	101.91	111.822	104.308	94.8268	101.679	101.117	102.797	96.8449	106.882	102.207	108.178	106.563	101.306	107.228	96.4112	98.3571	102.181	107.159	88.8499	102.225	101.098	98.5338	99.2554	108.998	102.279	100.913	103.756	110.974	116.703	103.14	103.517	103.361
ILMN_1651568	106.462	100.448	118.169	95.3781	107.293	103.487	85.055	101.573	109.856	131.283	3329.91	3199.02	126.318	128.921	178.39	501.553	159.246	438.747	2073.27	1068.35	86.4379	82.3225	107.748	143.425	3803.53	111.572	117.556	2104.52	1886.2	237.836	438.465	406.56	906.925	3414.72	599.788	113.127	88.3178	84.8757	90.8661	180.053	141.496	5826.06	4859.33	103.015	104.379	178.326	138.757	117.133	90.1117
ILMN_1651569	106.462	109.146	99.9566	111.757	101.075	109.615	102.57	110.953	104.357	106.594	100.258	118.379	103.946	108.076	106.634	117.06	119.289	116.391	120.795	117.202	117.132	122.977	113.352	125.311	108.174	123.152	113.528	103.421	108.481	99.3154	108.924	104.892	109.805	102.181	111.808	108.35	96.8506	122.585	111.283	119.416	115.704	112.859	107.079	109.701	113.377	115.667	111.05	107.384	113.289
ILMN_1651574	83.2062	90.9262	81.8852	77.5931	77.5716	82.9028	87.7468	77.863	80.0081	84.0136	77.8643	81.2545	79.0489	77.7727	91.8526	79.754	84.5024	80.809	79.3278	89.9325	93.4319	81.5987	93.6571	76.8649	82.8772	92.2927	75.3393	82.1053	78.5963	80.5716	77.7763	85.8812	84.3941	91.7766	77.2807	101.026	81.7724	82.6128	85.6066	88.9904	92.4378	94.4961	91.7787	79.6575	75.2362	92.1245	80.8682	78.162	77.5468
ILMN_1651576	108.607	116.041	108.747	110.975	127.418	114.161	109.707	116.954	117.352	108.866	97.3791	109.797	108.792	108.076	101.729	108.746	112.988	104.303	113.495	109.584	111.376	127.864	117.369	103.604	121.41	113.235	106.718	111.932	100.75	107.98	108.924	109.066	110.478	111.878	113.691	108.35	107.749	103.661	111.283	112.551	102.146	117.97	107.437	107.788	107.265	105.009	103.243	115.017	112.154
ILMN_1651582	115.643	129.57	114.172	114.93	116.166	105.476	108.882	165.605	104.357	110.454	114.015	114.214	108.792	119.316	114.533	107.065	112.208	105.089	110.139	98.1029	110.491	122.977	117.369	132.484	119.154	111.572	116.479	120.008	110.286	121.639	108.924	123.894	110.478	105.847	114.54	104.648	116.419	103.661	120.683	114.363	108.094	108.099	110.797	113.465	98.043	109.528	114.09	96.7799	115.711
ILMN_1651584	113.947	116.965	108.747	110.245	147.368	114.161	108.882	100.139	122.637	108.866	114.758	111.48	111.734	114.073	91.8526	104.618	100.996	117.459	108.469	102.025	112.214	113.134	105.448	111.1	99.6525	102.883	99.2755	106.648	104.244	110.875	113.16	97.2468	98.3571	100.644	89.6265	107.418	114.063	108.753	102.682	111.647	105.35	102.279	116.675	109.39	102.297	107.612	103.997	106.41	109.846
ILMN_1651597	86.9464	103.73	91.7961	94.0833	98.996	93.8096	96.7025	96.5225	97.2688	97.4558	103.181	103.824	98.3546	94.9674	94.2788	88.0427	93.4192	98.7575	103.451	95.6017	99.3696	102.038	98.2511	88.6196	93.0529	89.476	88.2462	100.397	100.75	93.5664	99.5098	112.44	88.3354	94.0179	104.322	89.5098	97.3795	85.8347	100.464	78.8586	97.3675	93.529	102.736	98.2374	100.232	94.5109	89.2938	99.3526	98.4774
ILMN_1651599	97.3964	97.8671	86.3307	91.5368	97.0811	89.505	91.2012	87.9366	90.7133	96.127	92.5318	92.7435	97.57	93.3964	89.493	85.2906	99.473	87.1596	80.9698	101.271	90.4788	93.347	90.3033	98.3077	87.6294	80.3273	89.783	97.1981	85.2477	80.5053	93.8328	94.9652	81.1741	96.8107	85.6258	84.4652	89.9911	78.364	92.2275	95.8635	95.1106	85.5913	93.6433	79.0804	90.2153	91.3232	91.9583	93.657	91.4863
ILMN_1651604	85.8425	87.5327	79.8134	93.4707	84.4805	89.655	80.232	87.3812	85.405	79.9751	87.0592	90.9606	81.8525	92.0881	96.7669	80.6371	83.2746	82.9582	82.6909	96.4065	86.8165	80.8575	85.3183	83.2525	79.2273	79.6701	83.628	88.8442	81.1152	89.9524	94.4861	77.8877	83.1212	79.044	81.9185	82.8127	75.7689	82.1387	79.0472	83.2883	80.7923	77.6132	83.2637	77.0649	81.8744	77.3105	82.6553	87.7949	80.0493
ILMN_1651606	109.299	111.981	126.284	116.761	119.606	121.378	123.356	119.447	141.622	115.448	111.54	110.63	121.635	111.373	109.241	114.017	120.906	119.68	118.69	114.462	120.639	122.977	102.884	120.619	123.453	126.609	117.556	110.08	119.561	123.043	115.931	118.176	115.155	115.618	112.737	106.502	116.419	117.464	119.287	108.792	115.704	110.98	114.295	107.671	118.735	98.1382	125.09	110.273	119.958
ILMN_1651608	111.533	110.49	107.368	109.529	110.185	125.491	119.82	107.678	103.669	115.448	104.652	111.48	108.792	108.076	108.389	108.746	110.671	102.722	110.139	104.308	118.162	107.511	110.482	128.965	112.23	109.232	111.764	112.818	109.37	95.2258	108.924	110.688	103.791	103.678	100.142	110.211	105.84	110.784	112.329	114.363	103.158	102.967	100.913	109.39	99.3443	96.4823	108.022	123.808	110.998
ILMN_1651609	89.3542	92.8048	90.4251	85.4761	83.4884	87.9658	97.4739	90.5488	94.6556	92.1073	91.5407	85.7375	95.9833	81.0826	93.473	82.2931	82.098	81.9056	86.281	83.4869	81.2919	87.1038	92.1882	86.5618	92.5693	82.476	85.1272	99.2349	89.7701	88.3779	84.3236	94.6968	100.724	82.7362	91.0041	91.0068	88.5315	90.389	88.9167	100.957	95.4983	86.5135	95.6106	88.6034	87.4428	83.0708	85.2098	91.6316	84.2645
ILMN_1651610	252.3	215.866	373.698	319.011	184.668	275.967	310.965	289.832	264.474	227.945	222.716	169.268	266.427	267.356	158.742	223.13	620.527	281.275	203.418	159.412	224.608	231.265	277.287	214.864	227.101	316.554	252.829	209.59	225.938	244.603	260.27	215.161	149.009	251.485	182.873	214.907	195.499	200.254	196.641	216.454	231.341	196.438	292.11	259.662	218.933	241.337	230.178	217.745	208.58
ILMN_1651617	107.912	108.476	118.169	107.414	107.293	104.119	113.516	113.683	118.511	114.502	106.126	114.214	111.734	112.223	100.877	107.065	104.683	109.238	106.762	112.438	99.3696	126.104	103.53	106.886	114.703	100.665	106.718	103.144	104.829	99.503	110.653	110.688	106.846	105.847	108.164	114.069	117.612	95.5828	114.448	102.208	86.4876	98.7714	100.303	101.263	93.6371	101.309	113.104	97.6398	110.998
ILMN_1651624	96.7511	109.146	89.7614	94.0833	91.2899	93.8096	96.7025	88.54	90.5018	94.9335	96.7571	101.414	91.9737	97.8145	92.6448	95.8881	91.6325	99.5495	98.2831	98.1029	96.112	103.541	94.6249	91.9429	90.0372	92.623	95.6715	88.0995	90.9784	98.8712	90.2795	106.55	84.1289	99.8665	86.5314	86.9172	88.7479	101.887	101.973	88.7657	92.4378	98.056	94.0784	94.6536	90.1	98.8326	91.8679	98.4888	94.3828
ILMN_1651628	244.786	283.515	273.203	293.373	217.826	250.538	116.945	134.481	227.972	276.536	342.534	361.355	278.548	283.558	394.776	340.308	329.197	306.046	356.417	357.355	308	282.962	265.505	291.845	384.613	277.546	271.96	275.188	242.939	282.055	254.55	340.792	380.551	377.292	388.466	281.828	238.853	233.625	250.141	317.923	322.7	451.385	426.367	256.268	276.016	304.062	232.095	230.557	262.609
ILMN_1651636	100.536	84.7721	81.6826	82.5051	84.2785	82.4744	92.6887	89.6968	86.0549	81.8234	80.6256	85.6555	85.1259	87.0351	82.3364	94.4843	91.4716	101.91	89.6864	90.2784	100.159	89.9518	89.276	96.1508	83.6537	91.2603	79.344	85.6208	102.352	92.1637	96.767	87.9488	87.8049	85.3661	83.6732	86.825	91.6689	88.8191	95.5839	92.6231	104.881	85.3626	88.2105	83.8	94.5797	87.5382	99.8737	91.7288	102.345
ILMN_1651637	120.057	116.041	121.846	114.93	113.375	120.07	150.423	112.796	116.294	147.215	119.139	137.465	117.035	117.043	111.005	114.936	125.329	118.593	120.795	105.803	108.709	114.047	133.941	139.911	115.61	115.717	135.577	114.714	116.238	132.698	118.923	121.741	109.111	132.35	114.54	128.051	132.955	132.293	116.76	129.071	113.289	135.063	113.415	106.129	117.541	115.667	130.659	108.402	117.04
ILMN_1651641	125.872	123.731	115.066	121.374	139.282	134.96	125.459	122.502	114.189	129.551	117.249	114.214	109.526	124.55	105.806	115.935	120.045	123.352	114.286	116.446	130.337	124.513	120.736	128.965	116.568	113.235	135.577	115.707	115.138	132.698	126.932	115.142	104.537	110.387	105.235	128.051	128.675	113.895	120.683	114.363	109.875	108.997	108.953	123.028	99.2397	108.03	125.09	111.202	115.711
ILMN_1651642	84.39	85.4378	92.3929	90.2857	88.8678	87.893	87.2516	86.4577	88.9771	89.844	85.9641	102.221	92.7674	99.3058	82.8119	89.1196	103.947	92.0314	90.591	99.6682	94.3296	104.024	83.5639	92.8465	88.0812	102.081	94.3062	104.384	93.101	89.5377	95.2418	91.9899	104.537	88.1896	104.322	85.3195	96.1489	95.8553	102.478	110.638	97.6787	94.5961	101.325	97.1185	100.357	109.036	98.1001	99.961	86.6109
ILMN_1651643	81.1507	80.7594	88.3949	79.4432	86.0482	80.5576	78.4614	91.9179	77.3225	80.9871	79.8908	79.7868	85.8249	76.9215	88.6324	81.4797	81.4703	84.7916	84.8431	89.2208	90.3787	81.5987	82.5709	76.5776	82.5552	85.0752	72.9227	78.9629	91.8633	86.7536	83.4712	80.3921	88.1591	90.5591	83.7665	84.0019	80.0681	79.5288	81.3945	82.2376	91.8411	80.4505	85.9912	75.6256	78.1349	82.7908	74.2676	83.9092	84.163
ILMN_1651652	109.299	109.803	104.59	127.444	117.229	106.898	116.945	104.54	104.357	107.364	119.139	111.48	101.575	107.24	103.42	108.746	90.5331	109.238	100.852	106.59	102.76	109.281	108.638	98.3077	124.491	106.054	122.355	124.488	101.19	102.525	99.9043	113.294	120.452	129.809	110.898	101.946	103.95	107.707	110.17	108.792	108.998	99.9946	108.122	106.234	111.181	103.509	110.042	102.246	113.289
ILMN_1651656	86.9464	83.1315	87.6846	86.2082	89.6174	88.7675	94.7028	90.5488	86.633	91.2028	96.6751	84.3649	78.0931	88.3846	96.7669	95.1759	89.6362	82.8199	83.9883	88.9518	86.0558	81.9526	86.2138	99.7276	89.7582	99.7746	80.0359	97.8831	93.7862	91.7432	92.065	90.1269	94.1807	86.4218	82.6155	80.3665	85.5532	82.6948	90.0071	91.3235	78.3999	82.9276	78.2807	89.3619	83.8894	91.2254	81.8354	89.714	91.2948
ILMN_1651657	104.46	120.21	114.172	105.276	112.487	112.558	106.43	110.131	109.856	109.667	108.474	116.327	108.792	102.415	116.482	118.163	106.179	110.939	112.665	109.584	113.059	111.157	110.482	119.338	111.419	110.794	113.528	115.707	123.338	115.777	102.973	105.717	113.303	115.618	111.808	115.041	120.124	110.784	105.423	113.426	117.475	112.859	116.675	112.487	113.377	115.667	117.489	121.589	109.846
ILMN_1651660	93.6415	94.694	89.1248	92.8063	94.4403	95.0708	94.7028	86.8847	89.8587	100.932	93.0834	96.4943	91.2069	86.9543	92.6448	86.2225	98.6742	92.7286	92.2857	100.479	98.2146	98.0684	94.5357	87.3124	83.4755	91.975	93.1485	93.7017	97.7682	89.3276	94.1548	80.3921	91.7497	89.5466	90.6065	89.8887	85.5532	91.6254	88.5848	91.127	79.9773	86.6266	80.2699	88.6034	92.1841	99.7611	90.1646	89.714	88.1635
ILMN_1651662	90.0863	92.8048	87.6846	86.6444	89.6928	85.1585	92.6887	86.9559	89.7202	94.3496	80.0034	82.8923	103.179	89.4317	89.493	96.6795	80.4663	85.7077	99.1212	94.8718	97.7301	84.5908	88.342	93.0652	86.4854	92.877	94.8908	90.7292	92.25	88.4831	81.7659	88.1301	93.3028	83.8898	88.3063	93.432	88.7479	82.6948	90.115	91.4202	88.589	93.0942	90.0984	93.8013	96.6888	86.8779	80.3052	83.6403	92.7929
ILMN_1651664	86.1726	80.7594	94.7503	84.3295	83.9454	83.7552	94.7028	87.027	88.0855	87.9435	86.0431	92.7435	88.7071	87.918	83.4701	86.6248	95.6711	84.3067	107.643	92.1443	87.0045	82.3988	91.4102	87.5696	90.2231	87.7151	94.2235	88.8442	95.0333	92.9881	85.7852	88.3974	91.3881	96.1146	91.6639	84.8435	89.0785	83.2089	84.0492	98.1681	101.554	79.6003	83.0672	96.0456	97.7201	95.7646	87.392	83.5519	80.5611
ILMN_1651672	111.533	101.109	110.879	108.826	111.671	108.263	111.528	110.953	124.001	108.866	101.724	98.1132	99.9879	104.006	106.634	102.228	103.217	113.532	103.451	102.025	109.562	107.511	109.576	107.774	105.637	99.6841	107.596	105.571	115.138	114.763	108.094	118.176	102.257	106.634	109.999	119.276	104.718	103.661	104.456	100.661	118.309	104.947	107.315	113.465	107.152	109.623	106.986	105.212	108.751
ILMN_1651680	16098.5	15426.1	18664.2	15666.1	15855.1	13915.2	12734.4	11751.1	21657.4	15268.4	17399.1	21869	24161.5	15439.2	20584.1	18793.2	25401.4	18678	19499.1	19790.5	15943.9	15469.2	15115.7	13515	17573.3	22243.2	18312.7	17499.6	21479.2	14462	16742.8	14187.3	21253.1	16979.3	18393.9	16390.2	16625.7	16393.7	19884.2	15955.8	19115	19591.9	23930.8	17890.8	16475.7	16107.2	17125.8	17809	20213.5
ILMN_1651681	96.7511	103.091	98.0366	98.6291	122.225	96.2965	104.053	104.54	100.052	95.5773	95.8303	99.7467	91.2069	98.568	96.7669	96.6795	95.6711	95.5421	110.948	91.3813	95.2491	94.9662	90.2057	106.886	99.3785	90.8268	89.4944	110.998	96.0543	107.98	98.2375	85.4568	98.3571	93.2981	89.6265	101.026	98.9295	96.0333	91.9251	100.563	90.1773	100.201	95.3006	90.2516	95.52	99.8665	103.14	105.535	97.4569
ILMN_1651684	149.664	143.767	181.41	134.662	181.129	192.011	179.62	161.313	141.622	163.008	157.465	161.002	164.078	188.641	171.353	193.641	156.928	181.526	187.175	188.223	163.101	147.109	224.032	199.022	190.055	146.718	151.367	138.371	146.992	149.032	158.267	164.417	182.632	185.439	151.274	152.347	149.809	185.057	172.018	190.667	159.006	168.962	155.546	194.812	173.122	168.045	177.359	153.707	177.999
ILMN_1651685	110.733	106.383	109.47	102.604	101.075	105.476	105.6	100.139	100.052	98.8088	102.455	101.414	103.179	92.1573	105.002	101.41	100.996	104.303	100.852	98.8899	97.1747	99.3561	102.146	94.0999	103.127	98.8013	105.885	101.167	104.829	100.646	108.094	105.717	101.492	98.4434	103.393	92.1408	103.535	96.6074	94.906	101.999	111.511	102.662	89.5318	98.439	105.698	99.5498	102.238	102.715	107.638
ILMN_1651690	105.119	99.1474	105.279	105.276	114.204	116.849	104.772	124.277	105.086	117.361	106.944	111.48	110.25	109.708	131.626	125.69	106.179	101.113	116.038	107.385	105.199	110.197	107.748	123.528	109.75	102.883	111.764	123.47	113.134	113.741	97.1164	105.717	109.111	110.387	108.164	103.79	107.749	121.237	119.287	112.551	113.289	96.6582	108.953	117.852	106.815	120.514	111.05	124.994	115.711
ILMN_1651692	181.265	172.576	142.482	118.935	149.648	199.033	164.271	146.143	210.33	198.786	144.812	170.449	242.682	211.706	151.226	177.047	229.184	241.908	217.274	221.701	220.311	187.539	170.582	178.954	155.486	193.031	170.845	197.066	251.54	176.354	170.716	130.09	211.221	156.743	145.217	193.409	208.692	152.348	154.805	203.023	183.73	168.962	185.78	192.611	167.265	188.552	151.334	142.895	203.534
ILMN_1651693	98.5965	109.803	119.288	109.529	110.185	117.765	104.772	114.624	114.189	124.89	108.474	116.327	113.991	138.367	127.989	111.276	104.683	113.532	123.845	116.446	113.059	118.733	122.006	132.484	117.459	113.235	107.596	107.207	114.125	116.872	112.339	105.717	119.836	111.083	117.526	120.561	116.419	114.986	109.17	111.647	114.938	122.191	119.019	114.486	111.181	116.703	109.071	107.384	119.958
ILMN_1651699	189.487	182.53	181.41	180.084	171.824	170.011	192.132	179.738	134.378	171.243	183.888	132.121	143.397	166.483	134.251	141.417	149.769	132.841	124.993	125.154	147.559	169.137	142.731	160.457	137.379	148.497	144.154	141.986	142.801	147.935	135.088	155.325	124.674	147.263	137.277	129.204	115.243	119.832	135.925	114.363	120.629	133.976	130.45	109.281	121.407	118.718	120.064	109.341	108.751
ILMN_1651705	5815.35	5460.28	4493.08	4100.17	5035.96	5503.48	4067.53	4736.8	3645.76	4706.32	1638.29	2339.48	2310.63	5850.18	2974.66	2598	2495.31	3975.76	1057.55	1665.52	5908.31	7488.63	5548.58	6955.94	1849.36	3676.96	4453.45	1602	1136.15	5120.3	4577.79	3644.91	1557.46	1733.61	4774.45	6028.75	6426.81	6193.13	4216.8	4027.79	5102.04	1847.71	1742.85	6918.63	7643.04	3914.59	4143.48	3209.48	6700.56
ILMN_1651708	98.5965	103.73	107.368	103.971	100.372	96.2965	104.053	106.847	103.669	92.2388	98.1438	94.093	97.57	108.076	105.002	100.608	106.179	101.91	93.9258	99.6682	98.0183	96.4094	100.343	98.5705	103.127	98.4747	99.2755	99.3331	91.1758	91.573	95.4958	85.6254	92.5472	93.4393	90.4084	100.109	102.322	103.411	98.232	105.79	99.088	107.235	104.286	102.679	105.815	114.754	110.042	101.142	89.8864
ILMN_1651710	109.299	105.065	104.59	108.131	117.229	102.842	113.516	128.087	115.242	101.635	110.03	111.48	120.826	99.3058	121.943	142.541	116.824	111.765	113.495	130.693	106.048	106.589	98.3413	103.604	113.875	109.232	97.6582	114.714	116.238	108.927	113.16	120.504	121.087	117.215	128.22	121.682	102.127	111.866	103.88	107.812	104.511	97.5198	125.212	100.192	102.791	107.287	110.042	108.402	96.3656
ILMN_1651711	97.3964	97.2134	96.7546	98.6291	98.996	90.8094	100.295	103.827	93.362	100.243	98.7782	96.4943	105.564	97.0234	94.2788	101.41	110.671	97.1292	104.233	101.271	102.76	88.7532	100.25	98.0759	93.0529	97.9086	99.1039	105.834	86.2348	96.8302	92.55	105.717	88.8608	97.0515	101.614	92.4755	98.225	79.8029	112.329	107.812	92.8667	95.4077	97.7845	117.852	99.9899	88.2065	98.3947	100.061	89.551
ILMN_1651712	121.447	100.448	105.279	117.789	103.103	110.981	98.2433	132.32	106.692	101.635	111.54	117.339	129.352	108.885	119.653	111.276	114.404	108.435	103.451	131.382	108.709	118.733	113.352	112.044	110.593	116.558	104.183	105.834	111.218	100.351	108.094	127.603	131.566	114.171	118.532	119.276	121.492	119.832	113.357	119.416	122.42	123.186	100.913	111.513	125.115	127.458	117.489	104.859	112.154
ILMN_1651715	91.988	108.476	93.5363	98.6291	92.5176	91.3969	104.772	92.5249	97.9816	94.07	93.0834	86.6369	107.99	97.8145	97.5594	88.2103	101.728	91.4434	105.045	100.479	90.0818	97.3847	99.534	97.7834	83.4755	91.1763	96.4848	102.681	97.8652	86.0542	102.973	95.2439	99.1522	111.878	98.6141	95.9286	110.899	101.887	91.9251	94.4836	107.131	94.5961	92.9988	99.8654	87.6786	95.5574	111.05	88.009	99.051
ILMN_1651717	85.6433	92.8048	96.7546	97.2827	91.2899	95.6773	93.3562	87.6614	94.6556	92.9081	92.9463	96.4943	97.57	93.3964	98.3929	91.7507	90.5331	86.9875	88.8338	91.8898	101.005	92.3032	86.6022	90.5375	87.99	92.0535	88.1502	91.3707	88.9308	91.0341	96.2839	92.634	106.052	92.1979	95.1882	87.1927	87.4806	91.721	88.9167	80.1731	101.256	81.4798	90.666	91.7129	95.52	97.271	111.05	101.242	97.4569
ILMN_1651719	806.499	762.866	1035.21	925.253	820.616	783.429	797.978	882.293	903.388	807.307	915.29	690.291	927.697	854.848	590.14	713.585	773.946	716.744	888.207	648.761	707.487	902.346	812.374	1175.3	1215.1	834.43	754.349	561.521	794.174	717.514	811.821	602.482	680.581	1115.89	502.524	824.523	854.455	1029.88	1091.67	891.765	867.628	784.346	908.095	785.572	756.903	893.185	1014.71	1076.74	885.58
ILMN_1651727	83.2659	90.9262	94.7503	88.6843	93.1475	89.958	81.2032	92.5249	90.5018	102.375	90.1779	85.2472	85.8249	82.0655	88.6324	92.8292	94.1791	82.6839	121.861	156.356	83.6905	92.1531	87.9444	85.0159	97.1029	96.5071	92.2679	92.87	88.616	84.1332	92.8805	100.649	165.743	96.1146	88.3063	95.6756	90.6585	88.7053	93.1084	79.9531	86.4876	83.7756	94.893	97.8386	95.1806	94.2858	89.7325	97.5365	88.0612
ILMN_1651735	2150.89	1948.42	2504.72	2421.9	1611.81	1249.18	2054.31	1957.62	1998.69	1572.32	1589.11	1750.53	1688.83	1559.35	1324.47	1910.71	2063.82	1934.72	1559.84	1373.44	1622.64	1639.53	1214.01	1025.76	1263.06	1881.26	1547.55	1852.15	1584.71	1792.96	1901.76	1482.08	1435.04	1202.7	1907.73	1738.63	1662.56	1629.3	1724.31	1458.01	1572.46	1458.33	1710.04	1831.66	1824.75	1554.04	1907.21	1765.85	1510.15
ILMN_1651737	110.733	94.694	108.086	108.826	107.944	108.263	99.5927	102.333	102.257	113.609	101.724	110.63	110.25	107.24	104.198	99.7858	110.671	110.939	126.233	120.597	126.03	108.39	95.4907	153.21	98.5583	112.456	111.764	151.611	135.759	115.777	102.164	105.717	131.566	102.181	92.6303	148.971	114.063	107.707	109.17	120.49	100.625	101.253	99.6904	105.513	113.377	124.578	103.243	101.962	130.336
ILMN_1651741	91.4818	93.4215	96.0787	111.757	105.839	109.615	100.295	96.5225	98.6673	94.7855	101.724	101.414	97.57	103.223	105.806	95.8881	97.9079	99.5495	109.34	115.161	96.9908	97.6523	104.605	99.7276	93.1373	95.8595	98.3976	97.0954	89.6664	102.146	94.4861	96.4112	94.1807	95.7386	99.551	101.946	102.71	97.8762	108.136	108.792	108.998	108.997	106.273	101.038	104.477	109.036	100.921	114.058	104.539
ILMN_1651745	116.661	120.21	110.879	122.594	105.839	111.762	132.758	101.573	151.806	117.361	110.795	113.301	106.338	111.373	116.482	115.935	120.045	145.581	129.502	106.59	172.827	166.173	105.802	256.813	109.75	113.235	103.444	113.727	108.481	107.98	108.924	118.176	101.492	115.618	97.733	142.803	137.35	154.474	114.448	100.858	106.234	103.072	114.295	138.185	149.72	105.843	112.105	129.787	183.493
ILMN_1651752	90.153	83.9388	91.1441	80.9134	79.3817	86.4463	83.488	86.6712	80.7509	83.6464	78.9907	81.3143	87.7218	90.1398	77.1149	82.8811	84.0332	89.1946	86.462	94.1128	91.5055	93.6023	78.1627	81.2152	83.2139	94.042	96.8354	95.1058	93.0059	81.2445	79.8167	93.9548	94.1807	91.8477	88.8246	101.946	90.8707	83.9577	86.4989	94.1805	92.6492	82.8374	97.2148	94.1068	91.341	97.7161	93.6491	85.7165	84.163
ILMN_1651758	88.7723	92.1665	83.8917	91.5368	93.8071	90.1883	94.0386	88.6071	91.415	83.433	87.7448	97.2974	95.9833	86.2245	84.4342	95.1759	100.252	91.8884	104.233	94.1128	89.7916	94.1967	96.5807	91.5433	99.5621	92.877	85.3082	90.4071	97.3026	85.8507	91.1107	88.1301	91.7497	91.7051	92.815	83.4699	87.0658	96.2147	87.443	89.3255	92.7575	99.0807	89.0836	84.584	91.341	92.23	90.5882	93.2559	94.5844
ILMN_1651760	90.9314	83.3156	94.1282	88.8976	86.3885	96.2965	84.6273	89.7748	86.2715	88.7378	92.1133	91.6133	91.9737	90.4762	82.4693	95.8881	87.7928	92.4513	92.2857	87.3418	95.5084	88.7532	98.4332	93.279	101.648	86.3605	95.9438	98.3987	95.2145	87.7541	107.228	92.8821	87.3612	101.416	91.6639	100.109	93.2013	91.3327	90.7589	96.1592	96.3102	90.1634	85.6854	88.6034	88.1441	86.9878	96.1261	86.7374	91.4863
ILMN_1651763	125.872	124.933	110.206	116.761	120.894	126.982	107.196	114.624	118.511	115.448	119.139	118.379	113.252	132.367	111.924	119.192	114.404	108.435	112.665	113.171	123.322	111.157	114.305	123.528	112.23	113.235	121.086	132.207	127.123	113.741	114.067	113.294	113.938	108.925	113.691	100.109	114.063	109.715	103.649	107.812	108.998	112.859	103.33	116.671	114.315	112.613	101.323	119.314	123.137
ILMN_1651767	189.487	189.203	204.966	168.598	165.97	166.674	153.08	165.605	190.769	188.139	239.385	206.611	241.862	185.276	172.563	196.772	213.688	183.685	231.662	241.464	176.497	184.89	184.602	191.262	257.796	236.146	221.101	205.122	247.659	206.606	216.389	187.311	221.397	258.042	169.916	198.83	184.003	195.281	198.611	226.431	182.937	209.507	218.751	207.153	207.122	204.37	212.624	200.71	176.626
ILMN_1651769	193.37	244.022	211.094	175.305	239.327	229.75	189.745	144.005	200.737	174.491	145.778	181.73	166.511	212.766	156.68	189.595	208.451	205.403	177.564	198.26	202.443	226.615	219.007	210.281	168.241	196.531	184.653	173.77	175.675	231.109	187.258	142.651	187.027	153.55	177.894	183.762	181.555	170.53	199.595	175.542	194.43	189.754	181.197	199.24	176.585	187.742	177.359	194.654	194.37
ILMN_1651771	99.2277	94.694	100.603	97.9585	100.372	91.5333	94.0386	98.7177	100.052	98.8088	89.4582	95.6823	95.2036	91.8797	95.932	97.4636	86.0067	92.0314	97.4198	96.4065	95.7688	95.4115	103.069	99.0393	94.6743	92.962	101.081	102.036	97.7682	106.079	100.315	93.3897	98.3571	99.8665	103.393	79.4266	102.911	86.048	101.449	92.7193	94.6766	86.9593	97.8914	92.2475	105.463	99.8665	90.3775	91.7288	88.5776
ILMN_1651776	298.606	248.997	161.581	168.598	206.141	237.525	246.254	146.143	328.808	240.847	296.052	263.566	392.795	275.066	170.138	208.281	362.035	300.06	358.163	248.248	227.868	211.323	215.015	157.602	303.095	291.855	232.052	238.336	316.753	242.656	253.612	158.516	258.938	293.538	166.314	267.941	231.889	159.584	173.261	305.617	285.511	256.782	311.611	267.539	218.933	279.101	192.869	184.97	255.89
ILMN_1651787	102.523	103.091	93.5363	107.414	103.103	109.615	112.494	114.624	93.362	101.635	104.652	108.078	112.508	117.043	108.389	105.393	114.404	108.435	114.286	116.446	115.062	113.134	110.482	102.026	118.256	102.883	102.673	106.014	106.563	112.763	101.144	114.223	113.938	119.769	115.464	114.069	116.419	118.588	108.257	110.638	116.563	127.607	115.08	105.513	115.396	113.049	117.489	112.163	117.04
ILMN_1651788	337.079	363.656	432.688	554.399	380.853	317.693	403.218	399.999	343.576	338.814	949.734	904.909	325.857	364.744	426.977	477.116	281.181	354.081	317.062	318.231	340.653	318.871	324.954	351.681	942.701	358.345	421.214	480.056	429.447	429.499	436.825	632.02	287.482	877.478	512.871	422.411	454.996	536.67	526.651	557.705	488.825	445.731	383.982	433.793	441.29	522.892	588.202	504.858	439.144
ILMN_1651789	105.821	101.109	98.0366	101.914	101.075	104.813	101.031	105.277	101.528	99.5449	102.455	100.606	97.57	100.1	215.106	124.282	102.485	103.531	120.795	593.796	96.3677	97.1124	105.537	106.053	106.472	100.24	107.596	96.3889	103.963	99.503	113.16	88.2199	639.146	106.634	100.046	101.026	105.84	116.216	104.456	107.812	100.843	92.0289	95.7125	93.397	94.9434	101.519	153.503	184.038	98.3777
ILMN_1651792	101.179	105.742	93.5363	113.352	107.293	95.6773	99.5927	111.864	101.528	98.0967	101.724	108.078	87.8075	107.24	112.794	106.219	86.9714	97.1292	99.968	92.4824	98.4081	93.9431	99.7116	93.4938	89.7582	93.6338	105.885	99.5265	97.4847	95.4075	97.4511	137.357	111.922	97.832	127.183	112.154	100.468	111.866	106.047	99.1534	104.128	105.155	97.1033	117.852	98.2631	99.5498	108.022	121.589	109.846
ILMN_1651799	526.37	612.791	625.291	467.579	671.999	809.711	410.227	470.13	524.785	543.707	297.027	285.849	430.46	506.078	236.977	247.557	345.042	383.102	200.059	150.306	439.803	630.22	760.509	203.455	222.655	323.6	355.482	163.617	227.737	399.076	350.47	161.797	149.58	252.133	154.807	203.099	240.025	295.955	360.694	190.667	216.438	193.947	227.767	210.569	252.811	218.509	171.719	144.897	182.119
ILMN_1651800	94.846	98.512	97.3892	101.265	110.926	107.596	101.031	144.005	107.5	108.133	101.724	157.721	118.531	125.867	139.564	153.462	114.404	108.435	131.27	147.914	131.917	145.563	152.973	136.159	133.99	139.137	150.247	181.01	151.086	131.345	111.463	216.651	152.492	141.153	236.166	145.827	164.276	200.254	160.673	163.95	164.961	203.831	199.676	158.179	163.792	159.898	143.552	142.895	168.416
ILMN_1651806	94.2428	96.5729	96.0787	94.7023	94.4403	105.476	96.7025	95.2058	93.362	94.5652	94.357	91.3728	97.57	98.568	80.3417	93.0795	113.684	101.113	93.9258	94.1128	88.768	99.3561	93.8367	102.026	90.9639	95.8595	93.0618	100.581	84.7469	96.5331	92.1439	89.9504	96.6594	91.0565	102.468	95.8451	93.401	92.5757	89.7904	90.5139	96.5233	81.399	95.3006	97.9385	94.4586	89.5781	98.3947	91.2206	97.7669
ILMN_1651811	94.846	91.536	98.0366	98.6291	91.907	95.0708	111.528	97.2548	91.415	93.527	100.258	103.824	97.57	94.022	120.876	87.7901	106.918	92.7981	94.7918	95.6017	91.8233	96.7535	108.638	97.8568	94.0777	86.5417	93.9766	110.08	91.0772	102.62	100.065	94.5257	99.9445	95.8179	93.944	93.432	101.417	104.567	97.9313	95.125	107.131	94.6952	98.1928	96.9035	98.5949	93.6435	113.104	97.7398	105.459
ILMN_1651817	96.0933	95.336	98.0366	101.914	98.996	95.6773	101.031	93.1432	92.6995	108.133	102.455	103.824	102.372	97.8145	94.2788	92.9126	89.7992	92.1022	97.4198	87.8286	94.5775	102.038	97.305	106.053	92.5693	99.5111	87.7667	88.4192	99.5565	94.1308	103.834	92.4712	98.3571	88.6794	83.1271	86.4534	89.6462	86.9901	89.2454	89.5465	89.849	119.936	129.736	104.156	95.9369	93.5412	100.818	87.0518	89.2202
ILMN_1651819	301.116	296.559	362.583	327.563	273.492	320.15	207.38	255.793	299.709	288.479	325.341	327.551	397.97	333.845	268.996	249.504	389.176	294.995	566.631	339.753	360.872	351.509	353.231	482.772	326.873	305.993	276.886	269.647	218.44	181.692	182.561	278.55	284.629	315.477	234.004	299.218	331.574	300.09	325.474	334.469	340.124	416.282	397.781	335.784	308.813	305.67	336.791	346.65	305.494
ILMN_1651826	745.696	740.911	176.61	165.433	846.725	777.443	347.564	144.005	976.585	909.888	537.695	703.426	1218.94	733.677	176.121	195.722	1390.67	1314.88	2173	3412.94	857.201	827.893	813.322	250.336	521.532	903.457	761.792	1020.07	1438.27	856.761	795.701	197.454	3318.59	503.945	215.182	971.506	965.817	204.195	237.311	797.113	716.783	280.759	900.186	1135.57	882.335	798.124	255.079	212.361	970.204
ILMN_1651828	146.247	197.012	239.196	293.373	181.129	166.674	240.416	306.14	145.062	134.887	201.072	182.784	171.495	163.921	370.755	396.648	128.05	147.887	267.009	347.7	166.677	158.852	172.884	234.545	215.387	129.688	134.297	268.855	180.851	146.866	160.142	240.871	312.579	199.52	259.4	141.756	116.419	258.232	258.104	149.005	145.296	259.36	214.532	131.519	159.319	156.606	240.859	230.557	164.374
ILMN_1651832	708.709	775.082	599.889	398.278	853.25	1004.29	762.157	534.763	933.65	1120.58	2200.7	1781.57	898.223	1299.92	854.771	903.189	1032.86	1066.08	1083.79	886.516	1327.98	1025.36	925.917	753.383	3091.9	764.283	769.245	1345.34	1204.18	725.747	905.256	530.998	798.208	2946.49	761.288	933.284	918.501	618.912	577.97	802.189	692.052	744.461	844.757	883.594	778.242	808.819	565.532	578.865	768.341
ILMN_1651838	450.278	487.377	412.393	280.211	636.885	569.364	316.151	243.596	458.104	372.822	460.828	619.649	290.557	543.577	291.394	238.01	311.178	500.486	217.274	473.919	315.682	420.532	608.309	341.344	531.881	237.83	252.829	190.265	189.644	379.325	387.739	477.463	430.357	465.346	460.529	657.957	679.277	228.455	138.692	345.333	280.993	785.145	531.562	589.358	608.207	336.369	986.516	838.171	1048.06
ILMN_1651846	101.844	97.8671	96.7546	102.604	92.5176	104.119	98.9118	106.847	96.5589	100.243	111.54	95.2159	93.59	112.223	104.198	91.9638	108.416	109.238	110.139	97.2553	101.872	99.1868	105.266	93.8673	99.7409	99.1925	101.161	100.775	106.563	101.867	104.656	98.9614	98.3571	103.678	97.0078	108.35	98.4219	101.477	95.0151	94.7985	96.3102	100.408	99.2959	95.738	100.834	101.943	92.9052	91.8234	101.751
ILMN_1651848	102.523	98.512	100.603	106.002	105.839	112.558	113.516	105.277	105.086	105.841	110.795	104.655	102.372	100.1	103.42	105.393	112.208	98.7575	101.712	97.2553	95.1635	99.5924	109.576	107.774	103.127	101.371	97.1724	102.59	101.012	102.053	107.228	107.421	104.537	111.878	102.468	104.648	98.4219	101.098	106.774	103.34	107.131	98.7714	105.568	101.804	100.232	92.1245	101.423	101.862	101.751
ILMN_1651850	11420.5	11360.9	11733	10193.9	10036.4	10704.8	11825.7	13437.9	12272.2	9246.09	16934	16881.3	13466.8	11240.9	11736	12359	16379.7	11260.3	16985.8	15111.5	10387.4	10453.2	10559.5	11041.2	15044.5	12197.8	10659.8	11401.4	14070.1	9212.45	9195.53	11394.4	13352.3	15536.1	10122.4	10314.7	9339.14	11181.2	10590.2	8405.13	9282.83	12249.9	13823.6	10116	7917.02	9025.04	12496.8	13904.3	10938.5
ILMN_1651865	94.2428	93.4215	94.1282	85.4032	89.8432	85.5864	91.3524	82.5456	86.2715	88.2596	89.2976	96.4943	93.59	86.0616	77.7355	90.9899	80.8732	86.473	81.2101	90.5342	89.2281	91.9267	93.0038	90.4544	87.6294	91.7408	82.9612	80.183	87.7934	82.8776	86.915	90.2156	79.1906	90.4188	99.2716	87.0093	91.6689	100.131	89.8989	84.6811	94.2188	93.0942	88.5345	95.5343	90.2153	91.8141	88.965	89.2926	86.7171
ILMN_1651872	184.112	198.304	203.705	238.051	193.203	189.537	138.988	203.489	171.377	179.223	198.25	203.588	209.683	276.144	258.196	227.807	184.18	199.752	215.526	213.022	186.791	261.107	195.792	309.161	227.101	183.148	177.415	181.874	199.296	187.672	177.716	294.704	214.86	238.807	285.229	177.529	180.313	290.076	234.4	174.621	195.904	273.952	248.979	190.406	253.893	197.256	274.851	277.303	188.971
ILMN_1651878	99.2277	103.73	105.279	99.9941	101.075	102.159	98.2433	90.5488	93.362	102.375	86.5936	96.4943	117.796	105.558	134.251	108.746	105.442	97.9464	103.451	108.885	102.76	106.589	95.3942	90.7049	103.127	113.235	102.395	100.397	107.563	101.213	108.924	95.3349	97.5244	92.0591	98.4202	104.648	105.84	89.2761	101.973	107.812	124.116	98.3625	111.711	117.852	106.705	115.667	96.7286	102.246	97.1355
ILMN_1651886	805.239	728.747	939.762	901.6	738.248	863.973	817.632	879.69	710.3	802.132	637.85	605.574	728.153	618.259	738.779	833.897	776.994	587.833	781.719	673.852	724.834	717.456	791.399	504.686	680.982	769.498	696.734	614.53	749.26	696.385	734.806	847.109	742.189	637.902	820.068	674.436	680.278	757.078	736.087	704.679	772.5	665.881	788.98	686.349	651.937	781.619	593.092	609.187	602.462
ILMN_1651899	3140.04	3018.91	3373.89	2702.32	2863.7	2888.45	3270.28	3014.96	2984.17	3069.39	3583.56	3418.95	4020.3	2709.76	4429.07	2963.2	3215.18	2600.59	3538.36	3276.36	2680.68	2651.55	3486.03	2619.88	2762.31	3118.29	2740.51	3394.1	3862.44	2631.85	3042.62	2572.32	3595.93	2830.41	2420.21	2054.28	1921.62	3467.32	3676.02	2233.27	2251.91	2812.83	3033.61	2470.3	2300.37	2576.11	2587.59	2835.03	2375.4
ILMN_1651900	94.2428	94.028	100.603	93.4707	97.0811	93.2109	99.5927	96.5225	109.055	102.375	99.5168	100.606	103.946	100.1	102.596	85.5191	90.1227	98.7575	91.4838	100.479	86.6277	88.7532	98.9937	98.8579	107.322	96.3448	89.302	97.4012	80.6939	87.4493	88.8056	94.4416	100.724	93.2279	99.4563	98.1715	106.732	96.0333	94.0855	94.2803	90.924	93.8617	91.6713	89.3619	87.324	103.297	100.503	92.4354	97.8691
ILMN_1651902	118.836	117.953	108.747	121.374	132.922	116.849	114.545	112.796	160.048	108.133	114.015	119.439	121.635	119.316	123.021	131.422	150.591	143.316	204.262	171.267	136.316	107.511	127.25	109.424	112.23	145.812	144.154	450.897	258.513	142.67	150.625	155.325	183.184	115.618	144.373	163.953	153.735	117.464	112.329	149.005	146.798	148.054	141.247	143.866	127.781	148.732	116.272	116.042	153.511
ILMN_1651903	125.872	149.993	137.03	130.514	127.418	128.467	127.721	116.954	115.242	114.502	124.575	111.48	110.995	127.301	111.924	120.357	120.906	119.68	111.822	113.171	119.331	116.225	111.365	120.619	130.603	118.3	131.613	108.363	118.407	121.639	126.932	120.504	111.922	127.242	114.54	109.274	106.732	113.895	116.76	104.87	113.289	111.93	107.909	116.671	108.469	109.528	116.272	104.976	109.846
ILMN_1651905	98.5965	104.385	103.305	102.604	105.119	109.615	92.6887	97.9879	103.669	100.932	106.126	103.029	107.99	102.415	100.877	102.228	107.693	107.641	99.1212	111.038	111.376	101.862	104.064	99.0393	108.174	104.456	106.718	97.6969	102.679	95.833	107.228	99.8186	96.6594	103.678	97.1136	100.109	102.81	111.866	103.767	92.3412	99.298	106.591	98.6824	101.038	105.463	109.998	115.149	104.535	106.5
ILMN_1651913	101.844	92.8048	99.9566	102.604	98.996	106.898	110.581	106.847	98.6673	90.227	108.474	96.4943	103.946	99.3058	91.8526	103.057	105.442	104.303	98.2831	93.2056	105.199	113.134	104.888	106.886	103.983	101.371	92.6214	101.071	103.963	97.9914	115.012	100.649	94.1807	103.678	94.5014	101.026	109.848	93.0757	106.669	96.4566	98.6905	98.9778	103.434	108.128	99.2397	97.931	103.815	111.202	103.897
ILMN_1651916	91.4818	98.512	85.699	88.2637	93.8071	91.5333	87.1133	82.8603	95.2932	82.313	86.0431	88.9445	109.526	84.1809	95.1019	92.1878	92.7134	96.2943	101.712	86.1739	84.3316	95.3223	92.2745	88.7922	86.5736	88.7822	97.0059	106.917	101.588	88.3779	79.6354	83.3264	84.4832	90.6294	98.227	88.1073	91.8587	87.4028	90.4373	80.2466	95.0073	96.3396	89.6449	94.5396	88.3747	80.5272	81.0843	82.7036	97.6643
ILMN_1651936	171.847	165.213	182.955	181.581	154.047	168.328	177.07	203.489	153.485	148.904	217.633	221.381	169.832	178.488	178.39	196.772	175.936	197.514	245.184	223.562	166.677	129.884	159.839	146.798	229.365	173.66	165.102	264.091	264.624	178.513	193.817	188.189	248.593	212.844	202.621	183.762	165.432	167.106	159.474	157.09	161.925	182.862	172.758	183.679	175.44	189.358	148.039	165.177	186.238
ILMN_1651938	93.0936	105.742	105.945	112.566	98.3517	102.842	111.528	105.277	107.5	94.4209	105.364	101.414	101.575	89.9765	96.7669	103.057	111.428	98.7575	114.286	104.308	101.005	96.5792	108.638	100.471	92.8055	93.9609	100.681	95.0031	102.594	108.927	93.2811	106.55	95.0463	99.1099	107.159	101.946	121.492	103.661	100.757	110.638	98.0939	100.933	108.953	101.263	93.3102	110.489	106.986	108.402	110.998
ILMN_1651940	89.6195	83.9388	85.4903	78.5736	81.9636	82.4744	94.0386	85.748	86.5606	90.4543	78.5968	90.7084	94.372	86.4683	96.7669	81.4797	82.6323	88.0217	95.6696	78.72	79.479	85.909	83.8468	81.7789	89.9443	81.5636	78.9986	103.237	95.5784	88.694	80.2424	98.9614	98.3571	84.1332	87.4829	86.0782	92.4237	91.9098	89.2454	88.9904	97.1597	83.3903	79.3382	92.6681	91.5567	91.1264	86.0679	78.0157	80.5611
ILMN_1651943	83.7545	84.577	84.6715	82.5051	85.3656	83.8235	86.976	81.4901	83.479	82.1891	80.9684	94.4139	95.9833	84.7529	75.3093	80.4002	81.593	78.9628	87.6321	93.8147	82.3014	84.7816	89.803	97.8568	78.632	80.1289	88.7259	74.1521	92.5341	81.1081	91.4393	81.5204	83.0423	88.921	92.0173	87.3756	89.6462	79.8029	83.5545	79.5146	85.2391	87.8021	94.893	91.2719	82.2746	78.3754	72.2653	81.8377	79.6098
ILMN_1651944	96.0933	92.1665	101.915	96.0059	98.996	96.9937	102.57	93.8058	92.0372	94.7117	90.0193	88.2634	96.756	92.9364	104.198	95.8881	104.683	93.0088	100.852	104.308	91.976	94.9662	99.7116	102.026	82.477	95.0206	94.8068	89.7804	93.0059	95.1332	86.7265	98.9614	97.5244	88.7603	96.9018	97.3642	94.6881	94.207	93.9871	95.4523	100.843	97.5198	87.464	107.211	90.7864	100.175	100.714	95.5043	90.7806
ILMN_1651949	166.957	195.716	201.146	211.12	164.014	193.214	196.708	223.181	168.093	185.252	155.594	175.104	186.839	170.23	207.716	168.223	184.18	182.612	205.11	245.775	181.21	188.84	214.018	267.679	172.671	161.761	205.022	160.146	200.294	192.294	204.214	248.293	279.474	172.357	232.568	173.461	204.321	237.049	202.545	187.117	199.541	189.754	185.78	187.072	202.715	197.256	192.869	206.944	228.459
ILMN_1651950	560.701	630.507	244.062	212.452	557.206	606.585	177.07	323.06	703.048	648.817	613.827	665.308	381.438	548.737	325.025	176.005	620.527	497.425	630.357	462.463	461.536	596.714	545.684	656.659	631.221	457.082	444.601	449.397	410.443	438.551	394.967	504.833	506.596	665.841	498.369	499.607	548.811	313.177	261.07	550.051	460.344	461.029	555.666	451.683	484.981	543.615	267.575	229.735	522.363
ILMN_1651958	1257.08	1260.91	381.02	332.386	599.96	1164.75	613.537	348.925	1750.01	526.895	1295	1615.05	5435.21	612.924	218.712	517.217	6608.2	1401.05	1004.7	211.169	683.696	552.008	1081.86	476.01	840.779	3149.98	1482.22	392.038	1866.81	2225.89	1505.48	466.314	220.224	830.87	299.049	1803.3	1282.31	397.968	398.505	2273.72	2483.06	5038.25	9072.43	1239.5	900.682	2081.27	326.422	356.31	1267.67
ILMN_1651964	236.051	210.931	197.202	171.94	240.86	256.999	252.217	275.611	194.847	255.767	290.287	216.485	349.485	258.171	262.119	305.416	342.221	261.028	234.168	268.217	239.056	225.459	231.214	176.225	289.799	226.157	247.653	230.209	255.5	237.836	230.47	268.05	266.683	288.953	248.674	249.848	216.325	205.176	234.4	221.411	228.434	278.213	300.919	202.609	183.178	250.71	205.62	274.41	222.187
ILMN_1651966	93.0936	85.3029	86.5427	88.3335	94.4403	95.0708	89.6577	82.989	84.1059	98.0967	90.6453	94.7467	107.99	103.223	89.493	101.41	98.6742	97.9464	100.852	87.0178	84.3316	94.7055	91.1421	83.7207	92.2707	92.623	96.3957	94.1828	96.2528	86.256	93.596	96.4112	87.8049	88.4351	88.2017	91.5873	92.1407	84.7708	98.1323	94.6921	98.5935	93.0942	90.2119	102.011	105.003	96.8179	97.801	96.8842	86.8229
ILMN_1651967	122.751	126.351	133.196	122.594	149.648	110.981	125.459	141.759	116.294	126.366	118.178	128.079	130.858	114.073	114.533	119.192	116.012	101.91	120.795	125.843	115.062	127.864	124.516	116.947	118.256	118.3	113.528	121.21	118.407	113.741	131.559	117.046	116.479	120.542	134.967	121.682	122.916	119.832	135.925	128.053	123.283	125.271	129.026	132.912	121.407	139.489	166.156	166.16	130.336
ILMN_1651980	107.152	101.109	112.568	111.757	105.839	111.762	103.333	108.526	100.806	105.841	105.364	113.301	104.724	123.231	116.482	115.935	108.416	114.499	109.34	118.581	124.642	121.497	110.482	105.237	120.259	110.794	110.883	110.998	107.563	109.913	111.463	123.894	115.78	117.215	106.168	108.35	105.84	107.707	106.047	115.35	111.511	116.873	107.909	116.671	125.115	121.429	113.104	106.41	110.998
ILMN_1651984	85.2444	83.813	83.7671	80.1493	83.4241	79.9364	77.0678	80.3113	85.9828	78.5335	78.8782	88.517	76.9717	78.7456	92.6448	88.7076	78.5934	81.4732	92.2857	95.6017	87.9374	83.8377	82.3985	84.8531	85.6793	86.2697	92.356	84.4398	86.9111	84.8271	83.8047	79.6067	79.0728	83.4137	86.8091	80.4928	76.7675	82.1387	77.1289	83.013	78.3999	84.4866	84.2765	94.6536	87.0851	76.8136	85.7481	81.991	87.9592
ILMN_1651987	387.117	473.438	446.908	522.67	692.026	717.801	1019.57	788.941	361.575	455.563	574.85	550.249	328.432	425.703	699.005	824.091	450.278	500.486	698.376	621.031	576.394	593.256	722.407	864.106	627.523	510.58	544.541	845.845	1000.73	562.621	632.284	1267.24	656.701	617.005	965.887	691.885	695.262	808.583	808.518	574.666	503.427	675.961	500.074	480.899	560.346	522.892	1024.1	1007.63	589.712
ILMN_1652000	215.986	219.545	188.893	187.172	214.99	181.362	184.757	228.961	216.706	213.136	220.151	187.974	221.448	187.52	220.504	222.181	193.924	197.514	204.262	178.799	191.07	166.173	170.582	177.602	207.245	178.444	177.415	187.769	179.83	199.667	214.556	206.895	177.011	203.893	188.416	192.326	209.783	177.426	166.916	223.907	200.979	192.277	210.988	207.153	191.728	211.761	228.262	251.759	177.999
ILMN_1652003	106.462	119.078	118.169	113.352	123.824	114.161	111.528	110.953	110.644	126.366	111.54	107.24	108.792	109.708	115.478	117.06	114.404	117.459	122.831	119.218	114.001	131.975	112.334	132.484	113.041	117.408	121.086	129.94	111.218	120.357	116.948	108.247	120.452	111.878	112.737	112.154	106.732	112.858	113.357	107.812	114.125	113.81	110.797	114.486	118.735	107.07	117.489	117.133	121.526
ILMN_1652006	151.272	122.54	115.066	140.54	122.225	156.005	108.882	144.005	163.243	182.279	136.479	141.505	163.287	145.147	141.826	172.761	161.626	153.736	133.196	147.914	170.354	167.657	150.694	174.824	171.784	159.23	159.584	223.469	216.48	167.768	150.625	185.532	152.492	171.61	173.509	167.234	172.754	171.683	157.118	177.363	168.137	139.211	174.277	157.047	158.234	164.321	197.713	180.199	176.626
ILMN_1652008	127.64	120.21	113.34	107.414	110.185	114.995	112.494	115.7	118.511	152.117	206.566	179.583	131.614	127.301	217.814	256.38	133.961	146.73	195.015	263.853	142.321	143.977	148.377	170.523	233.969	118.3	147.892	239.831	239.272	177.436	161.08	191.633	255.916	240.685	221.117	117.249	130.057	177.426	170.757	144.626	167.33	190.598	167.613	117.852	145.395	140.328	177.359	178.221	118.505
ILMN_1652015	103.184	98.512	105.279	103.301	113.375	93.8096	112.494	115.7	111.471	105.165	106.944	109.797	103.946	111.373	107.503	107.898	116.012	111.765	100.852	101.271	101.005	97.9888	109.576	112.944	102.358	106.054	93.3195	103.329	110.286	107.034	98.7945	113.294	105.28	115.618	106.168	114.069	105.84	111.866	104.97	98.9453	116.563	106.985	95.9117	100.4	106.266	114.754	100.818	123.808	103.082
ILMN_1652017	105.119	99.7863	105.945	115.848	99.6663	102.842	105.6	101.573	100.806	97.4558	271.262	239.514	100.791	98.568	100.877	95.1759	103.217	97.9464	105.045	88.0782	106.937	98.39	99.2659	98.2278	304.669	89.389	99.1909	109.224	100.141	98.785	97.0293	104.892	99.9445	277.627	94.5992	98.3548	99.8633	108.753	94.2844	99.8564	83.5249	102.375	96.5837	94.6536	86.3658	90.2692	98.1977	106.41	96.1579
ILMN_1652022	100.536	99.1474	98.6746	92.8063	96.4025	96.9937	107.196	104.54	99.3669	98.0967	98.1438	100.606	95.2036	95.3764	111.005	98.9944	97.1235	100.329	108.469	102.796	101.005	111.157	94.8092	99.7276	89.1034	105.242	105.048	107.642	110.286	108.927	98.0054	103.153	101.492	99.1099	105.235	99.2242	102.225	102.58	95.24	104.87	107.131	97.301	107.558	102.794	99.6583	100.891	102.238	102.059	108.751
ILMN_1652023	98.5965	97.8671	101.915	96.6274	107.293	105.476	101.799	107.678	105.086	109.667	98.7782	113.301	103.946	108.076	119.653	109.619	103.947	108.435	96.5391	125.843	95.1635	97.2033	100.158	99.7276	109.75	92.374	94.2235	110.998	92.7225	98.785	110.653	104.003	95.8631	92.676	102.468	102.881	100.468	116.216	116.76	91.6099	107.131	103.574	102.462	107.323	108.68	97.271	96.324	111.202	108.751
ILMN_1652024	311.359	308.496	376.145	299.422	363.139	366.838	294.385	300.686	354.071	359.03	210.931	286.953	349.485	364.744	368.991	416.63	336.606	267.884	314.491	283.601	358.687	360.854	340.498	439.637	241.027	327.13	345.324	309.465	295.365	336.916	303.603	228.775	278.899	243.198	314.994	352.328	319.789	372.935	419.562	318.745	376.722	287.502	308.792	303.163	295.061	308.071	385.265	397.692	288.584
ILMN_1652037	218.584	200.874	166.514	212.452	286.606	195.569	101.799	96.5225	138.104	147.215	96.7571	100.606	145.052	270.697	744.995	143.649	109.206	146.73	93.077	94.8718	231.169	596.714	210.021	1857.68	92.6467	125.441	176.352	95.4011	94.6661	640.569	425.221	92.7162	92.5472	99.8665	465.477	152.347	151.142	185.057	119.287	360.387	351.371	93.6402	87.464	449.585	1025.24	374.47	505.402	380.636	124.876
ILMN_1652056	105.119	101.109	111.698	101.914	102.449	105.476	90.2015	109.328	100.806	97.4558	98.7782	100.606	91.2069	101.64	116.482	100.608	102.485	103.531	106.762	100.479	106.937	124.513	105.173	104.425	104.808	103.681	108.429	103.96	101.483	107.034	103.834	106.55	87.3612	102.951	113.691	113.127	106.732	100.131	92.3258	104.87	97.1597	99.2859	100.199	108.629	96.9295	101.623	93.5413	103.016	106.5
ILMN_1652065	190.788	174.054	144.291	140.54	203.023	175.071	127.721	179.738	231.715	205.975	149.719	231.309	295.638	145.147	139.564	209.308	273.918	200.878	190.722	139.498	186.791	170.61	183.574	154.696	145.62	248.078	194.972	258.522	437.01	228.187	179.678	154.514	145.058	154.207	137.277	180.62	184.003	128.336	131.226	198.672	176.433	150.603	272.546	204.877	200.506	180.119	178.476	184.038	182.119
ILMN_1652066	94.846	101.764	89.7614	87.9162	83.6828	91.2563	88.7588	82.3616	84.1059	96.7719	94.5045	90.1227	94.372	91.8797	92.6448	88.4599	94.1791	94.2151	95.6696	94.0142	93.264	87.1038	92.3618	86.7265	93.2224	92.2927	89.3982	91.4747	85.0476	83.3031	93.9925	85.7103	87.8049	84.5433	103.393	93.683	83.6962	100.457	84.2523	99.7559	96.8432	95.9259	94.3935	94.0039	87.9122	89.462	95.4197	99.3526	99.5157
ILMN_1652072	97.9968	102.454	98.6746	99.9941	95.107	108.263	97.4739	95.8512	96.5589	104.497	99.5168	112.384	98.3546	94.4072	90.3511	95.1759	94.9618	95.5421	96.5391	105.042	101.005	93.347	100.732	95.3203	99.8268	97.7558	101.746	128.789	128.319	105.17	83.5536	92.5524	99.9445	97.0515	99.551	90.8276	84.9866	99.1918	91.6113	90.9263	100.949	91.5449	95.3006	91.0469	93.9816	105.744	95.4197	88.867	95.5812
ILMN_1652073	393.438	419.307	645.005	781.987	337.772	494.106	482.603	541.314	513.771	393.962	373.075	332.784	380.558	316.095	617.188	334.042	423.197	314.971	441.409	381.544	408.863	395.619	430.159	354.743	253.001	382.469	350.395	325.837	324.341	320.067	291.542	260.336	386.538	279.646	244.201	249.848	243.548	381.749	363.495	255.056	234.294	285.823	293.593	292.601	281.097	249.855	358.554	351.9	297.141
ILMN_1652079	107.152	104.385	105.945	99.3004	106.595	96.9937	99.5927	99.4291	107.5	102.375	105.364	98.1132	104.724	93.7106	97.5594	103.057	97.9079	102.722	102.607	94.1128	105.199	101.95	104.983	103.604	107.322	102.081	99.9815	92.0633	96.7521	96.9314	104.656	104.892	95.8631	99.1099	88.9266	97.9997	90.6585	105.527	103.88	96.3569	95.8928	103.757	98.1928	94.7688	103.875	96.2666	96.8331	100.655	98.6736
ILMN_1652081	110.733	101.109	110.879	111.757	109.4	121.378	108.882	109.328	106.692	108.866	103.941	113.301	103.946	108.885	107.503	107.898	108.416	97.9464	102.607	97.2553	110.491	113.134	117.369	103.604	114.703	112.456	115.459	112.818	111.218	109.913	108.924	106.55	100.724	103.678	109.108	108.35	110.899	106.617	109.17	106.807	102.545	108.997	101.532	104.983	112.333	106.437	106.986	105.535	109.846
ILMN_1652082	315.305	279.936	159.955	166.99	296.539	222.063	262.317	189.434	376.506	272.435	520.45	357.124	373.49	266.23	237.92	182.917	406.447	362.978	641.58	535.415	281.468	232.44	229.138	176.225	426.933	331.551	286.643	372.019	459.619	286.016	284.319	179.941	501.692	420.319	208.97	354.969	354.978	182.935	196.641	333.636	296.532	209.507	315.803	375.808	320.586	307.273	215.614	203.362	328.847
ILMN_1652085	649.023	535.304	705.687	783.013	590.331	635.316	580.469	670.665	533.075	494.949	656.163	576.801	566.728	633.231	591.964	846.625	452.058	491.315	762.547	573.526	501.17	509.234	529.565	625.441	656.382	460.416	568.929	415.352	392.276	498.654	459.526	471.862	522.21	608.766	526.598	457.699	395.04	641.452	824.98	489.091	481.894	513.79	464.362	396.387	492.745	426.809	620.087	746.696	486.73
ILMN_1652088	95.4393	94.028	94.1282	103.301	98.996	101.58	96.0433	109.328	99.3669	105.841	103.181	98.1132	98.3546	104.773	91.8526	98.9944	97.9079	100.329	98.2831	97.2553	100.159	98.3077	93.4736	98.8579	97.5068	92.2927	96.6614	95.4952	103.056	91.8272	100.065	102.288	98.3571	95.5769	93.4805	90.4563	99.4722	92.8759	90.115	96.5567	99.298	99.6916	98.6824	100.606	106.376	101.099	98.2958	107.384	109.846
ILMN_1652098	104.46	114.297	129.418	121.374	123.824	104.119	116.945	124.277	117.352	108.133	108.474	117.339	113.991	104.773	111.005	114.936	123.608	113.532	116.038	111.038	119.331	120.103	102.61	120.619	111.419	113.235	113.528	112.818	115.138	110.875	114.067	118.176	106.052	111.878	109.108	117.249	112.99	122.585	112.329	117.562	114.125	110.98	98.4843	113.465	114.315	117.754	106.986	114.058	110.998
ILMN_1652104	90.9314	103.091	97.3892	92.1691	95.756	89.8059	91.3524	100.139	92.6995	92.7021	89.6189	98.9171	100.791	95.135	95.932	99.7858	97.1235	101.113	110.948	93.1262	99.3696	98.9156	97.8226	99.7276	99.1154	96.5896	86.4241	96.1148	87.3963	83.4805	96.6821	87.489	84.0413	94.4586	93.0997	92.1408	94.1933	94.9856	96.2962	96.8607	91.7422	93.2004	100.303	95.5343	101.057	105.544	87.2916	94.2815	98.8642
ILMN_1652110	87.0092	86.7531	94.7503	92.8063	87.4692	93.8096	91.2775	87.098	86.1993	92.0409	97.0181	93.7714	91.2069	92.6465	116.482	85.4426	103.217	94.8527	97.4198	89.131	93.095	92.3032	92.1882	89.3006	94.0777	93.9609	93.7324	87.5711	91.4711	93.6624	88.0438	93.0504	110.478	91.0565	90.3101	93.1798	90.9747	93.4718	93.6946	92.1585	90.5	94.186	92.8963	96.7952	98.813	99.3411	96.7286	98.3077	89.7742
ILMN_1652113	105.119	102.454	108.086	111.757	110.185	100.279	108.031	103.104	111.471	108.866	108.474	117.339	111.734	110.544	102.596	127.131	118.539	106.805	115.152	130.693	105.199	105.631	113.352	102.026	126.631	112.456	112.633	111.932	110.286	104.047	110.653	118.176	127.246	112.613	109.999	103.79	114.063	119.832	126.587	113.426	112.414	115.761	108.953	108.529	107.601	113.943	134.822	116.042	110.998
ILMN_1652123	1159.81	1216.81	819.161	660.151	1200.25	1096.57	1318.38	1017.1	1224.88	1139.65	970.184	623.643	1257.99	983.411	1103.12	968.334	1462.84	1119.51	1311.11	1373.44	1111.74	1022.26	1187.79	1147.27	856.578	1111.64	1273.91	2161.68	1983.02	1314.02	1707.63	1981.61	1518.61	810.838	1405.88	739.799	867.568	607.656	744.337	1107.15	1069.61	773.957	876.456	800.613	841.93	1042.54	605.715	607.365	732.232
ILMN_1652128	1039.37	975.907	1048.3	990.752	1326.99	1375.57	457.746	496.496	1104.51	1067.79	684.105	1053.07	1015.43	1148.06	1189.51	771	1120.97	1401.05	638.768	572.934	1249.5	1302.17	1360.61	1395.19	895.886	1155.18	1062.74	499.487	640.16	963.434	989.593	612.416	533.955	837.542	784.703	1042.65	1026.54	461.983	463.222	964.493	1090.91	1188.3	1173.48	1198.36	1275.09	1127.39	917.23	828.01	1171.6
ILMN_1652132	90.9314	81.3154	82.7776	85.6955	86.3205	84.5909	87.2516	87.027	82.6435	83.5747	85.5691	85.1659	80.59	88.9096	103.42	75.9106	89.3897	84.3067	88.6544	85.5541	90.6789	87.1038	86.9839	85.9906	83.8345	78.1148	82.7206	92.4235	81.928	82.0961	82.1783	77.8877	82.2969	81.3863	88.9266	96.1739	89.0785	84.0562	88.0215	94.7985	78.6846	94.3946	84.0726	90.5926	84.7608	91.1264	91.3978	82.4613	82.8582
ILMN_1652137	100.536	97.8671	97.3892	97.2827	99.6663	100.279	97.4739	101.573	103.669	101.635	96.445	91.6922	99.9879	103.223	93.473	102.228	100.996	106.805	92.2857	97.2553	97.9208	89.5952	98.3413	101.272	108.971	96.3448	108.429	97.7914	103.787	95.0403	95.9026	94.0336	103.029	99.1099	87.0925	97.8299	89.3034	95.675	98.232	102.515	91.5421	99.0807	95.9117	99.8654	90.2153	97.931	95.6265	92.6976	97.0254
ILMN_1652144	95.4393	85.8473	91.1441	90.2857	83.3601	96.9937	92.063	93.1432	100.806	85.501	91.5407	87.1213	87.892	96.2773	82.7421	88.2103	92.0158	90.804	89.6864	97.2553	92.9254	95.3223	95.679	94.0999	97.5068	89.2156	92.6214	91.4747	89.9759	89.5377	92.6329	94.3582	78.4257	92.7443	93.1952	101.946	98.7196	99.092	107.212	92.9142	101.653	103.574	95.0948	100.503	100.357	93.7471	91.8679	82.3817	92.5016
ILMN_1652147	135.206	114.297	99.9566	103.971	113.375	129.981	114.545	113.683	112.401	106.594	110.795	118.379	139.376	114.073	129.156	112.163	143.173	113.532	111.822	111.038	124.642	113.134	150.694	106.886	127.664	142.079	141.685	150.743	145.963	110.875	103.834	112.44	130.929	118.913	128.22	146.851	154.992	143.56	165.638	158.039	150.469	133.976	156.897	113.465	115.396	148.732	102.341	117.133	128.611
ILMN_1652151	94.2428	95.336	87.6846	101.265	88.3607	96.9937	98.9118	89.7748	97.2688	93.3915	96.8418	86.2291	88.7071	92.3654	96.7669	95.1759	97.9079	98.7575	92.2857	86.2607	95.7688	95.2328	92.2745	96.7157	90.4092	89.5633	87.4791	86.9525	95.9568	105.17	90.9369	91.0081	91.6617	99.8665	102.468	93.3485	86.8573	94.207	100.152	89.5465	85.3568	103.381	98.4843	99.9769	99.2397	104.49	91.4945	95.2009	101.158
ILMN_1652155	114.74	109.803	110.206	127.444	119.606	114.995	111.528	107.678	112.401	115.448	107.711	109.797	111.734	108.885	119.653	114.017	104.683	110.939	119.693	111.038	121.987	101.491	109.576	118.165	108.971	111.572	114.497	123.47	115.138	107.034	110.653	128.866	119.214	114.171	117.526	100.109	116.419	129.705	123.605	112.551	110.687	111.93	112.554	120.352	105.815	115.667	118.712	103.803	112.154
ILMN_1652160	93.0936	91.536	87.6846	111.757	86.0482	90.8094	104.053	94.4999	88.0142	80.4521	91.5407	98.9171	91.2069	91.2223	93.473	92.2646	92.7134	86.3021	92.2857	93.0473	87.565	102.378	95.4907	102.026	92.4183	107.688	94.4724	94.5859	112.141	90.845	99.3538	109.066	113.938	98.4434	103.393	106.502	91.7642	95.1938	90.5445	94.3813	103.777	87.4919	96.3898	100.503	97.7201	97.1581	87.5939	108.402	89.3299
ILMN_1652161	152.85	163.841	179.837	215.081	188.124	157.474	203.214	227.518	171.377	174.491	162.011	184.867	131.614	147.811	176.121	173.861	141.603	156.064	146.45	147.324	146.231	148.617	142.731	148.474	137.379	143.966	147.892	161.004	150.066	153.634	137.439	174.022	136.153	139.844	181.248	157.05	138.76	141.394	145.074	156.154	137.706	162.544	148.119	159.327	156.085	150.33	158.777	160.371	142.593
ILMN_1652163	203.954	174.054	209.889	223.908	194.876	175.071	240.416	271.13	179.438	208.338	219.308	192.152	226.823	177.339	216.012	216.362	214.559	181.526	351.208	302.424	183.479	188.84	184.602	201.227	201.871	208.572	201.075	265.681	249.589	189.548	193.817	301.281	292.605	202.014	241.257	226.49	233.039	343.982	306.253	209.81	223.44	196.438	203.905	216.217	206.023	217.662	348.122	351.022	218.466
ILMN_1652164	103.835	104.385	114.172	99.9941	107.944	108.916	92.6887	104.54	113.305	118.375	179.994	163.319	118.531	108.076	108.389	115.935	114.404	128.738	116.038	108.156	102.76	105.631	105.173	94.8319	168.241	110.794	124.687	129.94	149.043	137.965	128.117	132.522	119.836	153.55	123.893	125.393	122.916	119.832	111.283	145.503	129.625	119.936	112.554	142.459	129.1	131.084	104.585	111.202	124.876
ILMN_1652166	122.751	158.658	199.846	228.731	120.894	113.359	121.508	110.131	180.976	167.938	121.372	130.734	110.25	117.043	126.883	185.742	123.608	108.435	159.681	146.161	127.428	127.864	125.867	113.793	130.603	117.408	115.459	126.568	134.519	142.67	143.678	176.015	152.492	126.425	159.199	117.249	93.9983	111.866	198.611	195.128	195.168	189.754	158.22	348.706	234.586	164.321	734.943	1024.98	117.04
ILMN_1652170	90.9314	96.5729	108.086	100.641	89.3159	92.6303	89.4517	89.6968	103.669	103.115	111.54	93.0428	103.179	96.2773	101.729	99.7858	94.1791	94.4846	95.6696	94.8718	102.76	96.6659	98.4332	90.621	103.983	101.371	99.4376	94.8991	95.7651	87.7541	105.472	107.421	91.3881	90.913	97.2184	101.026	103.118	91.6254	98.0323	100.161	111.511	105.48	96.7842	101.038	94.8227	113.049	103.444	103.988	107.638
ILMN_1652171	83.0287	86.2625	86.6135	81.3553	85.9801	85.6579	93.3562	79.6409	87.4337	84.7052	92.9463	94.3331	89.5505	84.7529	94.2788	105.393	81.9693	83.0986	88.4701	81.4119	81.2218	91.1039	83.8468	84.446	86.3969	86.2697	85.9521	92.5123	83.1888	84.3279	88.2325	88.6591	85.2036	95.8179	101.283	81.0026	89.0785	82.2157	78.9763	81.5986	88.3577	93.971	79.6225	83.427	84.7608	88.6584	92.9052	76.6987	81.369
ILMN_1652175	114.74	102.454	101.915	104.618	116.166	97.6974	130	95.2058	116.294	106.594	103.181	100.606	106.338	105.558	94.2788	104.618	103.217	104.303	113.495	108.156	103.598	117.421	101.574	107.774	100.439	107.688	101.161	105.834	101.902	98.2602	110.653	116.049	94.1807	99.8665	106.168	106.502	120.124	103.661	102.682	108.792	104.212	99.2859	107.678	99.8654	96.9295	105.009	96.324	110.273	96.058
ILMN_1652178	99.861	99.1474	85.9087	86.7884	95.107	90.7322	91.0475	83.9269	87.0686	82.8229	85.5691	96.4943	101.575	89.5076	85.9938	91.4791	87.461	87.4187	86.9121	98.1029	95.5953	93.773	90.7767	100.471	85.4056	81.9315	91.2038	96.7864	86.9111	87.7541	82.0387	95.671	92.5472	97.5893	97.5289	90.2675	89.7613	91.4315	87.6764	88.4289	94.4462	95.4077	98.5827	86.5986	95.2961	97.271	87.5939	95.2009	85.5354
ILMN_1652181	113.13	106.383	108.747	99.9941	112.487	115.944	107.196	115.7	107.5	109.667	106.944	94.4954	95.2036	102.415	97.5594	107.898	97.1235	102.722	110.139	95.6017	107.853	99.9037	118.425	116.947	113.875	109.232	114.497	104.384	101.8	102.895	119.926	97.2468	105.28	102.951	98.6141	110.211	107.749	88.7053	100.851	101.687	116.563	116.873	110.797	105.201	117.541	104.007	105.974	110.273	110.998
ILMN_1652185	622.534	632.874	230.911	149.226	623.254	644.499	203.214	206.699	440.77	512.297	390.634	525.251	582.865	607.597	211.444	153.462	525.497	692.555	416.726	632.677	420.759	411.525	614.176	312.225	391.127	452.908	449.059	260.909	329.995	592.18	504.663	207.657	644.965	413.659	184.473	398.221	502.899	198.272	147.642	725.287	526.706	375.842	392.389	617.195	573.78	636.946	255.079	287.809	453.333
ILMN_1652188	103.835	99.7863	103.305	105.276	111.671	109.615	108.882	106.05	100.052	100.243	114.015	106.38	96.756	95.2172	99.24	106.219	104.683	97.1292	100.852	98.8899	105.199	107.511	92.8161	98.2278	101.648	102.883	101.835	99.6204	111.218	96.7298	100.229	93.4735	94.1807	102.181	103.393	103.79	97.0609	98.5964	109.17	98.6373	96.3102	97.7388	91.7787	97.7382	100.834	97.4954	101.624	98.0276	108.751
ILMN_1652196	99.2277	96.5729	96.0787	103.301	92.5176	100.962	100.295	97.9879	95.9519	105.841	113.18	103.029	98.3546	98.568	90.3511	273.105	103.217	103.531	200.059	382.127	96.8088	101.862	93.9252	97.3912	112.23	100.054	97.7386	448.647	342.18	100.16	100.146	103.153	406.944	119.769	105.235	94.5019	91.4761	389.514	413.511	93.5022	87.0227	97.0855	102.269	95.5343	98.9208	82.7908	98.9944	127.411	100.438
ILMN_1652198	133.242	112.744	114.172	132.437	113.375	157.474	112.494	124.277	145.062	119.574	127.917	117.339	124.015	115.951	107.503	121.682	117.696	124.645	116.038	113.171	120.639	118.733	123.249	116.947	107.322	127.704	136.817	122.376	120.748	125.841	128.117	117.046	123.47	111.878	115.464	114.069	122.916	106.617	125.102	119.416	126.406	118.928	115.844	117.852	121.407	118.718	113.104	109.341	132.082
ILMN_1652199	13554	6162.26	315.882	209.776	3259.94	3864.03	1622.28	156.852	23631.3	12804.6	4265.27	2422.85	24161.5	10195.1	649.879	1674.48	32482.8	18416.8	34905.5	14394.1	10218.6	5297.39	3911.65	228.174	2787.51	29830	20618.7	34845.7	31025.6	11482.3	11146.9	249.113	14262.5	2463.84	1175.94	13274.1	13112.2	219.556	233.434	5269.35	5553.5	907.072	10647.9	10029.3	11259.4	4963.89	977.117	1085.32	6905
ILMN_1652205	103.835	101.764	96.7546	101.914	95.756	99.5968	135.908	104.54	111.471	101.635	105.364	107.24	107.15	90.3067	100.057	95.1759	96.3389	101.113	89.6864	103.569	103.598	99.9037	99.1758	97.9296	96.7573	96.1842	97.4168	91.0523	110.286	104.263	93.9124	101.458	97.5244	101.416	106.168	101.026	116.419	98.3856	97.2839	102.515	107.131	110.98	97.5592	105.513	103.096	94.1753	99.1908	101.551	110.998
ILMN_1652206	95.4393	101.109	99.9566	106.725	105.119	95.0708	97.4739	98.7177	107.5	100.932	100.258	93.1982	95.2036	96.2773	92.6448	86.2225	99.473	94.3036	88.8338	100.479	96.5414	102.294	96.0307	95.9246	94.2459	98.8805	103.444	106.014	97.9621	97.9013	97.0293	98.1152	101.492	96.1146	87.6842	101.946	102.911	98.7973	105.946	94.3813	101.653	94.8934	90.666	97.4328	95.1806	100.074	99.4797	97.4301	98.5762
ILMN_1652207	10710.1	9948.31	10017.2	10588.4	10094.1	11256.4	9466.16	9750.7	10524.4	11468.7	12291.4	8609.25	12188.8	13599.7	11736	14682.6	11373.3	11522.9	11581	11006	12410	14188.9	12301.3	15903.7	15655	10130.9	12112.5	10443.3	10514.2	11247.2	14290.1	7932.94	11993	16523.4	10038.6	11638.6	11603.8	9562.45	9973.17	14286	14058.7	12546.3	13152.5	10984.6	11259.4	12863.7	11325.1	11427.3	12207.3
ILMN_1652209	106.462	105.742	105.945	110.245	105.119	105.476	101.031	97.2548	127.185	105.841	104.652	114.214	106.338	110.544	113.699	113.1	105.442	109.238	103.451	107.385	106.937	92.3789	97.5753	104.425	99.6525	99.349	98.5707	107.866	111.218	119.18	103.834	99.8186	96.6594	114.877	99.088	94.5019	101.93	103.661	107.874	103.808	92.5424	106.07	101.743	92.6681	105.23	105.843	116.272	98.122	104.539
ILMN_1652215	131.191	131.183	123.251	110.975	122.225	144.813	132.758	119.447	115.242	126.366	140.913	133.528	108.792	113.109	111.005	112.163	128.05	107.641	115.152	125.843	124.642	129.884	140.452	111.1	111.419	106.882	131.613	110.08	106.563	118.052	115.012	142.651	121.087	118.022	119.586	115.041	107.749	121.237	114.448	116.502	124.116	116.873	100.303	112.487	127.781	108.934	114.09	107.384	107.638
ILMN_1652218	99.2277	97.8671	105.945	103.971	103.76	99.5968	105.6	103.104	109.856	108.133	110.03	91.8484	101.575	107.24	100.057	101.41	102.485	107.641	95.6696	105.803	108.709	111.157	106.42	106.886	105.637	100.24	105.048	102.773	102.093	96.6305	104.656	98.9614	101.492	104.35	103.393	108.35	107.749	98.3856	101.141	105.79	99.5094	100.512	110.797	99.751	99.3443	108.629	102.54	110.273	113.289
ILMN_1652219	80.202	83.4391	78.7832	88.2637	81.0608	84.1693	78.7716	80.4679	79.9099	75.8146	81.2574	83.6755	82.5639	78.8064	78.9776	81.0552	80.1219	77.77	79.6771	81.2266	77.7909	87.0101	83.9421	83.2525	86.3082	81.3495	82.3307	80.2511	83.1888	84.8271	80.0594	81.9819	86.6479	79.898	84.5219	86.1723	89.7613	77.6091	76.0622	80.3939	84.4168	79.4467	89.6449	81.9729	86.3658	84.691	83.9593	91.1136	83.39
ILMN_1652223	178.266	189.203	156.659	189.808	189.828	181.362	229.068	226.074	189.436	185.252	198.25	182.784	210.484	189.761	216.012	281.889	233.419	180.426	229.162	214.26	193.166	191.418	182.542	224.922	199.532	236.146	202.072	331.623	273.915	206.606	208.949	249.93	227.761	188.104	224	220.315	218.51	239.618	223.84	226.431	229.156	251.651	241.386	201.482	173.122	211.761	203.627	230.557	213.533
ILMN_1652230	9888	9321.36	10099.3	9367.87	10706	10925.3	9228.82	9154.71	11280.5	7767.57	11006.1	9846.14	11598.7	7528.25	8408.66	7529.86	11921.9	9328.12	8634.92	7399.82	9965.34	8774.44	9780.62	7461.56	9635.96	9717.74	7929.17	5733.19	8128.1	7327.09	8417.64	8104.79	8337.91	10078.7	6194.95	6757.81	6601.93	7413.88	8392.96	6691.62	6910.18	6923.67	7621.28	7857.53	7796.07	7556.83	5577.43	6392.33	7552.24
ILMN_1652236	111.533	107.056	105.945	124.021	118.376	122.683	116.945	116.954	110.644	112.799	111.54	103.029	99.1525	114.999	106.634	114.936	103.217	109.238	126.233	109.584	109.562	129.884	105.173	115.803	111.419	111.572	116.479	111.932	106.563	112.763	106.348	105.717	113.938	107.413	109.108	107.418	108.849	105.527	116.76	105.79	99.8121	108.997	101.118	102.794	102.077	107.612	104.86	101.962	114.504
ILMN_1652237	112.299	96.5729	108.086	122.594	102.449	117.765	108.882	347.509	102.257	105.165	130.339	115.221	163.287	108.076	113.699	245.62	164.938	123.352	163.94	117.202	121.987	100.07	115.229	274.116	131.673	123.152	101.746	413.05	307.152	114.763	116.948	239.222	134.184	129.809	387.027	162.832	122.916	99.092	125.102	149.882	152.617	148.054	216.646	116.671	111.405	179.227	115.149	119.314	133.912
ILMN_1652242	112.299	116.965	115.066	97.9585	100.372	94.4223	121.508	108.526	97.9816	105.165	95.757	109.797	130.858	108.076	101.729	107.898	108.416	97.9464	119.693	111.038	105.199	104.798	111.365	112.044	107.322	103.681	105.048	101.359	124.672	102.146	103.834	109.848	104.537	100.644	106.168	132.933	114.063	106.617	128.074	119.416	116.563	117.97	105.775	114.486	108.785	113.943	134.822	119.314	137.564
ILMN_1652243	104.46	107.056	114.172	109.529	102.449	102.842	108.031	112.796	98.6673	99.5449	105.364	102.221	101.575	108.076	105.806	98.9944	110.671	101.113	113.495	108.885	107.853	106.589	106.781	110.255	116.568	100.665	99.2755	95.4952	102.183	103.063	100.579	103.153	110.478	112.613	105.235	115.041	104.252	109.715	108.257	116.502	107.131	111.93	103.225	108.949	118.735	106.54	110.042	106.41	90.1117
ILMN_1652244	90.9314	86.8236	88.996	99.3004	93.1475	83.0931	91.2012	82.989	92.6995	89.6886	84.1676	83.75	85.736	95.5999	222.297	99.7858	94.1791	88.6117	128.546	235.93	98.2146	90.9282	87.6521	91.6246	86.5736	85.4457	87.4791	87.5711	91.3727	96.0832	88.4221	92.2298	237.08	90.2073	89.9201	84.3715	82.9415	84.9812	96.1084	88.3171	89.053	148.054	126.807	89.1438	82.4432	102.848	105.842	116.042	79.9762
ILMN_1652246	175.112	140.946	108.747	96.6274	112.487	116.849	108.882	100.838	146.76	116.396	112.311	110.63	219.135	139.738	106.634	107.898	204.094	137.329	133.196	111.724	146.231	122.977	131.219	106.053	115.61	161.761	142.91	113.727	109.37	146.866	153.537	116.049	114.555	122.157	113.691	152.347	140.155	103.017	119.287	155.232	164.189	135.063	242.068	115.536	121.407	148.732	112.105	108.402	133.912
ILMN_1652248	138.806	117.953	108.747	113.352	110.185	120.07	147.746	111.864	104.357	119.574	116.387	113.301	105.564	113.109	105.806	114.936	103.217	112.627	110.948	110.324	115.062	115.075	115.229	114.763	100.147	114.001	111.764	113.727	123.338	112.763	105.472	104.892	119.214	111.878	112.737	115.041	108.849	110.784	113.357	115.35	108.998	110.98	111.711	117.852	100.834	107.178	114.09	116.042	106.5
ILMN_1652249	102.523	107.056	92.3929	106.002	105.119	102.159	98.9118	98.7177	101.528	98.8088	103.941	101.414	113.252	96.2773	99.24	107.898	96.3389	98.7575	99.1212	111.038	97.1747	104.798	94.2742	99.0393	96.0267	107.688	101.081	101.744	99.5565	91.3092	98.8756	108.247	99.1522	105.847	104.322	103.79	90.441	96.3084	96.9337	105.79	100.735	96.8714	97.9945	93.4987	82.6174	95.9617	103.815	102.715	100.955
ILMN_1652254	106.462	105.742	103.305	110.975	107.944	108.916	104.772	103.104	102.997	109.667	110.03	110.63	101.575	110.544	109.241	114.936	105.442	110.106	104.233	108.156	104.391	109.281	98.4332	112.044	118.256	109.232	111.764	111.932	107.563	105.17	113.16	103.153	101.492	107.413	112.737	105.573	108.849	109.715	107.212	104.017	98.196	108.997	102.736	98.8561	108.68	104.796	101.523	113.118	104.294
ILMN_1652259	96.7511	97.8671	96.7546	101.265	104.417	102.159	83.9104	96.5225	88.8428	104.497	100.989	87.6046	95.9833	99.3058	90.3511	100.608	93.4192	102.722	86.462	98.8899	96.8088	106.589	98.9937	91.4613	103.983	93.7161	94.723	96.0276	112.141	94.8556	95.3265	94.9652	94.1807	107.413	101.614	106.502	86.7524	100.025	113.357	99.3562	103.473	99.6916	93.8622	102.332	102.502	102.053	97.5908	92.9709	92.0375
ILMN_1652276	117.759	120.21	102.605	114.094	107.944	118.83	119.82	141.759	109.856	127.911	116.387	108.078	100.791	114.999	123.021	118.163	110.671	103.531	213.773	205.636	112.214	112.158	110.482	115.803	126.631	116.558	105.885	135.411	119.561	114.763	115.931	104.892	208.781	115.618	109.999	114.069	117.612	101.887	122.142	115.35	107.131	118.928	108.018	107.437	113.377	115.667	130.659	101.655	110.998
ILMN_1652277	80.5698	86.3322	86.5427	93.4707	87.6715	80.3499	81.8866	82.1216	81.7855	89.7664	87.5934	82.2995	105.564	87.9969	87.1874	83.6288	94.9618	81.3514	101.712	93.0473	84.2381	87.7754	106.3	91.2956	88.6358	82.557	101.746	87.2596	90.0779	100.839	100.859	81.7162	95.8631	80.0814	91.4817	84.8435	99.8633	103.661	84.7669	96.3569	110.687	99.4897	94.7937	84.3829	99.7657	93.4404	93.5413	103.419	99.6118
ILMN_1652280	113.947	107.79	168.195	136.771	103.76	114.995	389.133	831.952	109.856	109.667	160.207	181.73	139.376	119.316	294.267	199.935	147.282	116.391	228.328	147.324	101.005	113.134	114.305	228.174	190.055	126.609	122.355	189.432	195.368	119.18	128.117	147.511	146.183	191.344	169.916	140.658	142.923	152.348	179.158	123.719	125.669	206.272	182.731	119.073	143.163	125.606	191.902	244.67	112.154
ILMN_1652284	94.846	96.5729	103.305	107.414	102.449	96.2965	100.295	98.7177	96.5589	112.799	102.455	104.655	95.9833	92.2959	112.794	96.6795	93.4192	99.5495	109.34	110.324	102.76	98.0684	99.534	100.471	104.808	106.054	93.0618	102.409	104.054	100.16	97.2863	101.458	95.8631	99.8665	99.7471	112.154	98.4219	95.3927	103.085	107.812	102.445	102.662	104.381	108.233	98.374	106.962	116.272	114.058	93.9838
ILMN_1652287	116.661	117.953	108.747	100.641	109.4	114.161	114.545	106.05	115.242	102.375	107.711	108.925	98.3546	109.708	105.806	107.065	116.012	106.805	109.34	112.438	106.048	110.197	108.638	110.255	99.2881	97.9086	107.596	103.872	109.37	110.875	110.653	110.688	106.052	114.171	101.614	111.157	99.9589	107.707	118.076	110.638	107.131	107.235	107.795	111.513	98.2631	116.703	118.712	104.439	105.459
ILMN_1652291	97.3964	90.2754	96.7546	99.9941	95.107	108.263	88.3285	92.5249	101.528	95.5773	104.652	114.214	85.736	104.006	100.877	94.4843	97.9079	91.3665	94.7918	95.6017	95.8552	93.6023	91.9324	114.763	93.9935	112.456	91.1118	93.7017	100.658	97.7185	96.5992	94.7845	92.5472	98.4434	87.0925	103.79	94.1933	85.0872	91.3997	90.3031	104.881	101.147	91.7787	89.5814	95.52	91.8141	92.3201	100.161	84.8908
ILMN_1652297	87.3811	85.4378	79.5571	94.0833	95.107	90.4989	94.7028	91.9179	88.2968	87.3201	84.0918	91.127	102.372	92.0881	98.3929	99.7858	103.217	92.1726	99.1212	105.042	95.3352	91.5296	87.4598	80.9727	94.5006	97.5248	90.4537	84.1202	88.4075	104.361	103.834	102.288	82.0192	92.2667	91.93	87.8322	91.7642	87.1963	96.5965	95.6617	91.6425	95.096	89.5318	91.7129	99.0279	95.663	100.609	99.961	90.7806
ILMN_1652300	110.733	112.744	146.076	127.444	115.128	114.161	111.528	110.131	145.062	113.609	123.561	110.63	128.597	114.073	110.087	113.1	128.05	117.459	113.495	124.483	118.162	131.975	119.505	125.311	131.673	134.876	114.497	107.419	100.658	132.698	108.094	130.09	119.836	138.479	116.499	121.682	125.849	143.56	126.587	123.719	136.207	128.735	125.212	138.185	120.085	119.648	148.039	146.876	115.711
ILMN_1652306	125.872	151.606	140.679	130.514	169.884	153.034	164.271	118.164	160.048	148.904	114.758	123.214	133.911	127.301	143.811	114.936	121.889	131.456	121.861	124.483	136.316	142.356	133.941	154.696	119.154	133.773	119.8	122.376	116.238	131.345	117.988	121.741	124.058	126.425	131.399	135.664	147.074	135.024	138.692	135.378	127.154	137.195	120.709	130.019	143.163	124.578	162.94	134.377	130.336
ILMN_1652309	95.4393	98.512	101.265	99.3004	91.907	111.762	88.6881	95.2058	107.5	104.497	96.1705	99.7467	127.079	104.006	100.057	107.898	126.232	109.238	89.6864	109.584	98.593	106.589	117.369	98.3077	101.462	111.572	103.444	97.3001	86.1373	107.98	110.653	94.874	91.3881	111.083	114.54	111.157	110.899	116.216	131.226	107.812	110.687	101.464	105.671	105.717	107.378	114.754	99.0931	95.1004	114.504
ILMN_1652313	317.967	346.085	215.838	211.12	390.927	280.932	274.525	217.345	355.573	322.773	148.723	177.372	160.997	257	148.929	139.035	182.549	228.25	147.302	148.508	263.905	318.871	222.014	180.281	154.749	195.659	221.101	140.215	140.561	174.184	208.949	186.426	149.58	141.153	151.274	225.607	207.601	177.426	190.704	152.528	164.189	138.219	133.384	209.432	221.028	144.564	146.933	121.589	251.876
ILMN_1652314	90.9314	95.336	80.6265	94.0833	85.5706	88.6946	91.4253	85.6065	88.0855	93.3232	85.5691	93.0428	81.0012	95.5999	114.533	88.6251	84.8175	92.7981	86.3716	95.6017	106.937	87.1981	100.068	91.7053	100.222	97.6026	97.0059	104.384	100.46	98.8712	93.5174	99.8186	96.6594	99.1099	98.6141	92.9188	92.8081	91.8157	82.3132	95.7634	99.7141	146.356	105.465	112.487	99.0279	99.9708	86.3821	82.7036	94.9891
ILMN_1652319	102.523	101.109	101.265	99.3004	98.3517	95.6773	95.3886	100.838	101.528	93.1856	95.0099	102.221	102.372	106.384	94.2788	94.4843	105.442	94.7627	97.4198	92.6483	98.1164	101.491	104.605	100.471	101.648	91.5838	103.444	104.554	96.4546	102.525	103.834	95.3349	97.5244	92.6078	104.322	101.026	94.5865	104.567	101.767	93.4049	94.7899	102.375	110.797	98.5417	99.9899	96.2666	99.6744	105.535	94.8881
ILMN_1652331	120.057	117.953	110.879	132.437	118.376	128.467	118.291	115.7	111.471	123.324	133.997	133.528	131.614	143.802	129.156	124.282	144.793	130.1	193.313	173.154	141.07	115.075	116.282	123.528	141.602	143.966	157.534	148.118	150.066	141.562	145.664	147.511	184.834	140.502	134.967	158.225	160.881	162.713	158.29	143.749	134.683	127.607	143.447	160.495	145.395	139.489	152.422	159.424	140.98
ILMN_1652333	517.412	521.254	663.622	597.986	540.609	616.945	583.65	630.412	459.441	499.943	599.49	660.347	253.548	356.232	582.812	627.911	445.855	470.057	403.271	382.71	365.191	448.4	533.353	545.461	530.295	429.314	403.694	450.897	470.891	252.54	300.216	514.46	397.501	655.025	419.289	397.309	385.909	488.986	552.528	404.416	393.232	527.66	371.98	361.703	341.239	437.354	770.763	880.006	478.827
ILMN_1652342	106.462	92.8048	101.265	105.276	94.4403	100.962	101.031	93.8058	110.644	109.667	95.4532	98.1132	104.724	105.558	102.596	99.7858	100.252	106.805	112.665	96.4065	97.8247	112.158	99.534	97.7088	100.147	102.081	99.5155	99.8006	101.999	103.403	109.792	98.1152	99.1522	99.8665	96.7963	101.946	100.056	93.4718	95.8057	108.792	106.234	95.3031	103.02	99.1791	93.7502	94.5109	98.8946	108.402	101.553
ILMN_1652343	146.247	111.981	121.846	122.594	117.229	114.995	130	108.526	117.352	121.956	106.126	108.078	109.526	108.076	117.564	121.682	109.956	123.352	115.152	105.803	128.85	108.39	107.748	113.793	113.875	116.558	122.355	128.789	107.563	118.052	112.339	108.247	113.938	109.674	108.164	119.276	115.243	111.866	115.51	107.812	108.094	110.01	105.98	107.437	101.734	106.136	112.105	111.202	118.505
ILMN_1652348	122.751	137.915	133.196	115.848	145.154	136.66	123.356	141.759	132.491	119.574	126.74	125.491	120.02	135.539	110.087	137.684	118.539	113.532	120.795	123.839	135.005	116.225	120.736	132.484	119.154	115.717	128.857	134.368	111.218	116.872	114.067	123.894	117.907	118.913	132.547	128.051	106.732	137.769	134.422	133.191	127.154	133.976	126.013	143.866	130.419	124.578	129.263	122.671	112.154
ILMN_1652357	317.967	356.195	443.361	402.814	351.15	368.039	337.607	376.425	232.947	371.574	438.308	308.088	251.01	301.912	388.86	484.917	258.898	342.004	433.928	350.734	375.709	404.732	416.042	429.671	355.366	335.096	394.24	386.491	315.8	469.938	426.058	399.782	298.295	408.786	354.251	344.319	294.383	363.949	446.615	317.923	367.159	300.706	331.67	297.903	348.11	355.351	324.537	275.374	321.864
ILMN_1652365	87.0092	94.694	91.7961	90.2857	95.756	85.0162	89.0384	91.9179	82.583	91.4196	89.2976	92.0018	89.5505	94.3304	93.473	89.285	84.8175	85.8768	84.4949	90.4492	84.8055	97.8245	86.3116	94.7488	92.5693	90.9161	87.8626	93.988	94.5722	80.7714	108.924	104.003	88.2473	88.3533	87.8893	97.7422	84.9866	87.0932	79.6135	90.7218	95.0073	83.0186	94.5956	79.7298	81.8744	94.0663	93.5413	90.5687	91.2948
ILMN_1652366	92.5071	87.8123	101.915	90.9176	86.3885	86.4463	96.0433	100.139	88.5723	97.4558	91.3946	92.1526	96.756	100.882	96.7669	98.2473	109.206	97.1292	153.953	125.154	94.994	99.6692	93.0981	95.8502	88.6358	96.7582	87.191	107.53	165.182	95.5818	89.2937	84.3994	134.844	90.8416	109.108	90.6435	105.043	86.8869	89.4637	104.87	100.002	96.2346	107.196	91.2719	89.2926	95.8635	89.4037	95.4027	98.1757
ILMN_1652368	82.1755	83.1315	86.3307	87.6379	85.229	81.8409	85.6141	85.9605	88.3663	81.8234	82.4742	84.2084	76.4113	84.0186	91.1459	77.7729	94.9618	88.2768	79.0368	86.1739	90.9725	90.4835	88.5447	84.0408	80.8783	94.1229	81.9537	81.1482	80.0087	82.7954	89.2937	86.403	87.8049	82.8091	86.8091	81.9322	91.7642	83.5741	87.2071	82.4883	83.9614	82.1408	82.8743	92.7731	82.3582	83.4571	88.8562	85.9166	81.5177
ILMN_1652369	93.6415	97.8671	99.9566	83.447	91.907	98.3523	101.799	100.139	93.362	97.4558	144.812	142.51	99.1525	97.0234	94.2788	99.7858	106.918	101.91	124.993	123.839	94.5775	95.2328	95.0998	96.8841	115.61	116.558	111.764	114.714	114.125	91.2187	111.463	106.55	127.246	116.433	107.159	92.4755	101.624	100.895	109.17	120.49	114.938	145.503	122.265	98.6456	98.9208	120.514	105.286	100.26	100.543
ILMN_1652371	154.422	154.621	104.59	121.374	113.375	114.995	104.053	103.827	164.845	119.574	202.004	120.606	240.231	150.406	266.048	95.1759	234.269	193.137	342.6	278.095	119.331	124.513	135.327	107.774	234.745	176.532	158.55	174.705	129.537	179.583	179.678	99.8186	298.295	215.436	112.737	182.709	156.222	740.369	762.68	191.559	205.247	139.211	176.578	138.185	135.89	198.04	290.076	423.178	137.564
ILMN_1652376	89.6862	96.5729	96.0787	98.6291	93.8071	100.962	103.333	91.9179	92.0372	93.662	93.703	98.1132	89.5505	94.7197	105.002	95.8881	94.9618	104.303	95.6696	102.796	101.872	104.024	93.0981	99.7276	90.1301	86.6321	102.673	93.5133	94.9424	88.0641	94.737	97.2468	88.4234	96.5226	86.716	99.2242	97.8096	88.146	86.9699	98.5384	83.9614	90.2753	89.0836	102.679	87.0851	88.2065	91.3001	86.1189	102.767
ILMN_1652378	129.348	103.73	188.893	143.859	125.817	120.07	127.721	159.098	132.491	118.375	199.194	161.002	141.761	130.654	247.484	170.515	164.938	131.456	192.455	232.849	110.491	113.134	123.249	173.404	161.47	140.136	121.086	134.368	125.921	113.741	125.731	146.565	241.882	155.49	168.114	140.658	128.675	178.552	200.579	132.103	127.941	154.839	154.154	125.511	122.681	132.09	157.738	157.529	140.98
ILMN_1652379	887.999	1227.88	696.324	577.736	842.809	976.621	1126.31	1303	779.072	1241.28	683.142	837.78	603.945	1205.09	472.418	382.498	474.003	805.66	386.817	483.547	1141.32	1252.99	1064.05	776.973	582.818	521.626	642.153	274.397	273.915	686.232	662.145	578.598	430.357	628.403	518.37	696.486	695.262	493.799	434.877	498.568	585.078	572.208	555.666	617.195	631.07	553.176	403.98	414.9	708.33
ILMN_1652381	104.46	112.744	95.3977	103.971	110.185	96.9937	101.031	96.5225	100.806	104.497	106.126	102.221	101.575	107.24	114.533	100.608	101.728	108.435	91.4838	107.385	101.005	102.788	122.006	98.6653	107.322	110.794	99.5922	100.224	101.695	107.034	110.653	100.649	113.938	105.847	121.746	98.6634	109.848	107.707	110.17	101.687	121.532	108.997	106.657	114.486	114.315	121.429	102.441	96.8842	101.751
ILMN_1652392	101.844	101.764	96.7546	97.2827	98.996	98.9503	98.2433	99.4291	103.669	98.8088	98.1438	108.925	95.2036	104.773	96.7669	95.8881	97.9079	97.1292	99.968	101.271	106.937	111.157	99.3556	112.044	100.512	91.8189	102.113	100.973	100.46	102.62	93.1224	100.649	97.5244	99.1099	102.468	99.2242	102.418	97.7797	91.1869	98.6373	102.047	95.096	92.2942	85.4351	105.346	105.744	98.1001	103.218	98.6736
ILMN_1652394	151.272	248.997	173.282	175.305	207.664	263.392	324.512	274.127	216.706	284.564	215.137	252.461	165.691	231.214	669.166	347.581	189.849	218.784	257.309	265.726	217.118	245.779	245.31	229.247	217.564	206.012	219.189	312.715	266.68	192.294	230.47	243.349	326.342	217.376	253.993	229.158	241.199	363.949	396.709	241.375	238.051	399.564	317.192	212.838	232.489	217.662	288.085	274.41	202.251
ILMN_1652397	93.6415	97.2134	96.0787	95.3781	101.762	96.2965	114.545	103.104	99.3669	110.454	95.8303	95.2159	93.59	98.568	96.7669	107.898	94.9618	94.8527	103.451	93.8147	95.5084	96.4094	98.4332	100.471	95.3817	92.374	98.5707	100.874	101.284	87.0503	93.2811	102.288	79.7819	99.8665	99.2716	95.2415	98.5199	94.0952	93.0103	102.515	84.3014	94.8934	92.6942	98.7505	96.0376	83.756	101.323	97.6398	100.543
ILMN_1652407	209.381	214.635	262.545	261.273	212.11	206.024	161.533	163.481	205.475	205.975	325.341	368.74	297.322	194.228	244.592	274.082	298.009	244.089	259.939	385.039	226.778	199.038	235.436	200.122	364.579	226.984	216.357	181.01	168.301	197.781	176.724	183.713	359.883	390.793	193.135	215.824	194.385	206.157	207.444	206.44	199.541	227.843	243.435	210.569	204.922	218.509	216.606	216.854	207.33
ILMN_1652412	112.299	126.351	133.196	149.226	110.185	106.898	116.945	111.864	97.2688	100.932	126.74	115.221	122.439	119.316	161.931	154.556	129.736	124.645	131.27	120.597	135.005	131.975	129.908	160.457	123.453	106.054	122.355	126.568	117.311	134.041	144.672	125.059	120.452	125.614	121.746	117.249	128.675	146.813	168.2	112.551	139.973	138.219	141.966	131.519	139.676	117.754	164	161.32	130.336
ILMN_1652413	89.4203	86.9649	85.009	106.002	91.907	88.1845	92.063	87.5918	77.9076	90.9812	96.445	89.3715	83.3254	88.8354	104.198	95.8881	109.956	83.0281	105.045	105.803	89.3208	83.0422	80.4204	93.8673	97.6688	89.389	82.8002	80.115	87.7934	84.5257	87.4797	92.31	106.052	105.075	93.1952	88.1994	83.6962	101.78	86.9699	84.3707	86.7026	84.699	81.4003	86.2441	89.2926	84.691	89.6232	90.678	86.8229
ILMN_1652417	111.533	113.484	115.066	114.094	139.282	108.916	147.746	116.954	113.305	116.396	111.54	117.339	112.508	117.043	103.42	113.1	105.442	116.391	110.948	113.826	109.562	121.497	123.249	138.045	105.637	108.437	115.459	115.707	113.134	115.777	113.16	121.741	119.836	126.425	116.499	116.161	121.492	114.986	102.174	109.711	112.414	98.566	105.465	113.465	108.785	105.94	109.071	105.535	115.711
ILMN_1652424	107.912	108.476	107.368	110.975	101.075	99.5968	114.545	107.678	103.669	112.799	102.455	107.24	103.946	117.043	93.473	98.9944	109.956	109.238	110.948	110.324	114.001	94.7917	108.638	105.237	102.358	108.437	111.764	102.225	99.3714	124.406	107.228	109.848	97.5244	108.925	117.526	99.3216	103.846	108.753	105.533	103.916	103.777	101.984	105.98	104.253	99.8759	108.429	111.05	107.384	99.3289
ILMN_1652429	103.184	116.965	101.915	116.761	115.128	108.916	108.882	103.827	109.055	108.133	115.553	99.7467	95.2036	113.109	105.806	101.41	101.728	110.106	104.233	102.025	101.005	115.075	114.305	114.763	103.983	103.681	105.885	106.382	118.407	107.034	109.792	109.848	106.846	100.644	102.468	110.211	104.154	102.483	97.6188	87.4451	106.234	94.2912	108.953	99.2898	103.541	100.789	98.1001	109.341	102.767
ILMN_1652430	96.7511	96.5729	92.9796	100.641	101.075	99.5968	102.57	101.573	94.6556	100.932	93.703	100.606	93.59	94.0993	94.2788	98.2473	100.252	88.778	91.4838	98.8899	90.9725	103.438	90.869	102.797	105.637	101.371	93.9766	91.8748	108.481	94.0391	105.472	106.55	99.9445	92.0591	94.1254	95.0643	98.9295	94.0952	94.7989	101.16	94.1093	105.89	101.428	95.738	98.043	96.0609	103.344	97.9328	98.5762
ILMN_1652431	99.2277	99.7863	108.747	100.641	103.76	97.6974	99.5927	97.9879	104.357	114.502	103.181	98.1132	94.372	100.882	100.877	97.4636	94.1791	86.8157	92.2857	95.6017	89.7916	102.209	97.4891	93.8673	89.7582	96.0231	96.5734	92.155	91.5693	97.6252	101.406	98.1152	92.5472	98.4434	97.6313	99.3216	111.984	94.207	105.846	108.792	99.404	92.4953	96.5837	95.4311	93.2051	111.872	101.825	97.9328	93.3875
ILMN_1652434	190.788	247.748	222.811	223.908	248.706	278.453	266.387	287.07	235.428	273.807	205.669	180.664	183.122	211.706	244.592	184.799	167.484	195.306	153.953	161.874	199.355	232.44	249.821	203.455	199.532	213.664	205.991	207.818	210.451	183.748	183.508	189.924	165.743	185.439	205.798	211.15	209.783	173.993	201.562	190.667	171.429	173.704	161.487	236.122	188.497	205.985	198.69	187.703	225.938
ILMN_1652436	111.533	114.297	115.066	108.131	118.376	126.982	115.697	113.683	112.401	124.89	110.795	105.521	110.25	115.951	116.482	113.1	115.263	117.459	114.286	107.385	103.598	122.977	108.638	130.718	111.419	123.152	113.528	110.08	113.134	107.034	109.792	111.601	113.938	113.35	106.168	111.157	105.84	114.986	113.357	105.79	105.242	107.235	105.062	116.671	104.083	106.038	103.997	103.016	110.998
ILMN_1652439	101.179	120.21	100.603	95.3781	104.417	104.119	99.5927	112.796	102.997	98.0967	103.181	111.48	120.02	97.0234	116.482	109.619	103.217	101.113	99.968	104.308	96.6297	102.544	115.229	101.272	96.5846	99.867	88.9179	102.499	107.563	91.4863	107.228	108.247	103.029	99.8665	103.393	105.573	111.984	103.661	104.456	112.551	112.414	106.355	111.711	111.513	108.255	103.297	126.45	113.118	107.638
ILMN_1652445	97.3964	99.1474	94.7503	106.002	92.5176	92.0433	85.055	94.4999	89.3799	97.4558	98.7782	107.24	110.995	101.64	121.943	93.3281	128.05	95.5421	88.6544	124.483	103.598	95.8383	102.05	94.0217	83.6537	92.877	96.9211	89.3679	93.5859	109.913	112.339	113.294	123.47	104.35	90.2123	88.6629	87.4806	96.2147	91.6113	101.999	100.735	93.6402	110.797	96.151	100.109	105.843	110.042	98.3077	95.3875
ILMN_1652450	83.326	82.0574	86.4013	81.919	85.7754	87.5291	81.7118	77.9642	78.6392	88.1011	79.6094	82.3636	80.6483	86.8735	81.3356	79.754	86.3267	90.0433	83.7438	91.805	81.3622	85.4452	86.6981	93.0652	78.6914	83.0601	81.9537	78.9629	86.429	78.6717	80.1203	74.4176	93.3028	80.8203	91.7535	85.7	90.5505	85.1935	83.6516	90.6183	97.783	86.9593	87.1455	87.5155	98.043	91.7137	83.2836	88.76	89.2202
ILMN_1652456	203.954	183.886	305.189	436.284	122.225	121.378	278.573	321.621	196.265	133.074	153.676	344.404	309.853	125.867	484.691	429.192	289.207	173.6	150.658	270.08	157.326	133.931	123.249	98.4788	146.481	268.51	231.029	180.138	144.928	220.149	270.992	411.762	252.874	141.153	535.494	240.469	231.889	444.661	422.993	242.28	238.811	367.434	326.167	176.598	177.718	224.428	505.402	480.65	219.703
ILMN_1652459	115.643	172.576	127.811	106.725	109.4	104.813	109.707	177.762	138.104	114.502	120.222	138.559	141.761	135.539	143.811	107.065	151.409	119.68	142.937	134.277	124.642	150.088	131.219	115.803	116.568	119.3	114.497	126.568	158.148	108.927	138.552	138.483	128.482	117.215	145.217	141.756	137.35	145.715	161.888	147.255	146.049	125.271	141.966	147.822	155.017	142.011	143.552	160.371	123.137
ILMN_1652461	118.836	107.056	110.879	103.301	110.926	111.762	132.758	111.864	108.292	106.594	113.18	107.24	101.575	106.384	108.389	100.608	101.728	112.627	112.665	104.308	106.937	102.378	105.537	105.237	102.358	110.067	107.596	110.998	103.44	107.034	107.228	104.892	104.537	111.878	105.235	111.157	109.848	107.707	102.783	101.058	104.302	108.099	114.295	107.554	108.888	105.226	106.986	92.609	108.751
ILMN_1652464	109.299	100.448	98.6746	110.975	97.0811	100.279	104.053	95.8512	95.2932	109.667	103.941	115.221	103.179	97.0234	132.916	185.742	109.206	117.459	102.607	104.308	101.872	94.7917	104.24	101.272	105.637	103.681	96.9211	100.056	92.3452	109.913	98.7945	98.1152	118.575	109.674	107.159	95.3293	102.322	104.567	102.783	101.478	101.948	103.757	109.833	101.038	91.6631	101.728	144.69	150.802	106.5
ILMN_1652465	103.184	85.6418	91.7961	92.1691	93.1475	99.5968	91.4253	94.4999	100.052	93.3915	100.258	93.1982	84.3041	95.135	91.1459	85.5959	86.6482	98.7575	93.9258	94.8718	96.3677	86.1836	91.3213	93.2079	88.3572	86.6321	79.9666	93.051	93.887	83.7542	82.4647	95.671	91.7497	93.6536	89.129	98.6634	105.308	93.1748	95.5839	83.965	91.0286	90.7143	95.5077	97.8386	83.8894	97.3835	95.0023	95.9097	89.8864
ILMN_1652466	101.179	98.512	103.92	110.975	103.76	104.119	101.031	104.54	105.086	101.635	107.711	109.797	98.3546	99.3058	101.729	104.618	101.728	98.7575	99.968	97.2553	96.6297	97.564	108.638	104.425	104.808	118.3	100.681	97.0954	100.141	81.6619	91.5974	108.247	103.791	105.847	127.183	105.573	109.848	102.68	98.9562	100.957	114.125	114.773	115.844	97.9385	93.2051	106.136	101.224	106.41	103.361
ILMN_1652469	107.912	105.065	112.568	110.245	112.487	112.558	108.882	120.896	106.692	111.189	107.711	120.606	120.826	110.544	109.241	108.746	116.012	112.627	116.038	109.584	116.138	137.42	111.365	105.237	113.041	113.235	107.596	113.727	105.674	107.98	111.463	102.288	119.836	112.613	119.586	115.041	112.99	110.784	120.683	115.35	118.309	107.235	113.415	123.028	112.333	113.049	129.263	118.182	115.711
ILMN_1652472	105.821	111.203	116.035	113.352	108.632	113.359	98.9118	118.164	100.052	105.841	121.372	104.655	126.318	118.175	151.226	142.541	115.263	118.593	124.993	155.14	124.642	110.197	135.327	159.033	119.154	106.054	124.687	109.224	117.311	125.841	119.926	132.522	157.282	119.769	144.373	109.274	109.848	110.784	115.51	128.053	124.116	124.174	117.504	116.671	114.315	119.648	126.45	127.411	121.526
ILMN_1652486	241.825	203.421	246.525	223.908	258.208	236.225	334.331	307.517	264.474	279.24	267.716	278.062	230.689	259.339	277.823	243.696	256.032	224.097	318.769	302.424	278.3	267.618	250.954	231.379	282.82	273.935	267.994	249.03	290.344	253.549	272.937	293.973	338.829	252.133	254.761	259.549	320.859	361.229	427.258	276.869	283.26	289.175	244.808	277.491	246.316	276.537	296.95	280.191	333.515
ILMN_1652487	101.844	115.138	120.528	134.662	111.671	128.467	135.908	134.481	121.234	117.361	132.766	137.465	120.02	146.485	177.268	157.877	135.766	105.924	175.526	158.799	135.005	118.733	136.69	107.774	135.168	123.152	109.238	133.3	124.672	113.741	112.339	154.514	140.477	147.263	141.837	121.682	112.99	146.813	137.345	122.703	124.116	140.172	130.45	115.536	121.407	114.754	134.822	155.625	106.5
ILMN_1652488	113.13	109.146	111.698	100.641	108.632	113.359	109.707	103.104	105.872	108.133	114.015	104.655	102.372	108.076	102.596	118.163	94.9618	101.91	94.7918	105.803	96.8995	116.225	101.667	115.803	101.151	106.054	100.681	111.932	106.563	109.913	126.932	104.003	100.724	109.674	106.168	103.79	102.515	108.753	95.9111	94.7985	95.8928	102.47	102.736	103.442	106.043	100.175	104.585	102.814	102.875
ILMN_1652490	160.654	151.606	197.202	184.445	179.321	166.674	236.601	189.434	183.937	174.491	335.522	284.743	236.203	196.452	179.487	219.299	281.181	183.685	237.529	224.183	133.521	176.451	174.008	176.225	336.443	212.819	188.77	152.477	151.086	188.616	205.162	212.923	246.145	313.546	244.201	183.762	171.5	193.27	199.595	208.13	193.688	230.236	215.943	181.368	191.728	195.689	172.849	178.221	208.58
ILMN_1652494	89.553	99.1474	99.9566	100.641	90.4339	90.8094	94.0386	102.333	93.362	93.527	96.0384	107.24	99.9879	94.4072	112.794	92.4215	90.2849	105.089	110.948	102.025	101.872	102.038	93.8367	104.425	98.2042	99.867	86.615	91.1593	99.4643	96.1687	100.401	91.8301	113.303	99.1099	92.1039	104.648	98.4219	96.6074	100.258	99.1534	95.3073	90.9277	91.9889	107.101	94.5797	108.529	98.2958	102.915	103.178
ILMN_1652505	286.195	271.478	353.802	403.953	333.384	236.225	362.902	368.333	311.891	236.905	495.452	417.226	375.261	245.288	434.859	350.674	309.414	347.464	447.966	396.645	236.774	212.531	214.018	278.352	390.406	355.652	356.5	529.573	532.895	353.855	376.659	403.56	386.538	358.601	434.26	367.191	363.338	379.125	312.645	450.822	338.028	454.607	420.207	380.148	332.389	398.535	625.775	600.967	364.153
ILMN_1652507	115.643	111.203	131.209	120.18	117.229	109.615	115.697	115.7	111.471	110.454	100.989	107.24	103.946	128.921	112.794	125.69	101.728	113.532	103.451	113.171	108.709	104.798	110.482	119.338	119.154	112.456	107.596	111.932	107.563	110.875	109.792	104.003	115.78	110.387	106.168	107.418	105.84	111.866	115.51	108.792	104.511	101.984	109.833	108.949	106.376	111.19	116.272	111.202	115.711
ILMN_1652512	477.382	357.446	282.381	240.346	303.569	402.122	161.533	228.961	447.43	423.922	225.344	290.241	534.252	426.662	330.861	600.821	642.116	549.996	317.916	304.242	403.906	371.357	410.956	329.842	270.413	398.3	350.395	717.347	594.847	339.735	384.076	384.415	345.549	274.923	362.363	489.223	427.511	349.405	390.369	465.987	449.099	440.055	448.509	376.894	394.829	484.403	323.594	436.064	462.126
ILMN_1652521	265.427	308.496	275.517	241.492	297.948	287.1	203.214	200.177	309.163	275.174	241.328	239.514	325.003	276.144	195.314	180.049	304.143	251.898	266.121	282.991	299.377	309.501	299.606	338.214	209.502	331.551	290.514	249.03	258.513	299.505	269.04	170.064	318.892	202.014	197.08	325.964	350.761	204.195	212.311	294.875	300.851	229.437	310.908	288.326	288.119	310.458	274.851	243.808	267.967
ILMN_1652525	237.475	236.639	154.964	176.944	224.828	246.64	252.217	288.455	299.709	308.355	141.908	186.937	299.002	217.993	279.778	198.88	302.39	265.605	206.816	295.152	219.244	239.623	243.075	277.298	141.602	385.123	368.679	344.887	407.58	350.087	418.478	368.797	293.743	145.847	417.86	409.282	422.43	137.769	139.995	402.813	357.059	357.495	349.684	355.199	302.931	396.925	175.109	187.703	288.584
ILMN_1652527	97.3964	108.476	107.368	104.618	105.119	108.263	97.4739	106.05	100.052	100.932	100.989	93.278	101.575	104.006	102.596	106.219	103.217	107.641	111.822	106.59	99.3696	98.8246	97.5753	118.165	101.648	106.882	99.6683	98.4843	96.4546	101.027	94.1548	97.2468	100.724	111.878	101.614	93.5154	103.328	101.382	105.196	97.9921	100.406	96.1308	94.4953	93.7007	109.929	105.843	106.986	98.2155	104.294
ILMN_1652533	289.91	287.078	280.104	286.171	274.975	312.79	254.225	287.07	255.287	316.754	244.251	201.549	202.353	211.706	199.159	221.226	226.637	207.667	195.861	192.008	210.779	220.83	223.022	206.847	205.723	205.156	194.972	184.426	173.571	180.643	178.701	182.787	179.846	202.639	156.565	176.509	186.394	189.204	191.7	152.528	170.598	158.222	161.487	188.189	186.367	150.33	190.933	172.172	197.029
ILMN_1652540	97.9968	98.512	101.915	97.9585	105.119	102.842	96.7025	102.333	102.997	100.243	110.795	103.029	118.531	97.0234	114.533	101.41	109.206	110.939	111.822	130.693	96.7189	107.511	103.976	112.044	104.808	105.242	112.633	165.4	160.138	111.804	113.16	131.304	129.692	109.674	146.917	118.215	107.749	114.986	139.995	116.502	114.125	113.81	113.415	110.222	118.735	128.325	111.05	124.994	98.2771
ILMN_1652549	170.203	190.513	191.732	165.433	222.032	188.26	371.582	297.98	155.154	161.407	135.242	141.505	156.831	130.654	167.716	162.424	167.484	167.768	198.384	248.248	139.857	135.732	157.52	136.159	129.605	172.708	179.511	127.663	124.672	177.436	176.724	284.451	235.306	132.35	222.563	136.984	130.057	168.239	146.356	172.755	189.931	149.754	151.974	116.671	138.451	159.898	165.072	161.32	133.912
ILMN_1652550	108.607	110.49	110.206	136.771	111.671	108.263	123.356	105.277	112.401	105.841	100.258	116.327	110.995	105.558	107.503	106.219	113.684	105.089	109.34	101.271	109.562	108.39	108.638	112.044	112.23	106.054	115.459	109.224	110.286	108.927	109.792	108.247	108.394	114.171	109.108	103.79	102.911	119.832	112.329	100.563	102.146	103.757	106.967	101.907	105.003	104.59	110.042	103.016	112.154
ILMN_1652574	91.4818	97.8671	91.1441	97.2827	90.6438	90.2656	90.2685	91.9179	89.3125	91.7011	87.7448	90.7926	84.2254	86.1431	101.729	93.1627	79.3837	91.6692	98.2831	98.8899	93.264	84.4004	83.752	95.6267	99.0333	99.5111	93.1485	92.5123	101.1	92.797	86.2552	86.7587	92.5472	80.7583	82.8664	85.8895	94.4866	101.575	97.0504	98.7382	102.146	83.8741	91.2306	89.8027	95.4092	93.6435	87.5939	94.2815	95.9607
ILMN_1652577	92.5071	94.694	90.4251	92.1691	83.8136	105.476	92.063	95.2058	82.1737	88.9772	92.1836	89.1159	97.57	92.9364	96.7669	102.228	80.1791	90.9687	81.3925	91.805	89.8876	84.4004	114.305	94.9148	93.0529	88.695	91.9177	97.7914	83.4679	91.2187	94.737	119.303	83.9543	87.4599	95.6555	95.7607	96.0553	92.097	86.7332	101.058	94.5616	100.933	93.5335	87.7363	100.946	104.007	98.1977	84.4622	97.3514
ILMN_1652578	94.846	98.512	96.0787	91.5368	95.107	93.2109	103.333	111.864	102.997	89.6104	93.357	89.2866	83.3974	94.7197	100.877	103.057	97.1235	94.5768	88.1883	92.4824	91.3369	89.1349	97.9054	97.4734	85.9506	97.9086	97.0896	98.2296	102.679	95.5818	108.094	84.7984	91.1998	89.1592	97.0078	98.1715	98.6189	94.4343	96.4919	100.363	91.8411	98.1589	84.6816	100.192	118.735	92.0198	90.3775	88.5456	87.9592
ILMN_1652580	170.203	132.8	173.282	171.94	132.922	156.005	172.026	177.762	158.439	155.188	281.049	222.363	159.55	158.873	241.719	244.656	151.409	146.73	259.061	305.454	155.007	142.356	169.403	202.338	288.245	163.501	166.253	276.769	243.87	155.967	170.716	267.288	339.392	273.568	257.849	189.09	164.276	223.179	256.118	177.363	175.602	247.419	187.293	180.195	153.953	170.877	292.055	297.058	175.253
ILMN_1652594	171.847	178.373	187.442	197.595	158.145	139.883	264.351	353.15	117.352	183.776	193.497	170.449	179.427	162.637	164.181	532.824	158.469	160.71	262.581	221.701	139.857	142.356	176.208	194.625	189.261	176.532	173.088	201.507	198.304	145.82	167.754	330.91	223.145	193.255	348.305	172.443	148.452	189.204	187.684	152.528	156.865	211.92	178.119	155.929	159.319	171.821	247.89	239.581	172.511
ILMN_1652602	127.64	137.915	131.209	184.445	165.97	124.037	130	128.087	116.294	158.268	125.624	138.559	130.105	167.749	120.876	114.936	122.79	131.456	107.643	113.171	205.55	197.781	156.373	146.798	115.61	153.543	166.253	143.73	139.394	186.714	193.817	182.787	113.303	123.911	175.283	188.017	198.822	193.27	190.704	162.949	164.189	151.452	137.758	255.136	217.881	173.704	187.986	215.96	211.063
ILMN_1652604	101.179	98.512	96.0787	97.2827	100.372	111.762	103.333	100.838	104.357	100.243	121.372	117.339	117.796	111.373	101.729	98.9944	118.539	110.939	149.826	130.693	106.937	107.511	106.781	93.0652	117.459	109.232	125.974	101.454	102.594	131.345	129.273	93.3897	129.692	127.242	92.0173	139.495	148.452	104.567	98.232	120.49	127.941	116.873	102.064	135.542	147.58	133.107	99.1908	98.9478	147.352
ILMN_1652609	188.173	228.091	305.189	283.783	206.141	228.461	296.301	284.271	219.745	224.2	162.91	186.937	199.861	198.668	200.117	260.329	185.805	206.535	176.547	186.331	201.412	191.418	181.505	207.988	159.906	195.659	190.838	201.507	159.144	185.741	186.324	218.144	177.011	168.666	252.463	202.043	217.417	261.965	235.369	175.542	175.602	211.117	169.78	242.767	211.482	189.358	295.976	274.41	240.012
ILMN_1652611	114.74	114.297	116.035	108.826	114.204	107.596	119.82	110.131	110.644	106.594	109.257	109.797	95.9833	104.006	114.533	114.936	107.693	108.435	106.762	108.156	110.491	108.39	118.425	112.944	100.669	109.232	108.429	101.454	104.148	103.063	108.924	110.688	105.28	108.925	109.999	112.154	111.984	110.784	106.354	105.79	106.234	106.591	109.833	104.253	110.466	107.396	112.105	111.202	118.505
ILMN_1652628	93.0936	92.1665	107.368	96.6274	99.6663	102.842	110.581	105.277	103.669	98.0967	102.455	98.1132	95.2036	99.3058	99.24	103.057	102.485	105.089	98.2831	90.6191	98.593	94.7917	91.9324	102.026	99.1154	98.8805	96.3957	103.782	101.902	98.6987	96.1316	96.4112	91.1998	95.5769	103.393	94.2138	95.6682	107.707	96.7056	110.638	107.131	101.984	92.8963	100.086	102.599	101.414	100.184	95.8091	101.158
ILMN_1652631	647.759	501.371	242.838	197.595	451.062	563.468	462.725	245.098	929.514	675.061	589.977	645.49	1749.57	744.191	245.554	366.856	2082.89	728.178	1004.7	718.722	654.721	487.054	535.247	305.09	600.809	1076.84	631.661	794.091	1389.45	477.99	513.477	227.222	674.561	603.691	223.283	682.695	672.265	243.923	264.016	685.836	669.453	514.564	1083.92	561.546	430.627	673.064	277.945	295.236	476.582
ILMN_1652638	222.488	181.16	318.322	280.211	220.633	223.336	424.084	403.839	189.436	243.508	201.072	172.793	206.452	223.108	244.592	264.275	195.577	181.526	349.479	178.799	204.512	213.735	202.945	212.576	205.723	197.401	222.066	296.594	287.3	161.511	162.962	236.764	185.382	204.521	228.993	143.819	128.675	276.898	320.882	143.749	182.937	150.603	148.119	218.453	210.398	159.056	235.956	251.759	222.187
ILMN_1652639	97.9968	101.109	110.206	105.276	110.926	108.916	106.43	106.847	99.3669	96.6164	103.941	105.521	97.57	100.1	102.596	103.057	102.485	101.91	105.885	107.385	103.598	109.281	105.626	99.0393	104.808	100.505	104.183	97.5013	94.0876	99.0446	101.05	98.1152	106.052	105.847	102.468	101.946	110.899	109.715	107.212	97.9921	109.875	100.616	99.5924	100.818	104.379	105.843	106.986	103.988	101.751
ILMN_1652646	112.299	93.4215	101.265	101.265	102.449	95.6773	100.295	98.7177	107.5	103.819	102.455	94.4954	96.756	114.073	101.729	104.618	103.217	97.1292	108.469	100.479	94.0053	95.672	106.186	107.774	100.945	101.371	102.673	101.647	105.674	102.62	100.146	103.153	103.791	100.644	105.235	97.4619	108.849	97.8762	105.423	110.638	99.9074	105.372	103.917	100.818	102.694	105.94	123.807	100.655	105.459
ILMN_1652647	121.447	122.54	118.169	127.444	149.648	115.944	135.908	120.896	122.637	116.396	121.372	126.772	135.472	147.811	142.841	157.877	148.113	143.316	175.526	181.306	130.337	133.931	125.867	130.718	130.603	114.852	125.974	179.257	179.83	124.406	131.559	131.304	178.718	137.764	137.277	130.356	130.057	112.858	122.142	146.38	129.625	156.527	136.332	139.582	137.19	142.011	137.475	151.774	123.137
ILMN_1652649	106.462	113.484	109.47	102.604	141.139	114.995	103.333	110.131	109.856	107.364	127.917	133.528	111.734	109.708	110.087	110.423	117.696	123.352	122.831	123.217	115.062	111.157	116.282	132.484	117.459	127.704	132.967	118.872	106.563	112.763	114.067	105.717	136.153	121.321	111.808	129.204	124.36	111.866	100.044	134.292	143.782	110.98	122.961	115.536	126.45	133.107	110.042	120.485	117.04
ILMN_1652650	111.533	108.476	109.47	108.131	102.449	112.558	116.945	95.8512	110.644	106.594	100.989	107.24	124.789	104.006	95.932	99.7858	130.535	114.499	105.885	119.218	109.562	93.2627	112.334	105.237	95.1169	106.054	105.885	105.746	106.563	106.079	108.924	97.2468	115.78	104.35	110.898	114.069	115.243	98.6981	109.17	123.719	114.938	110.01	111.711	111.513	127.781	113.943	120.064	114.058	115.711
ILMN_1652660	99.2277	104.385	103.305	98.6291	105.119	106.898	110.581	107.678	105.086	107.364	102.455	103.824	114.776	103.223	109.241	107.065	104.683	105.089	106.762	100.479	99.3696	108.39	104.698	106.053	101.462	88.8691	123.519	109.224	113.134	96.0832	107.228	101.458	95.0463	95.8954	96.9018	105.573	118.848	97.4932	100.851	99.7559	98.886	112.859	99.2959	99.1791	107.93	104.59	101.323	107.384	102.345
ILMN_1652662	96.7511	92.1665	87.7565	92.8063	88.3607	96.2965	94.7028	97.9879	92.0372	93.7295	92.2536	103.029	100.791	101.64	97.5594	94.4843	94.9618	98.7575	103.451	105.803	96.4541	91.3622	99.2659	95.7015	95.5522	89.9168	94.2235	101.071	107.563	116.872	95.4112	92.5524	101.492	99.1099	97.9336	84.7485	93.9001	98.176	98.3318	93.2091	97.4709	95.4077	102.269	109.39	92.8969	95.8635	90.1646	101.242	90.5613
ILMN_1652666	91.988	103.73	96.0787	96.0059	97.0811	97.6974	99.5927	99.4291	100.052	99.5449	88.5846	98.9171	92.7674	98.568	86.427	99.7858	94.1791	97.1292	98.2831	91.3813	94.8268	107.511	101.667	97.9296	99.3785	102.081	95.4028	100.973	89.7701	102.053	95.4112	89.9504	94.1807	97.832	98.6141	107.418	100.256	91.9098	102.174	98.3481	97.6787	102.279	95.4042	97.6372	105.346	99.3411	91.6839	96.8842	94.8881
ILMN_1652670	122.751	109.146	106.657	116.761	127.418	110.981	110.581	115.7	119.803	118.375	120.222	117.339	107.99	108.885	113.699	115.935	120.906	120.739	110.139	115.161	114.001	116.225	109.576	112.044	116.568	110.794	115.459	122.376	107.563	121.639	108.094	114.223	113.303	114.171	115.464	115.041	111.984	110.784	106.987	100.563	103.368	128.735	116.675	116.671	113.377	111.092	108.022	110.273	109.846
ILMN_1652674	101.844	97.2134	106.657	96.0059	90.6438	94.4223	100.295	87.098	96.5589	94.3496	92.6703	90.1227	96.756	99.3058	111.005	103.057	102.485	95.5421	93.9258	104.308	98.593	101.491	94.1874	97.8568	108.174	106.882	100.844	103.692	116.238	83.6619	99.9043	101.458	96.6594	103.678	97.0078	97.6516	104.924	97.4932	111.283	92.2495	98.5935	98.6684	91.1185	107.671	103.541	97.271	105.286	111.202	92.6949
ILMN_1652677	160.654	145.215	184.475	201.61	113.375	125.491	169.492	206.699	156.808	193.65	135.242	170.449	149.915	156.473	183.649	162.424	163.265	189.961	224.979	256.969	127.428	117.421	152.973	96.8841	153.997	156.776	156.532	227.241	198.304	134.041	168.734	257.976	248.593	154.207	228.993	147.898	171.5	176.29	165.638	154.321	138.458	152.3	169.78	160.495	137.19	159.056	156.693	153.707	183.493
ILMN_1652680	127.64	114.297	117.067	136.771	112.487	113.359	132.758	124.277	136.263	113.609	110.795	107.24	107.99	119.316	110.087	108.746	123.608	125.928	121.861	115.768	105.199	108.39	110.482	121.961	115.61	132.688	125.974	136.425	140.561	112.763	130.412	114.223	117.189	114.171	104.322	111.157	107.749	119.832	112.329	124.78	100.949	102.863	109.833	105.615	101.964	121.429	112.105	113.118	121.526
ILMN_1652685	95.4393	107.79	108.086	96.6274	101.075	101.58	104.772	102.333	102.257	106.594	110.03	93.359	97.57	102.415	108.389	103.057	100.996	111.765	104.233	109.584	104.391	104.024	110.482	106.886	99.2003	106.054	106.718	101.842	104.44	111.804	114.067	108.247	104.537	104.35	91.5734	95.3293	106.732	109.715	109.17	99.0497	107.131	110.98	108.122	103.547	100.602	111.578	109.071	103.016	101.851
ILMN_1652687	112.299	114.297	115.066	117.789	115.128	113.359	104.053	108.526	108.292	105.841	105.364	103.824	124.789	108.885	107.503	110.423	121.889	116.391	102.607	104.308	109.562	113.134	120.736	106.886	120.259	116.558	121.086	104.384	105.674	114.763	95.8244	106.55	109.111	115.618	126.103	112.154	114.063	122.585	152.511	119.416	116.563	110.01	101.958	111.398	113.377	121.429	117.489	115.017	112.154
ILMN_1652689	83.8169	91.536	95.3977	88.6137	86.6598	85.301	88.6881	89.2397	90.1413	92.6346	93.7734	91.2914	90.3754	89.3564	91.1459	89.9508	89.7992	81.2302	95.6696	92.5658	84.2381	92.8501	89.6991	88.3578	82.7143	91.8969	91.2953	93.4197	88.616	91.127	89.6882	95.5915	92.5472	93.3685	88.3063	88.0154	85.3269	92.3805	98.7411	94.4836	86.8093	91.1372	94.4953	86.7161	99.2397	92.5461	103.14	95.4027	95.0897
ILMN_1652693	99.861	104.385	105.945	121.374	95.756	98.9503	101.031	111.864	106.692	101.635	105.364	108.078	103.179	106.384	103.42	124.282	112.988	104.303	99.968	108.885	101.005	94.7917	108.638	102.797	119.154	102.081	94.1409	103.602	108.481	108.927	113.16	121.741	112.627	101.416	112.737	108.35	102.029	112.858	100.946	113.426	107.131	106.252	105.568	120.352	103.875	112.283	106.986	97.8371	102.049
ILMN_1652694	95.4393	94.028	113.34	104.618	90.6438	92.6303	88.9689	91.2602	92.0372	92.5014	93.7734	104.655	97.57	100.1	98.3929	95.8881	107.693	93.3665	102.607	101.271	96.8088	101.396	106.781	95.9994	103.127	105.242	100.242	96.9922	86.429	103.933	91.6756	107.421	111.922	99.8665	106.168	99.3216	90.441	104.567	119.287	101.058	111.511	101.464	118.278	85.1062	105.93	101.519	118.712	120.485	105.459
ILMN_1652700	86.1068	94.028	91.7961	91.5368	97.7322	92.6303	92.6887	89.7748	89.7892	88.4985	86.2009	93.9333	89.5505	88.231	91.1459	100.608	97.1235	88.8611	90.591	104.308	90.9725	93.517	87.6521	89.2168	85.4056	98.1441	100.844	97.8831	93.1965	95.9158	96.2839	108.247	94.1807	89.3157	87.6842	96.4213	92.6148	103.411	100.564	79.7336	99.088	102.47	91.6713	97.8386	91.8735	103.811	96.324	105.095	94.3828
ILMN_1652701	96.7511	101.764	103.92	99.9941	99.6663	93.2109	104.772	102.333	104.357	91.5615	93.4945	97.2974	91.2069	103.223	93.473	88.7076	99.473	103.531	99.1212	103.569	98.593	95.3223	92.1882	97.3912	101.257	102.081	99.2755	93.5133	93.3894	102.98	88.3272	99.8186	111.205	95.3374	98.6141	93.1798	105.043	97.5898	101.449	100.161	104.881	103.072	105.465	95.5343	101.505	96.705	99.6744	95.8091	96.8031
ILMN_1652711	78.524	84.7068	83.4039	85.842	77.5716	82.5946	77.3773	91.9179	74.7869	83.7916	83.2853	76.5478	88.7071	78.8064	79.2038	76.0852	81.2286	85.4552	86.9121	82.2598	98.312	80.9234	72.9208	75.5433	77.2696	82.6388	97.7386	90.6214	75.7225	90.5544	80.8606	77.1814	90.5366	80.0814	81.2213	88.2917	90.2182	92.285	90.3301	80.1731	81.4942	84.0742	86.0942	78.3603	84.9835	82.3436	84.8889	95.1004	88.6828
ILMN_1652715	114.74	111.981	108.086	112.566	110.926	116.849	100.295	109.328	116.294	156.723	104.652	108.078	117.796	106.384	105.806	107.898	110.671	110.939	123.845	105.042	128.85	126.104	124.516	115.803	124.491	118.3	111.764	120.008	105.674	114.763	117.988	120.504	103.029	108.176	109.108	108.35	112.99	101.098	112.329	103.34	109.875	113.81	119.818	112.487	106.376	110.893	115.149	122.671	103.361
ILMN_1652716	87.624	84.9693	84.3406	80.749	94.4403	84.5909	90.4029	85.5358	82.2307	87.6308	86.2009	82.1095	93.59	97.0234	83.7022	85.3664	85.45	85.7921	95.6696	84.1889	92.1272	83.8377	96.4805	88.094	77.8614	87.9855	79.2749	86.6482	92.6283	88.7996	87.6677	86.9392	88.0707	90.913	91.4817	91.7449	84.1068	79.1863	93.5973	88.8781	83.7406	81.8067	91.1185	93.6	91.4493	83.8573	90.1646	86.6333	93.0898
ILMN_1652719	77.9466	80.7044	84.6715	82.1501	79.8104	80.5056	79.3419	83.7897	79.5181	78.3525	88.1996	80.4868	81.0605	79.7813	82.9533	81.2363	79.0447	74.7247	91.4838	78.0049	80.5247	81.1895	82.7458	87.3124	83.8345	82.6388	80.9441	90.7292	80.281	94.4025	80.7357	79.7866	90.5366	79.2269	82.0667	80.4928	79.9148	84.4598	79.8962	87.0315	85.5906	77.6132	84.9828	82.6313	75.6871	80.3803	82.0728	77.4304	80.4881
ILMN_1652721	80.9918	84.3838	84.2105	81.919	84.8877	79.8333	83.488	77.1546	82.2307	83.7916	94.8661	80.604	99.9879	92.4351	96.7669	92.9961	89.8803	88.9443	85.5566	85.7331	88.4004	84.0232	94.7159	85.341	80.3771	84.3289	89.206	84.8716	88.0981	88.5885	88.4221	88.1301	86.4685	81.5789	83.1271	80.3035	86.8573	88.7053	90.115	89.7655	83.3146	86.5135	87.9961	80.8247	106.266	78.5886	87.0914	89.8192	89.8864
ILMN_1652722	409.8	400.737	690.475	664.448	565.499	564.649	655.213	670.665	505.537	554.462	834.114	815.579	353.041	532.296	672.672	631.503	351.645	450.916	391.394	386.784	594.307	597.867	549.488	563.566	856.578	440.321	571.849	431.327	379.852	587.405	529.608	489.552	419.392	890.748	541.645	555.011	559.077	501.041	573.56	512.36	528.136	819.534	695.553	530.89	500.505	486.017	644.489	546.689	719.728
ILMN_1652727	96.7511	99.1474	95.3977	99.3004	100.372	92.6303	103.333	103.104	99.3669	98.8088	118.178	92.0018	100.791	99.3058	103.42	106.219	96.3389	91.8884	102.607	102.025	102.76	98.8246	99.445	97.8568	98.7972	108.437	96.7488	96.8891	99.4643	99.785	93.8328	118.176	91.7497	105.075	105.235	101.946	103.223	110.784	96.2962	98.2569	94.4462	103.381	90.8928	99.4026	99.8759	100.175	114.09	112.163	112.154
ILMN_1652729	101.844	109.146	93.5363	96.6274	99.6663	98.3523	99.5927	103.104	99.3669	92.3698	104.652	96.4943	92.7674	90.8162	88.6324	95.1759	97.1235	87.3323	95.6696	101.271	92.6743	99.0071	97.1049	88.094	101.648	100.665	97.6582	91.8748	86.429	97.4331	104.656	93.9548	101.492	92.5397	101.614	96.7803	98.4219	96.1232	94.2844	95.0152	96.4166	98.9778	96.3898	108.432	97.7201	94.5109	95.3152	88.009	93.189
ILMN_1652732	102.523	120.21	114.172	106.002	108.632	106.177	103.333	110.953	104.357	102.375	110.795	117.339	120.02	105.558	125.669	106.219	104.683	100.329	114.286	107.385	110.491	98.4739	106.42	108.607	111.419	109.232	102.673	103.602	99.2773	120.357	107.228	111.601	111.205	111.083	104.322	116.161	106.732	104.567	106.047	110.638	123.283	105.263	119.818	115.536	105.115	118.718	110.042	102.523	114.504
ILMN_1652735	182.705	132.8	169.89	149.226	164.014	188.26	209.426	169.743	190.769	192.306	159.299	153.539	172.322	149.119	167.716	183.859	166.633	147.887	161.356	161.874	172.827	170.61	158.675	166.171	153.226	174.616	162.833	187.769	194.403	174.184	167.754	170.064	162.093	156.12	175.283	178.554	176.54	177.426	188.697	176.456	190.689	167.087	176.578	181.368	158.234	155.022	220.541	234.642	173.881
ILMN_1652736	94.846	101.764	103.305	130.514	116.166	100.279	89.383	91.9179	97.2688	113.609	130.339	110.63	107.15	90.7318	141.826	113.1	114.404	104.303	114.286	130.013	112.214	100.785	112.334	118.165	115.61	102.883	116.479	122.376	95.305	102.806	115.012	106.55	120.452	99.8665	110.898	108.35	106.732	116.216	131.226	114.363	112.414	123.186	114.295	107.101	109.292	117.754	126.45	111.202	113.289
ILMN_1652737	103.184	102.454	109.47	96.6274	105.119	108.916	96.7025	111.864	97.9816	105.165	105.364	104.655	112.508	102.415	92.6448	104.618	107.693	107.641	96.5391	101.271	95.5953	96.4094	102.24	104.425	99.5621	98.6401	101.926	101.359	102.352	111.804	102.973	94.1937	98.3571	104.35	92.0173	104.648	96.1489	100.895	107.874	104.87	98.0939	111.93	108.122	106.341	92.7954	106.644	100.079	110.273	113.289
ILMN_1652740	109.299	107.79	108.747	128.927	114.204	101.58	108.031	113.683	94.023	111.982	106.126	89.4561	100.791	112.223	111.005	101.41	109.956	112.627	108.469	104.308	110.491	108.39	108.638	104.425	103.127	106.054	109.238	109.224	106.563	102.895	100.146	104.892	112.627	106.634	107.159	106.502	100.361	106.617	106.879	101.791	104.045	110.01	94.6948	106.448	109.712	106.038	114.09	113.118	115.711
ILMN_1652745	106.462	98.512	99.9566	101.914	103.103	104.813	96.7025	109.328	102.997	98.0967	103.181	101.414	110.995	105.558	97.5594	108.746	100.996	101.91	109.34	108.885	100.159	103.438	107.748	99.7276	117.459	109.232	101.926	105.746	95.8603	99.785	103.834	99.8186	104.537	102.181	103.393	99.1196	101.624	105.527	106.564	104.87	114.938	100.201	100.913	104.059	103.314	109.136	104.188	106.41	100.438
ILMN_1652747	144.364	124.933	131.209	136.771	130.542	126.982	164.271	132.32	143.351	127.911	126.74	118.379	120.826	123.231	124.274	131.422	118.539	135.84	142.937	113.826	123.322	139.073	127.25	148.474	120.259	120.304	124.687	128.789	116.238	131.345	119.926	126.314	111.205	131.517	118.532	140.658	111.984	121.237	123.605	112.551	126.406	117.97	116.675	115.536	127.781	106.336	123.807	121.589	154.946
ILMN_1652749	236.051	252.758	246.525	211.12	181.129	166.674	252.217	263.504	192.108	221.722	245.226	217.463	245.986	290.783	215.106	234.282	184.18	164.232	232.496	232.232	186.791	157.397	221.01	204.58	245.002	178.444	175.278	173.77	173.571	209.71	215.475	231.928	224.303	248.91	190.774	194.494	181.555	339.51	285.011	218.105	202.408	215.92	196.127	220.678	221.028	223.583	250.955	271.517	214.765
ILMN_1652753	382.041	378.258	543.822	516.271	386.633	414.879	549.92	562.098	186.74	210.722	256.761	273.594	388.448	367.925	568.006	614.416	406.447	352.974	577.291	654.994	459.43	386.433	419.083	618.462	282.82	385.123	430.267	436.612	452.094	406.535	372.914	547.773	692.716	305.829	481.652	341.615	343.331	461.195	493.003	314.637	342.222	397.033	366.836	395.307	407.404	323.044	596.018	590.863	441.323
ILMN_1652754	990.004	1087.27	849.676	829.509	917.166	1133.96	700.07	586.288	867.751	1171.72	1189.92	1423.77	1277.58	1403.42	911.838	942.089	1120.97	1184.32	1118.64	1425.85	1042.46	1223.23	1055.14	1535	1545.68	946.673	1044.56	1118.69	1272.36	990.591	1106.1	1316.49	1076.54	1691.8	1202.88	1122.75	1215.84	1046.12	1168.57	1130.65	1069.61	1558.68	1255.54	1124.98	1352.73	1341.06	1675.85	1590.45	1246.29
ILMN_1652756	93.0936	99.1474	102.605	99.3004	99.6663	92.0433	100.295	89.7748	105.872	98.0967	91.8294	95.6823	99.9879	102.415	95.1019	97.4636	97.1235	106.805	96.5391	97.2553	96.9908	104.798	98.5265	90.7049	93.308	103.681	99.1909	98.2296	103.056	86.6547	101.144	103.153	104.537	91.8477	98.0324	90.0782	96.9556	102.58	102.376	91.127	104.402	96.1308	100.303	98.7505	96.5729	87.9824	100.079	95.8091	102.552
ILMN_1652758	108.607	99.7863	101.915	104.618	100.372	104.119	102.57	100.139	101.528	103.115	109.257	105.521	99.1525	107.24	105.002	105.393	100.996	110.106	92.2857	102.796	120.639	104.024	107.748	108.607	110.593	100.587	101.161	100.488	92.25	100.255	98.7134	104.892	95.0463	104.35	103.393	112.154	112.99	114.986	109.17	106.807	106.234	110.01	108.122	94.884	99.5528	99.238	106.095	114.058	99.8114
ILMN_1652761	104.46	92.8048	96.7546	100.641	106.595	100.279	102.57	94.4999	103.669	98.0967	95.0099	95.5958	114.776	105.558	113.699	95.1759	100.252	113.532	95.6696	97.2553	102.76	105.631	100.343	91.4613	97.2669	102.081	107.596	97.6	102.093	102.98	102.973	100.649	100.724	95.5769	103.393	97.3642	93.8011	108.753	102.275	96.3569	101.751	86.0538	99.2959	98.5417	102.694	99.7611	98.002	96.7799	98.9579
ILMN_1652762	221.183	219.545	198.531	185.823	219.232	210.838	172.026	185.603	280.51	186.706	231.738	237.433	241.045	228.164	328.918	184.799	239.435	220.931	375.908	541.825	182.351	193.977	194.773	148.474	227.853	228.639	206.953	201.507	233.04	207.635	239.17	232.726	603.763	207.054	189.201	239.473	256.379	275.985	285.947	229.85	248.094	219.103	205.317	204.877	187.43	237.1	229.22	223.004	246.567
ILMN_1652763	135.206	140.946	195.858	194.978	125.817	148.253	184.757	218.814	139.88	156.723	204.764	211.576	140.161	138.367	240.766	209.308	147.282	146.73	150.658	158.187	161.934	150.088	136.69	174.824	219.013	164.387	163.96	212.195	176.722	152.464	167.754	147.511	154.879	190.703	171.717	140.658	149.809	160.613	160.673	178.265	185.304	227.046	180.429	166.6	169.608	181.002	167.251	168.145	168.416
ILMN_1652768	6474.01	7124.94	7802.88	5248.78	6312.77	5962.73	5421.61	7821.35	6472.32	6563.38	10231	7194.49	9815.82	7121.22	9492.48	7741.36	12834.2	7280.15	11195.4	10850.2	7541.81	6873.83	6870	6052.08	9985	9304.69	7221.81	10602.9	11380.2	5273.54	8262.24	4672.72	12822.8	10229.9	6356.43	6424.01	5893.96	11424.5	9797.12	6481.08	7430.88	9006.04	8576.8	7400.67	5771.93	8092	6443.75	7446.75	7007.22
ILMN_1652777	121.447	126.351	108.086	110.975	111.671	110.981	135.908	112.796	125.528	109.667	240.356	158.788	141.761	154.105	124.274	121.682	145.619	143.316	137.275	146.161	136.316	148.617	112.334	106.053	255.401	157.588	123.519	143.73	145.963	127.247	131.559	114.223	155.479	254.087	132.547	136.984	127.286	154.474	146.356	129.071	141.496	121.084	134.868	141.019	113.377	143.711	113.104	133.246	132.082
ILMN_1652780	95.4393	101.764	98.6746	101.265	105.839	103.487	108.031	93.1432	97.2688	99.5449	98.7782	94.0133	91.9737	87.5991	101.729	94.4843	103.947	109.238	88.3766	104.308	98.593	106.589	104.42	97.6325	113.041	95.6084	102.673	86.9525	104.44	100.547	94.4027	90.3936	98.3571	100.644	100.688	101.946	101.727	104.567	104.651	85.6201	98.196	94.4961	98.4843	97.5355	100.946	113.943	114.09	92.0052	97.5611
ILMN_1652784	117.759	116.041	109.47	117.789	115.128	114.995	123.356	115.7	116.294	118.375	121.372	103.029	103.946	123.231	105.002	109.619	117.696	110.106	114.286	111.038	118.162	116.225	112.334	121.961	106.472	119.3	122.355	113.727	128.319	115.777	114.067	117.046	99.1522	109.674	108.164	109.274	110.899	113.895	114.448	112.551	108.998	114.773	107.315	124.254	108.888	112.283	114.09	112.163	108.751
ILMN_1652786	99.861	97.2134	104.59	97.9585	94.4403	90.5769	91.4253	91.2602	95.2932	99.5449	96.3042	95.7649	93.59	98.568	92.6448	91.9638	87.0525	96.2943	97.4198	99.6682	95.2491	95.4115	94.8092	94.0999	94.7621	93.9609	97.6582	96.7864	94.5722	91.2187	93.2019	100.649	87.0944	88.0261	97.9336	96.9713	99.6714	86.1542	86.9699	93.2091	96.7368	98.4641	91.0059	97.7382	97.5051	92.7521	101.724	101.551	89.6623
ILMN_1652787	106.462	116.965	105.945	94.7023	120.894	173.399	98.9118	108.526	103.669	140.313	103.181	102.221	107.15	110.544	117.564	98.9944	98.6742	117.459	94.7918	104.308	130.337	137.42	139.255	105.237	98.0174	106.882	118.621	96.5841	91.5693	118.052	112.339	93.0504	99.9445	105.075	91.8421	101.946	109.848	100.567	104.273	101.478	117.475	111.93	111.711	111.513	109.498	104.392	96.1261	86.3233	97.8691
ILMN_1652790	121.447	140.946	120.528	106.002	115.128	131.562	116.945	118.164	109.856	116.396	136.479	121.988	131.614	141.1	127.989	102.228	120.045	142.201	129.502	119.218	127.428	126.104	131.219	106.053	114.703	108.437	108.429	111.932	122.012	115.777	111.463	122.826	111.205	136.278	126.103	114.069	120.124	139.051	129.619	126.983	115.704	121.084	121.537	126.899	120.085	126.563	130.659	151.774	118.505
ILMN_1652797	170.203	190.513	161.581	115.848	198.185	178.308	155.838	116.954	193.464	176.087	209.208	185.902	344.164	184.152	189.52	172.761	398.334	205.403	188.074	137.689	206.591	184.89	199.881	255.727	233.969	266.703	215.42	198.825	194.403	198.719	216.389	137.357	126.608	210.259	145.217	209.208	211.964	291.769	281.253	273.305	263.102	220.692	260.548	198.127	192.815	244.736	156.693	154.668	233.552
ILMN_1652799	90.2865	94.694	91.7961	89.5392	92.5176	88.1845	83.6276	89.7748	87.9425	82.5013	89.9395	89.3715	84.7895	95.135	84.9465	85.9066	90.2036	94.8527	83.351	85.5541	85.0932	93.2627	91.5866	85.9094	92.1973	94.6905	87.2871	86.7495	94.5722	93.2773	82.6118	104.892	81.1117	85.6931	87.2857	90.362	88.8572	98.5964	92.4234	85.2038	90.0686	83.5812	92.0918	97.0114	92.0811	89.8101	87.6957	101.446	92.7929
ILMN_1652806	731.678	786.08	855.292	760.277	1303.02	1002.08	755.693	691.873	637.812	718.655	354.247	294.564	464.817	1138.54	751.217	850.537	514.105	913.016	541.355	400.697	1131.47	1005.7	946.686	1156.62	419.031	613.936	819.871	400.667	369.4	679.754	599.279	757.657	348.882	276.952	694.08	737.036	754.864	670.559	656.746	575.513	554.339	623.841	417.892	618.261	746.674	614.172	261.315	296.149	829.228
ILMN_1652807	99.861	99.1474	103.92	106.002	101.762	102.159	96.0433	122.502	94.023	103.819	100.258	108.925	91.2069	97.0234	86.427	102.228	94.1791	97.1292	92.2857	108.156	96.197	112.158	103.799	104.425	87.8088	98.6401	95.0589	96.4854	104.148	94.6734	97.6128	93.2204	91.7497	93.5818	95.7459	96.1739	89.8764	102.897	98.7411	96.6573	102.245	108.997	97.6734	94.6536	113.377	108.73	105.418	106.41	99.5157
ILMN_1652808	92.5071	101.764	88.3253	92.8063	95.756	94.4223	87.0445	100.838	94.6556	98.8088	92.8775	92.5227	83.3974	93.475	86.427	93.2456	98.6742	88.2768	96.5391	97.2553	93.8439	87.0101	89.803	93.9442	89.1034	94.5275	84.4127	83.124	101.483	94.1308	100.671	83.8551	90.4442	102.181	86.9973	89.0377	90.1051	101.098	87.56	89.1024	102.146	104.947	88.4261	84.686	85.5487	92.7521	97.483	94.073	88.2662
ILMN_1652819	107.912	119.078	121.846	165.433	99.6663	105.476	106.43	119.447	104.357	110.454	137.675	132.121	109.526	112.223	123.021	122.941	124.45	130.1	116.038	133.542	107.853	111.157	111.365	116.947	167.363	139.137	141.685	142.858	123.338	128.631	139.618	138.483	124.674	176.861	139.235	141.756	140.155	125.323	112.329	135.378	106.234	173.704	152.714	130.019	144.285	130.118	143.552	134.377	110.998
ILMN_1652825	375.661	318.245	202.432	115.848	357.147	354.711	225.266	154.61	420.654	395.205	170.236	207.61	493.332	351.965	197.239	196.772	533.001	504.573	331.51	259.473	419.766	410.395	339.524	163.301	168.241	391.292	362.604	359.761	560.6	393.454	399.419	168.131	238.271	170.868	159.199	416.759	399.093	143.56	153.66	393.976	308.675	192.277	287.632	442.231	346.148	342.675	201.642	197.231	382.734
ILMN_1652826	274.829	190.513	164.851	180.084	206.141	238.826	121.508	115.7	237.973	171.243	175.079	150.259	300.678	210.642	111.924	151.286	250.337	181.526	121.861	121.965	198.328	179.337	232.26	170.523	182.873	168.017	204.046	117.794	142.801	164.645	168.734	184.627	124.058	180.542	190.774	242.492	172.754	185.057	157.118	233.336	307.26	211.117	332.358	225.105	226.235	247.292	157.738	203.362	225.938
ILMN_1652837	113.947	110.49	114.172	122.594	145.154	118.83	130	116.954	112.401	127.911	105.364	111.48	117.796	114.999	106.634	107.065	109.956	106.805	110.139	108.156	131.917	110.197	110.482	119.338	113.041	111.572	104.183	109.224	104.829	106.079	108.094	116.049	101.492	111.878	102.468	109.274	108.849	111.866	97.1676	104.87	100.949	107.235	103.636	101.804	97.7201	101.943	115.149	98.4888	112.154
ILMN_1652846	414.827	474.597	658.962	656.928	405.009	463.328	387.372	537.386	464.8	656.264	359.019	256.893	261.247	551.842	356.41	726.087	215.43	435.681	252.95	181.933	433.742	433.953	445.071	841.652	434.906	376.25	510.605	344.058	244.808	439.453	427.728	825.312	183.184	448.703	639.723	404.648	411.261	567.417	503.839	449.153	409.823	418.765	301.643	439.071	430.627	458.48	676.461	549.415	486.73
ILMN_1652852	87.804	87.8815	84.941	97.2827	83.1069	81.8409	94.0386	98.7177	90.7133	86.3811	91.4678	85.8194	88.7071	94.7197	94.2788	96.6795	93.4192	89.2785	96.5391	94.1128	91.3369	89.9518	81.1028	100.471	85.6793	91.975	91.5654	96.7864	92.4399	84.7261	85.0431	91.0081	91.1048	85.2841	108.164	91.1796	98.4219	99.4987	98.7411	88.6533	83.9614	94.0792	92.4943	89.6918	100.834	93.6435	82.8299	99.0456	95.485
ILMN_1652854	99.2277	90.2754	81.9361	89.0406	89.6174	86.4463	98.2433	92.5249	90.4298	92.4354	88.5069	85.5737	91.2069	84.0996	85.3818	97.4636	94.1791	90.804	84.3237	84.8273	91.9	91.5296	93.6571	88.7922	93.9088	102.883	102.673	79.7078	93.7862	86.9514	86.0669	98.9614	87.0053	95.3374	103.393	98.1715	95.9611	101.78	88.8065	84.2682	83.3146	98.1589	96.1995	90.0261	89.7534	103.509	91.2012	91.5319	92.1288
ILMN_1652857	111.533	112.744	98.0366	108.131	132.922	114.161	112.494	97.9879	113.305	118.375	110.795	119.439	112.508	114.999	103.42	105.393	99.473	112.627	97.4198	105.042	120.639	131.975	114.305	143.425	114.703	110.794	125.974	128.789	124.672	114.763	121.045	106.55	111.922	117.215	99.088	116.161	109.848	104.567	107.462	110.638	109.875	102.761	113.415	126.899	122.681	126.563	108.022	128.606	112.154
ILMN_1652865	101.844	99.1474	97.3892	96.0059	100.372	95.6773	89.589	95.8512	97.2688	99.5449	91.7577	102.221	95.2036	105.558	98.3929	107.898	93.4192	96.2943	100.852	105.803	102.76	103.14	108.638	104.425	103.127	99.9605	103.444	87.3629	96.2528	103.498	95.1574	95.671	97.5244	98.4434	105.235	99.3216	107.749	98.4918	105.31	100.363	102.146	110.01	105.465	108.949	98.813	113.943	110.042	100.061	96.1579
ILMN_1652866	97.9968	97.2134	103.92	93.4707	103.76	105.476	104.053	106.05	98.6673	115.448	106.944	96.4943	102.372	101.64	114.533	97.4636	97.9079	104.303	103.451	102.796	104.391	104.798	106.893	109.424	90.8726	100.419	106.718	97.6969	108.481	101.12	103.834	98.9614	101.492	102.181	101.614	97.2656	107.749	90.389	102.883	99.2554	104.212	115.761	107.315	112.487	100.602	102.618	108.022	99.0456	97.3514
ILMN_1652871	101.844	102.454	109.47	110.245	101.762	108.916	119.82	101.573	104.357	95.5773	97.4648	104.655	108.792	103.223	105.002	92.112	94.9618	101.91	106.762	103.569	106.048	103.237	100.928	103.604	99.2881	106.054	106.718	104.827	97.2125	111.804	101.406	95.3349	104.537	108.925	96.7963	107.418	108.849	107.707	104.552	104.87	87.676	105.263	98.7836	100.192	96.6888	105.118	104.585	96.4878	115.711
ILMN_1652872	125.872	151.606	129.418	113.352	122.225	122.683	116.945	103.104	132.491	105.841	125.624	129.389	130.105	114.073	119.653	112.163	138.396	124.645	120.795	128.649	119.331	137.42	128.599	136.159	121.41	121.254	130.257	129.94	113.134	118.052	135.088	114.223	121.723	127.242	133.745	142.803	127.286	132.293	143.804	136.435	137.706	136.141	131.904	141.019	134.548	129.201	129.263	117.133	132.082
ILMN_1652876	105.821	123.731	107.368	112.566	106.595	110.981	107.196	104.54	107.5	103.819	103.181	104.655	101.575	108.076	103.42	103.057	104.683	110.939	103.451	103.569	111.376	112.158	110.482	102.797	102.358	110.794	107.596	101.647	108.481	99.8788	100.764	101.458	101.492	103.678	103.393	100.109	103.432	102.786	104.182	99.5559	103.158	99.388	107.909	100.927	105.463	102.618	104.188	100.558	106.5
ILMN_1652881	99.861	97.8671	87.9716	96.0059	107.293	114.161	94.7028	96.5225	100.806	103.115	109.257	96.4943	99.1525	100.882	97.5594	105.393	108.416	98.7575	105.045	108.885	93.8439	102.124	101.209	94.5833	105.637	101.371	100.923	96.7864	97.5776	96.9314	98.4727	104.003	92.5472	105.075	106.168	87.2842	97.1667	99.092	100.464	99.7559	102.146	101.147	88.9727	112.487	98.043	97.6064	96.324	104.535	102.447
ILMN_1652888	129.348	119.078	111.698	138.713	113.375	117.765	209.426	183.661	116.294	113.609	130.339	129.389	113.991	109.708	131.626	115.935	109.206	112.627	121.861	113.171	124.642	106.589	114.305	108.607	104.808	121.254	117.556	129.94	122.012	111.804	112.339	128.866	106.052	111.878	119.586	108.35	116.419	136.421	145.074	125.885	113.289	141.105	118.278	112.487	110.771	116.703	103.725	122.671	109.846
ILMN_1652890	106.462	97.8671	104.59	93.4707	96.4025	96.2965	94.7028	92.5249	95.2932	96.6164	97.0181	95.6823	98.3546	92.5052	90.3511	97.4636	93.4192	96.2943	105.045	95.6017	89.6016	96.3262	97.8226	95.0795	95.2942	94.042	92.71	101.55	90.9784	91.2187	102.164	107.421	85.4751	103.678	104.322	100.109	91.4761	98.0743	99.2832	98.9453	83.9614	92.8878	95.0948	110.111	91.8735	100.482	102.737	99.3526	97.2443
ILMN_1652906	101.844	107.056	86.6135	87.3573	103.76	95.6773	82.8794	95.2058	104.357	90.5299	103.181	128.079	202.353	106.384	104.198	98.2473	150.591	110.939	146.45	130.013	133.521	95.672	103.162	96.2281	107.322	144.894	127.388	164.504	192.49	109.913	114.067	109.848	124.674	108.925	112.737	142.803	118.848	94.0952	98.8479	137.451	154.742	135.063	162.145	121.703	117.541	135.079	96.7286	115.017	112.154
ILMN_1652907	144.364	126.351	156.659	170.253	162.069	139.883	198.918	221.731	138.104	145.5	158.386	132.121	133.911	138.367	160.846	142.541	134.865	143.316	138.258	178.172	148.874	155.932	146.077	146.798	151.627	142.079	123.519	131.088	130.792	147.935	149.64	174.022	172.365	152.882	126.103	115.041	122.916	119.832	146.356	134.292	125.669	124.174	115.08	120.352	118.735	115.667	134.822	136.595	126.76
ILMN_1652913	102.523	101.109	105.279	103.301	91.907	94.4223	97.4739	95.2058	95.2932	102.375	149.719	115.221	109.526	102.415	124.274	118.163	104.683	101.91	117.863	127.248	95.9412	93.8582	101.858	108.607	136.309	112.456	98.7471	138.371	130.792	97.3345	109.792	131.304	137.432	140.502	163.626	98.5552	99.3676	119.832	104.182	108.792	100.406	115.761	115.844	92.0355	102.599	98.0356	113.104	111.202	100.018
ILMN_1652918	104.46	96.5729	91.7961	97.2827	98.996	95.6773	102.57	95.8512	99.3669	104.497	148.723	109.797	94.372	101.64	101.729	97.4636	91.6325	92.5899	142.937	193.894	92.6743	88.3635	92.0176	103.604	147.35	104.456	101.573	93.3266	114.125	94.7642	92.4674	97.2468	162.093	143.779	101.159	101.946	99.3676	91.9098	101.554	104.017	100.625	87.5958	109.833	104.156	110.569	121.429	99.6744	97.6398	95.9607
ILMN_1652927	93.6415	102.454	96.7546	102.604	109.4	98.9503	100.295	96.5225	94.6556	96.7719	99.5168	104.655	112.508	97.8145	95.1019	95.8881	89.9612	106.805	95.6696	90.6191	97.1747	99.9037	95.2966	99.7276	91.8191	97.2815	93.7324	101.263	95.5784	93.3737	104.656	104.003	108.394	102.181	101.4	100.109	95.1207	97.1743	100.757	96.7585	106.234	92.6884	102.736	91.6039	89.5226	88.545	89.184	92.4354	95.485
ILMN_1652928	108.607	113.484	101.265	114.93	114.204	113.359	106.43	100.139	105.872	119.574	111.54	117.339	118.531	114.999	111.005	107.898	120.906	106.805	124.993	117.937	114.001	102.462	112.334	123.528	112.23	112.456	114.497	126.568	143.876	108.927	116.948	111.601	109.111	113.35	106.168	122.684	114.063	118.588	100.757	106.807	114.938	106.591	112.554	108.128	112.454	96.9313	108.022	114.058	106.5
ILMN_1652929	236.051	205.946	230.911	226.337	209.166	214.528	248.23	237.668	169.733	203.613	179.015	197.408	222.217	212.766	300.947	253.425	243.873	216.607	254.69	311.524	241.362	211.323	231.214	203.455	245.002	188.601	199.061	199.714	206.372	151.302	157.327	215.161	297.725	235.062	229.706	172.443	154.992	224.07	199.595	180.941	192.944	247.419	229.14	200.358	213.634	167.105	219.563	215.063	199.657
ILMN_1652931	86.3037	85.3703	96.7546	94.7023	99.6663	90.1112	86.0933	83.2508	83.547	81.106	84.7837	98.1132	91.9737	87.1159	95.932	89.7011	90.7028	91.7429	96.5391	97.2553	89.3208	95.1435	96.8949	89.1326	91.2326	83.9574	85.5819	85.0875	85.6456	92.0786	86.4437	85.1244	93.3028	95.0353	93.3857	95.6756	101.93	93.1748	100.362	95.3445	102.047	93.971	96.9942	97.7382	98.374	103.811	100.29	92.7875	106.5
ILMN_1652938	103.835	95.336	104.59	100.641	103.76	110.981	108.882	98.7177	105.086	112.799	104.652	103.029	103.179	110.544	104.198	93.2456	108.416	105.924	97.4198	105.803	106.937	109.281	104.24	106.886	109.75	114.852	104.183	112.818	113.134	102.334	102.164	114.223	110.478	113.35	116.499	99.3216	109.848	123.909	102.074	108.792	111.511	123.186	108.122	109.497	109.191	106.644	115.149	107.384	115.711
ILMN_1652939	94.2428	94.694	97.3892	96.0059	102.449	99.5968	94.7028	86.7423	92.0372	103.819	95.6059	92.1526	105.564	91.1436	94.2788	87.8744	98.6742	82.8888	94.7918	102.796	89.8876	98.0684	92.4503	108.607	112.23	102.081	91.6541	105.211	94.0876	101.399	96.5992	105.717	106.846	102.951	98.9014	96.4213	100.576	92.285	83.3635	97.0705	94.9004	96.028	91.4528	93.6	96.9295	95.4476	91.0005	99.861	98.4774
ILMN_1652940	104.46	101.109	114.172	105.276	103.76	106.177	102.57	112.796	105.872	107.364	112.311	103.824	104.724	100.1	95.1019	101.41	105.442	109.238	98.2831	108.156	108.709	108.39	110.482	105.237	106.472	102.883	105.885	107.866	91.7655	103.599	98.3938	106.55	107.636	101.416	101.614	116.161	111.984	101.575	112.329	123.719	112.414	96.6582	106.559	104.983	114.315	118.718	92.6048	97.8371	112.154
ILMN_1652946	101.179	105.742	103.92	114.094	102.449	98.9503	102.57	95.2058	105.086	95.1539	100.258	98.1132	117.796	100.882	101.729	100.608	103.947	99.5495	105.885	101.271	105.199	102.124	100.438	111.1	104.808	96.0231	99.1909	97.9723	103.154	104.263	105.472	103.153	100.724	108.176	101.614	100.109	109.848	85.8347	97.829	105.79	106.234	111.93	105.362	106.883	105.23	97.1581	106.095	103.218	100.75
ILMN_1652952	105.119	105.065	101.915	103.301	108.632	102.159	94.0386	97.2548	105.086	103.115	106.126	98.1132	103.179	108.076	106.634	93.4101	106.918	105.924	104.233	102.025	99.3696	107.511	98.0752	105.237	109.75	101.371	99.5922	102.865	94.6661	100.449	107.228	102.288	102.257	107.413	101.033	102.881	95.0085	98.7973	100.564	100.858	96.7368	97.41	102.168	98.1377	94.5797	93.7471	92.6048	102.154	102.875
ILMN_1652955	964.738	887.998	962.905	1281.91	975.724	1164.75	1701.94	1477.8	1464.84	887.414	796.343	870.708	1092.91	695.419	1146.48	965.419	1329.44	909.014	1109.94	1373.44	915.252	709.512	960.193	755.125	511.105	1094.24	806.696	559.993	708.007	612.199	905.256	1066.47	1346.52	563.45	910.819	547.704	480.486	564.996	564.767	526.117	565.495	722.253	752.965	786.575	621.554	617.415	554.652	597.299	741.3
ILMN_1652959	104.46	106.383	108.086	106.725	97.0811	94.4223	99.5927	99.4291	94.023	105.841	102.455	109.797	107.15	104.773	111.005	97.4636	101.728	105.089	101.712	115.161	106.048	105.631	109.576	109.424	118.256	106.882	105.048	107.53	103.702	102.715	102.164	98.9614	99.1522	102.181	109.999	109.274	100.155	95.8553	98.6365	103.576	102.245	103.666	106.177	97.6372	118.735	102.053	111.05	97.101	105.459
ILMN_1652963	96.7511	89.5669	89.7614	104.618	98.3517	91.1843	101.031	93.8058	91.415	97.4558	96.3042	89.7078	105.564	100.882	95.932	83.2851	97.9079	102.722	89.6864	98.8899	88.3081	99.6692	93.3805	95.6267	84.8519	91.8189	100.844	94.1828	98.1512	104.047	102.164	90.0385	85.837	90.489	97.1136	89.2262	90.7653	89.5039	96.2962	83.1038	91.4409	94.994	96.2944	88.927	100.602	95.334	98.7944	100.36	91.9465
ILMN_1652967	121.447	117.953	108.086	109.529	114.204	115.944	104.772	95.2058	121.234	116.396	110.795	104.655	104.724	114.999	107.503	107.898	108.416	111.765	104.233	112.438	113.059	112.158	102.334	114.763	109.75	108.437	124.687	110.08	113.134	116.872	111.463	104.003	112.627	117.215	106.168	109.274	111.984	108.753	105.31	95.558	111.511	103.381	102.736	108.128	110.362	110.893	111.05	105.212	107.638
ILMN_1652969	94.2428	94.028	94.7503	92.8063	97.7322	89.505	88.8992	97.2548	92.6995	95.2983	94.2086	103.029	85.6474	90.8162	99.24	96.6795	94.9618	96.2943	110.948	98.8899	92.0517	90.0402	86.8889	93.279	97.5872	89.5633	92.356	98.5714	90.8794	103.146	87.6677	97.2468	91.7497	96.5923	91.3888	101.946	99.1497	102.388	95.4697	88.2057	96.8432	94.3946	83.9706	93.2945	90.3304	94.8614	91.7765	88.3309	94.9891
ILMN_1652975	103.835	104.385	109.47	96.0059	112.487	98.9503	97.4739	100.838	107.5	98.0967	96.519	103.029	117.035	100.882	100.877	95.1759	97.1235	93.6541	93.9258	103.569	101.005	97.3847	108.638	101.272	105.637	99.349	102.673	103.237	108.481	97.1341	99.5098	95.509	99.1522	112.613	98.7108	100.109	103.742	105.527	104.273	108.792	108.094	100.721	98.3868	97.9385	100.834	99.8665	106.095	100.849	105.459
ILMN_1652977	96.0933	92.8048	94.1282	99.9941	85.0241	93.8096	90.4029	91.2602	94.023	97.4558	94.0611	98.9171	95.9833	98.568	103.42	90.8394	95.6711	93.8807	99.968	87.2611	101.005	95.1435	92.54	89.6331	89.1034	92.623	99.2755	91.6784	93.9877	92.5172	101.406	97.2468	99.9445	91.6335	89.5279	101.026	93.2013	82.7779	93.6946	91.7032	83.4191	89.2653	93.4241	100.4	91.8735	102.39	93.8634	96.4878	94.4834
ILMN_1652982	83.5079	96.5729	86.9685	82.872	89.4666	92.6303	82.9452	87.7307	105.872	86.3017	93.2202	100.606	96.756	88.1534	92.6448	95.1759	96.3389	97.9464	95.6696	93.8147	94.1666	84.4955	89.276	101.272	101.047	87.7151	93.1485	92.0633	92.9112	89.2222	106.348	88.8312	95.8631	82.9566	99.9469	92.5629	90.441	103.145	98.6365	90.8245	102.146	91.1372	97.6734	81.2743	92.1841	101.099	96.8331	87.4751	90.8878
ILMN_1652989	463.145	422.766	609.111	548.057	451.062	462.114	454.422	591.301	468.83	444.109	533.131	450.139	512.884	416.997	555.844	406.722	466.565	391.997	501.694	627.763	503.318	439.519	466.594	503.742	546.819	490.398	477.832	527.305	499.027	473.516	394.071	387.516	586.489	545.315	427.137	437.61	439.716	485.786	466.53	412.437	476.349	464.23	529.373	480.899	427.722	437.354	491.554	515.803	442.412
ILMN_1652990	111.533	124.933	126.284	116.761	118.376	120.07	119.82	116.954	121.234	116.396	118.178	114.214	115.555	109.708	113.699	109.619	114.404	111.765	110.139	111.724	115.062	124.513	116.282	113.793	106.472	135.977	109.238	121.21	122.012	116.872	121.045	114.223	106.846	112.613	113.691	110.211	114.063	118.588	113.357	107.812	114.125	108.997	115.844	120.352	115.396	108.429	106.095	114.058	113.289
ILMN_1652991	111.533	106.383	110.206	110.975	117.229	121.378	108.031	106.847	113.305	112.799	109.257	99.7467	103.179	110.544	103.42	103.87	106.179	110.106	109.34	108.885	105.199	101.679	113.352	109.424	112.23	106.882	115.459	113.727	103.53	106.079	114.067	105.717	113.303	105.075	107.159	105.573	110.899	109.715	107.874	104.87	98.7878	103.072	109.833	111.282	115.396	111.578	108.022	109.341	107.638
ILMN_1652992	90.0196	95.336	99.2982	91.5368	93.8071	95.6773	97.4739	97.2548	84.6813	98.0967	98.1438	101.414	89.5505	97.8145	94.2788	83.2851	100.252	99.5495	86.462	94.1128	90.7781	93.773	89.6991	91.7053	105.637	93.7161	98.2282	92.9603	90.4813	85.6461	96.8537	95.671	107.636	89.7724	87.6842	90.7361	90.8707	80.9071	91.8214	89.2142	87.455	95.9259	91.4528	106.234	80.7997	90.2692	91.4945	98.2155	88.2662
ILMN_1652996	127.64	114.297	113.34	120.18	119.606	129.981	106.43	122.502	124.001	120.756	123.561	120.606	118.531	119.316	125.669	119.192	120.906	112.627	116.038	110.324	115.062	118.733	128.599	132.484	123.453	129.688	134.297	124.488	114.125	118.052	114.067	127.603	109.111	129.809	117.526	118.215	118.848	104.567	100.464	124.78	116.563	118.928	110.797	121.703	107.93	114.754	125.09	120.485	118.505
ILMN_1652998	96.0933	112.744	96.7546	103.971	102.449	98.3523	111.528	104.54	92.0372	99.5449	92.3233	91.7706	103.179	92.6465	97.5594	95.8881	87.7928	93.2947	94.7918	93.6271	98.593	102.294	98.6205	98.6653	100.07	99.5962	95.3153	95.0031	100.036	99.6912	101.406	95.5915	95.0463	101.416	113.691	98.3548	98.5199	104.567	96.3921	97.9921	104.212	106.355	91.8846	94.5396	97.6129	88.0943	86.6894	97.5365	102.147
ILMN_1653001	202.596	189.203	253.964	215.081	198.185	204.841	177.07	183.661	148.447	186.706	195.404	168.082	191.552	228.164	176.121	165.905	185.805	221.993	186.266	146.161	208.68	237.203	231.214	242.92	207.245	193.91	194.972	231.685	178.8	193.201	195.701	259.552	143.364	200.766	280.807	254.163	277.579	264.786	263.036	219.756	198.093	203.831	181.965	248.362	259.277	212.6	173.979	183.094	278.47
ILMN_1653006	94.846	101.109	110.879	102.604	95.756	95.0708	93.3562	94.4999	97.2688	114.502	100.989	108.078	96.756	103.223	121.943	99.7858	97.9079	110.106	105.045	103.569	99.3696	98.8246	112.334	95.9246	100.755	90.7365	112.633	95.8544	95.8603	94.1308	96.767	84.7178	106.052	99.8665	101.283	107.418	92.6148	103.661	98.5338	104.017	97.991	110.98	103.122	103.123	101.279	95.663	97.3742	112.163	117.04
ILMN_1653018	107.912	102.454	111.698	106.725	108.632	106.898	108.031	104.54	99.3669	108.133	106.126	109.797	93.59	110.544	97.5594	111.276	107.693	110.939	105.045	96.4065	98.593	111.157	83.5639	112.044	106.472	106.054	95.8529	104.3	105.674	103.229	105.472	104.003	91.2943	114.877	103.393	103.79	95.9611	102.388	100.564	95.3445	95.1106	105.981	99.7896	101.594	88.8338	101.728	104.585	106.41	112.154
ILMN_1653026	769.84	678.088	133.196	104.618	1136.25	1031.69	244.292	136.887	623.411	1204.81	165.614	130.734	676.723	1119.49	113.699	118.163	533.001	876.278	369.631	320.681	1631.77	1370.09	1010.44	212.576	166.491	759.063	814.221	169.07	204.334	932.632	825.412	136.187	305.709	145.847	142.684	1078.24	1147.62	141.394	152.511	940.386	752.519	130.828	251.811	1259.86	1006.98	792.354	145.816	154.668	1098.11
ILMN_1653028	1145.88	893.995	1279.38	950.973	569.643	626.134	899.596	652.989	907.506	555.657	2117.08	1966.96	6514.89	1167.08	926.965	2089.54	6419.72	1757.37	2430	552.921	732.42	647.556	626.917	1268.11	2288.23	2047.43	833.069	1361.41	2690.12	833.371	806.728	898.377	445.012	2194.64	647.338	1015.96	667.248	736.209	1039.62	1028.29	903.935	2641.52	3898.28	754.436	586.23	940.91	1501.28	1773.87	663.657
ILMN_1653031	94.2428	93.4215	104.59	94.7023	91.907	103.487	104.772	110.953	109.055	105.165	98.7782	115.221	117.035	101.64	105.806	100.608	96.3389	91.3665	110.139	85.4641	101.005	102.038	106.081	103.604	97.4269	103.681	100.923	111.932	118.407	108.927	94.6533	94.4416	156.08	118.913	92.722	101.026	99.2598	108.753	104.97	101.478	112.414	108.997	98.0946	96.9035	93.2051	106.038	108.022	113.118	96.9144
ILMN_1653033	115.643	142.36	142.482	132.437	120.894	114.995	161.533	124.277	148.447	124.89	126.74	123.214	121.635	117.043	138.307	141.417	122.79	115.457	124.993	116.446	128.85	139.073	120.736	121.961	111.419	117.408	119.8	113.727	122.012	120.357	113.16	127.603	112.627	117.215	128.22	114.069	116.419	122.585	118.076	123.719	110.687	124.174	119.818	115.536	118.735	131.084	115.149	135.494	118.505
ILMN_1653039	247.783	262.815	371.243	370.651	191.521	208.414	211.453	302.042	247.701	254.385	210.931	230.302	207.263	200.875	343.366	164.742	230.877	215.507	189.847	232.849	258.007	270.215	165.797	243.971	197.964	163.501	159.584	190.265	178.8	146.866	157.327	139.565	245.534	199.52	147.775	185.881	176.54	182.935	187.684	154.321	149.015	188.908	177.348	153.703	147.58	162.512	153.503	149.826	177.999
ILMN_1653040	97.9968	98.512	98.6746	95.3781	98.3517	96.9937	96.7025	93.1432	106.692	99.5449	101.724	91.2094	104.724	104.006	96.7669	99.7858	100.252	100.329	104.233	102.025	98.593	102.707	101.762	97.9296	108.174	105.242	104.183	105.834	105.674	102.146	115.012	94.9652	94.1807	94.0917	103.393	110.211	102.81	109.715	101.242	103.34	99.9074	97.41	94.0784	101.594	97.0509	92.1245	95.4197	87.9018	105.459
ILMN_1653042	580.933	463.028	583.795	575.609	689.365	539.577	627.501	703.708	634.927	529.308	574.85	567.334	327.572	444.652	414.978	495.677	296.255	438.747	537.063	479.942	403.906	433.953	564.761	570.746	507.083	464.578	513.483	339.082	299.333	433.127	448.226	355.497	467.885	509.864	384.145	397.309	526.319	955.99	738.837	669.615	449.805	769.964	529.373	474.656	455.848	611.742	422.09	450.226	522.363
ILMN_1653043	107.912	119.078	111.698	108.131	98.996	102.159	101.031	99.4291	108.292	99.5449	107.711	102.221	103.179	105.558	102.596	96.6795	102.485	105.089	90.591	97.2553	105.199	100.7	101.209	102.026	101.648	102.081	107.596	105.658	117.311	106.079	100.065	101.458	92.5472	100.644	97.8338	101.026	97.9165	97.1743	109.17	92.6231	106.234	103.178	101.325	94.9979	99.9899	104.796	108.022	90.678	97.5611
ILMN_1653047	144.364	123.731	181.41	142.239	145.154	134.96	147.746	134.481	158.439	134.887	149.719	132.121	149.133	141.1	156.68	128.544	166.633	144.442	153.133	156.966	126.03	127.864	139.255	157.602	123.453	126.609	123.519	131.088	144.928	118.052	150.625	153.692	160.283	134.743	132.547	129.204	118.848	151.258	169.482	114.363	112.414	124.174	131.173	121.703	120.085	126.563	194.802	192.079	130.336
ILMN_1653055	94.2428	96.5729	86.8974	97.2827	103.76	96.9937	98.9118	102.333	92.6995	93.662	92.3929	87.8487	97.57	94.5615	106.634	91.4117	97.1235	98.7575	97.4198	92.0595	91.9	96.8421	99.085	89.3842	100.669	84.9822	94.9748	91.2655	105.674	93.7579	93.4387	99.8186	89.383	99.1099	94.1254	95.5899	93.9001	98.6981	91.1869	105.79	90.713	98.8747	86.4063	104.059	100.602	96.0609	105.974	97.2113	97.2443
ILMN_1653056	103.184	100.448	112.568	103.971	105.119	102.842	107.196	106.05	118.511	100.243	108.474	114.214	122.439	114.073	95.1019	99.7858	115.263	104.303	123.845	111.724	105.199	104.024	112.334	107.774	107.322	102.081	105.048	105.117	112.141	103.314	105.472	100.649	119.214	107.413	115.464	111.157	110.899	112.858	112.329	109.711	113.289	107.235	109.833	121.703	98.813	104.104	102.936	115.017	115.711
ILMN_1653057	118.836	115.138	118.169	128.927	112.487	104.813	169.492	106.847	112.401	109.667	131.549	114.214	110.995	107.24	119.653	108.746	109.206	110.939	107.643	121.292	113.059	89.7744	110.482	120.619	120.259	113.235	106.718	112.818	120.748	106.079	106.348	121.741	118.575	113.35	110.898	107.418	109.848	113.895	126.587	110.638	114.938	118.928	110.797	110.004	105.346	103.509	110.042	112.163	104.539
ILMN_1653073	105.119	95.336	105.279	105.276	107.293	104.813	104.053	113.683	100.052	102.375	102.455	98.9171	97.57	105.558	116.482	101.41	104.683	110.106	97.4198	107.385	103.598	105.631	101.024	103.604	99.8268	104.456	98.8362	99.3331	100.141	95.75	105.472	92.966	104.537	102.951	102.468	105.573	109.848	102.295	112.329	105.79	106.234	103.281	110.797	110.929	100.834	97.4954	97.5908	110.273	105.459
ILMN_1653077	127.64	120.21	110.879	120.18	128.819	114.161	111.528	139.388	116.294	103.819	109.257	112.384	112.508	113.109	100.877	108.746	103.947	118.593	112.665	113.826	107.853	124.513	103.069	112.044	104.808	113.235	107.596	103.602	108.481	105.17	114.067	113.294	104.537	118.022	109.108	108.35	105.043	108.753	111.283	113.426	103.577	113.81	108.953	106.991	116.478	109.236	110.042	104.079	114.504
ILMN_1653092	110.733	103.73	108.086	112.566	101.762	101.58	104.053	103.827	106.692	105.841	111.54	111.48	102.372	113.109	116.482	103.057	112.208	105.924	94.7918	104.308	109.562	117.421	120.736	106.886	103.127	102.883	105.048	106.198	108.481	102.334	102.973	107.421	96.6594	105.847	109.108	111.157	107.749	102.483	107.462	108.792	99.6131	108.099	109.833	106.883	101.964	100.584	103.14	107.384	100.333
ILMN_1653098	105.821	90.9262	92.3929	99.9941	88.9418	96.9937	91.4253	93.1432	99.3669	103.819	90.4911	91.127	94.372	86.2245	83.0974	90.7623	74.9887	93.5099	98.2831	85.5541	89.1357	82.3988	90.3033	88.7922	92.6467	89.476	102.489	91.6784	91.7655	82.0223	85.505	91.75	83.9543	91.4174	96.2967	91.1796	89.4171	93.8792	88.5848	88.0948	98.7878	83.4853	91.5626	101.7	84.6501	100.584	93.4334	87.688	95.485
ILMN_1653102	133.242	140.946	131.209	140.54	151.887	129.981	142.033	132.32	124.001	126.366	142.884	109.797	114.776	125.867	116.482	121.682	121.889	115.457	102.607	125.154	120.639	129.884	109.576	116.947	126.631	121.254	115.459	132.207	125.921	112.763	121.045	128.866	106.846	121.321	102.468	111.157	109.848	104.567	123.605	105.79	108.094	115.761	101.428	117.852	107.265	103.611	117.489	109.341	108.751
ILMN_1653103	106.462	99.1474	99.2982	106.725	95.756	97.6974	115.697	100.838	101.528	103.819	101.724	101.414	98.3546	102.415	105.002	103.057	94.9618	101.91	105.885	109.584	104.391	97.564	106.893	97.4734	103.127	103.681	103.444	99.4306	95.9568	100.743	94.0733	114.223	98.3571	106.634	110.898	118.215	106.732	114.986	107.097	115.35	90.3929	110.01	96.3898	93.7007	107.265	99.1356	106.986	100.46	112.154
ILMN_1653106	115.643	105.065	111.698	117.789	130.542	125.491	114.545	106.847	110.644	111.982	117.249	114.214	108.792	118.175	100.057	107.065	103.947	108.435	102.607	105.042	108.709	113.134	108.638	112.944	109.75	100.505	105.048	110.08	103.874	116.872	108.924	111.601	94.1807	111.083	105.235	114.069	111.984	97.0583	107.212	102.312	98.4958	115.761	110.797	104.253	112.454	99.1356	114.09	108.402	117.04
ILMN_1653115	5505.21	6531.38	4575.17	3788.42	6828.03	6016.31	7379.07	4470.16	4943.67	6165.01	5339.18	4820.33	3498.53	6083.42	2253.18	5117.72	4533.99	5376.85	6927.28	6383.52	6697.16	7751.04	5590.35	6955.94	6196.83	5748.38	6889	3568.19	3574.7	6050.04	6108.65	8448.95	7018.9	6254.37	5197.46	7706.64	8040.03	7349.79	8209.25	6210.31	6756.7	4337.84	3441.21	5999.5	6015.89	6837.2	5445.34	5067.26	6939.07
ILMN_1653120	115.643	129.57	119.288	114.094	139.282	141.488	158.696	122.502	112.401	142.06	107.711	108.078	107.99	111.373	111.924	113.1	117.696	115.457	115.152	112.438	112.214	114.047	114.305	128.965	111.419	108.437	114.497	107.207	116.238	101.399	116.948	116.049	107.636	113.35	109.999	106.502	121.492	110.784	116.76	101.583	117.475	121.084	103.733	106.129	109.394	117.754	111.05	116.042	123.137
ILMN_1653125	100.536	99.7863	95.3977	89.1836	86.4564	92.6303	81.9455	86.8135	100.052	83.2936	86.6717	107.24	91.9737	100.1	91.8526	86.8699	94.9618	100.329	79.0368	94.0142	112.214	90.3057	98.3413	85.0159	98.875	111.572	90.3584	84.1202	98.9844	101.306	85.879	97.2468	104.537	101.416	98.0324	103.79	134.443	91.721	84.4572	82.1556	94.4462	84.5922	95.7125	100.4	103.875	112.724	101.423	95.4027	87.5509
ILMN_1653127	116.661	115.138	119.288	105.276	120.894	116.849	112.494	110.131	139.88	111.189	120.222	120.606	119.241	109.708	110.087	134.552	107.693	119.68	115.152	120.597	119.331	109.281	128.599	116.947	123.453	113.235	121.086	122.376	108.481	111.804	118.923	115.142	113.303	114.171	120.655	109.274	114.063	117.464	114.448	99.3562	104.128	110.01	115.08	119.073	115.396	110.489	123.807	113.118	108.751
ILMN_1653129	201.245	210.931	281.243	333.582	230.478	227.175	270.46	240.617	240.613	213.136	732.109	512.077	229.912	207.422	437.519	385.368	207.578	205.403	407.798	475.125	263.905	212.531	250.954	327.75	777.442	242.92	248.692	459.884	380.805	251.534	227.007	325.649	475.962	698.55	308.461	230.057	242.374	261.027	263.036	248.647	233.552	330.975	339.25	243.882	218.933	227.805	355.703	320.747	211.063
ILMN_1653133	503.265	407.729	679.956	747.725	441.729	463.328	682.957	750.623	545.555	532.919	291.236	324.436	525.697	558.072	283.673	318.5	406.447	394.208	179.576	195.773	480.725	572.563	533.353	580.566	263.351	359.242	363.619	206.024	168.301	463.678	393.172	540.124	179.846	296.79	442.795	313.654	309.122	405.439	439.084	299.027	347.84	253.356	346.885	351.951	358.873	293.426	389.053	365.237	300.742
ILMN_1653134	297.357	320.722	275.517	277.835	292.3	290.784	347.564	315.91	325.917	281.917	230.804	229.3	337.117	309.982	270.961	342.392	306.776	370.803	274.162	281.769	274.009	294.022	273.061	323.577	186.878	308.634	302.071	287.054	344.985	355.739	317.726	194.988	285.771	205.784	197.08	268.963	258.68	191.246	258.104	246.823	259.143	211.117	256.867	255.136	284.118	291.763	245.862	224.718	249.215
ILMN_1653142	101.844	107.79	99.9566	101.914	105.839	100.962	109.707	102.333	100.052	105.841	106.944	99.7467	88.7071	108.885	97.5594	103.057	100.252	110.106	98.2831	106.59	105.199	122.977	106.664	107.774	104.808	96.8446	99.0153	102.317	112.141	111.804	102.973	104.892	103.029	102.181	108.164	97.2656	115.243	94.5474	107.598	114.363	113.289	111.93	107.196	104.253	110.569	97.0448	106.095	107.384	103.454
ILMN_1653143	210.721	217.094	280.104	205.7	251.885	185.613	244.292	293.922	192.108	166.28	173.122	190.055	199.026	201.974	328.918	291.645	224.074	224.097	229.995	331.754	210.779	227.772	197.835	167.618	157.667	196.531	224.999	222.703	215.489	234	234.805	290.317	313.152	164.432	347.56	193.409	221.799	231.908	261.07	215.628	229.156	273.098	237.991	215.094	227.275	216.816	192.869	184.038	190.33
ILMN_1653146	103.835	123.731	118.169	101.265	120.894	112.558	101.031	109.328	110.644	126.366	119.139	103.029	103.946	111.373	108.389	111.276	116.824	118.593	110.139	114.462	119.331	129.884	110.482	119.338	112.23	110.794	102.302	111.932	108.481	113.741	108.094	102.288	119.836	114.877	111.808	139.495	103.846	108.753	126.587	113.426	108.094	122.191	109.833	112.487	107.039	113.943	110.042	108.402	115.711
ILMN_1653150	103.835	97.2134	101.265	96.6274	97.0811	100.962	96.7025	97.9879	100.806	96.6952	103.181	96.4943	99.9879	99.3058	91.8526	96.6795	88.974	93.2947	89.6864	108.885	95.7688	96.4937	103.976	102.026	96.5007	93.0469	96.1254	100.056	113.134	96.6305	94.9047	91.1776	94.1807	106.634	102.468	99.1196	94.5865	93.1748	101.141	102.805	96.5233	95.9259	97.4437	96.6871	99.0279	94.8614	96.2249	96.7799	100.955
ILMN_1653155	93.6415	101.764	101.265	100.641	102.449	96.9937	98.2433	106.05	104.357	95.5773	98.7782	114.214	104.724	95.5999	104.198	98.9944	98.6742	97.1292	98.2831	104.308	98.502	92.7696	99.2659	92.5487	93.394	89.9168	98.5707	98.4843	95.5784	95.4956	89.6882	100.649	88.5988	96.5226	105.235	106.502	104.534	88.3672	112.329	103.224	96.6301	98.3625	107.678	103.652	106.043	106.336	97.3742	98.76	107.638
ILMN_1653158	101.844	106.383	99.2982	108.826	112.487	103.487	103.333	114.624	109.055	105.165	111.54	119.439	110.25	112.223	103.42	105.393	97.9079	110.106	99.1212	102.025	101.872	103.746	93.5658	104.425	107.322	102.081	114.497	105.658	105.674	92.7026	107.228	97.2468	102.257	93.0885	95.4725	101.946	99.5732	100.131	111.283	103.576	105.127	104.751	102.367	106.773	106.705	99.9708	111.05	97.3213	101.652
ILMN_1653161	102.523	102.454	99.2982	96.0059	97.7322	98.3523	108.031	120.896	102.257	97.4558	129.128	195.311	132.373	108.076	112.794	279.939	152.22	111.765	372.312	355.556	98.502	109.281	92.1027	104.425	136.309	112.456	103.444	90.1957	99.2773	93.2773	105.472	90.1269	358.789	122.157	103.393	107.418	107.749	112.858	94.1845	115.35	97.8873	116.873	103.826	96.4722	107.601	120.514	104.678	109.341	88.3694
ILMN_1653163	122.751	131.183	117.067	117.789	132.922	108.916	153.08	146.143	117.352	136.714	156.535	158.788	127.839	117.043	136.982	131.422	138.396	132.841	122.831	134.277	126.03	135.732	141.606	127.131	188.467	121.254	131.613	136.425	170.406	128.631	137.439	164.417	145.62	170.129	143.529	151.198	152.451	197.278	202.545	141.124	130.497	159.074	129.736	130.019	138.451	136.913	153.503	153.707	126.76
ILMN_1653165	176.707	165.213	227.43	222.679	171.824	194.399	114.545	150.295	199.211	172.876	221.855	198.45	168.998	204.164	259.176	194.678	158.469	195.306	215.526	181.306	199.355	200.289	213.021	236.642	197.178	155.161	176.352	215.557	191.539	184.753	168.734	201.468	184.834	198.275	228.993	193.409	185.206	212.966	203.528	203.882	176.433	222.28	189.544	181.368	198.299	168.045	271.741	271.517	245.249
ILMN_1653166	179.786	145.215	98.6746	99.3004	160.119	186.954	150.423	146.143	188.097	152.117	103.181	108.925	168.166	139.738	107.503	100.608	225.785	203.138	143.832	130.693	176.497	157.397	164.59	99.7276	99.9915	149.367	165.102	139.305	175.675	170.946	157.327	102.288	140.477	101.416	109.999	180.62	195.499	103.017	104.754	217.279	192.195	112.859	208.148	152.578	173.122	215.126	93.7566	111.202	199.657
ILMN_1653174	99.2277	98.512	102.605	97.2827	103.76	100.279	92.063	97.9879	93.362	94.3496	94.6502	98.1132	107.99	109.708	88.6324	101.41	94.9618	101.113	93.077	109.584	93.5982	96.2439	94.2742	94.5833	92.4183	91.0909	100.066	96.5841	101.695	107.034	98.4727	93.3897	106.052	102.951	104.322	105.573	100.576	99.2927	107.874	96.061	98.4958	98.9778	104.477	101.375	95.2961	103.712	97.9025	94.6954	90.4496
ILMN_1653180	182.705	169.583	129.418	104.618	135.394	117.765	172.026	126.109	169.733	129.551	451.861	377.142	299.84	149.119	124.274	186.69	391.019	234.463	252.082	284.821	150.161	115.075	169.403	102.026	334.052	216.187	206.953	287.847	346.856	196.852	199.479	122.826	271.956	321.935	129.245	204.145	195.499	170.53	206.467	215.628	233.552	369.108	449.267	208.293	171.953	232.027	160.85	138.749	182.119
ILMN_1653182	114.74	114.297	119.288	117.789	112.487	106.898	110.581	130.186	112.401	111.982	127.917	103.824	107.99	114.999	116.482	115.935	112.988	108.435	110.139	124.483	112.214	102.626	103.069	119.338	105.637	110.794	112.633	111.932	115.138	123.043	126.932	125.059	109.805	108.925	142.684	105.573	107.749	122.585	110.17	105.79	109.875	112.859	104.77	124.254	117.541	112.073	109.071	114.058	128.611
ILMN_1653185	122.751	109.803	101.265	107.414	107.944	96.9937	104.053	104.54	109.856	105.165	114.758	114.214	110.25	111.373	111.005	113.1	109.956	109.238	97.4198	103.569	113.059	109.281	102.518	103.604	116.568	103.681	108.429	117.794	111.218	95.0403	105.472	110.688	119.214	98.4434	117.526	113.127	118.848	125.323	118.076	105.79	113.289	118.928	109.833	119.073	110.362	119.648	117.489	101.142	103.657
ILMN_1653189	111.533	106.383	107.368	107.414	110.185	122.683	118.291	120.896	119.803	118.375	121.372	109.797	113.252	105.558	102.596	114.936	97.1235	119.68	104.233	105.803	117.132	118.733	105.714	103.604	102.358	108.437	108.429	113.727	115.138	115.777	117.988	102.288	103.029	111.878	103.393	113.127	115.243	100.131	104.363	99.5559	111.511	103.666	105.261	103.123	104.083	109.136	102.54	100.161	113.289
ILMN_1653193	105.821	108.476	103.305	103.301	111.671	105.476	113.516	106.05	108.292	106.594	103.181	109.797	103.946	108.076	111.005	103.87	105.442	100.329	97.4198	101.271	106.937	103.336	109.576	100.471	116.568	106.882	113.528	102.225	94.7591	101.586	109.792	117.046	103.791	104.35	106.168	102.881	108.849	112.858	116.76	111.647	101.053	113.81	111.711	112.487	105.698	112.073	103.997	105.212	108.751
ILMN_1653198	114.74	106.383	104.59	102.604	114.204	104.119	119.82	132.32	119.803	109.667	100.258	100.606	102.372	108.076	110.087	108.746	106.179	108.435	97.4198	106.59	106.048	100.785	103.347	107.774	107.322	110.067	117.556	104.733	103.251	108.927	98.9564	99.8186	96.6594	103.678	99.7471	104.648	96.0553	105.527	108.008	96.6573	96.5233	101.253	92.8963	102.562	107.93	98.2391	98.4941	106.41	119.958
ILMN_1653200	219.882	218.32	138.868	122.594	143.083	139.883	108.882	106.05	163.243	161.407	102.455	142.51	213.664	158.873	120.876	137.684	190.659	253.031	124.993	113.826	135.005	147.109	168.21	107.774	120.259	173.66	206.953	117.794	118.407	246.564	241.812	117.046	109.111	117.215	117.526	203.099	197.717	237.049	433.189	276.869	289.963	152.3	216.646	176.598	184.244	251.567	109.071	116.042	219.703
ILMN_1653202	102.523	101.109	104.59	98.6291	105.119	102.159	107.196	103.104	110.644	103.115	106.126	103.824	99.9879	96.2773	92.6448	96.6795	105.442	103.531	103.451	86.7706	98.4081	98.7348	93.7473	105.237	85.9506	97.9858	100.153	101.744	93.887	105.17	111.463	106.55	104.537	103.678	96.0172	102.881	101.314	102.68	96.1084	104.017	112.414	91.8393	103.636	99.5178	95.6281	99.3411	99.8737	96.5824	99.6118
ILMN_1653203	519.975	386.61	158.318	197.595	330.482	323.844	252.217	156.852	417.928	341.329	340.543	416.212	947.276	319.181	129.156	194.678	902.671	389.78	279.581	312.132	278.3	342.174	318.162	195.729	379.501	549.128	456.194	198.825	286.281	353.855	464.376	314.503	314.3	348.44	154.807	495.84	368.515	189.204	190.704	573.819	661.138	350.163	741.764	383.401	374.461	540.428	151.334	159.424	403.001
ILMN_1653205	299.859	328.246	327.032	405.092	389.499	347.339	865.215	739.673	247.701	258.542	403.537	362.412	255.249	298.891	658.65	386.321	254.125	265.605	259.061	293.333	293.006	331.693	350.28	345.501	289.799	269.415	262.996	333.279	332.814	256.593	299.363	400.54	310.286	363.328	319.368	202.043	192.144	323.1	356.03	208.972	205.952	331.768	271.791	218.453	245.236	209.264	305.61	324.192	202.251
ILMN_1653207	112.299	120.21	107.368	112.566	112.487	109.615	102.57	124.277	105.872	107.364	106.944	110.63	109.526	117.043	109.241	114.936	108.416	106.805	106.762	105.042	111.376	107.511	100.732	102.797	113.041	105.242	104.183	115.707	110.286	105.17	107.228	108.247	99.9445	106.634	110.898	105.573	121.492	103.278	112.329	95.558	96.3102	108.997	101.221	105.921	107.601	106.437	108.022	113.118	105.459
ILMN_1653209	111.533	116.965	110.879	112.566	114.204	102.159	114.545	118.164	132.491	110.454	133.997	112.384	104.724	117.043	100.877	110.423	106.918	110.106	127.452	127.952	109.562	113.134	108.638	102.797	118.256	104.456	115.459	100.581	107.563	102.806	111.463	113.294	147.874	116.433	117.526	109.274	104.154	110.784	109.17	109.711	105.35	108.997	106.657	113.465	104.379	102.165	108.022	114.058	104.539
ILMN_1653211	105.119	104.385	109.47	114.93	107.293	111.762	104.772	108.526	105.086	99.5449	92.6703	118.379	105.564	108.885	93.473	108.746	105.442	97.1292	93.077	105.803	96.9908	99.5151	103.069	104.425	96.3383	115.717	99.5155	103.051	102.958	100.839	108.924	104.003	100.724	101.416	111.808	101.946	96.6409	97.2863	99.8268	97.0705	102.047	104.947	103.917	100.086	105.003	101.834	96.5241	104.439	106.5
ILMN_1653220	308.761	320.722	217.009	176.944	383.751	375.199	317.847	255.793	515.145	442.84	1398.52	952.232	479.838	479.659	174.951	152.372	438.845	404.073	501.694	484.148	392.952	350.341	389.465	366.838	1361	461.248	355.482	321.718	419.014	444.856	450.651	374.277	516.314	1386.24	326.712	436.656	426.495	465.139	348.585	421.287	448.391	414.624	477.091	371.468	372.516	416.288	202.633	221.269	374.669
ILMN_1653228	110.733	111.203	100.603	108.826	98.3517	100.962	115.697	106.847	110.644	108.133	98.7782	107.24	115.555	101.64	115.478	103.87	116.012	113.532	104.233	111.724	99.3696	103.336	113.352	109.424	105.637	111.572	100.763	98.3987	92.4399	108.927	107.228	100.649	115.78	103.678	112.737	108.35	116.419	119.832	106.148	113.426	119.804	116.873	108.953	101.804	121.407	118.718	116.272	103.319	108.751
ILMN_1653240	109.299	112.744	121.846	134.662	114.204	104.813	108.031	114.624	105.086	105.841	99.5168	99.7467	113.252	124.55	109.241	105.393	97.9079	106.805	100.852	103.569	108.709	120.103	109.576	108.607	107.322	104.456	103.444	98.1449	115.138	106.079	108.924	98.9614	89.6444	111.083	103.393	106.502	106.732	103.661	111.283	105.79	101.751	98.7714	98.7836	106.129	107.039	98.1382	103.905	111.202	108.751
ILMN_1653251	118.836	111.203	137.03	102.604	119.606	111.762	115.697	119.447	114.189	108.866	108.474	112.384	110.995	110.544	123.021	108.746	114.404	112.627	115.152	111.038	114.001	116.225	114.305	105.237	110.593	112.456	113.528	127.663	118.407	111.804	108.094	132.522	105.28	120.542	112.737	105.573	107.749	106.617	108.136	101.999	109.875	108.099	111.711	98.2374	113.377	102.848	103.14	105.535	104.539
ILMN_1653263	84.5197	94.028	90.4251	88.7552	94.4403	96.2965	86.2291	95.2058	84.4645	88.8975	89.4582	96.4943	86.9121	96.2773	109.241	108.746	89.3071	94.6697	112.665	112.438	81.7881	92.6898	88.5447	90.5375	93.1373	97.5248	90.6436	98.7522	91.4711	84.4264	90.7562	90.4825	107.636	97.7552	87.0925	93.0069	94.6881	111.866	115.51	98.2569	94.2188	114.773	93.3156	91.1597	79.8116	101.834	99.1908	114.058	97.6643
ILMN_1653266	170.203	161.221	194.499	170.253	167.93	200.184	158.696	152.419	164.845	214.352	179.994	164.504	147.526	179.629	153.494	159	164.938	171.278	154.769	141.191	171.591	202.772	187.663	191.262	159.148	145.812	171.973	161.868	152.104	175.269	155.44	145.605	148.44	179.085	133.745	145.827	134.443	137.769	148.91	118.479	133.893	142.904	137.05	139.582	156.085	134.11	116.272	135.494	133.912
ILMN_1653267	91.988	94.694	90.4251	85.4761	85.3656	89.7303	80.4443	91.2602	92.6995	86.3017	86.2797	96.4943	95.2036	75.219	83.3189	87.7057	90.9623	86.3021	89.6864	98.8899	90.2791	82.7938	90.6837	84.2835	86.0404	86.0877	89.6868	96.8891	94.1866	82.4762	84.2358	87.3047	99.9445	81.5789	85.4449	87.1011	90.5505	95.675	94.487	91.7032	93.2986	91.5449	84.2765	86.0084	94.5797	86.1076	85.5329	89.2926	88.8954
ILMN_1653274	103.835	97.2134	98.6746	99.3004	97.7322	106.898	101.031	104.54	101.528	111.982	100.258	98.1132	103.179	108.885	110.087	98.2473	100.252	100.329	100.852	92.5658	99.3696	103.937	110.482	102.797	106.472	107.688	92.4443	101.842	105.674	96.7298	98.7134	104.892	96.6594	98.4434	105.235	107.418	103.95	105.527	102.783	94.9062	105.35	99.4897	108.122	105.306	94.4586	98.4377	98.002	103.419	98.2771
ILMN_1653276	82.681	89.5669	85.9087	81.2443	92.5176	80.1429	82.8794	86.9559	92.6995	79.8556	86.2009	78.8584	86.8207	86.3871	88.6324	91.4791	84.267	85.2879	82.4834	80.6824	89.6963	85.0675	87.0789	82.2414	73.0099	81.1395	95.4915	86.7495	86.8148	89.3276	91.1949	85.4568	89.4701	80.511	88.3063	83.9112	87.8965	81.1174	84.9745	85.2038	95.0073	86.0538	93.2084	92.2475	86.6049	78.5886	78.7422	77.4304	81.5177
ILMN_1653278	201.245	156.015	204.966	212.452	112.487	141.488	130	139.388	138.104	159.828	148.723	155.634	288.001	109.708	253.309	115.935	278.474	223.048	129.502	175.665	112.214	114.047	149.538	148.474	147.35	210.275	144.154	102.681	117.311	129.997	171.715	148.442	165.133	156.743	241.257	192.326	175.276	168.239	168.2	183.591	176.433	145.503	211.698	166.6	192.815	190.16	214.619	211.458	173.881
ILMN_1653282	96.7511	99.7863	104.59	106.002	105.119	93.2109	98.9118	112.796	95.9519	95.2983	102.455	98.9171	94.372	95.4529	91.1459	111.276	116.824	103.531	114.286	105.042	88.4925	104.798	99.9779	106.886	96.1037	98.6401	102.019	108.363	100.141	106.079	101.234	98.1152	101.492	98.4434	95.6555	93.599	103.432	97.6847	94.0855	106.807	99.404	92.8878	98.3868	96.9035	108.362	102.618	93.3257	108.402	90.3372
ILMN_1653283	176.707	129.57	114.172	108.826	165.97	117.765	114.545	120.896	148.447	107.364	130.339	125.491	217.583	138.367	139.564	111.276	168.336	143.316	175.526	153.927	148.874	112.158	135.327	114.763	116.568	130.649	113.528	122.376	118.407	132.698	149.64	215.161	145.62	126.425	206.593	145.827	157.425	101.78	106.987	152.528	143.021	140.172	149.685	145.228	146.494	151.901	129.263	128.606	139.313
ILMN_1653286	114.74	113.484	104.59	100.641	114.204	107.596	115.697	106.05	111.471	111.189	112.311	113.301	100.791	121.806	112.794	114.017	114.404	101.91	115.152	96.4065	110.491	103.937	113.352	114.763	111.419	110.067	110.883	120.008	114.125	124.406	109.792	108.247	114.555	117.215	127.183	104.648	105.84	107.707	110.17	114.363	99.404	99.4897	107.079	111.048	101.734	107.612	100.818	105.535	114.504
ILMN_1653292	219.882	194.418	156.659	124.021	239.327	190.786	203.214	285.675	267.478	279.24	791.528	1009.58	247.652	184.152	335.704	331.953	254.125	217.699	598.054	1018.37	201.412	208.894	208.011	243.971	794.84	226.157	228.997	903.882	551.944	240.722	234.805	399.782	1029.94	810.838	378.371	227.376	230.746	185.057	193.682	225.586	217.135	217.513	229.825	235.018	215.766	221.047	172.849	189.475	187.607
ILMN_1653310	83.6924	83.1315	82.1411	87.3573	79.7567	90.1883	79.2899	78.6736	78.5416	87.3201	79.4969	85.6555	83.2538	81.4672	76.3249	83.768	86.8904	80.5101	92.2857	80.6226	85.7675	103.14	80.1233	80.7337	85.6793	83.6821	92.0925	82.5923	84.5464	88.1684	79.8167	91.1776	88.2473	81.7741	78.309	83.4699	90.6585	79.2548	90.2227	79.5876	85.474	85.0261	82.7793	95.1099	81.2836	88.8864	82.235	90.5687	81.1474
ILMN_1653314	116.661	115.138	113.34	128.927	127.418	114.995	113.516	111.864	113.305	127.911	114.015	118.379	113.252	124.55	115.478	115.935	117.696	110.106	114.286	108.885	117.132	110.197	122.006	114.763	101.648	116.558	116.479	116.726	118.407	114.763	135.088	117.046	105.28	116.433	120.655	115.041	105.84	118.588	111.283	107.812	106.234	97.8463	112.554	105.306	104.379	108.131	127.852	108.402	109.846
ILMN_1653319	151.272	153.155	201.146	145.516	130.542	179.858	135.908	152.419	145.062	124.89	163.809	119.439	206.452	204.164	157.71	217.347	169.188	150.22	217.274	234.699	121.987	96.0816	181.505	255.727	202.646	151.07	128.857	171.889	175.675	115.777	136.278	134.978	233.547	202.014	201.036	167.234	151.142	313.177	282.194	171.81	167.33	250.801	260.548	153.703	129.1	163.411	113.104	122.671	140.98
ILMN_1653324	85.8425	89.5669	83.4039	83.0602	87.9435	85.0873	94.0386	90.5488	98.6673	85.822	83.7923	79.9614	77.1959	80.2719	99.24	85.3664	83.8018	87.3323	83.1243	93.3681	80.2465	90.6617	76.2953	88.094	80.439	84.4222	86.0457	78.7598	87.1042	82.634	81.4351	95.671	80.3188	91.2729	83.1271	81.1966	89.0785	82.5316	87.2071	82.9232	77.4768	79.7542	77.5793	83.9911	84.2115	81.281	92.1382	85.8163	95.9607
ILMN_1653332	91.988	90.2754	94.1282	93.4707	93.8071	80.4536	92.063	99.4291	96.5589	91.7702	97.0181	93.9333	99.9879	88.4606	87.1042	96.6795	100.252	92.5899	93.077	88.5083	93.5982	83.2993	97.5753	96.3067	96.1037	99.7746	95.8529	94.5859	83.0977	93.4701	104.656	91.9899	91.7497	98.4434	88.6187	91.0068	89.5314	93.1748	91.8214	100.957	94.5616	96.4455	81.089	82.4625	98.1526	99.238	98.4941	94.6954	95.9607
ILMN_1653337	91.4818	100.448	99.2982	89.6794	96.4025	91.2563	96.0433	88.1392	97.2688	93.3915	106.126	92.6698	107.99	97.0234	100.877	83.8379	91.5526	93.5099	101.712	101.271	99.3696	101.491	100.831	98.9511	97.0184	104.456	94.3062	108.363	94.7591	81.8044	90.9369	92.0698	106.846	102.181	101.159	108.35	92.3289	90.8171	101.242	113.426	103.96	99.5909	109.833	100.086	99.4484	92.1245	98.3947	106.41	94.4834
ILMN_1653340	99.2277	98.512	100.603	97.2827	99.6663	90.1883	103.333	97.9879	94.023	91.5615	112.311	101.414	97.57	99.3058	113.699	129.963	97.1235	116.391	122.831	115.161	97.9208	96.5792	100.25	113.793	112.23	102.081	98.145	138.371	117.311	98.785	96.1316	117.046	113.303	122.157	110.898	101.946	98.0217	118.588	114.448	106.807	97.3675	110.98	122.265	98.6456	109.191	91.3232	140.005	128.606	105.459
ILMN_1653342	225.118	261.563	258.894	289.764	280.839	244.036	232.831	233.296	146.76	229.204	250.083	225.322	205.637	266.23	273.905	332.997	176.77	199.752	218.144	217.978	225.691	230.096	224.032	460.404	255.401	277.546	260.982	358.939	318.656	231.109	282.466	306.41	205.117	260.709	326.712	265.879	320.859	332.482	357.895	253.222	255.976	290.009	217.349	278.585	293.084	257.585	518.609	473.585	286.092
ILMN_1653347	109.994	104.385	119.288	103.971	114.204	106.898	112.494	107.678	108.292	116.396	98.7782	108.078	100.791	113.109	107.503	111.276	106.918	107.641	110.948	117.937	114.001	111.157	111.365	116.947	105.637	108.437	105.885	116.726	104.829	118.052	103.834	119.303	99.9445	107.413	107.159	112.154	116.419	104.567	104.456	113.426	107.131	107.235	108.953	108.233	115.396	100.38	105.418	110.273	117.04
ILMN_1653352	99.861	99.7863	88.8658	99.9941	96.4025	101.58	103.333	93.8058	101.528	96.127	109.257	101.414	105.564	102.415	119.653	102.228	100.996	101.113	100.852	93.452	102.76	102.957	102.884	106.886	100.755	100.505	93.0618	102.499	97.7682	98.612	103.834	103.153	99.1522	94.1655	104.322	103.79	99.7677	110.784	102.58	91.2258	103.96	104.657	93.3156	104.156	95.8361	107.824	97.801	92.5217	98.9579
ILMN_1653355	168.571	132.8	161.581	116.761	139.282	141.488	196.708	159.098	132.491	145.5	129.128	134.923	131.614	117.043	123.021	134.552	123.608	147.887	110.139	126.543	153.831	148.617	129.908	145.112	126.631	143.027	140.469	129.94	140.561	136.686	129.273	132.522	130.929	132.35	143.529	132.933	152.451	129.705	139.995	123.719	134.683	133.976	115.08	125.511	140.866	119.648	136.161	136.595	144.181
ILMN_1653358	111.533	119.078	101.915	106.002	105.119	100.962	101.799	105.277	103.669	103.115	117.249	125.491	117.035	102.415	113.699	105.393	130.535	110.939	105.045	218.599	97.1747	110.197	112.334	100.471	137.379	142.079	112.633	98.1449	105.674	104.361	115.931	98.9614	224.303	128.084	96.2967	129.204	115.243	100.131	108.257	123.719	119.804	110.01	141.966	108.128	113.377	114.754	111.05	99.2491	121.526
ILMN_1653367	326.081	293.003	381.02	309.186	331.931	358.371	418.917	417.766	336.138	302.294	415.486	382.366	344.164	334.905	519.864	460.715	382.688	344.18	643.456	380.377	368.386	358.518	369.152	445.597	416.169	380.696	370.693	427.542	435.12	379.325	394.071	419.8	432.688	397.068	412.142	398.221	347.583	462.772	493.834	352.869	322.002	450.579	450.025	348.706	374.461	333.226	487.91	475.15	373.508
ILMN_1653368	94.846	97.8671	103.305	100.641	104.417	99.5968	102.57	97.9879	101.528	101.635	103.181	102.221	102.372	98.568	106.634	101.41	101.728	98.7575	97.4198	94.8718	107.853	107.511	96.4805	103.604	97.1856	106.882	95.0589	92.3346	100.248	109.913	101.406	95.4235	96.6594	102.181	97.2184	96.9713	98.0217	102.58	125.102	95.4523	91.0286	97.7388	93.6433	110.453	101.849	103.405	93.2187	103.988	105.459
ILMN_1653369	97.9968	100.448	102.605	101.914	93.8071	95.0708	103.333	96.5225	92.0372	93.3232	97.1994	94.8346	94.372	99.3058	92.6448	94.4843	101.728	91.8884	98.2831	101.271	93.5982	99.9856	90.2057	96.6323	95.028	92.5393	94.4724	92.2452	99.7422	94.3123	95.2418	94.7845	94.1807	90.2781	98.3235	99.3216	101.003	102.483	111.283	104.017	102.646	110.98	92.4943	103.442	96.9295	97.6064	103.54	98.122	99.2365
ILMN_1653372	107.152	113.484	111.698	113.352	114.204	110.291	99.5927	118.164	111.471	106.594	114.015	105.521	120.02	108.885	111.924	112.163	104.683	130.1	133.196	121.292	119.331	109.281	120.736	120.619	118.256	111.572	108.429	113.727	100.75	111.804	124.545	109.066	117.907	114.877	110.898	132.933	124.36	116.216	115.51	123.719	134.683	107.235	106.463	136.846	129.1	120.514	111.05	106.41	132.082
ILMN_1653376	81.9015	87.8815	91.7961	89.0406	87.604	86.9503	84.2682	80.3113	100.806	88.1803	87.0592	82.8923	88.7071	84.4255	87.8344	97.4636	86.2466	86.0465	93.077	86.8536	89.8876	98.1475	84.4257	84.2024	79.7674	90.4621	85.1272	84.8716	85.1477	84.5257	93.7537	91.3441	104.537	88.5982	99.847	92.3051	92.3289	83.9577	86.6156	86.2307	89.3987	87.5958	86.1977	99.751	95.2961	92.7521	93.6491	84.1835	94.8881
ILMN_1653378	97.3964	106.383	99.2982	110.975	102.449	102.842	102.57	106.847	99.3669	99.5449	103.181	103.029	99.1525	103.223	96.7669	101.41	97.1235	103.531	97.4198	105.042	95.7688	110.197	106.542	93.1368	96.9322	102.081	100.333	100.056	111.218	95.9991	108.094	100.649	96.6594	105.075	111.808	102.881	99.1497	100.999	93.2064	106.807	108.094	107.235	107.558	114.486	108.255	99.7611	102.238	95.2009	96.4729
ILMN_1653385	91.988	92.8048	94.1282	94.0833	93.1475	92.6303	95.3886	90.5488	101.528	91.6316	98.1438	90.2058	90.3754	88.6864	94.2788	93.7348	92.7134	101.113	94.7918	91.805	86.2472	85.909	86.8889	93.1368	97.2669	87.9855	93.8136	89.3679	97.6721	92.25	92.2235	103.153	104.537	90.0646	87.4829	86.2662	92.8081	93.4718	92.6185	93.1108	91.4409	92.6884	88.7526	94.3183	97.6129	95.5574	92.6048	92.2649	86.0755
ILMN_1653386	131.191	115.138	119.288	132.437	123.824	138.286	142.033	136.887	143.351	127.911	129.128	138.559	116.286	135.539	139.564	114.936	120.906	128.738	116.038	119.218	115.062	151.542	124.516	138.045	129.605	125.441	118.621	111.932	117.311	112.763	132.721	117.046	122.903	137.03	148.641	132.933	122.916	125.323	138.692	130.056	127.941	127.607	113.415	125.511	137.19	119.648	114.09	137.679	133.912
ILMN_1653390	90.9314	92.1665	91.1441	93.4707	92.5176	96.9937	94.7028	94.4999	92.0372	92.1732	95.2285	86.7181	99.9879	88.0754	93.473	96.6795	92.0158	93.9606	87.0909	98.1029	95.4217	87.581	87.269	98.3077	94.3302	97.6795	90.7381	90.0911	98.4228	98.8712	97.1164	98.1152	112.627	91.0565	95.5645	83.2161	96.7456	99.6037	119.287	99.3562	104.63	94.2912	98.4843	101.15	100.719	84.4791	105.558	97.101	98.2771
ILMN_1653394	107.912	100.448	102.605	102.604	102.449	118.83	107.196	108.526	121.234	110.454	104.652	101.414	110.995	94.5615	103.42	99.7858	113.684	115.457	117.863	116.446	106.048	111.157	95.0998	103.604	111.419	104.456	98.5707	120.008	124.672	113.741	97.3692	104.003	104.537	101.416	112.737	109.274	125.849	123.909	123.605	109.711	127.154	110.01	115.844	117.852	122.681	115.667	114.09	114.058	110.998
ILMN_1653395	102.523	98.512	93.5363	92.1691	92.5176	93.8096	96.7025	98.7177	95.2932	96.3696	91.4678	98.9171	103.179	92.2265	100.877	95.8881	96.3389	97.9464	93.9258	94.1128	94.4946	96.0816	103.53	97.7088	96.2592	100.054	97.9811	99.9722	97.9621	97.6252	92.4674	89.7753	103.029	98.4434	91.3888	95.3293	92.9056	101.78	100.662	98.1681	88.4732	90.1634	86.8277	95.4311	90.6732	97.8244	87.7982	92.7875	98.8642
ILMN_1653404	120.057	137.915	163.209	151.161	117.229	114.995	101.799	111.864	97.9816	142.06	170.236	142.51	181.653	170.23	246.518	204.134	165.784	138.686	218.144	211.169	165.472	151.542	144.953	197.924	159.906	151.07	159.584	229.47	212.479	149.032	160.142	182.787	208.171	176.861	197.08	152.347	171.5	204.195	208.421	179.161	161.925	161.665	166.906	142.459	140.866	171.821	220.541	210.555	159.049
ILMN_1653410	106.462	102.454	110.206	121.374	109.4	96.9937	108.882	112.796	98.6673	103.819	106.944	123.214	107.15	108.076	111.924	105.393	106.179	118.593	105.885	111.724	116.138	110.197	124.516	114.763	105.637	102.081	104.183	106.014	99.6489	111.804	109.792	107.421	111.205	106.634	114.54	109.274	117.612	123.909	109.17	108.792	108.094	115.761	114.295	126.899	108.362	114.754	116.272	112.163	119.958
ILMN_1653412	310.057	306.092	308.705	408.521	311.993	400.961	284.588	311.685	295.66	392.718	295.08	269.133	281.998	301.912	193.385	269.188	303.267	270.154	216.401	201.957	316.79	318.871	351.263	274.116	256.999	257.731	223.037	241.336	231.279	230.139	212.702	227.222	197.261	260.709	197.08	249.848	241.199	267.612	249.144	202.16	232.075	196.438	214.532	251.744	235.639	210.926	232.095	211.458	233.552
ILMN_1653415	96.7511	91.536	109.47	89.2551	102.449	100.279	98.2433	106.847	96.5589	101.635	106.126	98.9171	99.1525	100.1	206.774	94.4843	106.179	99.5495	120.795	104.308	105.199	106.589	94.0131	92.2491	116.568	96.0231	105.048	97.3001	97.8652	101.399	95.8244	104.892	97.5244	105.075	105.235	93.432	99.0389	98.7973	110.17	104.017	99.5094	111.93	95.9117	94.884	96.4602	112.502	93.9694	91.43	99.8114
ILMN_1653420	108.607	107.79	103.92	103.301	113.375	100.962	104.772	100.139	100.806	103.115	103.941	103.824	99.9879	102.415	98.3929	103.057	96.3389	102.722	99.968	100.479	100.159	103.047	106.42	106.053	99.9915	105.242	100.242	99.7118	100.839	104.361	102.164	105.717	100.724	102.951	109.999	101.026	105.043	100.131	102.275	102.805	98.886	102.375	96.6829	92.6681	108.255	101.728	98.002	106.41	88.2662
ILMN_1653428	99.861	94.694	113.34	103.971	115.128	108.263	101.031	109.328	115.242	123.324	107.711	88.4322	109.526	98.568	95.932	107.065	103.217	92.9381	94.7918	101.271	101.872	110.197	108.638	109.424	105.637	102.081	108.429	108.178	100.75	106.079	99.4319	104.003	111.205	105.075	101.51	101.946	96.3383	100.999	90.6517	107.812	109.875	106.591	103.225	100.192	101.279	92.6499	108.022	103.218	108.751
ILMN_1653429	431.2	410.051	636.879	783.013	492.566	438.217	413.714	389.642	360.075	436.512	437.401	435.576	254.397	383.684	426.977	441.017	270.227	453.943	449.594	481.746	449.013	537.273	380.278	630.664	431.271	333.322	410.208	273.606	273.915	459.205	411.64	393.68	480.528	462.852	447.768	402.804	390.985	406.262	379.336	331.141	309.382	299.893	305.237	403.934	420.945	356.145	347.176	338.839	326.517
ILMN_1653432	727.85	717.828	558.624	346.414	723.785	616.945	559.626	500.463	512.397	564.02	501.667	480.231	1160.67	720.986	313.383	573.076	1072.07	694.672	589.879	321.294	598.526	570.272	666.278	513.14	527.912	576.996	586.413	409.972	597.828	558.826	477.451	420.523	331.474	545.966	356.471	519.21	505.952	717.989	579.737	659.395	533.163	364.932	480.073	494.412	605.343	608.505	401.211	427.246	617.513
ILMN_1653434	99.2277	116.041	116.035	114.094	107.944	104.813	102.57	128.087	112.401	106.594	113.18	141.505	127.079	114.999	123.021	137.684	128.05	103.531	90.591	115.161	93.5982	102.788	120.736	132.484	129.605	101.371	105.885	117.794	119.561	105.17	129.273	122.826	122.903	132.35	127.183	117.249	122.916	118.588	118.076	117.562	118.309	123.186	123.676	112.487	134.548	126.563	142.396	133.246	106.5
ILMN_1653437	102.523	95.336	96.0787	99.9941	105.839	106.177	108.031	91.9179	97.9816	96.4527	100.258	91.6133	104.724	113.109	105.002	95.1759	110.671	102.722	88.6544	103.569	100.159	111.157	99.8889	96.6323	104.808	94.2037	101.161	101.167	94.6661	97.3345	98.2375	94.6106	94.1807	106.634	110.898	96.2553	109.848	96.6074	101.141	102.805	93.2986	103.381	98.9887	115.536	103.875	104.104	103.725	99.7608	95.9607
ILMN_1653438	109.299	129.57	129.418	109.529	102.449	110.981	101.031	109.328	112.401	186.706	140.913	126.772	138.595	127.301	189.52	146.94	120.045	104.303	116.038	142.284	148.874	124.513	155.234	161.878	144.774	123.152	99.7445	115.707	104.829	112.763	116.948	131.304	127.87	173.106	142.684	104.648	102.71	121.237	128.074	121.625	104.754	118.928	131.173	107.904	116.478	113.943	108.022	133.246	112.154
ILMN_1653443	173.488	185.23	185.97	181.581	198.185	176.711	223.341	185.603	177.867	167.938	206.566	213.544	164.078	160.104	168.924	178.067	184.18	180.426	191.592	220.46	177.697	182.157	169.403	138.045	184.484	183.148	174.19	221.157	223.19	169.879	201.372	231.134	203.897	171.61	253.227	171.42	198.822	208.114	223.84	159	171.429	190.598	180.429	191.509	193.906	172.764	207.62	231.376	183.493
ILMN_1653447	101.844	116.965	115.066	103.301	103.76	106.177	112.494	105.277	114.189	111.982	103.941	107.24	108.792	97.0234	103.42	112.163	100.996	98.7575	105.045	115.768	105.199	100.249	103.255	100.471	99.1154	106.882	106.718	94.4832	98.4228	111.804	102.973	104.003	98.3571	104.35	109.999	102.881	107.749	169.381	152.511	106.807	102.646	103.479	104.867	98.2374	98.2631	108.331	101.927	93.0646	107.638
ILMN_1653453	101.844	100.448	100.603	97.2827	91.907	98.3523	102.57	93.1432	95.2932	104.497	94.5776	102.221	102.372	102.415	105.002	95.1759	103.217	99.5495	99.1212	95.6017	88.3081	102.626	92.54	100.471	86.3969	85.3533	97.2545	94.5859	94.5722	89.6422	102.164	94.2755	93.3028	102.951	104.322	90.1728	99.3676	88.9332	92.6185	100.363	92.0373	91.8393	85.8888	91.0469	97.8272	102.963	99.3836	95.7078	99.3289
ILMN_1653458	101.844	115.138	107.368	97.9585	103.76	103.487	103.333	106.847	94.6556	108.866	100.258	100.606	91.9737	98.568	105.002	100.608	100.996	100.329	100.852	102.025	94.6605	99.3561	100.831	105.237	107.322	106.882	96.306	95.678	99.2773	100.743	98.0826	98.1152	106.052	96.3189	101.4	111.157	105.84	105.527	112.329	98.1681	97.783	104.023	113.415	102.446	106.155	97.3835	103.54	102.618	113.289
ILMN_1653459	117.759	126.351	118.169	162.452	117.229	110.981	135.908	113.683	115.242	108.866	119.139	98.9171	114.776	108.885	107.503	104.618	100.996	115.457	99.1212	105.042	113.059	110.197	105.983	112.044	114.703	110.794	109.238	106.382	111.218	113.741	109.792	109.848	107.636	108.176	113.691	111.157	108.849	112.858	120.683	120.49	114.938	107.235	118.278	110.571	109.394	107.287	113.104	112.163	117.04
ILMN_1653461	95.4393	101.764	99.9566	94.7023	91.907	115.944	108.031	97.9879	100.806	100.243	103.181	96.4943	96.756	101.64	111.924	110.423	95.6711	101.91	93.9258	100.479	101.005	90.5726	103.62	89.1326	93.8238	92.7074	89.8791	100.973	88.8256	102.715	95.9796	94.3582	101.492	99.1099	105.235	93.432	94.3881	96.6074	106.047	105.79	105.35	100.827	112.554	101.804	109.604	104.692	96.0273	99.1463	104.294
ILMN_1653463	109.299	107.056	110.879	122.594	107.944	106.177	130	109.328	103.669	110.454	113.18	113.301	106.338	120.468	105.002	110.423	104.683	105.089	100.852	103.569	105.199	114.047	109.576	111.1	103.127	106.882	110.883	103.051	100.561	113.741	105.472	110.688	103.791	108.176	117.526	105.573	109.848	110.784	118.076	113.426	110.687	105.05	97.7845	112.487	108.785	109.236	118.712	124.994	117.04
ILMN_1653466	594.81	565.77	578.061	328.774	292.3	484.191	309.201	185.603	420.654	369.075	660.984	491.183	1577.42	723.106	275.865	297.522	1820.66	674.48	933.023	301.818	392.952	429.49	550.44	348.601	903.714	998.658	512.523	396.758	409.489	425.859	550.459	352.381	329.766	917.243	274.061	533.964	546.761	518.016	443.274	548.348	506.222	560.243	756.167	375.808	332.389	509.31	415.814	378.82	318.375
ILMN_1653468	113.13	113.484	108.086	114.93	114.204	110.291	108.882	134.481	105.086	108.866	105.364	109.797	98.3546	108.885	108.389	113.1	99.473	112.627	112.665	113.826	116.138	107.511	107.748	121.961	110.593	105.242	101.659	110.08	96.8471	108.927	121.045	105.717	113.303	111.083	108.164	103.79	110.899	114.986	114.448	109.711	106.234	102.863	115.08	110.453	100.719	105.645	102.836	113.118	115.711
ILMN_1653469	3161.61	2581.39	2975.48	2421.9	2036.16	1953.82	2969.01	3290.46	2875.81	1884.55	2360.86	3041.52	3929.96	2089.04	3777.75	3177.55	5398.23	3031.38	3632.33	3440.31	2345.44	1675.36	1937.95	1800.78	2922.36	3870.18	2842.21	3003.89	2924.04	2186.67	2166.15	1773.89	3384.32	2635.65	1954.78	2505.48	2228.43	3300.88	2930.19	2394.97	2356.79	4129.74	4212.26	2836.37	2269.12	2458.66	2460.42	3233.84	3259.51
ILMN_1653470	85.7761	81.6547	85.699	94.0833	88.0122	84.1693	79.0304	79.5386	81.8945	91.974	86.3583	89.6243	87.892	87.5991	85.3818	79.9883	87.2152	81.5957	88.1883	94.8718	82.0785	84.4955	86.5058	93.279	83.5643	89.8277	78.7224	80.115	76.5911	86.9514	96.361	81.6506	86.8269	88.4351	81.7735	91.5077	94.8988	95.3927	86.6156	82.3204	87.455	86.9593	93.3156	82.6313	81.9522	82.8832	90.796	92.0052	84.5744
ILMN_1653471	121.447	116.965	119.288	121.374	112.487	110.981	125.459	118.164	113.305	134.887	106.126	111.48	119.241	108.076	104.198	119.192	110.671	117.459	106.762	113.826	112.214	115.075	116.282	125.311	121.41	108.437	109.238	121.21	115.138	107.98	109.792	115.142	106.052	109.674	117.526	110.211	112.99	101.288	112.329	116.502	106.234	102.183	105.465	116.671	108.469	108.131	106.986	109.341	114.504
ILMN_1653480	127.64	137.915	169.89	145.516	160.119	128.467	144.959	152.419	139.88	121.956	116.387	117.339	110.25	117.043	161.931	183.859	116.012	138.686	119.693	140.636	133.521	121.497	143.843	151.686	108.174	117.408	150.247	129.94	132.045	131.345	149.64	132.522	138.057	111.878	152.157	125.393	131.476	146.813	147.642	124.78	136.957	140.172	124.427	123.028	118.735	127.458	168.357	155.625	109.846
ILMN_1653494	121.447	156.015	193.124	204.334	182.91	165.056	187.283	278.544	128.889	131.283	151.711	129.389	122.439	112.223	132.916	107.898	112.208	110.939	130.386	123.839	118.162	99.1868	109.576	125.311	109.75	130.649	107.596	147.239	125.921	134.041	116.948	118.176	111.205	114.877	136.16	114.069	108.849	196.281	444.946	132.103	102.545	114.773	129.736	124.254	118.735	116.703	133.46	147.862	124.876
ILMN_1653496	188.173	183.886	2242.43	1661.78	186.405	157.474	2357.89	2337.94	190.769	196.267	125.624	136.248	203.178	206.34	1024.32	1873.03	148.942	145.581	168.522	192.637	274.009	238.41	167.006	161.878	130.603	257.731	223.037	179.257	202.306	180.643	172.717	1174.71	190.343	117.215	1752.6	174.476	187.567	2136.7	2614.69	167.939	170.598	157.373	139.844	216.217	204.922	165.242	1135.48	1059.55	161.71
ILMN_1653498	322.002	230.53	117.067	107.414	226.231	240.128	256.239	134.481	270.44	293.599	146.751	126.772	250.167	326.465	178.39	183.859	267.43	312.983	248.623	227.903	344.089	309.501	253.219	166.171	151.627	255.957	259.972	250.599	311.012	296.657	240.929	157.718	200.257	171.61	139.235	334.317	291.255	154.474	158.29	251.39	237.294	201.379	277.081	387.735	334.357	243.035	216.606	183.094	269.298
ILMN_1653500	113.13	107.056	102.605	102.604	109.4	104.119	88.0369	95.2058	100.806	101.635	95.0823	103.824	98.3546	100.882	98.3929	102.228	104.683	95.5421	90.591	98.8899	100.159	99.0071	101.762	100.471	92.9694	100.505	101.659	100.31	95.5784	106.079	103.834	102.288	96.6594	96.5923	97.9336	101.026	101.93	92.4774	94.0855	105.79	108.094	98.3625	116.675	100.4	101.964	98.1382	116.272	98.3077	101.851
ILMN_1653501	80.307	87.9504	104.59	96.0059	97.7322	100.279	98.9118	87.4516	93.362	100.243	98.1438	93.9333	125.556	81.9298	85.2944	99.7858	105.442	97.9464	135.257	105.042	80.5943	91.3622	88.6471	91.3787	114.703	93.4678	103.444	88.0995	89.3524	98.1709	98.9564	120.504	107.636	116.433	109.999	91.7449	88.8572	105.527	99.0653	95.9626	99.1923	103.479	107.795	90.7065	91.7687	93.049	95.0023	102.429	92.0375
ILMN_1653504	152.85	208.447	194.499	229.917	111.671	157.474	172.026	144.005	171.377	155.188	140.913	117.339	162.508	263.957	135.62	152.372	219.769	181.526	177.564	115.768	207.634	195.25	187.663	161.878	140.842	165.282	160.642	107.311	116.238	175.269	165.817	152.856	126.608	150.113	154.807	176.509	180.313	246.532	240.241	161.95	191.444	146.356	167.613	203.742	182.107	203.568	189.958	189.475	191.683
ILMN_1653506	124.178	121.353	137.03	116.761	127.418	124.037	114.545	118.164	114.189	118.375	120.222	107.24	113.252	124.55	96.7669	107.898	103.217	123.352	116.946	98.1029	111.376	126.104	119.505	136.159	110.593	110.067	118.621	105.924	96.4546	124.406	108.924	118.176	111.205	105.847	109.108	106.502	109.848	116.216	109.17	108.792	101.653	111.93	106.967	104.657	113.377	99.9708	111.05	102.523	102.345
ILMN_1653514	210.721	241.552	251.484	265.998	286.606	228.461	284.588	324.501	219.745	224.2	179.015	201.549	167.336	206.34	183.649	192.613	167.484	189.961	173.483	163.112	204.512	217.312	205.991	234.545	186.082	193.91	196	180.138	181.864	180.643	185.389	186.426	160.283	163.082	186.056	180.62	209.783	212.003	221.927	209.81	215.044	203.015	186.538	215.094	206.023	185.275	184.942	189.475	218.466
ILMN_1653524	90.2865	99.7863	105.279	94.7023	107.944	100.962	96.0433	99.4291	106.692	102.375	107.711	108.925	100.791	109.708	100.877	101.41	94.9618	105.089	91.4838	110.324	118.162	114.047	113.352	95.9994	108.174	106.054	101.161	100.874	95.7651	114.763	102.164	111.601	114.555	108.176	109.999	113.127	92.2347	109.715	105.846	107.812	111.511	97.952	114.295	106.448	109.929	121.429	100.818	109.341	108.751
ILMN_1653527	99.2277	98.512	104.59	102.604	97.0811	98.9503	103.333	104.54	101.528	102.375	108.474	108.925	106.338	101.64	118.595	104.618	97.9079	98.7575	94.7918	99.6682	101.872	108.39	101.667	89.4674	107.322	97.7558	106.718	96.295	89.6664	112.763	101.406	103.153	103.029	97.3194	98.6141	103.79	103.014	103.661	108.257	106.807	114.125	108.099	105.465	99.4026	98.1526	110.893	101.224	92.7875	104.539
ILMN_1653529	266.814	288.264	239.196	232.266	219.232	240.128	264.351	278.544	277.676	225.444	306.972	312.156	314.025	284.6	368.107	378.64	367.694	287.72	481.979	485.347	241.362	210.11	212.022	296.955	387.515	257.731	249.73	329.968	327.172	234	243.587	293.973	494.543	352.503	299.049	242.492	236.515	283.165	282.194	269.699	267.835	236.678	286.132	258.531	243.084	290.093	353.805	391.469	289.821
ILMN_1653553	113.947	134.485	113.34	101.265	122.225	117.765	164.271	169.743	118.511	121.956	192.542	207.61	129.352	149.119	159.785	199.935	133.064	132.841	197.545	165.607	157.326	137.42	148.377	128.965	303.882	131.643	131.613	166.305	184.844	124.406	132.721	158.516	165.133	319.994	143.529	199.907	192.144	165.985	165.638	130.056	123.283	159.931	151.974	142.459	199.402	142.859	166.156	150.802	144.181
ILMN_1653562	105.119	107.056	101.915	97.9585	109.4	108.263	107.196	109.328	98.6673	107.364	95.4532	106.38	99.9879	95.3764	108.389	95.8881	100.996	95.5421	103.451	96.4065	103.598	101.95	97.4891	100.471	103.127	106.054	106.718	93.6073	97.9621	109.913	104.656	110.688	97.5244	96.8878	98.6141	94.0303	108.849	89.0475	103.987	96.061	89.7378	102.183	103.733	99.8654	96.9295	100.482	100.921	95.9097	102.767
ILMN_1653566	90.2865	97.8671	92.9796	100.641	91.2899	96.9937	100.295	103.104	98.6673	97.4558	91.3946	103.029	97.57	99.3058	97.5594	102.228	94.1791	89.4473	102.607	95.6017	105.199	94.6198	95.1984	98.2278	101.361	97.9858	102.489	93.5133	101.284	90.749	90.9369	99.8186	94.1807	95.496	96.3928	95.7607	99.6714	88.8191	101.449	94.7985	96.3102	98.056	97.5592	93.0874	87.561	106.854	99.5765	94.7975	93.2882
ILMN_1653567	89.953	83.3156	88.8658	98.6291	95.107	91.4656	92.6887	91.9179	95.9519	90.5299	93.6331	95.5053	103.179	95.2172	101.729	98.9944	94.9618	98.7575	90.591	98.1029	89.6963	99.5924	80.7966	90.4544	100.588	83.9574	97.7386	94.6897	90.1794	95.6664	90.0832	81.9819	95.8631	85.6931	99.4563	89.0377	96.7456	94.4343	97.1676	92.3412	87.0227	96.2346	88.8624	97.0114	91.0107	96.593	84.6774	99.861	86.7171
ILMN_1653572	83.0876	84.3838	80.1705	85.6223	81.7339	89.0605	94.0386	91.9179	88.1564	94.2789	87.8204	81.0758	76.2432	79.8424	102.596	86.4629	79.9508	80.6296	86.009	87.5032	89.3208	84.5908	86.2138	83.4066	82.3997	80.8645	84.9472	90.9449	102.958	85.6461	81.8333	81.7162	87.1834	91.3452	90.1148	81.5253	95.4577	83.4811	88.5848	86.2307	93.9004	82.9276	95.1973	87.2916	91.8735	81.7563	91.7765	76.9914	78.3587
ILMN_1653573	146.247	111.203	110.206	99.9941	119.606	117.765	169.492	98.7177	179.438	133.074	110.795	128.079	150.678	118.175	114.533	103.87	158.469	135.84	118.69	127.248	138.681	121.497	150.694	102.797	113.041	168.944	146.661	138.371	149.043	125.841	132.721	109.848	121.087	118.913	112.737	130.356	135.913	94.8785	103.88	152.528	156.156	111.93	144.208	126.899	130.419	155.022	121.441	108.402	119.958
ILMN_1653575	118.836	134.485	103.305	117.789	108.632	115.944	113.516	109.328	112.401	100.243	127.917	114.214	104.724	118.175	110.087	118.163	112.208	124.645	117.863	109.584	107.853	114.047	107.748	109.424	116.568	126.609	112.633	110.998	114.125	102.715	107.228	112.44	117.907	110.387	109.108	104.648	110.899	118.588	100.564	109.711	112.414	113.81	103.537	115.536	112.454	105.843	104.585	117.133	110.998
ILMN_1653577	88.1622	92.1665	82.8326	97.2827	82.92	83.5524	88.6169	88.4064	86.9231	89.844	88.1996	89.3715	91.2069	90.2228	86.5128	82.8811	91.1358	79.7363	85.287	87.1803	87.1917	86.8242	104.698	94.7488	79.4067	83.5913	86.8067	88.3126	88.5116	91.9109	84.1484	88.309	95.0463	90.8416	88.7219	93.7679	93.2013	98.2798	98.4323	85.9277	91.9393	89.2653	92.3944	97.9385	106.155	88.4318	93.6491	87.0518	89.1112
ILMN_1653578	120.057	157.355	147.85	143.859	135.394	138.286	127.721	128.087	121.234	138.53	123.561	116.327	114.776	120.468	105.002	109.619	119.289	130.1	118.69	108.156	118.162	117.421	108.638	139.911	111.419	122.157	122.355	115.707	124.672	113.741	124.545	117.046	114.555	121.321	105.235	109.274	109.848	112.858	114.448	105.79	109.875	121.084	107.196	111.513	116.478	118.718	126.45	127.411	124.876
ILMN_1653579	230.488	228.091	108.747	110.975	120.894	125.491	107.196	128.087	197.72	155.188	122.509	108.925	331.021	178.488	107.503	114.017	778.012	429.51	745.274	157.576	233.394	186.223	122.006	113.793	108.971	426.76	354.464	155.899	291.353	189.548	294.181	110.688	157.882	99.1099	105.235	214.907	255.224	114.986	108.008	141.998	149.745	112.859	162.145	359.534	366.676	147.092	106.986	107.384	144.181
ILMN_1653583	98.5965	100.448	88.7339	94.7023	91.907	93.2109	89.383	97.2548	95.2932	97.4558	98.1438	97.2974	85.2115	100.882	89.493	94.4843	94.9618	90.804	90.591	87.7466	97.9208	94.6198	92.54	103.604	93.8238	96.5896	99.9004	101.359	107.563	96.7298	100.401	92.5524	89.9946	92.9502	88.8246	96.0928	94.6881	92.285	90.0071	87.4451	88.128	98.2609	79.5513	97.3291	88.7192	90.1555	97.0468	91.8234	92.4066
ILMN_1653591	104.46	89.5669	96.7546	97.9585	97.7322	93.2109	95.3886	97.2548	109.856	108.133	90.4911	94.2527	107.15	95.2172	92.6448	92.5821	92.0158	97.1292	92.2857	100.479	97.2672	90.0402	106.3	88.094	96.6703	87.6249	90.3584	100.31	89.6664	96.2561	96.8537	95.671	94.1807	99.8665	97.1136	95.9286	95.3471	111.866	94.0855	96.061	105.35	100.304	100.51	97.6372	84.872	99.238	96.6257	97.5365	95.0897
ILMN_1653599	2380.13	2346.73	2146.99	2927.92	2716.86	1973.13	1942.65	1818.39	1950.21	2147.3	1608.81	1667.38	2121.24	2701.29	2337.31	1512.09	1720.17	2428.34	2023.31	2197.01	1895.83	2358.1	2286.58	3412.17	1452.78	3237.3	3549	7078.22	5681.23	3310.48	3535.4	1955.63	1875.32	1441.47	3110.03	3697.7	4024.43	3331.09	2913.09	4393.08	3968.31	6242.72	4705.32	2920.1	3936.42	4659.36	1708.91	1789.91	3525.54
ILMN_1653601	102.523	106.383	96.0787	105.276	99.6663	99.5968	97.4739	100.139	106.692	106.594	113.18	110.63	109.526	100.1	124.274	106.219	117.696	107.641	112.665	113.826	108.709	109.281	106.893	105.237	113.875	110.794	105.048	116.726	111.218	106.079	103.834	108.247	113.303	108.925	124.995	109.274	102.127	104.567	115.51	97.708	110.687	108.099	112.554	111.165	120.085	90.2692	111.05	128.606	108.751
ILMN_1653603	93.0936	90.9262	95.3977	87.8467	85.7754	98.9503	84.7705	90.5488	85.5496	89.3743	83.0067	90.5402	80.4159	88.0754	102.596	91.6819	82.4281	85.7921	81.7017	93.0473	97.1747	91.9267	92.631	91.8644	92.1973	93.3004	91.9177	87.5711	94.4773	82.3986	87.3857	82.1169	87.7162	94.3128	88.3063	96.5075	89.8764	78.9809	87.443	76.3095	97.4709	91.2405	89.8715	87.0642	85.4345	97.4954	100.29	94.4893	89.8864
ILMN_1653607	116.661	120.21	105.945	120.18	105.839	104.119	112.494	103.827	111.471	112.799	111.54	109.797	105.564	111.373	116.482	118.163	110.671	116.391	102.607	102.025	111.376	104.024	119.505	116.947	105.637	108.437	118.621	111.932	108.481	111.804	117.988	113.294	96.6594	108.176	112.737	112.154	104.625	108.753	112.329	110.638	108.998	111.93	108.122	101.804	110.147	111.675	110.042	109.341	117.04
ILMN_1653612	140.591	156.015	166.514	153.034	119.606	124.037	104.772	103.104	134.378	153.659	179.015	162.15	158.85	155.292	139.564	134.552	191.471	143.316	221.59	223.562	165.472	151.542	176.208	246.08	217.564	160.064	157.534	204.218	179.83	178.513	151.604	139.565	204.507	207.054	164.52	150.072	135.913	126.861	135.925	149.882	156.156	153.148	196.127	135.542	138.451	173.704	192.869	207.845	144.181
ILMN_1653613	193.37	189.203	240.404	242.639	177.486	194.399	144.959	198.476	200.737	196.267	205.669	223.347	167.336	230.193	295.223	235.21	168.336	209.925	256.435	229.141	194.205	219.664	207.002	307.124	217.564	217.025	217.297	208.707	166.214	238.796	223.525	264.991	235.896	215.436	237.614	212.104	218.51	346.687	335.613	212.313	223.44	315.13	236.635	221.788	249.561	249.855	274.851	249.062	261.265
ILMN_1653615	94.2428	98.512	99.2982	104.618	95.107	103.487	102.57	100.838	96.5589	96.6952	98.7782	108.925	101.575	94.3304	96.7669	101.41	90.3668	97.1292	111.822	89.9325	101.872	96.0816	93.7473	93.9442	102.358	104.456	97.7386	97.1981	98.0576	95.9158	97.3692	96.4112	93.3028	88.4351	95.0912	79.489	98.1245	102.2	102.58	91.2258	105.35	103.574	88.8624	90.9337	95.52	99.3411	87.9013	93.2559	97.0254
ILMN_1653618	441.341	469.964	638.039	518.408	504.813	473.097	512.321	564.672	482.34	435.25	628.226	446.989	441.85	437.116	589.227	639.587	424.938	402.985	699.329	578.867	505.464	437.294	447.044	564.465	548.378	558.673	608.634	730.15	597.828	620.744	529.608	610.13	589.257	513.156	619.716	533.046	548.811	617.304	612.644	543.233	578.271	546.693	571.106	586.141	610.115	531.663	438.055	520.957	520.044
ILMN_1653622	101.179	101.109	89.7614	95.3781	97.0811	97.6974	92.063	99.4291	107.5	96.7719	96.2367	95.7649	99.9879	102.415	111.005	98.2473	101.728	94.3036	103.451	108.156	96.5414	91.3622	101.482	93.9442	97.2669	96.1842	101.405	95.678	103.702	95.4956	98.2375	94.7845	95.0463	102.951	101.614	102.881	98.3238	98.5964	92.9123	112.551	100.3	105.05	108.122	102.011	99.7657	105.009	95.4197	94.9998	107.638
ILMN_1653628	85.3108	95.336	98.0366	88.0551	95.107	85.9441	88.6169	97.9879	91.415	102.375	88.1234	98.1132	84.0699	93.318	91.8526	89.5344	100.996	92.7286	102.607	89.3105	90.6789	101.303	98.1624	95.1608	98.2967	91.5044	92.71	88.6321	104.342	96.7298	90.7562	96.4112	94.1807	88.2714	101.033	94.1211	96.4365	96.0333	97.51	87.4451	101.356	95.9259	81.7226	100.503	92.8969	90.2692	88.8562	98.5787	105.459
ILMN_1653636	102.523	107.056	112.568	103.301	97.7322	105.476	107.196	106.847	106.692	98.0967	108.474	98.9171	107.99	97.8145	98.3929	110.423	103.947	105.924	96.5391	104.308	101.872	105.631	106.893	103.604	111.419	105.242	109.238	96.295	105.674	101.68	107.228	108.247	103.029	104.35	97.5289	99.3216	109.848	95.7657	106.774	99.7559	102.445	99.8931	106.756	97.4328	110.974	105.94	114.09	105.535	112.154
ILMN_1653646	98.5965	104.385	121.846	113.352	112.487	104.813	135.908	139.388	106.692	99.5449	139.885	144.633	124.015	92.79	159.785	195.722	112.208	108.435	111.822	125.843	99.3696	99.273	92.54	100.471	111.419	119.3	117.556	123.47	108.481	128.631	133.898	195.815	116.479	116.433	247.175	109.274	122.916	145.715	157.118	123.719	139.973	185.482	143.447	150.264	146.494	133.107	126.45	136.595	117.04
ILMN_1653648	109.994	100.448	97.3892	108.826	104.417	98.3523	111.528	106.05	109.055	102.375	106.944	123.214	100.791	92.7179	97.5594	114.936	101.728	108.435	106.762	116.446	97.9208	96.1625	97.7407	104.425	111.419	109.232	105.885	106.014	102.768	107.98	102.973	99.8186	129.087	110.387	103.393	98.2613	99.8633	93.8792	88.2484	99.9575	105.242	104.381	106.967	99.1791	105.463	96.9313	91.6839	93.8644	104.294
ILMN_1653650	129.348	120.21	135.146	112.566	139.282	122.683	132.758	116.954	145.062	142.06	123.561	115.221	103.946	139.738	117.564	117.06	114.404	119.68	112.665	111.724	113.059	118.733	116.282	112.944	111.419	126.609	124.687	108.363	127.123	118.052	114.067	111.601	106.052	113.35	118.532	134.312	117.612	119.832	128.074	128.053	106.234	108.099	117.504	146.546	120.085	118.718	116.272	117.133	115.711
ILMN_1653652	159.099	134.485	103.92	103.301	115.128	170.011	118.291	110.131	155.154	143.783	103.941	141.505	131.614	154.105	125.669	125.69	235.977	191.011	136.274	137.689	204.512	161.753	183.574	112.044	119.154	146.718	125.974	146.36	128.319	128.631	107.228	106.55	134.184	122.157	104.322	143.819	117.612	101.676	99.3918	120.49	115.704	116.873	132.642	128.421	150.778	118.718	123.807	108.402	107.638
ILMN_1653660	100.536	111.203	100.603	101.265	98.3517	100.279	98.9118	96.5225	93.362	98.8088	97.4648	98.9171	106.338	97.8145	100.057	100.608	98.6742	101.113	102.607	94.1128	100.159	92.5326	96.2022	95.4754	91.4066	100.24	105.885	95.678	98.0576	103.314	97.5323	104.003	99.9445	90.6294	99.2716	100.109	105.583	99.8147	101.141	95.9626	101.948	95.9259	97.3285	99.1791	100.946	108.529	104.188	92.7875	107.638
ILMN_1653665	113.13	104.385	110.879	125.82	122.225	141.488	116.945	110.131	112.401	131.283	117.249	110.63	112.508	115.951	113.699	112.163	111.428	110.106	94.7918	100.479	107.853	118.733	100.25	111.1	113.875	106.882	110.061	98.7522	117.311	107.034	124.545	103.153	111.205	111.083	101.614	116.161	103.432	93.6728	97.6188	98.5384	92.6492	97.0855	102.923	101.263	96.9295	105.94	108.022	111.202	115.711
ILMN_1653666	107.152	101.764	105.279	110.245	107.293	94.4223	106.43	106.847	105.872	103.819	107.711	108.925	90.3754	102.415	106.634	103.057	103.217	96.2943	103.451	104.308	114.001	100.7	100.633	107.774	103.983	100.331	103.444	110.08	110.286	103.403	115.012	116.049	95.0463	109.674	109.108	103.79	101.211	105.527	98.1323	103.457	106.234	104.848	99.1942	109.281	102.189	102.165	102.134	101.043	113.289
ILMN_1653667	116.661	116.965	133.196	128.927	123.824	121.378	103.333	128.087	119.803	111.189	112.311	121.988	120.02	109.708	134.251	128.544	120.045	128.738	135.257	149.705	159.625	112.158	120.736	134.305	118.256	128.723	115.459	134.368	120.748	120.357	116.948	115.142	135.501	134.743	123.893	134.312	112.99	180.768	186.662	136.435	134.683	129.801	118.278	134.241	142.025	128.325	148.039	150.802	139.313
ILMN_1653670	100.536	105.065	94.1282	97.9585	97.7322	98.3523	95.3886	96.5225	105.872	104.497	98.1438	105.521	105.564	99.3058	113.699	100.608	98.6742	90.3838	91.4838	93.8147	98.593	103.14	103.347	107.774	99.8268	105.242	97.4168	103.237	93.9877	106.079	99.8247	109.848	95.0463	101.416	105.235	93.3485	101.211	96.3084	92.8143	94.3813	114.938	101.04	101.636	98.9626	100.602	96.0609	106.095	110.273	96.058
ILMN_1653678	99.861	94.028	100.603	96.6274	93.1475	96.9937	93.3562	93.1432	102.997	94.2088	98.1438	128.079	96.756	95.5999	106.634	93.6545	95.6711	97.1292	93.9258	97.2553	90.579	92.4553	97.2066	96.9687	107.322	91.7408	104.183	100.224	96.5554	95.75	97.8503	109.848	98.3571	105.075	93.8529	106.502	99.4722	98.0743	97.9313	104.87	104.128	102.761	97.7845	94.6536	92.1841	94.743	100.503	99.0456	107.638
ILMN_1653687	89.4203	97.8671	90.4251	90.0885	97.7322	93.2109	91.4253	88.4731	95.2932	92.2388	83.9413	97.2974	110.995	98.568	93.473	93.7348	94.1791	96.2943	102.607	100.479	89.2281	93.6023	96.6839	125.311	93.2224	94.1229	97.0059	91.8748	86.5257	93.0843	89.8858	97.2468	96.6594	94.6027	99.18	96.6872	101.93	91.8157	105.744	103.34	101.256	100.512	133.384	100.086	91.4493	97.931	98.2958	96.8842	89.3299
ILMN_1653704	107.152	113.484	110.206	107.414	99.6663	96.2965	108.031	106.847	114.189	103.819	101.724	101.414	102.372	109.708	99.24	114.936	93.4192	102.722	96.5391	101.271	111.376	101.95	98.5265	102.797	102.358	98.7212	104.183	99.2349	91.1758	103.498	104.656	101.458	89.5572	99.8665	103.393	101.026	95.3471	104.567	101.242	93.5022	113.289	105.372	86.9335	107.904	102.89	114.754	110.042	106.41	109.846
ILMN_1653708	647.759	565.77	521.08	637.601	681.365	480.483	670.597	630.412	701.597	499.943	1336.66	1096.68	667.198	434.278	790.441	713.585	640.38	792.833	1083.79	1498.52	521.489	485.949	485.869	449.56	942.701	857.73	787.931	1151.32	1272.36	808.183	1006.36	1037.39	1428.66	890.748	993.241	895.067	933.9	854.436	813.094	956.47	838.514	1296.49	1148.97	1071.61	932.789	948.803	925.602	779.288	945.619
ILMN_1653709	162.213	142.36	184.475	212.452	117.229	114.995	108.031	185.603	110.644	129.551	219.308	186.937	160.997	185.276	251.362	240.837	170.038	166.591	183.472	188.223	194.205	157.397	193.755	174.824	225.607	184.988	174.19	162.738	164.158	172.02	155.44	209.925	172.365	208.972	250.941	163.953	187.567	224.956	307.166	181.827	177.26	200.559	213.824	153.703	187.43	154.239	225.384	238.75	188.971
ILMN_1653711	112.299	109.803	104.59	103.971	118.376	106.898	121.508	103.104	111.471	108.133	137.675	130.734	186.839	108.076	100.877	106.219	181.73	108.435	151.486	127.248	130.337	114.047	112.334	106.053	146.481	149.367	118.621	189.432	218.44	147.935	145.664	105.717	125.96	154.854	108.164	131.591	135.913	99.4987	100.044	176.456	156.865	161.665	206.731	139.582	118.735	175.573	103.444	119.314	140.98
ILMN_1653712	176.707	149.993	118.169	109.529	158.145	139.883	113.516	107.678	173.019	196.267	148.723	169.268	230.689	211.706	127.989	113.1	166.633	179.313	545.666	406.482	210.779	158.852	156.373	119.338	182.873	189.493	158.55	190.265	264.624	155.967	198.533	111.601	395.298	170.868	113.691	199.907	213.054	141.394	110.17	202.16	212.257	181.085	220.149	194.812	158.234	198.04	136.161	126.204	203.534
ILMN_1653716	83.2062	88.8367	82.0896	78.1381	76.7216	84.8742	80.3911	79.8975	82.117	79.8556	79.2719	88.4322	95.2036	85.572	88.6324	78.9954	84.3453	83.4602	85.7372	82.191	85.5748	91.5296	84.4257	84.1215	86.5736	82.557	82.1032	79.3014	81.0442	95.3175	96.6821	84.4785	83.782	85.7746	85.3541	81.067	79.1479	82.6948	87.9071	87.8748	79.4711	85.4766	82.0584	81.8144	89.2926	80.9748	90.3775	81.3105	81.0004
ILMN_1653718	513.563	559.907	558.624	648.335	528.176	448.882	596.308	623.202	579.196	416.404	549.651	530.72	415.689	416.997	636.684	717.419	391.938	427.44	446.333	340.366	501.17	440.631	443.095	529.87	476.655	525.895	539.663	656.476	605.809	539.982	578.558	713.986	354.951	513.156	744.257	605.1	562.16	720.465	654.031	554.306	539.674	489.599	432.505	601.152	576.655	549.192	834.245	765.084	648.692
ILMN_1653719	93.6415	85.3703	94.7503	94.0833	91.2899	102.842	86.7715	92.5249	105.872	92.9081	93.2885	95.5053	96.756	86.5494	93.473	92.0373	99.473	100.329	101.712	94.8718	95.3352	91.3622	91.4102	94.7488	108.971	97.6795	94.1409	92.0633	90.1794	85.4408	88.7091	85.6254	91.3881	89.6977	89.8226	99.3216	80.3749	94.8785	98.7411	98.5384	100.515	110.98	88.7526	98.7505	91.6631	90.1555	99.6744	94.2815	95.7708
ILMN_1653724	121.447	113.484	111.698	115.848	105.839	108.263	125.459	124.277	110.644	106.594	100.258	108.925	103.179	118.175	105.806	103.87	101.728	112.627	117.863	106.59	123.322	108.39	118.425	125.311	112.23	114.001	110.883	120.008	104.829	110.875	110.653	116.049	95.0463	111.878	104.322	107.418	102.612	110.784	110.17	110.638	112.414	115.761	112.554	104.253	112.07	110.489	104.288	108.402	103.773
ILMN_1653728	121.447	134.485	124.754	117.789	135.394	131.562	115.697	126.109	145.062	147.215	117.249	116.327	127.079	139.738	130.375	125.69	127.145	134.305	116.038	120.597	131.917	122.977	124.516	138.045	138.357	118.3	119.8	129.94	151.086	121.639	122.256	139.565	130.929	129.809	138.297	146.851	137.35	128.336	135.925	129.071	134.683	147.205	128.309	143.866	135.89	126.563	110.042	122.671	137.564
ILMN_1653730	240.362	267.791	220.499	145.516	116.166	121.378	108.882	118.164	196.265	190.939	121.372	120.606	209.683	150.406	131.626	112.163	208.451	174.755	304.036	205.636	155.007	142.356	139.255	153.21	114.703	206.012	173.088	141.107	140.561	172.02	177.716	118.176	191.466	125.614	110.898	182.709	189.875	165.985	129.619	185.353	206.657	150.603	175.808	150.264	121.407	183.593	121.441	112.163	160.382
ILMN_1653738	103.184	104.385	103.305	108.131	108.632	101.58	111.528	110.953	122.637	103.115	124.575	109.797	117.035	113.109	146.757	125.69	118.539	119.68	140.175	148.508	103.598	102.038	111.365	107.774	115.61	110.067	103.444	128.789	129.537	115.777	107.228	119.303	148.44	111.083	122.812	113.127	112.99	151.258	132.847	116.502	118.309	121.084	126.013	112.487	112.454	110.792	130.659	127.411	115.711
ILMN_1653742	124.178	127.948	126.284	118.935	116.166	134.96	130	108.526	124.001	115.448	129.128	107.24	106.338	104.006	129.156	121.682	108.416	112.627	111.822	113.171	110.491	117.421	112.334	141.704	129.605	113.235	112.633	112.818	112.141	107.98	118.923	121.741	109.805	112.613	100.688	109.274	125.849	111.866	108.008	111.647	105.006	107.235	117.504	107.671	112.07	107.287	113.104	116.042	112.154
ILMN_1653744	87.3811	90.9262	88.8001	90.0217	84.8196	88.0387	90.3356	88.4064	86.9231	85.7418	93.2202	84.7622	91.2069	91.5963	78.4693	85.14	80.8732	87.6779	82.1494	81.6001	89.0435	87.7754	86.0168	86.5618	74.7257	78.7614	88.0544	79.3014	92.25	79.5204	91.1949	79.3677	88.5112	94.0917	85.4449	91.8234	88.6393	97.1743	99.9358	89.5465	80.4921	82.8374	94.0784	93.2945	87.4428	89.6941	89.184	82.0683	85.2118
ILMN_1653745	101.179	97.2134	94.7503	110.975	100.372	103.487	106.43	98.7177	102.257	104.497	100.989	113.301	102.372	105.558	104.198	103.057	98.6742	99.5495	106.762	105.042	97.9208	112.158	99.085	101.272	99.2881	96.6732	101.926	103.602	97.2125	99.0446	108.094	109.066	101.492	96.5923	97.1136	104.648	98.1245	104.567	101.973	113.426	104.128	98.3625	108.122	113.465	102.502	108.03	108.022	108.402	90.3372
ILMN_1653748	107.912	97.8671	106.657	101.265	103.103	102.842	108.882	98.7177	98.6673	108.866	96.8418	99.7467	96.756	98.568	96.7669	94.4843	103.947	105.089	105.885	92.6483	101.872	99.3561	97.6587	96.3865	103.127	102.081	96.4848	92.0633	98.1512	106.079	97.2021	103.153	98.3571	110.387	109.999	109.274	96.1489	94.7697	96.8184	87.8748	97.3675	97.1929	105.465	104.352	88.6045	99.6554	105.164	102.246	103.454
ILMN_1653750	102.523	111.981	100.603	87.4277	102.449	102.159	108.882	124.277	97.9816	104.497	100.258	99.7467	95.9833	98.568	93.473	96.6795	110.671	100.329	94.7918	98.8899	93.7626	98.39	102.518	103.604	92.2707	101.371	94.9748	98.5714	102.958	98.5249	95.7445	102.288	93.3028	96.6634	94.6977	101.026	102.225	104.567	97.6188	101.583	104.754	97.0855	102.736	112.487	112.454	102.165	100.921	103.419	118.505
ILMN_1653760	107.912	97.2134	131.209	102.604	109.4	108.263	118.291	108.526	101.528	118.375	121.372	103.824	100.791	106.384	118.595	113.1	94.9618	95.5421	90.591	94.8718	105.199	115.075	104.24	116.947	99.9103	107.688	116.479	113.727	102.679	105.17	104.656	107.421	102.257	112.613	109.108	102.881	108.849	101.098	100.464	107.812	97.5746	104.111	106.559	105.411	103.541	101.309	100.29	105.535	112.154
ILMN_1653761	94.846	92.8048	98.0366	111.757	87.8752	90.0345	92.6887	85.2536	96.5589	103.115	97.4648	114.214	95.2036	88.6115	83.1705	95.1759	86.7288	89.4473	97.4198	87.584	88.123	91.9267	93.1925	89.2168	114.703	100.24	96.5734	100.775	101.012	100.351	101.234	98.9614	90.4442	109.674	105.235	87.5582	93.8011	99.092	79.3305	81.444	92.0373	98.566	97.9945	94.0039	95.2961	99.8665	90.2713	102.618	93.5861
ILMN_1653762	107.912	105.065	121.846	136.771	127.418	110.291	119.82	104.54	106.692	110.454	115.553	103.824	103.179	104.006	116.482	113.1	116.824	109.238	105.045	92.5658	123.322	108.39	111.365	114.763	112.23	106.054	113.528	110.08	107.563	121.639	119.926	112.44	106.052	105.075	109.999	117.249	105.043	114.986	101.242	96.6573	105.35	105.793	98.7836	93.9022	112.07	105.843	110.042	121.589	112.154
ILMN_1653766	108.607	105.742	112.568	99.9941	103.103	103.487	123.356	118.164	103.669	108.866	97.3791	95.7649	106.338	114.073	105.806	174.943	108.416	101.91	114.286	107.385	102.76	98.4739	102.701	95.7759	95.028	102.081	99.5922	106.106	99.6489	152.464	160.142	103.153	100.724	104.35	96.0172	106.502	104.442	102.68	94.2844	139.345	147.542	133.976	129.736	124.254	106.815	140.328	103.725	127.411	108.751
ILMN_1653768	93.0936	96.5729	101.265	103.301	98.996	98.3523	97.4739	101.573	95.9519	101.635	97.4648	100.606	91.9737	101.64	93.473	88.9546	101.728	89.111	94.7918	87.8286	97.2672	104.024	101.391	108.607	93.1373	105.242	100.511	93.6073	93.1965	94.4025	103.834	98.1152	90.1721	99.1099	101.4	92.0605	96.1489	100.999	102.275	99.1534	100.197	88.007	91.0059	97.3291	107.378	94.2858	98.002	99.1463	100.647
ILMN_1653771	90.9314	109.803	99.2982	96.0059	103.103	92.6303	96.7025	96.5225	88.6403	98.8088	98.1438	98.1132	99.1525	104.006	93.473	103.87	95.6711	90.5529	86.281	95.6017	87.9374	104.798	99.8002	93.3501	91.7394	103.681	97.4168	90.8371	97.6721	94.8556	97.6128	108.247	100.724	97.832	112.737	101.026	101.211	96.7146	81.542	100.759	105.006	106.468	91.1185	100.927	102.297	95.4476	100.818	105.535	93.189
ILMN_1653783	100.536	111.203	105.945	107.414	98.3517	110.981	106.43	109.328	109.856	106.594	110.03	108.925	107.99	113.109	115.478	105.393	100.252	105.089	91.4838	107.385	105.199	120.103	111.365	106.053	103.127	110.794	106.718	116.726	100.839	119.18	112.339	108.247	105.28	109.674	111.808	112.154	106.732	104.567	100.044	108.792	108.094	117.97	106.08	105.093	109.498	103.811	103.038	111.202	110.998
ILMN_1653786	118.836	126.351	110.206	108.131	151.887	110.291	127.721	112.796	128.889	114.502	109.257	113.301	107.15	114.073	104.198	103.87	100.996	105.924	114.286	105.803	104.391	116.225	101.762	112.944	113.875	105.242	98.3976	107.107	112.141	108.927	102.164	109.848	95.0463	105.847	101.033	99.3216	114.063	112.858	113.357	105.79	102.646	111.93	100.611	110.571	102.297	111.872	102.238	110.273	108.751
ILMN_1653787	151.272	119.078	120.528	128.927	113.375	116.849	116.945	119.447	118.511	123.324	111.54	110.63	120.826	130.654	106.634	108.746	115.263	117.459	113.495	111.038	115.062	115.075	105.802	115.803	111.419	116.558	130.257	113.727	127.123	118.052	118.923	116.049	109.805	117.215	107.159	119.276	107.749	117.464	119.287	122.703	111.511	110.98	119.818	112.487	108.68	117.754	120.064	101.962	113.289
ILMN_1653788	88.8355	98.512	107.368	105.276	95.756	93.2109	104.053	103.104	102.257	103.115	90.6453	95.7649	87.1867	102.415	102.596	97.4636	102.485	103.531	111.822	108.156	91.667	91.1039	97.0006	101.272	101.151	98.1441	101.573	95.9411	93.5859	102.62	92.7984	102.288	95.8631	100.644	99.18	102.881	107.749	92.097	96.8184	104.87	94.0032	102.279	92.7949	97.7382	91.341	111.773	95.1062	95.3016	87.8574
ILMN_1653793	138.806	108.476	330.83	383.759	103.103	99.5968	350.933	261.965	155.154	121.956	123.561	132.121	139.376	113.109	173.764	190.589	154.608	154.902	134.225	139.498	106.048	114.047	104.512	114.763	119.154	178.444	178.468	149.87	162.135	137.965	164.86	282.243	134.844	110.387	439.952	158.225	162.006	170.53	153.66	159.973	186.085	190.598	182.731	157.047	164.942	170.877	297.921	254.497	126.76
ILMN_1653794	222.488	218.32	357.581	444.43	216.413	240.128	301.944	261.965	340.591	253.007	323.292	283.633	273.357	227.153	317.249	266.243	354.478	262.173	238.373	229.76	249.618	223.149	269.849	250.336	261.77	268.51	225.99	177.464	239.272	228.187	268.063	231.134	211.83	260.709	295.426	232.79	205.415	194.277	204.508	235.102	243.419	236.678	321.344	236.122	225.195	241.337	190.933	237.099	294.72
ILMN_1653797	670.535	615.15	570.046	548.057	697.341	923.808	767.017	819.206	798.723	914.864	749.34	733.071	784.738	916.543	852.985	882.743	767.867	671.276	942.076	725.21	830.336	800.818	1001.49	811.359	824.949	601.59	642.153	675.312	680.144	859.462	686.338	1344.45	656.701	857.535	652.885	618.749	669.256	931.047	1244.25	655.993	694.306	719.09	820.901	609.717	642.463	542.818	825.331	891.197	679.733
ILMN_1653799	100.536	97.8671	107.368	106.002	114.204	103.487	103.333	106.847	112.401	110.454	107.711	96.4943	110.25	98.568	101.729	100.608	105.442	107.641	98.2831	101.271	103.598	107.511	101.209	102.026	103.983	104.456	106.718	96.1148	116.238	104.047	99.7453	108.247	92.5472	103.678	108.164	96.7803	105.446	110.784	98.5338	99.3562	106.234	107.235	110.797	109.497	103.766	94.743	111.05	116.042	109.846
ILMN_1653801	93.0936	100.448	106.657	110.975	91.907	104.119	111.528	116.954	92.6995	102.375	96.1046	100.606	94.372	98.568	98.3929	97.4636	100.996	109.238	99.968	102.796	101.872	106.589	100.158	107.774	104.808	106.054	108.429	103.144	96.2528	106.079	102.973	112.44	117.907	99.8665	110.898	115.041	109.848	101.477	98.6365	112.551	112.414	113.81	116.675	123.028	114.315	118.718	114.09	120.485	117.04
ILMN_1653807	87.624	96.5729	90.4251	84.4698	96.4025	83.961	93.3562	88.7425	83.547	91.7011	83.7923	87.3625	94.372	86.5494	99.24	93.0795	93.4192	88.1922	81.2101	90.9581	88.5844	90.4835	87.6521	89.7156	88.6358	94.3654	90.0712	85.5152	94.1866	91.2187	88.7091	80.8856	94.1807	83.7293	93.944	85.9839	89.0785	95.2945	81.9191	94.082	90.8187	95.9259	108.953	83.9911	86.0115	91.7137	85.9618	85.7165	88.6828
ILMN_1653814	99.2277	107.056	109.47	114.93	107.944	115.944	109.707	118.164	105.872	114.502	110.03	121.988	107.15	112.223	112.794	113.1	108.416	112.627	116.946	153.322	111.376	120.103	109.576	106.053	108.174	107.688	113.528	115.707	111.218	118.052	107.228	105.717	161.488	102.951	111.808	108.35	100.256	118.588	115.51	111.647	113.289	114.773	114.295	105.411	115.396	102.39	111.05	117.133	117.04
ILMN_1653821	203.954	220.768	126.284	115.848	248.706	189.537	102.57	119.447	116.294	150.539	92.3233	108.078	116.286	173.839	105.002	110.423	109.206	134.305	108.469	97.2553	142.321	223.149	174.008	148.474	101.648	145.812	161.725	99.6204	100.839	139.207	122.256	113.294	96.6594	99.8665	101.614	168.298	176.54	140.255	101.344	115.35	114.938	101.04	99.4946	202.609	227.275	116.703	153.503	139.806	118.505
ILMN_1653822	102.523	103.73	117.067	107.414	103.76	105.476	105.6	124.277	103.669	110.454	196.355	155.634	102.372	107.24	148.929	217.347	104.683	103.531	122.831	137.051	108.709	118.733	117.369	103.604	163.928	98.2253	98.9258	159.293	154.131	110.875	116.948	168.131	165.743	168.666	173.509	105.573	104.534	121.237	120.683	111.647	105.006	157.373	131.173	119.073	112.454	114.754	155.639	134.377	104.539
ILMN_1653824	99.861	105.065	101.915	97.9585	93.1475	95.0708	90.6082	83.8582	90.7818	105.165	99.5168	105.521	154.206	95.2978	105.806	96.6795	137.538	111.765	158.853	112.438	93.5153	98.7348	93.0038	99.0393	108.971	118.3	87.575	83.124	97.6721	93.9464	90.6633	106.55	119.214	113.35	98.4202	96.1739	92.4237	143.56	150.145	93.2091	111.511	93.0942	108.122	92.7731	95.9369	100.277	101.624	119.314	91.3914
ILMN_1653826	99.861	101.764	97.3892	108.826	101.075	124.037	98.2433	100.139	105.872	96.7719	94.8661	99.7467	119.241	97.0234	110.087	103.057	111.428	102.722	97.4198	96.4065	94.6605	95.2328	100.535	100.471	84.9447	109.232	101.573	105.571	105.674	101.96	96.9414	110.688	106.052	97.5893	99.6481	99.1196	104.718	90.6039	97.3983	102.515	108.998	94.994	118.278	96.9035	97.5051	103.509	100.818	100.752	94.5844
ILMN_1653828	514.847	502.539	391.927	352.049	515.779	441.757	462.725	424.052	451.428	367.824	238.417	251.358	670.648	474.862	177.268	362.861	638.646	569.883	805.601	731.71	516.162	430.606	440.124	232.438	231.655	715.382	617.29	1110.52	1350.4	550.316	653.417	652.64	810.545	226.932	545.061	585.082	656.187	502.653	375.623	599.208	569.24	313.541	434.036	604.366	618.697	627.165	685.446	696.135	455.526
ILMN_1653829	102.523	107.056	102.605	106.002	100.372	100.962	99.5927	106.847	89.1111	98.0967	100.258	92.8175	98.3546	98.568	100.057	98.9944	100.252	112.627	100.852	98.1029	98.593	94.7917	102.976	111.1	103.127	102.081	95.9438	101.647	98.1512	85.6461	105.472	92.7989	112.627	103.678	96.4907	104.648	106.732	104.567	97.2839	101.16	89.9592	101.675	93.6433	102.115	92.0811	101.728	98.2958	96.6794	94.4834
ILMN_1653833	109.994	121.353	106.657	101.265	114.204	106.898	119.82	119.447	109.856	114.502	99.5168	110.63	110.995	115.951	115.478	113.1	112.988	120.739	108.469	117.937	118.162	107.511	120.736	104.425	99.1154	103.681	109.238	114.714	111.218	103.933	102.973	99.8186	117.907	112.613	114.54	110.211	122.916	105.527	110.17	108.792	112.414	105.981	113.415	105.615	110.038	110.289	115.149	106.41	101.455
ILMN_1653834	95.4393	97.8671	105.945	94.0833	107.944	100.279	100.295	95.2058	97.9816	95.9101	103.181	98.1132	94.372	95.5999	91.8526	102.228	94.1791	97.1292	102.607	96.4065	88.3081	96.0816	95.4907	102.026	94.3302	88.5196	96.5734	105.658	95.0333	89.011	98.3154	98.9614	98.3571	103.678	93.0042	92.2223	90.2182	89.9527	100.362	105.79	89.7378	106.468	92.5941	93.8013	91.9776	91.9161	96.4237	97.3213	95.6764
ILMN_1653836	108.607	114.297	121.846	110.975	118.376	111.762	116.945	100.139	107.5	123.324	105.364	128.079	124.015	108.885	106.634	107.898	108.416	115.457	105.885	104.308	117.132	110.197	112.334	119.338	119.154	120.304	113.528	110.08	120.748	99.9726	122.256	132.522	103.029	126.425	108.164	123.894	103.432	114.986	104.754	109.711	99.7141	100.408	111.711	99.6345	112.454	110.093	102.441	101.655	108.751
ILMN_1653846	99.861	105.065	106.657	108.131	111.671	100.279	110.581	100.838	114.189	108.133	109.257	108.078	99.1525	106.384	113.699	105.393	112.988	110.106	113.495	112.438	101.872	108.39	112.334	108.607	114.703	108.437	109.238	102.131	112.141	113.741	108.094	109.066	119.836	109.674	101.614	109.274	110.899	96.1232	109.17	116.502	113.289	105.372	115.08	100.927	106.485	107.504	103.444	111.202	113.289
ILMN_1653856	259.721	232.971	124.754	100.641	230.478	293.235	147.746	110.953	256.826	247.545	256.761	227.305	448.372	270.697	144.769	156.762	421.453	304.058	257.309	276.253	311.276	301.22	263.306	190.115	308.612	321.837	267.994	243.615	280.121	234	204.214	126.314	295.449	271.532	131.399	242.492	247.069	145.715	128.074	291.525	268.621	200.559	350.385	263.05	237.751	292.595	165.072	142.895	249.215
ILMN_1653861	311.359	304.894	258.894	201.61	253.473	263.392	270.46	248.125	279.097	291.053	354.247	355.007	285.435	253.469	247.484	313.421	364.866	311.991	262.581	226.663	262.738	223.149	315.249	194.625	387.515	267.607	237.22	268.855	248.621	234.959	230.47	316.719	221.397	390.793	263.288	253.081	248.24	224.956	223.84	245.912	253.604	279.063	288.381	240.545	248.478	262.763	261.315	264.808	230.997
ILMN_1653864	113.13	107.056	107.368	110.975	105.839	98.9503	116.945	109.328	130.651	116.396	114.758	106.38	108.792	110.544	111.005	107.065	102.485	105.924	107.643	101.271	105.199	118.733	101.482	107.774	112.23	107.688	96.8354	97.4012	108.481	108.927	108.094	108.247	115.78	108.925	107.159	105.573	93.9001	107.707	102.275	100.957	94.4462	105.692	106.177	112.487	106.705	95.663	108.022	102.429	119.958
ILMN_1653865	113.947	113.484	111.698	106.002	118.376	112.558	109.707	102.333	105.872	108.133	110.03	104.655	107.15	107.24	101.729	108.746	112.208	108.435	101.712	106.59	95.3352	115.075	116.282	112.944	108.174	108.437	105.885	107.642	106.563	101.586	98.7134	108.247	105.28	107.413	113.691	97.9997	108.849	104.567	112.329	107.812	107.131	117.97	117.504	106.024	102.189	120.514	111.05	106.41	110.998
ILMN_1653867	91.4818	88.8367	89.7614	90.9176	101.075	88.7675	94.0386	86.6	88.2968	93.1163	98.7782	85.3286	95.9833	97.0234	94.2788	86.5437	94.9618	90.3838	84.0711	93.3681	94.6605	88.9454	99.8002	90.7893	85.2219	84.0499	89.1099	85.5152	81.3306	90.3568	97.4511	88.9168	93.3028	90.3485	89.4289	94.2138	84.8737	83.7637	79.6135	85.5166	86.1591	87.9047	100.913	90.1386	95.4092	89.9258	100.714	101.343	93.5861
ILMN_1653871	308.761	441.16	236.8	145.516	537.844	529.87	196.708	380.424	398.386	437.776	359.967	540.519	213.664	411.104	463.987	250.482	359.202	380.869	716.519	496.089	356.484	455.042	580.142	657.523	316.529	213.664	245.569	318.434	211.467	214.949	266.107	253.18	463.227	383.136	269.48	204.145	224.006	139.051	182.461	251.39	224.856	255.067	200.381	226.208	258.205	237.946	263.401	209.651	197.029
ILMN_1653876	114.74	119.078	120.528	115.848	135.394	131.562	135.908	126.109	109.055	134.887	125.624	113.301	134.69	108.076	114.533	120.357	115.263	117.459	102.607	120.597	123.322	124.513	115.229	120.619	122.447	113.235	112.633	115.707	112.141	118.052	115.931	132.522	117.907	130.668	121.746	111.157	121.492	116.216	137.345	126.983	127.154	130.828	115.08	124.254	127.781	115.667	126.45	122.671	123.137
ILMN_1653878	94.2428	98.512	96.0787	103.971	97.0811	85.1585	94.7028	95.2058	100.052	98.8088	91.972	91.044	99.9879	92.5756	105.002	93.6545	102.485	100.329	87.7236	94.8718	94.994	96.9315	96.8949	106.053	95.9497	95.7764	96.5734	101.939	92.6283	90.2568	97.8503	103.153	105.28	98.4434	102.468	105.573	96.6409	93.1748	92.0274	97.3934	93.085	102.565	86.8277	88.4957	96.2437	89.8101	94.2829	88.76	88.2662
ILMN_1653879	107.152	100.448	103.305	114.094	115.128	107.596	115.697	108.526	108.292	113.609	103.941	114.214	107.99	121.806	95.932	103.87	109.956	110.939	100.852	108.885	105.199	107.511	98.3413	105.237	121.41	107.688	107.596	113.727	100.926	100.839	108.924	102.288	95.8631	100.644	97.1136	105.573	107.749	98.5964	103.413	98.1681	105.35	111.93	106.368	103.123	117.541	101.943	100.609	101.343	115.711
ILMN_1653896	175.112	131.183	174.957	201.61	151.887	184.236	177.07	248.125	173.019	166.28	193.497	189.013	186.839	189.761	228.624	322.607	179.26	173.6	213.773	260.725	160.777	147.109	191.723	222.727	216.839	194.786	181.576	286.262	261.556	170.946	190.062	292.511	251.041	218.022	333.383	184.819	217.417	263.845	259.095	188.001	176.433	227.046	225.701	220.678	201.611	194.12	303.699	325.053	204.808
ILMN_1653904	148.005	126.351	144.291	140.54	127.418	125.491	114.545	154.61	143.351	136.714	131.549	128.079	126.318	119.316	119.653	121.682	119.289	128.738	114.286	115.768	128.85	133.931	113.352	130.718	124.491	126.609	127.388	124.488	139.394	123.043	126.932	115.142	126.608	116.433	130.3	136.984	135.913	121.237	129.619	123.719	119.058	125.271	121.537	130.019	116.478	117.754	122.659	124.994	135.751
ILMN_1653910	101.844	98.512	109.47	96.0059	101.762	105.476	101.799	97.9879	94.023	102.375	101.724	100.606	107.15	101.64	102.596	99.7858	103.947	101.91	97.4198	103.569	95.5084	102.707	102.05	94.4193	100.295	99.037	97.0896	97.1981	102.862	94.4025	93.9124	97.2468	97.5244	99.8665	98.8066	98.1715	89.8764	97.6847	96.2024	96.2578	88.128	104.472	91.7787	103.547	100.602	105.94	95.5236	106.41	99.4217
ILMN_1653927	99.861	98.512	94.7503	103.301	96.4025	104.119	89.1766	97.2548	98.6673	94.7117	97.2901	97.2974	95.2036	100.882	96.7669	103.87	100.252	101.91	100.852	109.584	95.5084	96.0816	103.53	95.9246	97.4269	97.9086	104.183	97.5013	95.124	98.349	98.7134	95.671	106.052	103.678	84.8028	96.7803	103.95	98.176	96.1084	95.6617	93.4025	96.5518	101.743	99.2898	102.694	100.891	103.344	97.8371	102.246
ILMN_1653934	102.523	99.1474	99.9566	102.604	101.075	104.813	103.333	99.4291	109.055	99.5449	105.364	97.2974	101.575	110.544	95.1019	99.7858	99.473	104.303	93.077	102.796	100.159	97.0217	103.069	102.026	104.808	92.0535	109.238	93.2342	94.3814	94.4927	101.144	102.288	101.492	99.1099	96.9018	101.946	97.4866	96.7146	93.4998	97.0705	101.455	110.01	91.7787	99.6345	100.232	93.9585	95.7281	104.258	89.551
ILMN_1653940	109.994	114.297	113.34	108.131	113.375	110.291	114.545	114.624	119.803	111.189	122.509	119.439	118.531	104.006	127.989	117.06	120.906	119.68	112.665	119.218	108.709	127.864	118.425	157.602	121.41	107.688	111.764	125.512	125.921	123.043	126.932	126.314	121.087	135.515	139.235	131.591	111.984	136.421	115.51	144.626	135.452	132.901	127.574	125.511	130.419	117.754	118.712	115.017	106.5
ILMN_1653945	103.835	107.056	105.945	112.566	110.185	104.813	104.772	104.54	108.292	106.594	106.944	97.2974	100.791	104.773	105.806	111.276	106.918	112.627	105.885	105.042	101.872	102.957	104.793	104.425	105.637	100.419	91.0191	96.7864	103.53	99.8788	106.348	105.717	98.3571	100.644	109.108	105.573	109.848	103.661	115.51	99.0497	102.747	104.29	100.913	104.764	106.485	102.39	106.095	101.142	105.459
ILMN_1653956	110.733	97.8671	96.0787	101.265	101.762	112.558	98.9118	103.827	90.5018	110.454	111.54	126.772	110.25	98.568	102.596	103.87	106.918	110.939	129.502	115.768	105.199	110.197	105.448	107.774	109.75	111.572	98.7471	126.568	115.138	111.804	98.1599	105.717	102.257	109.674	113.691	97.1669	103.846	110.784	134.422	95.7634	105.35	123.186	115.08	99.0702	110.038	110.993	94.5909	107.384	106.5
ILMN_1653965	86.5636	82.9487	84.4062	85.5492	91.2899	93.8096	91.1243	100.838	91.415	83.939	86.5153	80.3114	99.9879	73.8206	90.3511	85.9851	88.6375	85.7077	88.6544	94.1128	93.4319	83.3869	94.0131	97.3912	87.5404	85.8136	83.628	78.8952	95.7651	87.8569	78.3149	89.1728	98.3571	81.3227	87.993	85.129	81.0681	90.389	89.0265	91.0271	95.7916	90.3865	90.666	86.5986	80.2678	86.5483	91.7765	89.3982	85.8598
ILMN_1653980	105.821	100.448	105.945	110.245	100.372	104.119	107.196	103.104	104.357	105.841	111.54	111.48	104.724	100.882	99.24	103.057	101.728	94.0432	108.469	100.479	96.8088	105.631	99.445	99.0393	110.593	102.883	102.113	104.384	98.333	106.079	108.094	100.649	115.78	105.847	110.898	104.648	103.223	109.715	115.51	100.262	104.63	103.381	104.477	95.4311	108.039	106.235	114.09	98.122	112.154
ILMN_1653991	90.9314	95.9583	93.5363	99.3004	97.0811	93.2109	101.031	93.8058	104.357	100.932	94.0611	91.3728	99.1525	95.4529	91.8526	98.2473	98.6742	96.2943	87.6321	91.5507	92.2786	93.517	99.445	102.797	87.8088	83.9574	96.7488	97.5013	93.5859	101.96	103.834	98.1152	110.478	99.1099	91.0041	98.5552	86.5409	95.2945	86.4989	84.4737	91.7422	94.0792	98.9887	98.5417	91.8735	95.5574	106.095	92.609	100.438
ILMN_1653995	105.119	101.764	110.206	108.131	105.119	102.842	104.772	108.526	105.086	106.594	103.941	102.221	101.575	107.24	108.389	107.898	112.988	101.113	104.233	90.9581	98.593	100.433	111.365	105.237	104.808	106.882	103.444	104.217	97.8652	107.034	114.067	106.55	106.846	100.644	115.464	101.026	106.732	103.661	114.448	104.017	99.6131	110.01	103.537	106.341	99.4484	101.203	105.842	105.535	119.958
ILMN_1654001	108.607	122.54	107.368	104.618	127.418	121.378	130	113.683	116.294	118.375	116.387	124.322	107.99	97.8145	100.057	103.87	122.79	120.739	132.204	152.113	93.0102	102.294	148.377	103.604	136.309	130.649	134.297	136.425	118.407	141.562	122.256	144.633	147.874	129.809	129.245	96.0111	93.2013	104.567	100.851	110.638	124.116	111.93	108.122	121.703	129.1	112.283	113.104	126.204	101.553
ILMN_1654010	148.005	198.304	241.618	243.787	203.023	196.729	166.915	231.849	226.685	172.876	148.723	161.002	142.576	171.447	198.2	250.482	150.591	171.278	137.275	139.498	160.777	186.223	168.21	196.827	142.366	193.91	225.99	191.938	201.297	173.1	219.1	253.18	142.795	118.022	239.066	204.145	211.964	224.07	227.667	202.16	196.636	224.661	170.516	219.567	204.922	200.397	197.713	220.395	190.33
ILMN_1654013	137.035	111.981	129.418	111.757	139.282	128.467	114.545	124.277	158.439	142.06	200.135	157.721	177.91	141.1	121.943	119.192	175.936	156.064	181.548	206.863	143.602	126.104	133.941	191.262	206.486	167.098	167.407	157.594	268.742	137.965	148.647	118.176	185.93	195.775	126.103	154.689	147.074	111.866	123.605	146.38	137.706	141.105	161.487	130.019	156.085	136.913	130.659	111.202	148.936
ILMN_1654016	6904.56	6817.13	8663.58	8174.56	8884.1	7539.32	7094.01	7724.68	7650.75	5565.55	9237.02	8178.56	12877.1	7649.56	5734.11	10507.3	11921.9	8807.32	9846.85	9072.15	5529.5	5297.39	8079.01	7875.78	9286.9	9056.89	7849.56	5850.87	5646.49	9056.24	7245.76	7718.37	9002.99	8493.11	7088.28	6788.89	6076.97	7486	9094.07	7014.89	8761.56	7903.22	10066.4	6394.33	6189.63	8092	5067.61	4751.92	5653.22
ILMN_1654031	95.4393	105.065	98.0366	106.725	104.417	95.0708	98.9118	97.9879	100.806	101.635	96.3734	89.2866	98.3546	94.4841	100.877	91.3438	93.4192	101.91	94.7918	89.9325	91.667	108.39	100.343	98.3077	92.0492	96.3448	94.4724	94.1828	104.829	99.503	91.5188	98.1152	106.052	97.228	94.5992	97.9997	103.638	101.887	109.17	102.613	100.3	101.675	97.3285	96.4722	96.5729	94.9806	90.3775	103.517	98.5762
ILMN_1654032	173.488	154.621	174.957	187.172	158.145	122.683	161.533	187.529	132.491	127.911	157.465	194.258	180.174	154.105	174.951	165.905	189.04	168.942	158.031	178.799	150.161	155.932	165.797	156.158	174.436	177.489	131.613	153.339	164.158	168.82	169.722	162.654	175.286	157.363	174.399	160.55	195.499	169.381	172.018	179.161	187.635	198.915	185.78	184.819	179.938	193.333	202.633	198.963	209.824
ILMN_1654043	97.3964	100.448	95.3977	101.265	101.075	101.58	99.5927	97.2548	92.6995	99.5449	97.4648	91.6922	88.7071	106.384	103.42	92.9126	98.6742	110.939	97.4198	94.8718	87.9374	98.9156	94.3608	98.3912	97.5872	96.4256	91.6541	104.384	101.588	91.3092	94.9888	98.1152	93.3028	102.951	97.0078	101.026	94.5865	90.0629	94.0855	91.127	108.998	98.1589	87.1455	93.9022	96.2437	92.0198	99.1908	100.46	97.5611
ILMN_1654049	142.439	136.227	121.846	118.935	122.225	121.378	119.82	116.954	106.692	109.667	111.54	99.7467	111.734	123.231	105.002	111.276	128.05	117.459	112.665	102.796	115.062	117.421	117.369	112.044	101.648	133.773	119.8	117.794	110.286	123.043	113.16	113.294	105.28	103.678	115.464	110.211	114.063	112.858	110.17	116.502	112.414	108.997	115.844	102.222	116.478	113.049	108.022	128.606	123.137
ILMN_1654056	96.7511	100.448	95.3977	99.9941	98.996	98.3523	96.0433	90.5488	101.528	99.5449	100.258	99.7467	104.724	99.3058	99.24	99.7858	94.1791	90.804	92.2857	91.212	100.159	93.9431	94.1004	96.8841	96.1811	99.5111	97.4168	104.047	110.286	98.8712	101.406	88.0397	99.9445	95.5769	101.4	100.109	104.625	96.0333	98.8479	99.6558	93.1927	97.1929	103.225	100.503	97.1697	90.7117	92.6048	101.446	97.3514
ILMN_1654060	240.362	212.168	325.773	306.736	220.633	236.225	352.627	291.202	379.468	254.385	225.344	254.673	270.757	248.767	198.2	161.274	219.769	200.878	280.489	258.221	225.691	223.149	213.021	261.166	230.889	264.899	248.692	738.982	487.776	224.216	306.121	250.746	235.896	229.442	313.54	278.909	313.379	318.108	301.68	219.756	205.952	329.39	261.289	268.655	294.073	219.355	240.859	269.593	271.946
ILMN_1654063	125.872	142.36	120.528	171.94	130.542	122.683	121.508	126.109	117.352	108.866	106.944	119.439	110.995	121.806	134.251	120.357	148.942	132.841	124.993	118.581	113.059	131.975	103.347	112.944	125.561	126.609	118.621	113.727	114.125	110.875	108.094	107.421	127.246	109.674	115.464	119.276	121.492	132.293	107.874	122.703	122.42	126.438	122.961	123.028	114.315	120.514	123.807	130.952	121.526
ILMN_1654064	159.099	175.514	233.251	211.12	233.364	189.537	225.266	234.748	213.551	145.5	140.913	154.592	130.105	155.292	218.712	167.066	137.538	170.112	134.225	168.119	177.697	199.038	155.234	136.159	129.605	157.588	169.707	156.747	133.282	176.354	203.266	264.991	165.743	137.03	294.7	165.061	188.727	181.857	179.158	150.76	163.426	181.977	127.574	180.195	182.107	142.011	180.682	200.71	144.181
ILMN_1654065	343.948	349.895	222.811	201.61	272.001	277.211	94.7028	103.827	299.709	382.778	91.3946	109.797	229.137	271.798	90.3511	410.338	204.094	255.307	93.9258	93.5382	373.634	344.506	326.894	101.272	96.2592	288.298	254.883	84.4398	96.7521	263.76	252.679	93.3897	81.3631	105.847	154.807	275.968	321.93	405.439	565.645	329.48	259.143	111.93	141.247	325.147	214.702	312.043	165.072	201.589	270.624
ILMN_1654068	96.7511	97.2134	99.2982	97.9585	88.6477	95.0708	93.3562	100.838	114.189	103.115	121.372	115.221	104.724	102.415	117.564	117.06	102.485	97.1292	145.587	123.839	102.76	94.1967	103.888	106.886	116.568	102.883	110.883	129.94	99.7422	86.256	99.0369	112.44	121.723	136.278	121.746	111.157	99.7677	99.2927	97.1676	106.807	106.234	124.174	111.711	96.2575	116.478	117.754	111.05	121.589	105.459
ILMN_1654072	421.115	422.766	412.393	207.064	214.99	219.531	288.546	275.611	314.64	177.664	118.178	170.449	858.75	421.853	121.943	173.861	605.898	354.081	233.332	138.911	208.68	238.41	230.173	226.011	121.41	502.981	272.948	346.544	309.086	351.029	360.686	260.336	146.183	119.769	320.1	437.61	435.645	678.682	609.962	364.548	342.923	232.641	342.018	289.398	260.347	356.145	209.622	233.826	355.898
ILMN_1654073	105.119	102.454	104.59	102.604	97.7322	115.944	112.494	106.05	111.471	107.364	113.18	107.24	94.372	105.558	100.877	104.618	106.918	112.627	101.712	105.803	103.598	105.631	101.482	102.026	119.154	103.681	102.302	103.421	105.674	105.17	106.348	103.153	104.537	102.951	114.54	104.648	104.816	104.567	101.661	98.3481	113.289	110.01	107.795	109.701	107.93	97.8244	110.042	99.961	107.638
ILMN_1654074	93.6415	96.5729	91.1441	88.2637	96.4025	90.886	107.196	97.9879	92.6995	99.5449	97.4648	97.2974	106.338	97.8145	107.503	104.618	104.683	110.106	100.852	96.4065	100.159	96.1625	112.334	105.237	104.808	103.681	102.395	100.488	92.5341	101.492	87.3857	93.9548	106.052	98.4434	109.108	101.026	106.732	110.784	102.682	96.6573	101.554	99.9946	97.9945	103.337	105.115	113.049	104.769	94.073	99.3289
ILMN_1654099	140.591	136.227	156.659	156.461	173.737	143.125	155.838	161.313	136.263	152.117	138.811	153.539	169.832	136.98	152.371	161.274	152.22	167.768	145.587	153.927	156.17	174.996	152.973	164.732	161.47	144.894	121.086	140.215	135.759	147.935	146.656	157.718	161.488	162.418	155.687	152.347	147.074	189.204	202.545	147.255	152.617	142.014	145.758	167.856	143.163	150.33	146.933	145.888	139.313
ILMN_1654108	91.988	92.1665	99.2982	96.6274	94.4403	91.9204	96.0433	96.5225	90.5018	92.2388	91.6133	101.414	94.372	100.1	105.806	100.608	96.3389	93.4383	90.591	98.8899	106.937	95.5866	96.5807	95.3203	99.2881	98.3079	93.4867	97.3001	88.2007	95.9158	102.973	92.7162	88.5112	98.4434	98.9952	101.026	98.5199	88.2562	103.189	105.79	98.6905	84.807	94.5956	96.0456	93.9816	90.7117	90.2713	94.7975	97.8691
ILMN_1654109	178.266	191.818	203.705	189.808	302.165	307.898	248.23	263.504	190.769	186.706	308.994	273.594	194.846	193.113	188.552	252.442	173.42	186.839	1004.7	565.253	136.316	202.772	293.646	193.515	337.239	246.351	180.546	845.845	581.029	195.931	176.724	209.171	566.203	329.101	193.923	177.529	176.54	206.157	203.528	193.344	217.832	187.203	193.236	250.615	216.826	195.689	254.045	294.32	225.938
ILMN_1654112	97.3964	115.138	103.92	105.276	93.8071	107.596	93.3562	84.5518	98.6673	103.115	105.364	108.078	111.734	146.485	109.241	122.941	113.684	105.924	155.583	125.154	135.005	120.103	122.006	166.171	116.568	106.882	111.764	101.167	109.37	105.17	111.463	132.522	106.846	105.847	157.443	114.069	132.955	110.784	105.082	103.34	111.511	122.191	125.212	99.6345	111.405	99.7611	113.104	108.402	108.751
ILMN_1654118	1225.58	1161	2593.63	3282.11	1248.39	946.418	1339.53	1165.33	1563.08	991.313	1824.62	1771.23	3508.56	1129.02	843.161	1731.38	2280.91	1711.14	1101.23	1399.59	878.694	1075.76	970.084	1081.79	1478.04	2289.32	1661.29	1835.94	2214.45	1982.36	2018.31	2579.31	1340.28	1393.13	2298.09	1477.67	1534.13	3467.32	4973.12	1639.32	1339.11	2208.81	3273.24	1558.81	1620.96	1630.51	2148.63	2393.1	1256.98
ILMN_1654129	93.0936	89.5669	94.7503	108.131	91.907	93.8096	87.6035	93.1432	92.0372	100.243	98.7782	93.0428	107.15	89.2814	95.932	95.8881	100.996	88.778	98.2831	98.8899	96.112	103.14	90.3033	96.0746	107.322	97.0207	96.5734	102.225	90.8794	91.2187	91.4393	83.9319	101.492	91.2729	99.6481	97.9154	94.096	96.7146	96.1084	83.4768	88.128	99.6916	93.8622	100.711	92.4909	98.7333	103.905	97.4301	81.7429
ILMN_1654137	149.664	113.484	131.209	118.935	114.204	131.562	127.721	119.447	127.185	133.074	119.139	118.379	109.526	132.367	118.595	121.682	114.404	109.238	115.152	119.218	113.059	127.864	118.425	115.803	113.041	109.232	118.621	117.794	124.672	132.698	107.228	126.314	111.922	114.171	115.464	115.041	124.36	118.588	110.17	132.103	113.289	122.191	115.08	119.073	110.362	110.893	101.825	114.058	112.154
ILMN_1654141	97.3964	97.2134	101.915	104.618	103.76	100.962	108.882	107.678	103.669	100.932	103.941	105.521	94.372	110.544	112.794	108.746	107.693	97.9464	105.045	108.156	95.8552	101.038	107.748	109.424	110.593	109.232	95.3153	114.714	112.141	102.98	112.339	109.066	115.78	108.176	100.503	102.881	112.99	98.8953	103.189	91.6099	100.625	96.5518	93.9708	101.375	96.1395	101.099	106.986	101.043	88.1635
ILMN_1654151	4734.77	4713.73	7137.04	4778.36	5081.38	5269.8	10840.4	8329.61	4600.26	4590.34	4969.88	6609.7	4452.04	5263.41	9260.39	7952.94	4153.71	4527.16	5801.12	4909.66	5279.28	4885.41	5515.19	5687.22	5865.03	3813.74	4175.04	5505.8	5663.86	4860.19	5291.8	6829.24	5198.48	5492.05	7465.16	4617.92	4486.2	6877.93	6450.01	5013.01	5109.18	8123.8	6948.04	4374.99	4822.66	5598.19	7599.48	6792.44	4897.39
ILMN_1654153	97.3964	101.109	103.92	96.6274	105.839	101.58	105.6	100.139	97.2688	101.635	103.941	98.9171	96.756	108.076	110.087	111.276	109.206	107.641	96.5391	103.569	100.159	102.544	100.732	106.886	102.358	94.4463	99.5155	96.9922	99.3714	106.079	95.073	105.717	108.394	106.634	107.159	100.109	101.107	107.707	100.564	107.812	101.751	98.3625	105.261	100.297	103.427	98.5362	110.042	106.41	110.998
ILMN_1654165	102.523	96.5729	250.242	158.027	118.376	88.5489	108.031	106.05	106.692	94.1392	100.258	107.24	96.756	100.1	151.226	111.276	97.9079	97.1292	110.139	127.248	115.062	114.047	108.638	108.607	100.512	105.242	107.596	101.263	99.6489	98.5249	106.348	113.294	125.96	95.2601	113.691	104.648	121.492	486.585	1030.88	110.638	108.998	116.873	108.953	119.073	111.181	118.718	185.97	217.745	119.958
ILMN_1654170	111.533	105.742	100.603	111.757	110.926	103.487	111.528	124.277	102.997	104.497	112.311	111.48	91.9737	101.64	103.42	106.219	97.9079	106.805	99.968	110.324	101.872	106.589	105.078	106.053	113.041	109.232	99.5155	115.707	99.7422	108.927	102.164	103.153	100.724	102.181	96.3928	101.026	103.95	113.895	106.669	95.9626	96.4166	110.01	108.122	102.446	103.98	113.049	101.023	103.419	107.638
ILMN_1654171	100.536	95.336	104.59	98.6291	104.417	103.487	100.295	95.2058	102.997	104.497	96.6751	94.093	104.724	94.2536	100.877	96.6795	96.3389	101.91	96.5391	100.479	102.76	97.9077	101.858	111.1	96.1811	97.832	101.081	98.6607	102.768	95.5818	100.065	100.649	94.1807	100.644	104.322	107.418	102.029	103.661	101.449	91.9776	90.1773	96.9783	97.2148	85.7757	84.7608	94.0663	102.54	99.3526	109.846
ILMN_1654185	120.057	121.353	115.066	115.848	115.128	114.995	123.356	141.759	115.242	117.361	126.74	110.63	103.179	110.544	118.595	110.423	117.696	111.765	119.693	109.584	108.709	112.158	113.352	134.305	114.703	113.235	117.556	109.224	106.563	113.741	112.339	119.303	104.537	112.613	113.691	114.069	116.419	109.715	110.17	106.807	101.554	110.01	107.079	120.352	114.315	112.177	106.095	113.118	124.876
ILMN_1654187	92.5071	86.1929	92.9796	86.2813	97.0811	91.8579	97.4739	100.139	104.357	87.1651	85.3324	92.1526	97.57	97.8145	87.515	87.7901	94.9618	91.7429	92.2857	96.4065	101.872	95.4997	97.1049	90.621	99.1154	96.9323	96.1254	98.6607	91.3727	95.1332	102.164	103.153	103.791	90.913	93.5747	86.3599	89.6462	88.146	105.64	82.9232	93.9004	92.9901	97.7845	96.5795	83.5761	94.0663	85.7481	89.5036	96.3656
ILMN_1654195	103.835	101.764	105.945	106.002	93.8071	104.813	111.528	110.131	95.9519	119.574	111.54	96.4943	99.1525	100.1	82.4026	96.6795	97.9079	102.722	97.4198	97.2553	105.199	99.9856	105.173	102.797	107.322	93.7981	106.718	101.263	103.963	107.98	102.164	101.458	99.9445	102.951	88.8246	106.502	95.5647	94.207	88.0215	102.709	88.0139	92.0289	95.6106	86.4806	96.1395	99.9708	96.4237	97.5365	99.7104
ILMN_1654200	109.299	103.73	107.368	101.265	98.996	104.119	110.581	91.2602	105.086	103.115	108.474	93.7714	112.508	102.415	108.389	115.935	110.671	105.089	105.045	111.038	110.491	101.396	101.024	97.4734	108.174	99.7746	109.238	103.421	113.134	106.079	100.229	103.153	104.537	99.1099	102.468	112.154	102.029	111.866	109.17	100.464	110.687	108.997	106.08	104.156	120.085	113.943	106.986	98.76	104.539
ILMN_1654204	117.759	106.383	113.34	104.618	108.632	114.161	104.053	107.678	98.6673	104.497	106.944	103.029	93.59	108.885	95.932	101.41	99.473	101.91	101.712	94.1128	100.159	108.39	99.8889	108.607	103.983	91.5838	109.238	110.08	117.311	88.694	103.834	106.55	104.537	110.387	95.5645	97.0687	99.7677	101.194	95.5839	104.87	97.264	92.0289	92.4943	100.086	110.147	94.8614	99.6744	94.073	126.76
ILMN_1654210	173.488	165.213	117.067	136.771	220.633	237.525	130	148.22	221.21	145.5	136.479	115.221	190.745	167.749	106.634	129.963	259.853	188.918	117.863	117.202	206.591	152.999	218.007	103.604	115.61	225.33	194.972	163.617	166.214	125.841	149.64	107.421	112.627	123.911	117.526	153.512	179.061	116.216	112.329	289.838	229.882	138.219	214.532	241.655	193.906	284.2	103.725	119.314	233.552
ILMN_1654212	121.447	136.227	138.868	212.452	162.069	126.982	150.423	118.164	113.305	109.667	110.795	120.606	131.614	124.55	129.156	161.274	136.66	118.593	110.139	123.839	130.337	127.864	143.843	109.424	119.154	142.079	125.974	126.568	133.282	113.741	117.988	121.741	129.087	118.913	120.655	140.658	122.916	126.861	122.142	122.703	123.283	148.054	151.974	161.682	137.19	133.107	155.639	158.477	133.912
ILMN_1654217	107.152	103.73	110.879	101.265	104.417	99.5968	104.772	107.678	100.052	92.0409	109.257	108.078	100.791	104.773	95.1019	98.9944	97.9079	101.113	129.502	109.584	106.048	104.798	106.893	94.0999	103.983	102.883	99.9004	105.746	107.563	105.17	102.973	100.649	95.0463	105.075	105.235	103.79	97.0609	103.661	104.456	97.5003	108.094	112.859	103.225	97.6372	100.109	101.834	94.1792	110.273	109.846
ILMN_1654226	96.7511	103.091	99.9566	96.0059	116.166	98.3523	110.581	106.05	102.997	98.8088	106.126	104.655	109.526	95.5999	99.24	103.87	100.996	103.531	99.1212	99.6682	103.598	106.589	97.2066	106.886	98.2042	102.883	103.444	98.4843	103.346	98.4372	103.834	98.1152	107.636	105.075	96.1091	107.418	103.95	102.897	101.554	106.807	108.094	110.01	88.6433	100.297	99.4484	96.705	103.633	100.36	117.04
ILMN_1654228	101.179	97.8671	96.7546	106.002	113.375	99.5968	105.6	102.333	109.856	104.497	108.474	99.7467	97.57	92.8627	103.42	94.4843	97.9079	95.5421	104.233	100.479	106.048	104.024	104.605	96.9687	95.1169	99.4289	96.9211	104.047	117.311	101.773	98.7945	98.9614	103.791	110.387	99.4563	100.109	116.419	103.278	104.651	99.7559	91.5421	95.8237	92.8963	97.9385	108.362	95.7646	102.836	110.273	112.154
ILMN_1654240	109.299	101.109	98.0366	105.276	99.6663	90.2656	97.4739	101.573	97.9816	104.497	100.258	104.655	98.3546	104.773	111.924	104.618	92.7134	103.531	100.852	98.8899	86.8165	102.957	94.1874	104.425	104.808	104.456	106.718	99.6204	95.6711	98.8712	101.234	104.892	92.5472	96.2516	96.6923	110.211	103.846	100.457	104.273	94.7985	99.9074	94.3946	104.191	99.751	110.466	102.277	109.071	95.8091	103.271
ILMN_1654246	101.179	107.79	110.206	110.245	114.204	100.279	109.707	110.131	110.644	114.502	110.03	106.38	122.439	111.373	107.503	107.898	99.473	109.238	129.502	129.335	113.059	110.197	106.542	102.026	114.703	116.558	110.883	106.917	108.481	95.9158	110.653	111.601	132.866	118.913	107.159	107.418	104.252	121.237	122.142	107.812	120.629	112.859	105.161	116.671	113.377	116.703	104.288	102.915	106.5
ILMN_1654249	110.733	123.731	117.067	122.594	128.819	117.765	125.459	110.953	117.352	124.89	107.711	117.339	104.724	115.951	118.595	128.544	119.289	111.765	105.045	117.937	115.062	118.733	123.249	120.619	113.875	106.882	107.596	106.014	110.286	131.345	108.094	118.176	113.303	105.847	108.164	110.211	134.443	114.986	109.17	132.103	117.475	119.936	115.08	114.486	116.478	110.489	118.712	118.182	114.504
ILMN_1654250	91.4818	102.454	95.3977	83.579	91.2899	93.8096	91.4253	86.6712	94.023	97.4558	127.917	106.38	98.3546	85.817	99.24	102.228	94.1791	94.8527	96.5391	102.025	102.76	92.228	98.1624	93.4216	124.491	105.242	105.048	106.198	86.429	100.743	97.3692	107.421	98.3571	118.913	103.393	96.3375	95.9611	104.567	103.085	103.916	112.414	113.81	102.736	104.553	108.039	104.2	103.14	100.161	107.638
ILMN_1654261	109.299	108.476	109.47	110.975	109.4	114.161	113.516	103.827	113.305	108.866	111.54	101.414	111.734	107.24	102.596	101.41	100.996	106.805	102.607	103.569	113.059	106.589	110.482	103.604	104.808	112.456	113.528	105.746	105.674	116.872	115.012	108.247	98.3571	105.075	121.746	120.561	141.542	110.784	111.283	119.416	124.116	113.81	112.554	117.852	123.85	116.703	120.064	111.202	140.98
ILMN_1654262	967.262	811.724	578.061	758.192	892.389	849.933	1258.84	1641.4	1084.65	1229.54	470.635	487.892	1238.44	822.047	536.964	706.903	1390.67	765.919	552.604	590.2	1190.53	996.373	867.515	811.359	487.791	1172.6	961.734	549.312	595.84	908.191	1155.39	637.966	562.945	471.628	755.61	1069.34	1117.81	931.047	832.285	916.152	1126.18	502.131	812.933	888.74	844.688	837.456	591.138	638.859	306.675
ILMN_1654268	261.171	262.815	234.428	277.835	203.023	206.024	256.239	146.143	197.72	182.279	499.001	336.997	245.986	223.108	373.385	429.192	272.999	221.993	345.174	358.552	228.964	211.323	190.708	264.429	454.203	223.676	236.181	504.731	511.222	270.941	240.929	386.742	363.704	452.979	397.811	247.711	211.964	237.049	222.884	243.186	220.628	253.356	252.525	217.336	219.982	232.027	387.161	295.236	250.544
ILMN_1654279	109.299	109.803	99.9566	104.618	110.185	102.842	98.9118	112.796	99.3669	115.448	115.553	104.655	111.734	103.223	93.473	109.619	105.442	105.924	102.607	104.308	104.391	122.977	103.53	107.774	116.568	103.681	102.489	110.08	113.134	100.16	123.394	102.288	98.3571	102.951	101.4	111.157	114.063	112.858	94.0855	111.647	100.002	103.666	103.537	107.554	111.792	109.998	105.164	108.402	109.846
ILMN_1654287	215.986	195.716	241.618	248.396	240.86	263.392	187.283	246.608	283.315	248.902	171.189	240.563	279.412	270.697	276.845	367.85	294.498	300.06	95.6696	130.693	256.812	318.871	298.617	321.498	188.467	381.583	299.185	224.231	218.44	318.203	360.686	312.291	125.96	186.113	326.712	305.01	317.65	290.076	231.506	331.141	314.308	383.468	327.543	316.742	264.596	349.005	183.899	191.216	220.943
ILMN_1654288	105.821	107.79	105.279	109.529	107.944	108.263	98.2433	103.104	111.471	108.133	100.258	96.4943	99.9879	102.415	100.877	98.2473	104.683	98.7575	97.4198	92.4824	100.159	102.038	95.7702	101.272	97.7521	104.456	102.489	106.917	99.3714	107.98	102.164	102.288	95.8631	97.832	93.944	98.6634	90.3302	97.1743	88.1352	103.694	92.0373	100.512	95.1973	99.9769	95.52	103.91	99.4797	101.043	106.5
ILMN_1654289	315.305	353.684	318.322	339.49	326.164	339.922	236.601	296.629	305.1	303.514	327.387	349.707	318.22	361.557	301.9	306.41	326.446	305.053	311.906	307.273	274.009	295.23	345.379	323.577	327.671	366.418	359.554	387.286	337.501	384.043	386.827	451.212	282.914	322.584	459.114	361.094	394.027	371.149	365.362	312.177	334.541	345.326	295.808	331.511	337.308	390.494	389.053	425.624	403.001
ILMN_1654313	131.191	110.49	110.206	106.002	110.185	113.359	121.508	102.333	127.185	121.956	113.18	115.221	145.88	135.539	108.389	129.963	166.633	150.22	118.69	119.898	141.07	118.733	125.867	143.425	125.561	115.717	97.9811	104.384	114.125	107.034	103.834	106.55	121.723	121.321	116.499	116.161	115.243	108.753	111.283	108.792	110.687	119.936	123.676	114.486	109.929	112.724	110.042	105.535	98.4774
ILMN_1654317	122.751	107.79	115.066	130.514	114.204	114.161	108.031	109.328	109.856	114.502	119.139	111.48	109.526	113.109	105.806	112.163	109.206	110.106	109.34	113.171	111.376	120.103	125.867	113.793	115.61	121.254	116.479	109.224	108.481	110.875	114.067	110.688	105.28	102.951	109.999	111.157	104.718	107.707	111.283	117.562	118.309	112.859	110.797	109.17	113.377	117.754	110.042	106.41	119.958
ILMN_1654318	140.591	129.57	158.318	191.105	122.225	125.491	234.712	251.179	163.243	120.756	185.821	156.673	152.144	141.1	159.785	173.861	141.603	157.224	207.675	198.26	144.908	120.103	142.731	150.109	175.312	149.367	152.449	180.138	209.433	177.436	166.781	248.293	217.857	184.759	224	147.898	185.206	193.27	197.626	184.472	146.798	166.16	162.808	158.179	129.1	156.606	228.262	201.589	153.511
ILMN_1654319	118.836	109.146	92.3929	94.7023	101.762	99.5968	108.882	93.8058	100.052	111.189	110.795	107.24	134.69	105.558	96.7669	103.87	123.608	111.765	136.274	124.483	108.709	102.544	93.0981	101.272	104.808	124.264	106.718	193.625	242.013	104.361	115.931	112.44	121.087	99.8665	103.393	122.684	108.849	94.9856	101.042	126.983	107.131	108.997	134.868	115.536	104.379	115.667	109.071	102.337	105.459
ILMN_1654320	482.565	460.72	424.352	459.516	449.73	543.194	378.581	402.561	402.648	441.573	383.252	363.468	374.376	417.972	276.845	343.433	431.019	398.611	267.899	296.971	399.933	365.525	431.16	276.24	334.849	326.247	300.147	240.582	244.808	267.868	256.439	238.401	253.484	303.254	210.544	260.617	235.352	245.659	229.584	226.431	238.051	237.491	251.811	263.05	278.056	207.617	292.055	257.271	278.47
ILMN_1654322	146.247	168.094	212.29	115.848	127.418	131.562	205.311	205.106	161.647	152.117	194.451	204.6	189.945	158.873	280.753	241.786	299.762	203.138	357.289	244.541	136.316	147.109	169.403	119.338	186.878	179.396	147.892	340.74	381.76	154.804	160.142	148.442	260.74	180.542	154.807	167.234	166.608	271.362	360.694	149.005	161.925	228.64	254.685	152.578	163.792	166.17	214.619	219.516	153.511
ILMN_1654323	110.733	123.731	97.3892	109.529	106.595	94.4223	104.053	111.864	104.357	102.375	107.711	105.521	96.756	106.384	113.699	107.065	108.416	105.089	113.495	98.8899	93.8439	98.39	113.352	108.607	107.322	96.6732	118.621	107.311	97.9621	107.98	108.924	100.649	111.205	99.8665	117.526	108.35	100.361	111.866	116.76	104.017	108.998	108.997	95.0948	103.015	112.454	109.136	137.475	119.314	113.289
ILMN_1654324	479.973	390.162	297.127	176.944	209.166	353.486	268.424	146.143	412.432	281.917	485.709	459.685	1005.73	377.414	226.804	294.58	1421.53	489.282	491.796	244.541	370.496	373.686	324.954	212.576	507.888	894.825	431.167	195.333	354.342	358.566	417.629	177.008	254.093	466.596	140.122	440.473	372.634	226.714	211.341	581.439	561.018	907.072	1420.82	290.467	277.037	514.907	170.593	192.079	243.934
ILMN_1654331	115.643	131.183	110.879	112.566	112.487	106.177	114.545	113.683	114.189	114.502	117.249	116.327	122.439	118.175	111.005	121.682	133.961	139.925	115.152	112.438	118.162	112.158	129.908	109.424	117.459	138.113	118.621	116.726	127.123	132.698	132.721	106.55	113.938	108.176	113.691	132.933	115.243	112.858	132.847	139.345	132.236	113.81	136.332	117.852	120.085	140.328	132.062	107.384	137.564
ILMN_1654336	99.2277	96.5729	101.265	92.8063	104.417	105.476	98.9118	103.104	98.6673	92.5677	94.0611	93.6893	91.9737	94.2536	94.2788	96.6795	94.1791	91.816	98.2831	88.1628	95.4217	93.773	85.2182	88.7922	98.2042	94.8549	101.405	100.775	97.6721	88.1684	103.834	98.1152	98.3571	93.6536	95.9263	102.881	98.3238	93.4718	97.3983	97.3934	89.1688	87.0679	92.8963	95.3263	87.2047	93.146	96.6257	103.218	98.1757
ILMN_1654340	160.654	168.094	124.754	136.771	214.99	171.707	184.757	159.098	202.294	155.188	123.561	144.633	120.02	156.473	111.005	117.06	136.66	160.71	121.861	126.543	143.602	154.464	150.694	134.305	127.664	130.649	138.039	133.3	128.319	127.247	148.647	139.565	115.155	126.425	138.297	130.356	135.913	122.585	128.074	120.49	125.669	117.97	118.278	151.435	130.419	126.563	120.064	115.017	145.766
ILMN_1654346	107.152	96.5729	102.605	95.3781	98.996	98.9503	101.799	101.573	92.0372	100.932	97.0181	94.0133	98.3546	93.1629	98.3929	96.6795	103.217	96.2943	86.5524	98.1029	105.199	97.3847	96.8949	97.9296	107.322	102.081	94.8068	98.846	105.674	105.17	96.2076	102.288	90.3527	96.1837	97.6313	95.5899	91.3783	103.661	99.3918	102.903	99.1923	97.1929	95.3006	91.7129	97.2846	92.8526	94.0747	102.246	98.5762
ILMN_1654354	96.7511	98.512	99.2982	106.002	97.0811	101.58	98.2433	94.4999	105.872	101.635	95.5295	110.63	97.57	104.773	97.5594	112.163	92.7134	95.5421	94.7918	99.6682	97.452	99.273	95.7702	106.886	96.1811	98.7212	95.7621	100.775	99.3714	108.927	97.1164	99.8186	95.0463	96.0438	97.6313	86.9172	99.6714	90.389	99.0653	88.2057	92.7575	99.5909	97.4437	100.192	96.2437	94.8614	98.002	98.5787	103.551
ILMN_1654357	111.533	142.36	138.868	121.374	143.083	136.66	113.516	134.481	153.485	180.761	129.128	166.891	145.88	150.406	150.072	178.067	196.41	159.545	161.356	150.907	157.326	154.464	161.013	143.425	163.095	169.876	182.603	157.594	129.537	162.565	158.267	164.417	138.057	156.743	158.32	174.476	152.451	173.993	173.261	143.749	174.768	145.503	152.714	149.061	174.285	178.326	157.738	144.897	167.061
ILMN_1654365	91.4818	90.9262	109.47	102.604	92.5176	83.4856	95.3886	93.8058	91.415	81.8234	87.9717	90.9606	93.59	93.318	136.982	93.4101	94.1791	101.113	92.2857	85.0102	96.3677	87.971	98.1624	91.2956	94.0777	91.6625	97.0059	93.4197	92.6283	84.2301	90.6633	106.55	111.205	92.9502	97.8338	98.8929	98.4219	91.4315	99.609	98.6373	92.9761	91.6443	90.5524	92.1417	109.712	107.396	92.6048	94.4893	84.5744
ILMN_1654369	144.364	143.767	144.291	118.935	149.648	122.683	166.915	139.388	116.294	131.283	112.311	124.322	107.99	120.468	112.794	121.682	116.824	113.532	120.795	111.724	120.639	143.977	128.599	123.528	119.154	119.3	119.8	121.21	128.319	116.872	122.256	110.688	113.938	110.387	105.235	120.561	115.243	116.216	107.462	102.709	109.875	115.761	121.537	135.542	120.085	111.384	112.105	108.402	132.082
ILMN_1654370	159.099	162.515	182.955	149.226	165.97	224.612	119.82	110.953	177.867	185.252	121.372	140.533	167.336	232.241	153.494	157.877	164.938	160.71	142.937	135.707	191.07	180.758	212.022	195.729	148.222	193.91	214.485	169.07	192.49	215.996	227.873	203.818	138.674	128.084	247.923	302.116	283.939	265.729	221.927	239.571	284.763	176.519	185.021	276.395	256.053	261.899	254.045	249.062	337.027
ILMN_1654378	85.3773	86.1235	90.4251	90.0217	84.8877	90.2656	85.6141	97.9879	89.9991	92.6346	93.8444	93.1198	89.5505	82.5563	91.1459	92.2646	88.8062	91.2886	82.9044	95.6017	85.4784	88.0691	90.6837	88.5327	86.5736	95.6084	93.7324	87.3629	78.6632	80.1098	91.5974	89.8627	80.8646	93.2279	80.8285	90.5502	104.625	98.9932	90.6517	93.8877	86.1591	87.3872	96.2944	92.353	89.1778	88.0943	85.9618	94.3856	86.6109
ILMN_1654385	509.706	463.028	502.808	544.889	445.733	462.114	642.916	669.488	552.515	579.577	352.322	367.687	373.49	464.407	349.016	741.615	351.645	413.769	351.208	248.248	590.09	692.407	496.378	1147.27	369.11	464.578	479.661	1297.06	848.049	490.546	467.621	670.622	235.896	355.892	723.707	646.997	736.026	382.62	319.965	539.818	570.741	611.792	447.75	491.294	503.413	592.375	461.031	459.568	668.255
ILMN_1654386	102.523	100.448	96.7546	97.9585	104.417	107.596	102.57	90.5488	106.692	95.7104	94.0611	100.606	95.2036	101.64	98.3929	100.608	108.416	95.5421	105.045	102.796	94.6605	106.589	102.24	91.5433	96.2592	94.6905	93.3195	92.4235	99.2773	113.741	94.9047	101.458	92.5472	95.2601	87.583	91.8234	96.0553	98.4918	99.5004	103.457	96.8432	91.6443	87.3578	95.4311	93.4171	96.1624	106.095	93.7603	106.5
ILMN_1654389	93.6415	95.9583	86.1897	88.8263	90.6438	95.0708	92.6887	93.1432	90.7818	98.8088	83.3563	102.221	122.439	93.5536	103.42	93.0795	97.9079	98.7575	102.607	88.7733	92.2786	93.517	92.9097	102.797	93.5664	92.877	97.8192	113.727	123.338	97.3345	92.6329	94.1132	104.537	88.1078	92.1039	96.3375	94.096	89.2761	87.6764	94.4836	94.1093	91.4444	98.9887	91.3834	98.2631	105.009	98.2958	90.5687	96.2605
ILMN_1654392	286.195	277.537	275.517	263.635	253.473	317.693	236.601	296.629	325.917	264.117	297.027	381.323	353.93	284.6	439.3	325.709	380.825	310.009	242.618	332.986	283.567	228.932	336.604	388.724	335.646	431.863	411.132	233.158	258.513	363.28	361.625	337.735	360.976	329.101	399.964	398.221	421.414	288.37	325.474	413.24	376.722	466.626	420.978	317.788	303.912	419.524	339.621	377.003	412.941
ILMN_1654394	102.523	95.9583	100.603	101.914	103.76	96.9937	96.7025	97.2548	103.669	89.6886	92.2536	92.7435	94.372	92.2265	104.198	84.3342	89.7179	99.5495	86.009	99.6682	106.937	94.8786	97.4891	100.471	98.875	101.371	96.9211	96.5841	90.5812	100.16	95.9796	95.671	99.9445	96.1146	100.793	95.2415	99.5732	84.7708	97.0504	92.4339	79.9773	102.662	90.666	92.9829	100.109	94.743	94.3859	85.4201	96.2605
ILMN_1654396	2244.19	1846.37	638.039	462.979	2025.22	1846.65	1595.15	785.193	3509.63	2608.58	2024.6	2957.46	4562.48	2289.26	1606.25	835.857	3555.57	2933.69	2779.36	2721.16	2031.83	1746.25	1788.37	570.746	1849.36	2343.7	2009.12	5294.22	5062.94	2116.02	2384.14	825.312	2716.72	1893.89	883.078	2711.13	2485.85	622.129	705.883	2394.97	2071.51	1543.22	2539.37	2445.49	1985.06	2560.47	1126.32	1244.84	1937.32
ILMN_1654398	1060.92	964.133	500.514	523.733	837.588	1081.53	893.056	681.26	1152.98	1357.7	354.247	384.449	1516.79	1384.72	651.635	700.259	1150.34	1162.65	951.099	867.484	1327.98	1163.14	1010.44	520.604	429.099	1190.02	1062.74	1061.3	1097.34	838.767	883.204	754.863	847.154	410.007	827.113	1194.03	1167.3	318.108	350.445	1067.83	1076.72	509.137	955.612	1167.13	997.836	1042.54	468.137	456.458	1087.47
ILMN_1654402	83.6306	85.3703	83.5232	85.6223	85.9801	87.5291	85.7518	86.8847	83.0818	86.8538	88.3527	89.7078	95.9833	86.7116	91.8526	85.5959	84.3453	92.5899	99.968	86.687	87.8444	87.293	97.9054	91.3787	89.1971	88.7822	84.59	92.155	87.3963	81.9491	97.6128	89.6017	95.8631	92.0591	92.1039	87.2842	92.1407	81.8374	92.5208	98.0804	91.8411	87.5958	91.7787	90.0261	92.6941	91.615	99.3836	86.3233	83.9631
ILMN_1654403	138.806	123.731	119.288	112.566	135.394	129.981	130	144.005	134.378	134.887	129.128	120.606	111.734	125.867	139.564	118.163	118.539	120.739	114.286	113.171	119.331	124.513	124.516	120.619	122.447	110.794	121.086	116.726	118.407	104.361	112.339	116.049	113.303	112.613	116.499	125.393	130.057	116.216	116.76	120.49	109.875	122.191	115.844	123.028	121.407	107.719	122.659	123.808	113.289
ILMN_1654408	90.9314	92.8048	93.5363	90.2857	94.4403	98.9503	93.3562	97.2548	91.415	92.6346	94.7942	100.606	91.2069	98.568	96.7669	104.618	93.4192	89.4473	99.1212	98.8899	89.2281	88.3635	98.2511	92.7724	97.5872	88.7822	81.8797	98.6607	95.6711	87.4493	91.9867	87.3968	111.205	88.6794	101.614	90.1728	88.3178	84.2562	89.3546	94.4836	96.3102	92.0289	96.3898	87.7363	95.7334	91.8141	93.3257	91.43	87.4482
ILMN_1654411	80.202	79.1842	81.2803	93.4707	84.9559	85.3723	81.5398	75.2824	80.3531	82.0664	74.7636	90.8767	99.9879	82.1341	87.4339	81.0552	94.1791	90.3838	99.968	84.2794	83.5142	92.228	90.007	78.819	83.4755	84.2357	78.2391	82.3439	90.2804	82.4762	86.161	76.8874	78.4845	83.8898	90.5072	78.6154	82.4229	105.527	94.1845	100.759	92.5424	94.3946	85.6854	99.0702	91.341	86.8779	89.2938	92.5217	80.0493
ILMN_1654413	107.152	127.948	98.6746	107.414	105.839	116.849	89.4517	92.5249	100.052	150.539	103.941	134.923	139.376	234.315	94.2788	100.608	114.404	157.224	106.762	103.569	106.048	111.157	139.255	123.528	109.75	106.054	116.479	107.01	103.702	124.406	96.5992	104.892	98.3571	114.877	109.999	116.161	121.492	97.4932	91.3997	113.426	115.704	161.665	149.685	119.073	110.255	130.118	111.05	88.76	121.526
ILMN_1654414	138.806	169.583	123.251	118.935	132.922	113.359	192.132	128.087	174.651	147.215	240.356	266.905	133.911	124.55	151.226	129.963	152.22	152.565	153.953	152.717	124.642	155.932	125.867	114.763	193.228	125.441	127.388	136.425	142.801	134.041	123.394	137.357	166.353	209.615	128.22	136.984	154.992	154.474	134.422	124.78	121.532	154.839	131.904	131.519	138.451	136.913	156.693	157.529	133.912
ILMN_1654415	93.6415	97.8671	91.1441	92.8063	99.6663	93.2109	91.4253	86.1024	93.362	88.1803	92.3929	96.4943	99.9879	96.2773	93.473	103.057	89.8803	100.329	98.2831	96.4065	89.7916	95.7558	98.5265	88.3578	102.358	97.4456	89.8791	92.7801	98.1512	104.361	92.2235	84.0865	94.1807	99.8665	98.4202	98.0846	94.4866	90.1723	94.487	92.2495	100.625	96.5518	91.7787	97.8386	107.93	104.692	98.9944	95.6061	91.6725
ILMN_1654421	176.707	166.633	234.428	217.66	227.638	201.339	179.62	171.771	136.263	190.939	217.633	205.607	170.664	199.773	208.654	408.533	153.821	192.069	242.618	206.25	212.886	207.676	233.312	241.871	252.2	179.396	212.616	260.114	234.804	233.038	206.11	238.401	221.397	255.399	236.166	203.099	204.321	245.659	232.469	213.144	196.636	220.692	185.78	219.567	239.875	196.473	233.057	225.566	190.33
ILMN_1654422	120.057	115.138	185.97	257.737	122.225	133.231	127.721	169.743	107.5	148.904	124.575	115.221	127.079	114.073	138.307	528.931	102.485	118.593	134.225	124.483	130.337	137.42	119.505	141.704	119.154	108.437	125.974	120.008	122.012	116.872	115.931	237.581	124.058	117.215	327.45	119.276	112.99	150.153	132.847	144.626	119.804	115.761	119.019	123.028	129.1	134.11	130.659	129.787	124.876
ILMN_1654427	98.5965	95.336	92.3929	85.3303	92.5176	95.6773	96.0433	91.2602	90.7818	83.433	88.3527	82.1095	102.372	87.1159	98.3929	91.6819	84.1889	91.3665	83.8245	94.8718	85.1894	94.1967	101.024	104.425	90.5023	90.1875	92.0925	86.6482	89.0362	93.3737	87.3857	85.7956	101.492	91.1285	86.9029	95.0643	96.9556	88.4792	103.413	102.903	92.7575	88.2115	102.269	93.397	98.9208	86.6582	89.5136	99.7608	100.543
ILMN_1654429	142.439	111.981	112.568	117.789	130.542	114.161	130	115.7	124.001	115.448	115.553	116.327	106.338	102.415	114.533	113.1	120.906	124.645	132.204	117.937	128.85	120.103	127.25	112.944	124.491	111.572	108.429	120.008	118.407	144.783	136.278	112.44	121.723	121.321	110.898	116.161	118.848	106.617	108.257	110.638	132.236	113.81	111.711	115.536	118.735	122.435	117.489	122.671	108.751
ILMN_1654430	97.9968	88.0872	86.1193	87.3573	81.8483	81.6199	82.6846	93.8058	97.9816	83.6464	87.5934	93.5237	88.7071	90.7318	81.0976	95.8881	93.4192	90.804	87.0909	81.9226	92.2027	83.127	108.638	91.8644	90.2231	88.695	92.2679	82.5083	100.839	86.0542	85.4121	89.9504	90.4442	83.8093	89.5279	89.6045	85.6657	93.4718	91.7167	84.4737	87.676	84.0742	90.666	88.0636	96.0376	94.9806	89.0743	85.4201	91.6725
ILMN_1654436	105.821	97.2134	108.086	95.3781	97.0811	98.9503	99.5927	104.54	102.997	100.243	95.3026	99.7467	98.3546	98.568	100.057	95.1759	101.728	93.1513	99.968	101.271	100.159	94.7917	96.5807	108.607	99.8268	101.371	102.673	95.7669	93.101	100.449	104.656	95.4235	95.8631	102.181	110.898	98.2613	91.9529	100.788	104.363	111.647	103.054	103.281	103.33	96.151	102.402	100.38	102.836	105.212	106.5
ILMN_1654441	427.413	403.072	2975.48	2379.95	541.992	529.87	638.299	942.673	412.432	634.036	818.567	670.279	436.97	540.49	603.745	747.47	433.624	451.925	458.505	718.722	1019.59	1163.14	545.684	627.183	637.875	388.652	506.781	599.875	568.342	390.635	392.272	230.344	711.129	680.536	394.22	611.469	698.253	530.992	350.445	367.037	449.099	4075.57	4091.37	478.819	970.377	374.47	1033.47	1068.15	855.354
ILMN_1654445	212.05	204.687	262.545	261.273	216.413	194.399	268.424	260.423	262.958	166.28	276.574	276.945	206.452	170.23	197.239	164.742	223.217	171.278	214.65	235.314	176.497	169.137	177.286	178.954	213.93	191.267	193.941	212.195	210.451	218.082	202.319	176.015	226.034	211.55	200.244	212.104	205.415	237.049	230.544	198.672	194.43	228.64	208.857	216.217	202.715	200.397	179.584	178.221	188.971
ILMN_1654452	88.7723	80.0488	80.0177	90.9176	83.7481	87.8201	92.063	88.8803	90.2131	91.6316	85.3324	83.1692	82.6309	87.6792	85.9065	104.618	98.6742	90.1285	90.591	82.4	83.6905	91.5296	97.6587	82.6597	101.462	90.2788	91.6541	93.4197	81.4033	94.9476	93.8328	93.8762	83.4453	85.448	80.893	91.3461	99.1497	98.4918	103.413	96.061	100.515	92.8878	96.1995	94.6536	89.0631	89.1156	86.7905	88.9738	96.4729
ILMN_1654457	81.7389	74.4182	79.1967	87.8467	72.4718	78.3915	80.766	80.4679	79.1272	76.842	79.7219	98.9171	90.3754	78.7456	87.8344	77.6565	88.2137	84.1481	88.4701	101.271	92.7571	84.9723	91.1421	84.6088	90.1301	86.9029	80.4532	90.514	82.1633	93.6624	100.401	95.0578	101.492	85.6115	83.3967	89.0377	91.7642	97.7797	100.044	87.4451	106.234	94.0792	92.6942	87.404	105.23	87.2076	93.0084	90.5687	91.8556
ILMN_1654458	113.947	122.54	133.196	113.352	149.648	136.66	116.945	124.277	121.234	111.189	111.54	104.655	114.776	119.316	118.595	112.163	120.045	123.352	103.451	107.385	119.331	120.103	112.334	118.165	111.419	109.232	112.633	107.311	125.921	113.741	113.16	128.866	108.394	107.413	124.995	118.215	106.732	112.858	116.76	117.562	111.511	114.773	118.278	108.949	114.315	93.6435	117.489	107.384	139.313
ILMN_1654459	100.536	92.1665	114.172	105.276	105.119	100.962	112.494	103.104	103.669	101.635	97.4648	110.63	98.3546	103.223	98.3929	107.898	100.996	100.329	99.1212	93.2056	93.9247	102.544	106.3	100.471	101.151	102.883	100.923	99.5265	101.999	98.612	102.973	98.9614	95.0463	102.951	97.5289	103.79	93.0036	97.5898	95.8057	94.3813	92.8667	106.985	106.859	94.3183	96.6888	88.319	91.5898	91.5319	104.539
ILMN_1654466	83.6924	88.8367	89.7614	93.4707	91.907	82.0664	88.2557	90.5488	83.212	94.9335	91.321	87.6857	99.1525	91.5963	90.3511	92.0373	94.9618	93.4383	92.2857	95.6017	96.5414	96.2439	91.4987	87.4834	100.669	99.6841	97.2545	89.055	87.1042	84.5257	90.4735	89.9504	94.1807	87.5401	90.2123	93.2645	95.4577	88.3672	103.88	92.4339	87.9005	94.794	88.2105	86.0084	88.9484	90.6033	92.2286	92.2649	95.3875
ILMN_1654468	113.947	119.078	123.251	154.804	137.443	139.883	135.908	132.32	138.104	117.361	124.575	124.322	112.508	114.073	115.478	108.746	121.889	118.593	128.546	113.826	109.562	111.157	112.334	134.305	101.648	100.148	108.429	131.088	130.792	125.841	118.923	118.176	103.791	115.618	146.917	123.894	109.848	126.861	139.995	114.363	117.475	122.191	120.709	109.8	101.964	114.754	117.489	119.314	114.504
ILMN_1654473	129.348	110.49	106.657	120.18	122.225	107.596	132.758	119.447	119.803	124.89	135.242	121.988	113.991	114.999	115.478	105.393	109.956	115.457	127.452	133.542	118.162	109.281	120.736	113.793	139.246	113.235	113.528	113.727	116.238	121.639	129.273	134.978	129.692	128.084	131.399	116.161	132.955	116.216	113.357	113.426	118.309	116.873	111.711	110.222	120.085	100.482	117.489	120.485	123.137
ILMN_1654474	113.947	106.383	131.209	102.604	98.3517	114.161	104.053	103.827	119.803	105.841	100.989	105.521	103.179	105.558	100.877	106.219	102.485	109.238	110.139	115.161	104.391	108.39	102.24	119.338	107.322	109.232	114.497	109.224	110.286	106.079	112.339	114.223	95.8631	101.416	99.18	102.881	102.515	102.58	111.283	111.647	105.242	98.2609	103.225	109.059	106.155	94.8614	106.095	101.759	98.4774
ILMN_1654479	95.4393	79.0229	87.4688	90.2857	82.4936	78.3915	77.4805	80.6255	94.023	83.0215	77.3569	88.0132	85.1259	82.9234	87.2701	80.8754	80.9319	83.3867	94.7918	93.6271	75.533	76.8236	80.4951	79.3944	88.916	81.0014	81.5146	77.2693	93.4871	80.8383	85.2269	87.3968	93.3028	83.1825	75.1645	84.8435	79.9914	77.1971	83.1769	81.6766	79.7596	85.5913	82.5926	88.0636	79.2945	87.6488	84.8889	84.3688	81.4432
ILMN_1654488	217.286	208.447	232.079	225.127	194.876	242.733	161.533	206.699	197.72	216.796	213.467	251.358	286.291	243.008	252.335	228.733	250.337	238.683	256.435	247.629	241.362	224.304	291.641	201.227	288.245	189.493	211.681	191.1	170.406	234.959	178.701	209.171	220.812	290.923	197.08	213.048	189.875	213.925	230.544	243.186	297.976	337.33	335.112	247.239	234.586	311.251	259.232	235.459	236.124
ILMN_1654493	91.4818	100.448	99.2982	102.604	97.7322	101.58	89.7264	95.2058	97.9816	94.8595	103.181	91.5338	103.179	94.8009	112.794	104.618	100.996	95.5421	112.665	106.59	100.159	98.4739	102.61	92.474	107.322	94.7725	91.1118	105.924	103.617	91.4863	89.8858	109.848	111.205	116.433	107.159	97.4619	109.848	107.707	112.329	101.265	114.125	99.5909	101.325	106.234	99.6583	103.509	106.986	108.402	90.6717
ILMN_1654496	102.523	100.448	110.879	96.6274	108.632	104.119	105.6	106.847	114.189	110.454	103.941	96.4943	103.946	103.223	94.2788	96.6795	93.4192	103.531	105.045	102.025	105.199	116.225	98.0752	111.1	106.472	108.437	101.161	110.08	96.9402	102.525	108.094	117.046	104.537	102.181	114.54	94.9744	101.829	113.895	107.462	104.87	108.094	108.997	102.923	93.4987	104.577	103.712	97.2649	100.655	112.154
ILMN_1654497	441.341	440.011	499.366	452.566	517.154	506.507	444.409	439.18	391.19	455.563	143.85	161.002	436.156	514.07	425.245	410.338	380.825	397.513	334.913	278.095	521.489	522.643	498.283	367.838	150.798	450.399	535.763	310.276	355.279	622.639	496.849	413.236	285.2	159.222	379.094	367.191	348.644	404.615	416.112	462.596	531.004	314.336	415.574	419.998	465.559	478.746	295	325.053	387.293
ILMN_1654504	101.844	95.336	99.2982	95.3781	98.3517	96.2965	102.57	107.678	97.2688	99.5449	101.724	99.7467	98.3546	100.882	94.2788	97.4636	94.1791	102.722	99.1212	94.1128	92.5925	95.672	95.3942	94.501	83.4755	97.109	100.423	96.5841	93.3894	100.449	100.764	104.003	95.8631	102.951	96.0172	99.3216	102.127	97.4932	99.9358	93.8877	96.2044	110.01	102.555	94.884	82.5296	103.297	95.7281	95.1004	92.9906
ILMN_1654516	185.49	225.652	278.961	335.959	267.479	232.334	114.545	278.544	235.428	248.902	210.073	241.618	234.613	223.108	363.652	301.459	180.909	207.667	260.818	240.849	223.529	220.83	238.672	187.772	190.055	208.572	224.999	227.241	194.403	212.851	283.395	453.265	231.801	203.893	475.34	265.879	263.242	335.975	260.084	250.475	231.341	317.51	218.051	266.42	246.316	271.387	284.065	303.337	341.727
ILMN_1654518	270.883	168.094	110.206	105.276	213.557	301.792	172.026	124.277	231.715	266.902	170.236	191.102	366.389	306.949	141.826	143.649	362.035	261.028	181.548	166.234	303.669	163.216	299.606	125.311	206.486	245.49	225.99	197.942	225.03	193.201	208.949	136.187	157.882	202.639	165.416	227.376	211.964	133.631	123.605	237.776	236.54	132.901	204.61	226.208	196.098	219.355	130.659	150.802	191.683
ILMN_1654522	91.988	95.336	84.0181	81.1337	90.362	84.3794	89.383	94.4999	94.023	88.8177	97.0181	94.0133	112.508	87.5991	90.3511	93.1627	94.9618	90.804	102.607	88.5083	90.8761	91.1908	92.1027	91.3787	86.3969	86.0877	86.8067	92.0633	94.7591	85.9526	87.8556	86.2276	79.6041	92.1979	83.6732	88.0154	94.096	90.2809	90.4373	85.5166	84.533	86.0538	92.3944	89.4714	93.3102	88.4318	96.0273	88.5456	90.3372
ILMN_1654526	101.179	95.336	96.7546	104.618	99.6663	95.0708	96.7025	106.05	94.023	100.932	98.7782	97.2974	99.9879	100.1	97.5594	103.87	100.252	93.3665	92.2857	91.805	102.76	92.7696	103.347	91.2119	93.9088	102.081	93.8136	100.488	104.734	98.5249	98.9564	97.2468	102.257	99.8665	104.322	100.109	87.2734	99.395	105.744	109.711	87.565	87.6992	91.7787	97.6372	99.7657	108.934	95.3152	105.327	99.6118
ILMN_1654534	88.1622	90.2754	96.7546	86.4996	86.1844	91.8579	98.2433	91.2602	89.1111	97.4558	95.0823	99.7467	92.7674	87.4384	100.057	88.2938	95.6711	94.8527	106.762	95.6017	93.9247	93.9431	105.891	82.5885	93.9935	96.6732	92.8867	93.051	95.8603	84.4264	92.9619	96.4112	94.1807	93.8711	91.2946	101.026	84.5391	102.101	99.0653	100.059	107.131	94.794	85.6854	98.7505	101.168	98.1382	91.7765	93.2559	91.7643
ILMN_1654540	94.846	101.109	98.0366	106.002	104.417	107.596	98.9118	101.573	89.9287	116.396	94.9379	103.824	104.724	98.568	99.24	93.7348	92.7134	100.329	106.762	103.569	102.76	100.524	91.8468	102.026	86.5736	97.3647	98.3124	97.6969	106.563	97.1341	90.4735	99.8186	103.029	97.832	96.6923	95.3293	106.732	92.7754	89.8989	91.127	96.2044	100.616	104.672	96.6871	98.7044	90.4933	95.5236	99.7608	99.9141
ILMN_1654541	109.299	101.109	104.59	99.9941	101.075	102.842	108.031	112.796	105.086	101.635	117.249	118.379	124.789	109.708	111.005	101.41	124.45	124.645	109.34	106.59	109.562	103.644	113.352	102.026	110.593	117.408	100.511	105.834	109.37	121.639	108.094	114.223	93.3028	116.433	103.393	117.249	132.955	110.784	111.283	130.056	134.683	104.472	139.151	136.846	108.362	137.788	117.489	111.202	101.553
ILMN_1654542	606.154	635.242	647.329	632.238	632.802	600.815	678.315	712.031	659.502	558.046	458.143	611.626	544.521	483.517	567.074	501.553	733.98	534.415	532.789	463.065	555.329	533.887	527.672	602.684	432.722	556.935	493.547	555.412	469.013	460.099	458.719	453.265	477.679	405.725	568.976	564.133	482.525	602.029	513.079	514.943	518.176	567.727	671.089	569.012	508.259	460.104	755.918	687.599	568.824
ILMN_1654543	874.219	840.928	937.554	968.842	1027.52	1053.45	956.594	922.888	1059.22	1144.41	1388.26	1074.86	908.061	1033.45	1033.12	1357.3	933.842	851.726	817.015	987.101	1034.51	1054.21	1135.03	1109.85	1469.61	1068.14	1134.61	1061.3	1165.28	963.434	1023.08	876.365	965.756	1469.18	748.513	917.287	929.79	1126.41	1193.93	1099.3	1161.16	875.348	955.612	1031.83	1088.87	1135.07	1089.43	998.936	899.552
ILMN_1654545	508.419	550.532	724.415	496.784	475.059	454.869	1830.18	1354.1	603.353	614.524	889.254	715.639	556.491	543.577	1137.84	655.827	657.853	577.256	549.996	575.898	475.36	442.853	399.711	498.065	895.886	430.164	395.194	599.105	610.82	477.095	525.101	588.634	543.567	817.517	604.592	612.379	701.243	1468.22	1343.57	572.972	549.177	1024.96	708.255	662.542	619.649	550.785	686.341	757.565	466.549
ILMN_1654552	847.93	757.982	896.585	862.222	824.533	891.788	809.437	912.37	642.142	906.151	666.768	619.649	817.202	940.84	729.023	691.778	799.473	979.123	693.612	578.273	832.414	880.173	893.201	654.067	715.089	805.909	971.015	520.513	724.529	872.974	806.728	756.958	538.223	724.569	695.486	824.523	818.404	905.938	855.06	908.041	961.897	639.773	780.982	807.634	938.293	839.085	859.416	885.166	749.214
ILMN_1654560	306.19	293.003	179.837	151.161	339.244	275.967	174.543	185.603	416.56	323.985	273.031	316.225	337.117	289.76	204.883	191.595	415.319	294.995	297.779	223.562	342.945	338.679	267.686	254.644	257.796	398.3	308.814	556.939	558.671	289.927	266.107	201.468	208.781	239.433	205.004	376.789	370.577	246.532	230.544	284.723	294.356	204.646	238.669	367.127	299.002	308.868	217.595	208.748	310.203
ILMN_1654563	185.49	195.716	135.146	176.944	184.668	196.729	182.191	179.738	207.089	177.664	321.243	317.245	177.137	170.23	160.846	169.374	171.733	180.426	174.503	158.187	167.894	140.716	163.388	185.358	342.802	181.284	201.075	244.38	209.433	186.714	181.608	212.923	163.306	343.716	199.452	179.584	203.225	152.348	150.145	239.571	212.257	243.241	196.841	190.406	171.953	212.6	158.777	162.275	236.124
ILMN_1654566	140.591	151.606	129.418	136.771	118.376	148.253	111.528	128.087	156.808	166.28	148.723	123.214	190.745	181.897	158.742	174.943	161.626	146.73	136.274	127.248	158.476	161.753	147.219	163.301	143.947	157.588	167.407	154.196	167.255	166.722	175.727	224.159	139.884	140.502	214.42	165.061	153.735	223.179	216.174	162.949	171.429	144.645	166.906	162.889	146.494	162.512	152.422	164.202	150.501
ILMN_1654570	94.2428	95.336	99.2982	96.0059	96.4025	100.279	97.4739	93.8058	105.086	99.5449	95.0099	101.414	102.372	94.7197	92.6448	99.7858	91.9414	91.7429	114.286	95.6017	87.7514	91.6923	89.9057	91.5433	90.5953	91.975	85.5819	84.7635	96.3535	98.0813	98.6326	103.153	103.791	93.1581	100.793	95.4166	106.732	100.238	97.6188	110.638	100.515	97.7388	103.02	90.9337	115.396	112.283	103.444	101.759	90.7806
ILMN_1654571	101.179	107.79	108.086	106.002	109.4	115.944	101.031	112.796	113.305	114.502	198.25	154.592	127.839	114.073	104.198	104.618	112.208	132.841	200.897	219.219	115.062	124.513	112.334	112.044	204.958	114.852	113.528	113.727	139.394	111.804	125.731	105.717	202.68	206.418	110.898	142.803	147.074	100.457	109.17	125.885	134.683	116.873	122.961	134.241	118.735	136.012	113.104	116.042	117.04
ILMN_1654583	160.654	224.433	227.43	170.253	130.542	184.236	189.745	156.852	185.357	179.223	178.032	147.996	173.958	231.214	177.268	185.742	168.336	178.187	178.575	168.749	178.883	191.418	204.978	157.602	162.275	154.354	127.388	152.477	170.406	161.511	147.651	144.633	187.576	164.432	139.235	128.051	134.443	155.51	142.541	130.056	124.912	122.191	131.904	139.582	143.163	132.09	123.807	142.895	114.504
ILMN_1654586	122.751	120.21	138.868	113.352	147.368	128.467	115.697	106.05	112.401	121.956	125.624	140.533	150.678	121.806	113.699	128.544	146.45	134.305	117.863	124.483	138.681	129.884	125.867	119.338	127.664	154.354	123.519	152.477	149.043	123.043	137.439	119.303	135.501	133.164	108.164	144.821	134.443	144.632	134.422	152.528	146.049	148.054	159.528	166.6	137.19	156.606	136.161	122.671	140.98
ILMN_1654588	111.533	96.5729	85.5597	103.301	98.3517	106.898	88.6169	111.864	104.357	99.5449	98.7782	98.9171	102.372	102.415	99.24	96.6795	94.9618	99.5495	100.852	94.1128	97.1747	103.14	102.701	106.053	97.1856	97.6795	97.4974	85.7257	101.381	95.75	92.1439	102.288	94.1807	100.644	99.18	93.9412	89.4171	91.721	100.946	105.79	105.35	90.9277	98.0946	96.0456	99.3443	102.503	103.54	95.6061	94.2826
ILMN_1654594	113.947	114.297	107.368	110.975	118.376	116.849	113.516	120.896	115.242	113.609	124.575	115.221	113.252	127.301	114.533	111.276	105.442	118.593	114.286	119.218	115.062	109.281	113.352	119.338	113.041	110.794	121.086	108.363	105.674	111.804	101.406	111.601	111.922	112.613	116.499	114.069	99.2598	114.986	113.357	114.363	108.094	110.98	109.833	114.486	115.396	109.335	111.05	98.8527	99.7104
ILMN_1654598	107.152	109.803	109.47	115.848	115.128	107.596	115.697	113.683	115.242	117.361	111.54	125.491	124.015	114.999	104.198	114.017	147.282	113.532	123.845	112.438	121.987	96.5792	105.537	103.604	104.808	138.113	119.8	107.107	103.787	119.18	110.653	109.848	112.627	106.634	115.464	119.276	118.848	107.707	150.145	118.479	120.629	108.099	140.541	106.665	110.569	113.943	100.921	110.273	110.998
ILMN_1654602	107.912	114.297	105.945	101.914	110.185	100.962	109.707	106.05	105.086	107.364	106.944	107.24	105.564	107.24	103.42	114.936	106.179	105.924	93.9258	109.584	105.199	102.038	107.748	115.803	116.568	106.054	103.444	104.3	110.286	110.875	104.656	108.247	113.938	109.674	104.322	98.0846	105.84	100.678	94.6936	110.638	111.511	111.93	108.953	109.701	110.362	108.03	108.022	105.535	97.5611
ILMN_1654606	84.261	83.7503	86.2602	82.0919	85.8437	89.2819	83.6276	79.7434	82.5231	89.3743	82.6701	78.4534	173.143	88.3846	95.1019	86.3825	78.9318	86.5586	95.6696	78.0645	86.0558	78.1626	96.2022	88.7061	91.7394	82.8891	93.8949	89.055	87.5935	87.9603	88.9025	98.9614	92.5472	84.7905	83.9546	78.1164	79.1479	80.7677	81.0316	79.7336	81.1767	76.0912	86.9335	78.7203	88.8338	87.8709	81.6806	85.1279	91.8556
ILMN_1654609	865.456	840.928	760.562	856.299	661.25	760.681	855.374	880.991	1263.97	893.67	534.042	809.25	1257.99	855.835	1357.54	1376.73	1279.01	872.339	865.952	751.251	970.634	839.71	698.805	601.804	580.555	1224.87	1026.29	937.15	1068.29	999.631	1356.26	723.658	742.189	496.083	1020.49	1015.96	933.9	2031.76	2076.13	1052.04	1083.82	914.983	1206.24	1239.5	986.858	1088.92	1322.37	1638.14	1278.36
ILMN_1654612	144.364	153.155	116.035	114.094	158.145	121.378	166.915	169.743	194.847	185.252	190.628	194.258	176.356	155.292	197.239	196.772	185.805	197.514	202.576	222.942	212.886	163.216	144.953	185.358	204.19	173.66	183.628	164.504	191.539	203.569	181.608	201.468	232.964	197.027	184.473	196.665	186.394	209.09	201.562	196.905	195.168	193.113	197.553	197.019	219.982	204.37	220.541	252.667	173.881
ILMN_1654613	91.4818	100.448	98.6746	96.6274	95.756	92.6303	96.0433	95.2058	105.086	95.9101	94.5045	93.6066	100.791	93.318	87.8344	92.112	92.7134	104.303	102.607	99.6682	101.872	106.589	97.8226	95.5514	97.0184	96.9323	102.207	97.6969	93.9877	99.6912	94.3196	101.458	109.805	96.736	103.393	117.249	99.4722	106.617	100.946	89.2142	106.234	111.93	106.559	124.254	111.405	96.3734	98.8946	109.341	95.0897
ILMN_1654626	101.179	102.454	93.5363	99.9941	109.4	96.9937	97.4739	93.1432	107.5	93.3915	94.7942	100.606	96.756	104.006	106.634	92.1878	92.7134	105.924	93.077	100.479	107.853	104.798	99.445	106.886	101.648	104.456	100.923	100.874	84.2467	99.503	96.5183	98.9614	92.5472	96.1146	105.235	97.7422	94.3881	102.101	96.7056	102.208	92.7575	96.4455	100.096	104.873	95.7334	95.663	104.388	103.218	99.4217
ILMN_1654629	642.709	593.95	571.19	473.295	653.155	735.605	487.567	538.697	487.778	834.305	308.994	424.333	541.098	808.979	516.058	722.228	491.083	560.44	294.157	235.93	796.78	725.375	804.774	797.205	445.948	587.517	600.921	459.136	551.944	600.77	632.284	563.156	214.256	411.226	625.916	719.523	711.197	678.682	650.413	622.056	630.015	401.249	418.664	739.313	767.116	621.474	535.976	510.713	625.608
ILMN_1654630	142.439	148.352	147.85	138.713	132.922	151.504	161.533	108.526	143.351	143.783	124.575	134.923	163.287	160.104	136.982	156.762	165.784	149.051	142.03	155.748	142.321	120.103	135.327	170.523	126.631	132.688	140.469	160.146	128.319	132.698	139.618	125.059	139.884	120.542	139.235	155.87	149.809	151.258	163.12	161.95	157.576	148.904	148.904	155.929	170.781	152.68	159.813	148.846	177.999
ILMN_1654632	165.36	124.933	99.9566	111.757	141.139	181.362	114.545	100.139	148.447	155.188	102.455	105.521	154.868	143.802	103.42	105.393	189.849	124.645	115.152	117.202	126.03	116.225	205.991	102.026	110.593	124.264	127.388	95.3049	104.539	116.872	114.067	97.2468	115.155	103.678	96.4907	151.198	124.36	102.483	100.851	123.719	142.259	110.98	154.856	117.852	130.419	120.514	108.022	105.095	103.178
ILMN_1654634	118.836	116.965	135.146	118.935	123.824	114.161	130	122.502	106.692	111.982	106.126	105.521	110.25	124.55	108.389	119.192	107.693	120.739	116.038	114.462	114.001	118.733	122.006	113.793	120.259	109.232	105.885	122.376	117.311	127.247	107.228	111.601	106.052	102.951	122.812	118.215	116.419	126.861	105.744	115.35	108.094	108.099	115.844	115.536	121.407	121.429	112.105	110.273	113.289
ILMN_1654637	88.4028	94.694	97.3892	94.0833	85.9119	97.6974	89.6577	91.2602	82.4047	86.3811	96.3042	94.8346	99.1525	91.6681	85.8192	93.5734	87.3788	86.8157	95.6696	98.8899	102.76	101.213	111.365	99.7276	88.3572	83.4114	95.5812	96.8891	101.19	93.2773	97.6128	86.6692	97.5244	94.7459	98.9014	106.502	94.5865	90.0629	95.8057	94.3813	123.283	97.0855	96.0088	89.0353	96.2437	94.8614	97.1556	103.218	96.4729
ILMN_1654639	967.262	1161	693.984	730.838	1455.35	1354.5	435.998	282.856	660.952	759.137	507.901	448.037	1034.83	1148.06	255.261	927.504	373.338	733.344	233.332	295.152	583.768	624.438	1309.25	538.149	548.378	1181.31	1701.85	239.831	280.121	1263.18	1056.41	673.465	297.156	542.056	518.37	895.067	917.476	621.325	689.455	1536.61	1318.86	516.884	537.398	1398.61	1587.97	1477.87	288.085	243.808	531.652
ILMN_1654641	101.844	98.512	110.879	97.2827	102.449	106.898	108.031	101.573	102.997	100.243	94.6502	95.7649	99.1525	100.1	91.1459	97.4636	98.6742	93.3665	103.451	98.8899	101.872	107.511	94.2742	103.604	100.147	98.5578	104.183	107.01	96.3535	104.158	104.656	96.4112	91.572	99.1099	95.1882	97.9997	97.9165	103.54	103.767	97.708	97.991	99.7923	98.6824	96.5795	106.043	104.49	95.5236	96.3941	96.5818
ILMN_1654653	166.957	190.513	261.333	233.432	201.43	202.499	230.952	240.617	143.351	176.087	318.169	252.461	204	191.998	222.297	309.402	253.174	221.993	226.657	176.919	182.351	192.699	203.963	237.688	348.332	193.031	181.576	220.376	234.804	195.931	213.631	216.651	185.93	392.055	180.423	217.637	217.417	272.294	345.8	201.294	200.979	207.892	218.051	190.406	197.197	232.027	347.176	421.538	214.765
ILMN_1654663	80.4646	90.2754	89.7614	88.1941	86.0482	89.4305	80.338	87.2398	83.9641	89.6104	83.8666	83.6015	83.3254	84.1809	84.7741	80.5777	92.0158	77.2923	92.2857	88.4209	79.7586	85.3513	81.6533	98.6653	83.4755	84.3289	91.2953	87.4667	85.8431	80.9054	85.879	91.4262	91.1998	94.8177	90.0175	87.4669	83.7967	80.2836	90.115	86.1301	91.8411	83.2962	79.3382	87.8459	82.4432	90.923	95.3152	91.43	94.6856
ILMN_1654671	98.5965	97.2134	103.305	87.568	96.4025	93.2109	99.5927	104.54	102.997	98.0967	94.7223	94.093	113.991	92.9364	100.877	97.4636	88.2985	93.3665	93.9258	94.1128	93.7626	99.3561	86.9839	98.1508	93.2224	86.1788	98.4837	96.1148	85.0476	91.0341	96.439	88.9168	95.8631	95.416	87.4829	92.1408	89.9911	91.4315	86.8513	97.0705	95.7916	91.0329	80.637	90.0261	90.4452	76.7426	93.6491	83.6403	97.0254
ILMN_1654672	107.152	107.056	103.92	95.3781	107.293	98.3523	118.291	108.526	96.5589	99.5449	98.7782	95.4113	101.575	107.24	124.274	97.4636	98.6742	93.0798	101.712	103.569	109.562	111.157	93.1925	101.272	102.358	100.331	109.238	96.9922	104.054	92.25	102.973	101.458	103.791	102.951	104.322	113.127	118.848	99.2927	102.174	103.112	104.045	99.1835	113.415	108.629	96.9295	100.789	103.633	113.118	96.2605
ILMN_1654673	106.462	111.203	112.568	107.414	115.128	108.916	104.053	128.087	113.305	112.799	111.54	103.824	107.15	113.109	114.533	106.219	108.416	99.5495	99.968	108.156	109.562	114.047	102.701	103.604	108.971	115.717	103.444	105.658	104.829	104.361	107.228	112.44	97.5244	99.8665	108.164	109.274	105.583	103.661	104.861	105.79	102.245	111.93	104.191	111.513	113.377	108.03	110.042	112.163	109.846
ILMN_1654677	108.607	102.454	105.279	99.9941	109.4	93.8096	108.031	98.7177	95.2932	105.165	93.8444	108.925	107.15	109.708	94.2788	90.7623	108.416	92.9381	106.762	104.308	99.3696	94.9662	92.631	95.9246	93.8238	100.505	100.844	101.842	99.7422	104.263	97.2863	93.3897	97.5244	99.1099	105.235	96.0928	96.8506	100.457	102.58	104.017	93.085	108.099	110.797	101.7	103.654	96.4823	98.594	110.273	93.0898
ILMN_1654685	152.85	126.351	137.03	111.757	118.376	131.562	153.08	122.502	145.062	133.074	123.561	153.539	137.817	124.55	341.463	383.457	202.362	160.71	276.866	383.875	127.428	137.42	141.606	114.763	123.453	132.688	115.459	167.218	172.516	131.345	126.932	117.046	429.775	122.157	124.995	139.495	125.849	109.715	105.082	135.378	127.154	129.801	136.332	141.019	134.548	149.536	141.217	133.246	117.04
ILMN_1654689	107.912	105.742	110.879	121.374	105.839	105.476	99.5927	115.7	112.401	111.189	123.561	108.925	134.69	111.373	132.916	132.948	111.428	111.765	121.861	126.543	112.214	115.075	127.25	114.763	114.703	135.977	130.257	137.412	130.792	120.357	117.988	128.866	123.47	131.517	134.967	125.393	122.916	114.986	139.995	135.378	128.769	127.607	139.151	126.899	129.1	141.167	137.475	129.787	152.029
ILMN_1654690	1096.43	1138.46	1099.39	880.936	1090.47	1417.67	1356.05	1237.99	1000.27	1449.25	1598.96	1709.03	1063.89	1621.86	953.612	794.61	1042.68	1151.84	1266.88	1276.46	1318.19	1408.39	1334.98	1240.4	1841.01	1042.07	1134.61	862.382	727.625	1151.03	1171.72	1281.35	1242.06	1824.2	701.819	1468.96	1508.02	1244.43	1302.38	1247.42	1154.19	1327.33	1011.41	1320.12	1070.75	1242.12	1278.73	1102.41	1384.97
ILMN_1654691	149.664	136.227	147.85	122.594	135.394	184.236	115.697	118.164	116.294	148.904	153.676	125.491	124.015	142.454	139.564	139.035	101.728	130.1	124.993	121.292	128.85	139.073	151.839	134.305	140.065	127.704	131.613	118.872	111.218	137.965	137.439	122.826	135.501	141.801	123.893	126.806	137.35	131.003	132.847	122.703	147.542	129.801	127.574	135.542	129.1	142.859	126.45	129.787	113.289
ILMN_1654692	107.912	104.385	98.0366	98.6291	96.4025	100.962	105.6	98.7177	107.5	100.243	89.7795	83.9008	98.3546	107.24	100.877	93.5734	100.252	104.303	96.5391	105.042	103.598	89.7744	99.6229	96.4675	93.1373	88.254	93.5691	97.8831	94.8511	106.079	108.094	109.848	102.257	100.644	105.235	94.0303	97.9165	102.388	105.64	99.2554	99.6131	110.01	102.923	115.536	100.834	99.3411	99.9754	101.043	109.846
ILMN_1654696	112.299	103.091	103.92	103.301	107.293	106.177	103.333	95.8512	111.471	107.364	160.207	178.485	94.372	101.64	93.473	98.2473	119.289	110.939	273.263	230.996	118.162	112.158	101.574	123.528	152.437	110.794	100.333	221.932	212.479	120.357	108.094	110.688	232.382	162.418	116.499	93.9412	118.848	112.858	100.362	113.426	112.414	117.97	111.711	108.84	109.292	112.835	100.397	98.0276	115.711
ILMN_1654697	100.536	99.1474	93.5363	97.9585	101.075	90.1883	98.2433	93.8058	103.669	91.7702	110.03	98.1132	107.99	95.5999	95.932	98.2473	102.485	103.531	174.503	170.638	89.8876	99.1868	106.3	96.7157	94.5006	106.054	116.479	97.5013	113.134	104.361	107.228	98.9614	172.954	101.416	92.6303	101.946	98.8229	94.8785	98.8479	101.371	86.4876	94.2912	93.4241	87.404	93.9816	104.796	90.3775	96.3001	95.5812
ILMN_1654703	96.7511	93.4215	95.3977	98.6291	100.372	104.119	87.4616	95.2058	100.806	99.5449	99.5168	98.9171	95.9833	97.0234	91.8526	95.1759	91.2214	105.089	88.1883	92.6483	93.5982	97.4747	100.25	96.0746	98.2042	96.1038	94.0586	106.472	101.284	100.743	102.164	105.717	103.791	102.181	105.235	87.9238	98.1245	104.567	93.5973	100.363	95.0073	90.9277	86.6165	92.7731	92.5926	99.9708	106.986	108.402	98.3777
ILMN_1654721	115.643	107.79	106.657	101.914	109.4	108.916	109.707	103.104	109.055	111.982	112.311	103.029	106.338	104.006	112.794	98.9944	100.996	114.499	105.045	108.156	97.452	102.788	103.439	101.272	104.808	107.688	110.061	101.55	101.483	97.1341	103.834	97.2468	100.724	104.35	100.416	100.109	109.848	97.8762	116.76	106.807	112.414	110.01	99.9927	98.3376	102.89	109.998	93.3257	96.3941	101.357
ILMN_1654722	111.533	111.203	140.679	140.54	116.166	113.359	105.6	103.827	105.086	104.497	99.5168	109.797	116.286	104.006	113.699	102.228	100.252	103.531	97.4198	117.937	109.562	121.497	113.352	109.424	96.5846	116.558	116.479	101.359	95.4867	118.052	110.653	125.059	115.78	102.951	112.737	112.154	111.984	105.527	103.189	102.515	108.094	126.438	126.013	106.773	129.1	114.754	95.6265	91.2206	99.9141
ILMN_1654726	122.751	107.79	106.657	111.757	117.229	109.615	115.697	110.131	112.401	114.502	109.257	106.38	102.372	107.24	113.699	111.276	113.684	105.089	110.948	99.6682	109.562	108.39	103.069	108.607	113.875	115.717	110.883	117.794	100.248	111.804	115.931	102.288	109.111	109.674	107.159	116.161	109.848	113.895	109.17	103.457	109.875	95.6169	111.711	109.281	105.815	108.231	108.022	112.163	109.846
ILMN_1654732	92.5071	88.8367	98.6746	94.7023	95.756	94.4223	96.7025	100.838	96.5589	90.7563	98.1438	92.3015	95.2036	97.8145	92.6448	102.228	98.6742	100.329	102.607	99.6682	94.4119	97.6523	100.831	101.272	105.637	102.883	101.241	101.842	84.3464	102.895	96.8537	93.8762	99.9445	87.3798	100.142	90.918	94.7921	96.0333	99.2832	91.9776	95.8928	89.1557	94.5956	97.7382	105.815	92.23	90.1646	89.8192	98.0738
ILMN_1654735	278.68	220.768	131.209	120.18	184.668	207.215	147.746	106.847	283.315	253.007	165.614	242.68	542.81	260.502	157.71	189.595	516.966	251.898	212.02	196.396	261.565	233.621	256.608	173.404	178.746	393.048	292.444	242.852	250.562	218.082	270.017	189.924	188.126	177.606	205.798	278.909	273.256	198.272	199.595	329.48	295.082	350.163	418.664	258.531	236.694	335.582	141.217	161.32	233.552
ILMN_1654737	206.677	181.16	295.987	254.216	213.557	189.537	207.38	228.961	194.847	180.761	238.417	209.599	206.452	168.998	235.099	281.889	207.578	189.961	259.939	272.555	208.68	192.699	185.625	286.698	268.069	209.424	207.908	244.38	233.04	225.218	219.1	247.472	247.981	263.398	236.166	197.749	207.601	268.553	276.525	230.716	233.552	228.64	268.022	193.711	214.702	204.37	325.48	333.662	198.347
ILMN_1654742	97.3964	104.385	107.368	106.725	99.6663	95.0708	102.57	107.678	100.806	101.635	101.724	103.824	91.2069	114.999	100.877	103.87	107.693	101.91	99.968	108.885	107.853	100.7	100.068	105.237	97.0184	96.9323	112.633	100.14	105.674	103.498	98.1599	107.421	100.724	95.658	105.235	101.946	96.6409	104.567	106.148	101.583	92.1355	103.847	99.5924	103.442	100.109	107.927	104.388	99.861	98.1757
ILMN_1654759	97.3964	97.2134	101.915	106.725	120.894	92.6303	98.9118	98.7177	102.997	108.866	107.711	98.9171	95.2036	109.708	111.924	97.4636	110.671	110.106	97.4198	104.308	98.593	104.798	106.781	108.607	106.472	99.037	108.429	109.224	103.702	105.17	102.973	104.892	107.636	99.1099	107.159	109.274	108.849	104.567	108.257	91.0271	108.998	104.472	107.315	105.513	101.619	91.1264	108.022	108.402	105.459
ILMN_1654766	99.2277	101.764	96.0787	95.3781	102.449	90.1883	96.0433	98.7177	100.806	103.819	104.652	108.078	99.9879	100.1	105.806	96.6795	109.956	101.91	111.822	111.038	96.7189	100.785	101.482	106.886	100.755	98.8013	104.183	104.468	98.0576	94.4025	101.406	100.649	87.2723	102.181	100.688	109.274	108.849	100.025	99.5004	96.061	103.96	103.479	106.273	105.921	114.315	94.2858	108.022	97.2113	105.459
ILMN_1654771	88.9631	88.8367	87.7565	88.8976	98.3517	78.4945	91.4253	85.6065	90.3576	93.662	91.9008	84.5229	91.9737	92.7179	91.8526	93.1627	91.6325	85.2879	105.045	84.5528	91.0671	94.7055	96.2022	96.4675	95.5522	81.209	88.1502	93.5133	94.4773	85.6461	83.9754	93.0504	89.296	85.6931	88.9266	101.946	90.1051	92.5757	92.7163	101.371	79.6151	92.7873	91.5626	93.7007	93.3102	81.5159	96.324	81.535	90.6717
ILMN_1654772	82.681	76.2909	84.4721	82.034	81.6769	77.4123	84.6273	87.7307	80.3037	84.4711	83.2853	81.9845	118.531	91.1436	90.3511	86.4629	82.9123	85.9616	84.9313	85.2833	90.8761	90.6617	79.3908	86.2348	80.6257	84.7957	93.2344	82.764	97.0317	81.9491	79.5751	82.8149	83.6967	84.1332	92.5401	84.5593	83.1225	83.9577	77.2711	74.2702	92.1355	78.5281	107.909	77.5686	88.6045	82.5196	87.4927	81.4599	77.3252
ILMN_1654773	274.829	273.913	583.795	556.515	285.173	255.712	437.686	398.714	239.279	231.743	412.732	473.696	299.002	248.767	320.161	301.459	305.898	293.971	451.22	355.556	258.007	279.187	247.56	493.311	494.206	288.298	276.886	410.742	359.032	268.893	258.347	594.029	329.197	441.42	562.824	250.923	242.374	259.16	264.016	263.318	270.189	543.665	434.801	278.585	315.677	267.079	629.548	598.217	233.552
ILMN_1654778	170.203	153.155	119.288	122.594	165.97	131.562	225.266	136.887	186.74	134.887	147.733	192.152	180.174	157.664	120.876	244.656	209.325	202.007	241.766	208.091	141.07	143.977	129.908	118.165	135.168	155.967	132.967	176.553	242.013	140.408	164.86	120.504	205.117	127.242	109.108	138.266	132.955	106.617	119.287	172.755	139.214	112.859	137.758	145.228	138.451	155.022	126.45	115.017	165.714
ILMN_1654779	127.64	129.57	111.698	120.18	123.824	113.359	115.697	120.896	117.352	117.361	125.624	105.521	130.858	117.043	100.877	113.1	119.289	120.739	116.038	117.937	116.138	112.158	133.941	112.944	132.813	113.235	123.519	127.663	115.138	115.777	124.545	108.247	126.608	118.913	124.995	119.276	121.492	129.705	132.847	129.071	113.289	114.773	114.295	124.254	117.541	121.429	120.064	140.85	139.313
ILMN_1654786	87.3197	92.1665	89.7614	86.6444	91.2899	85.301	94.0386	91.2602	98.6673	89.6104	97.0181	99.7467	98.3546	96.2773	85.8192	85.2152	94.1791	88.1922	93.9258	87.5032	85.382	90.5726	90.3033	91.2119	89.2908	88.5196	99.5155	89.264	92.4399	81.4515	90.1815	92.966	113.938	81.0701	88.8246	92.3895	87.8965	91.0273	93.4021	91.0271	91.6425	89.9381	95.4042	89.8027	93.3102	82.3436	91.0005	103.117	89.999
ILMN_1654792	99.861	105.742	99.2982	106.002	99.6663	102.842	97.4739	96.5225	105.872	98.8088	95.8303	102.221	103.946	98.568	109.241	98.2473	94.9618	101.91	88.8338	94.8718	88.2156	93.2627	106.542	106.053	95.7153	93.3843	97.0059	93.4197	100.46	95.9991	102.164	87.3047	106.052	101.416	103.393	107.418	88.7479	98.5964	97.2839	118.479	109.875	104.848	99.8904	109.39	100.109	109.623	91.1013	94.1773	100.852
ILMN_1654812	171.847	179.775	149.642	145.516	184.668	151.504	179.62	144.005	199.211	198.786	348.44	297.752	202.353	173.839	167.716	168.223	183.366	220.931	195.861	193.266	166.677	152.999	143.843	127.131	267.286	202.583	210.743	276.769	331.875	204.572	258.347	212.923	185.93	257.378	181.248	244.554	265.5	203.212	193.682	239.571	212.954	191.438	205.317	251.744	224.155	255.001	162.94	176.218	186.238
ILMN_1654819	124.178	132.8	126.284	127.444	145.154	136.66	179.62	126.109	164.845	166.28	158.386	158.788	142.576	147.811	159.785	154.556	163.265	139.925	142.937	141.74	164.28	145.563	143.843	130.718	131.673	127.704	128.857	126.568	129.537	146.866	139.618	154.514	148.44	137.764	146.065	152.347	147.074	137.769	169.482	147.255	128.769	146.356	131.904	132.912	152.891	134.11	155.639	163.235	142.593
ILMN_1654823	175.112	166.633	217.009	194.978	167.93	189.537	215.47	226.074	202.294	179.223	183.888	175.104	152.144	170.23	180.559	181.015	174.261	175.906	168.522	158.799	175.283	155.932	152.973	130.718	180.417	160.064	140.469	160.146	180.851	149.032	162.02	175.02	168.177	169.395	169.015	155.87	169.023	154.474	181.377	151.641	142.259	155.683	157.561	152.578	148.656	147.092	176.237	149.826	171.142
ILMN_1654851	432.464	378.258	511.959	587.318	449.73	421.847	667.516	652.989	530.309	470.889	479.51	597.45	479.838	451.229	777.943	563.624	454.742	471.065	620.129	442.699	397.943	373.686	431.16	614.965	503.863	444.529	470.562	499.487	465.257	443.957	510.82	777.344	408.626	497.39	651.497	560.485	516.131	947.694	969.228	508.052	509.023	771.561	628.339	536.141	475.271	494.875	940.538	1161.66	620.983
ILMN_1654854	135.206	157.355	138.868	117.789	125.817	134.96	150.423	136.887	148.447	123.324	112.311	107.24	150.678	145.147	136.982	157.877	135.766	125.928	122.831	127.248	124.642	142.356	146.077	185.358	130.603	135.977	149.088	120.008	119.561	137.965	124.545	146.565	119.836	119.769	158.32	145.827	156.222	146.813	134.422	152.528	154.742	132.901	129.026	139.582	137.19	137.788	138.757	147.862	153.511
ILMN_1654855	102.523	95.9583	101.915	103.971	107.293	110.291	98.2433	105.277	103.669	98.8088	95.0823	103.824	104.724	103.223	100.057	107.065	100.996	112.627	103.451	102.025	100.159	98.0684	110.482	110.255	111.419	97.7558	103.444	95.0031	101.483	111.804	100.401	106.55	103.029	95.0353	101.614	102.881	110.899	101.78	111.283	110.638	106.234	98.9778	98.2899	107.323	103.204	103.297	103.344	99.0456	101.357
ILMN_1654857	91.988	95.336	93.5363	88.8263	97.0811	99.5968	101.799	97.2548	89.3125	93.1163	97.4648	94.093	85.5593	97.0234	86.1677	97.4636	90.2849	98.7575	88.2825	90.5342	89.6963	88.9454	95.0998	92.6234	97.9263	92.623	100.333	99.2349	93.7862	90.749	93.2019	89.6883	106.846	86.0993	96.1091	106.502	109.848	98.6981	90.4373	98.2569	90.8187	100.097	92.9988	104.452	99.3443	87.0977	90.8987	101.043	98.6736
ILMN_1654858	97.3964	96.5729	93.5363	97.9585	93.8071	102.842	95.3886	96.5225	96.5589	101.635	100.258	93.441	103.946	95.5999	98.3929	107.065	92.7134	92.4513	90.591	102.025	102.76	98.6464	95.8589	104.425	99.1154	99.037	103.444	92.2452	107.563	91.573	101.234	93.3897	90.914	89.8464	90.4084	100.109	100.468	92.1907	90.9732	87.3402	87.9005	101.464	96.2944	100.711	92.1841	91.9161	93.5413	88.867	94.6856
ILMN_1654861	294.867	323.215	332.102	267.18	340.72	304.234	192.132	272.633	298.361	325.201	327.387	313.173	227.593	312.012	330.861	219.299	255.078	307.038	374.107	365.688	254.415	351.509	323.984	294.915	271.192	234.468	353.446	249.813	282.182	290.897	374.789	288.852	339.392	267.458	264.065	234.651	257.531	237.049	206.467	292.365	324.094	394.496	251.099	257.399	281.097	312.834	260.273	269.593	229.726
ILMN_1654864	101.179	103.73	93.5363	97.9585	95.756	100.279	96.0433	90.5488	95.9519	98.0967	97.4648	100.606	95.2036	98.568	110.087	95.8881	101.728	99.5495	99.1212	87.584	96.9908	100.249	103.62	99.7276	94.7621	96.8446	93.7324	105.394	104.734	91.3984	102.164	95.3349	96.6594	101.416	97.733	92.9188	94.7921	95.7657	101.141	93.7913	91.5421	92.122	88.5345	95.8396	93.2051	101.728	92.7033	91.3261	92.0375
ILMN_1654866	102.523	120.21	99.2982	114.93	116.166	114.161	112.494	103.104	106.692	105.841	110.03	102.221	132.373	103.223	91.8526	114.017	109.956	105.089	103.451	108.156	98.0183	111.157	104.24	104.425	98.9535	108.437	110.883	102.958	101.284	100.743	107.228	114.223	111.205	104.35	101.614	110.211	95.5647	93.6728	111.283	99.8564	100.3	97.8463	110.797	100.927	109.82	108.03	100.397	109.341	103.082
ILMN_1654870	112.299	116.041	116.035	110.975	135.394	114.995	147.746	110.131	125.528	117.361	117.249	118.379	110.25	130.654	111.924	121.682	112.208	114.499	113.495	107.385	130.337	118.733	118.425	120.619	104.808	107.688	123.519	117.794	111.218	108.927	114.067	106.55	106.052	118.913	108.164	100.109	108.849	118.588	108.257	109.711	116.563	106.985	112.554	109.6	108.469	109.904	116.272	117.133	128.611
ILMN_1654871	115.643	101.764	116.035	105.276	98.996	105.476	101.799	109.328	109.856	98.8088	110.795	123.214	109.526	119.316	130.375	111.276	114.404	113.532	109.34	111.038	111.376	109.281	107.748	112.044	105.637	110.067	107.596	112.818	114.125	99.9726	97.6927	115.142	103.791	111.083	121.746	96.0111	106.732	114.986	110.17	110.638	114.125	99.7923	110.797	108.128	107.49	100.995	114.09	115.017	104.421
ILMN_1654875	155.987	146.746	101.915	97.2827	110.185	98.3523	98.2433	98.7177	110.644	112.799	122.509	106.38	137.817	118.175	101.729	117.06	204.963	205.403	157.213	115.161	198.328	201.534	108.638	108.607	159.148	211.124	236.181	110.08	118.407	132.698	112.339	104.892	109.111	154.854	102.468	131.591	122.916	107.707	93.3043	171.81	195.168	101.57	109.833	199.24	215.766	159.056	130.659	180.199	109.846
ILMN_1654890	129.348	149.993	140.679	163.925	119.606	112.558	119.82	167.69	161.647	103.819	126.74	143.554	117.796	124.55	118.595	137.684	121.889	123.352	120.795	137.689	107.853	116.225	144.953	94.2582	114.703	142.079	123.519	103.237	129.537	120.357	126.932	133.751	127.246	111.878	131.399	128.051	122.916	123.909	163.12	137.451	143.782	145.503	129.736	121.703	137.19	132.09	125.09	138.749	142.593
ILMN_1654893	283.709	244.022	263.752	339.49	267.479	242.733	252.217	268.098	237.973	211.925	322.268	291.329	245.986	291.803	273.905	325.709	250.337	254.168	258.184	248.248	241.362	285.453	239.763	276.24	316.529	208.572	250.765	283.887	332.814	238.796	224.399	286.653	264.317	326.486	247.175	266.913	275.427	247.407	265.967	281.261	274.086	412.962	341.325	295.788	270.87	256.723	287.085	300.664	294.72
ILMN_1654895	101.179	106.383	104.59	94.0833	98.3517	97.6974	109.707	97.9879	92.0372	94.8595	101.724	95.6823	99.9879	95.0516	105.002	98.2473	97.1235	98.7575	96.5391	98.8899	95.7688	93.8582	98.3413	93.0652	95.1169	95.6926	94.723	94.1828	102.183	101.492	105.472	100.649	89.035	96.3189	104.322	106.502	102.81	97.3925	98.0323	96.1592	101.155	103.574	93.9708	86.949	101.849	101.414	88.32	100.26	102.246
ILMN_1654899	155.987	122.54	156.659	132.437	147.368	149.913	166.915	128.087	151.806	150.539	137.675	124.322	127.079	118.175	143.811	131.422	119.289	128.738	529.383	1105.86	131.917	120.103	124.516	128.965	136.309	122.157	131.613	138.371	132.045	129.997	121.045	134.978	1053.23	127.242	127.183	126.806	122.916	119.832	135.925	131.055	125.669	116.873	120.709	111.398	121.407	110.289	142.396	139.806	121.526
ILMN_1654900	109.994	120.21	114.172	109.529	105.839	110.291	104.053	122.502	122.637	134.887	110.795	116.327	124.015	113.109	109.241	111.276	117.696	115.457	106.762	115.161	128.85	108.39	110.482	119.338	136.309	109.232	121.086	112.818	106.563	112.763	119.926	119.303	115.155	108.176	128.22	123.894	118.848	112.858	112.329	114.363	110.687	119.936	107.437	121.703	118.735	114.754	116.272	116.042	108.751
ILMN_1654915	261.171	275.125	252.725	348.682	236.311	348.572	207.38	220.276	255.287	347.648	213.467	165.697	201.525	260.502	198.2	191.595	186.614	195.306	148.99	164.981	272.921	301.22	254.35	316.329	199.532	231.963	207.908	218.796	195.368	204.572	197.588	187.311	158.482	219.951	161.846	192.326	170.256	173.993	145.074	163.95	163.426	190.598	186.538	200.358	212.56	156.606	181.768	168.145	173.881
ILMN_1654916	109.299	115.138	103.92	127.444	101.762	103.487	103.333	105.277	107.5	110.454	179.015	119.439	129.352	106.384	111.005	137.684	121.889	97.9464	102.607	119.898	106.048	98.8246	118.425	104.425	179.586	152.727	127.388	133.3	139.394	110.875	123.394	125.059	106.846	172.357	126.103	111.157	121.492	237.905	240.241	128.053	124.912	122.191	142.7	111.048	121.407	119.648	118.712	120.485	103.361
ILMN_1654920	146.247	186.563	211.094	200.26	179.321	176.711	115.697	116.954	139.88	159.828	185.821	142.51	156.831	149.119	146.757	132.948	152.22	144.442	142.03	119.218	181.21	197.781	198.858	153.21	161.47	144.894	144.154	127.663	132.045	157.117	162.962	147.511	119.836	173.857	133.745	132.933	111.984	129.705	154.805	123.719	131.372	118.928	147.331	139.582	127.781	143.711	132.062	128.606	114.504
ILMN_1654922	109.299	116.965	129.418	117.789	127.418	126.982	116.945	159.098	116.294	124.89	122.509	105.521	105.564	112.223	117.564	114.936	116.824	123.352	123.845	115.161	118.162	108.39	119.505	119.338	119.154	110.067	119.8	112.818	116.238	115.777	109.792	119.303	104.537	116.433	115.464	121.682	112.99	119.832	122.142	119.416	114.938	119.936	115.844	115.536	118.735	115.667	116.272	124.994	107.638
ILMN_1654939	1059.65	1422.57	1448.87	1354.38	1326.99	1438.68	684.506	994.433	951.613	1311.37	1519.72	1434.53	908.061	1176.59	1155.12	1337.85	983.595	1325.73	1714.94	1786.55	1239.67	1311.94	1394.63	1193.95	1681.26	920.731	1053.66	1085.94	1097.34	1107.06	1048.09	1080.98	1403.21	1650	1095.03	1104.94	1067.4	1086.44	1635.46	980.506	925.695	1304.2	1165.3	897	1043.47	995.864	977.117	990.238	1192.92
ILMN_1654942	113.13	107.056	135.146	122.594	103.103	107.596	144.959	96.5225	114.189	108.866	107.711	106.38	103.946	101.64	104.198	115.935	102.485	105.924	109.34	101.271	100.159	104.024	97.6587	106.053	99.2881	110.067	110.883	103.96	117.311	111.804	116.948	114.223	108.394	104.35	114.54	121.682	98.225	119.832	110.17	107.812	111.511	113.81	113.415	123.028	112.454	99.8665	112.105	107.384	100.438
ILMN_1654945	93.6415	100.448	90.4251	99.9941	101.075	103.487	96.0433	99.4291	94.023	93.797	100.989	92.5227	97.57	98.568	95.1019	109.619	104.683	90.5529	110.948	98.8899	102.76	94.8786	102.61	89.3006	113.875	108.437	105.885	106.648	97.3026	96.5331	94.737	99.8186	111.205	96.736	104.322	97.9154	103.95	106.617	104.456	94.6921	81.74	98.3625	99.396	101.375	97.8272	101.309	98.1977	92.5217	95.2891
ILMN_1654946	675.61	596.302	168.195	180.084	348.157	316.466	232.831	183.661	659.502	403.919	261.4	243.747	878.509	430.48	116.482	194.678	1140.55	641.267	254.69	174.41	509.75	498.122	377.231	195.729	222.655	768.629	612.484	197.942	307.152	626.425	800.789	568.557	167.57	205.784	473.231	724.133	724.117	213.925	192.692	824.894	954.665	291.673	916.004	563.677	484.981	869.071	264.445	312.101	671.7
ILMN_1654950	93.0936	88.8367	97.3892	97.2827	95.107	90.7322	95.3886	91.2602	90.5731	97.4558	87.4416	103.029	90.3754	90.2228	105.806	98.9944	92.0158	90.2137	95.6696	89.5789	93.9247	98.5594	99.1758	90.2073	91.6583	100.665	99.9004	96.5841	96.8471	101.306	91.5974	99.8186	100.724	87.9445	99.7471	93.5154	97.1667	95.675	92.3258	82.8343	84.4168	90.051	88.8624	89.5814	100.946	93.3411	95.1062	100.655	88.1635
ILMN_1654965	100.536	107.79	105.279	101.914	101.762	100.962	102.57	101.573	93.362	100.932	99.5168	109.797	113.991	102.415	104.198	102.228	92.7134	101.113	109.34	113.171	105.199	104.024	111.365	104.425	107.322	103.681	102.395	99.7118	97.8652	93.1808	104.656	105.717	103.029	104.35	109.999	111.157	101.829	102.58	105.423	112.551	109.875	110.01	106.967	108.018	114.315	119.648	103.14	114.058	110.998
ILMN_1654966	99.2277	105.065	104.59	98.6291	104.417	105.476	97.4739	120.896	106.692	109.667	96.3042	104.655	101.575	98.568	118.595	101.41	112.208	110.106	113.495	104.308	117.132	113.134	120.736	105.237	108.174	105.242	100.681	106.648	114.125	102.895	108.094	101.458	95.0463	108.176	109.108	115.041	103.535	107.707	115.51	109.711	101.554	103.666	100.51	99.8654	107.152	107.178	101.023	108.402	106.5
ILMN_1654973	102.523	97.2134	98.0366	87.7772	94.4403	95.6773	95.3886	94.4999	100.806	93.1163	90.1779	96.4943	102.372	93.0865	98.3929	106.219	96.3389	84.956	103.451	102.796	99.3696	100.7	98.7148	99.0393	98.5583	85.7219	96.0346	104.217	95.8603	100.066	100.671	98.1152	96.6594	100.644	95.2842	101.946	103.328	99.4987	100.757	98.1681	109.875	105.05	101.118	95.4311	99.8759	109.136	106.986	97.4301	91.3914
ILMN_1654979	103.184	101.109	108.747	106.002	115.128	109.615	98.2433	102.333	111.471	95.7763	98.1438	95.3145	101.575	115.951	104.198	105.393	106.918	102.722	98.2831	95.6017	101.005	102.124	97.7407	102.797	103.983	108.437	101.405	103.692	102.433	108.927	102.164	108.247	100.724	107.413	102.468	100.109	98.1245	101.288	99.8268	97.0705	104.212	98.1589	99.0917	109.39	95.8361	102.733	97.801	104.348	108.751
ILMN_1654980	109.994	109.146	98.0366	109.529	102.449	114.161	101.799	106.05	109.055	113.609	96.445	98.9171	92.7674	97.8145	108.389	107.065	100.252	110.106	101.712	102.796	101.872	97.3847	108.638	102.797	108.971	104.456	108.429	107.974	91.6675	113.741	102.973	102.288	96.6594	102.951	102.468	101.026	111.984	104.567	109.17	98.0804	96.5233	104.848	97.6734	96.5795	93.8651	93.146	101.825	97.101	99.5157
ILMN_1654987	105.821	111.203	103.305	111.757	104.417	108.263	115.697	119.447	134.378	111.189	97.2901	107.24	111.734	111.373	110.087	111.276	110.671	108.435	102.607	105.042	127.428	124.513	104.698	111.1	112.23	99.037	102.673	101.071	115.138	107.98	106.348	105.717	115.78	114.877	108.164	113.127	101.93	112.858	110.17	102.104	110.687	106.468	109.833	108.629	112.205	111.092	104.678	94.6954	123.137
ILMN_1654997	87.6842	82.9487	81.431	88.969	89.8432	85.5864	84.7705	85.748	93.362	94.0012	85.2537	93.0428	86.8207	92.0188	84.0213	84.2626	92.0158	81.4122	93.9258	86.6029	85.2857	80.466	81.9787	77.4396	89.5716	83.5913	88.0544	72.0515	83.8521	86.4561	90.7562	89.2582	106.846	93.7258	85.716	89.2262	82.3395	79.3233	84.6634	81.9134	79.6873	81.3186	84.3782	88.0636	78.6502	80.9748	81.9138	81.3105	82.2834
ILMN_1654998	91.4818	98.512	90.4251	89.6794	107.944	106.177	95.3886	93.1432	89.1782	84.7052	87.2127	90.8767	101.575	84.2623	106.634	92.7461	94.9618	93.7278	83.1243	103.569	85.4784	97.1124	98.8087	87.3977	95.7945	93.8796	96.9211	89.1597	101.012	95.2258	82.9142	91.1776	104.537	94.4586	92.4513	85.4148	94.3881	91.1306	97.3983	98.6373	100.002	96.5518	90.5524	103.652	102.502	96.9313	87.392	99.961	91.58
ILMN_1655011	328.819	373.434	558.624	495.686	452.393	460.902	461.066	546.538	504.166	406.412	726.362	785.065	551.363	346.625	674.425	728.021	933.842	531.311	1196.9	1263.67	287.752	268.918	405.852	588.559	668.275	527.606	408.354	937.15	807.28	504.989	530.511	796.537	1230	630.935	1169.2	418.639	405.175	472.257	618.912	532.119	551.385	1017.14	804.956	447.486	477.213	506.909	1024.1	1068.15	518.885
ILMN_1655026	80.0971	96.5729	85.283	84.8247	80.2956	85.8725	86.7715	85.0425	87.7256	82.0664	88.0475	82.7572	81.8525	78.7456	81.3957	90.605	81.5315	81.7809	103.451	84.5528	80.803	99.4366	83.9421	79.3368	82.0263	84.609	87.4791	92.7801	87.8943	86.8525	87.1033	81.9149	86.0178	85.202	80.4476	81.8632	83.7967	88.7053	82.0744	82.5735	77.7606	85.2495	83.8686	83.9911	87.6786	80.9748	87.4927	88.76	80.927
ILMN_1655039	77.5265	85.9161	77.1721	74.9223	81.8483	77.6185	72.1148	78.2681	70.1547	79.7359	79.3282	69.6216	86.0937	71.9357	81.2162	78.646	83.5733	83.5344	75.894	67.9224	73.8396	73.5079	88.342	75.3135	80.254	81.7825	78.6534	87.7813	78.2618	74.9516	76.5197	84.7178	87.5388	89.0802	74.4994	83.1335	73.0802	71.3606	85.7142	76.7465	91.3388	83.2029	74.4277	76.0574	72.8528	79.1575	83.3772	69.1623	73.4115
ILMN_1655045	109.299	105.742	99.9566	101.914	98.996	106.177	102.57	100.838	104.357	97.4558	100.258	104.655	111.734	102.415	90.3511	106.219	95.6711	102.722	98.2831	96.4065	99.3696	95.3223	102.05	108.607	98.387	98.8013	103.444	111.932	105.674	101.12	92.1439	99.8186	106.846	104.35	108.164	104.648	106.732	109.715	100.152	105.79	87.1298	104.111	97.1033	92.1417	102.077	98.7333	92.9052	104.169	103.361
[truncated: 24,062 more rows]
[truncated: 20 more columns]
