# Supplementary material for: Increased CDCA2 Level Was Related to Poor Prognosis in Hepatocellular Carcinoma and Associated With Up-Regulation of Immune Checkpoints
Source: Front Med (Lausanne). 2022 Mar 7;8:773724. doi: 10.3389/fmed.2021.773724 (PMC8964461; doi:10.3389/fmed.2021.773724)
Supplement: Supplementary file 8 [file Table_6.XLSX]

## Sheet: Sheet1
ILMN_1791754	168.571	194.418	163.209	209.776	143.083	173.399	144.959	116.954	229.235	190.939	223.585	214.525	208.072	189.761	167.716	207.25	222.357	196.405	199.222	180.679	204.512	169.137	179.411	154.696	238.658	184.071	202.072	157.594	181.864	192.294	189.127	143.648	199.654	245.092	165.416	188.017	218.51	203.212	206.467	203.882	207.36	153.994	156.897	208.293	223.114	194.12	186.985	185.892	176.626
ILMN_1791759	3698.57	3649.54	1882.56	1497.09	3972.32	4233.18	2997.36	440.449	1913.51	1979.39	708.139	1925.81	1668.57	3880.19	774.374	1026.64	1179.79	2394.13	2400.54	2559.83	2585.55	2177.81	3943.97	3270.22	809.101	3660.89	7007.78	6235.7	6798.22	7412.52	5284.11	5905.56	2608.25	804.16	7268.31	1859.14	1410.68	397.13	461.567	3372.4	2989.77	609.54	679.745	3247.99	5630.76	3096.17	2316.77	1463.2	2479.04
ILMN_1791766	107.912	113.484	131.209	134.662	139.282	118.83	116.945	124.277	128.889	124.89	118.178	113.301	114.776	123.231	131.626	145.847	107.693	125.928	110.948	121.965	113.059	118.733	123.249	136.159	119.154	132.688	127.388	146.36	116.238	113.741	119.926	113.294	113.303	118.022	113.691	121.682	120.124	116.216	109.17	121.625	112.414	106.252	119.019	106.665	120.085	111.481	116.272	117.133	107.638
ILMN_1791770	168.571	158.658	149.642	217.66	186.405	165.056	161.533	150.295	151.806	166.28	139.885	136.248	139.376	166.483	141.826	167.066	158.469	159.545	163.94	184.444	161.934	154.464	143.843	180.281	151.627	167.098	170.845	216.378	190.591	151.302	162.962	176.015	194.907	158.6	177.894	168.298	153.735	175.145	161.888	156.154	160.454	158.222	151.974	172.889	153.953	167.105	169.472	184.038	160.382
ILMN_1791771	311.359	312.125	203.705	134.662	340.72	306.677	260.286	185.603	388.281	347.648	221.855	258.004	335.368	265.097	215.106	165.905	350.701	388.669	317.916	305.454	356.484	303.597	297.627	173.404	197.178	295.401	277.868	417.649	565.433	312.615	342.341	185.532	295.449	193.255	170.817	333.397	339.064	169.381	174.484	368.693	292.898	210.312	269.528	383.401	344.186	359.324	189.958	207.845	390.689
ILMN_1791773	93.0936	93.4215	97.3892	101.265	103.76	104.119	97.4739	98.7177	101.528	93.0469	103.941	95.5053	94.372	94.022	94.2788	98.9944	97.9079	100.329	95.6696	96.4065	100.159	99.5151	112.334	100.471	103.983	99.4289	88.2462	100.874	100.839	99.785	95.6629	92.634	107.636	99.8665	103.393	104.648	100.155	95.4887	96.2024	87.8748	99.9074	92.4953	92.6942	99.8654	97.6129	105.118	92.0483	99.2491	97.9715
ILMN_1791777	110.733	96.5729	96.0787	103.971	98.996	99.5968	108.031	96.5225	104.357	102.375	105.364	104.655	108.792	107.24	111.005	95.1759	103.947	101.91	101.712	105.803	95.0784	109.281	102.792	104.425	101.648	99.1925	100.333	94.6897	101.284	103.403	109.792	100.649	95.0463	96.6634	110.898	99.3216	100.791	99.7093	104.088	102.208	103.871	121.084	101.532	96.6871	98.5949	104.007	108.022	115.017	106.5
ILMN_1791792	149.664	151.606	111.698	104.618	154.047	171.707	112.494	132.32	143.351	166.28	216.8	237.433	201.525	170.23	178.39	225.947	155.386	206.535	172.469	230.996	193.166	191.418	188.679	193.515	221.923	152.727	158.55	170.946	200.294	181.692	163.909	138.483	244.923	237.558	143.529	158.225	152.451	136.421	147.642	162.949	159.006	160.795	152.714	147.822	169.608	177.416	151.334	142.895	132.082
ILMN_1791795	111.533	105.742	103.92	112.566	103.103	102.842	94.7028	104.54	103.669	105.841	105.364	103.824	95.9833	103.223	101.729	102.228	99.473	99.5495	112.665	97.2553	103.598	99.5924	98.5265	99.0393	96.0267	99.7746	101.081	108.363	102.183	99.9726	99.4319	104.892	95.0463	100.644	109.999	100.109	97.4866	104.567	105.846	93.9845	102.848	106.07	93.5335	97.7382	93.1015	107.824	103.905	103.709	103.178
ILMN_1791796	113.13	104.385	104.59	104.618	115.128	110.291	112.494	100.139	114.189	103.115	101.724	105.521	102.372	100.882	87.6756	99.7858	114.404	111.765	114.286	87.1803	106.048	111.157	110.482	109.424	104.808	120.304	105.885	103.782	106.563	109.913	107.228	105.717	94.1807	106.634	96.0172	94.5991	111.984	90.1723	99.5004	98.1681	94.4462	98.566	92.1935	99.9769	99.1342	90.1555	86.7905	101.142	101.158
ILMN_1791819	105.821	97.2134	108.086	111.757	103.76	115.944	96.7025	103.827	106.692	95.2983	99.5168	103.029	108.792	108.076	104.198	98.9944	97.1235	98.7575	108.469	99.6682	105.199	102.544	103.62	108.607	108.971	97.9086	107.596	95.1058	97.3026	93.9464	100.49	105.717	99.1522	103.678	97.3225	98.1715	109.848	105.527	99.1744	91.7954	97.3675	100.721	105.261	102.446	101.505	112.724	103.905	90.2437	104.539
ILMN_1791820	99.861	93.4215	87.1109	93.4707	83.6177	80.2981	87.2516	95.2058	94.023	93.8648	91.8294	101.414	100.791	92.3654	102.596	95.1759	94.9618	101.91	97.4198	117.937	101.005	86.4573	93.6571	90.7893	108.971	100.665	102.673	95.8544	98.1512	93.1808	97.8503	105.717	103.791	104.35	110.898	97.4619	94.7921	129.705	132.847	107.812	107.131	103.072	98.8859	94.884	90.1	106.038	103.997	107.384	97.1355
ILMN_1791826	252.3	245.261	114.172	110.245	135.394	173.399	121.508	119.447	244.786	197.538	131.549	118.379	293.103	155.292	100.877	114.017	494.919	562.535	111.822	122.601	144.908	140.716	141.606	113.793	112.23	302.468	355.482	112.818	108.481	352.913	312.769	116.049	124.058	117.215	110.898	174.476	157.425	117.464	115.51	354.542	403.054	119.936	200.381	149.061	156.085	350.59	115.149	117.133	160.382
ILMN_1791827	303.642	339.704	421.965	464.131	331.931	268.454	397.941	365.607	343.576	283.244	441.029	392.741	294.794	271.798	364.547	344.472	309.414	310.009	314.491	367.462	225.691	268.918	255.48	260.077	292.134	316.554	307.849	295.796	344.985	293.789	339.691	385.967	359.336	299.381	304.116	283.764	265.5	292.611	290.61	230.716	259.143	327.806	292.852	270.879	292.094	255.001	307.515	257.271	218.466
ILMN_1791833	92.5071	90.9262	103.305	101.914	96.4025	92.6303	96.7025	92.5249	94.023	94.7855	90.4134	101.414	95.9833	97.0234	97.5594	99.7858	95.6711	108.435	101.712	93.2861	92.1272	94.9662	108.638	92.3243	97.9263	94.9376	91.476	98.2296	99.4643	88.694	91.8311	83.401	95.0463	98.4434	85.0801	90.2675	94.7921	87.0932	91.0802	92.9142	89.2841	84.4866	86.722	86.2441	94.0995	81.3588	106.095	104.169	87.7554
ILMN_1791838	129.348	123.731	149.642	140.54	158.145	173.399	127.721	148.22	124.001	156.723	350.386	269.133	156.831	173.839	185.632	153.462	136.66	151.392	121.861	117.937	150.161	161.753	169.403	174.824	359.229	133.773	141.685	151.611	152.104	160.442	157.327	152.006	124.058	334.369	144.373	138.266	152.451	231.908	279.366	182.71	166.532	176.519	156.897	164.113	178.835	175.573	155.639	169.146	171.142
ILMN_1791840	219.882	214.635	202.432	228.731	147.368	163.477	132.758	208.271	224.021	227.945	215.968	192.152	192.367	249.939	233.232	195.722	202.362	217.699	323.022	272.555	282.518	261.107	188.679	411.68	241.027	183.148	176.352	230.209	200.294	222.195	211.769	233.527	276.594	253.434	250.941	195.58	215.234	215.827	271.759	214.801	205.247	189.754	218.751	191.509	207.122	224.428	183.899	184.038	194.37
ILMN_1791847	162.213	123.731	169.89	194.978	186.405	165.056	207.38	194.965	163.243	159.828	162.011	141.505	172.322	136.98	143.811	144.751	143.976	147.887	140.175	156.356	171.591	137.42	148.377	275.18	160.68	158.406	171.973	197.066	178.8	157.117	162.962	223.4	139.884	163.082	197.08	140.658	160.881	154.474	180.276	169.893	166.532	219.103	175.808	157.047	135.89	163.411	140.005	150.802	153.511
ILMN_1791867	122.751	166.633	107.368	110.975	139.282	154.529	92.6887	110.953	156.808	136.714	149.719	142.51	129.352	103.223	102.596	112.163	140.035	134.305	118.69	119.218	133.521	135.732	127.25	110.255	148.222	133.773	123.519	121.21	141.697	127.247	138.552	118.176	110.478	137.764	160.079	153.512	156.222	133.631	135.925	148.13	138.458	123.186	127.574	152.578	149.72	149.536	102.441	122.671	124.876
ILMN_1791873	269.542	264.065	263.752	248.396	282.29	254.422	286.573	246.608	247.701	233.023	303.958	281.409	248.489	262.811	286.58	290.668	247.534	232.382	356.417	350.128	232.279	217.312	249.821	386.736	294.474	228.639	228.997	311.088	298.345	239.758	219.1	215.906	310.286	279.646	215.182	233.716	273.256	275.985	298.927	238.672	256.768	291.673	230.509	257.399	240.942	237.946	440.705	438.444	270.624
ILMN_1791875	88.2822	91.536	84.146	80.9684	87.7392	93.2109	82.0048	86.6712	85.694	85.101	89.7795	81.4947	84.4633	86.7925	77.2277	86.8699	87.6263	89.7873	89.6864	90.4492	89.4139	85.5387	85.5186	87.3124	80.6257	83.0601	83.628	84.7635	77.2592	86.7536	85.7852	81.6506	91.7497	83.6497	81.3558	87.3756	89.4171	85.0872	93.4998	90.6183	89.2841	82.2256	86.6165	87.0642	84.7608	84.7977	91.1013	92.1794	91.58
ILMN_1791884	293.626	284.704	306.356	293.373	331.931	317.693	324.512	379.094	366.07	372.822	210.931	254.673	278.548	319.181	249.42	372.787	285.656	277.985	229.162	239.005	279.36	303.597	296.635	312.225	231.655	262.199	246.612	260.909	277.022	255.576	250.827	383.638	243.096	226.303	310.636	311.74	334.787	336.855	362.561	269.699	238.811	297.444	274.813	331.511	299.985	279.953	339.621	337.112	392.944
ILMN_1791889	104.46	113.484	100.603	106.002	107.293	102.842	108.031	106.847	107.5	116.396	100.989	108.078	101.575	99.3058	95.932	103.057	98.6742	97.9464	101.712	98.8899	102.76	113.134	106.42	96.6323	105.637	105.242	96.5734	99.8873	96.8471	107.98	100.671	109.066	124.674	114.171	98.0324	110.211	109.848	105.527	95.8057	104.87	107.131	108.099	112.554	108.018	108.469	111.972	106.095	99.5584	100.955
ILMN_1791890	482.565	302.504	106.657	106.002	165.97	251.835	101.031	106.05	255.287	134.887	187.748	128.079	1025.14	305.94	97.5594	107.898	1042.68	347.464	746.233	119.218	249.618	148.617	234.371	102.797	182.06	399.172	370.693	97.8831	103.154	320.067	286.153	108.247	119.214	175.361	90.0175	349.674	226.23	101.78	105.423	415.65	552.861	200.559	678.169	174.136	156.085	409.016	98.9944	111.202	212.299
ILMN_1791896	1166.15	1161	1729.78	1281.91	1187.79	1175.34	4172.18	3301.56	1275.58	1121.77	1449.42	1173.21	908.061	1233.56	2111.57	1240.52	890.532	1022.82	674.606	757.771	1170.86	1252.99	1214.01	1483.28	1377.57	1251.01	1265.37	1200.08	1311.37	1380.99	1236.56	927.734	798.208	1283.69	1074.75	1301.05	1347.2	2456.96	2572.21	1146.27	1386.14	1574.16	1420.82	1417.91	1420.82	1181.03	1313.68	1261.29	1192.92
ILMN_1791902	105.821	94.028	123.251	118.935	105.839	97.6974	107.196	102.333	102.257	102.375	111.54	111.48	104.724	99.3058	108.389	111.276	107.693	106.805	104.233	107.385	109.562	100.07	98.2511	106.886	103.127	102.883	102.673	107.53	104.054	98.8712	102.973	105.717	107.636	105.847	114.54	116.161	103.742	117.464	114.448	104.87	106.234	104.947	104.191	105.411	104.379	101.309	102.341	110.273	105.459
ILMN_1791905	118.836	120.21	112.568	120.18	112.487	117.765	121.508	101.573	128.889	111.982	127.917	125.491	136.256	115.951	94.2788	115.935	117.696	115.457	108.469	108.156	115.062	131.975	123.249	120.619	129.605	143.027	138.039	134.368	127.123	118.052	118.923	108.247	120.452	124.779	124.995	119.276	96.5376	132.293	131.226	120.49	118.309	130.828	118.278	113.465	103.654	115.667	130.659	139.806	105.459
ILMN_1791912	674.341	615.15	531.317	521.606	751.359	847.585	411.973	551.745	456.767	593.987	346.482	332.784	478.998	737.89	427.846	561.722	506.445	674.48	296.876	324.366	683.696	719.721	693.88	711.813	399.742	668.736	721.845	388.874	419.964	648.078	641.119	460.117	277.171	335.031	594.302	785.605	843.401	744.536	703.143	763.044	751.777	554.235	541.776	686.349	722.435	779.966	530.143	484.604	593.19
ILMN_1791916	115.643	89.5669	99.9566	95.3781	93.1475	90.1883	90.2015	100.838	99.3669	103.115	88.276	98.1132	94.372	97.0234	95.932	86.6248	90.1227	96.2943	86.462	102.025	90.8761	93.347	98.9016	93.791	93.7383	92.962	93.8136	95.3049	84.5464	96.2561	108.924	84.1642	83.3631	107.413	94.8951	101.946	92.1407	98.4918	99.0653	100.858	96.4166	96.5518	99.396	86.4806	93.5261	99.8665	95.4197	92.0052	98.6736
ILMN_1791923	124.178	104.385	109.47	106.725	104.417	117.765	109.707	107.678	110.644	110.454	110.795	108.925	114.776	104.006	96.7669	100.608	106.179	107.641	103.451	103.569	105.199	92.7696	102.334	101.272	105.637	108.437	107.596	103.421	111.218	102.525	109.792	105.717	109.111	104.35	100.793	108.35	116.419	113.895	110.17	101.371	108.998	102.863	108.953	111.513	104.183	116.703	101.724	108.402	109.846
ILMN_1791925	89.7529	80.2664	98.6746	85.842	75.5529	80.1946	84.699	71.0321	83.0176	84.1642	83.4997	80.604	82.9724	76.1311	83.4701	80.9952	94.1791	84.956	83.5058	77.1697	79.8981	81.4607	79.173	81.7789	93.0529	85.63	82.2544	77.7436	113.134	91.127	95.5799	91.3441	86.8269	79.6538	88.7219	84.5593	76.6139	100.025	96.0118	86.2307	80.1966	80.5285	92.0918	81.2743	83.1753	91.9161	94.4885	82.7856	78.5799
ILMN_1791933	99.861	101.764	103.92	101.265	101.075	114.995	100.295	100.838	109.856	101.635	103.181	103.029	96.756	98.568	87.7552	102.228	101.728	103.531	91.4838	102.025	96.197	95.5866	100.158	106.053	102.358	106.054	97.4974	102.681	106.563	98.5249	95.9796	103.153	97.5244	102.951	108.164	103.79	97.594	103.411	95.0151	95.0152	96.7368	98.7714	101.118	95.942	98.7044	102.963	100.397	102.523	101.158
ILMN_1791945	98.5965	103.73	105.945	106.002	108.632	106.898	104.053	113.683	100.052	99.5449	100.989	89.5404	94.372	108.076	100.057	101.41	94.9618	102.722	111.822	111.724	102.76	106.589	95.2966	108.607	96.7573	103.681	108.429	111.932	111.218	101.213	102.164	98.1152	106.052	107.413	107.159	101.026	107.749	100.678	102.478	108.792	102.747	110.98	93.9708	111.048	100.232	109.81	102.341	103.419	104.539
ILMN_1791949	107.152	157.355	119.288	110.245	127.418	125.491	99.5927	94.4999	150.128	131.283	153.676	177.372	151.421	142.454	191.454	152.372	136.66	131.456	107.643	154.533	138.681	147.109	152.973	148.474	153.997	157.588	174.19	166.305	136.989	152.464	138.552	116.049	166.962	152.882	126.103	172.443	170.256	247.407	205.488	159.973	155.449	193.947	168.328	166.6	145.395	155.811	316.987	331.939	142.593
ILMN_1791951	129.348	134.485	114.172	128.927	125.817	114.995	142.033	130.186	105.872	124.89	123.561	111.48	110.25	120.468	125.669	127.131	112.988	120.739	118.69	110.324	117.132	116.225	128.599	110.255	119.154	124.264	103.444	117.794	118.407	120.357	115.012	119.303	101.492	115.618	126.103	112.154	127.286	117.464	125.102	113.426	119.058	108.997	116.675	111.398	118.735	113.049	103.038	114.058	133.912
ILMN_1791955	87.2581	83.3773	82.3491	85.0404	87.2	85.7294	87.1133	89.4655	89.9287	87.7087	84.4738	92.0018	86.1839	83.1503	103.42	83.0819	89.2241	84.3865	84.5813	86.5181	81.6451	74.9744	89.4885	82.3784	89.665	79.6049	79.344	87.0545	86.0395	87.9603	84.3236	79.6666	84.1289	90.2073	90.4084	90.918	76.2298	86.8869	84.7669	80.9885	92.2347	80.5285	91.2306	83.066	80.6652	87.3177	93.7566	87.5815	84.9974
ILMN_1791962	94.846	111.981	101.265	97.9585	91.907	100.962	99.5927	99.4291	103.669	97.4558	107.711	93.441	95.2036	102.415	103.42	98.9944	101.728	98.7575	104.233	91.9746	105.199	103.438	100.535	106.053	102.358	96.5896	100.153	103.692	97.3932	102.334	104.656	95.1511	98.3571	99.1099	97.2184	101.026	98.0217	91.2324	102.58	102.805	95.1106	110.01	101.743	107.323	98.9208	93.7471	106.095	96.1078	99.5157
ILMN_1791967	107.152	105.065	102.605	104.618	101.075	110.291	101.031	105.277	121.234	108.133	105.364	103.029	107.15	109.708	117.564	109.619	109.956	113.532	99.968	93.3681	105.199	100.249	106.781	104.425	113.041	106.882	107.596	105.924	102.594	107.034	95.4112	107.421	103.791	108.176	110.898	111.157	108.849	110.784	105.31	105.79	99.8121	107.235	110.797	106.024	115.396	100.277	100.503	112.163	102.767
ILMN_1791968	113.13	114.297	105.945	108.826	105.119	98.3523	108.031	108.526	111.471	106.594	122.509	105.521	108.792	103.223	109.241	106.219	105.442	105.089	100.852	106.59	99.3696	101.491	99.8889	99.7276	118.256	105.242	110.883	106.291	95.9568	97.3345	106.348	114.223	106.052	105.075	98.6141	96.0111	100.468	109.715	98.4323	105.79	94.0032	107.235	89.195	95.1099	96.6888	110.489	98.594	95.5043	106.5
ILMN_1791980	97.3964	94.694	102.605	96.6274	87.9435	94.4223	104.053	96.5225	90.1413	95.2983	97.4648	101.414	91.2069	104.006	85.8192	90.9899	91.306	105.089	80.8506	94.1128	90.3787	95.8383	98.5265	97.2232	93.7383	95.1874	100.333	91.8748	92.9112	99.6912	99.5098	99.8186	104.537	95.2601	98.9952	89.6992	91.9529	97.3925	91.5056	100.563	95.4029	93.7513	92.5941	85.7757	87.324	95.8635	93.6491	97.7398	100.333
ILMN_1792002	101.844	100.448	103.92	98.6291	102.449	101.58	103.333	103.104	97.9816	98.8088	104.652	103.824	85.736	99.3058	105.002	92.5013	100.252	92.2426	99.1212	104.308	105.199	96.0816	94.8092	93.279	101.047	90.5539	96.2159	105.211	104.829	97.4331	110.653	91.75	90.5366	96.5923	103.393	99.3216	87.8965	96.2147	90.9732	104.87	98.986	87.2818	91.5626	86.4806	92.9988	93.049	97.1556	98.3987	93.3875
ILMN_1792012	96.7511	107.79	96.0787	99.9941	93.8071	102.842	101.799	97.2548	97.2688	105.165	96.6751	95.5053	97.57	94.0993	93.473	89.1196	92.7134	102.722	93.9258	96.4065	95.5084	99.6692	93.9252	98.3077	94.3302	98.2253	91.9177	92.6013	93.101	88.1684	99.0369	95.671	93.3028	96.5226	99.2716	94.5991	92.6148	87.611	89.3546	86.3309	85.003	90.7143	87.8894	84.0879	91.1217	85.3385	95.8286	95.3016	92.8916
ILMN_1792014	127.64	171.082	151.447	145.516	139.282	129.981	130	122.502	143.351	152.117	141.908	134.923	141.761	145.147	135.62	120.357	172.578	158.384	153.953	119.218	117.132	126.104	128.599	121.961	127.664	143.027	150.247	128.789	136.989	173.1	162.02	153.692	123.47	130.668	149.514	128.051	148.452	135.024	135.925	158.039	151.905	132.901	164.827	174.136	161.527	164.321	130.659	155.625	161.71
ILMN_1792031	95.4393	101.764	94.1282	97.9585	94.4403	96.9937	99.5927	97.2548	93.362	97.4558	98.1438	104.655	99.9879	98.568	111.005	99.7858	94.1791	100.329	102.607	100.479	103.598	98.3077	100.732	94.9974	99.7409	96.0231	104.183	108.363	90.7803	100.646	98.2375	105.717	94.1807	105.075	98.5171	107.418	98.0217	106.617	95.5839	106.807	97.6787	99.4897	104.574	110.336	106.815	102.503	97.2649	100.26	96.5818
ILMN_1792039	103.835	116.965	104.59	136.771	101.075	99.5968	97.4739	111.864	105.872	113.609	103.941	100.606	111.734	112.223	92.6448	115.935	108.416	120.739	107.643	118.581	112.214	117.421	112.334	119.338	107.322	116.558	110.061	90.8371	108.481	107.034	110.653	95.509	117.907	108.925	113.691	107.418	109.848	111.866	112.329	97.9921	124.912	116.873	110.797	115.536	123.85	102.618	115.149	114.058	114.504
ILMN_1792053	160.654	134.485	129.418	120.18	132.922	201.339	112.494	113.683	127.185	133.074	110.03	114.214	114.776	130.654	119.653	129.963	95.6711	134.305	119.693	109.584	128.85	112.158	139.255	119.338	131.673	124.264	134.297	118.872	124.672	134.041	129.273	114.223	109.111	119.769	109.999	122.684	118.848	107.707	118.076	126.983	107.131	118.928	123.676	112.487	104.183	109.236	108.022	104.859	118.505
ILMN_1792057	118.836	111.981	111.698	118.935	113.375	104.119	109.707	120.896	150.128	120.756	110.03	106.38	111.734	104.773	113.699	114.936	112.208	102.722	109.34	124.483	110.491	103.541	115.229	110.255	119.154	101.371	98.4837	116.726	101.902	107.98	109.792	112.44	108.394	105.075	126.103	113.127	120.124	110.784	134.422	128.053	118.309	122.191	118.278	121.703	115.396	108.331	125.09	140.85	112.154
ILMN_1792072	277.405	255.274	195.858	147.313	262.88	246.64	123.356	116.954	297.012	251.634	425.558	328.594	424.746	223.108	142.841	243.696	468.414	325.084	222.442	232.849	221.381	227.772	249.821	115.803	395.442	386.007	235.144	385.695	325.286	266.842	239.17	128.866	231.221	380.55	110.898	280.857	237.682	105.527	123.605	275.092	292.166	488.025	410.159	260.793	258.205	279.101	136.161	156.579	209.824
ILMN_1792075	108.607	104.385	99.9566	101.265	113.375	108.263	119.82	100.838	104.357	106.594	106.126	100.606	95.2036	98.568	104.198	99.7858	102.485	103.531	106.762	99.6682	107.853	104.798	122.006	108.607	95.2942	100.665	99.1909	109.224	100.75	103.146	94.9047	103.153	108.394	100.644	101.159	107.418	114.063	93.0757	131.226	102.415	107.131	99.2859	109.833	103.96	111.29	113.049	104.769	94.5926	105.459
ILMN_1792076	144.364	113.484	116.035	124.021	115.128	141.488	118.291	107.678	121.234	136.714	110.03	129.389	137.038	138.367	142.841	102.228	153.821	157.224	205.961	300.001	135.005	120.103	135.327	112.944	126.631	138.113	136.817	153.339	174.624	125.841	133.898	118.176	290.329	118.022	115.464	161.697	140.155	140.255	115.51	149.882	131.372	110.01	152.714	136.846	134.548	150.33	116.272	112.163	133.912
ILMN_1792078	616.233	556.391	407.593	403.953	500.719	743.949	541.795	410.194	520.65	575.983	540.443	453.305	531.685	768.137	438.409	705.001	413.556	576.201	508.342	431.477	710.738	688.975	653.467	579.675	538.987	517.368	483.334	646.327	693.551	392.514	387.739	570.101	420.537	624.604	577.867	525.681	525.299	453.32	506.352	355.378	360.644	396.188	363.203	566.877	537.253	417.097	553.664	530.567	559.534
ILMN_1792088	113.947	151.606	159.955	183.033	137.443	154.529	196.708	249.649	150.128	124.89	114.758	106.38	158.85	135.539	119.653	107.065	143.976	130.1	110.948	97.2553	126.03	120.103	141.606	159.033	106.472	143.966	141.685	110.08	112.141	127.247	141.671	149.358	109.111	99.1099	131.399	130.356	158.6	161.655	211.341	133.191	143.021	124.174	133.384	158.179	156.085	143.711	115.149	124.994	161.71
ILMN_1792092	339.832	323.215	338.494	337.141	375.007	368.039	378.581	347.509	345.072	362.806	424.644	353.947	414.027	402.126	333.77	405.815	347.87	338.762	437.269	508.508	375.709	308.324	375.204	324.619	450.433	334.209	341.285	383.3	368.454	325.669	371.035	416.897	430.357	422.13	388.466	366.321	370.577	377.366	428.108	398.8	355.632	377.534	363.927	379.063	379.319	372.872	369.999	437.652	432.611
ILMN_1792094	115.643	122.54	124.754	108.131	105.119	100.962	106.43	115.7	105.086	113.609	109.257	94.1728	110.995	108.885	111.005	107.898	109.956	102.722	113.495	113.826	114.001	101.213	107.748	103.604	104.808	114.001	110.883	103.692	117.311	106.079	103.834	119.303	111.922	122.157	116.499	99.1196	101.727	110.784	116.76	104.87	116.563	108.997	108.018	105.201	111.29	119.648	106.986	123.808	113.289
ILMN_1792107	105.119	114.297	119.288	112.566	122.225	108.916	115.697	118.164	109.856	120.756	136.479	134.923	120.02	120.468	156.68	161.274	133.961	128.738	169.488	157.576	119.331	120.103	114.305	127.131	148.222	121.254	128.857	135.411	152.104	146.866	159.205	131.304	150.155	141.801	189.201	132.933	125.849	136.421	152.511	121.625	151.905	135.063	133.384	130.019	137.19	127.458	155.639	156.579	128.611
ILMN_1792110	389.648	342.259	436.251	514.129	339.244	341.16	392.657	420.282	345.072	346.382	230.804	260.228	312.355	328.566	369.874	352.725	323.711	377.516	332.361	372.176	378.798	364.357	348.317	276.24	227.853	344.898	412.977	354.817	379.852	407.464	377.592	402.052	384.903	233.815	406.416	388.286	420.399	453.32	524.946	414.846	451.922	430.273	432.505	383.401	358.873	394.512	343.396	337.975	455.526
ILMN_1792124	124.178	103.091	115.066	112.566	122.225	118.83	166.915	110.953	108.292	127.911	119.139	110.63	105.564	130.654	106.634	107.898	122.79	119.68	124.993	116.446	118.162	121.497	106.081	114.763	104.808	121.254	119.8	107.974	110.286	113.741	118.923	108.247	109.111	113.35	112.737	125.393	109.848	119.832	112.329	114.363	111.511	117.97	114.295	117.852	116.478	114.754	115.149	110.273	108.751
ILMN_1792125	96.0933	121.353	102.605	98.6291	165.97	102.159	102.57	100.139	94.023	103.115	103.941	100.606	93.59	101.64	90.3511	98.2473	101.728	99.5495	90.591	94.8718	112.214	99.0071	96.2022	95.9994	106.472	98.4747	92.8867	102.681	112.141	97.6252	104.656	104.892	95.0463	104.35	98.8066	103.79	96.3383	98.8953	105.082	99.2554	94.0032	92.9901	90.666	102.562	92.0811	91.1264	114.09	93.8644	90.5613
ILMN_1792135	229.129	219.545	276.669	287.367	219.232	192.011	229.068	234.748	189.436	169.595	221	222.363	216.023	168.998	221.4	206.215	191.471	197.514	276.866	209.321	177.697	182.157	168.21	213.721	213.93	211.973	245.569	212.195	195.368	229.166	265.13	201.468	237.08	220.591	216.693	235.595	225.116	221.38	208.421	255.056	217.832	238.306	234.598	209.432	223.114	222.738	242.848	254.497	238.712
ILMN_1792138	113.947	115.138	176.61	168.598	158.145	116.849	110.581	122.502	122.637	131.283	175.079	139.565	125.556	141.1	191.454	160.132	116.012	116.391	179.576	164.981	135.005	133.931	139.255	187.772	170.896	133.773	127.388	184.426	167.255	163.608	147.651	145.605	162.093	161.763	143.529	110.211	105.84	132.293	114.448	129.071	140.734	155.683	126.013	125.511	118.735	131.084	130.659	121.589	121.526
ILMN_1792144	114.74	113.484	107.368	114.93	114.204	114.995	115.697	150.295	111.471	120.756	115.553	119.439	111.734	118.175	107.503	104.618	109.956	104.303	101.712	108.885	109.562	113.134	114.305	114.763	105.637	109.232	109.238	121.21	130.792	105.17	119.926	110.688	101.492	111.878	104.322	104.648	109.848	103.661	109.17	98.841	108.094	111.93	104.77	117.852	105.815	106.437	109.071	105.535	113.289
ILMN_1792150	105.119	112.744	93.5363	97.9585	93.1475	92.6303	96.7025	100.139	93.362	88.1011	90.7978	109.797	91.9737	90.9823	103.42	98.9944	106.918	103.531	96.5391	90.7039	95.8552	108.39	95.679	97.7088	99.4703	98.6401	99.9815	99.0387	105.674	93.1808	93.2811	90.5713	109.111	97.5014	94.9934	101.026	95.9611	88.146	98.3318	100.858	106.234	107.235	82.5926	100.503	101.849	102.053	93.0084	105.535	99.051
ILMN_1792152	118.836	121.353	129.418	124.021	119.606	126.982	118.291	124.277	114.189	123.324	114.758	121.988	109.526	120.468	105.806	118.163	112.208	111.765	109.34	114.462	133.521	111.157	114.305	121.961	121.41	118.3	111.764	104.827	123.338	114.763	125.731	114.223	108.394	117.215	109.108	128.051	109.848	143.56	150.145	115.35	109.875	115.761	110.797	110.81	115.396	109.998	115.149	119.314	113.289
ILMN_1792165	109.299	113.484	97.3892	136.771	106.595	102.842	113.516	110.131	99.3669	105.165	111.54	112.384	96.756	113.109	109.241	110.423	108.416	96.2943	105.885	106.59	109.562	105.631	111.365	114.763	104.808	108.437	108.429	107.419	106.563	112.763	108.094	110.688	106.052	104.35	109.999	89.3206	102.515	98.6981	106.25	105.79	101.053	115.761	102.555	102.115	106.043	109.623	110.042	103.419	110.998
ILMN_1792168	560.701	489.706	864.257	901.6	587.576	527.43	754.079	708.459	485.057	427.691	628.226	729.984	311.52	448.411	683.194	888.588	353.534	497.425	1231.8	1143.46	488.257	523.765	525.779	574.323	637.875	490.398	584.475	521.267	399.932	493.245	512.59	789.405	1146.77	653.12	740.71	617.839	615.609	763.791	743.42	510.637	402.299	642.061	519.149	656.282	630.119	488.436	778.631	742.512	785.098
ILMN_1792172	83.2659	96.5729	91.7961	92.8063	94.4403	79.5243	94.7028	95.2058	90.5018	86.4605	97.4648	85.0038	95.2036	90.6468	84.1027	103.057	88.722	86.2168	93.077	89.4896	92.5925	87.7754	80.2714	92.2491	91.7394	93.4678	92.8867	85.409	87.9959	91.4863	91.0247	83.401	95.0463	92.4717	89.6265	94.5019	86.3266	91.6254	102.074	84.2682	91.7422	95.6169	83.9706	88.3879	88.4897	86.1076	98.1977	84.3688	92.8916
ILMN_1792173	247.783	231.75	187.442	207.064	316.218	265.929	335.967	355.946	295.66	299.84	336.531	294.564	242.682	249.939	269.979	268.207	228.336	244.089	210.274	312.74	282.518	290.377	288.615	369.835	295.255	294.515	271.96	399.887	357.154	317.271	319.379	318.2	338.266	296.141	301.221	259.549	298.567	389.514	374.692	245.003	265.472	260.221	248.979	309.435	287.122	295.908	240.859	244.67	318.375
ILMN_1792176	210.721	194.418	211.094	231.095	236.311	188.26	278.573	330.279	237.973	204.796	254.873	255.782	203.178	208.5	221.4	188.614	186.614	209.925	179.576	222.942	199.355	210.11	180.461	234.545	269.632	271.223	242.437	231.685	198.304	280.056	290.655	347.724	228.336	264.073	278.575	233.716	289.17	308.275	316.302	255.056	236.54	227.046	231.193	260.793	243.084	256.723	270.701	248.173	286.092
ILMN_1792182	193.37	189.203	105.279	105.276	118.376	113.359	109.707	101.573	202.294	134.887	156.535	157.721	166.511	240.769	111.924	103.057	147.282	130.1	190.722	232.849	171.591	176.451	142.731	127.131	163.928	185.899	212.616	815.379	387.492	249.535	222.648	126.314	223.145	159.222	140.985	179.584	182.786	119.832	115.51	275.982	297.976	153.148	138.457	288.326	254.973	256.723	152.422	166.16	234.836
ILMN_1792186	103.835	99.1474	106.657	106.002	110.926	108.916	106.43	100.838	100.052	106.594	104.652	105.521	109.526	107.24	95.932	112.163	105.442	94.0432	102.607	104.308	104.391	117.421	103.976	115.803	110.593	99.1925	105.048	110.998	98.8862	102.715	99.2754	104.003	106.052	102.181	104.322	105.573	114.063	106.617	104.754	103.808	96.7368	107.235	102.646	107.101	106.376	106.54	113.104	110.273	101.751
ILMN_1792190	96.7511	108.476	98.6746	99.3004	97.7322	106.177	107.196	101.573	105.086	101.635	100.989	100.606	105.564	97.0234	94.2788	102.228	102.485	103.531	96.5391	101.271	101.872	96.3262	101.954	104.425	102.358	100.665	105.885	97.1981	95.0333	99.785	99.6663	108.247	96.6594	102.951	106.168	115.041	108.849	97.7797	101.449	109.711	108.094	101.464	94.893	103.337	107.152	112.724	101.423	98.5787	96.3656
ILMN_1792191	90.9314	95.9583	94.7503	98.6291	91.907	100.279	89.8634	81.3791	94.023	95.4398	94.7942	98.9171	79.3311	95.0516	87.8344	85.3664	93.4192	91.6692	89.6864	94.1128	82.9251	91.6923	91.674	90.7049	88.1729	86.3605	95.1436	90.514	105.674	83.8475	94.1548	101.458	80.8033	86.5823	88.8246	89.8887	85.0999	91.529	86.9699	99.8564	89.5126	79.5235	81.4798	93.9022	81.4994	100.891	84.5726	83.2049	83.2985
ILMN_1792207	104.46	120.21	105.945	105.276	106.595	109.615	113.516	109.328	109.856	105.165	110.03	113.301	107.15	102.415	114.533	99.7858	119.289	114.499	95.6696	107.385	101.872	103.746	100.158	112.044	103.127	99.1925	104.183	107.311	94.0876	115.777	102.164	105.717	106.846	98.4434	102.468	111.157	103.535	100.999	112.329	112.551	88.128	99.2859	108.122	104.873	105.23	88.4318	113.104	99.1463	98.8642
ILMN_1792242	109.994	101.764	108.747	106.002	103.103	104.119	130	116.954	107.5	108.866	112.311	119.439	128.597	114.999	151.226	114.936	125.329	105.089	107.643	100.479	119.331	108.39	110.482	102.026	113.041	126.609	104.183	109.224	100.75	102.98	111.463	131.304	113.303	115.618	120.655	115.041	125.849	167.106	164.371	126.983	141.496	148.904	132.642	124.254	140.866	129.201	171.719	150.802	118.505
ILMN_1792254	99.861	104.385	100.603	102.604	101.075	98.9503	108.882	95.2058	98.6673	105.165	104.652	108.925	103.179	97.8145	98.3929	96.6795	105.442	87.2459	88.8338	107.385	98.312	95.8383	106.893	99.7276	103.983	102.883	92.0925	100.397	108.481	95.5818	96.2076	97.2468	103.791	99.8665	97.733	95.3293	101.314	100.895	98.6365	94.9062	95.6921	97.6297	88.3181	93.2945	96.0376	99.6554	97.801	98.5787	104.539
ILMN_1792256	115.643	111.203	103.305	96.0059	107.293	110.291	97.4739	97.9879	102.257	96.7719	93.6331	136.248	204	130.654	113.699	145.847	166.633	132.841	133.196	108.885	135.005	98.39	119.505	100.471	103.983	159.23	127.388	136.425	139.394	139.207	155.44	139.565	127.246	105.847	126.103	151.198	144.304	169.381	125.102	193.344	181.337	174.647	240.027	134.241	153.953	179.227	116.272	113.118	130.336
ILMN_1792265	110.733	99.7863	111.698	109.529	109.4	105.476	119.82	111.864	110.644	102.375	100.989	114.214	106.338	106.384	117.564	104.618	103.217	98.7575	97.4198	109.584	133.521	112.158	103.347	111.1	98.1106	104.456	103.444	104.133	108.481	109.913	114.067	117.046	96.6594	100.644	118.532	102.881	110.899	104.567	106.987	103.34	110.687	129.801	119.818	109.8	112.07	103.187	116.272	108.402	118.505
ILMN_1792268	113.947	112.744	110.879	115.848	110.185	110.291	108.031	115.7	106.692	119.574	107.711	108.925	111.734	107.24	116.482	113.1	111.428	110.939	109.34	108.885	107.853	131.975	113.352	111.1	115.61	106.882	117.556	106.291	107.563	102.429	108.924	118.176	100.724	111.878	113.691	110.211	107.749	109.715	110.17	115.35	110.687	112.859	104.77	108.432	101.168	112.502	115.149	114.058	108.751
ILMN_1792270	113.13	121.353	129.418	110.975	117.229	107.596	174.543	126.109	114.189	103.819	114.758	118.379	121.635	108.885	139.564	109.619	137.538	123.352	135.257	132.086	101.872	111.157	115.229	107.774	113.041	134.876	109.238	153.339	139.394	108.927	117.988	173.025	126.608	99.1099	175.283	105.573	134.443	122.585	129.619	133.191	140.734	140.172	131.904	136.846	134.548	128.325	126.45	121.589	113.289
ILMN_1792276	111.533	127.948	98.6746	103.971	106.595	114.995	95.3886	101.573	102.257	113.609	105.364	105.521	117.035	118.175	124.274	142.541	131.347	124.645	101.712	94.8718	116.138	98.0684	113.352	109.424	139.246	131.643	141.685	110.08	96.9402	111.804	118.923	104.892	90.6298	120.542	96.6923	117.249	114.063	106.617	109.17	117.562	143.782	146.356	157.561	123.028	118.735	111.972	108.022	103.988	94.9891
ILMN_1792283	105.119	101.764	105.279	106.002	99.6663	107.596	103.333	122.502	102.257	98.8088	105.364	95.5958	117.035	112.223	105.806	107.898	109.206	101.113	113.495	104.308	119.331	107.511	106.893	99.0393	101.047	114.001	103.444	114.714	115.138	104.361	111.463	104.003	119.214	102.951	118.532	102.881	114.063	104.567	114.448	112.551	114.125	105.587	119.818	111.048	106.595	111.972	102.238	109.341	96.692
ILMN_1792296	100.536	93.4215	97.3892	101.265	101.075	104.119	104.772	118.164	100.052	95.7104	95.0823	98.1132	102.372	100.1	97.5594	97.4636	89.7179	97.9464	93.9258	95.6017	92.433	97.1124	91.1421	96.7157	101.462	90.5539	94.6393	88.3126	95.6711	92.5172	91.2776	91.0933	102.257	93.5818	91.5734	104.648	102.515	95.2945	90.115	99.5559	100.625	108.099	94.5956	94.9979	90.2153	95.5574	100.29	89.714	95.6764
ILMN_1792301	97.3964	105.065	101.265	103.301	102.449	103.487	101.799	107.678	103.669	96.7719	103.941	91.9254	94.372	103.223	107.503	103.057	94.1791	99.5495	110.139	101.271	111.376	107.511	95.679	102.797	100.147	103.681	97.6582	107.311	84.1473	101.68	103.834	103.153	103.029	93.3685	90.5072	93.0069	107.749	106.617	101.872	95.0152	114.125	106.853	102.064	110.929	110.147	107.07	98.9944	102.523	109.846
ILMN_1792305	221.183	185.23	235.611	251.88	207.664	223.336	252.217	325.944	207.089	172.876	247.173	280.294	209.683	225.132	271.943	297.522	195.577	211.05	269.682	434.417	246.048	208.894	231.214	264.429	227.101	179.396	187.739	240.582	216.48	207.635	214.556	310.083	462.058	262.724	231.136	217.637	193.267	323.1	324.555	213.144	203.831	223.073	223.626	191.509	202.715	199.61	292.055	277.303	208.58
ILMN_1792314	758.415	714.195	643.844	660.151	715.873	840.525	627.501	663.601	647.922	752.596	660.984	578.89	898.223	916.543	809.202	1026.64	1189.63	827.251	869.675	692.946	661.135	811.687	737.107	602.684	665.296	875.844	882.132	811.277	969.957	716.598	833.913	760.456	650.816	705.022	862.172	872.825	776.671	745.37	824.066	972.505	787.245	985.824	1305	826.72	858.472	925.075	760.284	616.451	829.228
ILMN_1792317	108.607	108.476	106.657	102.604	104.417	115.944	105.6	110.953	107.5	101.635	113.18	103.824	103.179	104.006	97.5594	107.065	102.485	101.91	100.852	100.479	107.853	104.024	101.954	103.604	117.459	97.3647	105.048	110.998	95.6711	97.1341	98.5523	111.601	101.492	114.171	100.416	103.79	112.99	103.145	100.464	103.34	105.006	116.873	115.844	103.337	101.057	103.076	102.029	100.161	101.258
ILMN_1792323	184.112	178.373	153.225	217.66	135.394	186.954	101.799	152.419	130.651	131.283	103.941	100.606	150.678	186.399	225.898	107.065	225.785	149.051	142.03	113.171	184.595	197.781	202.945	102.026	108.971	174.616	154.525	104.384	122.012	158.247	161.08	112.44	116.479	118.022	136.16	162.832	151.142	110.784	154.805	164.952	161.186	117.97	226.39	169.116	179.938	164.321	126.45	158.477	157.704
ILMN_1792344	113.947	124.933	120.528	110.245	117.229	111.762	115.697	122.502	112.401	121.956	110.03	102.221	108.792	115.951	120.876	117.06	116.012	120.739	116.038	106.59	116.138	115.075	127.25	120.619	109.75	111.572	106.718	112.818	110.286	120.357	114.067	127.603	115.78	113.35	115.464	106.502	116.419	133.631	128.074	104.87	114.125	119.936	112.554	101.804	133.165	115.667	111.05	112.163	118.505
ILMN_1792347	102.523	111.203	103.305	108.826	110.926	99.5968	105.6	114.624	105.086	111.189	109.257	95.6823	103.946	109.708	101.729	111.276	98.6742	110.939	108.469	113.826	112.214	104.798	107.748	107.774	110.593	110.067	105.885	109.224	108.481	98.4372	94.6533	104.892	115.78	108.176	112.737	136.984	108.849	114.986	114.448	116.502	121.532	117.97	109.833	113.465	117.541	119.648	104.769	115.017	108.751
ILMN_1792353	159.099	151.606	164.851	156.461	164.014	154.529	184.757	146.143	173.019	161.407	167.438	155.634	152.848	152.899	187.583	177.047	153.025	141.083	162.207	161.874	156.17	155.932	125.867	145.112	175.312	135.977	158.55	170.006	160.138	140.408	122.256	145.605	180.966	165.119	148.641	138.266	145.689	140.255	150.145	137.451	136.957	147.205	141.247	150.264	138.451	123.503	165.072	160.371	124.876
ILMN_1792356	127.64	119.078	112.568	122.594	116.166	109.615	101.799	105.277	116.294	116.396	127.917	120.606	109.526	108.885	120.876	150.201	106.918	103.531	110.948	112.438	108.709	99.6692	131.219	108.607	114.703	118.3	109.238	146.36	143.876	108.927	103.834	106.55	106.052	129.809	105.235	109.274	114.063	107.707	101.973	126.983	111.511	161.665	148.904	103.86	116.478	122.435	104.488	111.202	107.638
ILMN_1792363	101.844	107.056	164.851	108.826	105.839	108.263	101.031	100.838	103.669	94.4928	105.364	105.521	100.791	104.773	99.24	192.613	106.918	106.805	92.2857	98.1029	86.1516	109.281	107.748	101.272	99.5621	95.3553	105.048	98.3987	95.4867	102.62	102.973	104.003	109.111	105.075	137.277	101.946	96.8506	2598.06	3410.01	101.371	92.4378	107.235	109.833	102.011	97.396	102.277	99.0931	133.246	102.345
ILMN_1792382	121.447	123.731	116.035	124.021	128.819	138.286	155.838	115.7	122.637	143.783	135.242	119.439	113.991	112.223	118.595	112.163	120.906	113.532	104.233	108.885	116.138	115.075	129.908	114.763	113.041	116.558	114.497	113.727	118.407	112.763	118.923	109.848	119.214	124.779	106.168	123.894	116.419	112.858	116.76	114.363	121.532	116.873	119.019	115.536	110.872	114.754	106.986	112.163	135.751
ILMN_1792383	107.912	103.73	168.195	151.161	102.449	114.161	102.57	100.838	102.997	111.982	101.724	107.24	113.252	108.076	141.826	124.282	110.671	105.089	119.693	119.218	103.598	104.798	107.748	128.965	112.23	97.4456	112.633	111.932	113.134	107.034	106.348	170.064	125.96	105.847	181.248	101.026	108.849	126.861	131.226	106.807	105.35	113.81	118.278	121.703	108.255	95.334	236.929	260.076	115.711
ILMN_1792384	188.173	179.775	450.45	306.736	186.405	190.786	376.827	455.816	224.021	177.664	217.633	216.485	294.794	187.52	509.395	287.74	248.463	204.27	182.516	185.702	158.476	184.89	188.679	232.438	231.655	200.862	205.022	253.756	221.316	190.47	204.214	257.976	204.507	237.558	241.257	186.947	170.256	997.207	1160.09	211.481	198.818	265.383	248.979	217.336	176.585	219.355	578.373	887.749	190.33
ILMN_1792389	365.329	405.403	123.251	170.253	283.734	264.662	111.528	109.328	281.916	357.769	214.303	132.121	128.597	212.766	152.371	113.1	126.232	217.699	107.643	100.479	294.063	335.186	236.508	203.455	277.402	240.367	278.848	110.08	95.0333	196.852	189.127	147.511	100.724	241.312	166.314	304.046	297.519	140.255	106.047	236.882	250.45	121.084	126.807	264.175	302.931	226.961	104.678	98.2155	187.607
ILMN_1792396	108.607	102.454	101.265	102.604	101.762	97.6974	104.772	96.5225	97.9816	107.364	103.181	104.655	95.2036	105.558	99.24	101.41	105.442	101.113	105.885	103.569	101.005	101.213	107.748	96.7157	99.4703	113.235	113.528	104.468	109.37	101.399	103.834	106.55	99.9445	105.847	99.9469	104.648	97.1667	98.9932	90.3301	93.8877	95.0073	107.235	96.1995	94.9979	98.5949	92.3357	99.6744	105.535	110.998
ILMN_1792400	113.947	105.065	116.035	125.82	105.119	118.83	114.545	105.277	111.471	106.594	111.54	105.521	106.338	109.708	103.42	112.163	115.263	111.765	105.045	98.8899	107.853	100.7	109.576	112.044	103.983	112.456	114.497	99.8006	102.958	100.449	110.653	106.55	98.3571	108.176	108.164	111.157	101.521	135.024	151.343	111.647	98.986	108.997	101.958	106.991	104.784	106.962	152.422	650.339	109.846
ILMN_1792404	9238.09	9267.41	9883.79	13067.2	7711.48	8290.85	7214.09	5842.32	9612.9	8587.31	14610.8	13707.8	11795.4	9411.9	6134.98	5364.88	13016.5	10734.6	558.715	4511.15	7984.03	8955.72	9177.09	16726.9	16439.8	10213.5	9855.97	7196.56	6106.13	13363.8	15554.3	17697.9	4605.98	16067.7	14014.1	9380.36	9255.28	8192.5	6857.99	10134	10181.1	7660.5	7407.61	7969.69	7860.56	10195.4	2596.08	2810.55	7475.61
ILMN_1792409	146.247	129.57	206.214	235.748	122.225	151.504	192.132	239.138	166.461	140.313	106.126	231.309	203.178	155.292	166.52	234.282	180.086	147.887	136.274	111.724	196.272	200.289	154.103	256.813	111.419	196.531	208.858	107.207	114.125	181.692	165.817	191.633	113.938	121.321	221.117	181.662	170.256	162.713	119.287	159.973	165.742	187.203	220.847	167.856	176.585	169.933	112.105	96.9917	179.372
ILMN_1792415	272.211	304.894	222.811	215.081	247.12	275.967	254.225	224.629	213.551	202.423	351.355	320.314	232.25	225.132	221.4	259.342	252.225	237.62	240.915	382.71	210.779	208.894	227.083	305.09	366.095	232.797	231.029	275.188	270.81	236.877	269.04	366.447	370.232	369.361	357.948	258.477	256.379	232.767	284.073	272.407	299.416	308.759	291.367	277.491	276.016	295.083	262.358	261.961	289.821
ILMN_1792419	111.533	104.385	90.4251	104.618	97.7322	94.4223	92.6887	100.838	81.6245	88.0222	86.122	97.2974	95.9833	93.011	85.3818	93.7348	89.0576	93.9606	83.6637	92.1443	92.5925	97.1124	94.9045	95.4754	95.1169	85.9965	90.3584	86.5469	105.674	89.5377	109.792	97.2468	87.7162	91.6335	92.1039	101.026	96.8506	96.5043	92.0274	87.8748	96.2044	81.6424	91.7787	86.0084	98.4846	98.8326	93.0084	87.9018	84.2645
ILMN_1792423	104.46	108.476	103.305	100.641	104.417	100.279	102.57	100.838	107.5	102.375	101.724	100.606	98.3546	102.415	107.503	97.4636	109.956	99.5495	98.2831	105.042	97.7301	99.4366	108.638	107.774	104.808	104.456	101.002	106.826	110.286	104.263	110.653	92.2298	98.3571	106.634	101.614	102.881	106.732	94.8785	111.283	91.7954	104.63	100.408	96.9942	98.9626	90.6732	101.519	103.633	104.348	106.5
ILMN_1792432	129.348	124.933	123.251	107.414	137.443	157.474	115.697	136.887	151.806	145.5	105.364	107.24	108.792	113.109	115.478	112.163	109.956	105.089	114.286	115.161	113.059	111.157	116.282	109.424	114.703	109.232	104.183	102.499	114.125	111.804	114.067	103.153	103.791	108.176	112.737	102.881	107.749	114.986	100.946	108.792	119.058	100.512	106.559	115.536	109.712	104.59	108.022	114.058	109.846
ILMN_1792433	114.74	88.8367	99.9566	91.5368	88.0811	102.159	96.7025	93.1432	91.415	100.932	98.7782	116.327	113.991	88.5363	98.3929	99.7858	98.6742	94.3036	110.139	98.8899	96.8088	97.8245	110.482	104.425	103.127	87.5346	96.306	97.6	102.862	96.0832	108.094	92.634	104.537	102.951	110.898	96.1739	99.1497	100.025	104.754	97.6054	108.094	101.04	109.833	109.701	114.315	115.667	101.023	110.273	95.485
ILMN_1792435	162.213	146.746	176.61	151.161	181.129	163.477	135.908	187.529	173.019	179.223	223.585	165.697	136.256	161.361	161.931	153.462	173.42	134.305	153.953	156.966	178.883	169.137	185.625	193.515	201.871	151.07	149.088	197.942	164.158	137.965	152.574	205.364	175.863	225.673	171.717	153.512	148.452	155.51	148.91	139.345	137.706	151.452	149.685	125.511	151.833	155.022	145.816	148.846	126.76
ILMN_1792437	89.6195	86.6826	91.1441	86.2813	91.907	90.3431	94.0386	114.624	94.6556	90.4543	103.181	94.7467	83.3974	90.3912	94.2788	91.5464	91.2214	96.2943	91.4838	97.2553	90.3787	99.3561	98.9937	96.6323	93.4802	94.7725	96.0346	92.155	87.3963	105.17	95.8244	95.671	97.5244	87.8632	97.1136	84.2782	91.7642	99.4987	87.3253	99.3562	99.5094	97.952	92.5941	97.3291	93.3102	101.414	86.2782	84.4622	94.7869
ILMN_1792449	106.462	105.742	103.305	106.002	104.417	103.487	112.494	103.827	112.401	103.115	101.724	104.655	108.792	118.175	105.002	103.87	105.442	107.641	104.233	117.937	115.062	114.047	99.534	110.255	108.971	108.437	113.528	108.363	101.1	112.763	106.348	109.066	116.479	106.634	100.236	99.3216	105.308	103.661	103.767	97.708	99.404	89.9381	99.0917	101.804	100.834	104.49	100.921	85.6172	99.051
ILMN_1792455	181.265	179.775	127.811	109.529	112.487	124.037	94.7028	96.5225	174.651	150.539	1315.87	732.041	619.871	193.113	266.048	114.017	701.382	187.878	487.696	1373.44	156.17	188.84	141.606	98.6653	1287.29	598.948	182.603	234.632	266.68	181.692	187.258	123.894	1460.64	1552.53	126.103	203.099	175.276	216.769	208.421	223.073	212.954	192.277	358.888	153.703	175.44	210.926	152.422	129.787	172.511
ILMN_1792456	163.781	132.8	161.581	124.021	165.97	133.231	153.08	167.69	180.976	166.28	162.011	154.592	175.566	160.104	117.564	173.861	180.086	156.064	173.483	146.74	161.934	142.356	161.013	176.225	154.749	164.387	145.409	170.946	140.561	158.247	153.537	132.522	168.177	162.418	120.655	117.249	120.124	122.585	139.995	133.191	136.207	117.97	140.541	116.671	139.676	137.788	154.576	142.895	132.082
ILMN_1792461	110.733	105.065	100.603	102.604	123.824	111.762	101.799	102.333	116.294	103.819	104.652	103.029	103.179	112.223	113.699	111.276	105.442	114.499	105.045	106.59	109.562	102.462	103.53	111.1	101.648	101.371	108.429	104.047	101.8	103.229	103.834	101.458	109.111	111.878	108.164	111.157	108.849	102.58	108.257	93.0124	102.951	112.859	94.5956	106.665	104.477	102.277	109.071	107.384	108.751
ILMN_1792473	1257.08	1092.99	432.688	323.91	1177.79	1095.5	922.447	540.006	1521.34	1460.58	534.042	1033.48	2151.19	1440.62	953.612	513.304	2035.14	1891.28	1724.77	1631.97	1511.14	1360.45	1126.2	508.451	644.531	1459.04	1324.71	2031.09	2272.03	1479.95	1163.56	499.7	1602.91	600.517	453.445	1486.36	1464.11	361.229	457.425	1434.5	1147.21	748.439	1346.31	1613.37	1231.43	1348.66	735.819	771.767	1560.81
ILMN_1792489	2380.13	1917.81	1854.16	1614.47	2379.75	2476.7	2029.47	1686.46	2672.81	2828.54	3606.65	3366.67	3659.01	2845.52	2957.69	2447.53	3906.65	2871.79	4882.04	3208.24	2724.07	2547.7	2479.65	2215.31	3872.59	3548.58	2669.92	3804.74	5228.79	2476.18	2671.43	2191.41	3390.91	3849.96	2237.28	2436.89	2137.16	1728.76	1846.09	2459.52	2217.06	2576.14	3882.21	2528.27	2424.77	2607.37	2732.15	2548.91	2159.46
ILMN_1792495	229.129	241.552	194.499	228.731	302.165	269.713	189.745	175.777	253.75	207.155	485.709	303.995	190.745	296.874	166.52	107.065	149.769	156.064	131.27	126.543	287.752	228.932	291.641	228.174	503.057	289.189	324.378	171.889	173.571	273.999	231.336	322.66	122.33	512.498	201.036	382.951	393.013	283.165	222.884	245.003	235.04	273.952	215.238	435.906	389.987	243.885	318.876	312.969	478.827
ILMN_1792497	154.422	143.767	179.837	132.437	160.119	158.946	164.271	169.743	158.439	147.215	230.804	218.442	159.55	168.998	205.83	193.641	187.423	161.88	193.313	215.499	150.161	155.932	154.103	219.39	248.197	131.643	140.469	245.92	229.514	139.207	150.625	183.713	216.063	238.807	198.661	151.198	156.222	137.769	151.343	131.055	142.259	219.898	165.513	147.822	148.656	135.079	180.682	194.654	130.336
ILMN_1792506	597.332	669.72	790.592	536.441	659.903	694.268	564.459	365.607	409.658	740.824	104.652	123.214	209.683	395.029	599.229	465.505	166.633	410.557	1311.11	409.953	699.905	861.069	764.391	500.908	107.322	366.418	669.594	691.105	513.101	641.508	553.184	455.319	424.562	111.878	691.973	584.172	697.256	483.39	785.611	1012.4	925.695	232.641	222.933	655.237	725.237	940.91	718.27	709.713	575.789
ILMN_1792508	5380.84	6099.14	5969.33	6556.24	5855.7	5898.48	5904.69	5676.33	5969.26	6014.74	4889.07	5033.69	6225.5	4850.08	4941.99	5410.65	5549.92	6187.76	5089.87	3625.59	5641.53	5665.67	5707.42	5123.43	4861.91	5789.52	6217.86	4032.71	4103.27	5988.37	5561.18	5863.44	3582.65	4940.6	5721.37	5966.82	5561.68	5607.44	6502.04	5706.17	6051.33	5113.74	5876.5	6162.53	6015.89	5835.92	4560.68	4388.88	5636.2
ILMN_1792518	197.26	190.513	190.322	175.305	186.405	196.729	132.758	165.605	182.477	186.706	232.678	186.937	173.958	199.773	214.197	157.877	175.936	164.232	179.576	261.977	198.328	208.894	179.411	171.969	181.242	167.098	171.973	222.703	212.479	191.385	160.142	150.258	235.896	204.521	132.547	157.05	166.608	125.323	142.541	138.418	158.289	180.186	188.797	150.264	134.548	159.898	133.46	143.9	153.511
ILMN_1792528	15691.1	15758.3	19288	16369.1	18198.1	17260.3	18019.8	16989.8	21657.4	15156	18795.2	19664.6	23573.6	15790.1	16569.1	16828.2	24862.3	17284.5	17372.3	13838	16112	14920.2	16534.2	16068.4	18706.8	23075.9	16508.1	17338.5	19295.7	15953.3	16663.4	17785.9	15328.3	18651.6	17358.1	15922.7	17711.7	20081.5	18711.8	16488	18173.6	16952.4	20852.8	15960.5	14562.6	16186.7	18221.5	17725.6	16258.4
ILMN_1792532	90.2865	93.4215	92.9796	90.9176	104.417	87.7473	93.3562	91.2602	92.0372	93.0469	87.8204	98.1132	95.9833	90.6468	112.794	93.2456	101.728	91.8884	101.712	105.042	98.2146	101.585	91.3213	96.4675	92.3442	99.1147	97.4974	95.0031	94.1866	99.8788	90.5691	103.153	106.052	100.644	97.3225	96.0111	101.624	100.788	110.17	105.79	115.704	101.675	99.396	96.2575	97.9347	101.728	109.071	111.202	100.543
ILMN_1792538	215.986	212.168	140.679	121.374	204.594	225.892	236.601	113.683	256.826	269.676	174.098	306.046	233.823	255.825	202.982	180.049	319.193	314.971	253.819	566.433	233.394	206.455	223.022	150.109	199.532	248.945	223.037	326.663	452.094	212.851	202.319	162.654	541.428	182.681	154.807	218.534	217.417	129.705	134.422	242.28	208.763	119.936	161.487	244.998	206.023	215.126	171.719	148.846	209.824
ILMN_1792540	105.821	99.1474	105.279	85.185	96.4025	96.2965	112.494	97.2548	100.052	94.3496	95.0099	105.521	106.338	99.3058	96.7669	94.4843	94.9618	92.8679	92.2857	96.4065	96.5414	105.631	105.358	96.7997	104.808	97.109	96.4848	102.225	101.1	94.583	106.348	90.5713	100.724	101.416	99.088	95.6756	114.063	93.7751	97.0504	92.6231	101.155	91.0329	93.3156	101.263	99.8759	97.7161	97.483	107.384	96.4729
ILMN_1792547	80.4121	89.5669	94.7503	82.9971	95.107	83.1574	87.5324	93.1432	87.5068	87.6308	84.7837	81.6767	99.9879	88.8354	89.493	87.9586	90.7887	91.9601	87.908	94.0142	89.6016	93.8582	84.8196	90.621	85.4971	92.2927	85.5819	97.3001	95.7651	84.4264	91.9867	85.4568	85.2941	85.2841	89.9201	75.621	79.8381	86.5754	90.3301	78.713	85.9349	83.0186	85.8888	79.9469	76.5889	86.8779	86.2782	85.9166	86.5044
ILMN_1792550	100.536	93.4215	94.7503	102.604	93.1475	95.6773	99.5927	94.4999	101.528	98.0967	106.944	110.63	96.756	113.109	105.806	98.9944	101.728	101.91	100.852	100.479	95.5953	95.8383	93.2867	101.272	96.0267	96.4256	105.048	109.224	101.483	106.079	91.359	103.153	99.1522	99.1099	96.7963	103.79	90.2182	102.295	98.9562	102.805	92.8667	91.8393	107.315	95.4311	98.1526	98.2391	89.8413	90.4598	96.5818
ILMN_1792551	96.7511	97.2134	92.9796	91.5368	96.4025	100.279	90.7497	92.5249	102.257	101.635	102.455	90.289	100.791	106.384	87.8344	95.8881	94.9618	109.238	93.077	100.479	116.138	140.716	97.9896	102.797	99.0333	106.054	110.061	87.7813	97.7682	103.933	118.923	103.153	86.1983	94.6743	106.168	100.109	104.924	110.784	114.448	112.551	110.687	98.2609	110.797	113.465	113.377	108.331	94.7958	89.1866	106.5
ILMN_1792553	99.861	92.8048	103.305	92.1691	107.944	98.3523	103.333	104.54	96.5589	86.8538	103.941	94.1728	90.3754	88.9838	87.4339	100.608	96.3389	96.2943	88.2825	88.2481	95.9412	86.732	89.6991	93.2079	100.945	96.2644	115.459	98.7522	93.4871	101.773	100.579	95.509	97.5244	94.4586	94.6977	97.9154	90.9747	89.5039	89.5728	91.6099	100.949	91.9347	87.5701	97.5355	93.1015	100.891	90.6925	84.1835	101.158
ILMN_1792568	135.206	124.933	151.447	187.172	143.083	156.005	196.708	126.109	134.378	153.659	142.884	123.214	116.286	124.55	117.564	134.552	114.404	120.739	126.233	128.649	135.005	139.073	136.69	128.965	130.603	127.704	130.257	111.932	127.123	123.043	115.012	125.059	122.33	132.35	137.277	136.984	141.542	136.421	132.847	126.983	119.804	128.735	134.868	134.241	129.1	119.648	140.005	124.994	132.082
ILMN_1792570	99.861	103.73	99.9566	99.9941	91.2899	95.6773	95.3886	94.4999	105.086	97.4558	99.5168	99.7467	93.59	97.0234	115.478	95.8881	99.473	102.722	102.607	93.6271	101.872	105.631	98.9016	102.797	99.3785	103.681	103.444	109.224	98.5128	99.133	95.1574	98.9614	103.029	98.4434	98.9014	96.1739	105.84	89.6172	96.5965	95.125	92.0373	94.0792	96.6829	107.904	92.2868	104.2	93.5413	89.714	94.3828
ILMN_1792571	103.835	101.109	90.4251	91.5368	93.8071	94.4223	84.699	86.0315	95.2932	100.932	92.6011	104.655	95.9833	97.8145	91.8526	93.5734	105.442	96.2943	110.948	102.025	91.4222	106.589	99.8889	95.3203	95.8725	106.054	97.4168	96.5841	96.5554	108.927	108.094	94.1132	94.1807	92.4717	98.0324	97.0687	102.911	98.7973	101.242	108.792	105.35	94.3946	106.756	101.486	103.427	103.611	103.997	89.6089	100.75
ILMN_1792587	748.241	806.844	805.486	853.335	864.994	836.988	866.854	764.113	889.675	766.982	801.163	681.258	841.93	797.846	765.459	720.303	801.524	758.863	896.5	699.359	931.415	842.924	920.484	775.219	856.578	787.722	833.069	837.593	779.966	861.262	822.013	722.968	674.561	904.001	742.129	810.097	768.74	630.98	704.97	836.579	889.418	693.91	812.933	838.813	874.077	852.897	538.906	536.783	768.341
ILMN_1792589	94.2428	103.73	92.3929	96.0059	94.4403	117.765	104.772	97.2548	89.5152	97.4558	91.7577	99.7467	110.995	100.1	121.943	92.2646	103.947	108.435	98.2831	98.1029	101.005	108.39	101.762	104.425	101.648	95.1874	84.2361	97.8831	113.134	97.1341	109.792	94.1937	93.3028	102.181	109.999	102.881	107.749	99.8147	95.24	105.79	112.414	108.099	113.415	99.8654	105.23	105.744	108.022	100.655	98.8642
ILMN_1792592	105.821	109.803	103.92	93.4707	103.103	105.476	107.196	97.2548	105.086	105.841	101.724	94.0133	105.564	104.006	98.3929	103.057	102.485	97.1292	103.451	88.2481	103.598	106.589	97.9896	100.471	97.5068	99.6841	96.3957	98.3987	84.1473	98.1709	93.7537	98.9614	100.724	96.736	102.468	103.79	104.348	106.617	105.423	98.841	109.875	106.468	103.636	102.115	98.813	105.009	97.3742	98.4888	112.154
ILMN_1792597	199.905	137.915	188.893	166.99	179.321	143.125	187.283	248.125	151.806	196.267	179.015	199.488	205.637	235.365	146.757	187.646	192.286	172.441	199.222	194.521	214.999	187.539	178.353	240.824	231.655	211.973	184.653	173.77	191.539	193.201	176.724	144.633	193.173	202.639	156.565	215.824	206.508	232.767	259.095	234.217	233.552	239.122	225.01	193.711	214.702	214.282	231.136	260.076	208.58
ILMN_1792603	125.872	116.041	133.196	120.18	120.894	115.944	130	107.678	128.889	133.074	122.509	116.327	108.792	114.073	109.241	111.276	126.232	124.645	113.495	105.803	118.162	114.047	113.352	108.607	116.568	102.883	119.8	127.663	115.138	120.357	121.045	117.046	106.052	114.171	110.898	109.274	116.419	113.895	119.287	112.551	117.475	107.235	106.463	115.536	106.043	105.843	111.05	100.946	113.289
ILMN_1792607	94.846	98.512	99.2982	121.374	98.3517	98.3523	99.5927	94.4999	113.305	103.115	102.455	107.24	95.2036	107.24	111.924	97.4636	97.1235	96.2943	114.286	103.569	107.853	86.2749	97.7407	102.026	100.669	106.882	102.489	95.3049	99.7422	91.6585	99.6663	105.717	109.805	97.832	102.468	100.109	107.749	103.661	95.5839	101.16	95.8928	102.375	98.2899	98.2374	112.205	106.437	116.272	104.079	96.3656
ILMN_1792620	107.152	107.79	111.698	112.566	103.103	108.263	108.882	107.678	110.644	111.982	107.711	112.384	120.02	119.316	123.021	119.192	121.889	119.68	117.863	112.438	115.062	126.104	131.219	130.718	113.875	114.852	112.633	116.726	109.37	127.247	96.2076	117.046	115.78	102.951	117.526	117.249	115.243	119.832	135.925	128.053	125.669	125.271	121.537	125.511	120.085	119.648	121.441	113.118	114.504
ILMN_1792622	101.844	98.512	105.279	106.725	99.6663	108.263	111.528	106.05	111.471	107.364	109.257	94.7467	116.286	102.415	107.503	103.87	91.2214	105.924	95.6696	102.796	106.937	104.024	92.4503	99.7276	106.472	106.054	104.183	107.419	101.588	102.715	95.6629	94.6968	104.537	99.8665	105.235	96.2553	110.899	108.753	97.9313	99.9575	102.747	113.81	109.833	95.1099	105.115	107.396	110.042	99.0456	117.04
ILMN_1792635	81.0977	82.3501	78.3683	88.4732	89.4666	81.1352	83.9104	79.0798	83.0176	85.4208	81.4916	74.8163	114.776	79.2323	84.1847	79.9883	82.9123	94.7627	83.428	83.3197	76.6619	81.3244	84.9189	88.182	86.0404	88.1648	86.615	88.9498	90.2804	88.4831	88.3272	82.8869	84.2169	82.0394	82.9523	80.556	96.4365	86.9901	79.5428	80.5416	82.6225	97.1929	83.2637	82.8899	96.1395	79.8009	93.6491	90.0305	87.9592
ILMN_1792651	135.206	131.183	126.284	128.927	143.083	126.982	119.82	150.295	125.528	147.215	132.766	121.988	113.991	130.654	109.241	143.649	110.671	116.391	106.762	114.462	120.639	122.977	123.249	123.528	128.644	117.408	114.497	105.117	135.759	119.18	121.045	121.741	119.214	120.542	126.103	123.894	108.849	118.588	115.51	121.625	117.475	110.01	115.08	120.352	123.85	105.94	121.441	108.402	118.505
ILMN_1792660	203.954	183.886	245.292	275.463	149.648	178.308	223.341	282.856	158.439	174.491	210.931	203.588	199.861	219.024	212.366	509.388	213.688	170.112	236.686	243.925	181.21	187.539	184.602	166.171	195.601	168.017	146.661	221.157	202.306	168.82	173.721	243.349	224.881	216.73	206.593	148.971	141.542	154.474	188.697	155.232	161.186	188.057	224.319	151.435	150.778	175.573	187.986	177.222	140.98
ILMN_1792663	91.4818	99.1474	98.0366	88.969	90.2894	94.4223	103.333	101.573	93.362	103.819	93.4256	93.1198	96.756	93.9444	90.3511	85.14	100.996	100.329	94.7918	88.8624	90.1801	87.1981	90.4953	97.1384	100.588	99.867	95.9438	91.7777	90.8794	96.1687	100.859	98.9614	95.0463	100.644	99.3634	99.3216	95.1207	88.8191	102.478	108.792	105.127	95.1991	109.833	98.1377	96.4602	96.4823	86.6894	95.8091	92.5016
ILMN_1792669	193.37	199.592	219.339	165.433	193.203	190.786	250.218	260.423	192.108	216.796	169.293	157.721	194.846	211.706	199.159	184.799	180.086	181.526	161.356	165.607	211.831	230.096	220.007	277.298	177.899	183.148	203.062	231.685	179.83	190.47	189.127	272.584	182.078	182.681	310.636	222.964	241.199	271.362	228.625	213.144	197.366	249.106	208.148	200.358	211.482	194.12	179.584	184.97	241.315
ILMN_1792671	179.786	190.513	201.146	205.7	223.429	178.308	192.132	187.529	185.357	171.243	170.236	177.372	160.997	187.52	195.314	193.641	148.942	186.839	201.736	253.845	206.591	211.323	198.858	256.813	152.437	170.815	192.907	174.705	152.104	219.118	183.508	216.651	257.732	176.861	215.94	191.245	169.023	152.348	172.018	157.09	184.519	181.977	187.293	174.136	202.715	164.321	185.97	169.146	186.238
ILMN_1792672	291.147	293.003	283.517	280.211	351.15	312.79	434.307	416.508	314.64	323.985	487.48	404.021	269.025	356.232	735.229	464.545	269.298	320.999	622.912	993.357	416.789	403.597	318.162	255.727	519.132	286.516	287.613	492.755	475.583	381.213	335.341	424.113	889.122	500.009	388.466	322.205	362.298	332.482	360.694	347.008	339.425	404.61	359.604	341.153	395.797	345.838	460.145	422.359	347.623
ILMN_1792679	507.132	507.214	371.243	348.682	540.609	515.157	449.424	354.55	519.273	402.673	990.758	1040.01	599.742	561.196	444.688	566.47	623.109	464.014	1953.35	1565.07	397.943	388.736	491.608	328.796	903.714	450.399	447.276	1183.85	905.502	538.112	563.168	557.762	1576.93	850.876	496.289	500.547	518.167	302.554	290.61	666.207	633.821	419.591	436.329	559.417	535.325	602.849	296.95	320.747	553.726
ILMN_1792681	250.794	260.308	389.508	547.001	272.001	224.612	322.861	484.604	271.906	224.2	773.281	587.191	282.859	266.23	428.716	584.28	232.571	264.462	329.811	362.128	211.831	219.664	216.012	348.601	736.688	356.55	312.681	594.488	515.92	351.971	294.181	527.971	349.989	643.604	590.19	286.662	305.94	548.018	557.763	291.525	290.699	413.793	404.74	307.347	299.985	333.226	457.488	389.675	284.837
ILMN_1792682	104.46	109.146	106.657	104.618	107.944	100.279	106.43	98.7177	111.471	101.635	135.242	108.078	133.138	100.1	102.596	103.057	133.961	128.738	135.257	124.483	97.7301	106.589	112.334	95.9246	114.703	110.067	110.883	110.08	109.37	100.547	131.559	100.649	129.087	120.542	94.9934	109.274	105.84	100.788	115.51	120.49	118.309	93.2004	115.844	108.334	106.266	110.093	101.825	98.5787	101.553
ILMN_1792689	454.127	529.449	777.925	467.579	967.931	848.759	2773.09	2454.6	607.64	782.644	550.576	556.69	298.162	441.83	706.047	782.802	443.217	787.88	566.631	495.494	606.969	780.011	857.35	933.228	526.32	423.347	702.323	477.069	464.318	686.232	896.779	2198.05	525.951	573.731	1128.77	719.523	822.393	1567.99	1700.05	661.098	860.358	452.191	374.95	499.607	675.541	748.48	619.135	789.327	501.569
ILMN_1792710	113.13	129.57	142.482	209.776	113.375	120.07	98.2433	110.953	143.351	124.89	150.717	136.248	295.638	184.152	135.62	164.742	161.626	185.796	177.564	152.113	143.602	131.975	133.941	176.225	149.091	164.387	149.088	186.937	168.301	179.583	190.999	134.978	180.406	156.743	173.509	166.155	156.222	222.283	241.222	172.755	163.426	223.867	232.557	155.929	139.676	186.104	162.94	170.151	148.936
ILMN_1792712	109.994	104.385	105.279	99.9941	128.819	99.5968	94.0386	141.759	107.5	104.497	120.222	103.824	98.3546	110.544	105.806	99.7858	106.179	100.329	100.852	108.156	104.391	105.631	101.482	103.604	108.971	107.688	104.183	110.998	102.183	100.743	102.164	104.892	94.1807	110.387	100.688	96.5075	105.308	101.288	98.8479	96.061	100.406	99.1835	99.2959	112.487	96.4602	112.283	102.936	106.41	97.9715
ILMN_1792726	107.912	104.385	108.747	103.301	105.839	96.9937	101.031	103.827	98.6673	103.819	110.03	106.38	105.564	108.885	153.494	145.847	103.947	107.641	138.258	108.156	110.491	112.158	104.064	123.528	115.61	113.235	116.479	129.94	149.043	107.98	109.792	184.627	115.155	116.433	174.399	120.561	128.675	125.323	112.329	115.35	115.704	140.172	122.265	112.487	111.527	110.792	144.69	126.204	106.5
ILMN_1792733	1180.07	1249.93	509.675	409.667	911.952	765.469	1298.63	870.597	1349.66	913.621	1137.17	1034.57	633.279	2005.67	601.038	670.424	392.856	743.613	586.266	1043.36	1111.74	886.52	648.544	120.619	715.855	1050.76	1152.36	150.743	142.801	1649.72	1591.12	470.471	1070.71	790.811	444.927	1589.24	1771.85	797.558	449.949	1838.46	1579.09	1350.46	422.52	1549.62	1395.38	1615.18	1243.46	1050.93	2223.72
ILMN_1792736	93.6415	102.454	101.915	101.914	100.372	95.6773	105.6	91.2602	99.3669	103.819	95.682	94.1728	93.59	90.8162	90.3511	82.4866	94.9618	94.4846	88.3766	99.6682	89.8876	92.8501	95.4907	93.791	91.5757	100.665	94.3062	100.224	105.674	100.16	89.2937	106.55	99.1522	95.1092	97.6313	99.2242	86.2184	83.2089	90.115	87.0315	79.6151	90.1634	89.985	95.2194	93.3102	96.705	92.508	94.9998	95.0897
ILMN_1792741	518.694	557.563	2156.49	1385.32	681.365	562.285	2154.13	2359.11	489.14	625.474	206.566	221.381	350.374	661.115	1085.69	587.982	215.43	554.168	388.647	445.675	766.943	853.61	507.785	612.339	202.646	497.936	536.738	422.986	223.19	573.088	516.145	964.378	449.724	185.439	1108.53	603.28	671.262	6766.19	8594.32	600.054	730.216	433.541	292.852	456.918	449.052	537.241	1626.2	2777.9	751.471
ILMN_1792744	116.661	120.21	110.879	132.437	117.229	110.981	119.82	112.796	115.242	108.866	110.03	115.221	107.15	111.373	104.198	119.192	113.684	114.499	106.762	124.483	116.138	112.158	110.482	106.053	113.875	106.054	116.479	106.917	118.407	107.034	109.792	109.066	112.627	105.847	121.746	115.041	106.732	105.527	119.287	119.416	115.704	116.873	114.295	115.536	110.362	112.392	117.489	113.118	106.5
ILMN_1792747	100.536	100.448	105.279	104.618	108.632	102.842	100.295	103.104	109.055	92.3043	101.724	102.221	99.9879	94.64	111.924	93.2456	103.217	105.924	109.34	95.6017	103.598	118.733	111.365	100.471	102.358	100.24	106.718	105.658	111.218	103.063	114.067	105.717	100.724	102.951	105.235	99.3216	110.899	97.1743	100.152	106.807	96.6301	101.253	106.273	95.3263	100.946	107.287	114.09	101.343	98.8642
ILMN_1792748	9126.33	8202.99	10910.5	9348.24	6610.36	6510.79	7244.09	9811.57	9508.79	10150.2	6123.34	9564.42	5665.57	10456.4	7865.77	6510.36	5018.62	10120.2	2143.11	1880.78	9289.3	10180.6	6675.27	7188.06	5219.21	4722.93	6643.83	1738.85	2252.85	9603.22	7773.09	1649.39	1875.32	4665.45	3970.07	6905.44	7219.95	5789.08	1285.83	4756.37	5023.53	7976.75	8057.41	6600.52	6945.11	4400.92	8715.07	7176.72	7577.78
ILMN_1792752	105.821	99.7863	103.305	100.641	110.926	118.83	104.772	110.131	97.9816	111.982	100.258	103.029	109.526	100.882	104.198	112.163	99.473	110.106	105.045	106.59	101.005	114.047	103.347	104.425	103.983	102.081	107.596	104.554	108.481	109.913	93.9925	102.288	106.846	109.674	109.999	105.573	103.223	107.707	106.987	107.812	103.577	106.158	103.434	102.794	99.5528	108.934	115.149	108.402	113.289
ILMN_1792757	102.523	104.385	109.47	110.245	114.204	105.476	107.196	115.7	103.669	104.497	109.257	113.301	101.575	107.24	114.533	115.935	106.918	106.805	105.885	108.885	106.937	97.2941	100.831	116.947	103.127	106.882	102.673	104.384	102.862	102.525	116.948	103.153	106.846	101.416	97.8338	114.069	108.849	109.715	98.5338	96.5567	100.949	100.616	101.532	102.222	104.784	109.528	102.029	112.163	106.5
ILMN_1792777	93.0936	109.146	108.747	124.021	105.119	100.962	108.882	104.54	122.637	109.667	118.178	101.414	101.575	102.415	107.503	102.228	97.9079	103.531	107.643	98.8899	98.593	100.158	107.748	104.425	109.75	102.883	101.405	106.106	101.483	99.9726	100.955	107.421	101.492	105.847	100.236	97.3642	101.521	111.866	108.257	100.957	112.414	96.5518	102.736	102.332	97.2846	90.8183	104.288	102.337	98.4774
ILMN_1792799	84.7157	97.8671	84.0818	84.7533	87.3346	82.1811	77.6869	95.2058	78.5416	84.4711	81.3741	85.1659	91.9737	82.0655	91.1459	86.3023	92.7134	82.0949	101.712	96.4065	92.3553	84.4955	81.8149	93.9442	87.0998	84.3289	86.1397	98.9417	79.9409	84.037	86.0669	80.576	88.0707	93.4393	86.5314	80.6194	81.1456	81.188	82.1531	95.6617	85.1211	82.1408	88.8624	96.6871	80.7997	88.319	90.8987	105.535	74.4453
ILMN_1792800	96.0933	95.9583	98.0366	107.414	95.756	100.279	97.4739	97.9879	99.3669	96.2058	101.724	106.38	100.791	96.2773	88.6324	95.8881	138.396	101.91	96.5391	87.7466	95.5084	96.0816	94.3608	95.9246	92.2707	102.883	101.002	97.1981	96.153	91.8272	90.1815	96.4112	94.1807	95.8179	104.322	102.881	99.3676	94.4343	91.7167	100.563	94.2188	89.2653	101.85	103.86	98.7044	98.5362	102.029	98.9478	95.485
ILMN_1792812	116.661	107.056	106.657	102.604	108.632	106.898	101.799	106.05	106.692	98.8088	108.474	99.7467	103.179	108.076	109.241	103.87	113.684	110.939	100.852	108.885	115.062	107.511	102.146	98.2278	103.127	92.7074	108.429	111.932	114.125	105.17	113.16	98.1152	103.029	95.658	104.322	107.418	102.71	100.999	112.329	103.808	109.875	96.9783	109.833	103.756	101.619	107.824	122.659	107.384	112.154
ILMN_1792820	131.191	153.155	133.196	159.529	127.418	115.944	115.697	152.419	109.055	136.714	170.236	141.505	145.052	173.839	190.487	225.012	136.66	128.738	296.876	213.641	171.591	127.864	124.516	153.21	189.261	162.626	160.642	233.895	229.514	158.247	168.734	183.713	212.438	166.516	198.661	157.05	151.142	199.264	203.528	183.591	139.973	177.447	162.145	149.061	170.781	190.958	201.642	212.361	152.029
ILMN_1792825	778.711	786.08	733.768	631.165	651.803	746.336	1022.78	1035.8	859.524	783.946	888.258	948.997	1102.59	742.093	853.878	1007.21	1042.68	804.676	712.694	809.768	719.412	735.515	749.804	822.907	888.047	946.673	882.132	1151.32	1155.57	891.018	947.529	1379.19	924.647	956.933	1310.86	886.174	1008.05	1021.73	1100.28	883.596	911.191	891.226	1027.45	933.539	910.773	849.653	1399.81	1342.78	849.93
ILMN_1792837	589.766	700.909	696.324	579.864	680.029	638.759	773.512	675.373	825.12	769.595	725.403	642.519	614.009	754.643	854.771	526.982	544.104	635.901	609.046	790.323	792.544	834.346	620.052	683.387	620.122	837.884	758.069	654.131	724.529	753.071	805.031	740.95	835.022	608.132	777.611	763.683	893.962	980.772	877.746	763.899	874.894	734.135	646.874	798.607	770.827	812.104	743.69	745.023	840.143
ILMN_1792860	118.836	122.54	151.447	205.7	164.014	121.378	207.38	154.61	148.447	136.714	126.74	125.491	137.038	128.921	148.929	125.69	147.282	132.841	145.587	150.907	153.831	127.864	127.25	121.961	143.145	137.058	135.577	170.946	146.992	142.67	111.463	158.516	143.364	146.552	153.925	129.204	137.35	139.051	160.673	133.191	127.941	148.054	151.222	154.817	137.19	142.859	155.639	179.214	133.912
ILMN_1792882	108.607	115.138	116.035	130.514	112.487	108.916	108.882	113.683	124.001	104.497	116.387	130.734	112.508	117.043	100.057	107.898	103.947	113.532	116.946	109.584	112.214	114.047	113.352	105.237	107.322	114.001	103.444	114.714	110.286	110.875	105.472	116.049	110.478	108.176	116.499	102.881	112.99	105.527	111.283	106.807	111.511	114.773	114.295	120.352	114.315	105.94	113.104	108.402	114.504
ILMN_1792885	443.888	393.7	367.546	311.64	441.729	311.566	411.973	181.705	509.651	420.16	712.938	681.258	539.387	424.743	604.646	438.266	696.717	575.147	813.215	686.556	329.181	295.23	267.686	186.575	539.773	505.51	468.754	1658.26	2367.73	454.728	489.16	218.144	633.359	505.259	226.855	371.546	391.999	206.157	242.206	420.48	437.707	457.821	565.21	447.486	378.348	426.809	451.3	554.894	330.012
ILMN_1792905	105.119	101.764	98.0366	93.4707	98.3517	103.487	104.053	103.827	92.6995	101.635	95.9708	120.606	94.372	92.8627	90.3511	96.6795	94.9618	103.531	99.1212	102.025	99.3696	91.8498	91.4987	106.053	100.755	103.681	95.7621	101.744	104.829	102.146	97.6128	99.8186	91.6617	100.644	92.2768	102.881	88.4243	98.7973	88.0215	98.2569	98.397	86.6266	100.712	100.606	102.599	99.1356	98.6941	95.7078	95.2891
ILMN_1792910	247.783	256.533	202.432	222.679	226.231	215.771	189.745	220.276	225.37	161.407	291.236	281.409	311.52	249.939	191.454	178.067	305.898	223.048	318.769	286.04	171.591	182.157	191.723	157.602	251.4	315.674	228.997	237.592	230.398	233.038	268.063	219.639	286.912	260.04	198.661	285.697	320.859	316.459	299.846	272.407	257.559	287.502	308.792	252.874	252.811	266.217	266.532	261.017	224.684
ILMN_1792922	118.836	132.8	140.679	114.93	130.542	113.359	116.945	150.295	138.104	115.448	106.944	117.339	127.079	120.468	127.989	108.746	121.889	128.738	127.452	137.051	116.138	105.631	114.305	132.484	107.322	113.235	121.086	117.794	122.012	143.739	112.339	119.303	139.283	103.678	114.54	116.161	118.848	110.784	96.7056	107.812	103.262	113.81	115.844	106.448	104.784	113.049	104.388	113.118	117.04
ILMN_1792927	111.533	116.041	131.209	132.437	110.926	116.849	142.033	114.624	124.001	112.799	119.139	112.384	114.776	113.109	105.806	110.423	112.208	107.641	114.286	105.803	107.853	115.075	109.576	121.961	113.875	120.304	125.974	111.932	117.311	105.17	107.228	109.066	107.636	111.878	119.586	120.561	107.749	113.895	120.683	115.35	120.629	110.98	109.833	103.652	114.315	124.578	111.05	116.042	106.5
ILMN_1792931	110.733	107.056	131.209	122.594	105.119	114.995	116.945	110.131	102.997	107.364	121.372	139.565	145.052	104.773	168.924	169.374	126.232	112.627	156.397	168.749	113.059	108.39	123.249	123.528	111.419	110.794	136.817	106.106	109.37	123.043	124.545	152.856	182.078	108.925	171.717	123.894	106.732	146.813	126.587	122.703	139.214	142.014	134.868	124.254	130.419	124.578	137.475	141.88	124.876
ILMN_1792933	93.6415	96.5729	91.7961	91.5368	91.2899	97.6974	100.295	87.9366	81.5185	89.4532	86.0431	94.1728	96.756	85.9802	91.8526	85.7506	92.7134	89.1946	83.8245	80.6226	92.2027	99.1868	90.4953	84.8531	88.8225	86.3605	81.5146	90.6214	92.4399	93.4701	84.412	97.2468	91.7497	93.1581	105.235	91.1796	92.6148	89.5039	96.7056	87.4451	81.5754	89.4872	87.2516	95.942	90.6732	94.0663	92.1382	91.5319	82.363
ILMN_1792947	97.9968	88.1552	90.4251	97.2827	97.7322	102.159	96.0433	91.2602	95.9519	107.364	91.6133	101.414	97.57	106.384	91.1459	91.3438	99.473	105.924	101.712	89.4001	96.2821	95.3223	97.6587	91.7053	91.4066	102.883	96.6614	93.6073	92.4399	92.0786	98.0054	100.649	88.8608	105.847	93.3857	94.0303	92.9056	95.9443	95.9111	87.1335	102.047	94.4961	90.666	101.486	96.3505	102.39	93.4334	92.5217	99.2365
ILMN_1792951	316.633	297.746	457.516	355.379	262.88	224.612	1058.02	787.691	348.069	279.24	393.401	520.866	351.262	292.821	408.224	334.042	384.547	300.06	228.328	263.853	255.615	267.618	237.587	338.214	358.46	329.781	258.959	456.142	359.971	292.828	356.014	364.88	279.474	357.247	467.595	311.74	317.65	718.814	799.36	321.214	319.908	334.944	312.312	318.836	301.949	309.664	506.336	602.798	381.588
ILMN_1792955	95.4393	103.73	96.7546	99.9941	105.839	102.159	100.295	103.827	99.3669	105.165	106.944	107.24	96.756	96.2773	107.503	106.219	101.728	101.91	102.607	93.2056	96.3677	91.2769	109.576	102.797	112.23	102.883	106.718	91.1593	98.6957	101.12	98.7134	98.9614	99.1522	108.176	98.9014	96.4213	101.829	94.8785	93.5973	94.5872	96.6301	93.529	103.02	101.15	95.2961	95.9617	86.4853	94.5926	90.5613
ILMN_1792959	113.947	107.056	110.206	130.514	125.817	114.995	118.291	130.186	114.189	114.502	116.387	111.48	110.25	124.55	100.877	107.065	108.416	118.593	102.607	103.569	113.059	117.421	119.505	115.803	108.971	106.054	106.718	105.483	106.563	112.763	119.926	119.303	111.205	111.083	94.7964	106.502	110.899	107.707	101.973	111.647	109.875	113.81	105.878	114.486	114.315	113.943	120.064	110.273	110.998
ILMN_1792960	81.793	85.9851	81.3807	81.5788	78.6351	82.6553	78.2031	75.839	89.5152	84.3937	75.1583	81.6158	77.1959	85.2446	76.3249	79.2868	77.6356	78.0088	76.476	74.6043	79.9678	82.0984	78.8113	79.6251	83.8345	80.7966	86.4241	79.0983	81.5502	79.1939	77.896	96.4112	92.5472	84.5433	80.2603	82.0719	89.4171	80.5596	80.3908	81.1392	103.96	80.9998	76.4586	78.8643	78.5214	77.4524	84.7828	81.6858	81.8186
ILMN_1792972	144.364	123.731	119.288	121.374	123.824	131.562	164.271	111.864	130.651	161.407	114.015	129.389	173.143	134.006	129.156	114.936	160.03	134.305	111.822	106.59	143.602	121.497	127.25	109.424	118.256	157.588	151.367	105.483	127.123	129.997	136.278	98.9614	122.903	141.801	107.159	120.561	124.36	94.7697	106.148	139.345	146.798	112.859	151.222	124.254	127.781	140.328	112.105	109.341	126.76
ILMN_1792978	105.119	116.965	98.0366	85.3303	110.926	100.279	101.799	106.847	105.872	104.497	99.5168	99.7467	106.338	139.738	96.7669	99.7858	128.914	122.016	105.885	102.796	102.76	99.0071	105.983	96.1508	105.637	115.717	100.066	107.419	107.563	107.98	101.406	98.9614	98.3571	105.847	100.793	102.881	106.732	108.753	92.3258	110.638	106.234	99.4897	103.537	105.819	101.619	103.509	105.286	96.0093	102.147
ILMN_1792979	92.5071	98.512	91.7961	95.3781	93.1475	89.3561	94.7028	92.5249	94.6556	86.7756	95.3026	100.606	93.59	98.568	92.6448	97.4636	103.947	105.089	97.4198	97.2553	84.8055	87.581	93.1925	96.3865	99.7409	87.7151	101.241	94.8991	101.284	102.525	93.36	91.4262	101.492	90.9846	103.393	92.0605	93.2013	97.6847	100.152	98.4419	94.0032	91.0329	105.362	97.6372	101.849	93.8522	96.8331	92.9709	102.659
ILMN_1792986	103.184	87.8123	100.603	110.245	99.6663	110.291	94.7028	107.678	95.9519	110.454	100.989	113.301	113.991	105.558	120.876	115.935	109.956	114.499	114.286	118.581	116.138	100.7	119.505	156.158	108.971	112.456	105.048	137.412	109.37	111.804	111.463	131.304	109.111	114.877	138.297	105.573	117.612	157.55	146.356	130.056	133.893	159.074	156.897	121.703	123.85	140.328	155.639	169.146	148.936
ILMN_1792990	99.2277	105.065	96.7546	97.2827	95.756	89.5799	90.4706	95.2058	99.3669	100.243	117.249	116.327	109.526	101.64	108.389	106.219	106.918	93.2229	113.495	109.584	96.112	97.4747	98.9016	116.947	136.309	100.665	97.9811	94.1828	105.674	111.804	99.9043	98.9614	122.903	127.242	104.322	111.157	103.846	104.567	119.287	107.812	110.687	111.93	114.295	112.487	111.29	125.606	109.071	106.41	113.289
ILMN_1792995	94.2428	89.5669	85.4903	83.579	96.4025	85.8725	83.1456	91.9179	84.971	87.553	90.1779	87.6857	84.7069	84.2623	83.4701	90.3631	86.0866	82.1587	86.3716	73.7691	76.2386	80.1434	81.1028	93.2079	83.4755	85.4457	78.3082	86.5469	89.1417	90.6521	87.1975	85.2898	97.5244	85.1198	81.9185	88.6629	84.2131	81.0471	81.1759	80.4677	81.0988	83.8741	81.166	80.9735	83.9959	81.4371	78.3401	81.9142	86.2905
ILMN_1792997	168.571	209.691	195.858	222.679	203.023	223.336	142.033	181.705	163.243	158.268	226.235	203.588	164.078	147.811	148.929	151.286	148.113	160.71	198.384	216.118	147.559	187.539	193.755	217.137	172.671	143.966	140.469	133.3	134.519	164.645	187.258	180.901	208.171	205.152	128.22	135.664	111.984	133.631	139.995	122.703	131.372	161.665	138.457	128.421	137.19	138.644	108.022	121.589	113.289
ILMN_1793002	154.422	117.953	184.475	138.713	154.047	129.981	121.508	150.295	158.439	147.215	240.356	180.664	152.848	128.921	135.62	146.94	143.976	166.591	179.576	160.026	150.161	155.932	151.839	146.798	257.796	154.354	153.5	152.477	185.818	150.156	139.618	167.181	180.966	258.042	166.314	151.198	174.013	194.277	168.2	167.939	164.961	193.113	183.496	176.598	151.833	160.754	183.899	212.361	163.04
ILMN_1793006	102.523	154.621	110.206	106.725	111.671	106.177	109.707	98.7177	107.5	100.932	110.03	104.655	103.946	103.223	109.241	113.1	97.9079	102.722	124.993	134.277	101.872	101.679	111.365	103.604	101.257	103.681	97.5779	133.3	123.338	105.17	92.3039	101.458	133.524	101.416	102.468	101.026	106.732	104.567	100.851	103.916	105.35	110.01	112.554	99.4026	95.7334	103.509	100.079	95.6061	100.647
ILMN_1793009	109.994	112.744	120.528	105.276	103.76	106.898	114.545	106.05	113.305	103.819	107.711	104.655	117.035	111.373	109.241	115.935	113.684	109.238	116.038	115.768	112.214	107.511	109.576	106.053	108.971	108.437	105.885	113.727	109.37	111.804	111.463	111.601	104.537	110.387	117.526	112.154	106.732	107.707	109.17	115.35	116.563	110.98	113.415	114.486	116.478	122.435	117.489	103.709	92.4066
ILMN_1793012	109.299	109.803	108.747	111.757	101.762	111.762	107.196	102.333	119.803	106.594	110.795	109.797	103.179	97.8145	112.794	114.017	102.485	101.91	104.233	110.324	113.059	122.977	111.365	91.6246	104.808	110.067	110.061	110.998	98.0576	115.777	110.653	111.601	111.922	107.413	108.164	100.109	104.534	109.715	102.174	110.638	99.8121	104.111	100.51	108.432	104.477	106.644	103.905	103.709	109.846
ILMN_1793016	106.462	111.203	131.209	105.276	108.632	99.5968	104.772	111.864	106.692	107.364	111.54	98.9171	100.791	101.64	111.924	100.608	98.6742	106.805	101.712	105.803	103.598	104.798	100.831	110.255	112.23	107.688	105.048	110.998	106.563	114.763	109.792	113.294	110.478	108.925	97.3225	87.6495	99.6714	102.68	98.7411	101.583	87.2375	104.023	94.7937	109.701	95.7334	101.834	90.0574	93.4534	92.6949
ILMN_1793017	213.37	193.119	213.479	204.334	196.538	170.011	227.174	255.793	221.21	210.722	310.008	319.289	292.255	228.164	228.624	282.864	254.125	235.51	229.995	265.726	214.999	188.84	236.508	227.095	296.037	328.897	292.444	912.198	741.027	287.978	313.596	313.028	307.424	301.964	364.561	269.979	317.65	369.357	369.098	369.52	314.308	326.222	330.294	285.098	325.502	384.075	355.703	348.395	224.684
ILMN_1793025	94.2428	95.336	91.1441	87.4979	89.9931	92.6303	93.3562	81.16	93.362	96.5354	99.5168	103.029	117.796	102.415	99.24	96.6795	92.7134	90.8867	92.2857	92.3983	100.159	97.1124	96.789	100.471	98.9535	89.2156	106.718	90.0911	98.1512	103.706	100.764	93.3053	90.6298	97.6741	90.0175	111.157	98.5199	94.9856	95.6963	91.4202	103.871	93.0942	111.711	90.0261	91.2318	99.9708	101.423	91.1136	103.657
ILMN_1793033	170.203	156.015	198.531	176.944	217.826	176.711	155.838	203.489	124.001	183.776	277.464	238.471	183.122	178.488	334.738	265.259	153.025	199.752	299.578	268.839	194.205	164.691	195.792	273.05	314.15	178.444	184.653	243.615	241.094	232.075	204.214	212.923	270.79	315.477	212.106	206.206	213.054	281.397	303.511	204.738	179.72	355.04	269.528	191.509	186.367	218.509	383.365	320.747	236.124
ILMN_1793040	152.85	168.094	142.482	113.352	118.376	131.562	125.459	150.295	116.294	138.53	135.242	118.379	139.376	123.231	108.389	106.219	126.232	152.565	172.469	187.592	118.162	133.931	133.941	102.026	137.379	133.773	117.556	148.118	123.338	137.965	142.679	110.688	179.846	139.172	136.16	142.803	128.675	136.421	165.638	133.191	142.259	142.904	143.447	124.254	129.1	142.011	118.712	110.273	123.137
ILMN_1793049	93.0936	92.1665	93.5363	86.4996	87.8752	93.8096	88.1098	94.4999	94.023	95.5091	88.8987	84.3649	99.1525	94.3304	87.7552	94.4843	94.1791	91.2886	93.077	88.5083	93.9247	92.4553	90.869	90.4544	92.9694	97.9858	91.476	99.4306	82.7437	94.4025	89.6882	90.2156	96.6594	88.0261	105.235	98.3548	94.5865	87.5066	96.2024	100.957	100.3	93.529	87.5701	92.353	89.2926	82.7908	79.1456	99.2491	87.2416
ILMN_1793072	94.846	89.5669	98.0366	90.2857	96.4025	94.4223	101.031	96.5225	99.3669	96.3696	96.7571	95.7649	93.59	101.64	91.1459	89.7844	95.6711	97.9464	93.9258	94.8718	95.5953	97.4747	97.4891	98.3077	97.7521	94.2037	98.6585	97.1981	96.2528	99.0446	92.7158	98.1152	85.7466	103.678	95.9263	96.4213	96.7456	99.6037	98.232	90.9263	100.002	89.1557	97.9945	99.2898	95.7334	104.392	105.286	101.043	104.539
ILMN_1793101	107.912	111.203	103.305	99.3004	103.76	97.6974	94.7028	93.8058	103.669	97.4558	103.941	101.414	92.7674	97.8145	106.634	97.4636	96.3389	110.939	111.822	104.308	111.376	108.39	102.976	102.026	103.127	110.794	104.183	100.677	90.7803	104.361	93.2019	98.1152	97.5244	86.0993	104.322	102.881	97.1667	100.131	90.115	99.2554	102.848	105.263	104.477	104.657	106.705	112.943	123.807	100.655	110.998
ILMN_1793118	1841.52	1744.11	2213.7	1894.32	1937.96	1666.64	1649.1	2084.56	1888.86	1820.96	2285.6	2225.17	2131.23	1803.96	2923.72	3196.16	2149.29	1917.4	3763.74	2882.91	1520.57	1639.53	1780.42	2454.09	2304.75	1817.04	1855.76	2730.74	2386.82	1832.53	2010.53	2735.02	2915.54	2300.46	3045.81	1589.24	1542.8	2271.05	2335.29	1806.48	1625.55	3321.11	3217.29	1649.21	1662.05	1707.36	2689.59	2581.67	1629.95
ILMN_1793123	101.179	103.091	99.9566	96.6274	107.293	104.119	104.053	110.953	105.086	92.3698	102.455	103.824	88.7071	97.0234	101.729	105.393	100.996	105.924	101.712	96.4065	106.937	94.8786	98.9937	105.237	98.0174	98.9589	96.9211	100.056	111.218	95.5818	95.4958	102.288	103.029	102.181	100.236	111.157	104.252	112.858	105.846	101.371	101.948	96.5518	102.064	98.9626	101.505	93.146	93.2187	94.1773	89.7742
ILMN_1793146	121.447	111.981	106.657	116.761	111.671	129.981	99.5927	103.104	116.294	124.89	121.372	105.521	102.372	111.373	94.2788	98.2473	104.683	99.5495	101.712	98.1029	106.048	114.047	136.69	180.281	101.361	119.3	117.556	127.663	114.125	112.763	136.278	107.421	110.478	105.075	107.159	115.041	100.056	92.8759	105.423	108.792	113.289	110.01	94.893	113.465	148.656	109.904	134.822	109.341	105.459
ILMN_1793148	111.533	107.79	113.34	106.002	113.375	110.981	109.707	110.953	105.086	114.502	112.311	118.379	107.99	119.316	111.924	107.065	108.416	106.805	105.885	100.479	109.562	107.511	104.698	109.424	106.472	106.054	110.883	113.727	114.125	110.875	103.834	97.2468	101.492	99.8665	105.235	103.79	102.81	102.295	107.097	104.87	107.131	104.564	106.177	119.073	104.083	105.226	100.921	99.3526	107.638
ILMN_1793151	94.846	94.028	96.7546	103.971	89.9931	88.4032	90.2015	96.5225	93.362	86.5396	90.0193	84.2084	106.338	86.5494	93.473	101.41	100.996	90.804	89.6864	90.4492	88.8597	98.39	97.0006	90.9586	92.6467	88.4314	97.5779	84.5475	104.148	88.273	94.1548	96.4112	90.1721	93.0192	99.4563	85.51	88.1063	98.0743	95.0151	89.4363	106.234	91.9347	88.7526	91.2719	91.9776	96.2666	90.796	90.8968	90.6717
ILMN_1793182	100.536	95.336	105.279	101.914	101.762	104.813	96.7025	99.4291	109.055	99.5449	92.3929	98.9171	91.2069	97.8145	89.493	93.6545	107.693	92.382	87.4503	104.308	96.2821	101.679	94.9045	92.8465	99.9103	94.6905	99.4376	95.3049	115.138	97.6252	96.2076	99.8186	100.724	105.847	98.4202	97.1669	97.3795	92.5757	96.5965	95.0152	98.6905	99.8931	93.8622	96.7952	85.0955	96.0609	97.9025	99.0456	94.2826
ILMN_1793201	114.74	123.731	123.251	102.604	135.394	115.944	111.528	108.526	111.471	119.574	140.913	132.121	127.839	108.885	136.982	124.282	131.347	123.352	158.853	179.426	120.639	105.631	122.006	108.607	117.459	133.773	123.519	224.988	264.624	137.965	123.394	114.223	196.668	142.452	137.277	121.682	131.476	119.832	122.142	140.243	126.406	127.607	138.457	108.018	118.735	132.09	109.071	113.118	106.5
ILMN_1793203	385.85	399.567	442.178	360.868	382.304	497.828	562.85	534.763	452.762	552.074	428.297	379.234	400.539	511.065	719.286	408.533	391.938	396.413	836.89	841.955	412.825	448.4	449.996	347.569	495.814	474.561	482.414	503.981	467.135	585.495	598.38	561.614	889.122	515.133	492.12	538.551	599.203	784.017	626.986	570.43	527.421	724.626	539.587	442.231	465.559	541.225	399.357	380.636	501.569
ILMN_1793213	107.152	165.213	113.34	118.935	117.229	110.981	114.545	122.502	114.189	116.396	116.387	99.7467	110.25	117.043	99.24	103.87	110.671	117.459	103.451	106.59	111.376	111.157	105.983	136.159	108.174	103.681	98.8362	106.014	112.141	113.741	111.463	104.892	115.155	107.413	119.586	107.418	111.984	112.858	111.283	110.638	101.751	124.174	103.917	106.024	109.09	108.832	109.071	110.273	112.154
ILMN_1793215	99.2277	88.8367	95.3977	93.4707	79.9179	94.4223	96.7025	96.5225	87.0686	98.8088	92.8775	91.9254	95.9833	100.1	88.6324	92.6637	99.473	86.7299	109.34	94.1128	98.2146	89.6851	93.0038	99.7276	92.8055	91.0042	101.926	101.071	96.5554	95.5818	81.8333	96.4112	96.6594	90.913	96.3928	90.7361	93.8011	89.5039	95.8057	99.2554	83.0095	90.606	86.9335	95.2194	95.1806	92.9514	86.6894	81.2361	102.147
ILMN_1793220	159.099	179.775	203.705	187.172	219.232	160.431	256.239	233.296	185.357	174.491	218.469	201.549	207.263	180.765	247.484	194.678	193.103	173.6	240.066	237.161	160.777	164.691	165.797	206.847	173.555	186.805	199.061	233.158	225.03	182.728	197.588	227.222	232.382	186.781	227.567	177.529	171.5	231.908	232.469	197.79	188.404	203.015	191.031	193.711	204.922	170.877	202.633	185.892	188.971
ILMN_1793231	109.994	105.742	99.9566	104.618	112.487	114.995	101.031	103.104	107.5	109.667	107.711	103.029	105.564	100.1	115.478	103.057	109.956	112.627	103.451	98.1029	108.709	129.884	120.736	103.604	102.358	104.456	105.885	104.642	120.748	100.255	97.5323	102.288	104.537	110.387	107.159	101.946	110.899	103.661	115.51	100.262	91.0286	96.6582	92.3944	97.4328	111.181	105.843	110.042	108.402	104.539
ILMN_1793236	100.536	103.73	99.2982	103.301	103.76	106.898	96.7025	100.139	100.806	105.165	103.941	100.606	113.991	98.568	106.634	99.7858	100.996	107.641	102.607	96.4065	107.853	96.6659	97.3992	120.619	96.5007	92.5393	92.0925	110.998	96.3535	108.927	98.3938	116.049	99.9445	108.176	102.468	110.211	99.9589	104.567	106.987	106.807	107.131	107.113	106.559	113.465	112.454	105.645	101.124	100.655	103.082
ILMN_1793239	95.4393	99.1474	99.9566	110.245	101.762	101.58	102.57	106.847	103.669	105.165	96.6751	99.7467	94.372	107.24	104.198	105.393	97.1235	97.9464	102.607	102.796	106.937	95.4115	113.352	110.255	98.387	99.349	101.573	102.958	118.407	98.2602	101.406	95.671	95.8631	100.644	95.7459	108.35	98.0217	100.457	106.987	109.711	99.5094	105.793	101.636	109.39	109.498	100.789	108.022	112.163	108.751
ILMN_1793241	670.535	662.562	373.698	366.309	662.597	667.527	390.895	571.08	563.704	736.903	233.624	171.624	296.48	746.286	296.179	224.073	254.125	621.96	176.547	156.966	597.471	760.104	671.207	843.443	241.027	344.898	503.924	362.225	317.705	457.414	429.392	357.839	154.279	229.442	398.529	577.799	796.516	305.826	255.123	624.596	558.044	220.692	199.676	858.052	885.087	587.553	436.288	498.272	724.279
ILMN_1793263	105.821	103.091	105.945	103.301	167.93	110.291	108.031	114.624	127.185	105.165	98.7782	105.521	101.575	112.223	109.241	104.618	108.416	102.722	101.712	111.724	108.709	109.281	107.748	106.053	103.127	95.9418	104.183	103.692	103.251	101.027	106.348	101.458	104.537	108.176	102.468	116.161	103.328	107.707	114.448	103.808	108.998	123.186	97.8914	105.513	102.791	106.235	114.09	95.7078	112.154
ILMN_1793267	101.179	102.454	90.4251	98.6291	100.372	104.119	102.57	141.759	109.856	106.594	103.941	114.214	113.991	111.373	92.6448	97.4636	116.012	100.329	110.139	119.218	106.937	117.421	117.369	113.793	140.842	105.242	96.2159	99.8006	87.0076	111.804	98.2375	102.288	111.922	128.084	103.393	96.5962	93.6015	104.567	102.58	111.647	108.094	108.997	113.415	107.323	106.266	112.943	100.29	110.273	105.459
ILMN_1793269	99.2277	105.742	115.066	120.18	107.293	113.359	100.295	101.573	115.242	108.133	123.561	100.606	110.995	109.708	120.876	107.065	116.012	108.435	107.643	133.542	113.059	113.134	117.369	121.961	135.168	112.456	115.459	109.224	115.138	118.052	96.5992	105.717	124.674	128.945	117.526	118.215	120.124	119.832	116.76	117.562	114.125	116.873	113.415	116.671	115.396	108.629	127.852	142.895	140.98
ILMN_1793287	1831.08	2009.62	1592	1575.94	1742.74	1767.43	1504.83	1686.46	1813.87	1979.39	1755.86	1977.25	1496.63	2172.39	1637.8	3168.25	1473.18	1625.45	1136.03	1340.92	2277.35	2375.3	1883.13	3787.28	2090.03	1768.43	2009.12	783.489	1107.04	1840.43	1956.13	1629.55	1563.95	1872.98	1874.09	1843.25	2112.28	2099.27	2402.78	1798.49	1886.96	1365.87	1404.25	1521.88	1792.41	1738.22	1766.71	1967.47	1911.78
ILMN_1793290	240.362	239.092	212.29	216.377	229.054	241.43	153.08	110.953	208.709	224.2	281.049	288.053	351.262	270.697	216.914	227.807	297.132	230.314	393.226	227.903	268.485	261.107	246.434	263.342	423.334	230.299	209.802	227.986	220.366	261.707	246.273	261.118	246.757	392.685	251.701	248.777	273.256	312.358	293.393	229.85	272.532	321.472	310.204	249.488	272.937	270.527	306.563	346.65	249.215
ILMN_1793300	178.266	176.954	169.89	153.034	214.99	154.529	246.254	206.699	161.647	177.664	142.884	128.079	125.556	158.873	140.737	143.649	138.396	142.201	142.03	139.498	159.625	154.464	146.077	153.21	133.99	145.812	153.5	133.3	139.394	141.562	139.618	130.09	141.646	144.459	144.373	128.051	141.542	139.051	145.074	123.719	135.452	122.191	127.574	143.866	122.681	127.458	149.141	114.058	145.766
ILMN_1793302	107.912	120.21	116.035	122.594	115.128	126.982	127.721	110.953	118.511	131.283	119.139	103.824	117.796	124.55	124.274	129.963	112.208	120.739	133.196	130.693	124.642	109.281	114.305	111.1	108.174	129.688	123.519	154.196	152.104	120.357	119.926	123.894	143.364	114.877	132.547	134.312	116.419	126.861	125.102	128.053	116.563	123.186	106.967	117.852	110.255	116.703	120.064	106.41	118.505
ILMN_1793305	105.119	105.065	102.605	107.414	104.417	100.962	118.291	106.05	117.352	101.635	104.652	108.925	106.338	100.1	109.241	102.228	109.956	99.5495	101.712	102.796	114.001	108.39	103.069	110.255	96.2592	114.001	108.429	102.865	112.141	100.16	100.955	95.3349	104.537	103.678	106.168	118.215	104.252	99.9197	100.258	94.5872	97.0548	102.863	99.396	102.794	97.0509	107.612	100.29	112.163	112.154
ILMN_1793309	148.005	127.948	158.318	140.54	147.368	129.981	153.08	122.502	138.104	158.268	130.339	118.379	113.252	128.921	119.653	125.69	125.329	131.456	126.233	121.965	142.321	127.864	127.25	132.484	118.256	132.688	135.577	118.872	136.989	119.18	125.731	130.09	118.575	123.029	107.159	120.561	122.916	104.567	128.074	108.792	111.511	115.761	106.463	106.129	115.396	115.667	110.042	116.042	110.998
ILMN_1793317	104.46	109.146	103.92	118.935	100.372	128.467	104.053	108.526	104.357	111.982	103.181	103.029	113.991	108.076	112.794	107.065	106.918	105.089	96.5391	112.438	117.132	118.733	101.858	106.053	103.983	110.067	107.596	106.198	101.1	106.079	107.228	104.003	98.3571	105.075	97.9336	107.418	107.749	104.567	110.17	104.87	98.2971	110.98	114.295	104.452	88.7192	102.963	103.815	96.9917	106.5
ILMN_1793320	101.179	91.536	107.368	93.4707	95.756	95.6773	92.063	102.333	100.806	98.8088	96.1705	102.221	88.7071	97.8145	87.8344	108.746	102.485	92.1022	102.607	105.042	101.872	96.4937	95.9455	96.3865	95.4679	102.883	93.5691	95.9411	99.0833	95.1332	98.7945	104.892	94.1807	92.7443	93.4805	103.79	89.9911	97.0583	96.8184	104.87	97.3675	95.1991	94.7937	98.439	86.4851	90.923	96.4237	99.861	93.8844
ILMN_1793347	85.3773	101.764	99.9566	90.2857	101.762	95.6773	97.4739	91.2602	97.2688	99.5449	92.3233	94.6613	88.7071	103.223	94.2788	100.608	103.217	97.1292	95.6696	98.1029	99.3696	92.1531	87.9444	96.7157	86.4854	106.054	93.6509	100.31	93.5859	100.839	92.4674	88.4852	101.492	87.5401	86.6235	101.026	99.6714	82.6128	93.8892	98.7382	92.4378	101.253	93.9708	97.6372	95.9369	102.503	98.594	93.0646	107.638
ILMN_1793349	81.2038	80.2119	80.2213	81.8618	74.278	89.8818	80.6046	82.181	85.8384	83.363	80.512	82.493	91.2069	81.1461	91.8526	80.047	84.581	90.9687	99.968	73.1128	84.8055	89.0405	90.5899	79.5097	89.1034	81.209	86.1397	98.7522	86.0395	96.5331	88.4221	79.7266	80.3188	90.4188	95.2842	79.739	79.1479	88.037	97.0504	79.5146	88.937	84.1758	90.3254	82.8029	87.7957	94.5109	80.6551	90.7875	86.7171
ILMN_1793351	90.2865	94.694	86.7553	98.6291	87.3346	88.9871	96.7025	91.2602	92.6995	86.9319	102.455	85.5737	103.946	87.5189	94.2788	88.3769	92.7134	89.7021	93.9258	98.8899	84.0528	89.7744	92.1027	85.1785	91.4066	84.0499	87.8626	91.7777	91.3727	103.498	96.439	95.3349	88.7736	92.8814	88.0972	81.7947	81.6931	95.1938	97.725	82.5735	86.1591	87.1754	83.2637	86.7161	88.0284	84.0621	85.3174	88.76	92.1288
ILMN_1793360	287.435	269.024	293.714	257.737	309.183	300.571	413.714	394.843	236.691	309.558	414.568	260.228	229.912	276.144	306.668	466.467	253.174	249.642	323.87	251.974	329.181	351.509	338.55	396.694	446.693	259.513	276.886	421.464	329.995	272.981	270.017	325.649	261.338	376.637	361.628	316.517	275.427	377.366	356.962	268.792	280.993	226.251	249.683	303.163	328.454	267.079	397.497	415.737	321.864
ILMN_1793367	106.462	105.742	108.086	103.971	99.6663	102.842	106.43	100.139	100.806	102.375	103.941	98.1132	113.991	108.076	106.634	104.618	100.996	103.531	97.4198	106.59	107.853	108.39	114.305	103.604	108.174	119.3	108.429	106.472	106.563	108.927	100.065	104.892	87.9821	104.35	108.164	111.157	117.612	103.661	100.044	108.792	101.85	106.985	110.797	103.96	108.469	94.5109	103.344	107.384	110.998
ILMN_1793371	1143.34	1100.99	1139.45	1107.48	1073.83	1075.07	1077.16	1042.48	1450.58	1187.1	1336.66	1326.23	1628.05	1023.85	833.332	1046.07	1556.01	1076.71	942.076	1099.61	1121.61	1070.63	976.372	1231.13	1231.01	1311.95	1383.25	845.845	1029.63	1168.48	1122.58	847.109	1152.66	1149.19	965.887	1283.22	1206.21	1029.88	1030.88	1364.15	1332.36	1180.56	1354.58	1339.94	1088.87	1165.72	913.516	972.828	1015.03
ILMN_1793373	94.846	103.73	92.9796	103.301	98.3517	103.487	113.516	103.104	99.3669	97.4558	103.181	100.606	94.372	109.708	101.729	109.619	100.252	90.0433	93.9258	98.8899	95.8552	102.957	93.9252	103.604	103.127	87.7151	101.081	93.6073	108.481	100.839	99.7453	100.649	98.3571	95.9707	96.7963	91.981	87.1697	102.68	96.7056	112.551	96.7368	104.564	97.8914	86.949	102.297	104.295	100.29	94.073	105.459
ILMN_1793378	98.5965	103.091	93.5363	98.6291	101.075	103.487	103.333	96.5225	105.872	98.8088	96.519	101.414	101.575	91.2223	85.2944	97.4636	100.996	91.816	100.852	94.8718	96.4541	92.078	100.068	97.7088	96.8449	92.4562	97.9811	96.0276	95.3957	82.7143	102.973	103.153	95.8631	104.35	98.1301	101.946	89.6462	86.9901	100.851	90.7218	85.1211	88.2115	94.0784	91.4941	95.52	100.686	98.2958	91.7288	85.2118
ILMN_1793384	675.61	609.254	876.548	602.259	753.978	532.305	815.993	778.965	836.16	565.215	599.49	697.351	727.22	587.443	551.14	413.937	963.763	722.993	644.395	636.99	561.649	601.329	546.634	539.981	399.742	597.187	513.483	579.894	654.458	559.774	545.918	527.216	616.186	407.563	588.135	591.452	700.246	922.695	1168.57	615.284	656.597	560.243	597.177	691.489	673.657	601.235	722.666	801.9	682.026
ILMN_1793386	240.362	205.946	242.838	299.422	223.429	199.033	248.23	251.179	255.287	231.743	246.2	251.358	268.158	213.821	267.031	327.786	251.279	259.882	290.516	244.541	210.779	213.735	215.015	235.595	262.561	242.068	233.079	320.075	288.317	242.656	258.347	265.759	242.488	252.783	253.993	245.598	245.897	284.916	307.166	282.13	238.811	255.067	259.808	259.662	233.537	247.292	297.921	343.17	225.938
ILMN_1793403	109.299	109.146	105.945	105.276	109.4	106.177	105.6	114.624	115.242	99.5449	107.711	106.38	107.99	103.223	105.002	107.898	97.9079	109.238	106.762	107.385	107.853	100.613	103.71	104.425	108.174	109.232	100.066	104.468	109.37	103.818	99.9043	109.848	95.8631	96.3189	106.168	103.79	115.243	104.567	116.76	108.792	94.0032	101.78	108.953	109.9	104.679	97.0448	98.002	103.896	115.711
ILMN_1793410	1001.39	1194.58	1681.12	1097.34	1118.5	945.292	4622.46	3502.27	749.228	903.658	1105.56	1053.07	364.61	946.659	2991.63	1655.47	409.124	1020.72	634.091	999.612	1111.74	1074.73	960.193	1359.3	1004.71	711.872	833.069	1305.12	904.536	950.751	1064.72	1386.12	1082.37	983.381	1596.49	953.727	975.093	1941.4	1764.81	775.862	860.358	1682.89	987.436	902.181	914.443	744.33	1634.48	1534.84	947.758
ILMN_1793413	102.523	93.4215	101.915	99.3004	98.996	100.962	98.2433	99.4291	102.257	97.4558	96.519	94.7467	94.372	91.2223	97.5594	97.4636	96.3389	92.9381	87.1804	98.8899	93.264	90.9282	100.068	104.425	100.945	97.9086	98.8362	109.224	97.4847	103.706	94.2369	95.2439	91.572	99.1099	90.3101	101.946	89.7613	83.2984	93.1084	95.7634	92.9761	92.5911	92.2942	90.4787	102.992	89.1156	103.14	93.5546	94.6856
ILMN_1793430	93.6415	97.2134	98.0366	106.002	99.6663	93.8096	98.2433	93.1432	102.257	88.4188	120.222	92.3015	96.756	98.568	95.1019	103.057	101.728	95.5421	99.968	98.8899	98.593	108.39	93.3805	110.255	93.308	95.4395	95.7621	87.0545	103.702	97.9914	98.3938	96.4112	94.1807	101.416	102.468	101.946	112.99	114.986	103.085	103.808	102.245	100.512	99.6904	107.788	122.681	102.39	103.14	108.402	95.7708
ILMN_1793433	1405.91	1347.8	1602.01	1446.7	1489.42	1636.02	1145.23	1584.11	1243.68	1638.15	2447.87	2873.39	1688.83	1541.3	1732.48	1769.22	1996.72	1615.72	2884.83	2808.71	1631.77	1728.62	1812.17	2003.55	3015.48	1510.35	1661.29	3631.36	2614.7	1569.33	1466.41	1536.14	2723.11	3341.22	1603.29	1398.73	1186.83	1406.73	1473.99	1348.55	1312.09	2039.04	2451.7	1558.81	1335.57	1379.06	1684.12	1959.36	1139.64
ILMN_1793435	103.184	112.744	146.076	113.352	110.926	111.762	104.772	104.54	107.5	119.574	114.758	113.301	120.02	113.109	114.533	132.948	118.539	120.739	127.452	138.308	116.138	116.225	114.305	148.474	108.174	122.157	110.061	110.998	105.674	111.804	119.926	116.049	142.795	130.668	122.812	119.276	114.063	111.866	119.287	130.056	121.532	116.873	122.265	131.519	118.735	133.107	146.933	146.876	124.876
ILMN_1793440	111.533	109.146	110.206	107.414	111.671	106.898	127.721	119.447	103.669	111.982	104.652	117.339	105.564	115.951	111.005	107.065	108.416	107.641	114.286	111.038	113.059	108.39	109.576	111.1	106.472	112.456	112.633	110.08	110.286	110.875	105.472	106.55	106.846	111.878	103.393	112.154	102.71	129.705	109.17	105.79	106.234	110.01	114.295	109.17	113.377	101.728	103.997	111.202	100.852
ILMN_1793445	86.5636	99.7863	99.9566	105.276	88.5752	98.9503	98.9118	94.4999	95.9519	85.501	89.8596	100.606	95.2036	100.882	109.241	95.1759	94.9618	86.1316	95.6696	94.0142	96.7189	94.7917	99.8889	102.026	94.5006	93.1316	87.0949	102.773	95.7651	108.927	99.1169	113.294	86.2885	107.413	105.235	101.026	89.1905	122.585	109.17	92.5279	103.054	105.981	107.315	97.5355	97.9347	91.2254	84.8889	105.327	94.4834
ILMN_1793451	106.462	116.041	107.368	96.0059	107.293	103.487	104.772	111.864	118.511	105.841	101.724	112.384	103.946	108.076	104.198	110.423	95.6711	116.391	101.712	105.803	99.3696	112.158	106.893	108.607	109.75	113.235	112.633	106.472	109.37	102.429	113.16	102.288	103.029	112.613	100.503	118.215	115.243	107.707	109.17	99.2554	97.991	107.235	93.8622	109.17	103.204	105.645	106.986	105.095	101.751
ILMN_1793458	122.751	123.731	114.172	114.094	117.229	108.916	109.707	113.683	127.185	115.448	136.479	110.63	137.038	118.175	114.533	120.357	140.035	115.457	109.34	112.438	131.917	121.497	113.352	143.425	121.41	160.064	117.556	126.568	124.672	109.913	113.16	116.049	115.155	123.029	107.159	116.161	115.243	101.575	122.142	114.363	111.511	108.099	127.574	150.264	118.735	108.629	114.09	128.606	115.711
ILMN_1793460	105.821	97.2134	110.879	104.618	107.293	108.263	110.581	101.573	107.5	100.932	98.7782	105.521	99.1525	111.373	106.634	111.276	106.179	106.805	110.948	105.803	108.709	101.95	114.305	106.886	105.637	108.437	102.673	103.144	98.6957	106.079	105.472	101.458	107.636	106.634	103.393	110.211	104.154	108.753	110.17	105.79	106.234	113.81	108.953	104.253	117.541	106.038	112.105	108.402	112.154
ILMN_1793461	114.74	111.981	108.086	116.761	103.103	113.359	114.545	119.447	109.055	117.361	106.126	117.339	113.252	108.076	114.533	114.936	110.671	112.627	120.795	125.154	124.642	115.075	106.3	115.803	113.041	106.054	109.238	122.376	123.338	109.913	110.653	122.826	116.479	111.878	123.893	119.276	114.063	137.769	137.345	117.562	123.283	116.873	121.537	114.486	123.85	114.754	118.712	107.384	108.751
ILMN_1793463	111.533	105.065	108.086	105.276	108.632	105.476	109.707	110.131	114.189	113.609	109.257	107.24	105.564	95.5999	108.389	104.618	105.442	101.91	115.152	101.271	98.593	103.14	118.425	106.053	98.4742	113.235	121.086	100.874	97.3026	99.3154	107.228	103.153	105.28	105.847	107.159	100.109	104.053	97.0583	98.4323	99.2554	101.356	107.235	97.1033	107.788	101.391	98.6346	110.042	99.961	95.1897
ILMN_1793466	99.861	104.385	92.3929	90.0885	101.762	100.279	95.3886	99.4291	108.292	99.5449	90.5684	107.24	90.3754	101.64	87.1042	89.6177	106.179	96.2943	100.852	99.6682	101.872	99.1868	89.5942	94.5833	98.0174	95.2712	77.0654	93.7017	95.305	99.8788	102.164	102.288	99.1522	90.2781	100.793	99.0084	96.9556	93.9858	90.115	88.6533	91.5421	100.304	89.6449	96.0456	94.4586	86.1076	97.3742	108.402	91.0958
ILMN_1793474	3964.91	4149.24	3568.84	2455.56	2908.93	3054.07	2488.82	2390.9	3178.3	3205.54	980.456	1085.77	489.949	4128.78	5204.47	6381.92	1556.01	3075.93	1569.38	561.132	3810.9	5521.84	2947.13	12031.1	1066.58	1198.73	2599.15	1028.33	868.629	2257.25	2049.41	7444.14	616.186	1003.22	5873.39	3598.04	3488.03	848.497	417.84	1395.39	1819.4	3329.1	2523.43	4417.56	3595.61	1500.7	5058.85	2981.74	2995.85
ILMN_1793476	358.761	297.746	290.314	213.773	196.538	218.272	298.2	201.847	383.889	222.96	1336.66	942.529	809.305	262.811	190.487	328.826	896.607	342.004	543.94	680.191	309.09	291.596	230.173	314.274	1215.1	479.554	344.313	236.109	568.342	333.162	272.937	215.906	674.561	1135.85	207.386	486.377	414.306	712.22	623.395	440.034	398.523	473.792	892.278	308.391	278.056	414.671	374.779	360.756	367.674
ILMN_1793486	79.6252	95.336	85.6293	88.5433	91.2899	82.4149	80.4443	83.3172	82.3462	89.2159	90.3353	83.9008	90.3754	93.7106	95.932	91.2753	84.8964	92.382	93.9258	86.1739	85.9598	82.633	92.1027	84.8531	83.3003	78.5674	85.3991	83.409	84.6466	85.4408	89.2937	95.671	98.3571	91.4895	84.6159	97.4619	93.301	93.2736	87.3253	92.068	93.6036	98.9778	93.9708	81.7359	86.1289	84.691	88.7479	94.4893	84.7847
ILMN_1793504	1097.69	1071.22	273.203	149.226	1409.33	1185.91	138.988	115.7	1039.5	1583.35	107.711	103.029	464.817	1129.02	114.533	107.898	214.559	1260.48	113.495	105.803	564.809	627.907	1240.12	138.045	106.472	728.522	980.277	104.047	108.481	1151.03	1114.34	108.247	106.052	104.35	110.898	583.261	883.784	113.895	107.212	1200.8	947.428	101.883	99.396	1540.4	1187.36	1226.86	196.74	198.963	1570.82
ILMN_1793508	120.057	127.948	131.209	147.313	116.166	122.683	125.459	100.838	113.305	126.366	181.946	158.788	147.526	120.468	178.39	164.742	139.228	116.391	168.522	165.607	124.642	142.356	123.249	160.457	177.899	147.613	125.974	141.107	136.989	166.722	139.618	149.358	174.706	193.888	157.443	135.664	122.916	142.488	137.345	139.345	153.327	151.452	141.247	111.513	131.774	126.563	144.69	152.743	137.564
ILMN_1793514	105.119	113.484	103.92	111.757	119.606	110.291	106.43	104.54	106.692	120.756	103.941	118.379	105.564	98.568	139.564	115.935	103.947	105.089	112.665	106.59	104.391	111.157	109.576	101.272	111.419	105.242	108.429	110.998	111.218	107.034	105.472	102.288	109.805	110.387	106.168	100.109	110.899	112.858	111.283	113.426	109.875	123.186	106.08	105.717	102.189	114.754	123.807	117.133	102.049
ILMN_1793517	107.152	103.73	99.9566	100.641	98.3517	101.58	105.6	101.573	110.644	103.819	111.54	115.221	131.614	111.373	106.634	106.219	119.289	110.106	108.469	114.462	106.937	110.197	112.334	112.944	115.61	108.437	107.596	95.7669	97.0317	102.429	115.931	99.8186	113.938	107.413	113.691	110.211	109.848	107.707	106.564	105.79	117.475	108.099	112.554	102.562	111.527	113.943	108.022	113.118	106.5
ILMN_1793522	322.002	271.478	492.464	363.048	253.473	277.211	309.201	446.82	313.263	327.644	500.778	443.856	364.61	328.566	285.613	432.805	403.756	311.991	447.966	496.683	258.007	266.317	271.995	353.724	608.996	344.004	311.713	431.327	418.063	295.704	306.121	427.667	524.348	667.115	309.911	305.01	295.427	424.872	401.188	293.203	340.823	424.534	285.38	319.884	305.873	343.465	346.231	370.652	312.545
ILMN_1793523	92.5071	100.448	102.605	105.276	101.075	107.596	92.6887	94.4999	101.528	98.8088	99.5168	94.8346	103.179	101.64	95.1019	97.4636	97.1235	93.0088	102.607	92.9687	95.5953	93.773	104.605	99.7276	99.2881	98.5578	94.0586	90.9449	108.481	102.62	100.859	90.4825	99.1522	97.5014	93.0042	94.5019	100.056	94.5474	98.7411	94.082	107.131	98.566	94.0784	97.0114	97.7201	107.504	95.7281	99.961	106.5
ILMN_1793525	85.3773	83.0704	84.8057	80.0406	81.3387	86.9503	78.1514	80.8374	75.7134	79.1358	80.911	82.1095	87.892	89.7386	78.4693	85.2152	82.8415	85.5392	95.6696	85.9107	92.5121	90.3057	81.8149	86.5618	81.8824	90.7365	86.7108	90.301	81.3306	84.037	84.5902	103.153	96.6594	81.5789	92.4513	85.129	83.4995	81.9118	86.0432	94.5872	85.8212	90.7143	92.2942	99.6345	79.4236	82.609	90.4832	90.1368	88.8954
ILMN_1793529	94.2428	93.4215	84.146	101.265	96.4025	99.5968	97.4739	103.104	108.292	91.7702	103.181	98.1132	110.25	97.8145	109.241	98.9944	109.206	96.2943	114.286	106.59	100.159	101.585	100.535	90.1254	92.8055	102.081	97.9	104.468	100.75	94.4025	99.5879	97.2468	106.846	102.181	94.3102	98.6634	102.612	95.4887	100.044	96.6573	107.131	104.848	97.8914	102.222	112.205	105.009	103.54	98.9478	103.773
ILMN_1793537	89.3542	101.109	120.528	99.9941	90.6438	90.5769	96.0433	97.9879	86.2715	90.6809	97.4648	100.606	114.776	90.1398	95.1019	90.3631	89.9612	102.722	93.077	94.8718	89.8876	93.517	92.4503	99.0393	98.719	92.374	117.556	90.301	95.8603	99.503	83.6366	89.9504	95.8631	106.634	88.515	95.2415	96.1489	129.705	152.511	96.6573	97.4709	97.6297	91.4528	96.6871	94.5797	101.943	120.064	113.118	89.0029
ILMN_1793543	113.13	113.484	173.282	279.023	101.075	104.119	250.218	302.042	116.294	121.956	150.717	152.467	137.817	134.006	248.451	187.646	111.428	97.9464	136.274	122.601	167.894	139.073	113.352	231.379	162.275	147.613	156.532	173.77	172.516	140.408	162.02	388.289	126.608	171.61	309.186	114.069	128.675	176.29	155.957	175.542	175.602	162.544	148.904	109.17	113.377	151.901	142.396	152.743	109.846
ILMN_1793549	283.709	254.015	262.545	255.388	319.045	311.566	164.271	187.529	232.947	276.536	330.449	284.743	260.386	258.171	227.712	283.839	257.943	294.995	371.417	337.909	294.063	272.799	304.523	224.922	345.177	257.731	258.959	251.386	280.121	336.916	287.967	233.527	336.574	367.357	264.842	278.909	274.344	215.827	209.396	300.68	310.792	232.641	263.524	286.176	303.912	301.635	246.874	232.193	273.263
ILMN_1793559	96.7511	100.448	96.7546	96.0059	95.756	112.558	101.799	98.7177	97.9816	100.932	91.6133	97.2974	103.946	92.7179	103.42	95.1759	106.918	102.722	105.045	92.6483	110.491	98.6464	101.574	92.6234	97.3472	96.1842	94.5558	104.827	99.0833	95.3175	99.2754	98.1152	93.3028	94.3128	87.3838	89.1318	95.0085	91.6254	98.5338	98.4419	105.35	101.253	104.099	103.337	95.4092	95.7646	89.9496	96.1078	92.5016
ILMN_1793563	138.806	129.57	199.846	204.334	132.922	120.07	158.696	144.005	168.093	159.828	211.782	175.104	178.673	117.043	182.637	181.015	170.887	131.456	195.015	219.839	136.316	114.047	141.606	157.602	185.284	170.815	149.088	170.946	179.83	149.032	162.02	186.426	238.869	176.861	179.59	157.05	174.013	204.195	190.704	175.542	159.727	186.345	169.78	145.228	159.319	177.416	209.622	203.362	153.511
ILMN_1793570	112.299	110.49	116.035	103.301	105.119	105.476	108.031	150.295	106.692	112.799	110.795	110.63	95.2036	110.544	107.503	109.619	105.442	102.722	94.7918	115.161	106.937	97.2033	109.576	108.607	111.419	111.572	111.764	108.363	108.481	104.361	100.859	104.003	95.0463	108.925	109.999	110.211	101.417	112.858	93.8892	116.502	115.704	93.7513	105.062	110.571	101.057	96.1624	116.272	100.558	109.846
ILMN_1793572	112.299	119.078	101.915	94.7023	108.632	121.378	99.5927	107.678	121.234	116.396	102.455	98.9171	139.376	138.367	92.6448	105.393	181.73	154.902	226.657	120.597	159.625	139.073	138.003	101.272	107.322	184.071	175.278	131.088	154.131	135.376	144.672	104.892	130.305	106.634	102.468	138.266	154.992	105.527	107.097	123.719	115.704	97.41	98.9887	157.047	144.285	119.648	104.388	101.446	105.459
ILMN_1793578	107.912	121.353	118.169	118.935	106.595	106.177	104.772	95.8512	145.062	110.454	137.675	140.533	126.318	114.073	206.774	183.859	143.976	112.627	110.948	161.257	124.642	112.158	114.305	169.071	125.561	148.497	130.257	162.738	146.992	131.345	133.898	118.176	161.488	130.668	126.103	142.803	163.135	139.051	147.642	138.418	133.893	131.854	158.22	108.629	116.478	115.667	206.619	192.938	132.082
ILMN_1793597	110.733	116.965	133.196	127.444	135.394	124.037	125.459	124.277	134.378	129.551	116.387	119.439	117.035	118.175	113.699	127.131	135.766	119.68	119.693	106.59	128.85	116.225	111.365	116.947	120.259	121.254	123.519	131.088	132.045	129.997	115.012	109.066	109.805	111.083	121.746	99.3216	109.848	116.216	113.357	111.647	111.511	101.253	114.295	114.486	116.478	111.675	109.071	122.671	133.912
ILMN_1793598	409.8	441.16	758.239	644.041	489.859	462.114	619.756	593.797	546.945	562.825	1063.56	817.689	450.824	420.885	836.013	760.199	609.342	543.752	793.197	809.768	450.046	499.231	442.105	831.82	903.714	576.996	597.058	1216.29	1077.97	426.77	415.925	600.948	792.017	983.381	611.461	662.53	666.244	1150.23	1252.59	611.899	639.906	1265.62	1214.44	514.169	418.043	668.118	789.14	767.59	474.342
ILMN_1793615	178.266	157.355	204.966	216.377	130.542	153.034	127.721	211.356	186.74	158.268	261.4	225.322	325.857	172.65	182.637	320.549	283.871	173.6	167.572	130.013	183.479	161.753	162.195	242.92	257.796	208.572	174.19	293.406	218.44	182.728	161.08	231.928	132.866	257.378	226.855	199.907	185.206	196.281	158.29	208.972	224.147	215.92	249.683	177.811	170.781	202.771	169.472	184.97	175.253
ILMN_1793616	559.434	452.654	603.345	708.458	465.706	531.088	636.759	635.194	596.223	524.477	393.401	443.856	806.347	515.074	648.123	648.592	733.98	530.277	589.879	529.004	523.616	449.508	509.682	514.075	393.287	568.255	487.956	707.778	648.321	502.27	538.658	635.741	544.637	419.111	655.662	569.601	503.917	783.172	810.348	528.691	598.755	472.998	685.268	534.039	495.655	537.241	554.652	598.217	544.432
ILMN_1793621	90.0196	90.2754	80.6769	82.626	90.4339	79.5758	81.1479	84.7617	84.3924	88.0222	80.3987	97.2974	92.7674	83.6972	81.8241	94.4843	77.5793	79.2605	76.2432	90.6191	82.1523	82.1724	86.9839	93.7154	91.144	80.3938	79.6896	86.344	93.101	82.7954	83.2282	93.8762	101.492	81.133	89.6265	79.9894	83.3084	87.7161	82.4771	81.5211	93.6036	88.9399	81.8886	84.8936	77.4908	90.2692	79.1456	95.4027	86.1831
ILMN_1793628	1418.04	1379.97	918.761	923.279	1937.96	1636.02	932.219	966.512	867.751	1616.3	226.235	371.896	424.746	1440.62	1180.93	391.988	514.105	1775.61	567.515	414.586	1482.71	1612.48	2077.92	2158.08	248.998	802.448	1282.42	197.066	166.214	1447.15	1122.58	1000.94	435.026	237.558	729.371	1078.24	1177.09	1078.41	969.228	1615.56	1209.68	645.116	491.952	1146.12	1301.1	1645.84	937.733	946.702	1560.81
ILMN_1793630	93.0936	88.0872	88.3253	88.8263	96.4025	90.1883	83.5577	93.8058	85.5496	90.5299	91.4678	81.8606	120.826	91.0636	105.806	90.1167	104.683	88.4448	83.428	90.1925	87.7514	81.0559	81.1028	83.2525	82.7953	96.8446	89.302	80.3193	86.5257	92.1637	83.1486	96.4112	92.5472	96.1146	80.8285	96.9713	85.0999	87.2994	85.8227	86.4308	90.924	101.359	106.756	89.3619	88.1441	99.238	85.4251	78.8199	94.3828
ILMN_1793632	159.099	202.15	209.889	300.637	154.047	165.056	209.426	224.629	168.093	150.539	185.821	178.485	193.188	160.104	191.454	234.282	159.246	165.412	166.64	162.492	176.497	166.173	168.21	194.625	179.586	188.601	209.802	203.313	189.644	160.442	173.721	206.895	152.492	183.38	208.179	189.09	185.206	252.742	230.544	210.647	183.73	173.704	168.328	184.819	185.305	199.61	199.671	178.221	175.253
ILMN_1793643	98.5965	101.109	101.915	92.8063	98.3517	109.615	99.5927	98.7177	105.872	108.133	106.126	108.078	99.1525	100.1	111.924	100.608	98.6742	95.5421	103.451	111.038	101.005	106.589	95.3942	109.424	108.971	115.717	96.306	109.224	88.9308	100.255	115.012	111.601	116.479	107.413	102.468	106.502	95.3471	106.617	102.376	109.711	111.511	104.111	103.33	104.352	104.183	101.099	111.05	109.341	96.058
ILMN_1793651	457.986	547.017	621.819	580.928	457.715	553.973	583.65	562.098	546.945	508.61	546.881	513.177	512.031	455.927	407.383	349.645	591.211	497.425	557.84	542.408	462.591	517.045	503.989	600.043	531.881	411.323	460.665	386.491	407.58	407.464	392.272	442.295	525.951	594.16	432.124	345.216	308.06	340.4	375.623	367.865	354.208	329.39	397.781	358.45	468.473	372.872	378.601	328.495	375.828
ILMN_1793655	108.607	109.146	101.915	115.848	128.819	110.981	125.459	104.54	109.856	111.189	103.941	107.24	103.946	112.223	103.42	101.41	110.671	117.459	106.762	100.479	102.76	106.589	104.24	107.774	104.808	110.794	107.596	100.874	116.238	107.034	102.164	108.247	105.28	108.176	106.168	99.3216	96.9556	92.0035	112.329	94.5872	100.949	106.985	105.261	96.2575	111.076	107.927	103.344	104.859	115.711
ILMN_1793658	110.733	119.078	114.172	104.618	107.293	104.119	109.707	106.05	122.637	107.364	115.553	118.379	115.555	115.951	112.794	105.393	108.416	115.457	114.286	108.885	107.853	111.157	115.229	115.803	101.361	106.882	107.596	110.08	96.6547	103.933	121.045	117.046	107.636	111.083	109.999	112.154	99.7677	118.588	114.448	109.711	115.704	113.81	116.675	108.529	108.147	101.414	99.1908	102.059	118.505
ILMN_1793659	92.5071	99.7863	95.3977	98.6291	93.8071	98.3523	95.3886	90.5488	94.023	99.5449	91.7577	94.0133	91.9737	99.3058	90.3511	93.7348	98.6742	102.722	99.968	98.8899	98.0183	99.9856	93.3805	90.0436	96.1811	95.2712	97.1724	100.775	92.8167	90.94	97.3692	93.6378	93.3028	99.1099	98.3235	104.648	86.3266	103.661	102.478	104.87	97.3675	96.9783	104.191	92.0355	98.5949	87.6488	93.0084	98.8527	97.6643
ILMN_1793670	107.912	100.448	99.9566	106.002	113.375	111.762	109.707	110.953	109.856	115.448	102.455	108.078	110.995	108.076	100.057	111.276	101.728	99.5495	106.762	98.1029	109.562	97.9077	93.6571	109.424	91.4918	107.688	106.718	108.363	104.054	108.927	115.931	108.247	89.209	102.181	100.688	91.6663	107.749	106.617	90.6517	108.792	92.7575	113.81	103.537	99.9769	101.849	101.623	104.288	107.384	110.998
ILMN_1793671	93.6415	94.028	100.603	109.529	98.3517	104.813	99.5927	98.7177	95.9519	100.932	101.724	93.441	103.179	114.999	120.876	148.029	118.539	99.5495	116.946	114.462	128.85	129.884	136.69	100.471	122.447	111.572	116.479	115.707	112.141	115.777	110.653	112.44	130.305	106.634	155.687	109.274	117.612	117.464	125.102	120.49	123.283	111.93	107.079	110.336	118.735	109.236	148.039	176.218	108.751
ILMN_1793672	411.057	348.627	405.189	364.136	302.165	330.018	480.947	471.441	383.889	348.915	618.621	722.799	515.444	470.095	385.458	355.788	444.095	334.488	695.517	725.21	342.945	314.194	331.746	340.302	683.985	399.172	346.336	320.896	352.469	366.11	441.732	565.47	639.146	609.4	536.861	510.844	519.186	931.047	889.506	423.71	402.299	754.013	754.566	414.661	373.489	443.853	650.957	667.793	485.597
ILMN_1793673	85.0454	75.1673	80.7778	79.3889	72.4718	77.4639	78.0482	82.7966	83.0818	78.0507	80.3987	82.6241	87.7218	81.4025	79.1472	80.047	83.423	81.2907	85.1976	88.2481	94.2479	79.439	98.2511	76.5776	89.2908	79.4747	89.6868	79.7078	84.9474	75.8001	79.6958	81.4558	85.3845	78.8611	88.9266	80.4296	81.0681	83.2984	83.2697	79.2229	90.0686	91.1372	88.1032	82.2148	83.6794	80.017	95.1062	86.3233	85.5354
ILMN_1793686	109.994	113.484	105.945	101.914	117.229	114.161	108.031	114.624	115.242	114.502	116.387	108.078	107.15	113.109	105.806	110.423	109.956	115.457	109.34	102.025	107.853	114.047	111.365	106.053	119.154	112.456	110.883	111.932	111.218	114.763	108.924	114.223	103.029	108.176	108.164	116.161	112.99	89.5039	111.283	111.647	113.289	104.472	95.5077	105.615	120.085	106.962	102.341	115.017	107.638
ILMN_1793695	114.74	109.146	111.698	110.245	116.166	116.849	109.707	113.683	116.294	113.609	100.989	119.439	117.796	125.867	106.634	106.219	127.145	111.765	106.762	102.796	120.639	117.421	131.219	107.774	111.419	117.408	112.633	172.831	163.143	110.875	108.924	112.44	105.28	113.35	103.393	110.211	111.984	133.631	131.226	108.792	119.804	115.761	123.676	121.703	116.478	111.578	105.974	112.163	106.5
ILMN_1793712	960.952	1031.96	1396.44	1851.07	989.997	700.127	2179.26	2433.35	913	755.212	1168.82	1326.23	976.549	833.035	3067.89	3926.34	910.741	901.035	3622.94	4208.53	723.749	789.894	763.421	2545.19	934.922	1033.38	1026.29	2843.48	1944.32	953.469	1419.35	3466.21	3782.67	910.623	3567.71	895.067	944.186	1491.26	1376.36	1004.44	976.347	1612.9	1602.97	983.481	1006.98	972.392	1940.34	1822.05	920.998
ILMN_1793716	100.536	109.146	106.657	96.6274	109.4	106.177	104.772	113.683	100.806	107.364	107.711	100.606	104.724	102.415	101.729	98.2473	103.217	105.089	113.495	107.385	103.598	102.871	110.482	102.797	97.1856	103.681	106.718	103.051	111.218	102.146	103.834	102.288	97.5244	109.674	103.393	91.9021	93.9001	103.278	106.354	101.895	96.4166	105.793	105.362	101.038	92.4909	103.509	104.86	92.609	115.711
ILMN_1793724	243.3	226.872	181.41	225.127	285.173	296.905	240.416	265.04	247.701	328.871	263.224	215.505	273.357	289.76	300.947	301.459	265.55	251.898	250.35	350.128	301.518	292.811	297.627	319.425	260.977	391.292	372.701	339.911	347.791	327.54	321.863	244.176	372.404	272.211	263.288	340.71	321.93	397.968	374.692	281.261	255.976	261.942	271.036	287.252	265.65	295.083	216.606	224.718	321.864
ILMN_1793729	152.85	110.49	131.209	118.935	125.817	118.83	132.758	119.447	138.104	129.551	196.355	205.607	220.679	156.473	191.454	165.905	242.974	231.347	274.162	250.108	131.917	126.104	136.69	123.528	197.964	217.86	167.407	245.92	237.472	169.879	191.937	193.321	279.474	199.52	186.844	175.492	177.803	150.153	170.757	187.117	187.635	273.098	281.614	152.578	138.451	186.926	156.693	168.145	173.881
ILMN_1793730	113.13	114.297	133.196	107.414	102.449	104.813	108.031	115.7	124.001	112.799	113.18	119.439	106.338	107.24	111.924	119.192	109.206	107.641	115.152	129.335	104.391	106.589	112.334	261.166	108.971	114.001	119.8	131.088	188.694	114.763	119.926	103.153	125.312	118.913	103.393	114.069	95.3471	113.895	101.872	97.9013	100.098	124.174	103.33	99.9769	104.183	95.663	136.161	130.952	96.9144
ILMN_1793732	467.022	450.353	452.808	468.725	550.291	538.368	369.839	351.746	501.428	417.655	377.708	404.021	472.303	473.907	441.089	488.827	446.736	490.299	403.271	395.487	454.198	447.291	501.137	917.661	356.916	482.886	457.981	275.978	332.814	448.45	423.544	583.232	343.317	362.654	435.684	464.41	441.752	988.998	851.422	483.073	436.27	380.075	357.46	484.019	452.935	439.79	600.877	745.023	507.323
ILMN_1793743	455.412	422.766	525.632	371.737	464.373	458.483	604.163	708.459	460.78	526.895	450.961	434.548	566.728	463.462	451.965	455.959	518.869	599.522	817.015	587.807	466.826	544.061	469.501	775.219	542.128	509.734	456.194	475.576	449.269	533.451	535.939	942.401	566.203	468.478	972.736	501.486	476.408	458.831	509.711	469.387	486.746	676.739	769.777	427.44	508.259	518.901	406.734	374.279	524.684
ILMN_1793747	111.533	109.146	113.34	121.374	111.671	106.177	104.053	109.328	102.997	117.361	103.181	98.9171	106.338	107.24	100.057	100.608	98.6742	105.924	93.9258	99.6682	108.709	112.158	103.347	99.7276	113.875	107.688	107.596	110.08	106.563	111.804	106.348	108.247	99.9445	105.075	109.108	99.3216	107.749	114.986	103.88	94.3813	99.6131	102.47	100.813	96.151	88.0284	107.612	104.091	102.059	102.246
ILMN_1793770	530.199	578.676	1029.76	1018.74	487.157	528.651	701.634	846.056	576.37	613.311	656.163	631.607	752.759	728.398	1349.3	900.27	750.789	539.598	1240.55	1379.96	671.857	694.694	543.784	455.486	753.061	525.04	537.712	845.845	924.785	666.755	657.787	854.407	1290.77	830.87	834.147	553.185	602.285	827.265	782.86	572.125	572.244	1009.32	1003.41	574.357	620.602	548.395	936.799	946.702	583.912
ILMN_1793819	137.035	114.297	107.368	110.245	113.375	115.944	107.196	113.683	115.242	111.982	115.553	108.078	107.15	121.806	96.7669	113.1	108.416	94.7627	106.762	107.385	104.391	103.746	112.334	112.944	105.637	109.232	104.183	113.727	109.37	114.763	112.339	132.522	99.1522	110.387	116.499	113.127	98.1245	106.617	104.552	104.87	97.264	102.761	105.878	108.018	104.281	106.644	110.042	94.4893	105.459
ILMN_1793829	2265.02	2254.77	4369.91	5685.11	2773.3	2667.05	4742.89	5782.99	1962.37	2325.55	2200.7	3324.8	2250.89	2297.62	6236.91	3529.98	2346.32	2359.99	5782.11	5494.51	2439.42	2383.9	2970.71	4086.67	2528.44	2499.06	2512.38	4228.9	3384.18	2507.36	3250.81	5770.86	5544.5	2917.43	5617.64	2375.89	2253.33	2992.78	3676.02	2532.01	2286.82	4422.24	3425.2	2222.72	2440.25	2317.27	3736.8	3128.21	2375.4
ILMN_1793830	107.152	92.8048	102.605	91.5368	95.756	98.3523	90.4706	92.5249	101.528	95.7763	87.2892	98.9171	87.892	89.8964	96.7669	104.618	90.3668	94.8527	110.139	100.479	94.0858	86.9169	96.789	106.053	96.5846	96.3448	93.4867	93.1423	91.8633	95.6664	94.1548	88.1301	96.6594	95.7386	98.9014	91.0068	100.897	92.5757	98.232	84.5772	98.5935	96.8714	102.923	88.3879	105.23	105.44	97.0468	96.3941	100.75
ILMN_1793831	173.488	176.954	207.45	216.377	223.429	173.399	225.266	208.271	199.211	172.876	167.438	163.319	202.353	203.071	165.34	189.595	250.337	231.347	252.95	197.019	187.874	184.89	149.538	174.824	152.437	232.797	237.22	269.647	326.229	226.213	257.391	194.157	196.078	162.418	222.563	249.848	231.889	270.428	242.206	251.39	215.044	203.015	194.688	256.268	249.561	214.282	308.465	317.296	197.029
ILMN_1793832	148.005	148.352	149.642	170.253	167.93	175.071	264.351	211.356	141.622	172.876	153.676	139.565	151.421	156.473	135.62	141.417	133.064	151.392	160.515	142.827	155.007	182.157	150.694	170.523	115.61	143.027	163.96	162.738	187.741	168.82	181.608	158.516	155.479	128.945	180.423	148.971	184.003	180.768	158.29	154.321	175.602	160.795	151.974	149.061	184.244	166.17	166.156	170.151	142.593
ILMN_1793836	100.536	104.385	106.657	102.604	101.075	104.813	108.031	105.277	103.669	108.133	104.652	100.606	95.9833	103.223	96.7669	106.219	97.1235	103.531	103.451	104.308	108.709	105.631	109.576	115.803	107.322	109.232	105.885	110.998	100.561	107.034	106.348	97.2468	112.627	107.413	109.108	108.35	111.984	100.457	101.042	102.312	98.0939	110.98	102.828	110.004	103.427	105.226	120.064	112.163	101.95
ILMN_1793841	96.7511	96.5729	89.7614	94.0833	103.103	98.3523	104.772	105.277	104.357	99.5449	94.7942	95.6823	94.372	97.8145	108.389	95.1759	101.728	87.1596	91.4838	102.025	91.0671	94.0278	90.7767	87.3124	88.8225	99.867	95.1436	95.7669	92.3452	92.797	102.164	104.003	97.5244	88.5982	94.0346	88.8499	92.519	97.1743	85.9324	91.5156	109.875	97.301	92.7949	96.0456	88.6045	86.9878	98.1001	89.3982	97.5611
ILMN_1793846	107.912	105.742	100.603	106.725	101.762	114.995	109.707	118.164	108.292	111.189	122.509	116.327	102.372	109.708	108.389	114.936	109.956	118.593	99.968	104.308	106.048	109.281	108.638	95.9246	106.472	113.235	112.633	117.794	119.561	110.875	101.406	103.153	111.922	111.083	108.164	111.157	107.749	117.464	110.17	100.363	101.85	115.761	101.85	107.323	105.115	103.91	112.105	107.384	104.294
ILMN_1793849	99.2277	109.146	110.206	117.789	106.595	106.177	111.528	106.847	96.5589	105.165	105.364	97.2974	95.2036	104.773	98.3929	104.618	109.206	97.1292	99.1212	92.3138	96.6297	96.0816	106.893	98.4788	93.0529	105.242	101.002	97.6	98.6035	94.3123	107.228	107.421	100.724	99.8665	106.168	107.418	102.029	108.753	106.987	101.478	96.0994	99.2859	101.958	105.411	89.4075	106.437	103.243	101.142	100.228
ILMN_1793854	222.488	208.447	236.8	293.373	224.828	160.431	215.47	233.296	215.14	207.155	241.328	260.228	215.239	234.315	349.016	287.74	180.909	215.507	363.427	291.512	208.68	217.312	197.835	269.835	275.852	240.367	216.357	307.036	299.333	215.996	302.76	361.749	254.701	264.748	332.639	255.243	288.126	293.451	287.816	287.292	244.971	349.354	264.271	237.226	229.356	288.416	319.82	326.774	247.889
ILMN_1793859	6925.03	6373	6481.5	5514	6347.09	6521.57	6070.66	5771.13	5956.38	7332.25	1933.77	1843.47	4562.48	6991.39	2236.42	6271.87	2318.31	4816.53	1196.9	1974.98	7720.5	8575.08	6590.71	3812.25	2106.55	5279.86	4848.81	2006.63	1954	5281.2	5261.03	5360.12	1843.07	1677.86	4258.08	6672.38	7378.83	7181.68	8095.6	3913.06	4710.41	1831.91	1783.77	7021.86	6697.72	4112.21	4551.97	3646.91	8683.28
ILMN_1793870	104.46	112.744	102.605	109.529	108.632	91.4656	103.333	109.328	106.692	108.133	107.711	91.7706	98.3546	89.6609	97.5594	99.7858	94.9618	102.722	103.451	94.8718	101.005	88.1673	107.748	98.7617	93.8238	107.688	105.048	94.2817	82.1633	111.804	108.094	106.55	95.8631	105.075	93.761	103.79	104.924	100.895	85.7142	101.265	95.7916	82.2256	100.407	88.7111	96.8081	100.584	101.124	107.384	97.1355
ILMN_1793872	81.1507	82.3501	87.1109	82.9343	90.6438	82.9658	84.4838	81.4901	82.766	81.4037	83.9413	80.1946	80.59	92.0188	84.1847	78.9372	89.2241	79.2605	80.8506	81.1654	84.3316	83.6549	81.3361	86.1533	79.2871	87.8955	83.7998	83.7065	80.0766	78.1496	90.5691	81.5204	103.029	79.7759	80.0743	85.3195	79.5314	79.8715	93.5973	86.2307	91.6425	82.3111	85.3832	86.949	88.3747	78.4465	81.3041	80.9401	86.1831
ILMN_1793888	97.3964	94.028	106.657	96.6274	93.8071	95.6773	98.9118	105.277	101.528	103.819	111.54	111.48	91.2069	102.415	97.5594	91.2753	98.6742	115.457	108.469	109.584	87.4718	91.2769	100.25	108.607	127.664	104.456	104.183	99.8873	105.674	96.6305	110.653	104.003	99.1522	119.769	102.468	101.946	94.4866	104.567	97.1676	89.5465	104.511	97.41	92.5941	103.86	107.821	110.993	101.825	85.4201	98.0738
ILMN_1793894	1604.6	1600.21	1571.9	1466.95	1545.47	1563.93	1905.34	2232.25	1242.23	1357.7	1608.81	1282.59	2081.27	1735.46	1772.05	2588.6	1535.31	1432.87	1437.88	1353.9	1852.88	1877.05	1843.78	2313.83	1361	2180.36	2281.96	2080.03	2300.78	1665.71	1699.86	1754.34	1230	1545.58	1514.8	1425.18	1490.52	1329.67	1595.13	1286.27	1392.84	1473.75	1767.41	1320.12	1462.99	1447.46	1382.72	1334.68	1171.6
ILMN_1793915	106.462	105.065	107.368	120.18	118.376	114.995	116.945	107.678	115.242	111.982	108.474	123.214	96.756	114.999	125.669	114.017	106.918	117.459	114.286	127.248	108.709	114.047	106.893	108.607	117.459	106.054	110.883	110.08	114.125	106.079	106.348	100.649	124.674	116.433	118.532	111.157	99.3676	107.707	132.847	108.792	111.511	114.773	116.675	121.703	112.07	113.049	114.09	112.163	115.711
ILMN_1793916	152.85	122.54	154.964	154.804	167.93	175.071	144.959	130.186	160.048	150.539	129.128	137.465	119.241	147.811	126.883	129.963	124.45	120.739	116.038	122.601	158.476	137.42	133.941	151.686	137.379	139.137	135.577	135.411	139.394	116.872	130.412	140.615	125.312	133.164	118.532	140.658	142.923	128.336	118.076	116.502	110.687	112.859	124.427	126.899	121.407	124.578	143.552	123.808	119.958
ILMN_1793919	98.5965	109.803	99.2982	103.971	118.376	99.5968	104.053	90.5488	106.692	105.841	109.257	120.606	110.25	101.64	100.057	107.065	104.683	101.113	102.607	108.885	104.391	108.39	103.888	90.621	112.23	100.505	99.4376	111.932	113.134	108.927	119.926	119.303	111.205	108.925	109.999	93.3485	100.791	94.3204	104.182	106.807	100.515	103.574	96.6829	105.717	107.49	104.692	106.986	97.8371	104.539
ILMN_1793920	91.988	101.109	105.945	103.971	98.996	104.119	114.545	126.109	109.055	98.0967	96.3734	105.521	94.372	101.64	91.8526	106.219	109.956	102.722	98.2831	98.1029	97.6367	90.3057	109.576	103.604	105.637	91.6625	99.5155	99.9722	100.46	97.53	96.361	99.8186	103.029	105.075	95.5645	102.881	94.5865	97.5898	106.354	84.7854	103.577	84.807	99.9927	105.819	111.931	93.7471	106.986	94.9998	98.2771
ILMN_1793922	81.4168	84.0019	72.125	85.4032	86.3885	90.0345	77.4289	80.2074	79.9099	78.0507	81.9106	81.7991	85.736	84.0186	98.3929	78.5296	91.306	84.4668	77.2909	86.7706	84.3316	83.2993	83.752	81.033	86.6616	78.0502	81.3706	87.7813	87.5935	88.1684	84.412	82.461	94.1807	81.8398	88.2017	89.6992	87.377	79.0493	80.9598	90.7218	88.3577	81.8895	83.165	84.4829	84.6501	90.7117	83.0084	80.8664	83.7675
ILMN_1793928	111.533	107.056	100.603	102.604	96.4025	104.119	103.333	101.573	105.872	107.364	111.54	108.078	106.338	107.24	105.806	89.368	103.217	110.106	98.2831	96.4065	105.199	104.024	113.352	99.7276	96.7573	106.054	100.511	102.59	97.8652	104.361	97.3692	99.8186	87.7162	101.416	111.808	104.648	97.7018	104.567	105.64	102.613	96.2044	101.464	100.913	92.2475	103.541	102.503	104.769	107.384	108.751
ILMN_1793932	109.299	106.383	103.305	106.002	95.107	101.58	105.6	100.838	105.086	106.594	109.257	109.797	107.99	105.558	102.596	115.935	120.045	119.68	108.469	113.171	94.4946	101.038	100.25	112.044	116.568	105.242	103.444	104.217	114.125	111.804	117.988	114.223	114.555	109.674	121.746	108.35	107.749	107.707	94.1845	117.562	86.0476	105.263	105.568	92.7731	109.191	105.334	106.986	108.402	104.421
ILMN_1793934	243.3	223.212	181.41	187.172	234.829	240.128	153.08	134.481	202.294	227.945	245.226	207.61	246.818	258.171	174.951	157.877	263.66	254.168	352.94	308.487	237.912	204.004	220.007	181.584	268.069	262.199	241.392	201.507	193.444	223.209	228.739	186.426	295.449	296.79	153.042	231.871	238.853	229.322	218.096	228.989	226.996	204.646	218.751	225.105	196.098	216.816	254.045	257.271	215.997
ILMN_1793949	89.8863	92.1665	92.3929	90.2857	95.107	86.3026	95.3886	98.7177	94.6556	92.9774	93.4256	97.2974	89.5505	99.3058	106.634	89.7844	90.8753	89.1946	86.281	87.7466	100.159	97.4747	96.3839	92.2491	94.8504	87.7151	96.7488	93.5133	101.381	81.7329	97.4511	89.6017	101.492	89.0009	88.4108	88.9437	90.9747	88.2562	96.7056	92.8165	97.991	80.5285	88.7526	93.397	98.374	86.2179	89.8413	83.9092	91.9465
ILMN_1793950	116.661	106.383	107.368	96.6274	107.944	110.981	103.333	116.954	113.305	105.841	124.575	145.739	111.734	100.882	103.42	108.746	121.889	107.641	127.452	128.649	112.214	107.511	116.282	112.044	112.23	113.235	127.388	124.488	134.519	110.875	125.731	113.294	117.189	113.35	121.746	106.502	109.848	118.588	105.196	106.807	109.875	108.099	108.122	105.201	106.376	111.092	120.064	112.163	109.846
ILMN_1793954	89.3542	94.028	91.7961	103.301	85.7072	90.886	87.9641	92.5249	88.6403	91.3479	93.4945	87.6046	84.1474	80.3335	91.1459	88.7899	89.4721	86.9875	80.1439	81.6636	88.3081	94.0278	92.3618	87.9182	96.1811	92.2122	93.1485	86.2421	91.3727	89.6422	99.7453	99.8186	79.7225	97.1383	92.0173	92.3895	84.3206	98.3856	85.0787	92.7193	96.6301	96.7647	88.2105	91.9287	95.9369	99.8665	97.9025	98.2155	106.5
ILMN_1793959	490.337	421.613	451.629	418.877	564.117	568.187	462.725	424.052	459.441	472.165	445.552	576.801	627.409	467.247	360.953	493.719	498.76	541.674	574.614	648.761	524.679	451.723	541.885	422.679	524.726	467.906	447.276	505.48	655.482	424.948	383.155	408.797	656.701	483.106	394.938	454.823	481.505	496.21	514.766	445.826	469.406	431.091	446.232	525.652	419.01	469.028	411.293	458.791	505.018
ILMN_1793962	107.912	107.79	126.284	114.93	120.894	121.378	164.271	113.683	112.401	116.396	109.257	115.221	116.286	110.544	108.389	137.684	108.416	107.641	99.1212	103.569	111.376	118.733	115.229	119.338	113.875	109.232	110.061	108.363	111.218	124.406	108.094	109.066	109.805	108.176	116.499	113.127	122.916	111.866	113.357	118.479	108.998	102.761	111.711	121.703	113.377	122.435	113.104	120.485	115.711
ILMN_1793965	93.0936	86.8236	89.7614	84.1903	93.8071	97.6974	96.0433	106.05	100.052	89.1364	93.4256	95.5053	94.372	88.8354	87.2701	100.608	89.7179	103.531	89.6864	87.8286	89.2281	96.0008	92.0176	97.0535	95.3817	94.2037	95.6715	95.2065	98.7898	97.1341	83.8047	109.066	89.296	91.5616	91.5734	94.8831	89.1905	101.098	98.3318	93.2091	102.047	96.3396	98.4843	91.3834	92.5926	90.8183	101.523	93.4534	97.6643
ILMN_1793966	106.462	108.476	133.196	145.516	104.417	102.159	177.07	198.476	113.305	108.866	119.139	106.38	125.556	110.544	155.642	136.171	105.442	106.805	164.825	169.378	114.001	116.225	124.516	151.686	122.447	113.235	112.633	155.049	117.311	111.804	128.117	173.025	142.223	127.242	166.314	109.274	124.36	142.488	115.51	124.78	124.116	135.063	115.844	110.111	121.407	121.429	176.237	140.85	115.711
ILMN_1793982	105.821	112.744	110.879	116.761	108.632	104.813	144.959	98.7177	107.5	108.133	106.126	98.1132	96.756	104.006	109.241	105.393	112.988	102.722	95.6696	98.8899	106.048	106.589	102.976	132.484	109.75	106.054	115.459	121.21	118.407	107.98	110.653	111.601	94.1807	105.075	105.235	103.79	112.99	113.895	99.3918	94.3813	98.5935	116.873	105.671	106.341	103.096	118.718	101.825	103.614	104.294
ILMN_1793988	105.821	103.73	104.59	110.245	99.6663	106.177	101.031	94.4999	98.6673	105.165	100.258	96.4943	107.15	104.773	102.596	95.1759	101.728	101.91	90.591	105.042	104.391	99.5924	105.714	103.604	106.472	104.456	102.673	98.3987	114.125	105.17	101.406	123.894	106.846	98.4434	100.909	100.109	115.243	106.617	99.8268	107.812	105.242	97.5198	109.833	109.9	106.705	102.277	117.489	99.2491	105.459
ILMN_1793990	3075.33	3924.6	2194.6	1798.38	4809.12	4119.87	1116.83	1095.97	3251.55	2723.81	1274.08	1477.41	2489.62	2828.52	1382.16	1891.87	2439.49	3040.28	794.152	757.771	3425.02	4030.97	4211.63	2470.64	1263.06	3685	3463.87	920.516	1000.73	3631.86	3658.22	1231.81	889.122	1149.19	1772.9	3935.36	4378.98	713.867	587.703	3018.9	3025	2127.74	2051.44	6128.2	4576.74	3003.54	3091.16	3087.55	4171.04
ILMN_1794011	79.6776	92.1665	80.5255	81.919	86.1844	87.2391	92.6887	95.2058	83.6155	89.2159	89.3779	89.8741	79.8419	82.0655	90.3511	85.0652	91.2214	83.6844	94.7918	88.5083	95.6821	80.466	97.3992	91.9429	79.8883	84.889	92.0925	87.1568	99.2773	91.3984	84.8607	86.0537	94.1807	77.7639	76.3133	75.621	88.6393	84.4598	85.9324	84.1664	97.1597	96.6582	79.1258	84.1854	78.5214	81.6755	87.7982	96.7799	88.4732
ILMN_1794015	131.191	114.297	110.206	109.529	114.204	120.07	123.356	124.277	113.305	114.502	118.178	98.9171	116.286	115.951	117.564	120.357	109.206	106.805	109.34	103.569	135.005	115.075	116.282	121.961	120.259	121.254	122.355	99.8873	110.286	105.17	119.926	127.603	93.3028	117.215	128.22	131.591	121.492	109.715	115.51	122.703	116.563	110.98	105.878	108.629	112.454	114.754	111.05	114.058	101.258
ILMN_1794017	668	989.991	350	305.514	645.032	666.372	417.187	336.055	787.517	655.02	911.267	851.566	1073.56	1328.28	381.18	557.908	898.629	938.203	712.694	661.253	621.771	574.856	590.785	424.677	775.863	920.731	772.976	552.361	631.01	938.973	922.189	454.634	668.573	750.911	436.395	920.842	1157.48	534.237	564.767	1099.3	947.428	922.885	995.417	748.393	627.266	1058.03	512.914	518.372	1001.16
ILMN_1794020	93.6415	85.5056	84.941	82.687	94.4403	77.7216	91.2775	89.7748	89.2453	84.3168	84.6283	94.5777	108.792	88.6115	87.2701	97.4636	93.4192	85.8768	82.0194	104.308	81.7165	81.9526	92.2745	82.9511	89.0097	96.4256	88.3421	100.581	90.0779	90.845	91.0247	99.8186	91.7497	94.2393	93.761	89.8887	86.8573	83.2089	97.1676	85.7232	92.6492	87.5958	86.4063	85.2145	90.6732	89.2308	97.3742	91.5319	87.3451
ILMN_1794038	103.184	126.351	94.7503	114.93	114.204	106.177	104.053	100.838	114.189	97.4558	98.7782	111.48	115.555	118.175	111.924	102.228	127.145	122.016	126.233	112.438	113.059	113.134	117.369	112.044	103.983	106.882	110.883	107.974	125.921	107.034	110.653	97.2468	122.903	104.35	117.526	107.418	111.984	106.617	98.4323	104.87	117.475	110.01	107.079	112.487	117.541	113.049	106.986	118.182	103.454
ILMN_1794046	246.281	264.065	291.446	262.453	234.829	268.454	244.292	239.138	205.475	265.51	254.873	263.566	231.468	213.821	353.656	321.577	214.559	264.462	269.682	418.644	232.279	232.44	253.219	229.247	281.272	224.503	233.079	228.729	225.03	242.656	222.648	225.684	418.249	295.491	225.429	189.09	208.692	211.035	248.148	202.16	199.541	245.74	206.023	208.293	214.702	215.126	240.859	234.642	195.703
ILMN_1794056	122.751	107.79	126.284	106.002	122.225	104.119	118.291	122.502	132.491	111.982	133.997	114.214	177.91	136.98	145.744	150.201	167.484	135.84	138.258	138.911	126.03	124.513	139.255	130.718	137.379	129.688	119.8	111.932	132.045	111.804	139.618	169.092	126.608	142.452	151.274	117.249	114.063	142.488	128.074	136.435	125.669	122.191	144.208	132.912	142.025	121.429	141.217	136.595	115.711
ILMN_1794063	106.462	109.146	105.945	102.604	105.839	105.476	99.5927	103.104	99.3669	96.127	99.5168	115.221	108.792	100.1	104.198	98.2473	94.9618	92.4513	133.196	116.446	112.214	116.225	103.888	112.044	110.593	103.681	106.718	101.263	89.2471	107.034	97.928	110.688	113.938	97.832	91.7535	96.5962	97.9165	109.715	101.973	96.6573	105.006	92.9901	104.191	92.7731	102.89	94.626	95.8286	94.3856	101.057
ILMN_1794068	110.733	103.091	102.605	125.82	109.4	109.615	119.82	108.526	115.242	123.324	109.257	103.824	113.991	108.076	110.087	107.898	103.947	111.765	101.712	111.038	105.199	111.157	119.505	110.255	107.322	105.242	104.183	97.7914	105.674	100.449	103.834	110.688	104.537	112.613	95.9263	97.9997	102.612	105.527	106.879	105.79	96.8432	106.721	112.554	96.151	102.694	102.277	98.002	105.535	107.638
ILMN_1794070	103.835	108.476	108.086	111.757	95.756	98.3523	102.57	110.131	111.471	106.594	93.2885	101.414	111.734	107.24	96.7669	103.87	103.947	108.435	110.139	111.724	101.005	102.788	100.068	98.7617	103.127	99.2704	99.9004	105.211	110.286	95.833	116.948	110.688	102.257	98.4434	101.614	106.502	104.154	112.858	105.423	137.451	113.289	108.099	100.913	99.5178	98.5949	99.9708	106.986	110.273	101.751
ILMN_1794072	170.203	219.545	142.482	158.027	186.405	186.954	164.271	124.277	173.019	202.423	125.624	108.078	109.526	180.765	124.274	119.192	124.45	137.329	124.993	112.438	166.677	177.9	143.843	204.58	104.808	131.643	139.255	125.512	107.563	152.464	151.604	136.187	117.189	111.083	129.245	129.204	145.689	122.585	100.851	136.435	134.683	114.773	107.437	146.546	125.115	145.414	134.822	117.133	160.382
ILMN_1794074	142.439	121.353	121.846	149.226	104.417	107.596	115.697	193.155	128.889	134.887	103.181	113.301	120.02	132.367	114.533	131.422	131.347	116.391	128.546	146.74	127.428	147.109	143.843	134.305	104.808	110.794	112.633	112.818	108.481	119.18	129.273	152.006	163.306	118.913	144.373	139.495	128.675	171.683	154.805	105.79	120.629	122.191	132.642	138.185	121.407	112.502	130.659	128.606	128.611
ILMN_1794085	219.882	226.872	217.009	233.432	240.86	181.362	272.494	242.103	215.14	229.204	274.8	245.898	197.353	209.573	239.815	286.764	187.423	206.535	348.617	279.934	203.476	188.84	209.017	191.262	286.694	176.532	203.062	317.615	294.366	223.209	214.556	245.826	306.281	264.073	260.954	213.982	228.476	243.058	235.369	235.99	214.348	383.468	289.876	230.613	222.072	232.027	278.972	267.674	212.299
ILMN_1794095	103.835	107.056	106.657	108.131	103.76	102.159	98.2433	108.526	107.5	115.448	103.941	99.7467	107.99	108.076	123.021	112.163	101.728	105.089	140.175	112.438	109.562	109.281	115.229	112.044	103.983	99.5962	107.596	112.818	111.218	111.804	104.656	118.176	117.907	101.416	116.499	104.648	107.749	111.866	109.17	116.502	108.998	111.93	109.833	113.465	116.478	127.458	125.09	110.273	113.289
ILMN_1794106	99.861	101.109	103.92	97.9585	100.372	106.898	99.5927	95.2058	98.6673	98.0967	93.2885	108.078	110.995	107.24	95.1019	103.87	103.947	103.531	97.4198	113.826	101.005	99.5924	109.576	97.7834	100.367	96.1038	105.885	138.371	115.138	114.763	108.924	101.458	101.492	103.678	107.159	109.274	110.899	95.675	119.287	121.625	117.475	108.997	118.278	116.671	111.657	116.703	116.272	115.017	114.504
ILMN_1794108	105.119	101.109	120.528	149.226	113.375	104.813	104.772	116.954	102.997	116.396	116.387	118.379	112.508	108.076	98.3929	108.746	106.179	106.805	121.861	119.898	110.491	115.075	105.078	102.797	133.99	114.852	102.673	107.311	90.2804	115.777	108.094	109.848	113.938	128.084	108.164	91.0068	108.849	104.567	97.725	110.638	131.372	108.997	111.711	111.513	107.712	115.667	111.05	113.118	107.638
ILMN_1794112	99.2277	97.2134	94.7503	109.529	104.417	100.962	102.57	97.2548	111.471	100.932	103.941	102.221	110.25	99.3058	105.806	106.219	103.217	94.2151	99.968	106.59	106.937	106.589	96.2912	95.4754	101.648	104.456	99.3577	93.5133	108.481	103.403	112.339	109.066	99.9445	94.6027	101.614	107.418	102.322	105.527	102.883	106.807	106.234	95.8237	94.7937	100.192	100.357	91.2254	94.6932	107.384	103.551
ILMN_1794117	96.0933	94.694	92.9796	100.641	94.4403	92.6303	96.7025	91.9179	95.2932	98.0967	93.4256	98.9171	93.59	89.2067	88.6324	90.4443	97.9079	88.4448	99.968	88.7733	94.0858	93.179	97.1049	98.9511	97.0184	100.24	93.4035	87.0545	89.4575	95.2258	98.6326	90.2156	92.5472	93.7258	104.322	94.0303	88.9674	89.2761	95.5839	81.9134	90.2854	86.6266	89.6449	96.0456	95.0629	91.2254	90.2713	92.609	101.158
ILMN_1794122	96.0933	95.336	97.3892	93.4707	99.6663	98.3523	96.7025	89.7748	92.0372	88.3391	103.181	91.2094	112.508	97.0234	135.62	107.898	94.9618	99.5495	126.233	105.803	101.005	99.8242	96.2912	99.0393	90.9639	108.437	95.4915	106.737	88.4075	87.8569	91.7534	101.458	106.052	96.3861	110.898	102.881	103.95	100.788	101.344	94.6921	105.35	88.4168	101.015	100.606	98.9208	93.9585	98.002	94.3856	95.6764
ILMN_1794131	104.46	106.383	110.206	109.529	108.632	105.476	116.945	101.573	100.052	106.594	103.181	103.824	90.3754	114.073	111.005	97.4636	110.671	97.9464	110.139	108.885	96.9908	105.631	99.085	97.7088	109.75	107.688	107.596	102.317	99.2773	97.0328	106.348	104.892	111.922	102.951	102.468	110.211	103.432	100.788	100.851	101.058	101.053	100.616	102.923	112.487	111.527	112.943	102.029	110.273	105.459
ILMN_1794132	1955.35	1897.41	2071.19	2304.71	1959.73	1963.48	1792.19	1829.21	1507.3	1947.83	5523.76	4779.62	1668.57	1905.31	1972.33	3381.87	1556.01	1729.75	2624.96	2741.35	1887.26	2289.36	1875.28	3094.83	5428.57	2281.54	2559.75	3962.02	4049.89	2390.3	2694.67	2821.41	2864.08	5701.08	3442.88	2383.52	2535.66	2672.34	2631.7	3058.43	2870.03	3233.1	2850.15	2057.59	2393.76	2856.43	2299.9	2187.87	2086.54
ILMN_1794143	113.13	113.484	108.086	118.935	101.762	108.263	108.882	115.7	112.401	110.454	105.364	112.384	103.179	113.109	114.533	104.618	103.217	110.939	105.885	113.826	107.853	115.075	103.71	109.424	103.127	113.235	106.718	111.932	109.37	109.913	113.16	110.688	101.492	109.674	107.159	117.249	110.899	105.527	108.136	101.371	107.131	102.761	109.833	107.788	104.577	105.334	110.042	105.535	114.504
ILMN_1794147	103.184	111.981	107.368	101.914	109.4	106.177	102.57	101.573	89.3125	97.4558	99.5168	106.38	88.7071	103.223	98.3929	101.41	97.9079	97.9464	95.6696	99.6682	106.937	104.798	100.343	102.797	98.719	104.456	109.238	104.217	97.1223	95.9991	98.3938	103.153	103.029	102.951	110.898	113.127	100.155	94.0952	109.17	90.9263	98.0939	103.072	96.9942	101.907	107.378	97.0448	96.8331	96.1078	101.057
ILMN_1794150	118.836	132.8	127.811	134.662	167.93	156.005	192.132	146.143	119.803	145.5	145.778	126.772	124.789	128.921	142.841	149.116	126.232	118.593	135.257	126.543	130.337	122.977	114.305	113.793	120.259	120.304	138.039	133.3	116.238	136.686	137.439	134.978	134.844	136.278	115.464	122.684	120.124	139.051	125.102	113.426	128.769	121.084	118.278	125.511	152.891	117.754	126.45	116.042	124.876
ILMN_1794156	81.956	83.9388	88.2553	77.8112	77.5185	91.3272	96.7025	83.1192	82.2882	81.2845	76.3985	79.9614	77.8126	81.4025	82.6045	80.5777	86.0067	75.4413	80.0854	82.9971	86.0558	80.661	91.2319	78.819	80.1315	85.4457	85.3991	79.3014	81.0442	93.3737	97.0293	77.1226	78.8373	74.6551	80.7643	79.6765	79.6848	86.048	78.1244	83.013	94.7899	79.2165	73.027	88.927	77.9417	82.1715	76.4034	85.7165	79.3895
ILMN_1794157	144.364	175.514	127.811	134.662	198.185	168.328	219.438	183.661	163.243	188.139	205.669	206.611	148.336	165.205	194.35	218.326	153.821	150.22	163.94	175.665	166.677	193.977	181.505	222.727	221.193	169.876	177.415	200.608	183.861	182.728	181.608	253.986	167.57	202.639	249.427	153.512	160.881	146.813	163.12	163.95	168.137	190.598	172.758	193.711	196.098	155.022	207.62	188.594	165.714
ILMN_1794162	144.364	114.297	120.528	145.516	132.922	110.981	135.908	134.481	150.128	134.887	122.509	103.824	111.734	142.454	116.482	115.935	109.206	120.739	112.665	115.768	118.162	140.716	111.365	130.718	121.41	120.304	138.039	117.794	112.141	118.052	117.988	118.176	103.791	125.614	113.691	117.249	112.99	117.464	116.76	117.562	109.875	110.98	108.953	111.398	117.541	107.927	108.022	120.485	113.289
ILMN_1794163	121.447	143.767	120.528	113.352	156.128	128.467	138.988	120.896	130.651	114.502	129.128	118.379	113.991	136.98	126.883	111.276	121.889	141.083	136.274	126.543	130.337	133.931	123.249	116.947	117.459	127.704	123.519	112.818	114.125	131.345	118.923	123.894	136.153	130.668	128.22	125.393	141.542	139.051	135.925	119.416	130.497	129.801	123.676	125.511	130.419	123.503	129.263	128.606	130.336
ILMN_1794165	1154.75	1293.69	856.414	1344.04	1225.03	1111.56	767.017	2010.6	804.304	1088.24	5096.85	3083.54	766.241	1081.32	1716.68	2682.48	973.69	832.147	2153.08	2472.54	849.999	1015.02	1108.5	1304.82	4487.84	1224.87	1571.96	5059.23	3942.9	1397.6	1356.26	1302.46	2595.51	4687.74	1331.18	914.621	1023.46	1094.46	1100.28	1387.57	1499.46	2322.8	2019.19	1239.5	1529.91	1485.48	1601.33	1334.68	1099.18
ILMN_1794187	104.46	100.448	102.605	99.9941	98.996	121.378	96.7025	104.54	96.5589	111.982	103.181	102.221	107.99	99.3058	103.42	99.7858	99.473	98.7575	98.2831	107.385	108.709	102.544	110.482	99.7276	102.358	102.883	102.582	101.939	104.829	120.357	108.094	101.458	110.478	102.951	109.999	106.502	97.7018	95.0908	99.0653	98.7382	97.3675	100.933	113.415	101.15	106.266	101.623	106.986	97.6398	99.8114
ILMN_1794190	758.415	708.149	533.591	587.318	818.004	863.973	605.73	644.707	791.726	869.83	561.727	650.441	749.889	841.983	434.859	403.084	637.78	605.919	688.853	1012.12	817.821	943.262	743.95	890.334	573.739	722.394	760.861	903.882	1252.87	689.928	574.037	399.782	1041.59	545.966	586.08	727.821	747.926	697.446	884.081	606.822	664.164	519.2	609.257	672.928	714.958	567.536	306.563	291.55	669.403
ILMN_1794200	91.988	99.7863	91.1441	94.7023	90.5048	95.0708	94.0386	88.4731	95.9519	93.4594	98.1438	85.9014	88.7071	95.5999	101.729	87.2013	95.6711	97.1292	86.462	87.6651	87.0982	99.273	92.4503	87.5696	94.9391	99.349	93.1485	95.3049	90.9784	98.9575	95.3265	80.6376	98.3571	97.3194	101.614	96.7803	90.7653	99.092	92.3258	83.013	94.2188	88.1092	95.1973	88.1719	90.4452	101.834	96.1261	103.016	95.6764
ILMN_1794213	341.207	333.323	361.337	424.665	292.3	273.472	389.133	427.822	310.525	288.479	317.145	317.245	324.149	313.029	262.119	330.91	296.255	361.863	291.428	290.905	286.706	322.373	288.615	366.838	357.688	358.345	364.634	375.26	452.094	357.624	370.095	445.73	321.187	293.538	508.738	433.797	413.291	414.422	457.425	372.82	349.25	380.923	356.748	373.638	367.65	408.209	366.178	411.53	450.051
ILMN_1794225	98.5965	97.8671	88.3253	95.3781	81.5071	89.3561	91.2775	82.0625	86.7779	88.4985	78.7656	89.2866	87.892	88.0754	104.198	86.3825	95.6711	87.1596	90.591	89.9325	85.7675	92.7696	87.0789	92.2491	87.99	97.6026	88.8219	89.8835	90.1794	90.94	84.0616	85.0423	84.9325	85.5298	86.6235	94.2138	91.179	98.8953	101.141	86.3309	110.687	81.5609	91.7787	96.6871	85.8948	90.8183	86.0679	112.163	96.8031
ILMN_1794230	735.503	921.475	856.414	1010.73	932.803	727.282	914.293	883.595	913	888.666	1242.59	1063.96	845.888	826.049	852.092	740.641	923.816	856.626	614.577	1212.79	751.882	802.996	753.701	970.068	1128.67	1146.47	1116.77	1240.57	1350.4	1080.44	1220.43	1636.17	1327.83	1069.42	1229.83	1149.47	1215.84	1575.66	1143.08	1294.05	1298.54	1628.43	1362.86	1417.91	1309.74	1242.12	1252.31	1302.18	1331.78
ILMN_1794233	160.654	169.583	121.846	143.859	113.375	143.125	110.581	154.61	136.263	112.799	110.795	114.214	130.858	134.006	121.943	119.192	163.265	152.565	117.863	120.597	116.138	127.864	136.69	113.793	114.703	126.609	132.967	121.21	129.537	121.639	121.045	145.605	126.608	116.433	152.157	136.984	191.013	122.585	129.619	116.502	110.687	125.271	128.309	128.421	137.19	113.943	127.852	135.494	115.711
ILMN_1794239	97.3964	95.9583	98.0366	108.131	88.2201	96.2965	84.6273	82.0038	99.3669	96.2869	89.6189	96.4943	92.7674	86.6305	95.932	99.7858	93.4192	91.2886	88.4701	88.0782	93.5153	86.0923	91.674	94.2582	88.6358	91.8189	83.8864	85.3023	88.0981	93.3737	92.1439	81.4558	86.5583	88.2714	90.6065	93.2645	104.348	86.6796	96.3921	85.2038	84.4168	88.2115	89.985	95.8396	103.875	93.4404	96.6257	93.3538	82.1262
ILMN_1794240	114.74	114.297	103.92	125.82	120.894	106.898	123.356	113.683	109.856	111.189	108.474	114.214	116.286	112.223	103.42	117.06	106.179	107.641	104.233	95.6017	118.162	127.864	113.352	110.255	103.127	108.437	112.633	104.554	89.9759	114.763	108.924	104.892	121.087	110.387	102.468	113.127	115.243	111.866	112.329	106.807	105.35	108.099	102.646	110.111	114.315	109.998	108.022	107.384	108.751
ILMN_1794260	695.959	611.612	838.413	660.151	610.939	694.268	770.263	681.26	784.706	734.291	504.336	562.027	898.223	797.846	553.964	654.015	893.571	638.047	806.553	892.843	755.116	631.376	708.649	445.597	493.403	731.147	527.981	710.167	764.651	547.49	556.816	629.78	871.22	517.109	703.932	751.755	622.758	897.533	830.46	650.892	623.919	602.797	744.163	724.133	631.07	600.429	726.178	838.171	723.142
ILMN_1794266	163.781	157.355	181.41	191.105	188.124	190.786	194.449	179.738	160.048	176.087	147.733	155.634	135.472	146.485	144.769	156.762	125.329	142.201	134.225	135.707	137.516	160.301	138.003	181.584	132.813	148.497	152.449	141.107	142.801	136.686	122.256	150.258	130.929	136.278	138.297	139.495	147.074	132.293	155.957	123.719	127.941	140.172	138.457	157.047	142.025	132.09	161.891	152.743	132.082
ILMN_1794271	109.994	140.946	110.206	115.848	97.7322	105.476	98.9118	106.847	109.856	111.982	112.311	115.221	107.15	112.223	100.877	106.219	109.206	106.805	110.948	111.038	110.491	105.631	105.173	104.425	103.983	121.254	105.885	110.08	118.407	107.034	113.16	108.247	107.636	99.8665	109.999	102.881	124.36	103.411	118.076	101.265	108.998	107.113	119.019	114.486	113.377	106.749	113.104	110.273	106.5
ILMN_1794282	104.46	115.138	104.59	100.641	103.103	104.119	112.494	126.109	102.997	107.364	110.03	102.221	110.25	108.885	125.669	107.898	101.728	107.641	105.045	105.803	105.199	107.511	100.732	99.7276	98.5583	109.232	105.885	102.59	113.134	115.777	98.1599	104.003	107.636	107.413	108.164	123.894	101.314	111.866	101.141	99.4563	102.445	104.657	118.278	110.69	110.147	101.834	103.038	113.118	114.504
ILMN_1794294	105.821	107.056	101.265	97.2827	107.293	106.898	101.031	119.447	109.856	97.4558	111.54	143.554	125.556	108.885	166.52	108.746	117.696	109.238	127.452	128.649	105.199	122.977	128.599	106.886	115.61	133.773	111.764	112.818	110.286	109.913	113.16	111.601	117.907	128.084	133.745	110.211	117.612	112.858	128.074	117.562	121.532	130.828	135.604	114.486	112.333	129.201	113.104	127.411	113.289
ILMN_1794299	90.9314	92.1665	100.603	94.7023	97.7322	93.8096	98.2433	97.2548	102.997	82.1276	83.8666	96.4943	91.2069	91.3754	100.057	95.8881	94.1791	91.8884	101.712	95.6017	92.433	88.6563	89.0638	87.3977	89.2908	95.3553	95.3153	88.8442	103.44	87.8569	84.1484	98.9614	95.8631	103.678	111.808	102.881	98.5199	92.1907	106.564	98.841	100.515	97.7388	96.1995	96.151	96.3505	96.1624	89.4037	94.8989	81.8948
ILMN_1794303	101.844	94.694	96.7546	98.6291	90.2894	83.8235	102.57	96.5225	97.9816	95.3695	102.455	95.1171	93.59	93.7106	95.932	98.2473	91.306	92.4513	93.077	91.805	93.1796	91.8498	95.1984	92.3243	95.8725	89.651	99.2755	99.0387	89.7701	97.3345	109.792	91.8301	92.5472	97.1383	99.551	97.9154	83.6962	96.2147	93.7918	92.8165	89.849	97.7388	96.1045	101.263	86.9651	92.4412	99.7734	98.76	82.2045
ILMN_1794306	103.835	105.742	98.0366	104.618	98.3517	96.2965	96.7025	108.526	99.3669	98.8088	100.258	99.7467	110.995	105.558	100.877	100.608	98.6742	112.627	98.2831	104.308	95.3352	105.631	109.576	104.425	102.358	102.883	106.718	104.217	93.4871	105.17	106.348	104.892	104.537	104.35	97.2184	102.881	99.3676	102.295	106.25	94.6921	101.356	98.566	96.4861	101.486	103.766	98.7333	109.071	105.435	101.455
ILMN_1794324	116.661	117.953	112.568	118.935	111.671	109.615	110.581	106.05	103.669	114.502	117.249	123.214	115.555	103.223	118.595	102.228	116.824	117.459	115.152	127.248	120.639	103.541	122.006	118.165	108.174	106.054	110.061	115.707	96.5554	103.818	128.117	108.247	122.33	118.913	114.54	111.157	114.063	121.237	109.17	118.479	124.116	105.587	120.709	108.018	100.719	112.613	115.149	108.402	108.751
ILMN_1794333	96.7511	94.694	113.34	127.444	90.6438	98.3523	92.063	95.2058	90.7818	103.819	100.258	110.63	114.776	104.006	114.533	109.619	106.918	100.329	133.196	121.292	106.937	99.4366	113.352	93.6406	121.41	115.717	105.048	121.21	111.218	108.927	107.228	126.314	119.836	130.668	146.917	136.984	132.955	137.769	110.17	134.292	140.734	170.858	154.154	150.264	155.017	138.644	145.816	149.826	119.958
ILMN_1794349	375.661	401.905	560.906	1097.34	330.482	322.612	559.626	554.341	226.685	234.31	162.91	169.268	147.526	224.121	273.905	205.176	138.396	223.048	249.486	355.556	305.83	267.618	301.577	471.155	159.148	263.098	354.464	140.215	116.238	311.684	319.379	490.272	366.97	169.395	548.477	240.469	225.116	182.935	163.12	276.869	281.75	294.981	218.751	329.384	298.018	276.537	273.816	322.47	306.675
ILMN_1794353	92.5071	93.4215	89.1248	84.6821	86.1164	85.7294	94.0386	77.5594	92.6995	85.7418	84.6283	88.3477	84.8726	94.4841	94.2788	87.537	101.728	92.8679	80.2609	94.8718	89.8876	87.8731	87.4598	95.5514	85.2219	91.0909	85.7662	82.9412	94.7591	92.6092	89.2937	85.7103	90.1721	90.3485	90.4084	89.6992	86.3266	91.529	94.2844	96.8607	94.3315	83.6779	92.0918	88.4957	85.0955	95.334	98.594	87.3689	90.6717
ILMN_1794364	135.206	127.948	98.6746	100.641	188.124	149.913	172.026	113.683	211.946	163.008	114.015	126.772	195.68	155.292	120.876	104.618	179.26	204.27	155.583	156.356	143.602	157.397	146.077	121.961	111.419	158.406	160.642	135.411	170.406	135.376	133.898	110.688	169.386	111.878	118.532	182.709	179.061	128.336	119.287	178.265	166.532	111.93	133.384	180.195	169.608	187.742	137.475	123.808	140.98
ILMN_1794370	114.74	122.54	113.34	122.594	119.606	114.161	169.492	115.7	111.471	113.609	114.015	133.528	140.956	124.55	120.876	122.941	144.793	134.305	139.224	228.522	119.331	124.513	119.505	134.305	115.61	125.441	119.8	117.794	136.989	125.841	129.273	152.006	209.392	118.022	118.532	131.591	116.419	142.488	132.847	138.418	136.957	181.085	185.021	117.852	118.735	130.118	133.46	149.826	135.751
ILMN_1794372	105.821	104.385	98.6746	100.641	100.372	108.263	105.6	98.7177	97.9816	98.8088	103.941	114.214	100.791	100.882	109.241	108.746	95.6711	92.4513	100.852	99.6682	100.159	96.0816	97.4891	106.886	102.358	99.867	104.183	106.106	101.902	103.818	99.2754	107.421	99.1522	105.847	96.6923	97.0687	102.029	105.527	104.363	98.1681	99.5094	101.359	97.8914	99.4026	99.8759	101.943	93.5413	96.2047	99.8114
ILMN_1794374	96.0933	95.9583	101.265	96.6274	90.6438	95.0708	98.9118	90.5488	103.669	96.2058	103.181	90.2058	95.2036	93.3964	96.7669	86.7879	83.9558	81.9056	88.8338	90.8734	97.0826	84.877	98.9937	97.7088	95.3817	87.6249	100.242	90.1957	90.0779	95.5818	83.2282	104.003	81.884	92.4035	90.0175	96.0928	84.9866	84.5627	87.0885	89.9822	93.9004	84.916	89.0836	80.4565	76.0736	86.1076	85.1024	78.6738	87.7554
ILMN_1794379	107.152	123.731	112.568	109.529	114.204	121.378	107.196	110.953	107.5	110.454	106.944	111.48	107.99	112.223	95.932	117.06	114.404	112.627	106.762	100.479	112.214	116.225	106.081	116.947	113.875	114.852	112.633	104.217	120.748	105.17	106.348	111.601	106.846	102.951	109.108	101.946	111.984	101.887	88.1352	109.711	101.256	100.827	107.558	104.156	102.694	107.719	106.986	105.535	105.459
ILMN_1794384	97.9968	102.454	100.603	101.914	105.119	92.6303	90.9714	100.139	99.3669	99.5449	100.258	98.1132	90.3754	98.568	97.5594	96.6795	82.0335	98.7575	90.591	96.4065	92.0517	110.197	91.2319	98.3077	97.5068	91.2603	93.5691	101.647	100.46	91.9945	95.9026	96.4112	95.0463	97.832	87.0925	100.109	91.8587	97.0583	86.6156	106.807	95.2103	92.2147	83.4633	91.9287	91.341	97.271	95.4197	109.341	92.7929
ILMN_1794386	107.912	104.385	97.3892	102.604	102.449	104.119	106.43	106.847	111.471	101.635	114.758	109.797	110.995	108.885	103.42	97.4636	104.683	108.435	132.204	114.462	106.937	103.644	97.8226	95.3203	99.3785	111.572	104.183	155.049	174.624	109.913	105.472	93.7974	110.478	110.387	107.159	100.109	105.84	103.54	109.17	119.416	108.998	103.479	105.568	112.487	111.792	121.429	102.936	107.384	106.5
ILMN_1794392	1117.99	1337.02	1182.63	990.752	1024.94	1129.7	935.474	896.646	1207.56	1322.98	1398.52	1227.92	1209.21	1375.34	1120.5	1143.25	1411.23	1546.34	1447.12	1289.29	1101.87	1252.99	1266.13	963.602	1461.19	886.195	1007.94	1167.59	1223.65	981.544	869.616	832.56	1284.63	1566.45	770.515	868.372	821.395	786.553	895.827	940.386	918.444	1118.49	1329.78	796.602	803.22	1158.07	915.372	929.303	795.097
ILMN_1794399	642.709	670.914	558.624	452.566	694.685	654.844	403.218	429.08	540.002	612.098	447.357	377.142	613.171	702.897	347.143	418.422	752.786	678.745	372.312	307.88	593.253	638.313	756.62	673.912	429.099	459.582	574.766	264.886	349.662	569.278	545.01	534.793	332.042	445.662	534.81	529.367	469.269	372.043	382.111	529.548	520.301	394.496	560.066	524.606	592.924	589.963	499.826	452.565	498.128
ILMN_1794407	122.751	108.476	113.34	110.975	119.606	104.813	121.508	101.573	122.637	111.982	110.03	113.301	105.564	113.109	114.533	129.963	118.539	110.939	112.665	112.438	118.162	110.197	113.352	112.044	114.703	115.717	114.497	106.917	120.748	104.263	122.256	112.44	105.28	111.878	113.691	122.684	112.99	109.715	105.744	111.647	109.875	114.773	111.711	100.711	106.376	112.724	127.852	120.485	137.564
ILMN_1794442	82.6239	94.028	83.4633	82.7483	87.3346	79.5243	82.1851	89.6968	84.7537	91.974	99.5168	95.7649	91.9737	77.2863	85.8192	92.2646	112.988	85.7921	88.8338	86.5181	83.4274	92.3789	86.2138	87.8305	86.0404	94.6088	91.6541	91.97	92.3452	95.3175	92.9619	82.1169	95.0463	86.6623	86.4398	95.5899	96.0553	83.4811	90.3301	86.1301	89.2841	104.2	104.191	88.28	90.3304	99.445	83.4719	89.6089	95.5812
ILMN_1794452	99.2277	88.8367	98.0366	99.9941	96.4025	93.8096	104.053	97.9879	99.3669	99.5449	98.1438	100.606	94.372	92.1573	94.2788	99.7858	96.3389	96.2943	110.139	94.8718	91.1594	94.5347	104.152	100.471	100.512	102.883	97.6582	102.409	96.153	98.785	99.6663	99.8186	95.8631	98.4434	96.7963	102.881	91.573	93.2736	104.088	93.8877	108.998	100.201	100.407	100.927	89.1778	84.7977	96.4237	102.715	98.1757
ILMN_1794468	115.643	107.79	106.657	110.975	106.595	104.813	107.196	106.847	112.401	112.799	132.766	124.322	110.995	98.568	110.087	103.057	120.906	113.532	133.196	111.038	102.76	102.462	128.599	108.607	122.447	107.688	114.497	133.3	145.963	121.639	112.339	98.1152	115.78	116.433	127.183	120.561	109.848	122.585	129.619	117.562	114.938	125.271	125.212	120.352	129.1	111.972	122.659	124.994	104.421
ILMN_1794470	313.983	392.522	256.436	288.565	407.788	481.718	184.757	308.9	325.917	507.378	240.356	284.743	334.495	477.737	259.176	303.435	452.951	478.132	355.546	304.848	398.938	468.293	449.996	339.258	281.272	399.172	457.087	321.718	267.71	368.941	334.48	257.976	271.374	300.027	277.078	404.648	525.299	392.917	436.562	435.923	436.27	291.673	308.084	455.872	406.437	400.146	440.705	403.816	451.144
ILMN_1794473	104.46	103.73	156.659	101.914	99.6663	100.279	98.2433	101.573	105.872	96.4527	114.015	147.996	144.223	101.64	113.699	106.219	113.684	101.91	113.495	123.839	103.598	105.631	99.534	110.255	120.259	110.067	95.1436	122.376	135.759	111.804	108.094	131.304	144.494	128.945	137.277	106.502	108.849	119.832	103.88	106.807	108.998	116.873	113.415	109.6	111.181	116.703	103.905	117.133	103.082
ILMN_1794485	111.533	109.146	123.251	116.761	110.926	114.161	111.528	102.333	109.856	115.448	105.364	108.925	101.575	109.708	108.389	106.219	105.442	111.765	105.885	100.479	123.322	104.024	104.793	123.528	107.322	112.456	97.7386	114.714	106.563	110.875	106.348	98.1152	115.155	115.618	107.159	118.215	98.9295	103.54	114.448	104.87	113.289	126.438	110.797	113.465	106.376	100.789	117.489	103.319	117.04
ILMN_1794490	93.6415	98.512	83.8917	83.0602	91.2899	88.5489	92.063	82.9245	95.9519	83.0215	81.5506	88.6874	90.3754	87.918	94.2788	85.14	100.996	96.2943	97.4198	92.3983	97.8247	104.024	92.4503	90.4544	80.8147	96.5896	90.4537	79.3691	97.6721	123.043	91.5188	95.1511	84.3941	80.5727	83.2161	89.794	94.2905	92.097	92.1282	93.2091	105.35	97.6297	95.7125	91.0469	100.109	88.4318	83.0991	86.4262	106.5
ILMN_1794492	124.178	137.915	142.482	156.461	147.368	118.83	172.026	167.69	151.806	120.756	113.18	119.439	124.015	107.24	176.121	1104.38	110.671	125.928	120.795	206.25	104.391	105.631	106.893	113.793	109.75	106.882	113.528	106.382	117.311	115.777	105.472	118.176	193.173	134.743	131.399	115.041	102.71	110.784	118.076	107.812	104.511	153.994	133.384	109.9	122.681	108.03	114.09	126.204	108.751
ILMN_1794501	109.994	111.203	101.265	103.971	101.075	114.161	96.0433	106.05	105.872	111.189	160.207	116.327	117.796	104.006	105.806	104.618	106.179	111.765	131.27	142.827	96.8995	109.281	115.229	119.338	173.555	130.649	111.764	114.714	108.481	108.927	110.653	110.688	146.183	163.753	91.0041	114.069	108.849	154.474	138.692	102.415	108.998	105.372	119.019	102.011	130.419	125.606	109.071	98.3077	140.98
ILMN_1794505	201.245	190.513	325.773	315.326	216.413	224.612	268.424	325.944	179.438	200.013	247.173	278.062	139.376	201.974	341.463	371.804	127.145	154.902	207.675	194.521	227.868	225.459	239.763	260.077	251.4	157.588	183.628	204.218	208.413	199.667	205.162	384.415	206.949	257.378	352.025	200.979	188.727	269.491	294.318	193.344	196.636	234.25	188.797	194.812	178.835	198.04	228.262	228.91	199.657
ILMN_1794510	114.74	110.49	104.59	103.301	99.6663	114.161	111.528	100.139	112.401	115.448	114.015	116.327	120.02	124.55	106.634	111.276	133.961	108.435	126.233	112.438	98.593	100.249	122.006	107.774	122.447	120.304	115.459	134.368	146.992	107.034	105.472	100.649	126.608	121.321	103.393	109.274	117.612	118.588	102.074	107.812	103.262	110.98	106.657	131.519	112.205	115.667	111.05	109.341	103.361
ILMN_1794512	75.6883	80.2119	81.1799	87.1452	91.2899	88.6946	84.8419	84.902	95.2932	83.5036	81.7894	117.339	86.8207	109.708	148.929	79.6955	85.927	82.6839	88.001	96.4065	87.8444	89.8632	85.9177	80.7337	84.2944	92.1325	83.9733	91.97	103.702	97.9013	85.4121	88.5724	98.3571	81.7741	77.9459	77.4925	86.8573	84.4598	84.5602	83.1038	98.397	86.2849	97.6734	77.4966	82.7066	82.5196	81.6041	82.5415	84.5744
ILMN_1794514	108.607	134.485	111.698	102.604	110.926	100.279	112.494	113.683	109.055	96.2869	105.364	103.824	108.792	111.373	107.503	108.746	101.728	114.499	105.045	117.937	109.562	120.103	111.365	118.165	108.174	102.081	108.429	110.998	101.483	120.357	111.463	104.003	119.836	112.613	112.737	101.946	117.612	109.715	120.683	109.711	120.629	108.099	108.953	115.536	108.039	106.962	108.022	103.517	109.846
ILMN_1794522	973.576	1020.35	719.735	762.358	1233.66	987.72	1235.71	1194.51	1046.54	873.607	1657.91	1162.26	824.12	922.382	914.509	955.698	983.595	1087.37	2212.77	2035.53	681.54	792.083	1028.34	591.215	1191.36	1050.76	1007.94	1666.3	1682.18	1528.84	1316.59	883.699	1855.98	1135.85	784.703	765.515	804.466	752.891	602.82	641.551	591.908	733.342	658.556	1540.4	1412.35	615.793	1509.66	1261.29	1192.92
ILMN_1794528	91.4818	89.5669	91.7961	88.4033	89.3159	87.3839	79.5501	78.2174	90.5731	89.6886	85.9641	82.1095	90.3754	91.1436	91.1459	96.6795	83.1281	86.9875	81.2707	85.9107	88.768	89.2286	88.342	81.5877	89.1034	87.354	96.4848	95.0031	88.7207	98.612	93.7537	84.3207	109.111	83.7293	91.4817	93.8539	79.2246	97.1743	81.9191	91.5156	86.5954	82.5712	87.9961	85.2145	90.7864	88.4318	91.7765	82.7856	93.3875
ILMN_1794532	94.2428	99.7863	91.7961	92.8063	93.8071	92.6303	92.6887	96.5225	99.3669	97.4558	86.4369	90.2058	90.3754	93.011	96.7669	103.057	90.3668	92.1022	88.8338	108.156	98.312	99.9037	95.7702	96.9687	91.9739	93.551	89.3982	97.4012	103.251	92.25	94.9888	89.3437	94.1807	95.658	97.1136	96.6872	93.1022	92.9761	89.5728	98.0804	83.5249	88.9399	103.826	79.0084	92.389	97.6064	97.697	98.3987	97.5611
ILMN_1794534	102.523	105.742	99.2982	92.8063	102.449	110.981	101.799	100.139	98.6673	98.8088	106.944	114.214	129.352	104.773	102.596	109.619	109.206	94.8527	93.077	99.6682	103.598	108.39	104.329	99.7276	107.322	101.371	105.048	104.3	117.311	100.743	104.656	96.4112	100.724	116.433	98.8066	103.79	104.718	99.6037	101.973	103.005	108.998	108.997	113.415	109.39	106.043	109.81	118.712	108.402	107.638
ILMN_1794539	113.13	108.476	147.85	132.437	162.069	148.253	166.915	119.447	130.651	113.609	265.929	182.784	128.597	132.367	209.588	239.891	142.384	144.442	266.121	251.352	141.07	133.931	139.255	146.798	285.143	140.136	154.525	297.393	292.36	178.513	154.491	200.675	230.065	298.086	212.882	163.953	128.675	161.655	172.018	144.626	129.625	238.306	204.61	132.912	143.163	136.913	177.359	160.371	145.766
ILMN_1794551	92.5071	103.091	95.3977	98.6291	94.4403	98.9503	99.5927	87.5918	93.362	94.3496	89.8596	97.2974	100.791	100.882	94.2788	98.9944	91.1358	103.531	99.968	91.0428	99.3696	102.038	91.9324	92.9201	101.648	95.0206	93.8136	99.8873	107.563	94.9476	84.9517	90.1269	93.3028	93.7983	89.8226	88.4768	99.9589	100.999	99.9358	103.224	91.7422	92.122	95.1973	92.8782	98.043	94.5109	89.5136	96.1078	97.3514
ILMN_1794552	107.152	115.138	133.196	125.82	123.824	117.765	119.82	106.847	109.856	114.502	111.54	105.521	117.035	110.544	103.42	108.746	108.416	101.113	117.863	119.898	107.853	105.631	108.638	104.425	105.637	104.456	111.764	106.561	116.238	104.158	116.948	110.688	124.058	104.35	107.159	101.026	111.984	101.887	103.767	103.808	119.058	113.81	117.504	123.028	106.595	113.943	110.042	112.163	109.846
ILMN_1794560	165.36	166.633	101.265	109.529	151.887	154.529	115.697	169.743	122.637	163.008	129.128	113.301	137.038	203.071	114.533	108.746	148.113	179.313	154.769	152.717	170.354	220.83	178.353	169.071	140.842	155.967	202.072	201.507	201.297	182.728	200.425	147.511	154.879	147.263	177.032	160.55	182.786	178.552	176.864	197.79	188.404	131.854	131.904	174.136	192.815	186.926	155.639	149.826	182.119
ILMN_1794588	135.206	113.484	112.568	176.944	117.229	124.037	109.707	105.277	116.294	124.89	180.971	155.634	148.336	125.867	144.769	134.552	168.336	124.645	159.681	149.705	157.326	131.975	148.377	204.58	224.126	158.406	127.388	135.411	130.792	136.686	115.012	95.4235	165.133	207.692	95.5645	148.971	134.443	126.861	114.448	144.626	146.049	179.28	195.409	145.228	125.115	139.489	111.05	127.411	95.3875
ILMN_1794589	113.947	101.764	101.265	99.3004	97.7322	98.9503	100.295	103.827	97.2688	102.375	103.181	103.029	100.791	111.373	111.924	101.41	90.4495	92.8679	99.1212	102.796	112.214	115.075	99.445	106.886	107.322	99.2704	98.3976	98.2296	104.148	97.3345	103.834	94.1132	99.1522	95.2601	99.7471	106.502	98.5199	96.9412	96.0118	103.34	98.0939	97.8463	93.9708	95.738	100.481	99.6554	97.3742	109.341	105.459
ILMN_1794594	160.654	122.54	305.189	240.346	141.139	173.399	123.356	124.277	185.357	186.706	107.711	118.379	205.637	186.399	120.876	111.276	220.633	194.216	133.196	166.234	266.213	184.89	164.59	102.797	118.256	192.151	203.062	129.94	157.149	166.722	209.892	140.615	177.011	110.387	116.499	233.716	267.74	117.464	109.17	200.424	187.635	147.205	160.18	216.217	214.702	201.977	112.105	123.808	295.932
ILMN_1794595	2634.59	2825.69	2833.77	4155.48	2279.3	1522.38	3299.33	2786.66	2518.92	2000.4	271.262	552.4	1248.21	2347.82	762.787	1367.02	803.576	1682.95	389.562	447.464	2456.55	2461.4	1586.58	2819.54	272.748	3078.72	3556.74	1892.73	974.762	3601.3	3811.61	3153.67	443.834	252.133	4588.32	3966.03	4444.95	2016.73	1490.18	3395.79	3074.31	1745.41	592.674	3644.99	3656.13	3273.18	2392.75	2360.26	4719.6
ILMN_1794597	100.536	106.383	107.368	102.604	100.372	100.962	99.5927	89.6968	108.292	105.165	98.1438	100.606	96.756	101.64	93.473	107.065	103.947	107.641	93.9258	99.6682	91.7457	98.0684	104.698	105.237	101.151	115.717	95.5812	97.5013	110.286	102.806	101.406	103.153	108.394	89.3932	98.9952	96.4213	109.848	105.527	105.082	107.812	115.704	98.4641	95.813	87.2916	104.183	107.612	98.3947	104.637	104.539
ILMN_1794598	198.576	195.716	267.338	226.337	233.364	228.461	177.07	236.204	173.019	229.204	243.276	211.576	246.818	232.241	278.801	210.331	217.169	204.27	218.144	201.343	235.641	287.925	264.408	467.257	240.236	207.72	245.569	209.59	204.334	273.999	281.533	271.079	194.907	257.378	295.426	215.824	235.352	196.281	221.927	205.59	216.438	211.117	205.317	191.509	204.922	201.977	202.633	245.537	223.433
ILMN_1794599	194.659	176.954	217.009	229.917	177.486	228.461	280.586	275.611	179.438	208.338	188.71	200.521	168.998	228.164	201.074	154.556	184.993	198.63	178.575	197.019	207.634	250.81	220.007	218.266	207.245	185.899	176.352	184.426	138.202	158.247	146.656	215.906	209.392	228.188	164.52	182.709	189.875	224.07	225.753	169.893	162.672	175.586	151.974	194.812	190.646	163.411	194.802	158.477	190.33
ILMN_1794611	81.8472	85.0356	89.7614	88.4033	79.8104	82.3559	83.2132	87.2398	82.1737	88.1803	84.3968	83.3828	87.7218	82.4134	96.7669	77.5401	87.2968	90.4685	88.8338	105.042	79.2688	96.0008	80.4951	83.8002	90.1301	83.0601	89.783	84.8716	82.0056	89.5377	95.9796	87.03	85.4751	79.1049	97.0078	81.067	88.8572	93.3725	82.9058	97.9013	95.8928	93.7513	85.1829	89.1438	86.3658	81.6755	86.8911	77.1377	86.0755
ILMN_1794612	850.434	798.297	587.238	511.982	1048.14	1064.28	602.596	493.852	752.09	818.915	601.397	833.545	1005.73	882.371	404.862	1007.21	933.842	813.525	415.842	490.133	793.604	845.064	1143.86	755.996	747.588	894.825	1007.94	595.257	626.955	756.701	783.841	752.072	479.959	705.022	742.838	817.318	781.63	636.617	694.927	1122.82	1005.18	479.343	496.387	929.331	1133.89	1042.54	522.433	501.551	629.075
ILMN_1794617	113.13	115.138	126.284	115.848	122.225	110.981	104.772	130.186	114.189	121.956	103.181	114.214	102.372	123.231	98.3929	110.423	103.947	110.939	109.34	100.479	111.376	116.225	114.305	114.763	111.419	107.688	107.596	97.3001	117.311	116.872	125.731	121.741	106.846	111.878	105.235	103.79	104.924	109.715	109.17	104.87	99.404	110.01	111.711	102.794	109.82	100.074	106.986	108.402	103.897
ILMN_1794621	79.7825	92.8048	79.6598	87.6379	79.1681	83.3531	80.232	80.1038	86.7779	90.6055	80.6825	79.7868	87.892	82.9985	87.8344	83.6983	79.4402	84.0696	81.7017	85.1925	88.5844	80.0792	90.007	84.2835	79.0483	93.8796	75.2702	80.047	89.6664	91.9109	84.3236	88.1301	79.4857	94.0917	81.0887	85.3195	74.7702	95.4887	82.9058	83.013	85.474	85.5913	88.2105	84.8936	85.6634	82.003	90.5882	82.4613	79.5364
ILMN_1794623	113.947	119.078	102.605	120.18	147.368	108.263	118.291	124.277	114.189	121.956	108.474	104.655	115.555	121.806	126.883	110.423	123.608	113.532	116.038	123.217	111.376	116.225	124.516	120.619	112.23	115.717	122.355	115.707	116.238	120.357	113.16	116.049	114.555	117.215	131.399	112.154	124.36	132.293	116.76	119.416	116.563	119.936	122.265	121.703	102.89	120.514	122.659	118.182	119.958
ILMN_1794632	113.13	109.146	102.605	99.9941	109.4	114.161	108.882	95.2058	111.471	110.454	118.178	118.379	133.911	134.006	160.846	122.941	122.79	107.641	140.175	148.508	120.639	108.39	136.69	123.528	147.35	142.079	138.039	141.107	117.311	112.763	104.656	113.294	144.494	152.882	111.808	126.806	127.286	128.336	112.329	115.35	121.532	133.976	123.676	130.019	123.85	136.012	137.475	112.163	113.289
ILMN_1794637	114.74	119.078	129.418	124.021	139.282	138.286	118.291	136.887	122.637	142.06	119.139	112.384	117.035	128.921	102.596	108.746	117.696	115.457	114.286	98.1029	114.001	122.977	108.638	106.053	120.259	117.408	125.974	112.818	118.407	134.041	121.045	101.458	112.627	108.176	110.898	131.591	110.899	106.617	111.283	116.502	98.886	107.235	109.833	108.529	122.681	108.832	98.3947	112.163	115.711
ILMN_1794638	135.206	120.21	114.172	99.9941	105.839	121.378	103.333	106.05	105.872	112.799	120.222	107.24	135.472	112.223	160.846	156.762	129.736	114.499	109.34	96.4065	124.642	116.225	125.867	123.528	124.491	118.3	127.388	98.5714	109.37	123.043	119.926	111.601	95.8631	123.911	107.159	135.664	141.542	149.038	236.339	151.641	151.905	123.186	155.546	117.852	107.93	139.489	110.042	107.384	160.382
ILMN_1794643	1841.52	1815.72	1612	1885.71	2124.09	1895.59	1100.99	1244.54	1750.01	1895.12	565.465	492.281	505.216	1709.51	533.17	404.906	590.343	1282.26	621.056	570.567	1972.52	2358.1	1859.54	821.128	527.116	1407.36	1653.18	721.342	820.299	1633.7	1777.51	1851.86	554.299	483.106	2440.64	3184.31	3669.71	661.644	493.003	1231.89	1712.11	566.232	471.112	2786.21	3020.69	1242.12	723.545	587.176	3617.37
ILMN_1794659	91.4818	90.2754	89.0605	87.7076	84.2785	83.8235	88.6169	86.2445	90.7818	87.0875	224.461	162.15	81.2398	91.2995	83.6241	91.6819	112.988	139.925	83.1991	96.4065	84.2381	93.179	86.3116	85.747	247.397	81.1395	86.1397	88.0995	80.4867	83.9418	94.1548	85.1244	122.33	254.742	85.4449	97.1669	89.0785	92.3805	81.1036	125.885	84.4168	463.43	278.593	90.7065	88.1441	124.578	83.8599	87.1573	89.2202
ILMN_1794662	89.3542	86.8942	198.531	130.514	88.8678	104.119	116.945	193.155	97.2688	94.4209	90.0193	86.0653	91.9737	108.885	96.7669	119.192	84.3453	101.113	90.591	86.0866	121.987	117.421	103.255	94.8319	85.6793	96.1842	94.5558	86.7495	92.25	99.5972	90.0832	99.8186	90.6298	81.9059	103.393	105.573	102.029	136.421	160.673	98.0804	105.35	86.9593	94.29	91.0469	98.374	84.4791	120.064	126.204	106.5
ILMN_1794666	103.835	103.73	113.34	122.594	101.075	100.962	132.758	116.954	99.3669	104.497	110.795	104.655	107.99	100.882	100.877	102.228	109.956	108.435	110.948	115.161	113.059	114.047	105.078	100.471	100.669	111.572	106.718	110.998	103.154	118.052	110.653	97.2468	116.479	105.075	114.54	116.161	98.8229	128.336	115.51	108.792	123.283	118.928	102.828	98.9626	116.478	113.943	132.062	129.787	107.638
ILMN_1794672	90.2865	85.5056	85.3519	89.5392	89.6174	76.8969	96.7025	94.4999	89.5152	99.5449	95.9708	81.0165	95.2036	81.338	98.3929	105.393	91.8657	98.7575	88.3766	102.796	89.9843	90.3945	102.518	104.425	81.6031	89.7391	87.8626	88.4192	107.563	97.53	99.5879	87.5813	90.1721	89.1592	97.426	97.1669	98.6189	80.8373	100.851	89.5465	93.8003	88.4168	82.6854	98.6456	91.7687	90.8183	94.3859	93.9687	95.5812
ILMN_1794677	259.721	235.415	123.251	151.161	307.779	283.404	225.266	139.388	351.069	352.713	323.292	311.14	336.242	260.502	161.931	151.286	352.589	400.802	494.262	427.378	321.254	270.215	296.635	145.112	278.176	358.345	341.285	339.911	446.443	279.053	302.76	147.511	403.595	272.211	168.114	334.317	369.547	147.923	148.91	393.17	364.978	239.941	337.869	405.01	370.571	360.914	197.713	189.475	368.844
ILMN_1794686	107.912	97.2134	103.92	99.9941	105.119	104.119	104.772	108.526	124.001	103.115	103.941	107.24	106.338	109.708	100.877	100.608	106.179	110.939	114.286	107.385	101.872	111.157	109.576	92.8465	105.637	106.882	94.3892	106.917	115.138	106.079	96.767	109.848	115.155	102.951	108.164	99.3216	106.732	101.194	109.17	100.464	97.783	105.981	104.867	106.773	90.4452	105.44	104.953	90.4598	96.692
ILMN_1794692	137.035	161.221	174.957	173.632	147.368	193.214	223.341	175.777	177.867	180.761	173.122	153.539	145.052	132.367	152.371	167.066	134.865	145.581	164.825	187.592	123.322	173.537	169.403	185.358	177.899	140.136	154.525	153.339	161.135	155.967	147.651	172.032	177.011	156.12	148.641	148.971	138.76	145.715	155.957	152.528	133.078	170.858	148.904	169.116	156.085	142.011	159.813	142.895	144.181
ILMN_1794703	109.299	106.383	108.747	112.566	109.4	108.263	102.57	110.131	106.692	107.364	111.54	113.301	105.564	108.885	96.7669	102.228	109.206	105.924	107.643	96.4065	97.0826	110.197	103.53	112.944	104.808	112.456	107.596	103.144	104.342	105.17	110.653	104.892	103.791	97.832	102.468	106.502	104.053	101.78	102.883	95.125	104.402	99.2859	99.0917	100.4	115.396	105.334	111.05	97.5365	107.638
ILMN_1794707	373.095	277.537	258.894	218.932	239.327	241.43	2409.91	1664.01	297.012	316.754	477.737	475.87	256.956	215.917	186.61	142.541	277.567	253.031	243.472	218.599	285.66	169.137	217.009	112.044	556.131	235.307	184.653	190.265	280.121	317.271	299.363	180.901	207.56	518.427	188.416	380.303	399.093	431.237	438.244	469.387	422.454	239.941	315.107	281.851	326.486	476.319	211.624	242.952	225.938
ILMN_1794711	118.836	101.764	154.964	136.771	101.762	108.263	101.031	100.139	105.872	108.866	325.341	290.241	114.776	114.999	336.668	268.207	143.976	131.456	195.861	190.747	110.491	116.225	118.425	115.803	289.022	124.264	117.556	174.705	151.086	110.875	122.256	180.901	190.343	283.659	170.817	119.276	111.984	214.879	207.444	115.35	104.212	233.445	193.236	112.487	102.502	110.691	291.067	289.686	113.289
ILMN_1794726	289.91	379.457	297.127	301.854	437.715	396.313	435.998	401.281	321.633	351.447	210.931	242.68	404.793	419.916	338.592	340.308	347.87	415.898	426.297	369.232	353.147	378.336	453.922	249.267	221.193	273.032	311.713	288.64	261.556	272.981	273.907	292.511	417.678	241.312	322.297	366.321	358.124	486.585	366.297	357.884	375.98	444.111	351.088	319.884	324.519	392.904	346.231	326.774	385.017
ILMN_1794728	113.13	107.056	106.657	112.566	107.944	114.161	112.494	107.678	111.471	115.448	108.474	110.63	113.252	105.558	99.24	117.06	113.684	110.939	110.139	102.025	112.214	107.511	109.576	106.886	110.593	114.001	110.061	103.602	107.563	102.62	98.3154	109.066	100.724	102.181	97.3225	98.4525	114.063	112.858	110.17	109.711	104.128	110.01	104.191	109.6	112.205	102.848	109.071	105.535	112.154
ILMN_1794729	99.2277	106.383	97.3892	100.641	98.3517	106.177	98.2433	103.104	109.055	90.1509	228.041	116.327	102.372	99.3058	97.5594	103.057	97.1235	105.924	177.564	141.191	106.048	94.6198	102.05	102.026	162.275	109.232	102.489	102.865	102.862	108.927	92.8805	104.892	144.494	198.275	105.235	106.502	103.95	109.715	100.464	96.3569	101.155	99.5909	107.909	110.69	105.23	108.131	103.243	103.319	106.5
ILMN_1794740	227.782	210.931	255.202	250.716	175.624	178.308	121.508	130.186	176.27	171.243	297.027	306.046	277.684	194.228	195.314	196.772	238.564	200.878	230.829	227.903	174.059	184.89	180.461	245.024	304.669	211.124	201.075	226.493	206.372	220.149	215.475	240.046	225.458	289.611	210.544	223.845	214.144	265.729	286.882	236.882	251.237	289.175	315.107	197.019	235.639	205.985	238.886	228.91	230.997
ILMN_1794741	111.533	109.146	103.92	106.725	115.128	112.558	130	110.953	110.644	107.364	108.474	101.414	110.995	110.544	96.7669	106.219	108.416	106.805	107.643	90.1925	115.062	106.589	104.329	110.255	99.4703	118.3	115.459	107.311	112.141	109.913	102.973	104.003	107.636	110.387	101.51	105.573	120.124	99.4987	112.329	104.87	103.678	113.81	110.797	105.615	97.8272	108.03	111.05	106.41	96.3656
ILMN_1794742	85.3773	91.536	96.7546	103.301	90.4339	98.3523	94.0386	101.573	95.2932	95.9795	95.1551	91.8484	115.555	97.0234	94.2788	131.422	90.0419	99.5495	108.469	102.025	102.76	92.9313	84.6219	109.424	104.808	96.2644	95.4915	96.1148	97.3932	81.3822	96.767	100.649	95.8631	87.0609	100.236	94.2138	93.7016	102.897	94.5897	102.515	106.234	104.29	107.315	86.4806	92.2868	108.03	114.09	132.104	103.897
ILMN_1794753	103.835	101.764	102.605	101.914	86.7952	102.159	103.333	110.953	102.997	105.165	98.1438	106.38	96.756	107.24	105.002	99.7858	98.6742	108.435	105.045	100.479	105.199	104.024	107.748	112.044	102.358	103.681	95.4915	110.08	104.244	105.17	111.463	114.223	99.1522	96.0438	101.614	108.35	110.899	110.784	109.17	101.999	108.998	108.997	112.554	115.536	96.1395	115.667	95.6265	98.6689	95.7708
ILMN_1794761	99.2277	91.536	86.3307	101.265	86.7275	87.5291	92.6887	94.4999	109.055	96.5354	95.1551	91.9254	98.3546	96.2773	100.057	100.608	86.4069	93.5099	85.7372	99.6682	89.6016	91.1908	94.4479	102.026	92.5693	93.9609	93.8136	90.7292	98.7898	85.5435	86.8208	94.1937	89.6444	96.736	87.8893	92.8299	92.4237	93.4718	96.0118	88.8781	84.3014	89.712	96.0088	94.1068	99.2397	89.8101	91.2012	89.3982	103.551
ILMN_1794767	100.536	97.8671	106.657	91.5368	97.7322	95.6773	98.2433	110.953	97.2688	91.3479	92.8775	106.38	107.15	99.3058	110.087	91.8915	93.4192	100.329	102.607	110.324	88.9515	100.7	100.732	96.5495	88.1729	93.9609	105.048	96.0276	106.563	95.5818	91.5188	94.6968	98.3571	98.4434	96.2022	97.9997	101.829	105.527	104.182	95.2351	91.2361	110.01	96.9942	106.665	108.362	104.902	108.022	98.4888	98.6736
ILMN_1794780	99.2277	106.383	137.03	145.516	112.487	117.765	383.851	292.565	109.856	159.828	175.079	141.505	131.614	115.951	191.454	190.589	118.539	116.391	141.11	144.468	130.337	109.281	122.006	138.045	177.899	137.058	122.355	217.191	181.864	147.935	152.574	231.928	139.884	152.882	220.39	136.984	145.689	260.092	282.194	153.42	139.214	246.578	195.409	139.582	114.315	136.012	173.979	175.209	152.029
ILMN_1794781	121.447	140.946	194.499	181.581	151.887	223.336	123.356	134.481	105.872	124.89	138.811	123.214	137.038	185.276	185.632	150.201	111.428	158.384	100.852	127.248	190.012	217.312	198.858	265.514	159.148	146.718	159.584	126.568	102.269	162.565	148.647	181.849	121.087	145.148	145.217	173.461	229.608	182.935	179.158	171.81	173.933	184.614	136.332	166.6	167.265	168.045	184.942	185.892	176.626
ILMN_1794782	95.4393	88.1552	89.7614	80.0406	105.119	92.0433	94.7028	81.8874	100.052	89.3743	100.989	108.078	100.791	103.223	119.653	90.3631	106.179	82.0949	99.968	103.569	108.709	109.281	100.535	85.5035	111.419	105.242	103.444	105.303	98.7898	110.875	93.5174	94.1937	107.636	103.678	102.468	96.5075	95.4577	86.2601	97.51	106.807	103.262	122.191	122.961	101.15	108.255	108.529	92.2286	96.0093	100.123
ILMN_1794799	113.947	104.385	104.59	96.6274	101.075	98.3523	102.57	103.104	107.5	107.364	98.1438	107.24	101.575	105.558	98.3929	108.746	97.1235	91.1303	97.4198	94.8718	99.3696	107.511	98.0752	109.424	102.358	96.9323	107.596	99.4306	104.637	103.063	110.653	97.2468	98.3571	103.678	106.168	93.9412	91.6689	88.4792	94.906	96.4566	96.3102	92.8878	98.2899	94.884	90.6732	98.3388	98.6941	97.8371	101.455
ILMN_1794803	102.523	108.476	106.657	97.9585	110.926	101.58	96.7025	102.333	99.3669	105.165	129.128	125.491	95.2036	109.708	114.533	110.423	112.208	105.089	128.546	119.218	99.3696	97.564	108.638	91.0432	150.798	110.067	101.241	103.329	117.311	92.6092	108.094	102.288	111.922	134.743	111.808	112.154	112.99	96.7146	113.357	122.703	110.687	108.099	114.295	98.7505	123.85	97.8244	114.09	96.6794	105.459
ILMN_1794805	75.2156	92.8048	77.3282	80.6396	78.1563	74.3713	75.7263	79.7434	78.7368	75.1498	82.6701	72.2766	67.9497	88.3846	100.877	77.3073	84.4238	78.0088	83.9883	83.3197	78.7774	85.3513	77.5877	79.3944	77.8614	86.2697	83.8864	84.8716	82.4891	86.4561	83.1486	74.7116	80.926	79.7759	86.8091	79.8016	78.2269	83.1205	79.3305	77.9119	85.003	77.3848	87.3578	84.686	78.5214	81.5159	76.3367	81.0139	81.6675
ILMN_1794807	113.947	124.933	114.172	136.771	119.606	120.07	116.945	120.896	128.889	112.799	120.222	113.301	113.991	123.231	120.876	114.936	115.263	115.457	106.762	113.171	118.162	118.733	105.626	118.165	113.875	112.456	114.497	112.818	122.012	108.927	107.228	108.247	106.052	109.674	138.297	129.204	103.328	118.588	137.345	122.703	113.289	124.174	118.278	128.421	121.407	123.503	115.149	116.042	123.137
ILMN_1794816	97.3964	95.9583	101.265	101.914	97.0811	95.6773	102.57	100.139	98.6673	103.819	99.5168	98.9171	90.3754	97.8145	93.473	101.41	99.473	100.329	99.1212	90.4492	103.598	104.798	94.3608	100.471	104.808	92.7074	88.438	103.782	95.8603	100.547	98.1599	98.9614	92.5472	94.6027	91.8421	97.9154	103.432	103.54	92.0274	94.1805	96.5233	102.565	89.6449	107.323	99.8759	94.1753	87.9013	99.2491	90.8878
ILMN_1794817	105.119	105.065	108.747	112.566	98.3517	98.9503	109.707	98.7177	105.872	101.635	114.015	130.734	113.991	100.882	123.021	107.898	101.728	107.641	107.643	121.965	102.76	96.8421	110.482	104.425	110.593	118.3	96.3957	104.554	113.134	106.079	105.472	104.892	111.205	109.674	113.691	112.154	102.127	122.585	111.283	113.426	112.414	115.761	108.953	104.553	110.771	132.09	110.042	113.118	102.552
ILMN_1794818	105.119	93.4215	103.92	93.4707	98.3517	107.596	104.772	91.9179	95.9519	98.8088	107.711	102.221	106.338	103.223	100.057	98.9944	97.1235	99.5495	185.346	119.898	99.3696	105.631	99.3556	97.1384	106.472	98.4747	96.306	116.726	125.921	102.62	94.4027	102.288	111.922	106.634	103.393	89.2262	88.7479	95.7657	99.9358	94.6921	102.545	97.6297	102.736	97.8386	96.3505	103.405	89.5136	95.6061	98.7696
ILMN_1794823	129.348	117.953	144.291	125.82	160.119	154.529	111.528	100.139	113.305	112.799	150.717	133.528	144.223	106.384	181.608	168.223	150.591	134.305	122.831	104.308	153.831	140.716	162.195	105.237	151.627	184.988	174.19	146.36	161.135	160.442	165.817	132.522	120.452	156.743	139.235	154.689	148.452	215.827	182.461	155.232	176.433	123.186	158.875	160.495	159.319	158.227	177.359	175.209	159.049
ILMN_1794825	3042.97	3008.74	6758.05	7921.33	4119.17	3420.11	6115.9	9288.41	3944.76	3739.71	5316.11	4962.64	3618.89	2888.04	5686.83	5081.1	2523.21	3425.6	1913.41	2680.79	3705.79	4075.27	3589.99	1930.63	4609.54	4209.96	4515.38	1908.98	1311.37	4837.26	3627.53	4362.65	2595.51	4331.36	3970.07	4234.35	3983.2	8755.84	8585.56	4506.78	5359.65	5317.04	3962.6	5142.93	4822.66	4659.36	9439.75	8798.34	4542.06
ILMN_1794829	103.184	99.1474	109.47	103.971	101.762	105.476	430.914	351.746	109.856	104.497	106.944	112.384	127.079	107.24	163.043	122.941	146.45	110.939	110.948	151.51	107.853	98.9156	118.425	102.026	116.568	114.852	113.528	304.614	243.87	114.763	145.664	156.923	156.681	109.674	172.614	115.041	105.043	106.617	96.1084	119.416	115.704	298.262	240.027	125.511	130.419	111.19	637.98	480.65	106.5
ILMN_1794840	87.624	87.6031	80.4749	89.3264	82.9821	77.9793	86.5002	78.4201	94.023	81.8839	83.6451	78.7427	87.8075	81.9298	94.2788	84.6232	94.9618	80.929	88.8338	88.6845	85.5748	84.4955	83.5639	76.5202	85.4971	86.4512	78.3082	82.4255	91.5693	87.1495	89.4907	84.7984	90.4442	81.0074	92.3636	82.214	78.6107	87.4028	77.2	92.068	90.5	82.5712	88.1032	90.1386	87.561	91.7137	84.7828	84.556	89.2202
ILMN_1794842	129.348	117.953	108.747	134.662	118.376	139.883	135.908	114.624	132.491	134.887	109.257	123.214	116.286	134.006	119.653	109.619	131.347	112.627	102.607	111.724	111.376	133.931	124.516	115.803	102.358	118.3	117.556	99.0387	115.138	113.741	115.931	109.066	113.938	116.433	116.499	101.946	144.304	123.909	125.102	107.812	114.938	116.873	114.295	117.852	138.451	115.667	129.263	117.133	115.711
ILMN_1794844	2296.31	2947.73	115.066	103.971	1072.55	1082.61	935.474	1153.36	1697.89	2262.63	104.652	108.078	204.82	1347.14	327.945	114.017	150.591	498.445	96.5391	94.1128	3187.75	2556.34	1283.41	5189.76	112.23	1068.14	1424.67	104.3	112.141	1887.81	1419.35	1253.09	94.1807	101.416	2001.8	2924.52	3173.8	212.003	118.076	1146.27	1846.38	138.219	122.265	3805.89	3111.56	1165.72	176.237	126.204	3267.79
ILMN_1794846	81.5775	99.1474	94.7503	83.0602	84.2115	92.6303	86.8395	82.4225	87.2145	88.658	83.7923	88.6874	97.57	83.7771	94.2788	86.8699	80.9908	84.7099	83.0503	87.584	82.3014	89.0405	87.6521	92.993	84.4801	86.6321	94.0586	80.7996	83.2809	87.8569	84.1484	88.309	99.9445	84.2148	84.049	89.5098	85.5532	87.1963	90.3301	76.6009	83.1098	80.3727	80.1248	84.2837	82.2746	81.2038	85.3174	81.6102	81.9714
ILMN_1794858	110.733	107.79	108.747	100.641	107.944	110.291	107.196	106.847	110.644	111.982	104.652	108.925	95.9833	104.006	102.596	105.393	102.485	114.499	105.045	112.438	115.062	118.733	98.2511	104.425	106.472	103.681	111.764	99.9722	109.37	105.17	104.656	106.55	105.28	108.925	105.235	112.154	107.749	111.866	110.17	109.711	105.127	108.997	100.407	114.486	106.705	102.277	112.105	109.341	113.289
ILMN_1794863	1810.13	1379.97	2633.36	3751.94	1710.15	1116.9	2344.95	1391.84	1986.61	1112.21	3502.79	2433.29	1628.05	1468.31	1566.75	2785.56	1081.85	1515.92	1578.95	1212.79	1454.07	1772.61	1187.79	1212.56	2313.02	2390.3	2559.75	3131.72	1934.64	2131.73	2469.67	1754.34	1140.89	1928.74	2876.11	2886.39	2552.26	7718.58	8060.64	2507.86	2342.78	2682.36	2355.98	2761.16	2471.17	2544.83	1725.43	1733.83	2086.54
ILMN_1794866	103.835	105.742	112.568	109.529	106.595	111.762	112.494	118.164	118.511	99.5449	110.03	115.221	119.241	108.076	101.729	114.936	86.2466	106.805	107.643	108.156	101.872	110.197	109.576	106.053	108.174	97.832	102.302	109.224	123.338	96.8302	106.348	104.003	106.846	108.925	137.277	101.946	107.749	119.832	123.605	112.551	123.283	110.01	112.554	110.69	108.575	113.943	114.09	109.341	109.846
ILMN_1794875	348.035	339.704	393.135	353.163	405.009	502.79	174.543	412.724	386.821	493.696	418.237	338.053	258.668	832.039	434.859	372.787	228.336	367.447	287.779	398.382	166.677	455.042	481.072	250.336	517.529	231.963	286.643	271.231	218.44	229.166	193.817	185.532	385.448	500.665	200.244	216.733	181.555	121.237	110.17	241.375	270.189	316.717	260.548	222.895	246.316	250.71	228.262	192.938	197.029
ILMN_1794879	107.912	112.744	115.066	105.276	106.595	108.263	101.031	110.131	109.856	105.841	110.03	120.606	104.724	118.175	106.634	107.898	107.693	101.113	111.822	99.6682	108.709	111.157	106.081	110.255	108.174	111.572	108.429	110.08	111.218	105.17	113.16	103.153	105.28	99.1099	103.393	104.648	107.749	109.715	110.17	119.416	104.881	106.853	109.833	109.9	99.2397	109.81	94.6932	114.058	109.846
ILMN_1794882	160.654	166.633	161.581	127.444	189.828	151.504	135.908	175.777	155.154	148.904	150.717	170.449	124.789	125.867	173.764	188.614	128.914	168.942	136.274	132.808	157.326	169.137	155.234	194.625	148.222	155.161	146.661	198.825	171.461	173.1	149.64	150.258	135.501	143.11	179.59	152.347	152.451	156.533	158.29	152.528	150.469	154.839	146.543	147.822	158.234	141.167	157.738	136.595	142.593
ILMN_1794885	97.3964	94.028	111.698	101.914	97.0811	100.279	102.57	101.573	91.415	106.594	109.257	98.1132	96.756	97.8145	107.503	98.9944	103.947	97.9464	109.34	93.5382	108.709	99.5924	105.078	99.7276	100.588	92.374	98.2282	104.217	94.6661	100.839	91.0247	97.2468	102.257	102.951	104.322	100.109	92.0468	99.092	100.564	97.3934	90.5	100.512	111.711	94.0039	102.791	94.9806	109.071	98.4888	94.5844
ILMN_1794890	320.652	287.078	312.268	270.727	491.212	575.235	321.2	412.724	458.104	550.879	116.387	112.384	145.052	324.373	154.584	149.116	140.035	225.141	116.038	123.217	457.332	495.905	436.149	243.971	104.808	161.761	257.944	136.425	125.921	311.684	270.017	174.022	119.836	112.613	143.529	175.492	195.499	137.769	126.587	178.265	203.12	139.211	128.309	215.094	279.072	179.227	143.552	133.246	237.416
ILMN_1794896	106.462	111.981	131.209	115.848	109.4	126.982	110.581	116.954	112.401	114.502	110.03	113.301	116.286	124.55	123.021	112.163	105.442	116.391	106.762	117.937	117.132	112.158	108.638	108.607	115.61	109.232	119.8	126.568	114.125	116.872	106.348	121.741	121.723	121.321	115.464	109.274	127.286	102.295	110.17	114.363	114.125	110.01	114.295	110.222	114.315	114.754	112.105	116.042	112.154
ILMN_1794912	2327.68	2091.29	3128.24	3273.17	2446.93	2495.67	1817.55	1730.92	1711.01	2052.9	2296.3	2433.29	1547.08	2205.75	2966.18	3093.76	1710.01	2283.4	2439.8	2149.92	2031.83	2160.66	2340.6	3620.68	1899.39	2156.97	2185.94	2795.21	2224.05	2272.92	2524.05	2399.72	2074	2138.43	2176.6	1930.04	1628.6	2114.25	2597.69	2023.19	1832.88	2200.69	2067.55	1916.06	2229.97	2167.76	3547	3800.34	2062.04
ILMN_1794914	259.721	288.264	257.667	243.787	282.29	265.929	356.032	371.044	277.676	215.572	249.115	217.463	294.794	260.502	237.92	308.402	293.619	280.183	244.327	248.867	211.831	225.459	256.608	220.508	237.872	323.6	324.378	380.898	323.396	278.047	339.691	447.787	224.881	242.569	434.26	327.833	375.71	460.407	454.106	367.865	326.881	353.409	355.326	335.784	340.257	345.047	299.855	310.362	323.027
ILMN_1794921	107.912	103.73	94.7503	99.3004	107.293	98.9503	102.57	97.2548	101.528	100.932	96.929	98.9171	87.892	99.3058	88.6324	110.423	89.6362	95.5421	95.6696	98.8899	101.005	100.954	95.0016	727.356	95.4679	99.9605	100.763	91.2655	104.148	90.3568	94.5696	89.7753	100.724	92.7443	601.16	101.946	104.718	92.4774	106.047	83.013	95.2103	102.47	98.4843	92.5631	97.2846	92.0198	93.8634	95.2009	93.9838
ILMN_1794927	110.733	110.49	107.368	113.352	149.648	144.813	103.333	113.683	145.062	121.956	106.944	100.606	118.531	108.076	103.42	98.2473	132.189	109.238	140.175	136.39	196.272	114.047	109.576	103.604	107.322	131.643	111.764	142.858	216.48	96.5331	117.988	105.717	134.184	103.678	123.893	126.806	127.286	109.715	95.24	107.812	107.131	93.3084	100.611	123.028	114.315	115.667	99.8737	113.118	121.526
ILMN_1794932	117.759	114.297	123.251	113.352	105.119	102.842	106.43	112.796	105.872	115.448	106.126	102.221	113.252	109.708	114.533	112.163	112.208	109.238	100.852	104.308	107.853	115.075	111.365	113.793	93.8238	113.235	105.885	107.755	130.792	106.079	104.656	111.601	104.537	105.847	102.468	114.069	114.063	116.216	113.357	114.363	101.751	102.084	112.554	107.904	105.815	100.277	114.09	115.017	115.711
ILMN_1794949	97.9968	97.2134	92.3929	81.9764	95.107	93.8096	93.3562	88.4064	86.416	90.3786	90.6453	96.4943	81.9154	98.568	87.0207	98.9944	100.996	91.1303	93.9258	91.9746	84.71	94.1123	90.7767	100.471	84.759	82.8891	87.191	92.6905	93.6857	90.3568	102.164	86.6692	96.6594	80.8203	93.761	92.5629	93.0036	99.9197	96.0118	90.5139	108.094	83.8741	86.6165	93.6	93.2051	99.0339	92.7033	101.142	99.1439
ILMN_1794950	111.533	113.484	99.2982	92.8063	89.3159	106.898	96.0433	103.827	107.5	106.594	99.5168	111.48	97.57	100.1	110.087	95.1759	102.485	97.1292	99.1212	96.4065	102.76	104.024	106.664	108.607	101.151	109.232	98.4837	95.678	103.056	96.4381	104.656	127.603	109.805	102.181	114.54	109.274	105.043	98.0743	102.783	106.807	115.704	94.2912	99.6904	105.411	107.93	116.703	111.05	90.678	113.289
ILMN_1794951	532.749	657.798	207.45	209.776	455.054	562.285	369.839	128.087	379.468	685.2	106.126	117.339	204.82	708.229	411.595	86.1431	179.26	531.311	106.762	143.917	906.139	837.566	573.398	363.833	132.813	293.629	421.214	77.7436	84.6466	384.043	417.629	120.504	145.058	118.913	134.967	490.17	548.811	605.245	354.167	421.287	461.043	106.355	100.303	396.387	451.964	418.715	278.972	232.193	616.356
ILMN_1794956	138.806	162.515	219.339	183.033	141.139	163.477	119.82	161.313	169.733	147.215	169.293	158.788	195.68	168.998	135.62	205.176	235.977	183.685	184.416	172.526	177.697	155.932	177.286	202.338	180.417	166.186	166.253	152.477	177.764	153.634	166.781	174.022	165.133	179.817	197.87	179.584	185.206	176.29	204.508	184.472	178.084	187.203	185.78	177.811	158.234	186.926	205.62	223.864	183.493
ILMN_1794959	97.9968	102.454	105.945	102.604	101.075	106.177	102.57	108.526	97.9816	101.635	100.258	107.24	103.946	101.64	98.3929	101.41	105.442	94.6697	100.852	102.025	102.76	96.8421	98.6205	102.797	98.0174	98.2253	105.885	98.3987	89.2471	102.62	97.0293	100.649	95.0463	108.925	96.7963	95.2415	105.446	107.707	99.8268	97.2856	97.991	92.122	101.325	97.6372	100.719	92.1245	87.0914	99.456	102.147
ILMN_1794962	125.872	115.138	120.528	117.789	113.375	124.037	111.528	115.7	106.692	117.361	117.249	123.214	113.991	108.076	108.389	125.69	103.947	110.106	118.69	111.724	114.001	126.104	120.736	132.484	112.23	108.437	122.355	113.727	106.563	141.562	124.545	122.826	111.922	110.387	100.416	121.682	115.243	112.858	113.357	115.35	104.302	113.81	101.532	110.69	110.671	119.648	106.986	124.994	114.504
ILMN_1794965	206.677	165.213	218.176	241.492	224.828	218.272	192.132	201.847	197.72	182.279	340.543	268.019	137.038	138.367	179.487	154.556	133.961	160.71	150.658	131.382	159.625	164.691	159.839	176.225	341.215	141.116	184.653	196.196	189.644	186.714	168.734	139.565	133.524	301.964	141.837	147.898	156.222	144.632	125.102	157.09	157.576	149.754	140.541	143.866	161.527	155.811	185.97	233.01	164.374
ILMN_1794967	221.183	215.866	202.432	201.61	193.203	209.622	230.952	215.866	215.14	221.722	266.824	228.301	281.998	253.469	251.362	181.97	243.873	209.925	305.802	274.406	237.912	197.781	224.032	182.864	273.525	231.963	205.022	203.313	220.366	213.9	221.767	240.046	292.605	264.748	208.179	222.964	213.054	292.611	288.748	248.647	231.341	229.437	232.557	237.226	257.13	255.862	259.232	265.761	197.029
ILMN_1794968	678.149	635.242	485.533	468.725	740.873	567.009	430.914	388.335	509.651	623.035	860.546	885.644	396.251	676.139	601.941	442.86	371.459	605.919	414.956	692.946	776.579	835.419	639.688	513.14	864.462	558.673	850.055	815.379	646.278	893.728	686.338	486.684	692.716	817.517	516.309	962.616	886.835	682.752	688.544	1169.67	1339.11	759.592	480.073	914.668	829.966	1242.12	367.133	348.395	1053.39
ILMN_1794976	84.9131	90.9262	83.7055	82.9971	103.76	83.961	85.5449	90.5488	89.1782	83.0887	91.5407	98.9171	91.9737	87.3579	99.24	85.9066	87.2968	83.8369	85.3766	82.191	80.5247	79.8227	82.1448	91.3787	85.2219	96.1038	86.1397	87.2596	87.7934	89.3276	83.2282	90.4825	99.9445	89.4702	75.4063	91.094	77.9197	89.0475	87.6764	80.2466	79.1126	85.8221	83.7668	79.4409	81.5727	77.3815	79.213	83.6403	81.8186
ILMN_1794987	102.523	102.454	103.305	99.3004	113.375	115.944	97.4739	103.104	108.292	104.497	108.474	103.824	110.25	104.773	135.62	102.228	116.824	101.91	116.946	116.446	104.391	104.024	112.334	102.797	116.568	106.882	99.4376	100.397	110.286	107.034	107.228	104.892	119.836	118.913	98.7108	106.502	125.849	107.707	105.744	114.363	102.345	106.985	100.712	103.547	98.2631	113.943	102.737	111.202	104.539
ILMN_1794989	77.8416	85.102	90.4251	94.7023	82.0216	83.2874	80.0211	88.273	83.7537	91.2028	77.9771	85.0038	94.372	77.8335	91.8526	81.6025	93.4192	91.5195	85.0197	89.3105	85.2857	86.2749	82.7458	77.0373	89.9443	75.6601	89.0139	87.2596	78.7302	97.1341	90.4735	88.1301	82.1568	91.3452	85.5354	89.6045	79.9914	89.8417	80.0374	81.9935	83.6321	86.6266	83.8686	80.5298	82.7973	88.545	91.5898	88.9738	87.2416
ILMN_1795000	102.523	105.742	110.879	106.725	109.4	110.291	111.528	116.954	105.872	104.497	102.455	97.2974	110.995	108.885	112.794	101.41	97.9079	104.303	104.233	102.796	95.5084	104.024	98.8087	107.774	97.3472	116.558	101.489	101.55	99.0833	97.53	102.973	108.247	112.627	105.847	107.159	107.418	107.749	106.617	96.7056	112.551	102.146	99.1835	100.199	107.437	96.2437	103.297	103.344	93.9687	101.158
ILMN_1795007	798.935	964.133	879.894	817.501	1075.11	1175.34	1000.25	874.491	809.871	964.329	731.152	573.658	478.998	823.048	1050.68	628.809	370.518	732.312	489.334	757.771	997.649	1243.09	1126.2	940.574	646.751	637.797	967.305	591.412	531.002	999.631	955.96	782.301	723.514	705.022	704.637	837.994	714.181	843.403	855.97	735.596	860.358	643.588	494.17	789.583	965.796	776.658	977.117	972.828	817.171
ILMN_1795018	95.4393	84.1286	95.3977	101.265	95.107	96.2965	98.2433	98.7177	112.401	89.9981	83.7185	100.606	99.1525	95.5999	91.1459	91.3438	101.728	99.5495	107.643	89.4001	96.8995	109.281	103.888	93.3501	100.847	89.476	98.9258	96.3889	80.9032	99.2233	90.9369	84.4785	96.6594	97.0515	103.393	94.5019	103.328	95.4887	101.767	108.792	97.264	111.93	101.325	96.0456	99.0279	108.934	96.7286	107.384	98.3777
ILMN_1795021	122.751	113.484	106.657	104.618	113.375	124.037	114.545	113.683	136.263	116.396	130.339	133.528	113.252	121.806	111.005	125.69	101.728	108.435	127.452	101.271	114.001	111.157	113.352	111.1	116.568	106.054	112.633	115.707	119.561	111.804	119.926	113.294	113.303	110.387	107.159	100.109	111.984	112.858	110.17	110.638	98.4958	100.616	107.437	94.2115	101.619	112.283	108.022	115.017	117.04
ILMN_1795025	160.654	127.948	131.209	170.253	122.225	124.037	110.581	115.7	146.76	161.407	114.758	116.327	120.02	134.006	111.005	131.422	131.347	130.1	137.275	123.839	160.777	150.088	147.219	146.798	108.971	141.116	150.247	142.858	149.043	145.82	108.924	143.648	134.184	123.911	116.499	118.215	152.451	149.038	132.847	136.435	135.452	123.186	136.332	145.228	137.19	116.703	112.105	107.384	128.611
ILMN_1795026	323.357	317.013	453.986	474.434	372.061	389.319	940.353	1429.04	357.074	376.56	675.439	636.571	488.259	442.771	870.834	1454.25	495.879	373.041	1048.78	1485.26	324.634	349.173	410.956	1072.44	640.833	400.045	364.634	1167.59	813.299	362.337	457.912	1288.4	1415.92	628.403	1426.29	347.005	350.761	630.98	600.146	372.82	351.371	930.779	836.814	319.884	337.308	330.089	473.491	454.123	319.538
ILMN_1795055	165.36	237.864	123.251	125.82	145.154	133.231	99.5927	111.864	127.185	177.664	94.5045	88.1796	154.868	203.071	136.982	95.1759	109.956	159.545	93.077	95.6017	191.07	191.418	154.103	241.871	101.047	151.07	174.19	101.263	94.8511	169.879	154.491	115.142	93.3028	92.7443	130.3	204.145	201.027	223.179	220.013	194.236	167.33	112.859	120.709	228.411	216.826	186.926	179.584	175.209	227.196
ILMN_1795063	421.115	357.446	276.669	279.023	303.569	320.15	227.174	297.98	379.468	486.142	281.049	282.522	325.857	444.652	290.434	260.329	370.518	319.986	235.006	206.863	495.794	408.133	325.924	356.775	322.093	406.998	402.757	181.874	168.301	362.337	270.992	205.364	220.224	370.028	240.525	419.581	369.547	331.615	278.42	301.505	348.545	212.722	260.548	449.585	421.913	345.047	256.115	226.409	316.046
ILMN_1795077	104.46	132.8	107.368	98.6291	107.293	113.359	104.772	114.624	115.242	103.819	105.364	107.24	103.946	107.24	109.241	107.065	110.671	97.9464	88.8338	96.4065	107.853	112.158	103.162	104.425	112.23	99.2704	100.923	101.359	106.563	107.034	103.834	98.9614	106.052	104.35	96.7963	108.35	98.0217	102.2	101.141	105.79	98.7878	100.721	95.6106	108.432	98.043	106.437	109.071	108.402	105.459
ILMN_1795085	129.348	117.953	133.196	124.021	145.154	113.359	111.528	144.005	127.185	108.133	113.18	115.221	108.792	121.806	110.087	118.163	104.683	112.627	110.139	111.038	105.199	103.844	119.505	134.305	116.568	108.437	117.556	114.714	112.141	109.913	104.656	118.176	121.723	116.433	114.54	110.211	114.063	123.909	115.51	115.35	113.289	114.773	119.818	115.536	106.815	118.718	113.104	114.058	107.638
ILMN_1795089	498.099	421.613	154.964	149.226	421.518	485.428	373.328	201.847	734.869	687.747	354.247	426.368	868.635	554.954	189.52	268.207	993.482	659.505	565.748	413.427	768.016	443.963	499.235	279.404	366.095	750.354	572.821	590.643	991.105	403.744	507.294	233.527	414.834	358.601	288.883	640.612	521.223	169.381	196.641	602.592	567.741	427.817	602.449	556.227	554.58	601.235	269.66	268.633	452.238
ILMN_1795104	599.853	625.777	400.374	451.405	651.803	674.471	337.607	396.136	579.196	838.136	301.962	300.894	270.757	774.328	209.588	312.413	285.656	613.397	372.312	437.957	943.509	1049.07	679.095	491.403	301.523	519.921	837.786	219.589	224.114	836.969	844.966	715.368	403.595	278.974	616.275	1256.46	1392.68	454.894	502.166	831.578	771.023	488.812	252.525	762.483	945.63	885.166	316.042	249.956	1118.34
ILMN_1795106	131.191	126.351	146.076	147.313	122.225	116.849	125.459	113.683	134.378	121.956	130.339	114.214	120.02	134.006	118.595	140.26	109.956	124.645	114.286	111.038	109.562	114.047	123.249	112.944	123.453	119.3	118.621	123.47	123.338	118.052	111.463	110.688	110.478	118.022	121.746	113.127	116.419	116.216	110.17	107.812	119.058	113.81	115.844	108.128	115.396	118.718	118.712	130.952	119.958
ILMN_1795118	109.299	132.8	117.067	105.276	112.487	122.683	115.697	100.838	122.637	155.188	183.888	183.828	144.223	134.006	104.198	107.065	188.232	145.581	134.225	119.218	152.636	111.157	132.563	105.237	197.178	166.186	151.367	154.196	181.864	125.841	138.552	104.892	119.214	191.344	108.164	150.072	142.923	109.715	126.587	131.055	130.497	133.976	154.154	128.421	121.407	147.092	106.986	108.402	117.04
ILMN_1795119	148.005	129.57	390.717	223.908	162.069	185.613	184.757	231.849	189.436	155.188	150.717	128.079	173.143	141.1	102.596	108.746	158.469	157.224	112.665	99.6682	157.326	120.103	187.663	99.0393	163.095	187.705	176.352	131.088	138.202	152.464	140.653	126.314	113.938	160.478	156.565	176.509	208.692	422.474	540.386	164.952	173.097	125.271	142.7	159.327	178.835	167.105	191.902	241.256	171.142
ILMN_1795126	137.035	127.948	131.209	120.18	139.282	146.537	142.033	122.502	116.294	140.313	117.249	111.48	116.286	114.999	118.595	110.423	130.535	120.739	115.152	110.324	136.316	133.931	110.482	127.131	127.664	133.773	141.685	121.21	113.134	115.777	117.988	120.504	121.087	114.877	109.999	116.161	115.243	119.832	122.142	106.807	104.045	113.81	111.711	108.529	114.315	123.503	114.09	112.163	130.336
ILMN_1795128	223.8	187.887	203.705	246.087	182.91	202.499	161.533	187.529	189.436	205.975	287.467	235.374	285.435	193.113	204.883	217.347	264.606	184.746	287.779	234.699	252.015	224.304	224.032	160.457	283.594	279.348	228.997	340.74	364.677	244.603	245.374	234.331	244.923	286.975	247.923	230.961	221.799	226.714	222.884	257.811	244.971	223.867	257.599	222.895	247.396	220.201	267.575	288.749	230.997
ILMN_1795139	111.533	94.694	101.915	110.975	108.632	111.762	107.196	103.104	108.292	109.667	106.126	105.521	112.508	112.223	104.198	118.163	116.012	117.459	108.469	112.438	106.937	108.39	106.3	109.424	113.875	114.852	110.883	100.874	99.7422	106.079	114.067	121.741	106.846	115.618	98.0324	108.35	109.848	103.411	102.376	115.35	112.414	102.863	106.463	108.733	113.377	120.514	104.288	117.133	113.289
ILMN_1795158	96.0933	114.297	93.5363	103.971	107.293	112.558	102.57	92.5249	125.528	138.53	125.624	124.322	154.868	127.301	112.794	91.6819	204.094	166.591	210.274	238.39	150.161	135.732	129.908	84.446	126.631	167.098	174.19	191.1	219.407	150.156	143.678	109.848	218.452	119.769	115.464	176.509	148.452	119.832	110.17	172.755	160.454	122.191	129.026	158.179	170.781	173.704	118.712	119.314	135.751
ILMN_1795159	102.523	116.965	105.945	112.566	99.6663	107.596	103.333	118.164	132.491	115.448	121.372	99.7467	99.1525	102.415	115.478	104.618	109.206	102.722	104.233	108.885	102.76	108.39	103.799	108.607	102.358	105.242	110.883	109.224	111.218	103.229	101.321	105.717	105.28	99.8665	114.54	106.502	86.5409	98.5964	115.51	110.638	114.125	107.113	107.909	113.465	117.541	107.612	109.071	117.133	103.454
ILMN_1795166	519.975	539.989	181.41	130.514	627.35	782.232	187.283	169.743	428.751	473.44	140.913	153.539	532.54	591.673	144.769	178.067	551.404	555.212	147.302	113.826	514.027	554.284	713.566	186.575	157.667	516.518	582.535	115.707	136.989	504.989	592.086	154.514	125.312	138.479	123.893	538.551	582.741	145.715	146.356	855.653	702.56	186.345	264.271	628.899	591.968	766.723	123.807	127.411	571.146
ILMN_1795170	87.983	94.694	85.421	81.5227	84.2785	91.3969	88.1098	90.5488	82.117	83.939	86.4369	83.8251	82.4311	87.9969	89.493	79.8125	86.0866	88.778	92.2857	99.6682	81.8601	89.5047	88.8539	93.9442	89.3845	82.476	84.9472	91.97	92.7225	79.5858	82.3202	91.2612	91.7497	87.7821	90.9052	87.1011	80.3749	81.9867	92.9123	81.8339	86.7026	84.4866	86.8277	86.7161	88.4897	89.5781	97.5908	87.1573	91.8556
ILMN_1795178	110.733	105.065	110.879	99.3004	105.119	110.291	113.516	108.526	102.257	101.635	110.03	103.824	103.179	104.006	110.087	103.87	103.217	100.329	116.038	107.385	104.391	105.631	98.5265	114.763	108.174	115.717	99.2755	105.394	111.218	96.3457	102.973	127.603	111.922	109.674	114.54	116.161	115.243	107.707	108.257	102.805	109.875	113.81	114.295	110.929	99.1342	114.754	103.905	108.402	106.5
ILMN_1795181	676.88	829.994	695.154	631.165	1169.02	1038.23	635.218	324.501	609.07	783.946	363.741	449.087	585.404	951.505	294.267	1240.52	336.606	627.319	261.699	295.759	578.501	592.103	983.553	471.155	410.455	844.789	1290.92	272.023	283.209	1347.61	1014.72	613.178	282.342	416.085	544.378	635.142	611.516	492.996	536.077	869.659	1012.37	284.14	314.41	875.389	976.788	917.13	343.396	281.151	496.983
ILMN_1795183	346.676	283.515	178.237	193.685	227.638	202.499	127.721	242.103	345.072	308.355	238.417	476.959	307.354	310.996	713.102	163.581	371.459	296.016	226.657	173.782	243.693	234.809	201.925	191.262	226.353	384.239	322.417	295.796	297.354	419.46	352.308	356.277	166.962	214.14	264.842	337.069	275.427	168.239	151.343	353.705	300.851	459.426	622.971	238.331	208.218	341.885	167.251	263.857	288.584
ILMN_1795190	526.37	496.701	1551.68	2046.57	636.885	398.638	1649.1	1595.66	417.928	402.673	1179.37	1337.11	507.77	323.33	428.716	1531.3	329.197	893.084	105.045	122.601	242.524	255.925	362.147	148.474	674.992	562.153	591.256	125.512	120.748	566.423	359.749	418.351	115.78	670.305	522.487	430.942	441.752	672.182	462.394	413.24	297.255	1196.05	923.916	490.255	480.126	392.101	1774.97	1558.68	451.144
ILMN_1795204	106.462	109.146	106.657	99.9941	108.632	110.291	103.333	106.05	105.086	103.819	111.54	102.221	114.776	105.558	103.42	109.619	106.179	106.805	103.451	99.6682	97.1747	106.589	103.62	98.9511	103.983	110.794	105.048	102.036	110.286	104.361	108.094	110.688	102.257	102.951	99.6481	102.881	99.9589	106.617	104.088	109.711	96.8432	101.78	101.118	101.804	114.315	106.437	105.053	105.535	109.846
ILMN_1795218	541.661	551.704	566.616	540.665	495.278	515.157	896.327	878.389	475.569	529.308	722.528	577.846	502.665	526.186	690.216	850.537	485.349	455.958	450.408	632.677	577.447	557.701	483.952	711.813	689.252	568.255	508.691	788.379	603.81	513.178	646.4	1030.11	606.574	744.3	1081.51	602.37	605.365	784.862	734.254	614.437	543.315	627.622	710.642	538.246	585.273	641.031	863.039	867.996	560.696
ILMN_1795227	3226.3	3171.45	3517.51	3121.77	2965.51	3152.27	3503.96	2614.59	2495.33	2503.78	6204.03	4932.17	3899.85	2608.33	4194.5	4879.72	2933.26	2531.44	4816	4709.78	2819.8	2590.93	2696.87	2396.25	5891.22	3829.86	2810.95	4863.44	4914.26	3371.79	2857.2	4233.2	5114.21	6022.44	4342.15	2261.38	2477.55	3225.48	3452.91	2604.35	2672.91	4391.58	4697.22	2115.48	2119.84	2646.4	2979.78	2638.97	2303.65
ILMN_1795228	7374.88	7050.56	8161.46	7057.84	5331.46	6166.52	3933.29	5617.14	4258.76	4064.69	2838.21	3020.51	3819.56	4549.27	2949.2	4513.48	4600.53	3768.08	3528.95	3119.87	4378.09	7244.42	5607.06	4161.43	2905.46	3644.83	4144.12	3859.82	3210.47	3837.97	2973.12	3605.87	3226.9	3055.72	5323.82	5025.27	5114.1	5308.23	4732.26	2588.29	2722.17	3448.52	3882.21	5553.73	5489.97	2856.43	8366.64	7103.1	3550.57
ILMN_1795236	111.533	105.742	108.747	103.301	149.648	115.944	107.196	95.8512	141.622	133.074	106.126	107.24	126.318	130.654	92.6448	98.9944	112.988	142.201	131.27	141.74	127.428	160.301	123.249	103.604	110.593	116.558	119.8	132.207	161.135	129.997	130.412	104.003	132.866	113.35	109.999	138.266	157.425	107.707	109.17	139.345	135.452	112.859	106.368	149.061	147.58	142.011	112.105	106.41	145.766
ILMN_1795243	165.36	183.886	225.12	246.087	160.119	182.82	238.501	193.155	176.27	182.279	206.566	183.828	197.353	180.765	232.304	200.989	237.698	181.526	219.874	227.283	197.301	202.772	209.017	184.121	197.964	199.135	173.088	172.831	189.644	162.565	161.08	199.877	200.861	216.73	165.416	154.689	144.304	172.839	184.586	186.234	196.636	222.28	215.943	158.179	171.953	186.926	176.237	192.938	195.703
ILMN_1795247	162.213	156.015	168.195	180.084	143.083	136.66	142.033	171.771	182.477	171.243	177.048	173.953	208.072	178.488	187.583	152.372	214.559	178.187	172.469	166.862	156.17	147.109	148.377	150.109	178.746	181.284	161.725	160.146	184.844	150.156	162.02	182.787	163.306	180.542	194.712	159.392	176.54	181.857	205.488	181.827	189.931	181.977	190.289	161.682	163.792	186.926	176.237	167.149	167.061
ILMN_1795250	94.846	96.5729	96.7546	90.9176	97.0811	95.0708	101.031	89.2397	100.052	86.6971	94.9379	91.3728	91.2069	91.1436	82.7421	91.4791	100.252	92.8679	90.591	89.8447	86.3426	93.0958	91.674	94.0999	88.3572	96.4256	97.7386	92.6013	105.674	88.0641	98.4727	92.1497	88.1591	92.1287	86.4398	87.5582	90.6585	92.097	86.9699	92.8165	85.9349	94.186	82.2322	84.4829	84.9835	86.9878	90.1646	95.1004	89.3299
ILMN_1795251	598.592	658.989	5426.29	6845.33	548.907	796.586	5074.49	10750.1	869.121	456.839	231.738	353.947	1930.99	660.042	2779.11	4504.32	3584	1271.37	1205.62	408.217	870.524	652.174	833.12	756.867	268.069	1137.76	862.325	624.583	1097.34	990.591	601.971	1181.87	446.19	237.558	1961.5	890.621	831.383	11668	17182.6	1020.35	1069.61	487.238	1395.97	870.276	636.77	980.228	3676.37	5708.17	733.367
ILMN_1795254	148.005	126.351	147.85	136.771	128.819	125.491	123.356	152.419	124.001	117.361	125.624	116.327	117.035	118.175	126.883	117.06	117.696	106.805	110.948	100.479	112.214	117.421	118.425	123.528	126.631	119.3	127.388	114.714	115.138	120.357	119.926	121.741	107.636	123.911	105.235	112.154	108.849	110.784	105.31	113.426	111.511	108.997	108.953	113.465	108.888	105.544	104.288	124.994	104.294
ILMN_1795255	81.1507	80.9806	80.6769	73.0145	84.6158	80.1429	88.6881	81.2145	82.4636	89.2159	83.4278	86.3109	75.6828	81.0193	87.1874	84.7693	88.2137	81.1094	82.2813	79.0772	87.8444	78.9282	77.3723	79.5674	77.2696	88.0752	85.4904	98.846	99.0833	74.4948	91.5974	85.0423	94.1807	81.3227	94.1254	83.2161	85.7776	77.0598	84.3546	83.1038	82.2562	103.479	87.3578	77.4247	84.4297	84.7977	89.8413	79.404	81.9714
ILMN_1795257	889.253	904.769	2643.31	2163.2	1362.56	1574.28	2091.63	1925.71	833.403	1594.36	441.934	642.519	512.884	1514.08	1198.07	680.579	457.441	1526.1	212.02	177.546	1774.69	1997.67	1520.52	798.088	471.933	824.066	1213.71	226.493	167.255	1194.52	1316.59	1434.32	187.027	437.192	945.296	1843.25	2162.04	7285.73	2836.22	1489.41	1406.22	2143.93	1321.52	1658.11	2198.58	1493.09	918.159	1007.63	1833.61
ILMN_1795266	105.119	103.73	107.368	106.725	101.075	106.177	101.799	101.573	106.692	103.115	118.178	103.029	108.792	101.64	99.24	103.057	96.3389	111.765	105.885	108.885	107.853	97.9077	110.482	100.471	100.945	109.232	110.061	99.7118	99.3714	110.875	102.164	95.671	105.28	111.878	99.3634	108.35	106.732	111.866	110.17	106.807	109.875	105.692	103.434	103.547	101.279	114.754	95.2105	102.618	100.228
ILMN_1795270	105.821	101.109	99.2982	99.3004	95.107	96.2965	102.57	97.9879	94.6556	95.5773	103.181	90.0398	98.3546	94.5615	95.1019	100.608	98.6742	93.7278	89.6864	92.8102	98.593	93.6023	99.445	112.944	100.945	97.4456	102.019	87.4667	102.679	101.96	97.5323	82.9592	103.029	89.3932	91.5734	94.9744	108.849	109.715	100.946	90.0898	99.7141	98.1589	97.6734	98.8561	93.8651	91.0257	95.7281	86.9467	91.4863
ILMN_1795275	110.733	126.351	181.41	132.437	127.418	114.995	125.459	134.481	164.845	120.756	133.997	132.121	129.352	125.867	121.943	136.171	136.66	118.593	129.502	134.277	133.521	133.931	122.006	130.718	126.631	138.113	146.661	133.3	122.012	157.117	136.278	131.304	131.566	136.278	121.746	116.161	135.913	209.09	221.927	128.053	136.957	126.438	126.807	135.542	130.419	117.754	137.475	132.104	128.611
ILMN_1795285	319.307	261.563	135.146	226.337	216.413	244.036	256.239	194.965	420.654	275.174	296.052	320.314	389.32	271.798	226.804	429.192	450.278	284.521	360.789	503.199	271.824	279.187	274.124	185.358	281.272	483.72	349.379	535.631	567.372	340.675	378.524	281.506	563.488	250.195	326.712	478.762	422.43	480.201	485.541	426.951	342.923	471.407	484.536	385.568	297.033	407.402	373.823	413.22	389.559
ILMN_1795286	185.49	129.57	120.528	112.566	139.282	208.414	221.399	211.356	160.048	169.595	246.2	222.363	219.908	224.121	193.385	154.556	193.924	236.562	235.006	271.319	157.326	191.418	178.353	177.602	292.913	184.071	168.56	238.336	228.628	157.117	205.162	338.497	256.522	273.568	204.209	199.907	208.692	263.845	260.084	177.363	191.444	250.801	233.919	206.014	197.197	201.977	310.364	334.523	199.657
ILMN_1795289	115.643	108.476	114.172	124.021	107.944	111.762	114.545	132.32	109.856	131.283	109.257	111.48	111.734	123.231	104.198	98.9944	113.684	112.627	105.885	113.826	117.132	113.134	112.334	109.424	116.568	113.235	112.633	110.998	113.134	116.872	113.16	111.601	102.257	122.157	111.808	108.35	118.848	91.9098	106.774	114.363	119.058	108.997	109.833	103.123	112.205	107.178	113.104	112.163	110.998
ILMN_1795298	384.581	335.872	811.193	1030.78	453.723	484.191	927.335	753.067	402.648	618.167	253.922	298.804	304.854	953.442	844.054	398.497	170.038	180.426	198.384	271.319	1376.78	1530.26	469.501	660.976	308.612	605.996	540.638	462.876	378.899	406.535	526.902	1051.94	258.938	286.975	945.296	1158.38	1196.54	2129.22	2217.73	260.567	291.433	672.854	517.687	913.624	833.649	299.192	1278.73	1510.99	1299.74
ILMN_1795300	133.242	139.479	154.964	149.226	143.083	128.467	201.085	454.525	138.104	114.502	146.751	191.102	136.256	109.708	141.826	154.556	223.217	159.545	116.946	132.808	130.337	142.356	135.327	187.772	140.065	139.137	169.707	308.654	225.03	141.562	161.08	258.765	130.929	150.113	279.321	183.762	160.881	128.336	113.357	196.905	203.831	194.779	185.021	126.899	114.315	190.16	188.977	228.91	159.049
ILMN_1795304	99.2277	107.79	108.086	100.641	110.185	111.762	108.031	100.838	109.856	107.364	118.178	118.379	99.1525	106.384	113.699	109.619	103.947	100.329	103.451	104.308	94.994	113.134	96.2022	103.604	110.593	111.572	114.497	100.056	109.37	107.98	109.792	116.049	108.394	100.644	106.168	114.069	116.419	117.464	103.767	116.502	104.754	112.859	123.676	99.0702	109.191	111.578	92.3201	98.76	98.4774
ILMN_1795309	113.13	112.744	111.698	113.352	105.839	102.159	103.333	103.104	116.294	109.667	115.553	116.327	110.25	103.223	95.1019	105.393	104.683	113.532	117.863	107.385	116.138	111.157	118.425	105.237	107.322	102.883	114.497	102.317	115.138	107.98	108.924	113.294	100.724	100.644	99.9469	120.561	109.848	104.567	105.423	115.35	101.85	106.468	108.018	106.129	108.147	104.104	106.986	102.915	137.564
ILMN_1795312	93.6415	97.8671	96.7546	93.4707	88.9418	91.1843	91.4253	93.8058	98.6673	98.0967	92.3929	106.38	93.59	97.0234	87.4339	89.6177	96.3389	93.5099	98.2831	101.271	96.8995	93.9431	94.0131	98.1508	95.7153	97.2815	95.3153	93.051	103.787	95.75	95.7445	102.288	104.537	94.0917	94.5992	91.2636	88.1063	106.617	87.0885	89.6563	93.9004	89.1557	92.3944	88.4957	91.341	89.462	90.1646	101.962	92.1288
ILMN_1795317	148.005	171.082	133.196	202.969	158.145	110.291	121.508	146.143	156.808	131.283	168.361	152.467	169.832	150.406	216.914	195.722	193.924	160.71	147.302	193.894	158.476	170.61	149.538	115.803	145.62	172.708	200.071	218.796	202.306	192.294	208.949	274.083	192.601	154.207	202.621	181.662	186.394	177.426	197.626	190.667	180.531	223.073	190.289	203.742	209.31	186.926	216.606	220.395	214.765
ILMN_1795325	160.654	278.738	473.914	257.737	111.671	327.546	250.218	209.823	146.76	103.115	135.242	525.251	389.32	124.55	368.991	576.827	502.604	125.928	222.442	128.649	376.741	151.542	314.277	483.735	139.246	150.225	113.528	222.703	545.249	324.734	132.721	148.442	121.087	141.153	137.277	159.392	130.057	189.204	340.238	104.87	117.475	146.356	277.837	292.601	116.478	104.007	919.088	482.229	126.76
ILMN_1795336	113.947	105.742	111.698	106.002	141.139	192.011	109.707	206.699	203.875	242.174	205.669	213.544	195.68	189.761	239.815	186.69	94.9618	103.531	108.469	104.308	165.472	157.397	201.925	218.266	208.001	168.944	173.088	196.196	173.571	107.98	110.653	105.717	107.636	203.893	115.464	132.933	128.675	141.394	131.226	113.426	112.414	112.859	101.325	198.127	199.402	107.287	222.488	217.745	167.061
ILMN_1795338	222.488	191.818	440.994	497.881	201.43	219.531	278.573	613.508	243.366	219.253	151.711	192.152	286.291	185.276	189.52	189.595	240.312	214.4	144.715	142.827	211.831	204.004	199.881	174.824	161.47	232.797	193.941	142.858	179.83	196.852	180.647	249.113	142.223	161.117	230.421	237.513	234.193	394.607	291.539	193.344	182.937	193.947	192.505	227.31	195	190.958	414.913	423.995	225.938
ILMN_1795340	103.835	101.764	101.915	109.529	96.4025	99.5968	94.7028	100.838	97.9816	101.635	98.7782	91.127	113.991	93.7887	101.729	90.9899	99.473	99.5495	96.5391	84.8273	95.8552	95.5866	94.5357	102.797	98.0174	87.2637	100.681	102.865	88.8256	113.741	98.0826	95.5915	98.3571	96.1837	92.3636	107.418	88.0012	100.567	94.906	95.3445	96.5233	87.5958	89.7582	94.2115	108.989	95.2177	97.697	93.7603	94.4834
ILMN_1795341	698.507	797.076	781.385	759.235	619.154	659.45	644.454	829.397	567.917	769.595	1042.65	702.412	728.153	841.983	901.149	864.215	731.045	673.412	942.076	968.317	959.597	827.893	841.541	781.36	1089.81	590.152	547.47	705.391	801.241	550.316	514.365	560.072	954.04	1069.42	551.892	482.574	464.171	595.597	650.413	510.637	437.707	507.583	611.534	493.373	454.877	534.054	778.631	769.261	505.018
ILMN_1795342	790.097	812.944	681.124	506.59	504.813	532.305	562.85	683.617	814.039	818.915	2815.58	2873.39	576.932	749.425	729.909	302.446	746.808	773.94	2731.24	2008.62	613.308	708.375	520.101	515.944	2611.7	640.45	541.614	862.382	570.285	507.712	574.941	425.539	2048.46	2535.27	452.736	863.024	953.453	1291.02	1651.59	583.979	574.501	1612.9	1108.26	548.803	663.281	535.648	1080.15	1431.25	783.984
ILMN_1795344	215.986	213.402	264.953	334.773	333.384	346.105	385.611	460.997	337.618	317.954	317.145	283.633	176.356	248.767	236.977	213.37	230.031	257.592	314.491	222.942	246.048	259.808	306.481	247.139	302.309	248.078	266.001	236.109	188.694	260.681	216.389	328.651	246.757	303.898	283.024	249.848	215.234	232.767	244.179	200.424	202.408	184.614	210.988	347.625	324.519	190.958	330.193	386.071	228.459
ILMN_1795349	114.74	113.484	147.85	140.54	132.922	128.467	127.721	119.447	122.637	129.551	120.222	123.214	116.286	132.367	119.653	128.544	117.696	119.68	120.795	114.462	115.062	135.732	125.867	115.803	120.259	117.408	117.556	110.08	122.012	129.997	112.339	117.046	121.723	118.022	113.691	116.161	124.36	116.216	123.605	117.562	124.912	119.936	116.675	114.486	120.085	113.943	115.149	119.314	124.876
ILMN_1795356	99.2277	92.8048	81.8344	83.8474	94.4403	91.7947	105.6	93.1432	92.6995	102.375	91.321	92.5962	87.892	93.9444	93.473	85.4426	97.9079	86.2168	86.0997	92.3983	95.2491	92.228	92.3618	96.5495	89.665	97.6795	88.6299	95.678	89.8733	95.4075	88.8056	98.1152	82.1568	94.0917	94.4049	101.946	97.1667	92.9761	93.9871	107.812	88.821	93.6402	94.4953	101.15	103.654	92.6499	84.1605	89.6089	89.999
ILMN_1795359	107.152	115.138	116.035	104.618	110.926	111.762	101.799	111.864	117.352	114.502	103.181	107.24	111.734	108.076	115.478	111.276	106.918	108.435	105.045	100.479	112.214	112.158	114.305	116.947	104.808	105.242	101.405	114.714	113.134	105.17	104.656	104.892	98.3571	107.413	104.322	108.35	101.829	107.707	102.376	98.9453	100.002	103.935	105.671	104.657	103.204	99.3411	117.489	104.439	114.504
ILMN_1795383	417.341	421.613	494.768	498.976	525.417	432.346	726.86	771.522	427.409	405.165	544.117	512.077	408.171	428.574	645.487	708.808	337.539	443.833	403.271	648.761	386.927	435.067	424.133	505.628	471.933	476.225	593.191	507.731	484.025	536.245	647.279	789.405	633.359	459.132	917.731	548.618	606.391	673.806	720.516	653.442	618.581	550.469	542.506	640.536	613.93	645.121	782.131	670.392	676.292
ILMN_1795388	124.178	109.803	107.368	108.131	106.595	106.177	102.57	109.328	100.806	111.189	107.711	105.521	110.995	119.316	111.005	117.06	112.208	118.593	109.34	105.803	101.005	109.281	112.334	109.424	112.23	101.371	108.429	106.106	104.148	105.17	102.973	107.421	106.846	105.847	129.245	111.157	111.984	104.567	115.51	109.711	110.687	100.097	105.261	99.4026	105.93	113.943	112.105	105.095	99.6118
ILMN_1795400	748.241	773.86	628.765	722.336	786.66	730.846	897.962	793.951	827.883	759.137	678.329	677.258	765.274	670.774	861.019	1007.21	821.038	679.81	822.708	751.251	792.544	678.656	724.37	1193.95	718.157	732.021	801.058	1216.29	1048.95	765.765	787.228	935.069	841.097	652.485	917.731	820.923	863.528	825.566	793.861	817.351	695.808	758.794	796.972	805.627	724.303	734.369	1356.95	1471.18	809.467
ILMN_1795404	105.119	108.476	123.251	116.761	109.4	103.487	110.581	112.796	113.305	110.454	108.474	109.797	119.241	109.708	119.653	125.69	103.947	114.499	122.831	119.898	118.162	109.281	124.516	114.763	100.945	113.235	121.086	105.571	106.563	105.17	108.924	112.44	106.052	107.413	118.532	106.502	118.848	113.895	122.142	123.719	115.704	110.98	119.818	114.486	109.498	109.904	118.712	129.787	108.751
ILMN_1795407	107.152	106.383	107.368	99.3004	98.3517	105.476	115.697	111.864	105.872	104.497	103.181	112.384	102.372	96.2773	103.42	95.8881	110.671	101.91	116.946	109.584	99.3696	109.281	111.365	108.607	107.322	111.572	105.048	101.263	103.056	111.804	96.2839	109.066	111.922	105.847	113.691	110.211	89.8764	108.753	110.17	110.638	123.283	96.3396	109.833	99.9769	102.992	102.053	100.818	113.118	102.98
ILMN_1795419	326.081	279.936	308.705	326.348	324.733	303.013	385.611	371.044	290.221	314.356	315.1	338.053	323.298	292.821	379.459	390.108	286.546	334.488	352.074	270.08	300.447	292.811	351.263	388.724	337.239	315.674	323.397	367.951	295.365	376.494	360.686	405.812	284.058	341.029	381.982	326.9	320.859	386.082	386.712	400.406	341.522	453.802	420.207	366.042	364.727	384.075	398.428	470.461	408.536
ILMN_1795428	1140.81	1000.52	945.278	1117.64	947.125	972.168	938.727	1175.96	899.273	897.419	524.963	550.249	855.783	850.897	713.985	825.073	793.325	707.321	706.007	587.21	1000.64	818.183	883.14	1053.75	461.066	873.256	865.156	520.513	512.161	933.538	1048.09	684.058	539.291	503.945	677.26	1265.38	1263.49	1321.95	1343.57	1247.42	1332.36	1001.49	852.692	1408.27	1361.28	1158.07	1374.15	1463.2	1224.93
ILMN_1795429	1454.1	1443.73	885.464	635.456	1303.02	1228.11	644.454	505.753	1255.27	1003.53	1116.08	1028.05	3488.51	1271.5	944.737	1152.98	2961.36	1757.37	1617.43	1162.31	974.643	1173.21	1326.42	712.676	1012.44	1285.84	1399.86	755.1	910.329	1263.18	1228.5	1117.15	1217.99	1135.85	1162.47	1229.7	928.763	611.676	723.263	1332.96	1446.26	1365.87	2826.23	928.28	806.914	1386.66	560.585	580.713	1021.42
ILMN_1795431	106.462	100.448	94.1282	96.6274	101.075	104.813	96.0433	103.827	111.471	101.635	122.509	102.221	106.338	111.373	97.5594	105.393	94.9618	106.805	99.968	100.479	99.3696	110.197	96.0307	103.604	106.472	96.3448	99.1909	103.602	99.935	96.6305	101.234	98.9614	99.9445	111.878	99.4563	100.109	85.5532	100.131	97.829	98.7382	104.511	102.47	112.554	98.7505	97.5051	99.6554	110.042	92.5217	88.2662
ILMN_1795435	124.178	117.953	105.279	106.725	107.944	118.83	104.053	96.5225	106.692	103.819	112.311	106.38	127.839	111.373	107.503	113.1	129.736	120.739	110.139	113.826	108.709	117.421	129.908	111.1	113.041	115.717	114.497	110.08	116.238	110.875	105.472	120.504	113.938	115.618	117.526	109.274	105.446	118.588	112.329	116.502	114.125	136.141	145.758	116.671	147.58	121.429	110.042	109.341	114.504
ILMN_1795442	181.265	172.576	185.97	158.027	198.185	197.882	227.174	187.529	179.438	161.407	383.252	333.835	321.599	186.399	176.121	226.879	376.151	185.796	321.322	130.013	196.272	206.455	214.018	269.835	424.772	215.348	194.972	176.553	270.81	185.741	179.678	199.075	136.153	388.257	174.399	243.518	217.417	182.935	217.135	194.236	212.954	255.067	370.503	180.195	263.538	210.926	239.87	268.633	240.012
ILMN_1795448	107.152	105.742	101.915	103.971	107.944	109.615	138.988	109.328	106.692	107.364	112.311	117.339	103.946	108.885	109.241	124.282	102.485	101.113	113.495	121.965	108.709	106.589	99.1758	109.424	108.971	106.882	113.528	97.8831	101.588	112.763	100.859	143.648	124.674	116.433	116.499	106.502	98.3238	180.768	163.12	110.638	109.875	113.81	105.98	102.115	101.279	104.104	122.659	108.402	100.333
ILMN_1795454	107.912	119.078	154.964	145.516	122.225	144.813	112.494	169.743	108.292	108.133	174.098	150.259	125.556	120.468	148.929	163.581	112.988	106.805	120.795	135.707	119.331	131.975	127.25	138.045	155.486	132.688	119.8	153.339	134.519	115.777	137.439	111.601	132.212	168.666	130.3	122.684	131.476	140.255	141.274	125.885	131.372	137.195	134.127	128.421	129.1	140.328	164	162.275	113.289
ILMN_1795463	111.533	107.79	94.1282	108.826	105.839	114.995	98.2433	100.838	99.3669	105.165	115.553	103.824	106.338	114.073	95.1019	98.2473	111.428	110.106	109.34	109.584	106.937	111.157	111.365	103.604	125.561	106.054	101.081	105.303	104.244	118.052	109.792	117.046	106.052	127.242	110.898	105.573	107.749	111.866	95.24	115.35	110.687	99.5909	105.775	97.0114	99.2397	113.943	115.149	113.118	105.459
ILMN_1795464	160.654	111.203	126.284	124.021	149.648	148.253	169.492	134.481	143.351	202.423	130.339	152.467	163.287	171.447	138.307	155.656	146.45	127.341	155.583	153.927	206.591	155.932	171.742	148.474	141.602	155.967	135.577	169.07	191.539	151.302	149.64	134.978	146.183	141.153	137.277	157.05	163.135	118.588	132.847	163.95	145.296	139.211	137.758	162.889	138.451	156.606	141.217	136.595	164.374
ILMN_1795467	125.872	136.227	110.879	110.975	109.4	114.161	101.031	113.683	115.242	112.799	118.178	125.491	107.99	109.708	109.241	100.608	121.889	117.459	138.258	119.218	108.709	107.511	115.229	106.053	121.41	124.264	108.429	115.707	129.537	119.18	103.834	109.848	130.929	123.029	104.322	116.161	121.492	112.858	106.879	118.479	108.998	99.4897	113.415	135.542	121.407	112.392	105.286	115.017	132.082
ILMN_1795474	237.475	219.545	193.124	218.932	111.671	186.954	155.838	118.164	188.097	346.382	112.311	121.988	120.02	207.422	250.39	131.422	98.6742	108.435	114.286	111.038	209.728	199.038	180.461	157.602	118.256	135.977	127.388	127.663	109.37	168.82	152.574	160.132	100.724	115.618	141.837	125.393	138.76	144.632	146.356	149.882	156.865	141.105	137.758	188.189	171.953	156.606	225.384	197.231	154.946
ILMN_1795484	108.607	104.385	12866	11676.4	114.204	115.944	101.799	109.328	111.471	109.667	275.686	571.555	157.494	108.076	2070.34	128.544	96.3389	104.303	105.045	129.335	103.598	108.39	107.748	98.6653	302.309	105.242	102.582	895.568	1282.11	111.804	103.834	97.2468	132.866	264.748	105.235	98.7767	97.0609	102.388	98.3318	146.38	123.283	2071.23	2634.97	167.856	102.077	148.732	430.093	1439.24	108.751
ILMN_1795495	800.196	844.567	770.992	1189.11	769.675	829.898	822.553	742.099	952.997	882.4	722.528	693.313	1005.73	798.861	528.422	948.894	901.661	715.7	634.091	636.99	908.166	753.426	798.098	1258.88	723.54	756.452	663.002	589.106	716.269	923.576	844.966	761.857	633.359	750.911	798.872	819.121	724.117	988.998	1022.13	972.505	932.943	475.38	692.385	809.641	897.013	869.071	726.178	724.052	894.181
ILMN_1795499	88.4634	84.9693	88.6672	90.9176	81.9059	90.886	85.4756	80.1556	85.1158	84.4711	89.6992	94.093	87.892	80.1488	100.057	88.0427	94.9618	87.0735	86.1904	81.0436	79.2688	83.2993	90.7767	82.4478	83.3875	83.4114	82.485	94.7943	80.9735	88.7996	90.4735	78.0056	81.2998	78.6782	84.1436	87.1011	77.8429	89.0475	91.5056	76.4552	85.003	83.3903	83.3632	79.2966	91.4493	79.2288	83.9593	79.7688	91.0958
ILMN_1795503	109.994	119.078	96.0787	106.002	132.922	148.253	114.545	113.683	134.378	105.165	106.944	113.301	111.734	149.119	96.7669	104.618	121.889	137.329	105.045	113.171	121.987	121.497	138.003	118.165	109.75	110.794	116.479	124.488	107.563	109.913	111.463	107.421	117.907	105.075	116.499	125.393	121.492	113.895	116.76	119.416	124.912	110.01	112.554	147.822	110.466	125.606	108.022	120.485	140.98
ILMN_1795507	558.167	404.238	424.352	277.835	383.751	496.587	260.286	394.843	472.869	421.414	161.11	181.73	268.158	410.115	372.51	238.01	343.161	377.516	123.845	127.248	415.798	456.148	497.331	405.681	173.555	230.299	281.781	153.339	143.876	246.564	224.399	228.775	127.246	173.857	205.798	296.319	226.23	320.595	273.671	207.287	222.735	142.904	154.154	401.78	330.421	203.568	427.432	312.101	194.37
ILMN_1795511	101.179	124.933	104.59	99.9941	109.4	106.898	104.053	103.827	100.052	110.454	100.258	108.078	109.526	108.885	107.503	96.6795	106.179	101.91	103.451	105.042	103.598	97.7393	101.391	107.774	103.983	103.681	105.048	104.923	110.286	108.927	114.067	103.153	109.805	107.413	96.9018	110.211	125.849	99.092	113.357	105.79	105.35	105.263	104.867	109.701	109.929	101.728	125.09	99.3526	102.246
ILMN_1795514	109.994	120.21	176.61	114.094	114.204	116.849	112.494	108.526	106.692	111.189	106.126	119.439	120.826	119.316	148.929	187.646	110.671	127.341	106.762	113.171	110.491	105.631	136.69	295.935	131.673	112.456	116.479	112.818	116.238	109.913	122.256	125.059	113.938	128.084	132.547	118.215	132.955	113.895	125.102	135.378	154.742	141.105	130.45	121.703	123.85	138.644	125.09	119.314	124.876
ILMN_1795520	114.74	113.484	113.34	113.352	120.894	110.291	109.707	106.05	138.104	121.956	118.178	118.379	104.724	120.468	98.3929	103.057	112.988	107.641	105.885	111.038	120.639	106.589	113.352	136.159	113.875	118.3	110.883	115.707	118.407	107.034	117.988	121.741	119.836	116.433	119.586	128.051	102.225	118.588	115.51	116.502	114.938	112.859	119.818	120.352	107.601	107.287	116.272	116.042	113.289
ILMN_1795524	227.782	213.402	241.618	240.346	300.76	249.24	274.525	271.13	281.916	233.023	238.417	236.401	214.452	213.821	211.444	246.587	256.032	239.752	207.675	278.709	201.412	216.126	225.045	232.438	215.387	211.973	232.052	231.685	256.5	269.918	243.587	247.472	288.621	219.951	267.939	222.964	231.889	249.169	272.716	213.973	219.928	259.36	216.646	237.226	229.356	208.438	198.69	201.589	259.921
ILMN_1795531	117.759	116.041	115.066	108.826	102.449	106.898	116.945	105.277	112.401	103.819	103.181	113.301	111.734	108.885	104.198	118.163	119.289	110.939	104.233	108.156	119.331	109.281	116.282	111.1	117.459	109.232	123.519	110.08	111.218	115.777	105.472	120.504	110.478	108.176	114.54	114.069	118.848	111.866	120.683	110.638	108.094	106.468	111.711	113.465	127.781	101.728	109.071	123.808	118.505
ILMN_1795552	109.299	111.981	119.288	107.414	120.894	121.378	109.707	105.277	122.637	131.283	110.03	112.384	100.791	109.708	102.596	114.017	113.684	118.593	106.762	109.584	116.138	104.798	109.576	114.763	116.568	120.304	115.459	117.794	107.563	108.927	107.228	108.247	97.5244	118.022	105.235	102.881	102.612	102.58	111.283	108.792	93.7019	106.158	104.477	108.949	107.378	110.893	95.1062	113.118	104.539
ILMN_1795557	108.607	99.7863	117.067	106.002	105.839	95.0708	102.57	107.678	115.242	103.819	110.03	111.48	104.724	110.544	105.806	111.276	109.956	112.627	110.948	100.479	101.872	108.39	96.5807	105.237	92.0492	107.688	103.444	95.4011	103.346	119.18	102.164	111.601	103.029	104.35	97.1136	105.573	107.749	111.866	109.17	117.562	108.998	102.279	105.878	111.048	99.9899	107.287	103.14	90.2437	104.028
ILMN_1795561	193.37	200.874	251.484	348.682	184.668	203.666	369.839	422.795	183.937	202.423	107.711	142.51	167.336	200.875	140.737	239.891	188.232	207.667	120.795	106.59	237.912	230.096	220.007	151.686	119.154	202.583	185.68	332.451	273.915	181.692	167.754	342.326	115.155	110.387	343.829	200.979	224.006	169.381	201.562	158.039	175.602	332.562	321.344	217.336	197.197	159.898	217.595	184.97	161.71
ILMN_1795563	101.844	101.764	118.169	103.301	103.103	98.3523	98.2433	100.139	95.2932	104.497	87.7448	100.606	89.5505	97.0234	101.729	99.7858	97.9079	102.722	109.34	100.479	97.8247	109.281	98.3413	102.797	87.3634	93.7981	104.183	108.363	101.588	110.875	101.406	101.458	106.052	102.181	94.2171	97.3642	100.684	99.9197	99.9358	101.583	102.646	104.947	110.797	102.222	105.93	102.618	105.164	84.2759	100.438
ILMN_1795564	78.2616	82.1739	87.5407	85.0404	82.8583	90.0345	85.8888	82.8603	77.3225	83.7916	86.0431	84.923	80.1852	80.581	79.9984	76.4926	77.8609	79.7958	78.6877	85.2833	79.8981	83.127	93.3805	82.0401	82.3233	75.0788	83.2071	82.1838	84.1473	83.7542	79.6354	82.6722	86.3785	77.2153	83.8604	83.8212	77.4589	81.3298	77.3423	86.5304	82.4369	75.5585	81.089	82.8899	78.3282	72.8387	80.2359	80.353	83.6714
ILMN_1795567	104.46	101.109	94.1282	103.301	95.107	94.4223	92.063	106.847	92.6995	95.4398	98.7782	89.6243	95.9833	89.5839	96.7669	92.3426	89.7992	97.9464	86.1904	94.8718	103.598	106.589	106.542	98.2278	103.983	98.5578	97.5779	113.727	92.1542	95.2258	98.4727	102.288	91.7497	94.1655	96.2022	101.946	90.6585	91.3327	98.6365	101.265	88.937	92.2147	101.636	100.818	86.3658	92.5461	102.341	92.9709	86.3976
ILMN_1795574	107.152	104.385	99.9566	108.131	101.762	99.5968	98.2433	103.104	111.471	98.8088	110.795	95.2159	103.179	95.2172	104.198	95.1759	120.906	103.531	97.4198	100.479	100.159	94.6198	99.9779	96.9687	104.808	98.5578	97.2545	103.692	112.141	96.5331	102.973	95.671	89.6444	96.3189	104.322	97.8299	95.0085	103.661	100.564	105.79	93.2986	96.3396	101.428	105.921	100.481	99.9708	109.071	95.4027	99.3289
ILMN_1795582	353.432	356.195	397.964	347.55	433.688	292.01	593.154	550.445	361.575	333.816	169.293	177.372	267.292	262.811	386.31	141.417	174.261	228.25	229.162	254.469	239.056	180.758	308.434	114.763	143.145	246.351	278.848	108.363	105.674	295.704	288.867	145.605	257.127	143.11	149.514	372.418	460.093	617.304	429.805	354.542	285.511	338.127	249.683	430.62	439.351	370.477	206.619	195.511	360.62
ILMN_1795609	276.122	264.065	301.713	292.169	258.208	244.036	282.592	287.07	241.975	220.486	176.063	186.937	183.857	216.957	190.487	207.25	173.42	228.25	142.937	188.223	211.831	227.772	238.672	249.267	177.899	192.151	194.972	166.305	150.066	191.385	191.937	212.175	165.133	175.361	222.563	227.376	213.054	222.283	232.469	194.236	180.531	175.586	162.808	235.018	222.072	206.799	225.384	192.079	265.293
ILMN_1795639	1356.9	1464.81	998.041	996.74	936.711	1092.28	904.498	777.722	955.767	1494.38	395.245	392.741	572.685	1559.35	692.851	730.925	628.278	983.254	241.766	336.68	1511.14	1772.61	920.484	961.756	319.706	770.367	980.277	289.433	269.775	1071.53	1308.63	839.826	338.266	400.176	883.078	1229.7	1254.03	914.326	721.432	689.257	649.017	369.946	349.684	929.331	1124.92	714.448	533.054	518.372	1353.1
ILMN_1795662	104.46	99.7863	99.9566	98.6291	103.76	102.842	93.3562	100.139	107.5	99.5449	90.6453	98.1132	90.3754	97.0234	96.7669	93.4918	89.2241	91.7429	95.6696	95.6017	102.76	93.6877	99.1758	91.2956	93.0529	83.0601	100.844	94.7943	95.8603	96.5331	99.4319	89.2582	86.8269	93.3685	99.6481	97.8299	88.7479	92.285	88.9167	104.87	92.5424	98.2609	102.923	94.7688	102.791	107.07	88.0051	95.1004	88.8954
ILMN_1795666	142.439	117.953	151.447	128.927	128.819	122.683	111.528	116.954	115.242	138.53	124.575	132.121	139.376	143.802	196.277	229.658	122.79	145.581	206.816	181.933	158.476	135.732	136.69	164.732	131.673	127.704	157.534	156.747	159.144	166.722	164.86	152.856	198.453	127.242	197.08	138.266	144.304	156.533	142.541	163.95	152.617	149.754	144.208	152.578	133.165	151.901	159.813	151.774	148.936
ILMN_1795672	112.299	121.353	117.067	117.789	113.375	114.995	119.82	107.678	112.401	112.799	116.387	113.301	107.99	108.885	105.806	111.276	106.918	127.341	105.045	102.796	124.642	122.977	112.334	115.803	103.127	108.437	114.497	109.224	110.286	113.741	128.117	115.142	110.478	113.35	115.464	119.276	120.124	116.216	116.76	106.807	100.843	113.81	112.554	111.513	110.671	113.943	108.022	109.341	107.638
ILMN_1795673	96.7511	88.8367	97.3892	101.265	98.996	96.2965	102.57	97.2548	95.9519	100.243	98.1438	95.7649	90.3754	98.568	95.1019	92.1878	102.485	97.9464	83.351	98.8899	95.9412	95.8383	79.8288	100.471	92.0492	104.456	93.4035	95.1058	103.617	91.9109	90.4735	92.0698	97.5244	102.951	87.1887	101.026	93.5013	97.3925	98.4323	90.3031	87.0227	83.9737	101.325	87.404	91.2318	98.8326	83.6641	92.7875	85.9677
ILMN_1795678	477.382	537.647	624.134	810.459	497.996	499.069	804.523	844.771	577.783	468.335	652.307	614.64	702.431	490.316	1307.84	526.007	620.527	510.717	1311.11	2371.8	465.765	458.358	458.81	512.203	533.465	621.884	563.085	1003.53	955.547	572.135	651.665	1088.23	2156.86	596.068	1128.77	503.363	471.309	584.336	563.89	526.117	497.852	954.413	860.62	507.923	501.474	528.474	793.528	822.097	502.718
ILMN_1795679	465.729	405.403	207.45	218.932	292.3	315.239	221.399	208.271	663.851	350.181	326.364	503.276	1628.05	279.349	158.742	179.067	1339.59	376.398	188.964	140.072	221.381	191.418	243.075	210.281	311.774	894.825	430.267	142.858	152.104	358.566	415.071	167.181	151.316	288.295	159.199	355.847	260.969	161.655	138.692	1450.17	1672.11	851.47	4948.57	206.014	188.497	1531.17	170.593	153.707	270.624
ILMN_1795681	107.912	95.336	102.605	110.975	104.417	107.596	104.053	105.277	97.9816	104.497	106.944	94.1728	98.3546	101.64	95.1019	113.1	103.217	101.91	105.885	87.6651	99.3696	95.672	99.9779	106.886	102.358	105.242	100.333	101.744	105.674	96.5331	105.472	107.421	105.28	104.35	109.108	114.069	114.063	94.7697	99.609	95.0152	98.5935	98.4641	99.396	102.446	91.4493	95.5574	98.1001	100.46	95.9607
ILMN_1795697	259.721	246.503	219.339	294.58	203.023	238.826	172.026	201.847	164.845	198.786	214.303	224.333	187.602	181.897	147.819	172.761	215.43	200.878	173.483	160.026	146.231	173.537	282.486	169.071	241.027	222.848	188.77	144.605	138.202	189.548	147.651	143.648	159.682	227.561	181.248	267.941	256.379	196.281	206.467	199.55	203.831	231.037	210.278	261.922	250.645	216.816	215.614	181.174	230.997
ILMN_1795701	144.364	111.981	124.754	127.444	156.128	131.562	102.57	111.864	100.806	126.366	119.139	125.491	118.531	142.454	126.883	128.544	108.416	114.499	117.863	108.156	109.562	117.421	112.334	121.961	121.41	117.408	117.556	110.08	117.311	125.841	121.045	114.223	126.608	121.321	106.168	107.418	104.816	107.707	114.448	95.125	108.094	114.773	112.554	106.883	103.766	101.834	111.05	118.182	109.846
ILMN_1795702	109.994	113.484	118.169	113.352	107.944	110.981	119.82	108.526	127.185	117.361	108.474	138.559	120.02	115.951	115.478	108.746	111.428	105.924	110.948	118.581	116.138	105.631	115.229	116.947	117.459	119.3	115.459	107.311	119.561	111.804	116.948	117.046	111.205	108.925	108.164	116.161	115.243	105.527	112.329	112.551	119.804	110.98	108.953	112.487	108.147	114.754	115.149	109.341	128.611
ILMN_1795703	129.348	127.948	156.659	128.927	122.225	114.161	108.882	141.759	134.378	115.448	170.236	152.467	120.02	130.654	166.52	226.879	133.064	147.887	171.464	158.799	120.639	116.225	124.516	150.109	156.939	144.894	142.91	198.825	182.868	143.739	168.734	213.669	150.733	145.148	234.724	169.35	157.425	161.655	155.957	145.503	136.957	171.808	161.487	135.542	147.58	156.606	164	163.235	156.34
ILMN_1795704	110.733	116.041	176.61	228.731	101.075	118.83	144.959	107.678	146.76	136.714	168.361	177.372	149.133	143.802	199.159	199.935	138.396	125.928	133.196	167.49	135.005	161.753	128.599	239.779	173.555	163.501	152.449	205.122	158.148	167.768	139.618	182.787	166.962	154.207	228.28	190.166	180.313	224.956	184.586	143.749	155.449	186.345	151.222	143.866	188.497	156.606	201.642	184.97	164.374
ILMN_1795706	92.5071	96.5729	96.0787	90.2857	96.4025	87.2391	96.0433	91.2602	92.0372	86.8538	92.3233	101.414	90.3754	87.7591	83.8604	85.8284	90.9623	89.7021	88.001	90.1925	86.9106	101.679	84.1342	94.1787	87.7189	93.2161	92.6214	104.3	89.3524	91.127	95.4958	95.2439	86.9161	79.7759	84.049	91.4274	103.742	89.5039	97.829	85.0991	95.6921	94.5961	88.8624	75.8415	90.5595	95.0996	92.7033	94.1773	93.0898
ILMN_1795711	87.3197	99.1474	93.5363	88.1941	97.7322	94.4223	96.7025	95.8512	92.6995	94.07	106.944	95.5958	85.4716	91.3754	90.3511	91.4791	98.6742	98.7575	93.9258	91.5507	95.0784	89.4135	98.5265	92.6234	91.8972	88.3429	83.3739	90.4071	96.9402	93.6624	92.065	86.3151	96.6594	99.1099	100.593	90.5502	99.7677	97.9744	95.3547	95.3445	102.545	94.6952	101.428	93.9022	94.4586	101.099	95.6265	88.9738	93.3875
ILMN_1795715	149.664	137.915	99.2982	104.618	151.887	153.034	99.5927	102.333	122.637	198.786	109.257	105.521	118.531	146.485	139.564	95.1759	120.045	143.316	111.822	121.965	172.827	158.852	162.195	160.457	111.419	129.688	111.764	137.412	130.792	174.184	159.205	105.717	136.797	121.321	117.526	105.573	108.849	92.9761	98.232	128.053	127.941	116.873	112.554	128.421	142.025	136.913	115.149	123.808	106.5
ILMN_1795718	101.179	102.454	98.6746	96.6274	97.7322	101.58	101.031	100.838	99.3669	102.375	98.1438	103.824	100.791	98.568	119.653	100.608	104.683	96.2943	99.1212	100.479	101.005	102.378	107.748	100.471	104.808	105.242	99.6683	99.5265	100.036	96.4381	92.7158	97.2468	95.8631	99.1099	100.416	98.4525	106.732	104.567	103.987	124.78	97.1597	107.235	97.5592	110.222	104.577	109.236	103.54	106.41	99.4217
ILMN_1795719	537.844	471.122	429.119	391.532	519.906	540.784	578.875	592.55	600.499	562.825	796.343	648.46	493.332	470.095	437.519	429.192	536.722	530.277	933.023	796.814	640.868	562.265	524.833	512.203	880.196	495.42	439.242	777.794	782.002	512.265	484.106	433.987	760.907	937.093	446.348	616.929	580.682	564.189	508.87	605.976	582.049	448.965	465.114	585.069	516.974	623.099	741.068	776.781	626.764
ILMN_1795720	87.3811	91.536	88.6672	89.9544	89.6174	98.3523	89.2455	90.5488	82.6435	91.2756	83.8666	92.5227	96.756	90.3067	105.806	91.6819	85.0543	86.2168	99.968	91.6354	73.8396	87.3885	86.1155	88.182	86.7494	83.9574	82.9612	94.3819	91.9608	86.7536	90.4735	100.649	75.7836	90.1362	97.5289	80.3035	86.7524	83.2984	84.4572	90.1967	85.1211	85.2495	92.5941	102.906	92.8969	99.8665	97.1556	87.688	86.7171
ILMN_1795728	125.872	136.227	124.754	140.54	120.894	114.161	107.196	136.887	143.351	134.887	132.766	132.121	117.796	135.539	111.005	118.163	118.539	124.645	113.495	115.768	128.85	120.103	110.482	114.763	113.041	125.441	116.479	113.727	109.37	107.98	123.394	108.247	111.205	122.157	102.468	106.502	117.612	112.858	125.102	109.711	101.053	104.564	104.099	112.487	123.85	101.943	109.071	121.589	117.04
ILMN_1795739	95.4393	88.8367	87.2536	93.4707	96.4025	90.3431	92.063	95.2058	81.5185	98.0967	101.724	93.1982	117.035	92.2959	86.427	95.8881	104.683	105.089	105.885	111.038	96.7189	96.0008	99.445	96.0746	93.0529	93.551	93.4035	93.988	86.2348	97.6252	93.4387	98.1152	91.3881	98.4434	97.6313	96.7803	93.301	97.2863	94.5897	103.112	111.511	110.98	98.7836	96.3648	85.6634	102.963	92.9052	98.4888	91.58
ILMN_1795744	105.821	116.041	123.251	107.414	127.418	116.849	114.545	118.164	114.189	114.502	106.944	111.48	111.734	112.223	110.087	113.1	114.404	106.805	110.139	111.724	117.132	112.158	101.762	108.607	109.75	110.794	110.061	106.106	112.141	109.913	103.834	117.046	107.636	112.613	108.164	104.648	105.583	102.786	119.287	110.638	100.098	108.099	98.4843	109.059	114.315	103.405	100.503	98.8527	115.711
ILMN_1795754	99.2277	115.138	101.915	101.914	107.944	110.291	92.063	98.7177	109.856	109.667	102.455	109.797	122.439	118.175	125.669	111.276	106.179	123.352	110.948	113.171	126.03	107.511	125.867	107.774	103.127	103.681	117.556	148.118	130.792	118.052	113.16	107.421	113.938	105.075	111.808	104.648	105.84	109.715	102.275	117.562	122.42	110.01	121.537	110.571	117.541	116.703	122.659	110.273	104.539
ILMN_1795756	103.184	139.479	114.172	117.789	102.449	117.765	118.291	106.847	115.242	116.396	103.181	103.824	95.2036	125.867	100.057	103.87	106.918	118.593	109.34	103.569	108.709	108.39	123.249	110.255	112.23	102.081	115.459	103.421	110.286	116.872	113.16	101.458	104.537	111.083	116.499	111.157	110.899	103.145	109.17	107.812	114.938	111.93	101.958	110.222	114.315	111.578	108.022	99.0456	115.711
ILMN_1795762	874.219	842.141	264.953	215.081	824.533	736.796	771.887	304.769	1279.94	1030.3	445.552	749.6	1141.29	917.516	563.341	469.36	923.816	1195.18	1943.36	1565.07	1011.62	852.543	706.681	282.544	401.887	1068.14	902.842	2006.63	2491.55	816.282	709.384	287.387	1791.33	421.527	310.636	1060.44	1057.22	294.288	295.242	751.905	760.67	444.111	639.9	1269.99	981.366	822.759	626.72	537.677	1093.85
ILMN_1795767	107.912	107.056	106.657	107.414	107.944	106.898	110.581	106.847	100.806	101.635	113.18	96.4943	103.946	104.006	96.7669	113.1	106.918	105.089	100.852	106.59	99.3696	108.39	103.162	110.255	100.847	103.681	106.718	120.008	101.381	109.913	108.094	97.2468	103.029	105.847	99.7471	105.573	102.225	95.675	106.774	97.8067	95.0073	94.5961	104.672	98.439	104.183	108.331	96.7286	106.41	99.2365
ILMN_1795778	313.983	283.515	662.457	447.919	302.165	296.905	495.832	683.617	340.591	309.558	566.401	868.578	437.783	290.783	831.545	571.194	517.918	355.189	1240.55	1340.92	259.198	280.45	315.249	1258.88	611.225	348.478	383.602	679.252	481.212	404.675	403.823	395.977	1415.92	583.965	632.124	283.764	281.833	704.002	802.108	410.03	469.406	788.344	691.593	284.018	319.604	384.877	453.067	653.849	230.997
ILMN_1795779	115.643	115.138	118.169	114.93	99.6663	133.231	164.271	163.481	112.401	103.819	112.311	107.24	116.286	113.109	138.307	150.201	103.217	124.645	102.607	116.446	110.491	112.158	109.576	159.033	110.593	112.456	124.687	121.21	103.702	111.804	121.045	150.258	100.724	111.083	158.32	104.648	109.848	126.861	123.605	104.87	108.998	115.761	104.867	111.282	118.735	118.718	111.05	117.133	119.958
ILMN_1795788	103.184	102.454	96.0787	94.0833	95.107	93.8096	98.2433	95.8512	94.6556	104.497	98.7782	100.606	99.9879	103.223	103.42	95.8881	89.9612	110.106	95.6696	104.308	94.994	102.462	100.732	99.7276	93.5664	92.7921	97.7386	91.7777	102.594	99.6912	99.9842	97.2468	91.7497	97.3194	105.235	95.3293	95.8657	95.675	96.9337	93.3072	95.0073	99.5909	94.0784	96.2575	102.297	93.9585	98.1001	94.6954	94.4834
ILMN_1795811	108.607	105.742	103.92	100.641	100.372	108.263	109.707	109.328	100.806	105.841	100.989	113.301	113.252	105.558	119.653	102.228	99.473	102.722	106.762	109.584	106.048	99.9856	102.701	99.0393	100.847	102.883	96.9211	109.224	106.563	103.498	100.49	109.066	115.78	98.4434	109.108	112.154	106.732	99.092	104.273	111.647	112.414	110.01	117.504	110.222	110.569	121.429	114.09	111.202	106.5
ILMN_1795822	537.844	573.981	521.08	562.87	593.084	615.795	507.381	701.336	523.406	632.81	452.76	509.877	575.234	529.237	399.823	548.313	582.509	535.451	410.496	547.66	777.647	842.924	634.773	822.907	545.258	444.529	465.151	642.433	551.944	498.654	519.717	782.301	578.772	526.985	730.787	687.288	667.248	501.847	507.191	526.117	536.773	629.136	617.623	549.862	581.444	561.948	440.705	439.235	589.712
ILMN_1795826	977.365	975.907	812.332	710.597	999.069	957.645	1154.66	737.25	787.517	878.635	839.965	911.345	927.697	962.154	1050.68	1425.23	896.607	1184.32	1293.36	1472.02	951.558	989.107	861.976	1465.85	817.026	1042.07	1035.43	1200.08	1252.87	1203.16	1276.7	839.826	1340.28	890.748	903.897	1122.75	1301	1197.53	1252.59	1481.55	1372.73	977.981	1157.13	887.71	1079.81	1531.17	977.117	964.119	1018.22
ILMN_1795835	199.905	165.213	115.066	122.594	135.394	170.011	158.696	128.087	236.691	261.328	183.888	162.15	219.135	208.5	188.552	156.762	273.918	171.278	168.522	167.49	255.615	237.203	209.017	263.342	224.865	267.607	212.616	230.948	238.37	147.935	172.717	143.648	165.133	226.303	129.245	256.323	226.23	167.106	142.541	179.161	168.951	149.754	208.857	200.358	209.31	171.821	202.633	175.209	197.029
ILMN_1795836	345.314	300.122	559.765	502.249	467.04	425.338	656.75	598.767	497.326	517.188	510.581	482.416	362.83	492.27	678.808	1016.92	306.776	318.977	335.765	287.866	583.768	554.284	445.071	1072.44	471.933	621.884	608.634	670.591	700.777	538.112	579.461	707.758	267.272	505.917	876.12	570.512	679.277	1102.47	1048.34	418.868	427.581	463.43	380.953	566.877	625.363	428.43	477.973	614.639	527.006
ILMN_1795838	214.682	265.311	140.679	175.305	207.664	240.128	194.449	161.313	236.691	226.692	185.821	210.588	153.534	210.642	170.138	143.649	149.769	173.6	148.99	153.927	201.412	280.45	220.007	211.429	169.123	179.396	196	164.504	151.086	193.201	208.949	211.427	164.524	161.763	178.746	165.061	169.023	140.255	141.274	182.71	191.444	145.503	151.974	181.368	203.819	177.416	150.24	141.88	200.958
ILMN_1795839	642.709	644.725	625.291	1004.73	694.685	823.975	977.651	1290.09	743.495	924.8	331.467	591.31	241.862	462.518	479.961	824.091	269.298	566.731	245.184	401.275	921.318	664.856	641.655	1007.15	395.442	811.1	591.256	569.933	448.327	401.879	544.103	891.037	396.398	397.691	1081.51	682.695	678.276	372.935	369.098	415.65	497.157	622.331	609.257	889.77	725.237	619.85	812.914	903.287	745.825
ILMN_1795842	101.179	112.744	108.747	113.352	99.6663	102.842	135.908	134.481	107.5	117.361	109.257	106.38	109.526	120.468	124.274	106.219	106.918	113.532	115.152	119.898	108.709	106.589	107.748	128.965	109.75	117.408	123.519	118.872	105.674	101.68	119.926	109.848	117.907	109.674	116.499	101.026	105.043	112.858	105.196	110.638	108.998	105.587	105.261	104.983	106.155	110.19	103.243	116.042	106.5
ILMN_1795843	107.152	98.512	100.603	102.604	107.944	100.962	109.707	105.277	97.2688	100.932	102.455	105.521	102.372	105.558	105.002	100.608	103.947	97.9464	105.885	103.569	98.593	99.4366	97.3992	98.6653	107.322	96.5071	101.405	103.144	103.963	102.62	108.924	112.44	95.0463	101.416	109.108	102.881	101.727	110.784	99.8268	100.161	114.125	98.7714	97.9945	101.486	105.815	104.796	108.022	97.5365	99.051
ILMN_1795845	105.821	98.512	105.279	103.301	106.595	102.159	99.5927	99.4291	98.6673	97.4558	109.257	104.655	99.9879	104.773	100.877	106.219	114.404	101.113	109.34	102.025	108.709	102.871	101.858	110.255	100.295	102.883	103.444	105.211	106.563	102.525	106.348	102.288	90.4442	99.8665	98.9952	95.2415	99.6714	107.707	106.148	104.87	99.7141	96.028	101.743	102.679	99.4484	104.392	95.3152	95.6061	102.767
ILMN_1795846	101.179	99.7863	98.6746	106.725	87.4692	89.2819	96.0433	102.333	100.806	95.5773	98.7782	103.824	114.776	85.4084	101.729	89.7011	89.9612	96.2943	103.451	98.8899	108.709	96.4937	101.858	95.7759	99.8268	90.5539	105.885	99.4306	95.4867	102.806	90.4735	88.9168	107.636	112.613	104.322	92.4755	89.4171	91.3327	95.3547	104.87	96.2044	104.111	102.923	108.233	103.541	109.036	99.5765	108.402	90.5613
ILMN_1795852	140.591	121.353	174.957	138.713	181.129	125.491	142.033	120.896	146.76	159.828	185.821	164.504	127.079	157.664	184.646	189.595	136.66	145.581	234.168	271.319	124.642	133.931	136.69	171.969	219.739	131.643	140.469	265.681	247.659	121.639	148.647	172.032	271.374	199.52	159.199	128.051	137.35	132.293	146.356	139.345	128.769	219.898	179.659	132.912	127.781	130.118	186.985	170.151	145.766
ILMN_1795856	135.206	119.078	119.288	130.514	110.926	154.529	123.356	115.7	116.294	126.366	144.812	136.248	139.376	128.921	144.769	121.682	143.173	149.051	123.845	130.013	142.321	118.733	148.377	108.607	130.603	123.152	116.479	110.998	123.338	134.041	121.045	125.059	140.477	134.743	123.893	119.276	117.612	119.832	116.76	111.647	141.496	117.97	125.212	130.019	133.165	120.514	110.042	117.133	106.5
ILMN_1795865	389.648	385.423	686.967	928.215	360.146	353.486	410.227	636.386	345.072	360.29	283.774	286.953	260.386	357.298	490.379	620.721	227.487	352.974	159.681	163.734	392.952	433.953	376.217	307.124	290.577	434.406	445.493	338.252	270.81	512.265	581.268	668.484	184.285	270.853	763.417	575.978	668.252	671.37	514.766	495.982	450.511	526.125	421.749	453.778	472.358	518.102	762.903	774.274	515.41
ILMN_1795872	433.729	466.494	712.711	971.825	395.187	250.538	857.015	958.555	298.361	222.96	224.461	421.285	138.595	308.97	848.52	312.413	146.45	253.031	111.822	99.6682	282.518	317.703	225.045	322.537	156.939	344.898	441.923	271.231	213.487	452.039	545.01	1210.45	118.575	168.666	1644.09	394.585	511.041	142.488	103.649	320.391	460.344	360.787	190.289	413.592	478.184	304.062	731.44	827.164	366.501
ILMN_1795876	1128.13	1012.2	1417.49	1031.78	1035.26	1143.53	1043.63	1354.1	891.046	1299.73	1189.92	1015.01	1063.89	1328.28	1455.17	1929.54	963.763	1017.58	1337.89	1412.71	1318.19	1360.45	1126.2	1509.24	1279.19	1094.24	1125.7	1982.2	1691.92	1017.68	1171.72	1583.02	1176.29	1386.24	1582.88	1247.54	1328.81	2248.69	1944.2	1200.8	1048.21	1226.99	1100.13	1269.99	1352.73	1142.74	2274.63	2212.47	1267.67
ILMN_1795881	88.2222	93.4215	98.0366	99.3004	91.907	98.9503	94.0386	95.2058	94.023	94.4928	93.2885	87.3625	104.724	90.8998	118.595	96.6795	100.996	98.7575	88.8338	92.1443	83.0066	93.2627	95.7702	95.7015	90.4092	96.0231	92.7985	95.5875	93.9877	95.75	94.737	94.6106	93.3028	100.644	92.4513	102.881	101.314	95.0908	96.9337	95.558	97.4709	97.301	97.8914	99.9769	94.5797	98.0356	100.714	95.2009	94.4834
ILMN_1795893	503.265	496.701	514.242	391.532	385.194	383.463	439.371	426.565	404.059	401.428	414.568	583.051	553.928	470.095	368.991	451.242	518.869	464.014	396.887	460.656	472.151	449.508	372.173	632.403	559.984	425.908	487.956	754.293	631.01	417.624	431.88	546.24	436.783	559.58	560.774	467.285	425.478	448.598	476.445	453.332	486.746	421.241	512.563	478.819	496.625	450.355	464.58	474.367	495.839
ILMN_1795897	127.64	119.078	133.196	121.374	118.376	116.849	130	187.529	166.461	123.324	116.387	118.379	124.789	124.55	104.198	140.26	117.696	135.84	126.233	109.584	118.162	142.356	125.867	153.21	137.379	120.304	127.388	133.3	127.123	141.562	128.117	152.856	128.482	123.029	133.745	120.561	115.243	125.323	116.76	118.479	119.804	123.186	115.844	143.866	143.163	132.09	134.822	122.671	118.505
ILMN_1795905	247.783	237.864	198.531	153.034	199.817	279.694	250.218	224.629	305.1	265.51	200.135	248.07	400.539	281.462	161.931	206.215	342.221	288.775	294.157	230.378	260.384	249.544	292.645	191.262	212.465	242.92	237.22	215.557	235.69	229.166	246.273	240.046	221.981	218.666	207.386	213.982	211.964	207.136	206.467	245.003	238.811	225.456	298.008	239.437	217.881	267.079	192.869	190.349	211.063
ILMN_1795906	1725.24	2111.71	2703.19	2313.05	2480.57	1807.19	2357.89	3279.37	2106.39	1852.8	453.658	520.866	1054.2	1938.84	3295.59	1957.77	1013.2	2113.85	839.718	1174.9	2124.85	2220.7	1812.17	1249.65	391.127	1825.1	2049.38	742.199	532.895	2437.17	2127.23	3825.73	1082.37	385.705	3160.19	2650.21	2892.25	3127.7	2546.74	1990.96	2168.39	1982.91	1569.91	2511.69	2393.76	1909	2706.61	2769.74	3300.95
ILMN_1795910	98.5965	95.9583	92.9796	87.1452	86.9303	98.9503	92.6887	94.4999	96.5589	82.7577	92.5318	95.7649	80.942	92.7179	88.6324	96.6795	86.3267	93.6541	91.4838	95.6017	81.8601	87.0101	89.4885	95.5514	94.3302	100.665	100.923	96.3889	93.887	102.053	89.6882	92.7989	97.5244	92.1979	104.322	85.4148	92.0468	94.4343	90.4373	100.059	106.234	104.2	87.464	97.4328	90.2153	93.2431	89.0743	90.1368	90.5613
ILMN_1795911	197.26	290.634	314.671	301.854	245.541	280.932	229.068	231.849	199.211	210.722	217.633	185.902	234.613	292.821	403.182	363.863	230.031	234.463	366.964	256.969	286.706	277.919	312.331	440.631	205.723	245.49	226.986	305.42	270.81	243.628	268.063	261.898	220.224	220.591	288.154	214.907	204.321	290.924	329.155	230.716	226.28	263.663	255.41	187.072	216.826	234.562	361.409	358.973	204.808
ILMN_1795918	279.946	205.946	246.525	393.772	253.473	258.283	322.861	336.055	323.053	333.816	325.341	385.49	293.103	327.515	316.281	416.63	237.698	245.188	372.312	268.839	266.213	243.299	228.108	401.684	409.028	273.032	259.972	328.315	329.055	318.203	305.283	408.053	286.912	347.764	478.85	319.368	385.909	445.449	458.254	331.141	312.904	432.725	354.617	336.855	329.438	343.465	430.093	489.384	378.139
ILMN_1795920	102.523	101.764	99.2982	104.618	112.487	94.4223	115.697	103.827	109.055	103.115	104.652	109.797	99.1525	97.8145	106.634	95.8881	96.3389	94.8527	100.852	99.6682	101.872	102.462	112.334	105.237	105.637	104.456	102.489	102.409	96.7521	87.6519	108.094	99.8186	101.492	108.925	96.0172	103.79	96.0553	105.527	107.212	107.812	99.7141	97.301	102.064	111.513	101.734	98.7333	94.8988	98.6689	98.8642
ILMN_1795922	328.819	304.894	327.032	339.49	295.128	321.38	331.065	320.187	373.534	355.243	338.542	306.046	364.61	351.965	369.874	309.402	307.654	287.72	290.516	284.212	339.505	300.028	291.641	283.586	298.385	266.703	293.409	272.814	256.5	285.03	258.347	312.291	283.486	323.233	197.08	270.989	240.025	337.738	393.095	238.672	272.532	245.74	253.962	268.655	260.347	246.439	343.396	350.145	300.742
ILMN_1795927	135.206	121.353	109.47	113.352	108.632	128.467	144.959	110.953	107.5	112.799	165.614	147.996	137.038	119.316	118.595	134.552	144.793	130.1	138.258	146.161	114.001	113.134	123.249	136.159	186.878	123.152	125.974	123.47	133.282	118.052	111.463	122.826	143.364	176.861	121.746	117.249	117.612	139.051	128.074	118.479	128.769	136.141	125.212	126.899	117.541	125.606	116.272	129.787	124.876
ILMN_1795930	199.905	242.786	121.846	108.826	199.817	246.64	187.283	109.328	264.474	230.47	129.128	159.881	215.239	276.144	147.819	143.649	290.092	254.168	193.313	209.321	277.236	240.842	230.173	134.305	153.226	223.676	178.468	252.174	293.364	211.802	207.058	122.826	194.907	150.113	122.812	209.208	192.144	114.986	126.587	165.952	182.139	135.063	181.965	206.014	185.305	171.821	142.396	136.595	186.238
ILMN_1795933	112.299	108.476	156.659	110.975	116.166	134.96	103.333	108.526	116.294	124.89	129.128	120.606	149.133	124.55	110.087	107.065	134.865	117.459	150.658	143.371	127.428	115.075	138.003	157.602	141.602	135.977	132.967	132.207	138.202	143.739	117.988	131.304	147.874	137.03	118.532	134.312	120.124	116.216	142.541	152.528	139.214	124.174	123.676	149.061	121.407	135.079	181.768	183.094	123.137
ILMN_1795936	98.5965	115.138	108.086	100.641	98.996	107.596	101.031	97.2548	105.872	98.8088	105.364	97.2974	110.25	102.415	112.794	118.163	126.232	111.765	88.5628	104.308	104.391	109.281	99.445	112.044	102.358	110.067	93.8136	92.6905	113.134	101.213	106.348	104.892	95.8631	97.1383	110.898	109.274	98.9295	102.58	116.76	113.426	107.131	119.936	131.173	100.818	102.189	96.705	96.4237	130.952	99.3289
ILMN_1795937	2150.89	2428.43	2252.02	2046.57	1796.96	1982.77	744.427	565.957	2354.12	2105.36	4369.27	2318.67	3037.75	2339.45	1535.05	1598.31	2970.72	3040.28	2556.99	4306.73	1904.39	1639.53	2046.91	1430.72	4002.25	1976.56	1750.5	4417.02	3933.97	1903.58	2010.53	1015.53	3970.87	4442.65	883.078	1961.28	1838.56	442.298	509.711	2265.63	1954.94	2282.04	2786.37	1649.21	1604.48	2246.45	1269.95	1059.55	1620.21
ILMN_1795944	86.499	91.536	97.3892	101.914	92.5176	100.962	97.4739	106.847	97.9816	97.4558	108.474	104.655	107.99	89.5839	95.1019	104.618	98.6742	101.91	112.665	119.218	94.6605	99.3561	97.0006	89.7156	103.127	102.081	92.1801	122.376	105.674	99.2233	100.955	118.176	109.805	109.674	122.812	113.127	97.594	111.866	104.97	116.502	107.131	111.93	99.5924	102.446	102.297	97.4954	103.038	94.8989	93.8844
ILMN_1795949	219.882	195.716	153.225	160.995	226.231	185.613	194.449	156.852	222.635	236.905	210.931	228.301	283.719	227.153	192.42	224.073	245.692	208.797	226.657	234.699	211.831	223.149	191.723	178.954	203.419	231.13	207.908	239.082	325.286	187.672	234.805	165.323	214.256	210.259	205.004	246.651	243.548	182.935	196.641	243.186	219.928	217.513	216.646	238.331	214.702	230.338	223.456	233.826	237.416
ILMN_1795963	2613.24	2377.38	4954.73	4797.09	1182.79	1175.34	5210.28	8317.49	1851.57	2409.43	1147.71	630.613	947.276	4017.32	4981.84	9676.06	523.609	950.401	317.916	488.938	2234.91	2203.54	1135.03	3679.01	1287.29	1952.84	1944.62	928.834	643.217	2319.91	3297.02	4582.61	476.535	1222.86	3857.45	1827.31	1568.7	3550.82	4422.9	2740.55	3306.79	1481.46	796.972	2727.79	2229.97	2372.3	5006.27	4759.99	1395.55
ILMN_1795964	152.85	143.767	126.284	114.93	115.128	148.253	150.423	115.7	153.485	109.667	163.809	183.828	131.614	134.006	152.371	178.067	162.44	159.545	158.853	202.571	136.316	137.42	123.249	171.969	178.746	125.441	130.257	150.743	165.182	139.207	132.721	137.357	197.856	156.743	138.297	116.161	167.806	137.769	138.692	122.703	140.734	143.78	139.844	128.421	121.407	126.563	134.822	117.133	104.539
ILMN_1795976	330.192	287.078	484.375	585.187	360.146	287.1	452.757	590.051	294.306	327.644	114.015	124.322	226.823	319.181	303.806	328.826	172.578	264.462	166.64	171.267	231.169	261.107	322.044	176.225	119.154	256.843	297.26	148.118	160.138	313.547	247.176	343.864	159.082	127.242	352.025	305.01	363.338	460.407	312.645	284.723	277.942	361.613	263.524	351.951	310.773	277.392	234.02	218.632	474.342
ILMN_1795984	96.0933	102.454	102.605	98.6291	100.372	105.476	107.196	101.573	101.528	98.8088	92.3929	93.6893	93.59	101.64	108.389	100.608	100.996	101.113	136.274	141.74	99.3696	96.4937	102.976	105.237	98.2967	94.2845	105.048	96.2037	94.2845	101.867	93.1224	96.4112	136.153	100.644	100.593	99.3216	95.6682	96.0333	112.329	102.312	102.646	100.512	90.0984	94.884	104.477	99.6554	95.6265	107.384	107.638
ILMN_1795991	906.818	860.301	872.083	797.304	859.774	754.7	588.41	617.155	610.501	700.552	736.897	927.459	736.599	782.546	853.878	707.855	805.629	896.062	1022.38	848.356	737.835	835.419	901.409	580.566	880.196	856.867	1062.74	679.252	756.45	963.434	888.296	717.441	859.219	884.115	608.025	1007.07	855.462	997.207	927.31	940.386	853.083	883.291	686.848	882.567	971.293	1050.28	858.511	946.702	880.198
ILMN_1795992	96.7511	98.512	98.0366	94.7023	98.996	97.6974	105.6	94.4999	99.3669	103.115	96.929	99.7467	91.2069	98.568	100.877	105.393	104.683	97.9464	93.077	104.308	90.9725	99.9856	107.748	112.044	99.5621	109.232	106.718	106.198	99.7422	101.68	100.764	92.634	109.805	95.3374	99.6481	105.573	102.911	103.661	91.9251	88.8781	102.047	85.4766	93.8622	91.6039	104.784	89.6941	99.4797	98.6689	97.5611
ILMN_1796005	85.3773	85.5056	90.4251	83.3815	91.2899	84.5203	96.7025	91.9179	87.1415	82.5013	98.7782	90.6243	101.575	82.0655	103.42	88.6251	84.8175	85.7077	94.7918	97.2553	91.9	94.0278	79.1005	97.8568	94.8504	88.254	82.563	103.512	93.3894	95.5818	97.8503	94.3582	99.9445	86.6623	91.6639	81.4589	85.2134	78.4326	77.5556	84.6811	82.346	86.7386	86.3018	80.1647	80.7323	80.601	84.0594	79.477	82.363
ILMN_1796013	93.6415	95.9583	117.067	120.18	95.107	97.6974	89.7264	92.5249	93.362	93.5946	94.357	89.791	124.789	107.24	99.24	391.988	121.889	110.106	346.893	243.925	100.159	101.491	114.305	157.602	100.147	129.688	108.429	190.265	183.861	106.079	111.463	102.288	256.522	96.8878	101.614	110.211	93.5013	96.4048	93.7918	107.812	119.804	151.452	144.979	110.336	115.396	119.648	222.488	254.497	115.711
ILMN_1796018	104.46	91.536	99.2982	105.276	102.449	98.3523	102.57	110.131	114.189	100.243	98.1438	100.606	120.826	98.568	112.794	98.9944	103.947	97.9464	105.885	105.803	98.312	102.038	98.9016	98.2278	104.808	102.883	92.2679	96.4854	97.3026	100.351	105.472	88.9168	94.1807	101.416	96.3928	102.881	102.71	97.6847	93.9871	97.1777	118.309	99.0807	113.415	106.556	101.391	107.287	97.483	97.2113	110.998
ILMN_1796029	115.643	112.744	117.067	107.414	125.817	110.291	114.545	115.7	101.528	111.982	116.387	113.301	114.776	134.006	113.699	112.163	109.206	110.106	131.27	114.462	118.162	108.39	117.369	128.965	119.154	109.232	107.596	107.01	115.138	112.763	105.472	101.458	103.791	115.618	112.737	116.161	115.243	113.895	115.51	114.363	104.63	110.01	115.844	111.282	118.735	115.667	105.842	106.41	107.638
ILMN_1796059	101.844	95.336	96.7546	90.2857	96.4025	88.9871	91.3524	92.5249	95.2932	96.2869	92.7395	92.3015	87.892	97.8145	181.608	192.613	96.3389	97.1292	105.045	149.705	89.5075	101.491	80.8727	86.9754	96.0267	93.8796	93.1485	92.6905	87.0076	94.2218	92.7984	89.7753	143.364	101.416	91.2946	101.026	95.0085	97.6847	86.1553	104.87	81.74	103.281	102.736	87.1784	96.3505	97.0448	106.095	108.402	97.5611
ILMN_1796063	1090.08	1126.01	1150.26	1063.98	1103.23	1228.11	1287.96	1303	1348.21	1311.37	1499.74	1380.55	1557.19	1233.56	1146.48	1152.98	1462.84	1141.04	1144.73	1200.13	1141.32	1132.82	1152.67	1268.11	1478.04	1311.95	1299.39	1489.73	1662.7	1297.13	1081.3	1267.24	1182.22	1489.99	1277.06	1354.44	1365.47	1283.27	1327.13	1270.73	1264.54	1118.49	1437.39	1156.64	1061.67	1287.82	1024.1	1007.63	1310.43
ILMN_1796064	112.299	107.056	127.811	118.935	119.606	114.161	116.945	119.447	124.001	116.396	111.54	121.988	116.286	118.175	102.596	103.057	101.728	114.499	116.038	113.826	121.987	118.733	104.888	105.237	103.127	111.572	110.061	114.714	110.286	114.763	110.653	121.741	111.205	118.913	96.3928	111.157	111.984	116.216	108.257	106.807	102.345	108.997	110.797	103.123	109.498	109.81	112.105	102.059	117.04
ILMN_1796069	95.4393	88.8367	82.7776	82.5051	79.7567	97.6974	86.3647	83.1192	89.7892	86.8538	84.0918	87.3625	130.858	93.475	91.8526	81.6642	112.208	81.8431	88.3766	82.6167	90.2791	90.0402	93.9252	78.819	87.0998	86.3605	99.9004	86.5469	90.6809	92.25	93.596	84.2423	87.5388	89.1592	79.5836	96.5075	86.3266	85.4069	90.7589	99.9575	102.345	85.4766	115.08	100.927	91.2318	99.6554	79.9604	86.6333	94.9891
ILMN_1796074	223.8	195.716	382.235	467.579	292.3	289.557	454.422	471.441	182.477	213.136	478.623	242.68	219.908	347.693	360.049	517.217	155.386	220.931	266.121	240.235	346.372	307.145	355.204	143.425	451.185	282.043	334.268	227.986	193.444	451.142	372.914	265.759	249.817	437.192	240.525	341.615	329.431	618.912	703.143	274.2	268.621	272.243	212.407	326.204	346.148	279.101	282.036	209.651	273.263
ILMN_1796075	120.057	104.385	106.657	110.975	113.375	106.898	101.799	136.887	101.528	103.115	104.652	104.655	120.826	110.544	120.876	112.163	104.683	120.739	122.831	131.382	110.491	117.421	118.425	106.886	107.322	117.408	101.835	107.53	107.563	127.247	128.117	150.258	129.087	118.022	153.042	117.249	109.848	107.707	111.283	113.426	125.669	119.936	126.807	105.615	107.49	121.429	113.104	109.341	106.5
ILMN_1796082	113.947	140.946	119.288	168.598	125.817	138.286	130	132.32	136.263	134.887	126.74	128.079	129.352	127.301	119.653	131.422	120.906	112.627	115.152	125.154	128.85	117.421	115.229	145.112	136.309	110.794	124.687	135.411	117.311	114.763	116.948	126.314	122.33	120.542	130.3	125.393	122.916	135.024	123.605	111.647	122.42	124.174	124.427	114.486	118.735	120.514	129.263	116.042	140.98
ILMN_1796085	116.661	112.744	103.92	120.18	106.595	114.995	114.545	115.7	113.305	107.364	119.139	101.414	110.25	118.175	97.5594	103.87	105.442	110.939	115.152	114.462	93.9247	112.158	107.748	104.425	113.875	107.688	109.238	113.727	118.407	107.98	114.067	109.066	113.303	118.913	98.6141	114.069	102.127	100.131	108.257	100.059	105.35	102.662	96.3898	103.86	108.469	108.03	102.638	100.26	108.751
ILMN_1796087	97.3964	90.9262	86.6135	99.9941	91.907	93.2109	95.3886	87.9366	92.6995	92.6346	88.1234	92.9668	105.564	99.3058	96.7669	82.4866	88.3834	85.7077	85.5566	92.0595	97.0826	90.3057	81.6533	96.4675	99.9103	98.1441	92.0925	90.4071	86.9111	91.2187	86.915	81.3274	95.0463	95.5769	92.815	96.0928	95.3471	86.048	82.8177	90.9263	86.5954	85.3626	90.4389	90.7065	85.0955	87.0977	100.609	93.1596	101.057
ILMN_1796088	116.661	116.041	116.035	108.826	111.671	116.849	104.772	103.104	115.242	108.866	127.917	126.772	119.241	118.175	113.699	114.936	109.206	107.641	127.452	114.462	106.048	101.95	111.365	125.311	121.41	110.067	109.238	114.714	109.37	107.034	101.406	107.421	126.608	126.425	105.235	102.881	102.322	113.895	105.533	99.7559	108.094	118.928	122.961	112.487	108.255	110.289	117.489	97.7398	101.652
ILMN_1796089	103.184	111.981	112.568	103.971	120.894	104.119	104.772	99.4291	102.997	108.866	92.6703	100.606	98.3546	107.24	100.057	149.116	101.728	108.435	105.045	103.569	107.853	115.075	113.352	114.763	112.23	100.665	105.048	105.02	106.563	107.98	98.1599	103.153	109.805	106.634	100.793	106.502	104.718	108.753	115.51	106.807	99.088	110.01	115.844	112.487	101.964	103.076	117.489	101.655	107.638
ILMN_1796092	107.152	96.5729	98.6746	101.914	97.0811	99.5968	100.295	94.4999	100.806	88.7378	95.5295	102.221	90.3754	97.8145	108.389	98.9944	101.728	92.8679	96.5391	96.4065	99.3696	103.047	99.1758	99.7276	95.5522	86.4512	110.061	102.958	105.674	95.833	92.4674	104.003	93.3028	93.7983	104.322	107.418	90.3302	97.2863	93.5973	98.7382	97.5746	104.947	107.437	95.2194	93.4171	100.686	98.1977	106.41	92.9906
ILMN_1796094	443.888	468.807	551.787	727.654	551.674	486.666	394.419	369.69	366.07	692.855	301.962	326.511	194.015	616.124	555.844	1046.07	372.398	524.084	1503.05	418.064	728.086	866.386	542.834	364.836	289.022	227.811	477.832	213.892	230.398	611.248	419.326	387.516	392.552	314.834	384.866	270.989	238.853	320.595	628.783	315.458	306.551	200.559	210.278	371.468	431.596	352.176	229.22	329.356	373.508
ILMN_1796099	106.462	105.742	115.066	117.789	105.119	106.177	105.6	108.526	103.669	117.361	147.733	107.24	106.338	119.316	108.389	114.936	107.693	110.106	111.822	115.161	112.214	129.884	122.006	104.425	112.23	114.852	108.429	105.658	122.012	107.98	104.656	118.176	106.052	122.157	97.8338	103.79	114.063	97.5898	109.17	104.87	101.948	107.235	103.733	102.562	117.541	106.235	115.149	109.341	102.767
ILMN_1796106	602.373	602.186	769.834	771.689	532.318	517.621	686.057	556.932	619.102	752.596	355.206	456.487	511.179	752.558	962.479	1211.33	329.197	379.752	404.179	569.384	521.489	668.31	574.36	1268.11	380.234	600.709	601.886	1044.83	775.891	662.098	736.497	706.372	560.237	366.017	979.578	682.695	761.802	608.46	664.902	756.192	726.489	712.775	465.865	732.237	604.389	794.828	896.868	840.716	708.33
ILMN_1796108	111.533	106.383	98.0366	115.848	107.944	110.291	123.356	124.277	119.803	110.454	103.181	103.824	116.286	123.231	111.005	117.06	101.728	109.238	108.469	110.324	142.321	115.075	110.482	103.604	104.808	107.688	110.883	110.08	93.101	119.18	110.653	108.247	105.28	119.769	101.159	111.157	107.749	110.784	107.462	107.812	97.783	99.9946	108.953	110.453	96.0376	99.7611	99.2875	107.384	109.846
ILMN_1796113	393.438	346.085	534.727	522.67	383.751	440.575	605.73	546.538	443.434	405.165	514.161	507.677	428.83	435.225	521.767	591.668	346.927	374.16	388.647	579.461	520.425	460.567	377.231	469.208	509.497	424.201	426.656	298.992	352.469	458.31	441.732	557.762	633.359	483.106	462.651	465.369	439.716	528.558	627.885	459.217	432.665	510.689	480.818	472.573	442.26	423.57	586.241	592.704	571.146
ILMN_1796119	144.364	169.583	156.659	166.99	130.542	163.477	109.707	113.683	116.294	148.904	209.208	156.673	162.508	147.811	184.646	177.047	158.469	164.232	135.257	199.496	163.101	152.999	165.797	194.625	184.484	148.497	158.55	197.942	199.296	168.82	165.817	138.483	200.861	195.775	137.277	144.821	130.057	128.336	141.274	151.641	158.289	175.586	175.808	146.546	177.718	152.68	162.94	168.145	137.564
ILMN_1796126	94.2428	109.146	96.0787	92.1691	95.107	102.159	97.4739	100.139	94.6556	98.0967	98.7782	92.7435	108.792	87.6792	106.634	98.9944	111.428	98.7575	120.795	116.446	101.005	99.0071	101.391	94.2582	98.6397	90.3704	101.002	100.677	96.4546	94.4025	94.4027	104.892	97.5244	102.951	127.183	106.502	108.849	106.617	106.669	93.7913	120.629	113.81	102.923	116.671	109.09	102.39	95.7281	110.273	103.773
ILMN_1796130	194.659	154.621	207.45	222.679	189.828	189.537	205.311	217.345	177.867	166.28	218.469	195.311	149.133	198.668	215.106	252.442	160.823	174.755	195.861	235.314	156.17	200.289	174.008	236.642	197.178	167.098	183.628	205.122	201.297	199.667	180.647	237.581	221.981	197.651	209.758	161.697	153.735	208.114	196.641	175.542	160.454	196.438	174.277	147.822	171.953	167.105	185.97	155.625	153.511
ILMN_1796136	127.64	116.041	168.195	178.539	127.418	107.596	158.696	146.143	169.733	111.982	152.699	123.214	137.817	136.98	144.769	107.065	145.619	112.627	124.993	160.641	146.231	120.103	131.219	128.965	167.363	156.776	144.154	138.371	141.697	142.67	151.604	120.504	163.306	139.172	123.893	148.971	160.881	119.832	126.587	132.103	126.406	137.195	128.309	160.495	140.866	132.09	159.813	183.094	142.593
ILMN_1796138	91.4818	86.8942	89.1248	90.9176	93.1475	99.5968	96.7025	91.2602	100.052	96.7719	91.972	91.044	107.15	93.8667	85.2071	101.41	122.79	93.2229	102.607	89.4001	99.3696	92.6108	102.61	97.7088	91.5757	107.688	91.9177	94.6897	92.6283	102.525	93.9925	95.2439	83.6967	89.0802	94.5992	104.648	115.243	97.2863	98.0323	100.262	108.094	98.2609	100.913	105.513	93.1015	104.392	95.1062	93.8644	106.5
ILMN_1796141	94.2428	100.448	86.9685	94.7023	96.4025	87.2391	87.5324	89.3142	92.6995	92.7703	91.0239	86.4742	84.2254	81.9974	100.057	87.6213	90.2036	87.5916	91.4838	99.6682	98.4081	92.9313	84.8196	90.5375	89.1034	93.7981	92.4443	100.224	82.8306	91.3092	87.1033	91.5889	96.6594	90.7706	98.7108	102.881	85.6657	99.092	102.174	98.2569	100.098	103.847	97.6734	102.906	86.6049	96.2666	101.124	86.3233	98.2771
ILMN_1796146	223.8	231.75	124.754	115.848	329.039	256.999	114.545	120.896	295.66	288.479	150.717	255.782	245.156	267.356	171.353	197.825	293.619	272.411	229.162	195.773	241.362	247.028	294.644	119.338	168.241	245.49	256.926	155.899	194.403	271.962	235.675	118.176	210.612	185.439	110.898	233.716	229.608	126.861	123.605	313.817	347.136	158.222	231.193	278.585	328.454	325.392	133.46	139.806	233.552
ILMN_1796154	111.533	111.203	107.368	105.276	100.372	107.596	104.053	99.4291	109.856	111.189	104.652	108.925	113.252	102.415	99.24	106.219	112.988	101.91	104.233	102.025	96.3677	101.491	106.42	105.237	109.75	97.109	94.723	96.9922	104.829	103.599	108.924	110.688	104.537	101.416	102.468	105.573	109.848	100.788	104.273	108.792	112.414	108.997	104.477	99.0702	109.394	109.036	102.737	107.384	100.123
ILMN_1796165	3879.84	3547.78	3733.16	3335.86	4797.79	4544.3	4667.61	5522.56	3497.28	4075.19	4230.6	4134.72	3438.37	4798.48	3703.55	4091.72	2830.45	3713.93	2856.11	2365.08	4465.04	4288.25	4809.81	5604.3	4626.93	3596.68	4623.82	2373.89	2310.35	4059.13	4992.06	4911.48	2570.04	4739.77	4212.36	4242.02	3917.23	4333.19	4182.45	4567.35	4229.14	4345.52	3241.27	4519.78	4019.91	4332.54	3305.9	3404.19	4956.72
ILMN_1796177	489.042	518.913	480.896	660.151	437.715	371.629	480.947	512.363	553.91	465.78	1105.56	873.905	684.605	378.462	548.312	816.238	546.851	541.674	757.75	1024.61	366.26	370.191	318.162	454.5	743.688	650.178	588.351	1028.33	749.26	701.91	658.66	854.407	918.748	737.705	791.791	563.221	600.231	645.484	707.711	615.284	641.425	1831.91	1586.44	491.294	529.537	638.579	340.564	391.469	477.704
ILMN_1796179	2913.63	3466.4	3046.67	2179.83	4073.98	4037.74	5919.78	7266.25	2875.81	3917.87	3779.9	4206.75	1830.37	3092.66	5828.59	3428.2	2811.78	5304.6	4420.59	5992.13	2715.38	3175.4	4620.5	4501.65	4531.29	2623.54	3425.15	2455.31	2961.23	4417.47	4393.88	9831.13	6029.24	4776.95	3196.13	2787.31	2892.25	10694.9	10766.8	3874.75	3503.89	2192.57	2043.38	2428.95	3308.26	4332.54	3676.37	4485.63	2271.72
ILMN_1796180	304.913	313.341	388.297	469.87	346.664	354.711	260.286	321.621	203.875	230.47	196.355	200.521	257.811	272.893	205.83	351.701	224.074	319.986	188.964	180.679	305.83	393.329	360.157	373.82	199.532	272.127	336.266	191.1	167.255	285.03	274.873	358.62	177.011	197.027	326.712	315.564	332.645	293.451	283.134	325.34	335.935	250.801	248.278	406.085	378.348	297.554	332.078	323.331	376.985
ILMN_1796181	135.206	131.183	126.284	158.027	137.443	121.378	155.838	136.887	130.651	129.551	123.561	114.214	127.079	124.55	117.564	115.935	119.289	131.456	114.286	112.438	121.987	124.513	122.006	119.338	125.561	116.558	128.857	118.872	122.012	128.631	118.923	118.176	119.214	128.945	127.183	115.041	104.442	126.861	116.76	118.479	117.475	112.859	105.775	110.81	114.315	109.904	116.272	118.182	114.504
ILMN_1796206	148.005	153.155	138.868	120.18	117.229	153.034	109.707	136.887	114.189	116.396	159.299	142.51	148.336	123.231	147.819	179.067	150.591	141.083	160.515	137.051	148.874	150.088	164.59	176.225	180.417	149.367	150.247	141.107	118.407	135.376	129.273	166.244	142.223	184.073	147.775	160.55	147.074	157.55	164.371	133.191	132.236	149.754	176.578	175.372	170.781	133.107	141.217	127.411	119.958
ILMN_1796210	345.314	414.685	274.362	238.051	231.915	280.932	254.225	251.179	236.691	280.582	298.007	288.053	456.564	371.098	375.998	453.124	349.757	367.447	449.594	357.355	280.416	219.664	237.587	231.379	365.338	293.629	266.999	338.252	299.333	254.561	259.307	247.472	398.605	335.694	248.674	281.828	264.373	368.459	315.387	290.682	280.233	391.955	335.801	279.676	231.443	288.416	241.851	228.91	240.012
ILMN_1796216	278.68	228.091	207.45	197.595	237.81	244.036	314.439	239.138	348.069	202.423	223.585	336.997	428.83	214.871	140.737	205.176	554.121	286.659	260.818	180.679	233.394	207.676	248.69	214.864	233.195	364.625	247.653	307.036	428.5	243.628	266.107	183.713	184.834	248.271	181.248	290.522	260.969	157.55	175.685	329.48	324.791	342.119	418.664	265.299	210.398	315.199	198.69	189.475	295.932
ILMN_1796229	97.3964	100.448	95.3977	96.6274	97.0811	96.9937	90.6784	90.5488	92.0372	87.3977	91.7577	100.606	87.7218	97.0234	97.5594	89.2022	115.263	92.5899	81.3315	80.8624	101.872	106.589	91.4987	95.9246	92.5693	96.4256	95.9438	84.7635	95.5784	100.351	97.7719	90.9221	94.1807	92.2667	82.2959	90.8276	87.1697	85.6208	87.6764	96.5567	104.302	87.8021	100.407	98.8561	87.0851	93.4404	93.9694	91.43	84.8908
ILMN_1796235	627.575	667.332	658.962	581.993	580.685	557.543	758.923	795.206	567.917	573.589	700.455	535.083	698.83	633.231	1068.21	987.772	683.825	616.606	780.761	809.768	578.501	601.329	584.973	728.221	657.865	675.796	646.908	725.343	631.01	615.05	574.037	451.896	785.814	649.312	465.477	571.423	558.05	825.566	832.285	552.605	591.148	622.331	736.966	595.792	565.147	537.241	866.668	785.979	596.668
ILMN_1796240	638.924	660.18	770.992	958.908	548.907	578.746	553.161	662.423	665.301	600.01	585.237	432.496	505.216	575.851	457.487	678.725	516.966	467.035	481.165	386.203	584.821	563.408	553.297	680.803	542.128	513.122	620.169	444.141	400.889	601.723	464.376	527.216	435.026	518.427	525.228	467.285	505.952	453.32	457.425	433.467	483.973	357.495	461.354	499.607	552.657	491.658	417.613	370.652	442.412
ILMN_1796243	102.523	94.694	96.0787	91.5368	98.3517	104.813	98.9118	91.2602	92.0372	102.375	99.5168	98.9171	99.9879	100.882	126.883	99.7858	100.252	97.9464	90.591	92.3983	96.8995	92.6898	93.6571	88.006	92.2707	91.6625	105.885	110.998	94.8511	96.0832	98.0054	104.003	92.5472	94.5308	102.468	89.6992	94.096	140.255	129.619	100.661	97.1597	96.9783	103.122	100.818	101.505	97.1581	103.344	101.862	94.6856
ILMN_1796244	893.014	988.819	689.305	603.327	858.47	801.363	902.865	772.76	1078.99	849.594	827.302	893.129	1486.56	773.297	876.186	771	1587.02	1206.04	1293.36	1302.15	719.412	714.055	756.62	997.861	824.949	1163.89	1071.8	1020.07	1467.57	936.255	1006.36	789.405	1278.51	777.477	784.703	923.508	927.736	1013.57	1126.01	1107.15	976.347	1079.59	1272.01	945.149	769.899	1027.01	1061.53	1102.41	1171.6
ILMN_1796245	1050.78	980.607	1096.13	967.848	1018.48	1031.69	1463.4	1391.84	1349.66	1415.11	1519.72	1583.51	1209.21	1224.07	837.8	1084.94	1111.19	956.526	1607.78	1373.44	1249.5	1311.94	1001.49	1386.25	1605.03	1120.35	1125.7	2047.4	2329.49	1142.28	1196.13	1302.46	1447.83	1489.99	1698.4	1345.55	1291.67	1360.53	1368.17	980.506	990.775	749.235	923.916	1549.62	1369.83	1042.54	1153.72	1203.45	1024.62
ILMN_1796247	98.5965	88.8367	98.0366	89.1121	101.762	93.2109	102.57	87.9366	104.357	108.133	97.4648	96.4943	98.3546	100.882	105.002	95.1759	103.217	108.435	99.968	92.9687	93.1796	97.9888	104.793	93.0652	93.9088	96.5071	99.5155	101.359	98.0576	92.7026	100.49	104.892	98.3571	92.7443	100.503	98.3548	107.749	109.715	99.3918	94.1805	90.2854	90.051	96.0088	100.503	106.155	96.1624	97.3742	90.0305	102.447
ILMN_1796256	121.447	116.041	137.03	171.94	141.139	121.378	116.945	118.164	136.263	114.502	120.222	115.221	103.179	120.468	119.653	114.017	123.608	135.84	116.038	112.438	153.831	124.513	119.505	134.305	131.673	130.649	116.479	115.707	105.674	123.043	122.256	125.059	114.555	119.769	121.746	115.041	117.612	101.78	120.683	130.056	109.875	124.174	117.504	117.852	107.039	119.648	113.104	111.202	137.564
ILMN_1796268	160.654	113.484	151.447	120.18	123.824	126.982	174.543	141.759	134.378	133.074	146.751	111.48	113.252	127.301	117.564	118.163	112.988	120.739	131.27	115.161	116.138	127.864	115.229	115.803	118.256	119.3	121.086	116.726	117.311	111.804	110.653	122.826	113.938	128.945	112.737	115.041	103.223	122.585	108.257	96.2578	111.511	107.235	104.77	120.352	116.478	105.226	109.071	101.242	123.137
ILMN_1796269	107.912	99.1474	109.47	98.6291	112.487	110.981	92.6887	104.54	109.055	104.497	110.03	102.221	101.575	104.006	101.729	102.228	99.473	106.805	103.451	97.2553	102.76	107.511	103.439	99.7276	99.3785	100.419	105.885	114.714	101.8	107.034	102.973	102.288	101.492	107.413	106.168	93.7679	97.7018	102.58	90.6517	96.2578	95.3073	110.98	106.368	96.0456	96.3505	91.615	106.986	90.2437	96.1579
ILMN_1796271	85.0454	88.1552	90.4251	87.003	82.6748	91.4656	94.0386	87.3106	91.415	82.693	89.6189	93.359	88.7071	87.1966	84.8601	81.6025	89.3897	91.1303	93.9258	86.687	89.6016	90.9282	81.8965	95.8502	79.5868	89.129	93.6509	94.1828	91.7655	86.1553	100.579	91.4262	90.5366	88.4351	81.5618	85.605	84.3206	85.9415	90.0071	86.0291	87.3458	89.4872	88.3181	80.0194	89.6379	85.2295	81.5283	86.1189	92.6949
ILMN_1796281	97.9968	94.694	101.265	97.9585	91.2899	89.5799	84.9841	90.5488	92.0372	95.9795	93.916	96.4943	93.59	95.135	86.1677	90.1167	102.485	99.5495	102.607	117.202	88.2156	106.589	93.5658	103.604	95.7153	104.456	94.723	97.4012	94.0876	92.4266	87.3857	94.0336	96.6594	96.5923	102.468	96.5075	102.515	100.567	102.478	104.017	103.473	93.7513	96.1045	98.3376	94.2184	98.5362	95.1062	103.709	95.6764
ILMN_1796285	109.994	124.933	108.747	105.276	115.128	104.119	113.516	122.502	119.803	113.609	103.941	108.078	100.791	105.558	99.24	109.619	110.671	108.435	96.5391	109.584	106.937	107.511	119.505	111.1	104.808	106.882	113.528	105.303	109.37	113.741	108.924	115.142	118.575	108.925	99.088	96.3375	109.848	112.858	105.31	106.807	118.309	92.7873	113.415	110.222	116.478	99.8665	104.388	111.202	102.767
ILMN_1796288	95.4393	98.512	187.442	298.209	101.075	102.159	132.758	163.481	102.257	103.115	192.542	219.421	102.372	108.076	159.785	139.035	112.208	115.457	182.516	178.172	104.391	122.977	99.085	230.315	192.436	110.794	110.883	129.94	127.123	100.646	110.653	164.417	193.173	194.519	232.568	128.051	132.955	261.027	260.084	112.551	108.998	118.928	117.504	97.5355	106.266	99.7611	97.1556	115.017	100.123
ILMN_1796305	230.488	215.866	334.654	286.171	237.81	275.967	324.512	282.856	221.21	284.564	262.314	243.747	241.045	283.558	216.012	287.74	199.786	183.685	365.193	289.69	281.468	262.409	291.641	297.973	250.599	178.444	210.743	329.968	300.318	277.038	256.439	257.976	256.522	290.267	253.227	230.961	250.577	305.826	330.998	228.132	223.44	267.102	214.532	268.655	270.87	214.282	245.862	238.75	224.684
ILMN_1796316	250.794	229.31	111.698	101.914	212.11	236.225	644.454	193.155	244.786	240.847	389.711	799.772	216.023	316.095	820.82	706.903	314.723	238.683	1382.98	1773.09	468.953	207.676	232.26	134.305	411.883	622.768	439.242	3035.89	3375.07	222.195	248.993	156.126	1804.28	353.181	241.257	432.844	396.054	181.857	152.511	613.591	451.217	2047.08	402.418	371.468	238.812	636.13	310.364	476.718	304.311
ILMN_1796326	111.533	121.353	114.172	114.93	108.632	118.83	119.82	116.954	108.292	126.366	115.553	103.824	94.372	111.373	113.699	108.746	115.263	102.722	111.822	103.569	117.132	101.213	111.365	112.944	115.61	106.054	111.764	116.726	112.141	114.763	111.463	105.717	104.537	112.613	108.164	105.573	112.99	109.715	108.008	114.363	105.35	108.997	100.51	113.465	93.9816	102.618	109.071	107.384	105.459
ILMN_1796335	160.654	142.36	108.086	113.352	103.103	108.916	107.196	110.131	112.401	109.667	106.126	116.327	140.956	125.867	188.552	186.69	141.603	127.341	164.825	163.734	175.283	169.137	104.983	111.1	105.637	129.688	125.974	190.265	204.334	140.408	142.679	163.527	143.364	107.413	196.29	168.298	174.013	155.51	126.587	146.38	140.734	128.735	148.904	117.852	118.735	156.606	152.422	147.862	150.501
ILMN_1796336	217.286	181.16	173.282	184.445	184.668	158.946	130	141.759	202.294	155.188	356.163	296.695	282.859	206.34	184.646	249.504	266.491	228.25	256.435	312.132	182.351	180.758	159.839	195.729	330.861	230.299	199.061	313.53	294.366	212.851	260.27	236.764	281.196	330.413	232.568	244.554	209.783	213.925	218.096	244.094	218.53	273.952	285.38	201.482	195	246.439	209.622	221.269	214.765
ILMN_1796337	105.821	109.803	117.067	113.352	113.375	114.995	104.772	113.683	100.052	102.375	115.553	108.925	98.3546	110.544	116.482	113.1	104.683	101.113	115.152	249.487	98.593	105.631	99.445	105.237	106.472	110.067	103.444	101.842	114.125	107.98	100.764	97.2468	232.964	105.075	109.108	119.276	117.612	107.707	100.464	100.563	108.094	110.01	98.5827	107.323	104.281	104.902	140.005	123.808	102.147
ILMN_1796339	679.42	565.77	319.55	325.131	492.566	590.393	344.22	435.382	685.624	597.599	333.498	371.896	772.061	589.557	277.823	384.414	824.121	657.361	677.452	513.211	776.579	655.635	551.392	307.124	361.531	746.867	610.56	1191.97	1126.44	611.248	503.789	199.877	497.302	370.028	215.94	664.36	634.963	201.242	235.369	588.21	589.629	294.981	557.865	648.952	665.169	565.939	327.365	316.432	560.696
ILMN_1796341	146.247	119.078	142.482	106.002	135.394	124.037	227.174	201.847	121.234	111.982	125.624	132.121	132.373	132.367	131.626	155.656	138.396	144.442	131.27	123.217	116.138	127.864	140.452	115.803	129.605	123.152	145.409	141.107	128.319	151.302	146.656	137.357	115.155	120.542	178.746	136.984	151.142	196.281	173.261	115.35	136.207	140.172	129.026	121.703	138.451	136.012	171.719	228.91	133.912
ILMN_1796349	593.549	582.198	845.176	662.299	820.616	949.791	420.644	366.972	880.083	1122.96	621.5	1010.67	581.172	1129.02	1198.07	767.07	479.652	1066.08	447.15	568.794	947.535	1272.72	857.35	1147.27	677.236	681.087	792.615	579.894	473.707	663.962	609.138	375.841	535.021	790.811	432.124	702.932	707.217	368.459	370.965	525.259	633.06	1419.8	947.678	853.99	855.717	567.536	556.629	500.729	864.014
ILMN_1796353	97.3964	95.9583	102.605	96.6274	105.839	95.6773	100.295	97.2548	95.2932	95.2983	99.5168	103.029	81.2398	105.558	94.2788	97.4636	93.4192	95.5421	94.7918	90.4492	98.593	93.517	99.3556	104.425	108.174	93.6338	103.444	99.6204	107.563	107.034	97.2863	89.6883	95.0463	101.416	98.9952	99.1196	101.727	91.9098	93.4021	100.858	99.088	105.05	94.7937	98.7505	97.1697	97.1581	97.1556	92.609	97.3514
ILMN_1796377	84.8472	90.2754	80.2213	92.8063	91.2899	88.1845	83.488	81.6586	103.669	96.127	88.8987	95.7649	117.796	107.24	100.877	89.2022	119.289	96.2943	97.4198	102.796	101.872	99.273	110.482	90.2893	96.5846	109.232	84.9472	108.363	106.563	94.2218	102.973	86.1404	105.28	92.676	103.393	114.069	103.846	95.2945	98.4323	110.638	120.629	100.304	122.265	111.398	120.085	113.049	92.508	91.6316	106.5
ILMN_1796397	278.68	284.704	293.714	256.562	317.63	269.713	215.47	291.202	211.946	257.153	327.387	395.831	215.239	273.982	259.176	293.601	218.036	320.999	328.113	260.725	253.215	325.87	280.417	371.828	343.594	255.073	316.563	386.491	356.217	319.135	281.533	253.18	257.732	332.387	286.693	308.861	278.648	355.773	449.116	263.318	260.727	273.098	235.278	219.567	267.748	294.255	250.955	247.289	317.211
ILMN_1796405	105.119	90.9262	97.3892	103.301	99.6663	118.83	104.053	106.05	109.856	114.502	107.711	107.24	96.756	97.8145	111.924	103.057	105.442	109.238	105.885	109.584	100.159	99.9037	100.535	108.607	97.7521	104.456	98.3976	100.14	109.37	103.146	97.928	105.717	94.1807	102.181	96.7963	109.274	95.0085	104.567	93.9871	98.4419	106.234	93.2004	97.1033	98.9626	107.039	106.437	104.585	112.163	103.454
ILMN_1796407	2017.02	1958.62	2426.29	2736.76	2168.28	2524.15	4037.67	4320.26	2649.07	2241.66	3976.36	2631.99	2459.8	2331.08	2404.93	2287.38	2139.83	1994.85	2634.65	2950.47	2285.85	2306.54	2479.65	2487.19	4132.1	2273.77	2057.43	2891.68	2774.64	2405.93	2290.74	4289.75	3450.24	3768.65	4037.94	2452.14	2519.05	2553.5	2810.61	2370.74	2258.89	2184.45	2730.58	2387.66	2245.64	2301.53	3125.48	3136.34	2623.02
ILMN_1796409	4472.35	3822.66	1193.4	1168.62	3768.96	2619.3	1855.34	869.3	5275.81	4811.9	1529.69	2287.47	5975.71	4514.91	2481.25	2127.21	4030.16	6223.71	4167.04	4695.55	4177.81	3703.76	2798.27	970.068	1596.55	5189.59	4546.35	7979.06	9389.61	5020.79	5715.27	1695.47	3977.62	1393.13	1705.18	5464.51	6276.81	1126.41	1465.89	4187.91	4250.32	1831.91	2650.91	5339.68	3815.12	4233.77	2418.12	2237.09	4736.52
ILMN_1796411	154.422	199.592	173.282	171.94	179.321	173.399	223.341	209.823	186.74	194.971	191.585	168.082	157.494	199.773	208.654	167.066	152.22	174.755	214.65	208.706	201.412	204.004	199.881	267.679	190.849	166.186	159.584	207.818	203.318	198.719	212.702	206.895	185.93	186.113	201.828	167.234	177.803	173.993	187.684	187.117	192.195	148.904	139.151	157.047	203.819	179.227	189.958	177.222	160.382
ILMN_1796417	354.771	300.122	388.297	356.482	214.99	268.454	203.214	106.05	331.724	305.941	887.263	673.267	507.77	252.291	894.911	373.768	712.716	490.299	3594.75	2311.32	298.31	188.84	296.635	130.718	1051.1	533.606	393.283	2080.03	2671.29	313.547	325.187	177.993	2334.87	1003.22	250.183	314.61	308.06	988.998	1878.72	371.171	373.761	231.037	351.088	317.788	301.949	344.256	184.942	216.854	254.55
ILMN_1796419	104.46	91.536	90.4251	103.301	91.907	98.3523	94.0386	97.2548	111.471	87.7868	89.7795	95.7649	95.9833	97.0234	98.3929	93.4918	93.4192	100.329	90.591	95.6017	88.9515	97.7393	95.7702	87.9182	98.719	94.042	92.71	85.0875	86.0395	95.9991	99.5879	90.9221	99.1522	99.8665	88.0972	97.8299	99.0389	83.0332	84.5602	93.3072	108.998	89.712	93.1028	85.3241	92.0811	87.7597	93.5413	106.41	94.6856
ILMN_1796423	103.184	124.933	109.47	103.301	99.6663	117.765	121.508	102.333	110.644	110.454	405.378	141.505	115.555	113.109	114.533	118.163	105.442	134.305	306.681	365.688	117.132	109.281	114.305	99.7276	369.861	120.304	110.061	466.613	299.333	124.406	122.256	95.4235	374.033	375.324	104.322	108.35	111.984	111.866	99.5004	122.703	116.563	108.997	116.675	115.536	112.454	118.718	100.29	115.017	105.459
ILMN_1796430	240.362	226.872	253.964	231.095	191.521	200.184	240.416	231.849	244.786	209.526	243.276	228.301	205.637	244.144	345.259	316.46	182.549	215.507	274.162	301.818	218.18	226.615	213.021	310.182	242.613	223.676	233.079	411.512	360.911	223.209	250.827	221.139	267.861	240.685	262.51	230.961	273.256	283.165	301.68	255.974	273.31	279.063	200.381	227.31	222.072	252.424	269.66	288.749	263.952
ILMN_1796431	105.119	111.203	108.747	109.529	111.671	107.596	142.033	104.54	103.669	103.819	115.553	114.214	102.372	109.708	115.478	99.7858	115.263	108.435	115.152	105.042	106.048	113.134	106.893	103.604	103.127	113.235	111.764	112.818	111.218	107.98	102.164	107.421	107.636	114.171	111.808	116.161	105.84	123.909	112.329	119.416	112.414	114.773	108.953	105.819	111.931	109.036	109.071	114.058	114.504
ILMN_1796436	94.846	99.7863	99.2982	100.641	89.6174	94.4223	101.799	97.2548	101.528	98.8088	90.6453	95.1171	94.372	93.318	83.8604	89.7844	98.6742	94.3036	99.968	102.025	115.062	96.0008	92.54	98.0024	98.719	93.8796	102.489	101.744	96.3535	96.0832	102.973	97.2468	89.296	96.8878	94.5992	97.9154	95.2342	98.0743	91.7167	93.8877	87.3458	96.6582	101.118	104.156	98.2631	95.9617	91.3978	102.337	88.0612
ILMN_1796440	95.4393	90.2754	96.7546	96.6274	95.756	98.9503	112.494	102.333	90.7818	94.4928	100.258	102.221	106.338	90.8162	97.5594	99.7858	104.683	97.9464	88.8338	98.1029	98.1164	95.8383	93.7473	98.0759	103.127	95.7764	98.4837	100.224	98.4228	100.255	96.2076	100.649	103.029	94.3859	98.7108	97.4619	99.3676	93.6728	93.8892	97.9921	105.35	99.6916	86.5112	98.7505	98.5949	106.038	90.0574	99.0456	94.2826
ILMN_1796455	127.64	110.49	116.035	127.444	113.375	131.562	127.721	114.624	113.305	134.887	123.561	99.7467	107.15	119.316	126.883	108.746	123.608	110.939	111.822	113.826	113.059	106.589	105.802	116.947	116.568	124.264	130.257	127.663	112.141	115.777	115.931	109.066	109.111	122.157	107.159	118.215	108.849	113.895	108.257	109.711	106.234	98.8747	104.286	104.657	118.735	103.405	108.022	104.348	118.505
ILMN_1796458	2047.85	2203.67	2367.86	1937.07	2212.6	2363.06	2842.53	2721.95	2672.81	2629.53	1274.08	1688.23	2947.81	2406.46	2557.74	2719.98	2793.12	2308.9	2400.54	2304.6	2413.74	2513.16	2456.45	3053.08	1664.34	2359.24	2217.98	2153.51	2386.82	2444.97	2857.2	1655.99	2716.72	1510.82	1691.62	2337.74	2328.07	2590.63	3127.04	2289.9	2722.17	2200.69	2722.62	2387.66	2370.47	2356.58	2800.34	2810.55	2351.49
ILMN_1796461	618.753	603.364	81.8344	83.1237	177.486	262.119	82.0048	85.3946	259.901	396.449	168.361	94.7467	430.46	591.673	85.2071	82.3573	450.278	466.028	182.516	231.614	477.503	480.428	249.821	92.7724	236.304	409.595	298.223	103.872	83.2809	305.15	364.446	91.75	288.052	214.788	83.8604	260.617	328.359	89.6172	86.2686	322.039	343.624	90.051	172.005	279.676	360.825	337.943	87.2916	83.7293	233.552
ILMN_1796464	279.946	271.478	346.177	249.555	293.715	328.782	322.861	325.944	357.074	305.941	249.115	294.564	307.354	291.803	289.473	319.523	378.023	275.768	378.62	270.08	311.276	261.107	317.192	348.601	279.724	284.73	284.702	433.594	429.447	261.707	298.507	352.381	254.701	262.051	352.768	347.897	314.446	318.935	335.613	341.986	307.26	322.263	292.852	314.652	301.949	306.472	308.465	323.331	305.494
ILMN_1796465	127.64	121.353	124.754	124.021	122.225	131.562	113.516	128.087	121.234	117.361	120.222	118.379	110.995	139.738	115.478	117.06	121.889	122.016	128.546	108.156	117.132	131.975	117.369	134.305	117.459	119.3	134.297	115.707	118.407	118.052	119.926	130.09	120.452	109.674	127.183	120.561	127.286	122.585	134.422	115.35	107.131	116.873	112.554	135.542	114.315	126.563	116.272	123.808	119.958
ILMN_1796471	105.119	103.091	114.172	109.529	101.075	105.476	119.82	110.953	109.856	104.497	113.18	106.38	94.372	108.885	109.241	103.057	112.208	105.924	99.1212	97.2553	104.391	96.5792	106.893	104.425	98.1106	92.962	100.763	103.237	102.513	101.399	99.0369	101.458	102.257	106.634	106.168	100.109	110.899	112.858	118.076	110.638	112.414	107.235	108.953	105.921	116.478	113.943	101.825	102.154	114.504
ILMN_1796475	114.74	111.981	123.251	106.725	98.996	110.981	98.9118	110.953	97.2688	100.932	113.18	103.824	104.724	114.073	105.806	98.2473	106.179	109.238	94.7918	105.803	107.853	109.281	106.186	106.886	102.358	103.681	94.6393	113.727	106.563	102.24	104.656	104.892	99.9445	105.075	105.235	105.573	108.849	99.092	106.354	107.812	101.053	105.372	95.4042	112.487	113.377	113.049	126.45	99.7608	106.5
ILMN_1796484	82.2308	82.8881	85.3519	80.3669	89.0162	85.8009	92.063	84.5518	86.416	88.658	82.6043	84.5229	118.531	83.6177	93.473	86.9523	94.1791	87.2459	81.2101	82.5436	95.8552	74.8469	75.1465	89.9618	85.1297	90.5539	94.5558	80.2511	84.3464	86.3562	85.505	80.8234	85.2941	92.1979	82.0667	91.7449	87.377	100.678	89.5728	85.4126	93.1927	87.4919	81.4003	81.7359	87.4428	85.667	85.5329	93.7603	89.551
ILMN_1796490	910.586	940.487	1651.65	2338.11	1249.62	765.469	3621.78	3761.12	814.039	766.982	821.476	868.578	747.98	919.463	2029.34	1769.22	589.475	958.572	1022.38	835.542	820.957	988.069	815.217	1091.14	726.624	880.157	980.277	1650.21	1389.45	1044.68	1196.13	2145.14	889.122	764.173	1779.66	823.624	848.421	1506.61	1724.31	1169.67	1026.73	2039.04	1230.87	1177.57	1151.79	1119.71	1098.69	1068.15	945.619
ILMN_1796497	88.7096	87.7429	95.3977	101.914	95.107	102.842	102.57	91.2602	94.023	94.07	93.7734	81.7991	109.526	97.0234	97.5594	88.7076	120.045	102.722	80.437	125.843	100.159	101.038	105.802	93.3501	85.4056	106.054	92.7985	104.733	114.125	108.927	97.0293	98.9614	123.47	87.4599	105.235	107.418	102.71	97.3925	102.883	112.551	124.116	112.859	109.833	105.921	103.314	117.754	96.7286	108.402	126.76
ILMN_1796499	82.0106	93.4215	83.5835	96.0059	84.6836	93.2109	86.976	82.2408	92.6995	85.1808	85.4113	85.2472	110.25	93.2401	97.5594	83.768	89.3071	87.8502	87.6321	96.4065	89.4139	93.2627	104.24	84.2835	91.4918	88.4314	79.344	94.7943	84.0484	89.4328	83.5536	102.288	83.5284	92.6078	108.164	92.8299	91.0775	105.527	96.0118	91.5156	83.0095	102.863	93.6433	97.1185	87.6786	98.9328	91.3978	87.688	92.313
ILMN_1796508	129.348	171.082	188.893	159.529	189.828	157.474	681.408	693.054	180.976	158.268	221	199.488	120.02	136.98	266.048	184.799	143.173	154.902	198.384	229.141	146.231	126.104	168.21	153.21	190.055	183.148	190.838	307.036	255.5	150.156	190.999	264.221	228.912	176.861	275.573	165.061	176.54	329.89	311.731	174.621	156.865	276.511	196.841	193.711	185.305	168.045	275.885	307.742	160.382
ILMN_1796511	109.299	98.512	105.945	115.848	109.4	109.615	104.772	110.131	112.401	105.841	103.941	105.521	103.946	108.885	98.3929	104.618	103.947	137.329	110.948	109.584	110.491	103.14	110.482	108.607	92.5693	108.437	145.409	113.727	108.481	105.17	110.653	95.671	98.3571	107.413	103.393	99.3216	105.84	105.527	101.767	107.812	112.414	124.174	108.953	105.819	103.98	108.934	110.042	106.41	102.049
ILMN_1796523	96.7511	95.9583	96.0787	102.604	97.0811	100.279	101.799	103.827	100.052	97.4558	93.9882	103.824	97.57	97.8145	82.7421	89.6177	94.9618	84.3067	91.4838	104.308	98.4081	84.7816	101.954	85.9906	93.9935	89.9168	91.476	98.6607	98.1512	100.547	92.2235	95.671	105.28	91.4174	104.322	95.5035	100.155	100.678	88.4732	94.5872	101.751	95.4077	102.367	90.2516	91.8735	95.0996	103.725	106.41	99.2365
ILMN_1796537	240.362	245.261	131.209	134.662	251.885	311.566	229.068	120.896	370.554	366.571	187.748	215.505	384.951	255.825	165.34	151.286	383.618	349.663	331.51	235.93	368.386	295.23	297.627	190.115	177.044	275.742	246.612	291.021	391.319	208.67	227.873	118.176	274.86	178.348	126.103	196.665	182.786	121.237	113.357	189.776	195.904	138.219	199.676	218.453	219.982	191.752	141.217	137.679	177.999
ILMN_1796538	121.447	117.953	127.811	124.021	114.204	133.231	106.43	124.277	130.651	119.574	115.553	104.655	110.25	119.316	111.924	106.219	103.947	103.531	113.495	113.826	108.709	115.075	118.425	112.044	116.568	113.235	109.238	115.707	111.218	111.804	109.792	96.4112	121.087	116.433	107.159	108.35	101.521	102.101	109.17	117.562	119.058	104.947	104.286	114.486	104.577	105.645	111.05	117.133	110.998
ILMN_1796543	113.947	139.479	138.868	162.452	141.139	128.467	147.746	194.965	163.243	108.133	120.222	137.465	118.531	124.55	121.943	119.192	128.05	138.686	115.152	120.597	124.642	127.864	133.941	112.944	108.174	103.681	112.633	109.224	141.697	116.872	123.394	116.049	113.303	118.022	123.893	121.682	137.35	135.024	147.642	126.983	131.372	116.873	121.537	131.519	123.85	131.084	126.45	116.042	135.751
ILMN_1796560	107.152	104.385	108.747	105.276	109.4	113.359	111.528	128.087	113.305	145.5	141.908	124.322	131.614	108.076	123.021	222.181	132.189	131.456	176.547	148.508	118.162	106.589	119.505	104.425	140.842	113.235	110.883	132.207	122.012	115.777	123.394	187.311	160.885	153.55	173.509	111.157	114.063	121.237	120.683	117.562	127.154	148.054	147.331	112.487	116.478	119.648	133.46	129.787	112.154
ILMN_1796572	113.13	116.041	114.172	114.93	109.4	112.558	118.291	109.328	121.234	112.799	105.364	117.339	111.734	115.951	114.533	119.192	107.693	123.352	110.948	112.438	138.681	108.39	105.358	104.425	113.875	108.437	111.764	103.051	105.674	107.034	111.463	112.44	120.452	108.176	106.168	108.35	110.899	111.866	116.76	99.7559	105.127	108.099	122.961	102.906	109.82	104.2	104.188	102.429	107.638
ILMN_1796574	93.0936	103.091	98.6746	106.725	94.4403	98.3523	98.2433	95.8512	97.9816	103.819	104.652	95.7649	97.57	102.415	96.7669	96.6795	105.442	94.6697	91.4838	90.8734	97.0826	97.3847	110.482	98.3077	96.9322	95.6926	91.5654	106.382	88.3039	99.133	91.8311	87.3968	87.9821	101.416	102.468	99.3216	101.727	103.278	98.9562	96.061	99.7141	94.994	98.9887	98.7505	105.003	104.902	93.4334	106.41	96.692
ILMN_1796575	109.994	105.742	116.035	111.757	113.375	110.981	116.945	107.678	107.5	107.364	111.54	111.48	117.796	105.558	111.005	117.06	113.684	104.303	116.038	111.724	108.709	106.589	115.229	106.053	108.174	108.437	105.048	107.642	114.125	112.763	108.094	110.688	108.394	102.181	104.322	106.502	105.84	110.784	120.683	97.708	110.687	117.97	106.756	112.487	109.929	120.514	108.022	113.118	110.998
ILMN_1796583	115.643	116.041	135.146	121.374	156.128	126.982	132.758	146.143	112.401	133.074	116.387	104.655	109.526	115.951	103.42	117.06	120.045	114.499	113.495	112.438	119.331	121.497	128.599	106.886	117.459	118.3	116.479	117.794	125.921	119.18	116.948	113.294	109.111	111.878	114.54	113.127	112.99	102.101	110.17	108.792	96.4166	111.93	95.7125	96.9035	112.454	104.692	111.05	103.614	137.564
ILMN_1796589	97.9968	103.73	118.169	113.352	106.595	102.159	110.581	118.164	106.692	100.243	260.481	200.521	114.776	101.64	431.338	355.788	120.906	98.7575	443.877	472.11	110.491	94.6198	96.1158	108.607	287.469	129.688	105.885	541.703	398.018	152.464	108.924	211.427	506.053	301.964	247.923	123.894	106.732	222.283	220.013	124.78	106.234	234.25	174.277	106.773	111.29	115.667	222.488	224.718	108.751
ILMN_1796595	109.994	111.203	131.209	102.604	128.819	114.995	130	113.683	136.263	127.911	133.997	129.389	120.02	146.485	147.819	143.649	126.232	135.84	153.133	150.306	151.415	154.464	128.599	123.528	131.673	112.456	140.469	141.986	150.066	132.698	118.923	149.358	157.882	139.844	136.16	123.894	114.063	125.323	131.226	108.792	123.283	123.186	108.122	124.254	118.735	114.754	138.757	136.595	108.751
ILMN_1796611	118.836	124.933	119.288	118.935	122.225	146.537	144.959	115.7	117.352	136.714	112.311	121.988	103.946	125.867	124.274	114.936	107.693	130.1	120.795	120.597	119.331	122.977	128.599	119.338	119.154	119.3	118.621	122.376	119.561	110.875	122.256	119.303	111.922	122.157	117.526	103.79	108.849	104.567	103.987	107.812	113.289	119.936	115.08	110.111	121.407	113.943	118.712	116.042	103.657
ILMN_1796617	105.821	103.091	120.528	103.301	119.606	114.161	125.459	102.333	98.6673	102.375	110.795	100.606	106.338	112.223	95.932	114.017	104.683	104.303	105.885	97.2553	99.3696	105.631	102.334	96.8841	98.6397	102.081	104.183	100.224	114.125	107.034	98.0826	107.421	101.492	105.075	99.7471	97.9997	101.624	99.395	101.042	94.082	88.0139	98.8747	91.4528	100.927	94.2184	92.9514	92.8035	94.7975	96.1579
ILMN_1796626	101.179	102.454	109.47	105.276	110.185	102.842	109.707	107.678	110.644	111.189	106.944	113.301	112.508	114.073	104.198	115.935	106.918	107.641	111.822	108.885	114.001	112.158	97.0006	106.053	108.174	112.456	114.497	102.499	106.563	99.8788	109.792	114.223	103.029	102.181	107.159	107.418	112.99	116.216	97.9313	113.426	108.998	108.997	105.98	104.553	104.577	113.943	108.022	115.017	101.851
ILMN_1796627	90.2865	104.385	99.2982	96.6274	93.1475	96.9937	105.6	106.05	88.91	96.0516	97.4648	97.2974	107.99	103.223	100.057	96.6795	97.1235	96.2943	92.2857	106.59	104.391	85.817	108.638	92.0974	91.6583	95.4395	96.6614	95.9411	102.768	100.839	96.2076	105.717	102.257	95.1841	98.7108	103.79	101.003	100.131	102.983	98.841	93.6036	111.93	105.261	101.375	107.712	92.23	106.986	93.4534	99.051
ILMN_1796628	152.85	129.57	108.086	103.971	107.944	105.476	95.3886	95.8512	139.88	121.956	110.03	108.078	269.891	136.98	105.806	103.057	239.435	137.329	112.665	109.584	131.917	108.39	125.867	106.886	105.637	151.07	136.817	105.211	106.563	141.562	150.625	98.9614	103.791	111.083	109.108	168.298	140.155	99.2927	98.1323	189.776	182.937	141.105	181.965	155.929	140.866	186.926	102.936	104.637	167.061
ILMN_1796629	148.005	148.352	109.47	117.789	119.606	173.399	109.707	111.864	136.263	108.133	185.821	154.592	283.719	163.921	123.021	155.656	282.08	130.1	148.148	114.462	155.007	143.977	211.022	125.311	183.68	211.973	158.55	122.376	153.119	141.562	146.656	141.642	118.575	191.984	119.586	188.017	151.142	117.464	122.142	205.59	222.735	198.915	317.886	142.459	167.265	221.893	151.334	168.145	169.777
ILMN_1796639	116.661	105.742	135.146	101.265	112.487	113.359	101.031	104.54	114.189	117.361	136.479	115.221	113.252	115.951	107.503	114.017	110.671	106.805	123.845	116.446	119.331	116.225	119.505	116.947	126.631	103.681	111.764	114.714	108.481	113.741	108.924	118.176	115.78	105.847	118.532	117.249	117.612	126.861	115.51	114.363	114.125	137.195	122.961	116.671	117.541	124.578	111.05	109.341	113.289
ILMN_1796642	89.2883	90.9262	91.1441	91.5368	81.4508	87.0946	89.6577	88.8111	90.6437	93.0469	98.7782	94.8346	103.179	88.761	140.737	96.6795	105.442	98.7575	106.762	94.8718	96.2821	96.5792	95.7702	89.8799	97.7521	97.109	89.3982	98.846	102.183	91.6585	95.2418	102.288	109.805	102.951	90.3101	85.7	86.7524	89.9527	90.115	77.2564	92.7575	101.984	105.775	85.5473	91.9776	101.309	102.029	104.079	87.2416
ILMN_1796655	98.5965	99.7863	101.265	100.641	99.6663	108.916	101.031	96.5225	105.872	95.6443	102.455	95.7649	103.946	100.882	90.3511	99.7858	94.9618	96.2943	83.8245	106.59	84.4256	95.4115	98.6205	105.237	98.2042	97.832	99.1039	95.1058	99.935	107.98	102.973	111.601	93.3028	96.1146	89.9201	113.127	97.9165	97.6847	101.141	106.807	98.2971	101.464	107.315	116.671	95.6281	95.5574	101.224	99.456	95.6764
ILMN_1796663	90.153	86.8236	82.6687	91.5368	89.4666	89.958	88.9689	91.9179	87.8705	82.8886	91.6133	84.923	104.724	89.3564	86.9369	84.1201	88.722	86.9016	82.6909	87.2611	84.6149	95.9199	82.0615	89.3842	83.3003	85.4457	110.061	79.7756	90.8794	90.94	88.8056	91.2612	84.7522	88.1078	81.9921	83.0519	92.9056	86.7834	92.7163	87.3402	78.8271	86.7386	92.1935	84.3829	92.6941	81.281	93.0084	80.7193	85.6436
ILMN_1796669	91.988	92.8048	92.9796	95.3781	90.5748	92.6303	89.7264	95.2058	85.694	92.4354	92.8086	95.7649	95.2036	105.558	94.2788	96.6795	107.693	95.5421	91.4838	103.569	92.2027	95.2328	89.1697	91.7053	104.808	98.8805	80.2443	82.8519	95.8603	87.8569	97.2021	99.8186	106.846	100.644	99.847	84.8435	90.1051	103.661	115.51	95.3445	96.4166	99.4897	98.8859	100.818	92.0811	102.39	100.184	98.5787	95.9607
ILMN_1796673	96.0933	94.028	92.3929	97.2827	103.76	92.6303	92.063	93.8058	96.5589	86.1422	92.6011	95.6823	96.756	91.6681	91.8526	92.2646	87.2152	89.1946	84.7554	91.212	89.8876	98.227	92.1027	91.8644	94.9391	93.0469	80.8032	92.87	90.4813	87.6519	96.361	101.458	87.2723	93.0192	104.322	100.109	109.848	88.7053	93.4021	86.63	95.9955	82.8374	93.1028	87.9549	83.4739	89.9258	91.3001	100.161	98.2771
ILMN_1796677	86.369	92.1665	84.4062	97.9585	93.8071	95.6773	88.2557	90.5488	103.669	87.1651	81.8498	92.0018	94.372	90.2228	90.3511	91.2058	86.0866	100.329	86.5524	88.0782	91.5055	97.9077	96.789	91.2119	83.3875	87.5346	83.2071	89.5744	89.3524	87.3489	89.1955	89.7753	83.782	95.8179	93.0997	95.2415	89.4171	92.7754	88.9167	96.5567	92.3353	91.4444	90.8928	92.2475	98.2631	106.437	94.7958	91.9155	97.8691
ILMN_1796678	109.994	122.54	99.9566	109.529	98.996	102.159	101.799	103.104	112.401	108.133	96.2367	98.9171	105.564	103.223	90.3511	92.9126	94.1791	84.3865	105.885	122.601	89.4139	102.294	118.425	90.2893	94.5006	113.235	98.6585	98.846	106.563	93.0843	91.9867	91.5889	135.501	91.4174	93.4805	116.161	121.492	104.567	96.3921	103.112	108.998	92.8878	93.5335	90.2516	93.8651	116.703	84.5726	97.2113	934.919
ILMN_1796682	411.057	361.181	395.551	372.824	468.374	428.838	337.607	334.613	409.658	377.805	448.259	428.407	447.555	323.33	189.52	318.5	365.809	396.413	228.328	270.7	371.545	405.867	423.125	479.879	421.181	386.007	428.463	422.225	366.564	466.361	428.561	493.881	296.587	439.003	480.952	371.546	471.309	476.224	473.14	478.784	419.504	339.722	344.795	507.923	560.346	430.051	318.876	321.609	423.891
ILMN_1796685	103.184	101.764	98.6746	105.276	99.6663	102.159	113.516	101.573	105.086	100.243	123.561	103.029	108.792	104.773	91.8526	112.163	100.252	90.3838	101.712	108.156	96.112	101.125	104.793	104.425	127.664	110.794	96.3957	103.692	107.563	99.503	102.973	91.5889	114.555	132.35	100.688	101.026	114.063	144.632	160.673	110.638	108.094	124.174	120.709	93.4987	93.7502	102.277	103.444	108.402	108.751
ILMN_1796686	125.872	111.981	129.418	120.18	143.083	117.765	118.291	105.277	134.378	140.313	113.18	110.63	99.9879	115.951	115.478	114.936	109.956	110.939	107.643	109.584	116.138	109.281	107.748	123.528	101.648	110.067	117.556	116.726	111.218	111.804	114.067	106.55	106.052	116.433	113.691	114.069	114.063	110.784	106.459	108.792	109.875	108.099	109.833	113.465	100.834	94.743	118.712	98.0276	108.751
ILMN_1796697	122.751	107.79	115.066	134.662	141.139	126.982	144.959	114.624	115.242	127.911	120.222	111.48	112.508	135.539	117.564	111.276	109.206	107.641	118.69	111.724	108.709	139.073	108.638	143.425	127.664	126.609	115.459	117.794	111.218	118.052	111.463	117.046	110.478	118.913	88.4108	123.894	115.243	108.753	114.448	114.363	113.289	112.859	106.559	103.442	113.377	115.667	114.09	107.384	105.459
ILMN_1796708	113.947	110.49	121.846	108.131	132.922	146.537	127.721	120.896	113.305	118.375	127.917	132.121	118.531	114.999	125.669	107.898	116.012	115.457	116.038	115.768	106.048	113.134	115.229	121.961	124.491	105.242	106.718	118.872	115.138	108.927	116.948	121.741	117.907	115.618	127.183	117.249	114.063	114.986	116.76	134.292	114.125	114.773	108.122	108.733	97.1697	127.458	108.022	110.273	113.289
ILMN_1796710	154.422	129.57	110.206	111.757	125.817	136.66	130	139.388	166.461	126.366	127.917	119.439	193.188	155.292	142.841	160.132	191.471	150.22	148.99	134.277	156.17	147.109	151.839	114.763	116.568	155.161	152.449	122.376	134.519	142.67	125.731	125.059	146.183	129.809	116.499	143.819	141.542	157.55	160.673	160.957	154.742	149.754	164.827	150.264	137.19	155.022	114.09	111.202	133.912
ILMN_1796712	1041.91	1172.23	1364.72	1067.01	913.255	698.954	1097.82	1664.01	1407.53	949.545	3745.24	3303.86	2101.26	742.093	1324.47	1221.06	2111.4	1238.69	4768.85	3673.78	706.403	789.894	833.12	1611.18	2712	1527.36	1053.66	2931.8	2204.84	1089.33	1372.07	1488.86	2870.51	2902.91	1623.69	723.211	580.682	1744.03	2555.23	808.939	918.444	1149.55	1083.92	771.524	878.665	995.864	1492.89	1342.78	614.042
ILMN_1796734	1778.52	1379.97	696.324	710.597	941.919	1129.7	904.498	660.067	1576.86	794.351	1001.09	1583.51	3809.52	1119.49	384.605	672.262	4819.13	1615.72	1136.03	332.986	1025.56	1041.86	1001.49	685.97	856.578	2125.74	1709.96	476.323	1301.61	1355.98	1458.58	648.266	342.758	864.188	497.676	1597.69	980.246	556.919	649.51	2055.45	2037.09	2135.83	4672.93	1060.87	894.261	2175.63	455.719	558.563	1224.93
ILMN_1796737	120.057	107.056	185.97	192.395	120.894	124.037	105.6	115.7	107.5	142.06	109.257	114.214	118.531	117.043	100.877	162.424	116.012	111.765	117.863	108.156	113.059	126.104	135.327	151.686	116.568	123.152	107.596	107.642	106.563	131.345	116.948	110.688	106.846	115.618	131.399	111.157	124.36	109.715	109.17	133.191	119.058	113.81	127.574	111.048	118.735	124.578	133.46	116.042	119.958
ILMN_1796738	184.112	181.16	161.581	183.033	198.185	197.882	194.449	189.434	193.464	189.55	200.135	159.881	158.85	193.113	165.34	151.286	148.113	166.591	193.313	192.637	197.301	180.758	178.353	213.721	187.673	142.079	159.584	206.024	171.461	188.616	168.734	175.02	203.288	182.681	150.392	141.756	130.057	140.255	168.2	138.418	143.782	153.148	157.561	152.578	171.953	151.118	162.94	164.202	144.181
ILMN_1796743	107.152	105.065	108.086	112.566	104.417	124.037	110.581	111.864	114.189	109.667	110.795	124.322	106.338	111.373	110.087	107.898	110.671	112.627	114.286	109.584	111.376	117.421	109.576	123.528	104.808	111.572	109.238	115.707	106.563	106.079	107.228	98.9614	113.303	110.387	105.235	115.041	107.749	109.715	106.25	104.017	108.094	110.98	115.844	115.536	95.7334	109.236	110.042	110.273	107.638
ILMN_1796746	100.536	112.744	102.605	92.8063	99.6663	97.6974	102.57	103.104	102.997	97.4558	100.989	98.1132	105.564	104.006	91.1459	91.7507	92.0158	97.1292	101.712	87.3418	89.7916	101.303	95.5857	103.604	94.0777	100.505	100.066	101.744	94.3814	102.053	95.5799	98.1152	100.724	105.075	87.4829	95.1533	107.749	95.1938	98.6365	90.6183	100.515	96.5518	91.1185	93.7007	92.2868	93.146	94.8988	97.7398	102.552
ILMN_1796749	103.184	105.065	99.9566	108.826	105.839	109.615	110.581	139.388	94.6556	105.841	100.258	94.4954	101.575	114.073	112.794	113.1	108.416	113.532	114.286	125.843	108.709	129.884	131.219	99.7276	116.568	106.882	102.673	109.224	105.674	102.62	102.973	116.049	106.846	105.075	119.586	111.157	109.848	128.336	120.683	107.812	127.941	111.93	115.844	102.679	117.541	117.754	126.45	119.314	117.04
ILMN_1796751	90.2197	92.8048	89.7614	89.1121	82.9821	82.7781	92.063	91.2602	87.3606	75.2102	84.9398	87.5238	86.5469	87.2772	79.4302	85.7506	87.5435	76.4564	85.9183	79.315	89.3208	78.8644	79.4636	82.4478	80.1927	85.4457	89.8791	73.61	84.7469	89.011	81.9697	85.1244	74.6095	93.5104	83.2161	88.1994	87.7922	81.7635	87.56	89.9822	80.3439	78.2228	86.8277	82.2148	76.3313	89.9258	94.3859	84.0915	81.5925
ILMN_1796755	573.354	573.981	425.545	368.48	499.357	549.196	644.454	598.767	710.3	700.552	739.769	967.348	888.372	521.12	425.245	372.787	787.188	578.311	537.063	541.243	482.875	474.911	556.158	448.57	696.05	651.946	567.956	339.082	312.931	584.54	670.826	533.273	525.417	685.667	480.952	640.612	615.609	433.613	355.098	673.879	730.216	658.933	947.678	500.646	467.501	687.933	389.053	424.81	551.403
ILMN_1796756	107.152	112.744	96.7546	97.2827	103.76	98.9503	101.031	108.526	111.471	103.819	92.7395	96.4943	95.2036	101.64	95.1019	103.87	99.473	95.5421	100.852	102.025	106.048	96.9315	99.445	114.763	110.593	103.681	97.7386	102.036	105.674	108.927	94.737	99.8186	94.1807	105.847	103.393	96.5962	99.0389	91.0273	93.4998	94.7985	99.9074	96.3396	95.7125	103.337	92.389	89.9258	104.488	96.3001	105.459
ILMN_1796758	114.74	102.454	101.915	110.245	103.76	106.177	112.494	103.827	107.5	109.667	103.181	105.521	107.99	107.24	110.087	109.619	100.252	109.238	106.762	110.324	103.598	106.589	102.701	101.272	101.462	102.081	94.723	97.8831	106.563	99.4089	107.228	108.247	99.9445	105.847	98.0324	101.946	103.535	96.2147	106.047	96.7585	104.63	101.147	108.953	109.281	96.9295	104.2	102.936	96.9917	107.638
ILMN_1796762	230.488	232.971	201.146	127.444	186.405	231.041	187.283	239.138	270.44	213.136	120.222	171.624	439.41	213.821	136.982	170.515	423.197	216.607	219.874	210.552	198.328	201.534	228.108	132.484	161.47	299.821	213.551	238.336	282.182	200.626	254.55	199.075	240.07	142.452	178.746	292.454	220.7	376.484	432.344	265.148	280.993	204.646	334.423	215.094	215.766	265.353	213.623	249.062	219.703
ILMN_1796772	91.988	95.9583	96.0787	96.6274	89.542	91.6	93.3562	93.1432	95.2932	91.7011	89.2976	98.9171	100.791	95.5999	91.1459	94.4843	104.683	96.2943	98.2831	90.8734	91.587	90.3057	104.793	97.7834	100.847	97.5248	107.596	118.872	114.125	103.403	90.5691	96.4112	90.4442	92.8814	94.4049	93.3485	89.4171	98.5964	98.6365	95.6617	91.8411	98.2609	89.985	94.2115	90.6732	90.7117	92.9052	94.2815	89.3299
ILMN_1796773	96.7511	94.028	103.305	92.1691	100.372	96.9937	88.8992	97.9879	95.2932	100.243	98.1438	110.63	101.575	104.773	107.503	107.065	98.6742	97.9464	97.4198	97.2553	103.598	96.0816	97.6587	90.4544	108.971	102.081	99.5922	95.0031	91.5693	104.361	103.834	105.717	104.537	96.0438	94.4049	100.109	94.1933	95.0908	103.987	108.792	108.998	101.57	102.736	105.411	95.2961	101.414	97.0468	98.5787	88.8954
ILMN_1796775	94.846	101.109	100.603	90.2857	99.6663	94.4223	94.0386	110.953	98.6673	103.819	100.989	110.63	95.2036	98.568	99.24	100.608	96.3389	97.1292	95.6696	99.6682	98.312	96.4937	95.3942	96.6323	107.322	95.5239	91.2953	103.237	90.5812	97.6252	101.234	94.5257	91.6617	110.387	106.168	101.026	97.1667	99.6037	91.6113	101.999	104.402	100.512	92.9988	92.2475	90.7864	93.146	98.3947	98.2155	99.8114
ILMN_1796785	99.2277	104.385	106.657	103.301	96.4025	106.177	101.799	103.827	92.6995	98.8088	101.724	96.4943	99.1525	103.223	105.806	101.41	103.947	102.722	100.852	105.803	106.937	98.4739	108.638	95.9994	107.322	104.456	95.8529	104.642	95.124	102.715	101.234	104.003	109.805	101.416	88.8246	103.79	100.684	109.715	109.17	97.0705	97.8873	102.084	98.7836	107.671	105.581	108.629	106.095	95.6061	109.846
ILMN_1796787	107.152	107.056	99.2982	99.3004	104.417	104.813	99.5927	100.838	97.2688	96.7719	99.5168	98.1132	100.791	96.2773	103.42	93.7348	106.918	99.5495	98.2831	105.042	99.3696	95.0546	94.7159	102.026	103.983	96.1842	105.885	104.468	103.53	103.933	96.767	102.288	103.029	99.8665	101.614	100.109	95.6682	105.527	103.413	101.371	103.678	94.794	100.096	96.7952	100.602	98.2391	104.678	109.341	98.8642
ILMN_1796793	113.13	119.078	110.879	124.021	118.376	154.529	135.908	128.087	110.644	112.799	183.888	147.996	131.614	111.373	124.274	140.26	131.347	120.739	180.568	139.498	99.3696	113.134	106.893	119.338	178.746	123.152	136.817	146.36	133.282	125.841	121.045	132.522	138.057	152.882	137.277	136.984	145.689	139.051	148.91	145.503	128.769	186.345	172.758	130.019	116.478	131.084	156.693	139.806	124.876
ILMN_1796801	1914.13	1733.87	1385.89	758.192	2671.76	2667.05	1126.31	831.952	1788.49	1937.3	156.535	382.366	1054.2	2197.41	535.067	604.461	1140.55	1802.73	147.302	113.171	1482.71	1666.43	2448.72	2437.56	159.906	1346.72	1506.76	115.707	111.218	1721.53	1450.75	183.713	109.805	150.113	316.45	1363.31	1645.6	2412.39	3032.84	1615.56	1579.09	673.631	571.845	2313.41	1945.18	1523.55	791.772	668.66	1779.99
ILMN_1796808	118.836	115.138	110.206	124.021	111.671	110.981	147.746	111.864	114.189	123.324	103.181	103.824	107.15	118.175	113.699	109.619	109.956	113.532	107.643	117.202	111.376	111.157	107.748	123.528	113.041	114.852	105.885	110.08	115.138	124.406	113.16	122.826	107.636	111.878	114.54	109.274	121.492	118.588	104.088	114.363	114.125	105.89	106.463	108.949	115.396	96.2666	113.104	118.182	95.8653
ILMN_1796813	97.9968	111.981	103.305	102.604	111.671	103.487	106.43	98.7177	102.257	113.609	102.455	103.029	98.3546	97.0234	110.087	117.06	112.988	105.089	109.34	105.042	98.4081	109.281	101.3	119.338	112.23	101.371	100.066	102.317	109.37	108.927	92.3852	99.8186	96.6594	114.877	108.164	95.5035	93.0036	106.617	91.7167	106.807	114.938	92.4953	98.2899	109.701	100.481	96.8179	104.585	102.154	102.246
ILMN_1796830	115.643	123.731	114.172	106.002	101.762	110.291	130	112.796	119.803	112.799	143.85	139.565	127.839	125.867	118.595	118.163	137.538	132.841	151.486	142.827	102.76	135.732	118.425	114.763	146.481	130.649	125.974	124.488	139.394	128.631	113.16	130.09	136.797	144.459	127.183	115.041	116.419	112.858	116.76	117.562	127.154	124.174	116.675	123.028	145.395	127.458	120.064	114.058	114.504
ILMN_1796832	107.152	109.803	115.066	97.2827	100.372	102.842	101.031	110.131	115.242	105.841	101.724	98.1132	100.791	108.076	95.932	103.057	104.683	103.531	94.7918	102.796	110.491	99.0071	107.748	112.044	94.5006	104.456	105.885	103.421	98.0576	99.0446	97.0293	104.892	106.052	102.951	106.168	103.79	98.1245	103.411	100.662	101.687	109.875	96.5518	111.711	112.487	102.694	105.744	99.2875	102.059	109.846
ILMN_1796835	184.112	165.213	188.893	159.529	231.915	208.414	119.82	221.731	180.976	164.634	161.11	166.891	199.861	215.917	177.268	164.742	185.805	193.137	235.006	234.699	233.394	197.781	212.022	192.395	149.091	168.944	206.953	173.77	156.147	196.852	177.716	181.849	257.127	145.847	176.161	188.017	170.256	187.144	198.611	189.776	186.862	167.087	166.906	203.742	238.812	170.877	203.627	250.855	183.493
ILMN_1796836	103.835	107.79	97.3892	101.265	108.632	108.916	103.333	104.54	102.997	100.243	114.015	109.797	100.791	104.006	88.6324	107.898	103.947	94.3935	108.469	94.8718	105.199	106.589	106.893	106.053	104.808	108.437	99.2755	105.117	103.963	115.777	124.545	102.288	93.3028	104.35	97.9336	106.502	107.749	95.675	100.564	102.415	94.2188	100.827	95.3006	93.6	115.396	98.5362	104.488	100.752	104.028
ILMN_1796847	97.3964	90.2754	101.265	91.5368	97.7322	101.58	103.333	102.333	88.7755	100.932	103.181	104.655	98.3546	98.568	106.634	107.065	105.442	88.778	116.946	156.966	107.853	98.0684	98.7148	93.7154	102.358	94.9376	92.8867	99.7118	100.839	103.063	109.792	89.1728	159.682	102.951	88.9266	95.2415	96.2429	102.295	98.0323	97.0705	108.094	95.4077	100.096	90.2516	93.1015	96.1624	90.5882	100.946	104.539
ILMN_1796851	83.4469	81.1475	83.7671	88.2637	87.1326	88.0387	86.7035	93.1432	84.6813	86.6185	86.6717	86.799	79.1053	84.0996	97.5594	81.6642	86.7288	85.5392	82.4154	87.4225	85.8637	85.7246	83.2858	90.7893	95.2058	87.8053	78.1011	83.2176	90.4813	83.3031	85.3194	87.8574	87.6275	81.5144	85.3541	81.592	88.7479	90.389	90.8661	83.4768	88.128	82.3111	86.1977	98.3376	84.9835	85.777	82.7422	91.1136	83.2082
ILMN_1796855	558.167	442.308	477.408	530.096	472.382	544.397	454.422	476.695	485.057	640.178	480.396	496.677	506.919	683.643	658.65	875.921	499.721	516.877	690.756	585.418	730.253	684.392	710.616	480.844	609.739	467.906	510.605	477.816	610.82	528.81	410.778	553.146	605.449	634.735	466.183	484.477	457.034	664.883	631.48	507.19	551.385	581.901	621.441	511.045	555.542	601.235	459.259	426.436	597.827
ILMN_1796887	94.846	98.512	97.3892	97.9585	90.142	102.842	97.4739	93.1432	92.6995	99.5449	104.652	97.2974	81.9786	100.882	91.8526	93.0795	103.947	92.6592	86.009	91.3813	95.7688	95.0546	102.334	93.279	95.7153	99.1925	96.306	94.4832	93.7862	90.749	98.2375	111.601	89.035	99.1099	102.468	96.0928	88.3178	90.7108	93.4021	96.9647	89.5126	87.3872	96.1995	92.8782	90.2153	95.7646	171.719	162.275	99.3289
ILMN_1796895	107.912	107.056	107.368	106.002	98.3517	100.962	104.053	108.526	103.669	100.932	109.257	96.4943	106.338	101.64	91.1459	114.936	102.485	95.5421	103.451	105.042	102.76	102.294	101.574	111.1	104.808	98.2253	105.885	110.08	97.5776	108.927	108.094	96.4112	98.3571	109.674	108.164	95.0643	97.7018	109.715	109.17	96.2578	96.9492	103.072	90.0984	96.151	100.232	98.6346	99.1908	91.8234	110.998
ILMN_1796900	470.905	415.842	584.942	566.051	422.878	481.718	709.475	564.672	466.142	463.225	495.452	512.077	537.675	469.145	531.272	444.71	443.217	396.413	648.154	680.191	432.737	443.963	451.961	594.751	563.056	460.416	435.659	393.615	387.492	479.78	453.073	761.156	627.604	540.097	637.649	455.782	465.191	509.921	528.359	517.525	497.157	566.98	466.615	476.738	476.242	502.101	633.305	690.164	565.341
ILMN_1796912	697.233	708.149	622.976	564.99	713.232	675.631	698.508	730.004	587.694	589.177	564.529	576.801	888.372	655.749	602.843	1026.64	933.842	835.083	538.778	567.613	666.491	573.71	691.909	561.765	552.262	773.841	721.845	536.389	632.025	731.226	771.995	700.126	537.689	573.731	699.003	774.661	823.391	632.59	668.532	826.567	743.611	723.835	876.456	716.008	791.203	840.713	862.132	920.618	778.409
ILMN_1796919	113.947	99.1474	100.603	89.1121	102.449	97.6974	102.57	97.2548	102.257	99.5449	97.1085	91.4536	86.5469	98.568	108.389	95.8881	105.442	97.9464	90.591	91.8898	92.3553	93.6877	104.793	106.053	99.5621	93.7981	109.238	98.1449	93.0059	93.0843	101.144	108.247	90.914	100.644	101.4	99.3216	96.7456	100.131	96.2024	96.9647	89.6257	94.0792	97.2148	98.1377	102.189	105.009	116.272	94.6954	85.8598
ILMN_1796922	114.74	101.109	109.47	106.002	105.119	108.916	104.053	106.847	109.856	96.127	100.258	101.414	123.232	115.951	110.087	111.276	108.416	101.91	100.852	114.462	116.138	103.541	115.229	116.947	113.041	105.242	114.497	105.746	100.036	111.804	111.463	102.288	113.938	105.075	114.54	110.211	122.916	116.216	111.283	117.562	110.687	116.873	111.711	110.69	129.1	110.59	118.712	99.3526	101.751
ILMN_1796923	250.794	214.635	264.953	236.901	209.166	217.019	258.26	205.106	197.72	189.55	227.134	251.358	237.806	181.897	236.977	346.547	385.475	203.138	179.576	236.545	205.55	188.84	199.881	242.92	251.4	206.012	208.858	292.61	219.407	238.796	227.007	278.55	224.303	245.725	345.322	188.017	192.144	243.058	236.339	207.287	210.861	211.117	208.148	197.019	191.728	205.985	292.055	230.557	203.534
ILMN_1796925	827.874	829.994	1051.57	1045.85	811.475	789.413	876.687	690.692	759.226	756.52	375.857	504.376	677.595	795.814	564.275	340.308	668.491	865.457	332.361	364.503	841.741	911.816	801.915	1212.56	395.442	998.658	937.516	264.091	186.783	999.631	872.165	942.401	353.851	442.025	883.078	763.683	769.731	795.016	737.92	746.758	896.677	867.397	609.257	910.497	928.203	851.276	654.635	677.298	670.552
ILMN_1796926	90.9314	90.9262	83.9547	87.4979	91.907	98.3523	83.9104	91.2602	91.415	98.0967	88.978	83.75	92.7674	94.4841	84.3505	90.1167	106.179	97.9464	99.968	80.0277	91.9	84.9723	90.5899	96.7997	92.7254	89.5633	97.2545	89.055	87.0076	83.3031	88.9025	87.3047	84.6624	90.6294	83.1271	88.6629	85.0999	82.6948	94.0855	90.1967	83.1098	83.1103	97.3285	83.5191	84.3203	97.3835	81.1571	82.8682	94.3828
ILMN_1796927	109.299	113.484	110.879	101.914	111.671	111.762	114.545	112.796	110.644	101.635	112.311	118.379	108.792	108.076	109.241	108.746	109.206	99.5495	104.233	108.885	118.162	103.438	114.305	134.305	112.23	110.794	114.497	105.394	113.134	118.052	114.067	100.649	115.155	121.321	107.159	102.881	125.849	113.895	112.329	115.35	119.058	106.158	114.295	106.883	108.469	109.335	104.769	105.535	108.751
ILMN_1796928	103.835	97.2134	103.305	92.1691	88.0811	88.5489	94.7028	102.333	94.023	87.0097	108.474	108.078	90.3754	88.1534	98.3929	97.4636	87.2152	91.2886	100.852	86.936	75.6036	95.4997	79.9757	98.9511	92.5693	94.6905	92.0051	94.4832	91.6675	91.4863	85.7852	109.066	83.6122	92.3352	87.3838	85.0337	97.7018	91.8157	105.744	90.1967	87.7878	145.503	98.4843	87.7363	93.3102	100.074	89.0743	89.2926	84.7847
ILMN_1796939	84.8472	94.028	95.3977	94.0833	93.1475	91.5333	84.8419	91.2602	95.2932	88.9772	91.321	92.3015	81.7278	95.5999	107.503	92.5013	92.0158	96.2943	102.607	87.8286	99.3696	94.6198	89.6991	86.398	86.4854	89.7391	95.6715	88.6321	102.513	86.1553	93.1224	97.2468	92.5472	92.9502	89.4289	84.3715	82.1748	83.2089	86.4989	94.7985	81.0215	88.007	89.0836	92.1417	81.8744	94.5109	94.7958	91.0056	85.3195
ILMN_1796946	91.988	96.5729	95.3977	99.9941	90.5748	98.3523	94.0386	92.5249	104.357	98.0967	102.455	90.0398	122.439	97.8145	101.729	98.2473	96.3389	101.113	93.9258	105.803	101.005	102.209	87.0789	93.3501	94.9391	94.042	87.4791	88.9498	103.346	95.2258	93.8328	89.6017	101.492	100.644	99.6481	97.1669	93.2013	98.3856	86.9699	101.791	95.1106	86.8495	97.9945	88.1719	96.3505	92.23	82.9187	91.3261	95.485
ILMN_1796949	103.835	107.056	144.291	112.566	114.204	117.765	123.356	118.164	125.528	171.243	401.695	254.673	107.99	150.406	237.92	330.91	115.263	132.841	268.789	484.148	123.322	121.497	133.941	123.528	517.529	121.254	130.257	403.004	307.152	154.804	148.647	316.719	412.569	489.57	269.48	121.682	138.76	197.278	195.656	114.363	114.938	257.641	186.538	105.717	115.396	114.754	243.849	208.748	112.154
ILMN_1796950	95.4393	99.1474	103.305	92.1691	95.756	105.476	96.0433	97.2548	97.9816	98.8088	97.4648	101.414	95.2036	101.64	98.3929	98.9944	103.947	97.9464	101.712	99.6682	97.9208	102.626	102.05	100.471	104.808	98.3912	93.8136	91.5774	102.352	98.349	94.6533	98.9614	96.6594	100.644	99.9469	103.79	118.848	94.3204	103.987	104.017	93.1927	95.1991	96.1995	98.2374	97.6129	99.5498	92.6048	97.4301	98.4774
ILMN_1796956	96.0933	94.694	98.0366	96.6274	95.107	92.6303	90.7497	97.2548	93.362	93.1163	101.724	94.5777	98.3546	92.2265	100.057	88.7899	92.0158	95.5421	80.7912	87.4225	106.048	95.1435	95.0016	88.9632	101.361	89.7391	89.6868	100.397	87.1042	87.3489	92.7984	103.153	96.6594	97.832	93.0997	98.6634	94.3881	97.0583	93.9871	85.8257	94.6766	89.1557	86.4063	82.5465	96.0376	91.3232	88.0051	90.1368	92.4066
ILMN_1796962	713.813	764.087	824.837	1015.74	646.388	607.737	1048.43	1105.33	626.287	603.63	667.732	650.441	638.319	605.469	761.005	884.692	566.663	599.522	978.006	796.814	546.896	508.12	597.585	541.811	646.011	530.175	667.712	647.106	631.01	687.157	561.354	651.913	680.581	520.403	667.488	679.941	615.609	677.869	899.436	671.321	695.808	726.209	828.862	834.778	806.914	729.388	908.881	1093.87	787.323
ILMN_1796968	308.761	256.533	294.85	352.049	265.955	306.677	359.457	358.726	292.948	284.564	574.85	577.846	299.002	355.166	414.978	417.526	251.279	314.971	296.876	323.751	288.799	274.086	271.995	377.797	671.257	275.742	275.903	284.678	288.317	304.213	310.284	339.261	301.143	602.422	343.082	313.654	294.383	443.086	389.457	373.643	322.002	393.649	329.607	323.038	324.519	320.694	379.555	342.303	364.153
ILMN_1796969	97.9968	107.056	105.945	99.9941	95.107	95.6773	99.5927	101.573	101.528	98.8088	96.445	100.606	92.7674	96.2773	104.198	110.423	99.473	99.5495	102.607	94.8718	87.0045	101.038	94.6249	97.4734	98.5583	101.371	103.444	102.409	103.702	96.6305	89.787	102.288	98.3571	99.1099	87.1887	107.418	93.6015	94.6593	96.4919	94.4836	99.8121	94.794	98.8859	92.7731	95.2961	93.2431	95.3152	95.5043	104.539
ILMN_1796976	109.299	105.742	95.3977	103.971	104.417	110.981	101.031	103.104	118.511	124.89	102.455	113.301	137.038	145.147	107.503	107.898	129.736	164.232	141.11	130.013	127.428	143.977	131.219	103.604	112.23	131.643	127.388	147.239	129.537	139.207	123.394	100.649	119.836	121.321	109.108	118.215	131.476	105.527	107.736	141.124	125.669	115.761	121.537	142.459	127.781	137.788	118.712	102.429	128.611
ILMN_1796999	112.299	109.803	103.92	103.971	116.166	107.596	111.528	112.796	100.052	111.982	109.257	109.797	101.575	97.8145	99.24	111.276	100.996	100.329	105.045	94.8718	111.376	103.937	105.983	107.774	113.875	102.883	100.763	108.363	102.958	104.047	101.406	110.688	101.492	102.181	112.737	106.502	98.3238	105.527	104.363	106.807	99.7141	111.93	98.4843	112.487	107.039	96.4823	102.341	101.655	103.082
ILMN_1797001	253.801	265.311	217.009	201.61	339.244	268.454	184.757	152.419	161.647	183.776	143.85	157.721	236.203	278.286	156.68	250.482	195.577	195.306	177.564	158.187	207.634	227.772	285.564	201.227	148.222	278.447	345.324	152.477	165.182	269.918	227.873	175.02	150.733	161.763	181.248	246.651	258.68	238.761	264.993	311.357	283.26	175.586	170.516	334.713	328.454	274.823	223.456	188.594	224.684
ILMN_1797005	574.618	642.353	715.053	736.133	744.807	559.916	551.541	778.965	694.338	694.135	1200.47	1042.18	841.93	679.356	591.052	680.579	759.801	689.376	581.768	757.771	626.007	744.489	622.012	815.796	1239	894.825	828.354	895.568	1068.29	760.329	768.613	649.727	822.818	1216.14	608.712	827.222	870.602	1078.41	1134.56	924.245	816.601	1327.33	1165.3	814.659	741.089	893.185	674.656	778.452	917.784
ILMN_1797009	97.9968	88.8367	86.1193	86.1351	84.7516	92.6303	84.699	86.8135	84.3924	89.5319	94.2828	89.2866	135.472	93.7887	93.473	85.8284	186.614	127.341	109.34	106.59	93.1796	94.5347	97.5753	83.1763	114.703	109.232	109.238	85.9339	92.9112	105.17	121.045	83.7025	122.903	114.877	81.3558	104.648	89.8764	99.9197	89.5728	104.87	121.532	80.9998	118.278	94.0039	94.8227	117.754	90.6925	89.9247	104.028
ILMN_1797021	97.3964	95.336	94.7503	100.641	90.142	101.58	98.2433	96.5225	97.9816	102.375	101.724	109.797	120.02	99.3058	112.794	105.393	120.906	109.238	118.69	137.689	112.214	95.9199	107.748	92.6234	103.127	111.572	110.883	108.363	125.921	102.715	110.653	104.892	145.058	110.387	109.108	105.573	115.243	107.707	110.17	110.638	112.414	111.93	120.709	107.788	112.454	102.053	102.029	105.535	113.289
ILMN_1797025	142.439	116.965	151.447	154.804	171.824	154.529	158.696	171.771	168.093	131.283	150.717	141.505	165.691	128.921	201.074	173.861	161.626	144.442	126.233	158.187	136.316	133.931	158.675	148.474	133.99	168.944	161.725	141.986	145.963	119.18	145.664	143.648	160.283	133.164	130.3	148.971	147.074	151.258	148.91	170.856	154.742	150.603	155.546	185.949	159.319	175.573	159.813	175.209	163.04
ILMN_1797030	102.523	115.138	98.6746	112.566	107.293	98.9503	108.882	106.05	94.6556	98.0967	124.575	105.521	102.372	103.223	111.005	93.4918	90.5331	107.641	133.196	115.161	103.598	96.3262	111.365	102.026	104.808	120.304	124.687	135.411	103.346	106.079	123.394	109.848	91.0095	92.6078	114.54	126.806	117.612	122.585	118.076	110.638	114.125	127.607	114.295	108.629	122.681	130.118	108.022	119.314	109.846
ILMN_1797031	273.526	240.321	246.525	222.679	226.231	249.24	262.317	314.495	274.808	302.294	229.876	223.347	368.166	277.218	305.714	297.522	363.922	255.307	432.246	243.925	265.063	265.014	293.646	326.705	280.498	271.223	232.052	223.469	287.3	250.533	221.767	242.523	240.07	261.38	306.288	243.518	251.742	212.003	224.796	276.869	268.621	263.663	317.192	264.175	239.875	238.793	288.085	258.202	278.47
ILMN_1797038	118.836	114.297	110.206	109.529	109.4	108.263	109.707	132.32	105.872	109.667	114.015	111.48	107.99	109.708	111.005	109.619	104.683	113.532	111.822	108.156	136.316	106.589	103.71	114.763	106.472	110.067	116.479	104.733	100.036	106.079	108.924	114.223	121.087	106.634	120.655	105.573	109.848	110.784	106.459	113.426	110.687	111.93	108.953	113.465	107.378	121.429	112.105	103.709	106.5
ILMN_1797046	170.203	178.373	201.146	205.7	201.43	212.061	215.47	230.404	243.366	222.96	220.151	187.974	177.137	180.765	176.121	219.299	170.038	199.752	164.825	177.546	176.497	199.038	185.625	205.71	250.599	194.786	178.468	177.464	202.306	190.47	170.716	185.532	170.585	235.062	163.626	195.58	201.027	214.879	231.506	189.776	185.304	210.312	198.97	182.529	190.646	182.739	196.74	206.944	202.251
ILMN_1797047	116.661	122.54	140.679	154.804	110.185	106.898	172.026	146.143	121.234	115.448	110.795	130.734	117.796	111.373	153.494	120.357	116.012	109.238	107.643	121.965	112.214	135.732	113.352	113.793	109.75	112.456	108.429	110.998	111.218	125.841	115.012	160.957	111.205	112.613	140.122	131.591	132.955	169.381	170.757	118.479	112.414	103.847	110.797	130.019	130.419	123.503	156.693	160.371	130.336
ILMN_1797055	115.643	112.744	133.196	118.935	137.443	131.562	121.508	150.295	150.128	124.89	146.751	149.131	135.472	118.175	151.226	148.029	121.889	131.456	132.204	143.917	148.874	157.397	142.731	136.159	131.673	132.688	132.967	143.73	140.561	120.357	137.439	147.511	143.93	127.242	149.514	119.276	131.476	143.56	155.957	121.625	123.283	137.195	126.807	136.846	138.451	130.118	153.503	149.826	145.766
ILMN_1797056	96.0933	115.138	105.279	108.826	108.632	115.944	114.545	112.796	109.856	104.497	105.364	103.824	87.547	97.0234	108.389	108.746	96.3389	108.435	97.4198	102.796	101.005	108.39	102.334	106.886	105.637	106.054	99.0153	99.6204	107.563	100.646	105.472	107.421	99.9445	102.181	101.614	95.7607	98.6189	107.707	91.5056	99.8564	89.1688	99.8931	102.367	103.96	87.9122	91.1264	109.071	107.384	105.459
ILMN_1797063	115.643	109.803	99.9566	110.975	105.839	109.615	110.581	128.087	111.471	119.574	114.015	104.655	104.724	120.468	104.198	103.87	110.671	117.459	107.643	111.038	118.162	107.511	103.255	105.237	122.447	113.235	110.061	107.207	105.674	100.16	96.5992	104.892	100.724	119.769	102.468	110.211	96.7456	102.388	102.478	93.5989	104.402	108.099	106.756	99.5178	104.083	102.053	88.1094	100.46	130.336
ILMN_1797073	93.0936	87.5327	96.7546	96.0059	97.7322	100.279	135.908	92.5249	102.997	93.7295	95.8303	99.7467	90.3754	96.2773	91.1459	100.608	94.1791	103.531	97.4198	98.1029	93.8439	85.1623	88.8539	101.272	103.127	102.081	92.356	91.7777	92.5341	94.1308	91.1107	98.9614	106.846	105.075	106.168	97.2656	96.2429	93.9858	91.6113	87.8748	102.345	85.2495	94.29	97.5355	91.341	88.4318	93.7566	96.1078	93.5861
ILMN_1797074	500.683	493.202	729.093	742.466	551.674	526.208	842.245	942.673	658.054	559.24	738.812	736.161	608.141	492.27	884.213	1104.38	617.946	575.147	933.023	777.317	647.255	570.272	556.158	893.058	824.949	691.658	656.389	515.243	552.903	595.044	534.128	572.418	835.022	685.667	660.526	627.854	585.829	812.827	938.053	606.822	650.534	668.203	571.106	680.165	632.971	572.331	809.379	833.933	822.658
ILMN_1797082	138.806	131.183	126.284	120.18	156.128	160.431	105.6	106.05	134.378	127.911	160.207	147.996	151.421	158.873	167.716	143.649	135.766	137.329	188.074	156.356	127.428	163.216	172.884	157.602	164.772	124.264	124.687	169.07	146.992	155.967	126.932	132.522	155.479	167.943	147.775	120.561	120.124	145.715	134.422	140.243	140.734	153.994	144.979	130.019	144.285	142.011	142.396	134.377	145.766
ILMN_1797098	117.759	107.79	115.066	132.437	115.128	101.58	118.291	132.32	114.189	120.756	121.372	111.48	103.179	123.231	119.653	114.017	120.906	125.928	112.665	110.324	126.03	124.513	113.352	114.763	109.75	113.235	117.556	107.419	118.407	115.777	112.339	121.741	111.922	108.176	110.898	120.561	117.612	110.784	109.17	118.479	103.054	108.099	107.909	112.487	104.183	118.718	118.712	115.017	114.504
ILMN_1797102	104.46	99.7863	114.172	95.3781	101.762	99.5968	94.0386	95.2058	97.9816	102.375	106.126	100.606	95.9833	103.223	100.877	95.8881	94.1791	98.7575	108.469	87.5032	97.7301	97.2941	107.748	94.0217	98.1106	102.081	101.241	94.5859	96.6547	98.612	100.955	100.649	96.6594	91.5616	101.159	102.881	94.096	95.2945	91.9251	99.4563	104.212	106.252	96.7842	101.263	101.849	102.618	98.8946	96.5824	100.123
ILMN_1797104	113.13	111.203	113.34	109.529	113.375	110.291	109.707	146.143	125.528	115.448	114.015	106.38	114.776	104.773	107.503	119.192	111.428	124.645	105.885	120.597	110.491	116.225	97.1049	104.425	107.322	103.681	112.633	102.681	115.138	112.763	107.228	105.717	113.303	105.075	105.235	109.274	103.014	105.527	115.51	112.551	112.414	106.07	100.303	99.1791	100.946	116.703	103.633	107.384	108.751
ILMN_1797107	104.46	112.744	101.915	113.352	110.926	115.944	102.57	119.447	115.242	111.982	118.178	117.339	119.241	113.109	113.699	132.948	118.539	113.532	121.861	110.324	131.917	118.733	114.305	128.965	152.437	121.254	116.479	129.94	138.202	107.98	118.923	109.066	119.214	128.084	110.898	136.984	114.063	116.216	118.076	115.35	127.941	126.438	118.278	111.513	125.115	122.435	113.104	119.314	114.504
ILMN_1797116	118.836	109.146	120.528	130.514	110.926	106.898	125.459	159.098	117.352	116.396	116.387	124.322	109.526	104.773	127.989	112.163	99.473	106.805	117.863	119.218	110.491	115.075	124.516	119.338	108.174	101.371	110.061	113.727	113.134	106.079	104.656	117.046	112.627	124.779	113.691	119.276	111.984	119.832	118.076	116.502	114.125	122.191	108.953	123.028	116.478	118.718	106.986	108.402	123.137
ILMN_1797119	97.9968	93.4215	102.605	98.6291	99.6663	131.562	106.43	97.2548	114.189	117.361	91.5407	95.7649	103.179	101.64	103.42	102.228	99.473	104.303	102.607	99.6682	126.03	126.104	112.334	102.797	107.322	110.794	103.444	97.3001	105.674	121.639	103.834	99.8186	97.5244	103.678	94.8951	117.249	98.5199	102.58	94.5897	110.638	111.511	110.98	106.273	99.751	95.1806	106.038	98.8946	95.6061	107.638
ILMN_1797130	93.6415	88.019	108.086	103.301	97.0811	96.9937	98.2433	92.5249	113.305	98.0967	97.4648	98.9171	102.372	89.8964	96.7669	101.41	97.9079	104.303	90.591	98.8899	95.3352	104.798	87.5557	97.554	101.648	102.081	91.476	97.1981	91.9608	90.6521	99.7453	99.8186	95.8631	97.5893	87.4829	85.8895	99.9589	94.4343	92.5208	95.558	88.589	89.8251	96.4861	88.1719	91.4493	96.3734	92.508	80.5726	90.2245
ILMN_1797132	103.835	113.484	105.279	115.848	107.944	101.58	111.528	101.573	107.5	104.497	106.126	109.797	114.776	100.1	110.087	114.017	117.696	110.939	98.2831	111.724	109.562	124.513	109.576	102.797	103.983	104.456	106.718	112.818	102.183	102.146	104.656	123.894	96.6594	107.413	114.54	98.7767	116.419	109.715	118.076	114.363	105.127	115.761	129.736	112.487	105.23	109.623	101.423	95.1004	113.289
ILMN_1797147	107.912	103.091	110.206	116.761	128.819	104.813	108.882	116.954	130.651	111.982	114.758	108.925	103.946	123.231	105.806	108.746	102.485	117.459	104.233	107.385	108.709	114.047	108.638	106.886	108.174	110.794	110.061	107.419	97.3932	124.406	108.924	109.066	115.155	108.176	102.468	105.573	104.534	104.567	109.17	110.638	104.881	110.01	117.504	110.81	107.49	102.848	102.638	106.41	113.289
ILMN_1797154	1105.3	1238.92	1631.88	1614.47	1397.71	1016.38	1124.73	930.792	944.697	912.377	199.194	486.795	445.108	957.315	1006.69	628.809	204.094	505.596	103.451	115.161	1048.42	1576.14	1010.44	600.924	219.739	674.031	850.055	139.305	130.792	947.127	782.994	1080.98	126.608	201.39	1054.44	1546.7	1603.01	955.99	340.238	1107.15	1090.91	734.135	423.29	1728.47	1645.64	1219.23	1774.97	1693.9	1928.83
ILMN_1797155	133.242	129.57	168.195	143.859	104.417	120.07	150.423	128.087	151.806	155.188	130.339	118.379	137.038	158.873	130.375	134.552	135.766	127.341	122.831	114.462	187.874	187.539	140.452	177.602	154.749	113.235	113.528	115.707	114.125	105.17	118.923	112.44	109.111	173.106	112.737	141.756	122.916	141.394	152.511	113.426	108.998	112.859	122.961	108.949	120.085	115.667	102.441	107.384	107.638
ILMN_1797164	105.821	107.056	112.568	104.618	108.632	110.981	108.031	113.683	105.872	98.8088	108.474	105.521	98.3546	108.885	100.057	109.619	102.485	103.531	99.968	102.025	96.5414	107.511	91.0517	105.237	102.358	115.717	113.528	110.998	97.0317	96.1687	99.9043	109.066	95.0463	109.674	100.688	101.946	105.172	112.858	99.8268	90.3031	98.7878	107.235	95.813	90.8202	105.115	94.0663	106.095	109.341	100.018
ILMN_1797169	93.0936	90.2754	87.1822	90.9176	87.8071	95.0708	89.1076	88.54	90.2131	83.2247	95.5295	94.093	93.59	86.3058	94.2788	89.2022	88.2985	80.0931	82.5519	78.1837	85.7675	83.6549	84.7206	88.9632	93.9088	84.2357	88.7259	91.4747	98.2429	101.399	86.0669	81.0736	91.0095	85.5298	87.2857	91.1796	84.8737	87.822	91.0802	93.8877	90.6067	91.0329	89.195	98.439	92.4909	86.4383	88.32	91.2206	94.4834
ILMN_1797170	99.2277	98.512	97.3892	94.7023	93.8071	96.9937	110.581	91.9179	98.6673	91.5615	87.8204	94.6613	91.2069	98.568	99.24	98.9944	95.6711	92.2426	93.9258	97.2553	102.76	91.5296	90.6837	96.5495	103.983	99.1147	99.1039	92.5123	95.124	94.4025	92.3039	115.142	95.0463	103.678	93.944	108.35	99.0389	93.5718	97.1676	95.558	98.196	96.3396	96.7842	97.3291	116.478	104.692	96.8331	88.3309	97.2443
ILMN_1797172	233.244	175.514	195.858	243.787	213.557	148.253	207.38	227.518	161.647	119.574	158.386	210.588	171.495	149.119	214.197	271.148	187.423	164.232	196.704	152.113	135.005	137.42	136.69	170.523	164.772	245.49	235.144	259.318	291.353	185.741	181.608	245.001	163.306	137.764	306.288	204.145	213.054	219.556	252.134	225.586	226.28	310.356	218.051	220.678	215.766	198.824	292.055	348.395	237.416
ILMN_1797181	259.721	242.786	236.8	269.545	299.355	279.694	327.796	369.69	224.021	248.902	275.686	270.247	320.752	314.049	358.234	426.492	224.931	215.507	237.529	270.08	300.447	296.434	296.635	374.815	282.046	231.963	269.98	203.313	180.851	349.145	311.113	313.765	246.145	267.458	277.078	308.861	260.969	288.37	338.387	371.996	322.7	314.336	315.107	281.851	301.949	349.798	213.623	220.395	337.027
ILMN_1797184	95.4393	103.091	105.945	104.618	102.449	107.596	107.196	96.5225	108.292	100.243	147.733	119.439	140.161	113.109	123.021	149.116	134.865	115.457	142.937	202.571	109.562	108.39	102.146	146.798	181.242	121.254	106.718	129.94	133.282	112.763	108.924	163.527	206.949	163.753	140.122	136.984	111.984	114.986	129.619	176.456	177.26	232.641	198.262	153.703	152.891	172.764	173.979	173.185	105.459
ILMN_1797189	87.0092	105.742	91.7961	90.9176	86.6598	91.037	88.6881	85.2536	80.1557	98.8088	89.6992	94.093	124.789	89.2067	98.3929	87.8744	97.1235	91.7429	107.643	104.308	95.3352	81.1226	94.7159	98.5705	82.7953	86.6321	96.5734	91.7777	89.6664	87.9603	96.5183	89.6883	113.938	79.6538	85.3541	87.2842	81.6142	89.3902	82.7309	92.4339	106.234	104.2	109.833	83.612	94.5797	95.0996	82.1535	85.2249	96.9144
ILMN_1797191	135.206	137.915	107.368	118.935	123.824	116.849	121.508	112.796	158.439	166.28	119.139	126.772	189.155	205.254	157.71	182.917	164.938	138.686	144.715	127.248	137.516	164.691	123.249	123.528	131.673	148.497	145.409	137.412	190.591	147.935	147.651	160.132	125.96	128.945	160.961	152.347	157.425	110.784	128.074	161.95	146.049	130.828	143.447	141.019	156.085	159.056	152.422	152.743	124.876
ILMN_1797193	108.607	104.385	109.47	103.971	120.894	106.177	111.528	106.05	100.806	102.375	106.944	100.606	92.7674	114.073	105.806	106.219	103.217	95.5421	99.1212	95.6017	101.005	99.7462	94.2742	97.2232	100.588	99.5962	100.511	104.923	97.9621	98.5249	99.5879	98.9614	85.2036	101.416	105.235	104.648	103.118	100.238	105.744	108.792	100.098	91.5449	98.1928	95.738	99.5528	91.9161	102.54	92.2649	101.057
ILMN_1797201	109.994	136.227	118.169	136.771	167.93	112.558	121.508	130.186	125.528	105.165	113.18	115.221	113.991	127.301	113.699	108.746	118.539	131.456	109.34	106.59	119.331	122.977	118.425	116.947	108.174	113.235	96.8354	112.818	125.921	102.24	109.792	109.066	108.394	108.176	97.5289	116.161	130.057	110.784	116.76	113.426	107.131	117.97	112.554	126.899	115.396	110.893	114.09	101.142	118.505
ILMN_1797204	101.179	103.73	99.9566	101.265	103.76	113.359	100.295	95.2058	102.997	105.841	100.258	96.4943	100.791	103.223	107.503	95.1759	103.947	101.91	103.451	97.2553	102.76	94.1967	98.6205	94.1787	97.8378	116.558	99.9815	96.2037	94.2845	107.98	95.1574	96.4112	106.052	109.674	106.168	106.502	110.899	117.464	106.774	109.711	115.704	99.9946	102.367	106.234	113.377	107.824	98.3947	103.117	108.751
ILMN_1797209	129.348	123.731	161.581	160.995	132.922	143.125	215.47	173.78	143.351	152.117	163.809	173.953	152.848	136.98	170.138	168.223	153.025	124.645	141.11	146.74	130.337	117.421	129.908	180.281	177.899	142.079	134.297	141.986	134.519	135.376	152.574	159.319	151.902	178.348	162.735	120.561	138.76	158.565	163.12	141.998	135.452	139.211	146.543	126.899	131.774	142.859	186.985	180.199	114.504
ILMN_1797219	84.5849	81.6547	92.9796	90.9176	89.6174	84.7324	88.1828	85.9605	96.5589	91.1295	89.0576	86.9604	85.6474	96.2773	83.5467	82.9478	92.0158	78.9033	93.9258	83.6578	79.1987	94.5347	82.7458	90.1254	81.267	88.5196	96.0346	91.0523	92.25	86.0542	81.9013	91.9899	93.3028	88.1896	80.9579	82.9712	87.2734	89.6172	88.8065	85.5166	85.8212	86.9593	83.8686	84.1854	82.9833	85.3385	94.8988	88.3309	97.9715
ILMN_1797236	138.806	116.965	102.605	107.414	122.225	121.378	91.3524	118.164	94.023	114.502	123.561	180.664	106.338	130.654	112.794	107.898	120.906	145.581	150.658	163.112	104.391	100.249	158.675	110.255	143.145	108.437	108.429	110.998	100.036	110.875	103.834	98.1152	151.902	141.801	104.322	107.418	92.3289	139.051	154.805	109.711	110.687	136.141	130.45	112.487	133.165	117.754	114.09	108.402	121.526
ILMN_1797251	99.861	102.454	99.2982	101.914	105.839	106.898	108.882	120.896	108.292	107.364	110.795	104.655	102.372	96.2773	101.729	99.7858	97.9079	110.106	110.139	102.025	96.8995	97.7393	102.426	102.797	100.295	93.9609	104.183	97.9723	95.7651	101.12	94.9888	101.458	103.791	102.951	112.737	103.79	92.1407	102.295	106.354	104.017	99.5094	99.388	102.168	99.8654	98.4846	103.611	111.05	92.609	102.049
ILMN_1797277	102.523	103.73	99.2982	103.971	100.372	104.119	92.6887	83.3838	95.9519	100.932	103.941	100.606	119.241	108.885	86.9369	107.065	139.228	123.352	133.196	114.462	108.709	95.8383	115.229	98.4788	108.174	112.456	94.8068	121.21	94.0876	100.255	104.656	100.649	120.452	116.433	108.164	109.274	115.243	98.6981	106.148	109.711	126.406	114.773	131.904	109.281	113.377	114.754	97.697	103.709	108.751
ILMN_1797281	93.0936	92.1665	108.747	90.0217	91.2899	95.0708	90.067	91.2602	94.6556	89.9212	97.0181	93.359	91.9737	92.3654	94.2788	87.7057	88.4682	98.7575	92.2857	95.6017	90.1801	95.3223	83.752	84.446	101.558	97.2815	90.5488	91.8748	100.75	92.5172	94.1548	94.3582	93.3028	95.1092	89.129	99.2242	98.1245	90.8171	93.4021	97.9013	90.0686	104.381	89.7582	96.5795	92.7954	100.789	91.7765	92.2649	104.028
ILMN_1797283	100.536	111.203	121.846	106.002	105.119	93.8096	110.581	141.759	107.5	105.841	107.711	105.521	108.792	102.415	126.883	114.017	107.693	119.68	115.152	109.584	101.872	110.197	103.162	112.044	105.637	110.067	105.885	108.363	104.829	98.4372	123.394	115.142	107.636	100.644	138.297	111.157	116.419	122.585	108.257	101.371	113.289	106.07	102.064	107.904	122.681	121.429	120.064	123.808	108.751
ILMN_1797293	97.9968	95.336	105.945	98.6291	95.107	102.159	96.7025	103.827	96.5589	95.9795	97.3791	95.4113	95.9833	97.0234	100.877	103.87	102.485	99.5495	103.451	94.1128	95.6821	109.281	104.329	93.9442	90.5023	97.9858	99.1039	90.0911	94.4773	102.525	106.348	90.2156	97.5244	97.832	97.6313	95.5035	105.84	100.238	88.1352	97.9921	100.197	101.253	97.2148	102.679	99.7657	99.8665	100.397	88.867	97.5611
ILMN_1797295	105.119	94.028	98.0366	99.9941	102.449	92.0433	103.333	100.139	105.872	99.5449	101.724	97.2974	90.3754	97.0234	104.198	99.7858	97.1235	110.939	156.397	117.202	107.853	102.378	97.7407	107.774	98.387	113.235	105.048	93.4197	101.902	94.8556	108.924	107.421	124.058	92.2667	97.426	99.2242	103.118	103.661	103.085	106.807	104.302	99.9946	108.953	97.5355	95.7334	93.049	104.678	86.6333	102.345
ILMN_1797298	246.281	225.652	220.499	246.087	213.557	253.13	298.2	263.504	299.709	268.291	420.069	333.835	291.407	337.029	348.081	387.271	221.496	248.521	324.719	360.342	256.812	234.809	217.009	311.203	443.721	264.899	250.765	503.981	455.858	344.438	337.071	308.613	322.907	394.568	316.45	249.848	256.379	309.907	352.305	385.085	296.532	355.857	322.034	244.998	242.011	345.838	340.564	337.975	312.545
ILMN_1797301	107.152	104.385	104.59	104.618	95.107	96.2965	118.291	102.333	100.052	108.866	105.364	113.301	99.9879	103.223	103.42	102.228	105.442	96.2943	105.045	99.6682	101.872	106.589	105.714	102.026	103.127	107.688	101.746	102.499	104.637	101.586	104.656	109.066	118.575	105.075	101.159	101.026	97.3795	92.5757	108.257	102.312	101.554	98.9778	95.1973	104.764	104.183	101.519	101.523	109.341	103.657
ILMN_1797302	77.7891	83.5011	77.6404	83.1237	79.3817	76.5361	78.8751	73.1066	83.9641	85.9022	81.1413	77.0673	94.372	83.7771	78.1306	80.9352	78.5371	82.4177	79.7936	87.8286	83.7799	79.6308	82.3985	87.3124	85.0373	85.7219	79.2749	77.337	78.3287	84.1332	99.9043	82.1849	77.6622	83.4918	80.0126	80.3035	84.7614	73.9012	84.7669	75.8725	81.5754	78.6044	79.0551	79.2245	79.359	91.1264	78.474	79.331	78.3587
ILMN_1797307	82.8536	89.5669	91.7961	94.7023	89.4666	83.2222	85.8204	95.8512	86.2715	87.0875	104.652	86.6369	100.791	87.1966	99.24	91.3438	96.3389	91.2886	117.863	105.803	80.8726	87.678	100.633	96.2281	88.7291	98.6401	92.0925	108.363	88.5116	83.4805	100.49	90.4825	104.537	90.9846	83.0392	82.9712	81.6142	89.9527	88.8065	83.2883	98.196	98.566	93.8622	82.7167	86.0115	87.2076	85.8552	88.9738	80.8537
ILMN_1797310	1114.18	1082.69	1571.9	1652.39	1326.99	1291.3	1830.18	1818.39	1137.26	1132.51	1677.51	1636.02	1466.45	1299.92	1764.13	1607.85	1219.24	1108.77	1636.79	1732.73	1220.02	1436.86	1257.47	2149.92	1486.48	1076.84	1098.85	1232.48	1282.11	1185.86	1171.72	1196.18	1739.45	1545.58	1304.1	1336.66	1186.83	1552.65	1789.15	1059.94	1076.72	1335.04	1677.16	1068.39	1205.04	1081.21	1442.31	1318.45	1182.25
ILMN_1797318	268.186	283.515	370.013	355.379	303.569	301.792	321.2	346.088	291.586	308.355	497.226	486.795	282.859	325.418	352.733	435.529	301.514	294.995	554.346	583.033	300.447	281.709	305.502	388.724	525.524	325.364	295.335	1272.87	969.957	282.055	257.391	440.227	549.461	508.548	468.3	314.61	301.718	308.275	300.763	283.861	300.134	409.63	388.555	281.851	314.695	277.392	255.079	279.23	259.921
ILMN_1797331	98.5965	110.49	108.086	111.757	105.839	113.359	103.333	108.526	102.257	108.133	110.795	108.925	100.791	104.006	97.5594	104.618	106.918	111.765	109.34	109.584	93.4319	100.785	95.0998	102.026	113.041	108.437	112.633	109.224	107.563	114.763	99.3538	100.649	105.28	100.644	91.8421	104.648	99.8633	100.895	97.6188	98.841	99.404	92.3074	99.396	106.234	105.346	101.728	98.4941	110.273	96.8031
ILMN_1797332	234.641	221.991	261.333	269.545	245.541	237.525	254.225	291.202	179.438	226.692	231.738	191.102	175.566	203.071	330.861	204.134	159.246	188.918	219.874	205.636	240.206	240.842	226.062	293.893	182.873	164.387	205.991	191.1	168.301	227.203	216.389	236.764	234.132	201.39	215.182	181.662	171.5	210.064	203.528	172.755	184.519	188.908	175.041	182.529	210.398	186.926	227.304	233.826	194.37
ILMN_1797341	796.411	760.424	904.356	794.253	801.027	794.196	924.076	1101.32	937.79	807.307	1021.82	965.187	1170.36	767.103	971.339	1645.96	1239.08	1025.96	1040	936.948	852.059	733.265	816.163	672.188	927.135	981.316	910.358	1094.14	1136.15	829.774	789.769	1059.21	889.122	1009.83	1061.21	971.506	898.042	1880.92	2026.49	858.13	932.943	946.543	1108.26	1036.13	835.49	940.91	1070.85	1195.12	769.461
ILMN_1797342	1043.17	895.194	616.039	588.384	904.128	1109.42	1009.92	760.422	1266.87	1494.38	501.667	745.457	1971.13	1422.05	1015.51	577.762	2054.28	1605.94	1284.52	1162.31	1367.05	1132.82	1205.28	965.449	657.865	1320.65	1098.85	1682.41	1866.81	1053.64	1081.3	869.037	1217.99	627.77	1081.51	1122.75	1127.79	864.606	839.582	1099.3	1195.87	1226.99	1561.63	1320.12	1178.49	1073.49	805.848	920.618	1000.09
ILMN_1797359	97.3964	92.8048	100.603	97.9585	96.4025	95.0708	95.3886	100.139	97.9816	97.4558	99.5168	98.9171	105.564	111.373	100.877	102.228	103.217	96.2943	95.6696	112.438	106.937	104.024	106.3	89.1326	95.3817	102.883	99.5155	88.6321	108.481	94.1308	102.973	98.9614	106.846	105.847	95.5645	108.35	104.348	106.617	110.17	96.3569	103.777	99.7923	96.4861	103.652	105.23	104.796	100.818	106.41	93.5861
ILMN_1797362	107.152	101.764	99.9566	93.4707	96.4025	99.5968	89.589	91.9179	92.6995	100.243	109.257	112.384	104.724	98.568	105.806	102.228	107.693	110.939	141.11	129.335	90.4788	100.524	90.107	95.9246	125.561	106.882	105.885	146.36	134.519	99.4089	92.6329	104.003	126.608	130.668	109.108	86.4534	103.223	97.6847	98.3318	102.312	99.8121	108.997	114.295	93.4987	105.698	95.7646	102.638	103.896	101.357
ILMN_1797367	293.626	251.502	377.366	344.127	329.039	277.211	312.711	336.055	361.575	287.181	274.8	308.088	323.298	285.639	378.596	387.271	391.938	277.985	359.912	340.98	263.905	258.51	301.577	366.838	302.309	307.754	317.536	353.992	368.454	292.828	305.283	449.842	333.177	257.378	404.266	351.445	349.703	322.262	359.76	335.303	372.286	529.958	419.436	331.511	309.793	337.156	448.651	612.824	364.153
ILMN_1797368	102.523	109.803	108.747	96.6274	104.417	101.58	105.6	102.333	115.242	93.4594	102.455	101.414	100.791	97.0234	99.24	101.41	102.485	103.531	103.451	98.1029	98.593	111.157	99.534	99.7276	101.151	104.456	100.066	102.409	99.935	100.16	110.653	98.1152	96.6594	93.5818	95.9263	103.79	99.0389	89.5039	98.9562	100.059	95.5945	92.9901	96.1995	87.8459	94.5797	116.703	99.6744	96.9917	95.0897
ILMN_1797372	226.445	248.997	415.987	468.725	127.418	202.499	256.239	288.455	188.097	147.215	193.497	163.319	171.495	183.026	167.716	144.751	156.159	151.392	186.266	178.172	186.791	233.621	191.723	151.686	172.671	152.727	135.577	139.305	119.561	153.634	145.664	280.768	159.682	170.868	297.6	175.492	157.425	227.586	198.611	129.071	136.207	121.084	151.974	159.327	188.497	136.913	409.474	360.756	164.374
ILMN_1797375	162.213	139.479	142.482	213.773	156.128	182.82	182.191	161.313	146.76	131.283	108.474	120.606	132.373	172.65	159.785	152.372	145.619	141.083	105.045	103.569	198.328	190.132	184.602	145.112	114.703	169.876	179.511	110.998	138.202	165.682	141.671	150.258	114.555	112.613	152.157	229.158	195.499	237.905	211.341	139.345	159.727	124.174	126.013	192.611	191.728	134.11	207.62	161.32	183.493
ILMN_1797379	108.607	101.109	111.698	111.757	104.417	101.58	106.43	103.827	109.856	105.165	98.7782	105.521	100.791	96.2773	111.005	103.057	97.9079	106.805	110.139	102.025	104.391	96.5792	110.482	114.763	103.983	122.157	110.883	88.5257	103.787	103.403	107.228	109.848	114.555	109.674	108.164	114.069	109.848	113.895	109.17	110.638	103.96	103.666	105.98	103.123	106.266	107.504	113.104	115.017	92.8916
ILMN_1797383	115.643	120.21	99.2982	102.604	313.4	290.784	101.799	105.277	150.128	142.06	100.258	104.655	106.338	105.558	111.005	103.87	113.684	171.278	95.6696	101.271	197.301	180.758	277.287	107.774	90.7806	124.264	154.525	101.071	111.218	205.585	183.508	94.4416	96.6594	99.1099	97.3225	200.979	235.352	100.238	105.196	184.472	173.097	101.675	101.118	136.846	169.608	194.905	100.184	98.76	194.37
ILMN_1797384	1381.5	1401.31	1354.1	1354.38	1644.7	1807.19	1830.18	1774.87	1493.2	1820.96	970.184	972.752	1346.61	1997.33	1365.76	1995.42	1279.01	1464.33	1083.79	930.663	1677.05	1807.58	1756.52	964.525	1027.91	1645.05	1742.4	1280.94	1418.74	1455.36	1583.35	2099.1	1170.37	956.933	1988.36	2054.28	2070.82	1827.82	1587.07	1926.64	2064.62	1064	1165.3	1966.22	1881.11	1838.93	977.117	937.999	1696.94
ILMN_1797391	1060.92	1238.92	223.966	310.413	1611.81	1354.5	479.292	193.155	747.796	893.67	97.1994	124.322	194.015	869.619	276.845	124.282	242.974	928.09	103.451	125.843	1278.96	1272.72	1214.01	1368.31	99.4703	849.966	1358.25	97.9723	130.792	1062.59	1014.72	398.263	130.305	105.075	404.266	1149.47	1186.83	242.195	155.957	1481.55	1539.29	402.09	202.495	1059.8	1213.85	1531.17	182.841	172.172	1160.94
ILMN_1797393	102.523	101.764	102.605	102.604	105.839	104.813	106.43	109.328	113.305	103.115	108.474	103.824	102.372	104.006	105.806	103.057	107.693	99.5495	100.852	93.7192	101.872	104.798	111.365	107.774	106.472	93.9609	93.8949	102.499	109.37	107.98	102.164	93.8762	106.846	100.644	99.3634	104.648	117.612	101.382	105.196	104.017	107.131	108.997	105.062	104.253	105.463	107.504	95.5236	102.337	94.6856
ILMN_1797398	109.994	101.109	109.47	104.618	114.204	105.476	108.031	120.896	112.401	105.165	97.1994	98.9171	119.241	104.773	106.634	99.7858	104.683	100.329	94.7918	103.569	99.3696	100.954	101.762	102.026	103.127	96.8446	100.598	107.419	97.3932	107.034	102.164	107.421	95.0463	102.181	102.468	102.881	109.848	101.575	101.344	95.3445	96.6301	100.512	103.636	108.733	92.4909	99.9708	100.714	106.41	101.455
ILMN_1797406	96.0933	85.3029	92.3929	102.604	100.372	95.6773	94.7028	95.2058	109.055	107.364	100.989	97.2974	97.57	98.568	111.924	89.9508	94.9618	103.531	91.4838	97.2553	94.8268	90.5726	101.3	96.8841	100.147	96.1842	97.9	96.4854	98.0576	90.94	104.656	99.8186	106.846	93.7258	95.2842	104.648	104.442	92.7754	91.2935	98.5384	80.9446	95.5124	96.1995	90.365	95.9369	96.593	101.724	102.715	98.3777
ILMN_1797408	113.947	106.383	109.47	102.604	105.839	113.359	108.882	111.864	116.294	115.448	109.257	103.029	106.338	110.544	105.806	109.619	108.416	102.722	101.712	118.581	111.376	107.511	118.425	112.944	111.419	108.437	110.883	104.3	110.286	121.639	115.012	104.003	103.791	118.022	105.235	119.276	101.829	101.477	116.76	107.812	111.511	97.5198	104.381	112.487	114.315	100.995	104.091	108.402	104.539
ILMN_1797409	100.536	99.1474	99.9566	95.3781	98.3517	98.3523	101.031	104.54	95.2932	96.7719	93.2202	98.9171	87.0952	95.5999	91.1459	95.8881	95.6711	91.2099	88.0944	94.8718	91.3369	95.8383	97.7407	93.279	96.4187	92.2122	90.9259	97.9723	93.7862	89.011	100.401	91.0081	103.029	94.6743	90.8057	95.5899	83.6962	91.0273	87.6764	91.127	90.713	91.6443	101.428	90.9337	87.2047	87.9824	91.3001	89.6089	95.2891
ILMN_1797413	120.057	142.36	140.679	127.444	137.443	139.883	150.423	134.481	150.128	131.283	124.575	137.465	112.508	115.951	106.634	113.1	104.683	123.352	130.386	113.171	111.376	116.225	118.425	128.965	123.453	119.3	130.257	122.376	111.218	123.043	121.045	106.55	117.189	120.542	109.999	113.127	109.848	114.986	116.76	122.703	118.309	111.93	108.953	117.852	104.892	107.719	106.986	113.118	118.505
ILMN_1797425	238.911	283.515	355.064	364.136	247.12	234.927	230.952	311.685	222.635	257.153	447.357	427.387	310.686	286.674	390.554	437.352	254.125	308.029	759.669	490.729	272.921	304.781	243.075	315.3	454.961	327.13	323.397	378.487	304.237	328.476	343.231	425.539	597.045	434.178	386.306	375.039	259.826	513.966	542.979	284.723	302.282	383.468	302.365	317.788	348.11	285.046	427.432	420.715	371.18
ILMN_1797428	140.591	120.21	106.657	108.826	116.166	107.596	121.508	126.109	143.351	109.667	121.372	107.24	117.796	125.867	127.989	106.219	109.956	117.459	121.861	117.202	144.908	127.864	131.219	112.044	121.41	112.456	110.883	111.932	140.561	116.872	108.094	109.848	131.566	110.387	124.995	140.658	120.124	112.858	102.074	110.638	116.563	111.93	117.504	119.073	140.866	119.648	130.659	119.314	124.876
ILMN_1797431	106.462	98.512	102.605	102.604	103.76	93.8096	101.799	100.139	101.528	106.594	106.944	95.7649	110.25	101.64	97.5594	101.41	97.9079	106.805	98.2831	100.479	104.391	105.631	96.0307	114.763	104.808	96.8446	100.423	103.144	95.305	98.2602	106.348	102.288	108.394	97.6741	103.393	116.161	108.849	110.784	111.283	111.647	118.309	104.848	103.122	121.703	108.575	107.504	112.105	106.41	104.539
ILMN_1797432	88.7096	88.8367	94.7503	94.0833	83.5529	95.6773	92.6887	87.4516	90.3576	85.3407	85.2537	90.5402	96.756	97.0234	112.794	85.4426	87.2152	92.6592	92.2857	96.4065	93.5153	90.9282	100.343	94.501	93.4802	87.8053	87.7667	77.066	89.0362	93.0843	98.6326	94.7845	90.4442	100.644	90.5072	81.067	90.1051	90.7108	95.8057	92.5279	104.045	93.3084	98.5827	91.1597	105.23	91.8141	96.1261	92.7875	89.551
ILMN_1797451	96.7511	101.764	96.7546	99.3004	94.4403	100.962	102.57	102.333	102.257	105.841	93.2885	100.606	97.57	95.5999	83.7809	94.4843	88.8062	96.2943	99.968	100.479	103.598	88.0691	91.0517	99.7276	96.1037	100.665	104.183	97.0954	102.958	89.3276	122.256	92.8821	105.28	96.4539	91.7535	95.5899	98.1245	94.207	101.661	99.6558	83.3146	96.7647	90.8928	89.3619	85.321	83.166	86.9913	96.2047	94.8881
ILMN_1797453	94.846	91.536	99.9566	100.641	88.2902	104.813	97.4739	94.4999	103.669	94.0012	105.364	90.3725	126.318	101.64	103.42	106.219	92.7134	94.3935	93.9258	107.385	96.2821	98.6464	102.884	96.5495	104.808	105.242	103.444	111.932	112.141	110.875	102.164	109.848	117.907	92.7443	122.812	96.1739	101.521	116.216	111.283	95.0152	121.532	110.98	106.463	94.884	103.766	101.943	112.105	127.411	104.539
ILMN_1797471	118.836	113.484	120.528	138.713	111.671	111.762	114.545	111.864	113.305	124.89	114.015	112.384	110.995	130.654	114.533	122.941	103.217	110.106	109.34	115.768	108.709	114.047	128.599	119.338	110.593	117.408	117.556	109.224	110.286	113.741	111.463	109.066	111.922	111.878	115.464	113.127	118.848	117.464	103.085	114.363	114.125	116.873	114.295	114.486	122.681	115.667	129.263	130.952	132.082
ILMN_1797475	90.9314	88.0872	94.7503	92.8063	92.5176	90.4989	96.7025	95.8512	94.023	95.7104	92.9463	93.6893	92.7674	100.882	98.3929	93.7348	94.1791	89.617	84.409	95.6017	89.0435	87.7754	88.9585	98.5705	86.6616	94.8549	85.9521	94.2817	96.3535	96.4381	95.073	81.9819	101.492	95.5769	94.1254	83.7321	90.9747	88.8191	92.3258	94.2803	98.4958	91.4444	87.2516	99.4026	91.4493	91.7137	91.3001	94.3856	100.75
ILMN_1797482	342.578	323.215	433.876	422.347	436.374	412.559	408.479	446.82	395.521	530.513	180.971	187.974	247.652	474.862	260.156	394.791	159.246	254.168	147.302	175.665	532.104	569.126	471.435	456.471	204.958	225.33	239.304	191.938	192.49	308.888	238.293	353.938	171.181	205.784	396.375	456.74	650.139	635.006	363.495	322.039	318.511	181.085	152.714	373.638	311.754	279.101	348.122	347.522	655.603
ILMN_1797499	106.462	105.065	104.59	100.641	105.839	100.962	127.721	100.838	104.357	100.932	136.479	143.554	115.555	96.2773	140.737	118.163	110.671	100.329	123.845	130.013	106.048	98.39	113.352	99.0393	115.61	110.794	98.8362	138.371	133.282	111.804	97.6927	116.049	136.797	108.925	110.898	101.946	100.897	139.051	137.345	105.79	105.127	150.603	115.844	101.594	107.712	97.6064	114.09	140.85	105.459
ILMN_1797503	106.462	106.383	106.657	97.2827	111.671	90.2656	104.053	101.573	97.9816	97.4558	96.445	95.7649	99.9879	96.2773	98.3929	95.8881	109.206	102.722	107.643	102.025	110.491	99.1868	101.391	100.471	97.2669	101.371	104.183	101.263	95.5784	99.6912	108.924	102.288	95.8631	99.1099	109.999	97.4619	99.5732	107.707	97.725	92.3412	89.1688	95.096	96.6829	97.3291	100.357	95.4476	96.8331	98.5787	89.551
ILMN_1797519	135.206	111.981	100.603	97.2827	102.449	102.159	111.528	103.827	171.377	112.799	100.258	95.7649	141.761	155.292	105.002	102.228	120.045	137.329	118.69	109.584	109.562	106.589	98.9937	169.071	108.174	106.054	102.395	109.224	100.46	147.935	101.234	102.288	119.214	96.1837	99.9469	114.069	110.899	101.098	96.1084	111.647	119.804	102.375	96.0088	105.306	98.043	120.514	100.503	112.163	114.504
ILMN_1797522	1188.93	1051.64	1797.07	1911.47	784.048	1008.69	847.169	1114.68	903.388	937.19	668.696	797.668	917.886	1337.71	880.646	962.503	1120.97	1017.58	738.557	911.779	1229.85	1311.94	1081.86	2495.47	790.882	1111.64	1071.8	1868.38	1389.45	881.992	827.112	971.697	779.599	904.001	1101.78	1131.65	1047.02	791.629	1057.04	810.624	940.188	1126.26	1165.3	927.23	887.839	801.418	694.377	621.87	616.356
ILMN_1797526	120.057	134.485	149.642	173.632	181.129	128.467	158.696	136.887	158.439	153.659	124.575	133.528	127.079	124.55	111.005	134.552	126.232	130.1	126.233	123.839	135.005	122.977	141.606	134.305	139.246	117.408	131.613	124.488	133.282	127.247	117.988	123.894	122.903	125.614	137.277	132.933	144.304	135.024	141.274	120.49	124.912	128.735	126.013	142.459	147.58	115.667	136.161	126.204	132.082
ILMN_1797530	559.434	593.95	757.077	774.786	714.553	588.07	830.757	722.791	572.139	460.67	593.777	575.755	580.324	522.131	736.116	638.688	549.586	558.348	702.19	790.323	592.199	549.735	519.155	595.634	477.445	653.715	691.137	747.838	760.553	769.386	796.549	832.56	798.208	478.617	698.299	831.714	879.722	607.656	681.258	731.301	674.736	756.403	603.959	651.049	755.973	688.76	781.256	759.236	795.097
ILMN_1797531	580.933	656.608	486.691	542.777	602.707	670.997	303.788	451.949	624.849	906.151	373.075	394.802	439.41	541.518	325.999	293.601	442.341	562.535	665.135	558.782	617.538	755.654	629.862	1184.63	419.747	445.369	528.952	513.739	498.089	519.588	518.822	453.95	565.116	433.576	531.39	564.133	641.043	305.826	234.4	449.153	457.544	453.802	390.853	467.362	478.184	432.483	461.918	471.242	440.233
ILMN_1797534	298.606	319.481	300.562	281.4	203.023	250.538	324.512	323.06	324.482	296.116	295.08	270.247	265.562	276.144	347.143	312.413	261.76	270.154	321.322	334.218	268.485	239.623	246.434	265.514	319.706	273.032	281.781	278.35	244.808	247.55	248.993	293.973	316.595	323.882	243.462	262.739	265.5	326.474	377.481	250.475	245.749	305.553	300.194	279.676	266.7	226.961	366.178	387.875	274.574
ILMN_1797542	101.179	97.2134	98.0366	101.265	98.996	105.476	106.43	112.796	97.9816	99.5449	100.258	94.3331	91.2069	91.1436	96.7669	96.6795	100.996	101.113	85.5566	92.5658	101.005	100.613	100.25	100.471	100.945	98.6401	94.3892	98.314	97.9621	98.612	93.36	87.7656	98.3571	102.181	95.7459	102.881	101.211	94.4343	95.0151	100.059	101.554	89.5994	85.6854	94.5396	104.281	100.074	95.9282	87.7949	93.3875
ILMN_1797544	94.846	94.694	91.1441	95.3781	89.4666	91.6658	95.3886	90.5488	89.7202	89.3743	95.2285	95.3145	87.892	85.817	91.8526	93.7348	89.141	90.7208	98.2831	98.8899	88.3081	100.07	92.8161	92.2491	93.9935	92.623	95.8529	102.865	92.8167	92.6092	94.9047	90.3936	99.1522	96.1837	89.8226	93.094	84.5391	108.753	94.3853	97.9921	101.053	100.201	96.4861	87.9549	85.6634	92.9514	92.2286	100.946	84.6792
ILMN_1797554	103.835	98.512	98.6746	101.265	95.107	96.9937	98.2433	105.277	95.9519	95.0808	101.724	103.824	117.035	101.64	94.2788	94.4843	100.996	100.329	130.386	95.6017	97.9208	96.3262	95.0016	100.471	106.472	95.4395	105.048	100.397	92.9112	101.213	96.439	101.458	95.0463	99.8665	94.9934	90.4563	92.6148	95.5828	93.4021	105.79	96.3102	94.3946	87.5701	108.233	98.7044	93.2431	84.5726	91.6316	96.058
ILMN_1797557	148.005	140.946	168.195	201.61	147.368	179.858	262.317	277.083	174.651	194.971	139.885	138.559	157.494	150.406	152.371	192.613	131.347	131.456	136.274	141.74	163.101	140.716	177.286	115.803	173.555	155.967	166.253	145.482	142.801	125.841	168.734	299.088	146.183	167.226	243.462	176.509	191.013	121.237	120.683	147.255	151.905	148.054	144.208	165.351	135.89	146.257	132.062	106.41	187.607
ILMN_1797565	112.299	105.065	99.9566	102.604	100.372	106.177	101.799	114.624	115.242	110.454	97.4648	112.384	103.946	105.558	100.057	93.1627	100.252	103.531	102.607	96.4065	100.159	96.0816	101.954	106.053	110.593	116.558	104.183	100.488	100.658	103.818	95.4958	100.649	99.1522	97.832	90.6065	102.881	96.1489	105.527	101.042	109.711	103.158	103.281	110.797	96.4722	106.266	93.8522	99.9754	101.043	106.5
ILMN_1797566	230.488	197.012	256.436	319.011	213.557	223.336	303.788	341.805	231.715	215.572	240.356	259.116	206.452	259.339	307.624	320.549	197.247	220.931	230.829	281.769	243.693	231.265	259.974	296.955	245.8	237.83	214.485	311.088	335.627	245.582	261.237	498.97	305.709	249.552	455.572	331.549	385.909	323.939	323.636	273.305	284.012	235.867	238.669	241.655	259.277	283.353	377.646	340.57	324.19
ILMN_1797568	113.13	110.49	117.067	114.93	109.4	102.842	135.908	115.7	111.471	119.574	106.944	114.214	119.241	114.999	106.634	108.746	106.179	104.303	106.762	99.6682	109.562	108.39	110.482	108.607	108.971	106.054	106.718	114.714	130.792	113.741	124.545	104.003	106.846	111.083	113.691	110.211	110.899	113.895	122.142	112.551	104.63	105.05	111.711	109.17	107.49	104.392	110.042	111.202	106.5
ILMN_1797576	215.986	179.775	264.953	232.266	250.295	231.041	213.467	251.179	229.235	261.328	240.356	325.472	197.353	221.073	271.943	265.259	226.637	227.216	215.526	289.082	226.778	250.81	258.856	187.772	248.197	209.424	218.241	242.093	247.659	228.187	245.374	271.079	282.914	241.94	312.813	209.208	231.889	252.742	234.4	201.294	243.419	262.803	213.824	213.968	208.218	211.761	329.25	356.31	206.073
ILMN_1797577	94.2428	96.5729	100.603	104.618	108.632	93.8096	98.2433	95.8512	99.3669	104.497	92.6011	99.7467	95.9833	100.882	99.24	95.8881	96.3389	102.722	94.7918	98.8899	100.159	104.798	96.8949	96.0746	101.648	97.2815	93.7324	97.3001	91.9608	93.8526	94.9047	99.8186	93.3028	100.644	93.761	91.094	98.0217	89.7298	95.24	89.5465	94.6766	95.5124	103.225	82.5465	90.1	98.5362	99.2875	97.5365	92.7929
ILMN_1797578	148.005	146.746	121.846	143.859	128.819	190.786	158.696	134.481	141.622	131.283	129.128	128.079	130.858	132.367	130.375	129.963	135.766	135.84	132.204	141.74	144.908	135.732	124.516	145.112	126.631	135.977	141.685	127.663	141.697	136.686	125.731	118.176	136.153	124.779	159.199	138.266	135.913	121.237	137.345	138.418	143.782	127.607	129.736	124.254	139.676	137.788	150.24	135.494	126.76
ILMN_1797579	125.872	124.933	111.698	111.757	123.824	126.982	118.291	120.896	119.803	115.448	139.885	110.63	120.02	114.073	148.929	124.282	127.145	122.016	140.175	139.498	113.059	124.513	110.482	113.793	130.603	116.558	114.497	110.998	132.045	110.875	115.931	118.176	142.795	149.403	109.999	93.683	125.849	113.895	123.605	101.791	108.998	108.997	122.961	117.852	118.735	113.049	111.05	123.808	112.154
ILMN_1797585	395.961	396.051	465.732	595.851	309.183	427.67	329.431	390.947	302.403	347.648	182.918	214.525	242.682	445.592	309.538	297.522	265.55	338.762	172.469	186.961	488.257	479.324	450.979	262.254	215.387	301.586	329.304	215.557	166.214	304.213	273.907	319.684	171.774	210.259	296.151	285.697	282.888	343.083	319.049	236.882	237.294	219.898	198.262	284.018	279.072	261.899	606.679	555.81	399.664
ILMN_1797588	80.6224	85.6418	80.8281	81.0234	86.2525	83.0292	83.9817	86.1735	78.6392	86.3811	81.7894	88.8587	88.7071	86.7116	93.473	81.3577	82.3611	83.8369	86.6426	85.9988	88.5844	82.554	89.5942	91.2956	83.1283	87.1735	87.575	87.1568	90.1794	84.037	96.9414	91.5078	87.3612	84.3788	94.9934	81.5253	91.0775	89.0475	92.1282	85.9277	84.7672	88.8336	82.4102	95.5343	89.4075	84.4791	91.6839	87.5815	88.8954
ILMN_1797594	298.606	264.065	179.837	154.804	203.023	364.43	182.191	205.106	236.691	335.06	181.946	163.319	222.984	346.625	226.804	292.623	340.345	247.404	199.222	157.576	344.089	334.022	411.974	326.705	290.577	263.998	279.827	201.507	181.864	190.47	182.561	152.856	174.706	311.617	146.065	289.557	210.873	411.173	400.295	193.344	226.28	182.862	263.524	303.163	341.239	195.689	217.595	156.579	169.777
ILMN_1797596	106.462	106.383	104.59	101.914	103.103	100.279	101.031	101.573	109.055	99.5449	97.4648	106.38	117.035	102.415	114.533	104.618	131.347	113.532	113.495	110.324	103.598	107.511	109.576	110.255	102.358	116.558	105.885	108.363	133.282	103.933	107.228	103.153	109.805	113.35	110.898	102.881	111.984	95.2945	108.257	123.719	127.154	114.773	121.537	130.019	125.115	106.54	110.042	120.485	117.04
ILMN_1797604	2720.18	2673.05	3291.9	2396.72	2773.3	2296.84	2595.65	2593.19	3008.33	2702.87	3306.89	3387.59	4863.61	2381.32	3160.87	3075.13	3584	2978.04	4863.17	4688.44	2663.35	2297.95	2325.17	2297.38	3356.44	2662.51	2313.89	3019.89	4058.79	2655.15	2353.02	2237.95	5065.14	3569.36	2250.78	2345.37	2311.46	2412.39	2665.73	2788.47	2525.21	2918.5	3465.22	2065.87	1937.19	2615.18	2460.42	2614.42	2367.43
ILMN_1797612	99.861	94.694	99.9566	93.4707	101.762	105.476	103.333	97.2548	109.055	111.189	93.0149	102.221	112.508	99.3058	106.634	102.228	94.9618	88.1922	95.6696	91.9746	101.005	102.957	97.3992	102.797	98.0174	97.9086	96.8354	92.87	100.75	98.0813	99.5098	102.288	111.922	100.644	99.847	95.5035	104.924	107.707	110.17	103.005	96.4166	108.099	98.3868	96.5795	105.93	102.503	105.418	108.402	97.5611
ILMN_1797631	97.3964	99.7863	100.603	106.725	97.0811	101.58	110.581	105.277	102.997	107.364	103.181	101.414	111.734	104.006	97.5594	98.9944	99.473	108.435	104.233	100.479	102.76	96.6659	98.2511	100.471	93.6524	99.9605	109.238	95.7669	100.75	93.7579	102.164	107.421	106.052	98.4434	102.468	105.573	110.899	95.8553	101.141	96.8607	88.821	100.721	106.859	99.4026	99.5528	94.5109	96.324	106.41	97.9715
ILMN_1797634	109.299	123.731	105.945	110.975	105.839	102.842	110.581	107.678	106.692	110.454	107.711	113.301	109.526	108.885	106.634	99.7858	100.996	104.303	110.948	124.483	107.853	105.631	111.365	107.774	104.808	103.681	111.764	108.363	112.141	93.0843	117.988	106.55	103.791	112.613	101.4	117.249	114.063	125.323	105.533	104.017	115.704	117.97	114.295	125.511	104.281	107.396	113.104	114.058	108.751
ILMN_1797638	103.835	99.7863	106.657	101.914	99.6663	100.962	108.031	102.333	101.528	103.115	100.258	93.7714	101.575	98.568	104.198	99.7858	100.996	95.5421	100.852	97.2553	102.76	111.157	103.888	105.237	99.4703	98.5578	106.718	105.02	93.1965	98.612	102.973	99.8186	94.1807	101.416	91.4817	99.3216	98.8229	100.788	105.846	99.1534	96.4166	94.5961	97.8914	100.503	99.2397	101.519	108.022	86.6333	105.459
ILMN_1797642	125.872	116.041	121.846	116.761	128.819	141.488	130	111.864	121.234	147.215	113.18	118.379	114.776	121.806	95.1019	114.936	115.263	111.765	110.948	113.171	115.062	113.134	113.352	115.803	138.357	117.408	134.297	116.726	107.563	115.777	114.067	111.601	111.922	116.433	109.999	113.127	116.419	112.858	101.344	111.647	102.445	110.98	104.574	115.536	102.694	111.872	115.149	117.133	106.5
ILMN_1797656	87.624	92.1665	92.3929	92.1691	91.2899	102.842	86.2969	93.1432	86.8505	97.4558	102.455	93.8528	95.9833	87.5189	102.596	98.9944	92.0158	90.1285	91.4838	97.2553	96.7189	101.491	98.7148	96.8841	91.4918	96.1842	88.3421	104.923	107.563	99.0446	93.8328	86.2276	118.575	91.1285	113.691	92.1408	99.6714	107.707	100.464	110.638	108.998	110.98	106.657	107.323	104.892	102.618	100.609	101.446	100.228
ILMN_1797660	133.242	114.297	129.418	124.021	108.632	129.981	107.196	118.164	145.062	136.714	108.474	110.63	118.531	111.373	113.699	129.963	127.145	113.532	112.665	115.768	130.337	122.977	124.516	114.763	121.41	101.371	112.633	120.008	112.141	128.631	108.094	115.142	105.28	128.084	118.532	126.806	116.419	107.707	116.76	106.807	113.289	119.936	108.953	114.486	114.315	116.703	110.042	118.182	98.5762
ILMN_1797668	106.462	107.056	109.47	110.245	114.204	106.898	112.494	103.827	138.104	116.396	109.257	120.606	110.995	113.109	120.876	107.898	113.684	118.593	106.762	116.446	106.048	127.864	111.365	107.774	98.875	109.232	111.764	106.737	106.563	100.066	123.394	114.223	111.205	103.678	109.108	111.157	112.99	113.895	109.17	103.112	124.116	104.947	115.844	120.352	116.478	114.754	125.09	117.133	137.564
ILMN_1797684	591.027	602.186	719.735	734.016	820.616	790.609	667.516	526.876	637.812	504.907	778.077	708.505	732.836	714.615	1198.07	952.782	706.081	657.361	706.962	1231.81	665.419	644.091	757.593	668.74	809.101	751.226	755.279	781.861	837.192	695.464	706.833	465.623	1248.1	718.031	548.477	751.755	708.213	607.656	635.079	871.302	816.601	1126.26	1027.45	728.187	684.952	798.948	1005.31	946.702	833.6
ILMN_1797693	137.035	129.57	153.225	127.444	219.232	217.019	189.745	177.762	119.803	103.819	205.669	179.583	95.2036	110.544	96.7669	154.556	116.012	144.442	166.64	153.322	144.908	169.137	246.434	201.227	239.446	124.264	131.613	259.318	252.523	149.032	175.727	173.025	142.223	250.195	197.87	115.041	103.95	149.038	172.018	159	146.798	204.646	194.688	170.377	182.107	169.933	152.422	187.703	147.352
ILMN_1797698	206.677	210.931	229.748	250.716	222.032	237.525	219.438	209.823	211.946	227.945	217.633	204.6	266.427	234.315	207.716	188.614	208.451	244.089	254.69	271.319	246.048	231.265	247.56	224.922	241.82	224.503	190.838	157.594	182.868	198.719	203.266	208.415	303.425	246.359	178.746	196.665	196.609	250.947	230.544	185.353	185.304	217.513	225.701	208.293	193.906	213.44	248.909	229.735	195.703
ILMN_1797701	107.152	105.742	95.3977	98.6291	107.944	93.8096	101.799	103.827	109.055	103.115	94.7942	104.655	99.9879	102.415	135.62	108.746	95.6711	101.113	99.968	104.308	105.199	102.544	101.858	99.7276	102.358	105.242	104.183	111.932	98.333	106.079	108.924	96.4112	115.155	107.413	106.168	105.573	96.0553	109.715	105.082	100.262	103.678	106.355	104.672	107.904	98.5949	100.482	105.974	110.273	99.051
ILMN_1797704	101.844	116.041	104.59	120.18	95.107	104.813	99.5927	110.131	107.5	102.375	108.474	130.734	105.564	113.109	109.241	110.423	107.693	106.805	107.643	105.803	117.132	111.157	105.802	113.793	122.447	122.157	106.718	106.737	98.6957	114.763	99.8247	108.247	113.303	113.35	104.322	111.157	109.848	111.866	105.744	119.416	119.804	108.997	121.537	117.852	117.541	120.514	111.05	110.273	113.289
ILMN_1797715	89.6862	83.1927	85.6293	85.2576	87.0652	100.962	92.063	100.139	92.6995	98.0967	90.6453	90.289	87.1867	91.5963	91.1459	95.1759	94.9618	92.0314	91.4838	94.8718	90.579	97.9077	93.2867	90.4544	86.5736	80.7966	95.1436	92.4235	85.9414	80.7046	95.5799	93.7181	90.914	96.968	94.3102	83.6438	88.8572	90.8171	90.0071	97.6054	80.2701	86.7386	90.8928	92.5631	89.2926	96.2666	100.609	91.9155	102.345
ILMN_1797728	1862.35	2856.2	1777.93	1416.12	1080.24	1270.24	1409.52	1595.66	849.916	1311.37	1449.42	1085.77	697.037	1280.98	5386.74	2070.71	649.956	1141.04	2884.83	2882.91	2031.83	1755.05	1369.13	1457.1	1537.21	1155.18	1758.6	1135.02	792.15	1998.1	1661.03	4820.72	2902.66	1810.27	3435.57	2007.89	1846.88	1789.78	1285.83	1231.89	1625.55	1458.33	923.916	1054.42	1386.87	1135.07	2621.56	2302.77	1560.81
ILMN_1797731	2119.92	1805.5	352.537	310.413	1478.1	1312.37	337.607	311.685	1986.61	2367.49	591.876	587.191	2708.46	2735.17	732.568	494.698	1987.08	2156.21	852.871	680.191	1558.04	1521.02	1445.3	367.838	572.979	1441.85	1490.41	920.516	1691.92	2460.58	2111.66	456.004	754.667	614.471	429.275	2246.09	2103.99	224.07	259.095	1894.53	1758.93	801.14	1445.68	2074.14	1759.97	1838.93	301.781	352.779	2287.69
ILMN_1797735	190.788	165.213	202.432	260.093	127.418	146.537	147.746	183.661	208.709	131.283	161.11	192.152	208.072	166.483	144.769	195.722	218.903	165.412	144.715	205.636	163.101	177.9	167.006	184.121	172.671	211.124	175.278	135.411	115.138	162.565	150.625	159.319	218.452	146.552	223.283	175.492	167.806	235.338	225.753	199.55	198.818	171.808	200.381	184.819	196.098	184.438	164	198.963	193.03
ILMN_1797738	94.846	97.8671	89.7614	92.8063	97.7322	93.2109	87.675	100.838	92.0372	87.1651	103.181	94.4139	99.9879	88.3846	93.473	92.112	92.7134	92.4513	90.591	102.025	83.3414	87.678	96.789	89.2168	88.7291	95.2712	83.2902	93.051	95.124	90.156	78.5544	94.3582	88.1591	96.1837	91.2946	92.0605	88.1063	92.0035	95.1265	95.125	89.9592	91.9347	98.9887	86.7161	92.9988	82.6994	92.3201	93.5546	100.228
ILMN_1797744	131.191	126.351	112.568	154.804	117.229	114.161	103.333	128.087	134.378	133.074	130.339	114.214	189.155	132.367	121.943	118.163	211.071	132.841	108.469	116.446	112.214	139.073	124.516	112.944	108.971	160.907	109.238	125.512	112.141	109.913	150.625	111.601	103.029	115.618	109.999	117.249	144.304	135.024	131.226	135.378	126.406	152.3	203.905	124.254	120.085	125.606	117.489	119.314	119.958
ILMN_1797753	101.844	105.742	100.603	101.914	102.449	99.5968	116.945	107.678	105.872	102.375	97.4648	93.1198	104.724	99.3058	108.389	107.065	108.416	99.5495	123.845	118.581	105.199	98.4739	96.3839	112.944	103.983	106.882	105.885	123.47	101.999	99.0446	99.1964	96.4112	115.155	94.9622	96.3928	103.79	102.81	108.753	103.299	98.5384	104.302	101.359	104.77	106.234	101.391	94.626	94.7958	107.384	91.9465
ILMN_1797764	97.9968	99.1474	98.0366	100.641	107.944	108.263	130	165.605	100.052	99.5449	108.474	96.4943	95.9833	95.5274	109.241	107.065	101.728	101.91	97.4198	97.2553	102.76	101.303	107.748	104.425	94.5871	95.4395	98.2282	104.3	100.141	112.763	96.1316	99.8186	103.029	99.1099	102.468	136.984	137.35	137.769	147.642	125.885	119.804	108.997	120.709	121.703	117.541	112.392	108.022	139.806	161.71
ILMN_1797776	272.211	269.024	176.61	145.516	123.824	182.82	119.82	120.896	215.14	220.486	229.876	228.301	523.132	244.144	164.181	216.362	505.485	228.25	196.704	160.026	200.383	214.934	172.884	191.262	235.524	179.396	165.102	170.946	188.694	185.741	202.319	130.09	142.795	238.807	111.808	181.662	137.35	145.715	143.804	169.893	161.186	233.445	304.522	192.611	153.953	179.227	123.807	137.679	156.34
ILMN_1797786	91.4818	98.512	100.603	96.0059	89.3159	108.263	86.1613	92.5249	89.7892	93.1856	88.978	98.9171	114.776	90.6468	97.5594	99.7858	97.1235	97.1292	120.795	125.154	91.976	91.1908	97.5753	99.7276	100.367	94.5275	89.1099	170.946	112.141	101.399	109.792	103.153	132.866	89.6225	90.4084	113.127	99.1497	140.255	134.422	106.807	106.234	139.211	131.904	93.397	103.096	101.099	84.9954	99.861	108.751
ILMN_1797793	138.806	204.687	234.428	235.748	233.364	254.422	352.627	275.611	200.737	239.527	169.293	142.51	137.038	168.998	197.239	188.614	122.79	172.441	158.853	164.357	232.279	263.711	212.022	245.024	164.772	119.3	130.257	124.488	119.561	161.511	143.678	189.06	156.681	165.119	168.114	174.476	151.142	189.204	174.484	144.626	154.035	171.808	127.574	162.889	176.585	154.239	206.619	197.231	177.999
ILMN_1797794	105.119	107.79	105.945	103.301	106.595	108.263	119.82	104.54	103.669	111.189	108.474	100.606	102.372	108.885	106.634	112.163	103.947	109.238	106.762	100.479	109.562	106.589	105.078	104.425	102.358	102.081	105.885	109.224	108.481	102.24	111.463	96.4112	108.394	108.925	100.503	110.211	114.063	103.017	105.946	114.363	102.445	107.235	102.269	109.701	98.813	101.623	110.042	114.058	98.5762
ILMN_1797796	98.5965	103.73	103.92	101.265	103.76	103.487	97.4739	104.54	97.2688	92.1732	106.944	97.2974	99.1525	102.415	102.596	104.618	104.683	104.303	95.6696	96.4065	110.491	113.134	100.343	99.0393	91.6583	107.688	103.444	99.8006	90.1794	102.24	102.164	98.1152	97.5244	102.181	97.6313	96.3375	92.0468	92.7754	95.4697	99.6558	93.6036	97.6297	99.9927	107.788	102.077	97.4954	102.638	100.46	103.897
ILMN_1797797	97.3964	100.448	98.0366	94.7023	99.6663	92.0433	103.333	98.7177	106.692	96.2058	96.3734	99.7467	98.3546	99.3058	100.057	103.057	92.0158	99.5495	92.2857	105.042	96.0268	95.0546	106.186	98.4788	87.3634	101.371	97.5779	99.1366	103.056	99.8788	102.973	108.247	103.791	99.8665	91.6639	98.8929	102.225	90.7108	107.334	105.79	101.653	94.8934	106.177	92.2475	101.734	91.8141	98.9944	98.2155	101.851
ILMN_1797804	78.3666	88.0872	79.7622	77.4296	77.2529	82.4744	84.4119	91.2602	88.0855	85.101	85.9641	93.278	80.7653	80.8306	88.6324	92.8292	85.45	80.2717	83.5844	92.8102	84.0528	88.1673	79.3908	88.5327	89.0097	93.2161	77.4106	79.64	82.6578	82.2459	91.2776	80.6994	111.205	84.7905	94.6977	85.51	93.2013	91.721	88.1352	85.7232	90.0686	95.4077	89.5318	89.9141	77.4908	85.5573	78.8765	80.353	91.9465
ILMN_1797806	109.299	101.109	99.2982	97.2827	100.372	104.119	92.6887	92.5249	90.7818	104.497	106.944	98.9171	83.3974	91.2223	108.389	105.393	94.9618	97.9464	101.712	94.8718	83.5142	93.517	98.4332	93.4938	112.23	85.5379	102.582	88.206	98.5128	90.3568	103.834	102.288	85.9274	99.1099	95.5645	91.5873	104.534	105.527	108.008	100.262	98.4958	104.848	99.8904	96.151	86.845	97.3835	98.3947	103.517	91.9465
ILMN_1797808	110.733	114.297	115.066	114.094	123.824	128.467	109.707	110.131	107.5	108.133	110.03	115.221	110.25	111.373	118.595	111.276	116.012	106.805	105.045	114.462	106.937	111.157	105.537	105.237	96.8449	105.242	114.497	107.207	108.481	110.875	105.472	101.458	112.627	111.083	117.526	106.502	111.984	122.585	116.76	116.502	108.094	107.113	109.833	114.486	117.541	100.38	108.022	111.202	123.137
ILMN_1797813	1175.01	1172.23	1322.16	1261.22	986.107	1196.47	1156.23	1251.08	1200.35	1241.28	1984.03	1583.51	1102.59	1100.42	1324.47	1721.9	1199.48	1108.77	1933.37	1452.2	1386.51	1173.21	1187.79	1268.11	2156.11	1242.3	1213.71	2795.21	2377.27	1133.51	1064.72	1589.69	1428.66	2019.44	1344.74	1051.54	866.558	1228.83	1441.55	924.245	1140.21	1219.26	1329.78	1009.23	988.689	972.392	1304.97	1220.05	864.014
ILMN_1797816	90.2865	99.1474	95.3977	100.641	97.7322	92.6303	91.4253	94.4999	87.2145	98.8088	100.258	94.093	107.99	97.8145	100.877	103.057	95.6711	93.6541	95.6696	91.805	92.2786	93.517	99.9779	92.6234	93.394	106.882	90.0712	106.014	95.305	99.9726	104.656	109.848	103.029	97.1383	116.499	94.5991	116.419	105.527	111.283	98.1681	99.5094	114.773	102.462	100.711	99.5528	113.943	120.064	116.042	100.333
ILMN_1797822	681.961	529.449	246.525	242.639	468.374	456.072	314.439	401.281	832.024	701.839	990.758	886.713	1486.56	610.793	449.224	336.131	1669.24	1314.88	2103.22	1692.39	786.173	531.633	496.378	286.698	1012.44	989.986	767.38	1698.52	2386.82	676.973	611.821	156.923	1615.92	996.606	167.213	716.757	548.811	137.769	151.343	759.619	748.809	883.291	1157.13	702.756	686.832	771.692	224.421	228.91	653.3
ILMN_1797827	100.536	102.454	103.305	108.826	101.762	102.842	101.031	103.827	102.257	103.819	98.1438	95.4113	105.564	97.8145	101.729	92.0373	99.473	105.089	105.045	94.1128	106.048	101.771	96.1158	100.471	96.7573	106.882	105.048	109.224	105.674	97.6252	93.2811	103.153	94.1807	96.5923	94.5992	111.157	98.1245	102.101	109.17	97.8067	103.473	97.952	97.7845	99.0702	117.541	98.0356	91.7765	93.9687	97.1355
ILMN_1797828	1209.16	1238.92	1279.38	1302.62	1315.03	1142.47	879.963	911.058	1128.7	999.868	852.686	902.766	849.847	1129.02	1050.68	1230.79	953.814	1249.59	827.443	598.001	828.255	1142.95	1081.86	1249.65	773.496	1224.87	1248.24	1200.08	1175	1263.18	1427.21	1799.92	656.701	844.211	2196.81	1301.05	1272.92	1659.93	1627.39	1371.95	1446.26	1942.98	1578.18	1398.61	1694.79	1409.46	1898.93	1693.9	1321.11
ILMN_1797853	101.844	101.109	97.3892	89.2551	106.595	103.487	103.333	106.847	105.872	103.819	106.126	100.606	95.2036	105.558	135.62	109.619	108.416	99.5495	96.5391	104.308	92.433	100.87	99.445	93.279	99.2881	99.6841	115.459	127.663	109.37	108.927	112.339	126.314	107.636	110.387	121.746	107.418	105.583	114.986	115.51	116.502	99.298	103.072	108.953	97.5355	105.463	94.8614	164	136.595	99.7104
ILMN_1797861	111.533	107.79	96.7546	93.4707	103.76	102.842	97.4739	96.5225	105.872	99.5449	90.1779	97.2974	97.57	103.223	107.503	91.8205	104.683	110.106	99.968	98.8899	104.391	109.281	115.229	106.053	95.028	91.975	97.7386	88.0995	91.6675	92.3376	102.164	95.671	100.724	95.658	94.7964	91.4274	101.93	93.9858	95.9111	86.7298	86.1591	97.952	92.2942	100.4	100.481	96.0609	99.8737	89.9247	89.999
ILMN_1797873	102.523	103.73	105.945	95.3781	103.76	96.9937	95.3886	97.2548	92.6995	104.497	88.978	105.521	93.59	99.3058	91.1459	95.1759	97.1235	99.5495	98.2831	105.803	97.452	96.8421	89.0638	102.026	92.2707	99.7746	105.885	98.846	98.7898	99.4089	97.2863	94.6968	88.948	95.2601	93.2906	98.1715	98.3238	103.54	104.456	101.058	96.7368	89.712	99.396	102.332	103.98	104.692	117.489	108.402	105.459
ILMN_1797875	674.341	599.832	137.03	116.761	497.996	599.659	415.453	218.814	935.03	697.982	1716.68	2652.95	1920.95	658.969	303.806	184.799	2895.84	947.345	3528.95	1578.43	744.324	508.12	696.835	210.281	1949.27	1320.65	924.424	1272.87	1408.98	542.792	507.294	160.957	1713.46	1900.86	193.923	887.953	633.948	147.923	174.484	843.23	740.638	437.616	1255.54	712.956	567.067	852.087	203.627	266.717	564.18
ILMN_1797878	90.9314	93.4215	84.3406	86.8602	88.9418	92.6303	93.3562	85.3241	92.6995	88.2596	91.8294	89.7078	101.575	90.4762	90.3511	91.8205	91.789	84.3067	93.077	98.1029	88.3081	96.0816	92.4503	88.094	79.8883	85.63	92.4443	80.3193	89.5622	81.2445	82.9916	92.634	92.5472	91.8477	98.1301	90.918	95.5647	84.7708	89.4637	87.2363	97.783	93.8617	91.4528	92.5631	88.6045	99.7611	88.7479	89.2926	86.3976
ILMN_1797892	96.0933	95.9583	101.265	91.5368	103.103	101.58	100.295	100.139	94.023	92.4354	98.7782	93.7714	81.4209	95.0516	95.932	95.1759	104.683	99.5495	98.2831	95.6017	93.264	92.1531	82.5709	91.9429	87.5404	96.6732	98.145	87.7813	101.695	88.9053	96.6821	93.2204	89.383	97.228	98.227	95.5899	100.155	95.0908	90.115	90.4088	86.916	89.3758	84.5808	99.5178	95.8361	103.91	96.9392	94.6954	88.7887
ILMN_1797893	556.9	538.818	531.317	551.227	586.199	647.945	802.886	738.461	442.102	408.907	295.08	367.687	507.77	341.288	207.716	258.354	686.566	495.387	334.062	222.322	408.863	358.518	585.941	226.011	309.402	432.711	432.067	246.693	273.915	356.681	375.724	402.052	235.306	308.402	375.478	425.248	413.291	346.687	298.008	575.513	629.253	291.673	462.106	455.872	399.667	543.615	464.58	468.123	607.096
ILMN_1797895	114.74	186.563	123.251	115.848	116.166	144.813	114.545	114.624	115.242	118.375	129.128	120.606	140.956	151.666	111.005	121.682	128.914	141.083	212.02	256.969	152.636	143.977	109.576	104.425	138.357	124.264	128.857	141.986	124.672	124.406	128.117	116.049	327.485	132.35	109.108	143.819	147.074	111.866	103.189	126.983	123.283	111.93	116.675	134.241	123.85	117.754	113.104	114.058	142.593
ILMN_1797897	88.1622	88.1552	86.472	82.3263	87.3346	81.5109	91.0475	90.5488	80.3037	90.6055	80.911	93.278	87.892	84.5072	100.877	89.4512	96.3389	80.929	84.8431	84.6443	78.7774	84.3056	82.0615	82.8773	92.7254	87.7151	90.4537	85.8301	90.1794	85.2354	88.138	88.309	91.3881	85.1198	84.333	87.6495	89.7613	82.2934	92.0274	91.6099	79.7596	74.4172	89.195	82.0529	85.321	86.6582	83.2836	89.3982	91.0958
ILMN_1797903	379.494	391.343	463.388	435.121	399.416	396.313	655.213	654.17	428.751	386.505	755.082	532.903	472.303	325.418	614.511	1133.53	470.27	387.558	569.284	500.241	418.773	399.044	401.759	727.356	756.978	433.559	431.167	928.834	866.677	539.982	478.278	755.561	510.388	662.656	732.913	425.248	418.367	685.196	681.258	511.499	509.023	843.496	764.974	416.798	434.503	520.497	774.259	810.302	394.068
ILMN_1797912	10395.5	9959.14	10294.3	8946.36	9010.72	8990.52	7409.06	7652.21	6188.35	10117	168.361	139.565	4100.62	12463	5394.65	3149.64	2187.03	8205.26	162.207	126.543	13504.5	15835.4	9694.28	8331.11	162.275	6407.21	9294.72	137.412	102.183	9759.62	8650.86	3358.57	122.33	156.12	4642.48	9769.66	9926.29	7061.7	4594.73	6202.79	7019.97	843.496	1922.14	10289.6	10931	5766.85	6594.52	5148.24	11953.7
ILMN_1797925	124.178	116.965	158.318	124.021	117.229	108.263	209.426	217.345	138.104	112.799	104.652	113.301	105.564	138.367	140.737	162.424	122.79	132.841	129.502	130.693	139.857	110.197	118.425	115.803	120.259	102.883	110.883	132.207	115.138	116.872	129.273	146.565	126.608	108.925	142.684	123.894	117.612	152.348	135.925	122.703	128.769	124.174	124.427	120.352	122.681	123.503	133.46	154.668	115.711
ILMN_1797926	115.643	99.1474	110.206	102.604	118.376	100.962	107.196	106.05	104.357	104.497	100.258	112.384	100.791	104.006	104.198	98.2473	108.416	94.5768	90.591	97.2553	95.1635	104.024	110.482	104.425	103.983	106.054	98.0627	100.056	115.138	115.777	98.7945	104.892	98.3571	100.644	94.0346	83.2998	104.252	99.395	89.6817	97.8067	102.245	85.2495	92.6942	108.128	97.8272	98.9328	98.8946	103.988	97.0254
ILMN_1797929	152.85	143.767	153.225	151.161	114.204	110.291	121.508	118.164	186.74	134.887	218.469	171.624	112.508	107.24	108.389	122.941	126.232	118.593	127.452	134.277	130.337	118.733	129.908	115.803	206.486	152.727	142.91	163.617	153.119	144.783	161.08	246.65	125.312	195.775	183.676	139.495	135.913	209.09	208.421	150.76	159.727	184.614	185.78	117.852	111.29	155.022	114.09	139.806	142.593
ILMN_1797933	679.42	675.695	524.494	564.99	706.62	654.844	621.308	555.637	509.651	665.002	1347.02	921.009	593.848	771.235	718.402	1026.64	643.854	824.313	1337.89	1244.53	702.07	690.119	682.052	936.9	1613.51	555.197	605.744	1126.86	987.258	629.261	592.086	725.731	1327.83	1406.92	683.557	606.919	546.761	699.903	660.369	654.292	497.852	722.253	619.913	426.379	569.945	619.85	623.883	566.852	645.234
ILMN_1797942	110.733	105.065	115.066	134.662	128.819	105.476	132.758	114.624	109.856	114.502	121.372	108.925	117.796	110.544	101.729	115.935	105.442	103.531	107.643	102.796	103.598	106.589	109.576	107.774	107.322	117.408	106.718	112.818	112.141	103.314	111.463	98.9614	95.0463	108.925	106.168	104.648	102.515	109.715	101.554	97.3934	95.5945	108.997	91.5626	104.352	104.784	105.009	89.9496	94.9998	115.711
ILMN_1797950	362.714	349.895	475.079	422.347	402.219	376.385	415.453	353.15	370.554	365.317	345.499	323.402	372.604	347.693	315.313	376.697	290.092	288.775	377.714	421.549	367.325	277.919	399.711	438.642	342.009	317.434	372.701	235.37	262.576	370.829	328.536	344.634	447.368	352.503	341.589	327.833	363.338	379.125	368.164	346.171	390.212	343.721	305.237	335.784	348.11	355.351	376.691	388.776	380.441
ILMN_1797954	93.0936	105.065	99.2982	101.914	105.839	109.615	100.295	98.7177	99.3669	107.364	115.553	89.6243	103.179	100.882	103.42	98.9944	95.6711	110.939	101.712	90.7039	94.0858	92.6108	111.365	106.886	103.127	102.081	102.582	104.3	102.352	104.361	98.9564	100.649	104.537	100.644	102.468	97.2656	104.053	95.7657	99.7178	108.792	96.5233	99.0807	102.269	101.15	99.5528	102.053	98.594	102.246	105.459
ILMN_1797964	266.814	235.415	292.58	262.453	270.502	278.453	264.351	292.565	281.916	233.023	376.782	367.687	315.7	281.462	388.011	265.259	348.813	256.449	362.547	423.295	303.669	286.691	273.061	229.247	383.886	278.447	251.798	276.769	338.437	234	264.154	253.986	464.394	419.111	260.954	253.081	248.24	293.451	382.111	228.989	271.752	273.952	300.194	278.585	265.65	232.872	351.909	420.715	241.315
ILMN_1797965	92.5071	108.476	92.9796	103.971	103.76	96.9937	109.707	99.4291	91.415	101.635	88.5069	95.7649	102.372	100.1	131.626	103.87	108.416	95.5421	101.712	101.271	107.853	115.075	96.8949	105.237	102.358	98.7212	106.718	104.642	108.481	119.18	113.16	117.046	108.394	100.644	109.108	105.573	106.732	118.588	107.097	110.638	109.875	99.7923	103.537	102.906	129.1	105.009	126.45	91.2206	107.638
ILMN_1797971	103.835	98.512	94.1282	99.9941	95.756	92.6303	99.5927	95.2058	98.6673	101.635	100.989	102.221	100.791	103.223	93.473	95.1759	94.9618	99.5495	98.2831	102.796	102.76	98.7348	98.5265	95.7759	96.1037	96.9323	101.002	92.5123	104.829	107.034	101.406	100.649	94.1807	97.228	96.2022	99.3216	100.361	103.661	100.362	103.34	95.8928	108.099	91.1185	107.788	96.0376	97.931	90.4832	99.66	95.0897
ILMN_1797972	129.348	139.479	126.284	180.084	143.083	131.562	142.033	136.887	116.294	150.539	131.549	116.327	119.241	114.073	123.021	125.69	128.914	139.925	144.715	155.748	121.987	110.197	136.69	136.159	124.491	129.688	127.388	122.376	120.748	120.357	125.731	117.046	140.477	118.913	139.235	135.664	130.057	128.336	154.805	126.983	138.458	126.438	129.736	135.542	126.45	143.711	137.475	123.808	114.504
ILMN_1797974	774.911	905.965	1124.31	1292.27	782.741	883.711	485.912	572.357	731.988	959.406	430.122	495.577	433.716	972.79	744.995	632.401	322.804	640.194	205.961	321.908	981.653	1055.24	862.9	1016.45	388.239	602.471	742.27	345.716	286.281	651.824	564.074	469.082	263.723	419.111	483.052	552.272	544.712	305.826	271.759	492.535	444.136	523.821	404.74	741.332	709.344	432.483	453.951	385.167	737.903
ILMN_1797975	106.462	111.981	96.0787	88.8263	95.107	96.9937	93.3562	95.2058	114.189	118.375	93.6331	109.797	145.88	103.223	87.7552	96.6795	131.347	112.627	148.148	128.649	108.709	104.798	114.305	90.2893	105.637	152.727	119.8	146.36	173.571	98.4372	121.045	103.153	119.836	90.4188	95.6555	111.157	131.476	92.1907	89.0265	141.998	125.669	94.794	128.309	113.465	129.1	142.859	96.0273	106.41	98.3777
ILMN_1797988	107.912	109.146	109.47	92.8063	117.229	116.849	108.031	103.104	114.189	116.396	97.0181	89.8741	113.991	114.073	103.42	103.87	119.289	115.457	135.257	138.308	112.214	115.075	124.516	102.797	104.808	124.264	117.556	137.412	144.928	118.052	108.924	93.7181	136.797	103.678	95.836	106.502	103.014	95.0908	98.1323	111.647	114.938	98.2609	98.8859	105.093	117.541	107.719	112.105	105.535	102.447
ILMN_1798000	94.846	94.028	89.1248	97.2827	94.4403	89.2079	92.063	93.8058	94.023	90.6809	93.8444	89.0303	85.3844	87.6792	94.2788	88.2938	86.4872	94.3935	90.591	101.271	86.5329	91.2769	86.3116	84.6902	97.7521	99.1147	92.1801	84.226	87.2985	80.8383	97.2863	94.0336	89.383	91.2007	91.1991	96.5962	90.7653	86.5754	92.9123	99.3562	93.8003	92.8878	100.712	87.404	97.396	99.1356	91.3001	93.8644	90.9929
ILMN_1798006	138.806	121.353	325.773	431.632	201.43	149.913	554.779	676.55	188.097	180.761	406.298	435.576	148.336	143.802	188.552	124.282	155.386	137.329	195.861	559.957	167.894	182.157	172.884	605.321	366.095	184.071	149.088	433.594	346.856	150.156	182.561	1153.18	621.88	393.941	1006.88	207.219	240.025	105.527	109.17	139.345	126.406	295.804	261.289	134.241	152.891	139.489	220.541	158.477	212.299
ILMN_1798014	182.705	176.954	161.581	173.632	154.047	158.946	215.47	189.434	158.439	174.491	211.782	182.784	170.664	178.488	182.637	157.877	149.769	166.591	188.964	240.235	192.121	179.337	164.59	173.404	239.446	175.573	171.973	185.266	176.722	172.02	162.962	201.468	208.781	226.932	207.386	175.492	175.276	235.338	222.884	175.542	176.433	189.754	176.578	176.598	189.569	179.227	229.22	191.216	218.466
ILMN_1798030	205.316	210.931	383.449	429.307	250.295	268.454	282.592	377.761	234.183	277.891	465.293	471.526	275.954	213.821	315.313	353.748	318.295	285.593	986.925	899.161	256.812	231.265	247.56	253.562	515.123	251.558	283.729	377.681	320.555	269.918	295.921	443.67	859.219	465.971	472.527	218.534	208.692	213.925	241.222	263.318	302.996	498.225	465.865	219.567	214.702	256.723	353.805	359.864	204.808
ILMN_1798037	107.152	99.7863	96.7546	105.276	102.449	111.762	99.5927	101.573	102.257	96.0516	103.941	92.1526	109.526	104.773	92.6448	101.41	101.728	104.303	85.6468	94.8718	101.005	101.862	96.5807	102.797	101.558	93.3843	102.302	92.5123	100.355	94.4025	111.463	92.634	102.257	93.2279	91.1022	103.79	100.256	92.9761	97.725	95.0152	95.5945	89.4872	91.3421	93.7007	87.7957	96.2666	102.737	97.101	96.5818
ILMN_1798038	105.821	109.146	103.305	115.848	109.4	106.898	110.581	100.838	112.401	97.4558	110.03	101.414	110.25	100.882	111.005	102.228	106.918	101.91	108.469	108.885	106.048	109.281	108.638	100.471	100.367	99.4289	112.633	101.55	116.238	107.98	102.164	115.142	111.205	102.951	122.812	103.79	110.899	105.527	104.363	107.812	104.128	124.174	106.368	113.465	108.362	112.835	103.633	110.273	117.04
[truncated: 22,849 more rows]
[truncated: 20 more columns]
