# Supplementary material for: Increased CDCA2 Level Was Related to Poor Prognosis in Hepatocellular Carcinoma and Associated With Up-Regulation of Immune Checkpoints
Source: Front Med (Lausanne). 2022 Mar 7;8:773724. doi: 10.3389/fmed.2021.773724 (PMC8964461; doi:10.3389/fmed.2021.773724)
Supplement: Supplementary file 9 [file Table_7.XLSX]

## Sheet: Sheet1
!Series_title	Gene expression profiling in paired human hepatocellular carcinoma and liver parenchyma biopsies and normal liver biopsies.
!Series_geo_accession	GSE64041
!Series_status	Public on May 01 2016
!Series_submission_date	Dec 10 2014
!Series_last_update_date	Jul 26 2018
!Series_pubmed_id	27499918
!Series_summary	Hepatocellular carcinoma (HCC) is a heterogeneous disease, and despite considerable research efforts, no molecular classification of HCC has been introduced in clinical practice. The existing molecular classification systems were established using resected tumors, which introduces a selection bias towards patients without liver cirrhosis and with early stage HCCs. So far, these classification sys…
!Series_overall_design	60 biopsy pairs from hepatocellular carcinoma patients (1 biopsy of the tumor and 1 biopsy of the non-tumor liver from each patient), 5 normal liver biopsies
!Series_type	Expression profiling by array
!Series_contributor	Zuzanna,,Makowska
!Series_contributor	Markus,H,Heim
!Series_sample_id	GSM2052455 GSM2052456 GSM2052457 GSM2052458 GSM2052459 GSM2052460 GSM2052461 GSM2052462 GSM2052463 GSM2052464 GSM2052465 GSM2052466 GSM2052467 GSM2052468 GSM2052469 GSM2052470 GSM2052471 GSM2052472 GSM2052473 GSM2052474 GSM2052475 GSM2052476 GSM2052477 GSM2052478 GSM2052479 GSM2052480 GSM2052481 GSM2052482 GSM2052483 GSM2052484 GSM2052485 GSM2052486 GSM2052487 GSM2052488 GSM2052489 GSM2052490 GSM…
!Series_contact_name	Zuzanna,,Makowska
!Series_contact_laboratory	Hepatology
!Series_contact_department	Biomedicine
!Series_contact_institute	University of Basel
!Series_contact_address	Hebelstrasse 20
!Series_contact_city	Basel
!Series_contact_zip/postal_code	4031
!Series_contact_country	Switzerland
!Series_supplementary_file	ftp://ftp.ncbi.nlm.nih.gov/geo/series/GSE64nnn/GSE64041/suppl/GSE64041_RAW.tar
!Series_platform_id	GPL6244
!Series_platform_taxid	9606
!Series_sample_taxid	9606
!Series_relation	BioProject: https://www.ncbi.nlm.nih.gov/bioproject/PRJNA269951
!Sample_title	normal1	normal2	normal3	normal4	normal5	patient 1 non-tumor	patient 1 tumor	patient 2 non-tumor	patient 2 tumor	patient 3 non-tumor	patient 3 tumor	patient 4 non-tumor	patient 4 tumor	patient 5 non-tumor	patient 5 tumor	patient 6 non-tumor	patient 6 tumor	patient 7 non-tumor	patient 7 tumor	patient 8 non-tumor	patient 8 tumor	patient 9 non-tumor	patient 9 tumor	patient 10 non-tumor	patient 10 tumor	patient 11 non-tumor	patient 11 tumor	patient 12 non-tumor	patient 12 tumor	patient 13 non-tumor	patient 13 tumor	patient 14 non-tumor	patient 14 tumor	patient 15 non-tumor	patient 15 tumor	patient 16 non-tumor	patient 16 tumor	patient 17 non-tumor	patient 17 tumor	patient 18 non-tumor	patient 18 tumor	patient 19 non-tumor	patient 19 tumor	patient 20 non-tumor	patient 20 tumor	patient 21 non-tumor	patient 21 tumor	patient 22 non-tumor	patient 22 tumor
!Sample_geo_accession	GSM2052455	GSM2052456	GSM2052457	GSM2052458	GSM2052459	GSM2052460	GSM2052461	GSM2052462	GSM2052463	GSM2052464	GSM2052465	GSM2052466	GSM2052467	GSM2052468	GSM2052469	GSM2052470	GSM2052471	GSM2052472	GSM2052473	GSM2052474	GSM2052475	GSM2052476	GSM2052477	GSM2052478	GSM2052479	GSM2052480	GSM2052481	GSM2052482	GSM2052483	GSM2052484	GSM2052485	GSM2052486	GSM2052487	GSM2052488	GSM2052489	GSM2052490	GSM2052491	GSM2052492	GSM2052493	GSM2052494	GSM2052495	GSM2052496	GSM2052497	GSM2052498	GSM2052499	GSM2052500	GSM2052501	GSM2052502	GSM2052503
!Sample_status	Public on May 01 2016	Public on May 01 2016	Public on May 01 2016	Public on May 01 2016	Public on May 01 2016	Public on May 01 2016	Public on May 01 2016	Public on May 01 2016	Public on May 01 2016	Public on May 01 2016	Public on May 01 2016	Public on May 01 2016	Public on May 01 2016	Public on May 01 2016	Public on May 01 2016	Public on May 01 2016	Public on May 01 2016	Public on May 01 2016	Public on May 01 2016	Public on May 01 2016	Public on May 01 2016	Public on May 01 2016	Public on May 01 2016	Public on May 01 2016	Public on May 01 2016	Public on May 01 2016	Public on May 01 2016	Public on May 01 2016	Public on May 01 2016	Public on May 01 2016	Public on May 01 2016	Public on May 01 2016	Public on May 01 2016	Public on May 01 2016	Public on May 01 2016	Public on May 01 2016	Public on May 01 2016	Public on May 01 2016	Public on May 01 2016	Public on May 01 2016	Public on May 01 2016	Public on May 01 2016	Public on May 01 2016	Public on May 01 2016	Public on May 01 2016	Public on May 01 2016	Public on May 01 2016	Public on May 01 2016	Public on May 01 2016
!Sample_submission_date	Feb 02 2016	Feb 02 2016	Feb 02 2016	Feb 02 2016	Feb 02 2016	Feb 02 2016	Feb 02 2016	Feb 02 2016	Feb 02 2016	Feb 02 2016	Feb 02 2016	Feb 02 2016	Feb 02 2016	Feb 02 2016	Feb 02 2016	Feb 02 2016	Feb 02 2016	Feb 02 2016	Feb 02 2016	Feb 02 2016	Feb 02 2016	Feb 02 2016	Feb 02 2016	Feb 02 2016	Feb 02 2016	Feb 02 2016	Feb 02 2016	Feb 02 2016	Feb 02 2016	Feb 02 2016	Feb 02 2016	Feb 02 2016	Feb 02 2016	Feb 02 2016	Feb 02 2016	Feb 02 2016	Feb 02 2016	Feb 02 2016	Feb 02 2016	Feb 02 2016	Feb 02 2016	Feb 02 2016	Feb 02 2016	Feb 02 2016	Feb 02 2016	Feb 02 2016	Feb 02 2016	Feb 02 2016	Feb 02 2016
!Sample_last_update_date	May 01 2016	May 01 2016	May 01 2016	May 01 2016	May 01 2016	May 01 2016	May 01 2016	May 01 2016	May 01 2016	May 01 2016	May 01 2016	May 01 2016	May 01 2016	May 01 2016	May 01 2016	May 01 2016	May 01 2016	May 01 2016	May 01 2016	May 01 2016	May 01 2016	May 01 2016	May 01 2016	May 01 2016	May 01 2016	May 01 2016	May 01 2016	May 01 2016	May 01 2016	May 01 2016	May 01 2016	May 01 2016	May 01 2016	May 01 2016	May 01 2016	May 01 2016	May 01 2016	May 01 2016	May 01 2016	May 01 2016	May 01 2016	May 01 2016	May 01 2016	May 01 2016	May 01 2016	May 01 2016	May 01 2016	May 01 2016	May 01 2016
!Sample_type	RNA	RNA	RNA	RNA	RNA	RNA	RNA	RNA	RNA	RNA	RNA	RNA	RNA	RNA	RNA	RNA	RNA	RNA	RNA	RNA	RNA	RNA	RNA	RNA	RNA	RNA	RNA	RNA	RNA	RNA	RNA	RNA	RNA	RNA	RNA	RNA	RNA	RNA	RNA	RNA	RNA	RNA	RNA	RNA	RNA	RNA	RNA	RNA	RNA
!Sample_channel_count	1	1	1	1	1	1	1	1	1	1	1	1	1	1	1	1	1	1	1	1	1	1	1	1	1	1	1	1	1	1	1	1	1	1	1	1	1	1	1	1	1	1	1	1	1	1	1	1	1
!Sample_source_name_ch1	normal liver biopsy	normal liver biopsy	normal liver biopsy	normal liver biopsy	normal liver biopsy	liver parenchyma biopsy from hepatocellular carcinoma patient	tumor biopsy from hepatocellular carcinoma patient	liver parenchyma biopsy from hepatocellular carcinoma patient	tumor biopsy from hepatocellular carcinoma patient	liver parenchyma biopsy from hepatocellular carcinoma patient	tumor biopsy from hepatocellular carcinoma patient	liver parenchyma biopsy from hepatocellular carcinoma patient	tumor biopsy from hepatocellular carcinoma patient	liver parenchyma biopsy from hepatocellular carcinoma patient	tumor biopsy from hepatocellular carcinoma patient	liver parenchyma biopsy from hepatocellular carcinoma patient	tumor biopsy from hepatocellular carcinoma patient	liver parenchyma biopsy from hepatocellular carcinoma patient	tumor biopsy from hepatocellular carcinoma patient	liver parenchyma biopsy from hepatocellular carcinoma patient	tumor biopsy from hepatocellular carcinoma patient	liver parenchyma biopsy from hepatocellular carcinoma patient	tumor biopsy from hepatocellular carcinoma patient	liver parenchyma biopsy from hepatocellular carcinoma patient	tumor biopsy from hepatocellular carcinoma patient	liver parenchyma biopsy from hepatocellular carcinoma patient	tumor biopsy from hepatocellular carcinoma patient	liver parenchyma biopsy from hepatocellular carcinoma patient	tumor biopsy from hepatocellular carcinoma patient	liver parenchyma biopsy from hepatocellular carcinoma patient	tumor biopsy from hepatocellular carcinoma patient	liver parenchyma biopsy from hepatocellular carcinoma patient	tumor biopsy from hepatocellular carcinoma patient	liver parenchyma biopsy from hepatocellular carcinoma patient	tumor biopsy from hepatocellular carcinoma patient	liver parenchyma biopsy from hepatocellular carcinoma patient	tumor biopsy from hepatocellular carcinoma patient	liver parenchyma biopsy from hepatocellular carcinoma patient	tumor biopsy from hepatocellular carcinoma patient	liver parenchyma biopsy from hepatocellular carcinoma patient	tumor biopsy from hepatocellular carcinoma patient	liver parenchyma biopsy from hepatocellular carcinoma patient	tumor biopsy from hepatocellular carcinoma patient	liver parenchyma biopsy from hepatocellular carcinoma patient	tumor biopsy from hepatocellular carcinoma patient	liver parenchyma biopsy from hepatocellular carcinoma patient	tumor biopsy from hepatocellular carcinoma patient	liver parenchyma biopsy from hepatocellular carcinoma patient	tumor biopsy from hepatocellular carcinoma patient
!Sample_organism_ch1	Homo sapiens	Homo sapiens	Homo sapiens	Homo sapiens	Homo sapiens	Homo sapiens	Homo sapiens	Homo sapiens	Homo sapiens	Homo sapiens	Homo sapiens	Homo sapiens	Homo sapiens	Homo sapiens	Homo sapiens	Homo sapiens	Homo sapiens	Homo sapiens	Homo sapiens	Homo sapiens	Homo sapiens	Homo sapiens	Homo sapiens	Homo sapiens	Homo sapiens	Homo sapiens	Homo sapiens	Homo sapiens	Homo sapiens	Homo sapiens	Homo sapiens	Homo sapiens	Homo sapiens	Homo sapiens	Homo sapiens	Homo sapiens	Homo sapiens	Homo sapiens	Homo sapiens	Homo sapiens	Homo sapiens	Homo sapiens	Homo sapiens	Homo sapiens	Homo sapiens	Homo sapiens	Homo sapiens	Homo sapiens	Homo sapiens
!Sample_characteristics_ch1	tissue: liver	tissue: liver	tissue: liver	tissue: liver	tissue: liver	tissue: liver parenchyma	tissue: tumor	tissue: liver parenchyma	tissue: tumor	tissue: liver parenchyma	tissue: tumor	tissue: liver parenchyma	tissue: tumor	tissue: liver parenchyma	tissue: tumor	tissue: liver parenchyma	tissue: tumor	tissue: liver parenchyma	tissue: tumor	tissue: liver parenchyma	tissue: tumor	tissue: liver parenchyma	tissue: tumor	tissue: liver parenchyma	tissue: tumor	tissue: liver parenchyma	tissue: tumor	tissue: liver parenchyma	tissue: tumor	tissue: liver parenchyma	tissue: tumor	tissue: liver parenchyma	tissue: tumor	tissue: liver parenchyma	tissue: tumor	tissue: liver parenchyma	tissue: tumor	tissue: liver parenchyma	tissue: tumor	tissue: liver parenchyma	tissue: tumor	tissue: liver parenchyma	tissue: tumor	tissue: liver parenchyma	tissue: tumor	tissue: liver parenchyma	tissue: tumor	tissue: liver parenchyma	tissue: tumor
!Sample_characteristics_ch1	disease state: normal	disease state: normal	disease state: normal	disease state: normal	disease state: normal	disease state: hepatocellular carcinoma patient	disease state: hepatocellular carcinoma patient	disease state: hepatocellular carcinoma patient	disease state: hepatocellular carcinoma patient	disease state: hepatocellular carcinoma patient	disease state: hepatocellular carcinoma patient	disease state: hepatocellular carcinoma patient	disease state: hepatocellular carcinoma patient	disease state: hepatocellular carcinoma patient	disease state: hepatocellular carcinoma patient	disease state: hepatocellular carcinoma patient	disease state: hepatocellular carcinoma patient	disease state: hepatocellular carcinoma patient	disease state: hepatocellular carcinoma patient	disease state: hepatocellular carcinoma patient	disease state: hepatocellular carcinoma patient	disease state: hepatocellular carcinoma patient	disease state: hepatocellular carcinoma patient	disease state: hepatocellular carcinoma patient	disease state: hepatocellular carcinoma patient	disease state: hepatocellular carcinoma patient	disease state: hepatocellular carcinoma patient	disease state: hepatocellular carcinoma patient	disease state: hepatocellular carcinoma patient	disease state: hepatocellular carcinoma patient	disease state: hepatocellular carcinoma patient	disease state: hepatocellular carcinoma patient	disease state: hepatocellular carcinoma patient	disease state: hepatocellular carcinoma patient	disease state: hepatocellular carcinoma patient	disease state: hepatocellular carcinoma patient	disease state: hepatocellular carcinoma patient	disease state: hepatocellular carcinoma patient	disease state: hepatocellular carcinoma patient	disease state: hepatocellular carcinoma patient	disease state: hepatocellular carcinoma patient	disease state: hepatocellular carcinoma patient	disease state: hepatocellular carcinoma patient	disease state: hepatocellular carcinoma patient	disease state: hepatocellular carcinoma patient	disease state: hepatocellular carcinoma patient	disease state: hepatocellular carcinoma patient	disease state: hepatocellular carcinoma patient	disease state: hepatocellular carcinoma patient
!Sample_molecule_ch1	total RNA	total RNA	total RNA	total RNA	total RNA	total RNA	total RNA	total RNA	total RNA	total RNA	total RNA	total RNA	total RNA	total RNA	total RNA	total RNA	total RNA	total RNA	total RNA	total RNA	total RNA	total RNA	total RNA	total RNA	total RNA	total RNA	total RNA	total RNA	total RNA	total RNA	total RNA	total RNA	total RNA	total RNA	total RNA	total RNA	total RNA	total RNA	total RNA	total RNA	total RNA	total RNA	total RNA	total RNA	total RNA	total RNA	total RNA	total RNA	total RNA
!Sample_extract_protocol_ch1	Total RNA was extracted using Qiazol reagent and RNAeasy Mini Kit (Qiagen) according to the manufacturer鈥檚 instructions.	Total RNA was extracted using Qiazol reagent and RNAeasy Mini Kit (Qiagen) according to the manufacturer鈥檚 instructions.	Total RNA was extracted using Qiazol reagent and RNAeasy Mini Kit (Qiagen) according to the manufacturer鈥檚 instructions.	Total RNA was extracted using Qiazol reagent and RNAeasy Mini Kit (Qiagen) according to the manufacturer鈥檚 instructions.	Total RNA was extracted using Qiazol reagent and RNAeasy Mini Kit (Qiagen) according to the manufacturer鈥檚 instructions.	Total RNA was extracted using Qiazol reagent and RNAeasy Mini Kit (Qiagen) according to the manufacturer鈥檚 instructions.	Total RNA was extracted using Qiazol reagent and RNAeasy Mini Kit (Qiagen) according to the manufacturer鈥檚 instructions.	Total RNA was extracted using Qiazol reagent and RNAeasy Mini Kit (Qiagen) according to the manufacturer鈥檚 instructions.	Total RNA was extracted using Qiazol reagent and RNAeasy Mini Kit (Qiagen) according to the manufacturer鈥檚 instructions.	Total RNA was extracted using Qiazol reagent and RNAeasy Mini Kit (Qiagen) according to the manufacturer鈥檚 instructions.	Total RNA was extracted using Qiazol reagent and RNAeasy Mini Kit (Qiagen) according to the manufacturer鈥檚 instructions.	Total RNA was extracted using Qiazol reagent and RNAeasy Mini Kit (Qiagen) according to the manufacturer鈥檚 instructions.	Total RNA was extracted using Qiazol reagent and RNAeasy Mini Kit (Qiagen) according to the manufacturer鈥檚 instructions.	Total RNA was extracted using Qiazol reagent and RNAeasy Mini Kit (Qiagen) according to the manufacturer鈥檚 instructions.	Total RNA was extracted using Qiazol reagent and RNAeasy Mini Kit (Qiagen) according to the manufacturer鈥檚 instructions.	Total RNA was extracted using Qiazol reagent and RNAeasy Mini Kit (Qiagen) according to the manufacturer鈥檚 instructions.	Total RNA was extracted using Qiazol reagent and RNAeasy Mini Kit (Qiagen) according to the manufacturer鈥檚 instructions.	Total RNA was extracted using Qiazol reagent and RNAeasy Mini Kit (Qiagen) according to the manufacturer鈥檚 instructions.	Total RNA was extracted using Qiazol reagent and RNAeasy Mini Kit (Qiagen) according to the manufacturer鈥檚 instructions.	Total RNA was extracted using Qiazol reagent and RNAeasy Mini Kit (Qiagen) according to the manufacturer鈥檚 instructions.	Total RNA was extracted using Qiazol reagent and RNAeasy Mini Kit (Qiagen) according to the manufacturer鈥檚 instructions.	Total RNA was extracted using Qiazol reagent and RNAeasy Mini Kit (Qiagen) according to the manufacturer鈥檚 instructions.	Total RNA was extracted using Qiazol reagent and RNAeasy Mini Kit (Qiagen) according to the manufacturer鈥檚 instructions.	Total RNA was extracted using Qiazol reagent and RNAeasy Mini Kit (Qiagen) according to the manufacturer鈥檚 instructions.	Total RNA was extracted using Qiazol reagent and RNAeasy Mini Kit (Qiagen) according to the manufacturer鈥檚 instructions.	Total RNA was extracted using Qiazol reagent and RNAeasy Mini Kit (Qiagen) according to the manufacturer鈥檚 instructions.	Total RNA was extracted using Qiazol reagent and RNAeasy Mini Kit (Qiagen) according to the manufacturer鈥檚 instructions.	Total RNA was extracted using Qiazol reagent and RNAeasy Mini Kit (Qiagen) according to the manufacturer鈥檚 instructions.	Total RNA was extracted using Qiazol reagent and RNAeasy Mini Kit (Qiagen) according to the manufacturer鈥檚 instructions.	Total RNA was extracted using Qiazol reagent and RNAeasy Mini Kit (Qiagen) according to the manufacturer鈥檚 instructions.	Total RNA was extracted using Qiazol reagent and RNAeasy Mini Kit (Qiagen) according to the manufacturer鈥檚 instructions.	Total RNA was extracted using Qiazol reagent and RNAeasy Mini Kit (Qiagen) according to the manufacturer鈥檚 instructions.	Total RNA was extracted using Qiazol reagent and RNAeasy Mini Kit (Qiagen) according to the manufacturer鈥檚 instructions.	Total RNA was extracted using Qiazol reagent and RNAeasy Mini Kit (Qiagen) according to the manufacturer鈥檚 instructions.	Total RNA was extracted using Qiazol reagent and RNAeasy Mini Kit (Qiagen) according to the manufacturer鈥檚 instructions.	Total RNA was extracted using Qiazol reagent and RNAeasy Mini Kit (Qiagen) according to the manufacturer鈥檚 instructions.	Total RNA was extracted using Qiazol reagent and RNAeasy Mini Kit (Qiagen) according to the manufacturer鈥檚 instructions.	Total RNA was extracted using Qiazol reagent and RNAeasy Mini Kit (Qiagen) according to the manufacturer鈥檚 instructions.	Total RNA was extracted using Qiazol reagent and RNAeasy Mini Kit (Qiagen) according to the manufacturer鈥檚 instructions.	Total RNA was extracted using Qiazol reagent and RNAeasy Mini Kit (Qiagen) according to the manufacturer鈥檚 instructions.	Total RNA was extracted using Qiazol reagent and RNAeasy Mini Kit (Qiagen) according to the manufacturer鈥檚 instructions.	Total RNA was extracted using Qiazol reagent and RNAeasy Mini Kit (Qiagen) according to the manufacturer鈥檚 instructions.	Total RNA was extracted using Qiazol reagent and RNAeasy Mini Kit (Qiagen) according to the manufacturer鈥檚 instructions.	Total RNA was extracted using Qiazol reagent and RNAeasy Mini Kit (Qiagen) according to the manufacturer鈥檚 instructions.	Total RNA was extracted using Qiazol reagent and RNAeasy Mini Kit (Qiagen) according to the manufacturer鈥檚 instructions.	Total RNA was extracted using Qiazol reagent and RNAeasy Mini Kit (Qiagen) according to the manufacturer鈥檚 instructions.	Total RNA was extracted using Qiazol reagent and RNAeasy Mini Kit (Qiagen) according to the manufacturer鈥檚 instructions.	Total RNA was extracted using Qiazol reagent and RNAeasy Mini Kit (Qiagen) according to the manufacturer鈥檚 instructions.	Total RNA was extracted using Qiazol reagent and RNAeasy Mini Kit (Qiagen) according to the manufacturer鈥檚 instructions.
!Sample_label_ch1	biotin	biotin	biotin	biotin	biotin	biotin	biotin	biotin	biotin	biotin	biotin	biotin	biotin	biotin	biotin	biotin	biotin	biotin	biotin	biotin	biotin	biotin	biotin	biotin	biotin	biotin	biotin	biotin	biotin	biotin	biotin	biotin	biotin	biotin	biotin	biotin	biotin	biotin	biotin	biotin	biotin	biotin	biotin	biotin	biotin	biotin	biotin	biotin	biotin
!Sample_label_protocol_ch1	Total RNA, 250 ng, was reverse transcribed and biotinylated with the whole-transcript Expression Kit (Ambion) and whole transcript Terminal Labeling Kit (Affymetrix) according to the manufacturer鈥檚 instructions.	Total RNA, 250 ng, was reverse transcribed and biotinylated with the whole-transcript Expression Kit (Ambion) and whole transcript Terminal Labeling Kit (Affymetrix) according to the manufacturer鈥檚 instructions.	Total RNA, 250 ng, was reverse transcribed and biotinylated with the whole-transcript Expression Kit (Ambion) and whole transcript Terminal Labeling Kit (Affymetrix) according to the manufacturer鈥檚 instructions.	Total RNA, 250 ng, was reverse transcribed and biotinylated with the whole-transcript Expression Kit (Ambion) and whole transcript Terminal Labeling Kit (Affymetrix) according to the manufacturer鈥檚 instructions.	Total RNA, 250 ng, was reverse transcribed and biotinylated with the whole-transcript Expression Kit (Ambion) and whole transcript Terminal Labeling Kit (Affymetrix) according to the manufacturer鈥檚 instructions.	Total RNA, 250 ng, was reverse transcribed and biotinylated with the whole-transcript Expression Kit (Ambion) and whole transcript Terminal Labeling Kit (Affymetrix) according to the manufacturer鈥檚 instructions.	Total RNA, 250 ng, was reverse transcribed and biotinylated with the whole-transcript Expression Kit (Ambion) and whole transcript Terminal Labeling Kit (Affymetrix) according to the manufacturer鈥檚 instructions.	Total RNA, 250 ng, was reverse transcribed and biotinylated with the whole-transcript Expression Kit (Ambion) and whole transcript Terminal Labeling Kit (Affymetrix) according to the manufacturer鈥檚 instructions.	Total RNA, 250 ng, was reverse transcribed and biotinylated with the whole-transcript Expression Kit (Ambion) and whole transcript Terminal Labeling Kit (Affymetrix) according to the manufacturer鈥檚 instructions.	Total RNA, 250 ng, was reverse transcribed and biotinylated with the whole-transcript Expression Kit (Ambion) and whole transcript Terminal Labeling Kit (Affymetrix) according to the manufacturer鈥檚 instructions.	Total RNA, 250 ng, was reverse transcribed and biotinylated with the whole-transcript Expression Kit (Ambion) and whole transcript Terminal Labeling Kit (Affymetrix) according to the manufacturer鈥檚 instructions.	Total RNA, 250 ng, was reverse transcribed and biotinylated with the whole-transcript Expression Kit (Ambion) and whole transcript Terminal Labeling Kit (Affymetrix) according to the manufacturer鈥檚 instructions.	Total RNA, 250 ng, was reverse transcribed and biotinylated with the whole-transcript Expression Kit (Ambion) and whole transcript Terminal Labeling Kit (Affymetrix) according to the manufacturer鈥檚 instructions.	Total RNA, 250 ng, was reverse transcribed and biotinylated with the whole-transcript Expression Kit (Ambion) and whole transcript Terminal Labeling Kit (Affymetrix) according to the manufacturer鈥檚 instructions.	Total RNA, 250 ng, was reverse transcribed and biotinylated with the whole-transcript Expression Kit (Ambion) and whole transcript Terminal Labeling Kit (Affymetrix) according to the manufacturer鈥檚 instructions.	Total RNA, 250 ng, was reverse transcribed and biotinylated with the whole-transcript Expression Kit (Ambion) and whole transcript Terminal Labeling Kit (Affymetrix) according to the manufacturer鈥檚 instructions.	Total RNA, 250 ng, was reverse transcribed and biotinylated with the whole-transcript Expression Kit (Ambion) and whole transcript Terminal Labeling Kit (Affymetrix) according to the manufacturer鈥檚 instructions.	Total RNA, 250 ng, was reverse transcribed and biotinylated with the whole-transcript Expression Kit (Ambion) and whole transcript Terminal Labeling Kit (Affymetrix) according to the manufacturer鈥檚 instructions.	Total RNA, 250 ng, was reverse transcribed and biotinylated with the whole-transcript Expression Kit (Ambion) and whole transcript Terminal Labeling Kit (Affymetrix) according to the manufacturer鈥檚 instructions.	Total RNA, 250 ng, was reverse transcribed and biotinylated with the whole-transcript Expression Kit (Ambion) and whole transcript Terminal Labeling Kit (Affymetrix) according to the manufacturer鈥檚 instructions.	Total RNA, 250 ng, was reverse transcribed and biotinylated with the whole-transcript Expression Kit (Ambion) and whole transcript Terminal Labeling Kit (Affymetrix) according to the manufacturer鈥檚 instructions.	Total RNA, 250 ng, was reverse transcribed and biotinylated with the whole-transcript Expression Kit (Ambion) and whole transcript Terminal Labeling Kit (Affymetrix) according to the manufacturer鈥檚 instructions.	Total RNA, 250 ng, was reverse transcribed and biotinylated with the whole-transcript Expression Kit (Ambion) and whole transcript Terminal Labeling Kit (Affymetrix) according to the manufacturer鈥檚 instructions.	Total RNA, 250 ng, was reverse transcribed and biotinylated with the whole-transcript Expression Kit (Ambion) and whole transcript Terminal Labeling Kit (Affymetrix) according to the manufacturer鈥檚 instructions.	Total RNA, 250 ng, was reverse transcribed and biotinylated with the whole-transcript Expression Kit (Ambion) and whole transcript Terminal Labeling Kit (Affymetrix) according to the manufacturer鈥檚 instructions.	Total RNA, 250 ng, was reverse transcribed and biotinylated with the whole-transcript Expression Kit (Ambion) and whole transcript Terminal Labeling Kit (Affymetrix) according to the manufacturer鈥檚 instructions.	Total RNA, 250 ng, was reverse transcribed and biotinylated with the whole-transcript Expression Kit (Ambion) and whole transcript Terminal Labeling Kit (Affymetrix) according to the manufacturer鈥檚 instructions.	Total RNA, 250 ng, was reverse transcribed and biotinylated with the whole-transcript Expression Kit (Ambion) and whole transcript Terminal Labeling Kit (Affymetrix) according to the manufacturer鈥檚 instructions.	Total RNA, 250 ng, was reverse transcribed and biotinylated with the whole-transcript Expression Kit (Ambion) and whole transcript Terminal Labeling Kit (Affymetrix) according to the manufacturer鈥檚 instructions.	Total RNA, 250 ng, was reverse transcribed and biotinylated with the whole-transcript Expression Kit (Ambion) and whole transcript Terminal Labeling Kit (Affymetrix) according to the manufacturer鈥檚 instructions.	Total RNA, 250 ng, was reverse transcribed and biotinylated with the whole-transcript Expression Kit (Ambion) and whole transcript Terminal Labeling Kit (Affymetrix) according to the manufacturer鈥檚 instructions.	Total RNA, 250 ng, was reverse transcribed and biotinylated with the whole-transcript Expression Kit (Ambion) and whole transcript Terminal Labeling Kit (Affymetrix) according to the manufacturer鈥檚 instructions.	Total RNA, 250 ng, was reverse transcribed and biotinylated with the whole-transcript Expression Kit (Ambion) and whole transcript Terminal Labeling Kit (Affymetrix) according to the manufacturer鈥檚 instructions.	Total RNA, 250 ng, was reverse transcribed and biotinylated with the whole-transcript Expression Kit (Ambion) and whole transcript Terminal Labeling Kit (Affymetrix) according to the manufacturer鈥檚 instructions.	Total RNA, 250 ng, was reverse transcribed and biotinylated with the whole-transcript Expression Kit (Ambion) and whole transcript Terminal Labeling Kit (Affymetrix) according to the manufacturer鈥檚 instructions.	Total RNA, 250 ng, was reverse transcribed and biotinylated with the whole-transcript Expression Kit (Ambion) and whole transcript Terminal Labeling Kit (Affymetrix) according to the manufacturer鈥檚 instructions.	Total RNA, 250 ng, was reverse transcribed and biotinylated with the whole-transcript Expression Kit (Ambion) and whole transcript Terminal Labeling Kit (Affymetrix) according to the manufacturer鈥檚 instructions.	Total RNA, 250 ng, was reverse transcribed and biotinylated with the whole-transcript Expression Kit (Ambion) and whole transcript Terminal Labeling Kit (Affymetrix) according to the manufacturer鈥檚 instructions.	Total RNA, 250 ng, was reverse transcribed and biotinylated with the whole-transcript Expression Kit (Ambion) and whole transcript Terminal Labeling Kit (Affymetrix) according to the manufacturer鈥檚 instructions.	Total RNA, 250 ng, was reverse transcribed and biotinylated with the whole-transcript Expression Kit (Ambion) and whole transcript Terminal Labeling Kit (Affymetrix) according to the manufacturer鈥檚 instructions.	Total RNA, 250 ng, was reverse transcribed and biotinylated with the whole-transcript Expression Kit (Ambion) and whole transcript Terminal Labeling Kit (Affymetrix) according to the manufacturer鈥檚 instructions.	Total RNA, 250 ng, was reverse transcribed and biotinylated with the whole-transcript Expression Kit (Ambion) and whole transcript Terminal Labeling Kit (Affymetrix) according to the manufacturer鈥檚 instructions.	Total RNA, 250 ng, was reverse transcribed and biotinylated with the whole-transcript Expression Kit (Ambion) and whole transcript Terminal Labeling Kit (Affymetrix) according to the manufacturer鈥檚 instructions.	Total RNA, 250 ng, was reverse transcribed and biotinylated with the whole-transcript Expression Kit (Ambion) and whole transcript Terminal Labeling Kit (Affymetrix) according to the manufacturer鈥檚 instructions.	Total RNA, 250 ng, was reverse transcribed and biotinylated with the whole-transcript Expression Kit (Ambion) and whole transcript Terminal Labeling Kit (Affymetrix) according to the manufacturer鈥檚 instructions.	Total RNA, 250 ng, was reverse transcribed and biotinylated with the whole-transcript Expression Kit (Ambion) and whole transcript Terminal Labeling Kit (Affymetrix) according to the manufacturer鈥檚 instructions.	Total RNA, 250 ng, was reverse transcribed and biotinylated with the whole-transcript Expression Kit (Ambion) and whole transcript Terminal Labeling Kit (Affymetrix) according to the manufacturer鈥檚 instructions.	Total RNA, 250 ng, was reverse transcribed and biotinylated with the whole-transcript Expression Kit (Ambion) and whole transcript Terminal Labeling Kit (Affymetrix) according to the manufacturer鈥檚 instructions.	Total RNA, 250 ng, was reverse transcribed and biotinylated with the whole-transcript Expression Kit (Ambion) and whole transcript Terminal Labeling Kit (Affymetrix) according to the manufacturer鈥檚 instructions.
!Sample_taxid_ch1	9606	9606	9606	9606	9606	9606	9606	9606	9606	9606	9606	9606	9606	9606	9606	9606	9606	9606	9606	9606	9606	9606	9606	9606	9606	9606	9606	9606	9606	9606	9606	9606	9606	9606	9606	9606	9606	9606	9606	9606	9606	9606	9606	9606	9606	9606	9606	9606	9606
!Sample_hyb_protocol	The Hybridization and Wash Kit (Affymetrix) was used to hybridize all samples to Human Gene ST 1.0 arrays (Affymetrix).	The Hybridization and Wash Kit (Affymetrix) was used to hybridize all samples to Human Gene ST 1.0 arrays (Affymetrix).	The Hybridization and Wash Kit (Affymetrix) was used to hybridize all samples to Human Gene ST 1.0 arrays (Affymetrix).	The Hybridization and Wash Kit (Affymetrix) was used to hybridize all samples to Human Gene ST 1.0 arrays (Affymetrix).	The Hybridization and Wash Kit (Affymetrix) was used to hybridize all samples to Human Gene ST 1.0 arrays (Affymetrix).	The Hybridization and Wash Kit (Affymetrix) was used to hybridize all samples to Human Gene ST 1.0 arrays (Affymetrix).	The Hybridization and Wash Kit (Affymetrix) was used to hybridize all samples to Human Gene ST 1.0 arrays (Affymetrix).	The Hybridization and Wash Kit (Affymetrix) was used to hybridize all samples to Human Gene ST 1.0 arrays (Affymetrix).	The Hybridization and Wash Kit (Affymetrix) was used to hybridize all samples to Human Gene ST 1.0 arrays (Affymetrix).	The Hybridization and Wash Kit (Affymetrix) was used to hybridize all samples to Human Gene ST 1.0 arrays (Affymetrix).	The Hybridization and Wash Kit (Affymetrix) was used to hybridize all samples to Human Gene ST 1.0 arrays (Affymetrix).	The Hybridization and Wash Kit (Affymetrix) was used to hybridize all samples to Human Gene ST 1.0 arrays (Affymetrix).	The Hybridization and Wash Kit (Affymetrix) was used to hybridize all samples to Human Gene ST 1.0 arrays (Affymetrix).	The Hybridization and Wash Kit (Affymetrix) was used to hybridize all samples to Human Gene ST 1.0 arrays (Affymetrix).	The Hybridization and Wash Kit (Affymetrix) was used to hybridize all samples to Human Gene ST 1.0 arrays (Affymetrix).	The Hybridization and Wash Kit (Affymetrix) was used to hybridize all samples to Human Gene ST 1.0 arrays (Affymetrix).	The Hybridization and Wash Kit (Affymetrix) was used to hybridize all samples to Human Gene ST 1.0 arrays (Affymetrix).	The Hybridization and Wash Kit (Affymetrix) was used to hybridize all samples to Human Gene ST 1.0 arrays (Affymetrix).	The Hybridization and Wash Kit (Affymetrix) was used to hybridize all samples to Human Gene ST 1.0 arrays (Affymetrix).	The Hybridization and Wash Kit (Affymetrix) was used to hybridize all samples to Human Gene ST 1.0 arrays (Affymetrix).	The Hybridization and Wash Kit (Affymetrix) was used to hybridize all samples to Human Gene ST 1.0 arrays (Affymetrix).	The Hybridization and Wash Kit (Affymetrix) was used to hybridize all samples to Human Gene ST 1.0 arrays (Affymetrix).	The Hybridization and Wash Kit (Affymetrix) was used to hybridize all samples to Human Gene ST 1.0 arrays (Affymetrix).	The Hybridization and Wash Kit (Affymetrix) was used to hybridize all samples to Human Gene ST 1.0 arrays (Affymetrix).	The Hybridization and Wash Kit (Affymetrix) was used to hybridize all samples to Human Gene ST 1.0 arrays (Affymetrix).	The Hybridization and Wash Kit (Affymetrix) was used to hybridize all samples to Human Gene ST 1.0 arrays (Affymetrix).	The Hybridization and Wash Kit (Affymetrix) was used to hybridize all samples to Human Gene ST 1.0 arrays (Affymetrix).	The Hybridization and Wash Kit (Affymetrix) was used to hybridize all samples to Human Gene ST 1.0 arrays (Affymetrix).	The Hybridization and Wash Kit (Affymetrix) was used to hybridize all samples to Human Gene ST 1.0 arrays (Affymetrix).	The Hybridization and Wash Kit (Affymetrix) was used to hybridize all samples to Human Gene ST 1.0 arrays (Affymetrix).	The Hybridization and Wash Kit (Affymetrix) was used to hybridize all samples to Human Gene ST 1.0 arrays (Affymetrix).	The Hybridization and Wash Kit (Affymetrix) was used to hybridize all samples to Human Gene ST 1.0 arrays (Affymetrix).	The Hybridization and Wash Kit (Affymetrix) was used to hybridize all samples to Human Gene ST 1.0 arrays (Affymetrix).	The Hybridization and Wash Kit (Affymetrix) was used to hybridize all samples to Human Gene ST 1.0 arrays (Affymetrix).	The Hybridization and Wash Kit (Affymetrix) was used to hybridize all samples to Human Gene ST 1.0 arrays (Affymetrix).	The Hybridization and Wash Kit (Affymetrix) was used to hybridize all samples to Human Gene ST 1.0 arrays (Affymetrix).	The Hybridization and Wash Kit (Affymetrix) was used to hybridize all samples to Human Gene ST 1.0 arrays (Affymetrix).	The Hybridization and Wash Kit (Affymetrix) was used to hybridize all samples to Human Gene ST 1.0 arrays (Affymetrix).	The Hybridization and Wash Kit (Affymetrix) was used to hybridize all samples to Human Gene ST 1.0 arrays (Affymetrix).	The Hybridization and Wash Kit (Affymetrix) was used to hybridize all samples to Human Gene ST 1.0 arrays (Affymetrix).	The Hybridization and Wash Kit (Affymetrix) was used to hybridize all samples to Human Gene ST 1.0 arrays (Affymetrix).	The Hybridization and Wash Kit (Affymetrix) was used to hybridize all samples to Human Gene ST 1.0 arrays (Affymetrix).	The Hybridization and Wash Kit (Affymetrix) was used to hybridize all samples to Human Gene ST 1.0 arrays (Affymetrix).	The Hybridization and Wash Kit (Affymetrix) was used to hybridize all samples to Human Gene ST 1.0 arrays (Affymetrix).	The Hybridization and Wash Kit (Affymetrix) was used to hybridize all samples to Human Gene ST 1.0 arrays (Affymetrix).	The Hybridization and Wash Kit (Affymetrix) was used to hybridize all samples to Human Gene ST 1.0 arrays (Affymetrix).	The Hybridization and Wash Kit (Affymetrix) was used to hybridize all samples to Human Gene ST 1.0 arrays (Affymetrix).	The Hybridization and Wash Kit (Affymetrix) was used to hybridize all samples to Human Gene ST 1.0 arrays (Affymetrix).	The Hybridization and Wash Kit (Affymetrix) was used to hybridize all samples to Human Gene ST 1.0 arrays (Affymetrix).
!Sample_scan_protocol	Affymetrix GeneChip Scanner 3000 7G was used to scan the arrays.	Affymetrix GeneChip Scanner 3000 7G was used to scan the arrays.	Affymetrix GeneChip Scanner 3000 7G was used to scan the arrays.	Affymetrix GeneChip Scanner 3000 7G was used to scan the arrays.	Affymetrix GeneChip Scanner 3000 7G was used to scan the arrays.	Affymetrix GeneChip Scanner 3000 7G was used to scan the arrays.	Affymetrix GeneChip Scanner 3000 7G was used to scan the arrays.	Affymetrix GeneChip Scanner 3000 7G was used to scan the arrays.	Affymetrix GeneChip Scanner 3000 7G was used to scan the arrays.	Affymetrix GeneChip Scanner 3000 7G was used to scan the arrays.	Affymetrix GeneChip Scanner 3000 7G was used to scan the arrays.	Affymetrix GeneChip Scanner 3000 7G was used to scan the arrays.	Affymetrix GeneChip Scanner 3000 7G was used to scan the arrays.	Affymetrix GeneChip Scanner 3000 7G was used to scan the arrays.	Affymetrix GeneChip Scanner 3000 7G was used to scan the arrays.	Affymetrix GeneChip Scanner 3000 7G was used to scan the arrays.	Affymetrix GeneChip Scanner 3000 7G was used to scan the arrays.	Affymetrix GeneChip Scanner 3000 7G was used to scan the arrays.	Affymetrix GeneChip Scanner 3000 7G was used to scan the arrays.	Affymetrix GeneChip Scanner 3000 7G was used to scan the arrays.	Affymetrix GeneChip Scanner 3000 7G was used to scan the arrays.	Affymetrix GeneChip Scanner 3000 7G was used to scan the arrays.	Affymetrix GeneChip Scanner 3000 7G was used to scan the arrays.	Affymetrix GeneChip Scanner 3000 7G was used to scan the arrays.	Affymetrix GeneChip Scanner 3000 7G was used to scan the arrays.	Affymetrix GeneChip Scanner 3000 7G was used to scan the arrays.	Affymetrix GeneChip Scanner 3000 7G was used to scan the arrays.	Affymetrix GeneChip Scanner 3000 7G was used to scan the arrays.	Affymetrix GeneChip Scanner 3000 7G was used to scan the arrays.	Affymetrix GeneChip Scanner 3000 7G was used to scan the arrays.	Affymetrix GeneChip Scanner 3000 7G was used to scan the arrays.	Affymetrix GeneChip Scanner 3000 7G was used to scan the arrays.	Affymetrix GeneChip Scanner 3000 7G was used to scan the arrays.	Affymetrix GeneChip Scanner 3000 7G was used to scan the arrays.	Affymetrix GeneChip Scanner 3000 7G was used to scan the arrays.	Affymetrix GeneChip Scanner 3000 7G was used to scan the arrays.	Affymetrix GeneChip Scanner 3000 7G was used to scan the arrays.	Affymetrix GeneChip Scanner 3000 7G was used to scan the arrays.	Affymetrix GeneChip Scanner 3000 7G was used to scan the arrays.	Affymetrix GeneChip Scanner 3000 7G was used to scan the arrays.	Affymetrix GeneChip Scanner 3000 7G was used to scan the arrays.	Affymetrix GeneChip Scanner 3000 7G was used to scan the arrays.	Affymetrix GeneChip Scanner 3000 7G was used to scan the arrays.	Affymetrix GeneChip Scanner 3000 7G was used to scan the arrays.	Affymetrix GeneChip Scanner 3000 7G was used to scan the arrays.	Affymetrix GeneChip Scanner 3000 7G was used to scan the arrays.	Affymetrix GeneChip Scanner 3000 7G was used to scan the arrays.	Affymetrix GeneChip Scanner 3000 7G was used to scan the arrays.	Affymetrix GeneChip Scanner 3000 7G was used to scan the arrays.
!Sample_data_processing	RMA algorithm implementation of oligo package (R statistical software).	RMA algorithm implementation of oligo package (R statistical software).	RMA algorithm implementation of oligo package (R statistical software).	RMA algorithm implementation of oligo package (R statistical software).	RMA algorithm implementation of oligo package (R statistical software).	RMA algorithm implementation of oligo package (R statistical software).	RMA algorithm implementation of oligo package (R statistical software).	RMA algorithm implementation of oligo package (R statistical software).	RMA algorithm implementation of oligo package (R statistical software).	RMA algorithm implementation of oligo package (R statistical software).	RMA algorithm implementation of oligo package (R statistical software).	RMA algorithm implementation of oligo package (R statistical software).	RMA algorithm implementation of oligo package (R statistical software).	RMA algorithm implementation of oligo package (R statistical software).	RMA algorithm implementation of oligo package (R statistical software).	RMA algorithm implementation of oligo package (R statistical software).	RMA algorithm implementation of oligo package (R statistical software).	RMA algorithm implementation of oligo package (R statistical software).	RMA algorithm implementation of oligo package (R statistical software).	RMA algorithm implementation of oligo package (R statistical software).	RMA algorithm implementation of oligo package (R statistical software).	RMA algorithm implementation of oligo package (R statistical software).	RMA algorithm implementation of oligo package (R statistical software).	RMA algorithm implementation of oligo package (R statistical software).	RMA algorithm implementation of oligo package (R statistical software).	RMA algorithm implementation of oligo package (R statistical software).	RMA algorithm implementation of oligo package (R statistical software).	RMA algorithm implementation of oligo package (R statistical software).	RMA algorithm implementation of oligo package (R statistical software).	RMA algorithm implementation of oligo package (R statistical software).	RMA algorithm implementation of oligo package (R statistical software).	RMA algorithm implementation of oligo package (R statistical software).	RMA algorithm implementation of oligo package (R statistical software).	RMA algorithm implementation of oligo package (R statistical software).	RMA algorithm implementation of oligo package (R statistical software).	RMA algorithm implementation of oligo package (R statistical software).	RMA algorithm implementation of oligo package (R statistical software).	RMA algorithm implementation of oligo package (R statistical software).	RMA algorithm implementation of oligo package (R statistical software).	RMA algorithm implementation of oligo package (R statistical software).	RMA algorithm implementation of oligo package (R statistical software).	RMA algorithm implementation of oligo package (R statistical software).	RMA algorithm implementation of oligo package (R statistical software).	RMA algorithm implementation of oligo package (R statistical software).	RMA algorithm implementation of oligo package (R statistical software).	RMA algorithm implementation of oligo package (R statistical software).	RMA algorithm implementation of oligo package (R statistical software).	RMA algorithm implementation of oligo package (R statistical software).	RMA algorithm implementation of oligo package (R statistical software).
!Sample_platform_id	GPL6244	GPL6244	GPL6244	GPL6244	GPL6244	GPL6244	GPL6244	GPL6244	GPL6244	GPL6244	GPL6244	GPL6244	GPL6244	GPL6244	GPL6244	GPL6244	GPL6244	GPL6244	GPL6244	GPL6244	GPL6244	GPL6244	GPL6244	GPL6244	GPL6244	GPL6244	GPL6244	GPL6244	GPL6244	GPL6244	GPL6244	GPL6244	GPL6244	GPL6244	GPL6244	GPL6244	GPL6244	GPL6244	GPL6244	GPL6244	GPL6244	GPL6244	GPL6244	GPL6244	GPL6244	GPL6244	GPL6244	GPL6244	GPL6244
!Sample_contact_name	Zuzanna,,Makowska	Zuzanna,,Makowska	Zuzanna,,Makowska	Zuzanna,,Makowska	Zuzanna,,Makowska	Zuzanna,,Makowska	Zuzanna,,Makowska	Zuzanna,,Makowska	Zuzanna,,Makowska	Zuzanna,,Makowska	Zuzanna,,Makowska	Zuzanna,,Makowska	Zuzanna,,Makowska	Zuzanna,,Makowska	Zuzanna,,Makowska	Zuzanna,,Makowska	Zuzanna,,Makowska	Zuzanna,,Makowska	Zuzanna,,Makowska	Zuzanna,,Makowska	Zuzanna,,Makowska	Zuzanna,,Makowska	Zuzanna,,Makowska	Zuzanna,,Makowska	Zuzanna,,Makowska	Zuzanna,,Makowska	Zuzanna,,Makowska	Zuzanna,,Makowska	Zuzanna,,Makowska	Zuzanna,,Makowska	Zuzanna,,Makowska	Zuzanna,,Makowska	Zuzanna,,Makowska	Zuzanna,,Makowska	Zuzanna,,Makowska	Zuzanna,,Makowska	Zuzanna,,Makowska	Zuzanna,,Makowska	Zuzanna,,Makowska	Zuzanna,,Makowska	Zuzanna,,Makowska	Zuzanna,,Makowska	Zuzanna,,Makowska	Zuzanna,,Makowska	Zuzanna,,Makowska	Zuzanna,,Makowska	Zuzanna,,Makowska	Zuzanna,,Makowska	Zuzanna,,Makowska
!Sample_contact_laboratory	Hepatology	Hepatology	Hepatology	Hepatology	Hepatology	Hepatology	Hepatology	Hepatology	Hepatology	Hepatology	Hepatology	Hepatology	Hepatology	Hepatology	Hepatology	Hepatology	Hepatology	Hepatology	Hepatology	Hepatology	Hepatology	Hepatology	Hepatology	Hepatology	Hepatology	Hepatology	Hepatology	Hepatology	Hepatology	Hepatology	Hepatology	Hepatology	Hepatology	Hepatology	Hepatology	Hepatology	Hepatology	Hepatology	Hepatology	Hepatology	Hepatology	Hepatology	Hepatology	Hepatology	Hepatology	Hepatology	Hepatology	Hepatology	Hepatology
!Sample_contact_department	Biomedicine	Biomedicine	Biomedicine	Biomedicine	Biomedicine	Biomedicine	Biomedicine	Biomedicine	Biomedicine	Biomedicine	Biomedicine	Biomedicine	Biomedicine	Biomedicine	Biomedicine	Biomedicine	Biomedicine	Biomedicine	Biomedicine	Biomedicine	Biomedicine	Biomedicine	Biomedicine	Biomedicine	Biomedicine	Biomedicine	Biomedicine	Biomedicine	Biomedicine	Biomedicine	Biomedicine	Biomedicine	Biomedicine	Biomedicine	Biomedicine	Biomedicine	Biomedicine	Biomedicine	Biomedicine	Biomedicine	Biomedicine	Biomedicine	Biomedicine	Biomedicine	Biomedicine	Biomedicine	Biomedicine	Biomedicine	Biomedicine
!Sample_contact_institute	University of Basel	University of Basel	University of Basel	University of Basel	University of Basel	University of Basel	University of Basel	University of Basel	University of Basel	University of Basel	University of Basel	University of Basel	University of Basel	University of Basel	University of Basel	University of Basel	University of Basel	University of Basel	University of Basel	University of Basel	University of Basel	University of Basel	University of Basel	University of Basel	University of Basel	University of Basel	University of Basel	University of Basel	University of Basel	University of Basel	University of Basel	University of Basel	University of Basel	University of Basel	University of Basel	University of Basel	University of Basel	University of Basel	University of Basel	University of Basel	University of Basel	University of Basel	University of Basel	University of Basel	University of Basel	University of Basel	University of Basel	University of Basel	University of Basel
!Sample_contact_address	Hebelstrasse 20	Hebelstrasse 20	Hebelstrasse 20	Hebelstrasse 20	Hebelstrasse 20	Hebelstrasse 20	Hebelstrasse 20	Hebelstrasse 20	Hebelstrasse 20	Hebelstrasse 20	Hebelstrasse 20	Hebelstrasse 20	Hebelstrasse 20	Hebelstrasse 20	Hebelstrasse 20	Hebelstrasse 20	Hebelstrasse 20	Hebelstrasse 20	Hebelstrasse 20	Hebelstrasse 20	Hebelstrasse 20	Hebelstrasse 20	Hebelstrasse 20	Hebelstrasse 20	Hebelstrasse 20	Hebelstrasse 20	Hebelstrasse 20	Hebelstrasse 20	Hebelstrasse 20	Hebelstrasse 20	Hebelstrasse 20	Hebelstrasse 20	Hebelstrasse 20	Hebelstrasse 20	Hebelstrasse 20	Hebelstrasse 20	Hebelstrasse 20	Hebelstrasse 20	Hebelstrasse 20	Hebelstrasse 20	Hebelstrasse 20	Hebelstrasse 20	Hebelstrasse 20	Hebelstrasse 20	Hebelstrasse 20	Hebelstrasse 20	Hebelstrasse 20	Hebelstrasse 20	Hebelstrasse 20
!Sample_contact_city	Basel	Basel	Basel	Basel	Basel	Basel	Basel	Basel	Basel	Basel	Basel	Basel	Basel	Basel	Basel	Basel	Basel	Basel	Basel	Basel	Basel	Basel	Basel	Basel	Basel	Basel	Basel	Basel	Basel	Basel	Basel	Basel	Basel	Basel	Basel	Basel	Basel	Basel	Basel	Basel	Basel	Basel	Basel	Basel	Basel	Basel	Basel	Basel	Basel
!Sample_contact_zip/postal_code	4031	4031	4031	4031	4031	4031	4031	4031	4031	4031	4031	4031	4031	4031	4031	4031	4031	4031	4031	4031	4031	4031	4031	4031	4031	4031	4031	4031	4031	4031	4031	4031	4031	4031	4031	4031	4031	4031	4031	4031	4031	4031	4031	4031	4031	4031	4031	4031	4031
!Sample_contact_country	Switzerland	Switzerland	Switzerland	Switzerland	Switzerland	Switzerland	Switzerland	Switzerland	Switzerland	Switzerland	Switzerland	Switzerland	Switzerland	Switzerland	Switzerland	Switzerland	Switzerland	Switzerland	Switzerland	Switzerland	Switzerland	Switzerland	Switzerland	Switzerland	Switzerland	Switzerland	Switzerland	Switzerland	Switzerland	Switzerland	Switzerland	Switzerland	Switzerland	Switzerland	Switzerland	Switzerland	Switzerland	Switzerland	Switzerland	Switzerland	Switzerland	Switzerland	Switzerland	Switzerland	Switzerland	Switzerland	Switzerland	Switzerland	Switzerland
!Sample_supplementary_file	ftp://ftp.ncbi.nlm.nih.gov/geo/samples/GSM2052nnn/GSM2052455/suppl/GSM2052455_normal1.CEL.gz	ftp://ftp.ncbi.nlm.nih.gov/geo/samples/GSM2052nnn/GSM2052456/suppl/GSM2052456_normal2.CEL.gz	ftp://ftp.ncbi.nlm.nih.gov/geo/samples/GSM2052nnn/GSM2052457/suppl/GSM2052457_normal3.CEL.gz	ftp://ftp.ncbi.nlm.nih.gov/geo/samples/GSM2052nnn/GSM2052458/suppl/GSM2052458_normal4.CEL.gz	ftp://ftp.ncbi.nlm.nih.gov/geo/samples/GSM2052nnn/GSM2052459/suppl/GSM2052459_normal5.CEL.gz	ftp://ftp.ncbi.nlm.nih.gov/geo/samples/GSM2052nnn/GSM2052460/suppl/GSM2052460_pat1_CT.CEL.gz	ftp://ftp.ncbi.nlm.nih.gov/geo/samples/GSM2052nnn/GSM2052461/suppl/GSM2052461_pat1_TU.CEL.gz	ftp://ftp.ncbi.nlm.nih.gov/geo/samples/GSM2052nnn/GSM2052462/suppl/GSM2052462_pat2_CT.CEL.gz	ftp://ftp.ncbi.nlm.nih.gov/geo/samples/GSM2052nnn/GSM2052463/suppl/GSM2052463_pat2_TU.CEL.gz	ftp://ftp.ncbi.nlm.nih.gov/geo/samples/GSM2052nnn/GSM2052464/suppl/GSM2052464_pat3_CT.CEL.gz	ftp://ftp.ncbi.nlm.nih.gov/geo/samples/GSM2052nnn/GSM2052465/suppl/GSM2052465_pat3_TU.CEL.gz	ftp://ftp.ncbi.nlm.nih.gov/geo/samples/GSM2052nnn/GSM2052466/suppl/GSM2052466_pat4_CT.CEL.gz	ftp://ftp.ncbi.nlm.nih.gov/geo/samples/GSM2052nnn/GSM2052467/suppl/GSM2052467_pat4_TU.CEL.gz	ftp://ftp.ncbi.nlm.nih.gov/geo/samples/GSM2052nnn/GSM2052468/suppl/GSM2052468_pat5_CT.CEL.gz	ftp://ftp.ncbi.nlm.nih.gov/geo/samples/GSM2052nnn/GSM2052469/suppl/GSM2052469_pat5_TU.CEL.gz	ftp://ftp.ncbi.nlm.nih.gov/geo/samples/GSM2052nnn/GSM2052470/suppl/GSM2052470_pat6_CT.CEL.gz	ftp://ftp.ncbi.nlm.nih.gov/geo/samples/GSM2052nnn/GSM2052471/suppl/GSM2052471_pat6_TU.CEL.gz	ftp://ftp.ncbi.nlm.nih.gov/geo/samples/GSM2052nnn/GSM2052472/suppl/GSM2052472_pat7_CT.CEL.gz	ftp://ftp.ncbi.nlm.nih.gov/geo/samples/GSM2052nnn/GSM2052473/suppl/GSM2052473_pat7_TU.CEL.gz	ftp://ftp.ncbi.nlm.nih.gov/geo/samples/GSM2052nnn/GSM2052474/suppl/GSM2052474_pat8_CT.CEL.gz	ftp://ftp.ncbi.nlm.nih.gov/geo/samples/GSM2052nnn/GSM2052475/suppl/GSM2052475_pat8_TU.CEL.gz	ftp://ftp.ncbi.nlm.nih.gov/geo/samples/GSM2052nnn/GSM2052476/suppl/GSM2052476_pat9_CT.CEL.gz	ftp://ftp.ncbi.nlm.nih.gov/geo/samples/GSM2052nnn/GSM2052477/suppl/GSM2052477_pat9_TU.CEL.gz	ftp://ftp.ncbi.nlm.nih.gov/geo/samples/GSM2052nnn/GSM2052478/suppl/GSM2052478_pat10_CT.CEL.gz	ftp://ftp.ncbi.nlm.nih.gov/geo/samples/GSM2052nnn/GSM2052479/suppl/GSM2052479_pat10_TU.CEL.gz	ftp://ftp.ncbi.nlm.nih.gov/geo/samples/GSM2052nnn/GSM2052480/suppl/GSM2052480_pat11_CT.CEL.gz	ftp://ftp.ncbi.nlm.nih.gov/geo/samples/GSM2052nnn/GSM2052481/suppl/GSM2052481_pat11_TU.CEL.gz	ftp://ftp.ncbi.nlm.nih.gov/geo/samples/GSM2052nnn/GSM2052482/suppl/GSM2052482_pat12_CT.CEL.gz	ftp://ftp.ncbi.nlm.nih.gov/geo/samples/GSM2052nnn/GSM2052483/suppl/GSM2052483_pat12_TU.CEL.gz	ftp://ftp.ncbi.nlm.nih.gov/geo/samples/GSM2052nnn/GSM2052484/suppl/GSM2052484_pat13_CT.CEL.gz	ftp://ftp.ncbi.nlm.nih.gov/geo/samples/GSM2052nnn/GSM2052485/suppl/GSM2052485_pat13_TU.CEL.gz	ftp://ftp.ncbi.nlm.nih.gov/geo/samples/GSM2052nnn/GSM2052486/suppl/GSM2052486_pat14_CT.CEL.gz	ftp://ftp.ncbi.nlm.nih.gov/geo/samples/GSM2052nnn/GSM2052487/suppl/GSM2052487_pat14_TU.CEL.gz	ftp://ftp.ncbi.nlm.nih.gov/geo/samples/GSM2052nnn/GSM2052488/suppl/GSM2052488_pat15_CT.CEL.gz	ftp://ftp.ncbi.nlm.nih.gov/geo/samples/GSM2052nnn/GSM2052489/suppl/GSM2052489_pat15_TU.CEL.gz	ftp://ftp.ncbi.nlm.nih.gov/geo/samples/GSM2052nnn/GSM2052490/suppl/GSM2052490_pat16_CT.CEL.gz	ftp://ftp.ncbi.nlm.nih.gov/geo/samples/GSM2052nnn/GSM2052491/suppl/GSM2052491_pat16_TU.CEL.gz	ftp://ftp.ncbi.nlm.nih.gov/geo/samples/GSM2052nnn/GSM2052492/suppl/GSM2052492_pat17_CT.CEL.gz	ftp://ftp.ncbi.nlm.nih.gov/geo/samples/GSM2052nnn/GSM2052493/suppl/GSM2052493_pat17_TU.CEL.gz	ftp://ftp.ncbi.nlm.nih.gov/geo/samples/GSM2052nnn/GSM2052494/suppl/GSM2052494_pat18_CT.CEL.gz	ftp://ftp.ncbi.nlm.nih.gov/geo/samples/GSM2052nnn/GSM2052495/suppl/GSM2052495_pat18_TU.CEL.gz	ftp://ftp.ncbi.nlm.nih.gov/geo/samples/GSM2052nnn/GSM2052496/suppl/GSM2052496_pat19_CT.CEL.gz	ftp://ftp.ncbi.nlm.nih.gov/geo/samples/GSM2052nnn/GSM2052497/suppl/GSM2052497_pat19_TU.CEL.gz	ftp://ftp.ncbi.nlm.nih.gov/geo/samples/GSM2052nnn/GSM2052498/suppl/GSM2052498_pat20_CT.CEL.gz	ftp://ftp.ncbi.nlm.nih.gov/geo/samples/GSM2052nnn/GSM2052499/suppl/GSM2052499_pat20_TU.CEL.gz	ftp://ftp.ncbi.nlm.nih.gov/geo/samples/GSM2052nnn/GSM2052500/suppl/GSM2052500_pat21_CT.CEL.gz	ftp://ftp.ncbi.nlm.nih.gov/geo/samples/GSM2052nnn/GSM2052501/suppl/GSM2052501_pat21_TU.CEL.gz	ftp://ftp.ncbi.nlm.nih.gov/geo/samples/GSM2052nnn/GSM2052502/suppl/GSM2052502_pat22_CT.CEL.gz	ftp://ftp.ncbi.nlm.nih.gov/geo/samples/GSM2052nnn/GSM2052503/suppl/GSM2052503_pat22_TU.CEL.gz
!Sample_data_row_count	33297	33297	33297	33297	33297	33297	33297	33297	33297	33297	33297	33297	33297	33297	33297	33297	33297	33297	33297	33297	33297	33297	33297	33297	33297	33297	33297	33297	33297	33297	33297	33297	33297	33297	33297	33297	33297	33297	33297	33297	33297	33297	33297	33297	33297	33297	33297	33297	33297
!series_matrix_table_begin
ID_REF	GSM2052455	GSM2052456	GSM2052457	GSM2052458	GSM2052459	GSM2052460	GSM2052461	GSM2052462	GSM2052463	GSM2052464	GSM2052465	GSM2052466	GSM2052467	GSM2052468	GSM2052469	GSM2052470	GSM2052471	GSM2052472	GSM2052473	GSM2052474	GSM2052475	GSM2052476	GSM2052477	GSM2052478	GSM2052479	GSM2052480	GSM2052481	GSM2052482	GSM2052483	GSM2052484	GSM2052485	GSM2052486	GSM2052487	GSM2052488	GSM2052489	GSM2052490	GSM2052491	GSM2052492	GSM2052493	GSM2052494	GSM2052495	GSM2052496	GSM2052497	GSM2052498	GSM2052499	GSM2052500	GSM2052501	GSM2052502	GSM2052503
7892501	4.09121	3.92665	3.94409	4.19388	3.62406	3.7856	4.33742	3.33888	3.85706	3.73855	3.17867	3.24879	3.52216	3.61887	3.6479	3.18855	3.86346	3.34413	3.81405	3.31793	3.72674	3.23791	3.11956	4.47394	3.48048	3.12526	4.15203	3.5222	3.44235	3.24013	4.0623	3.35741	3.07698	3.2861	3.43408	3.16049	3.33753	3.15295	3.83189	3.48335	3.34363	3.14556	3.07735	3.50509	3.23457	3.23436	3.37487	3.28758	3.21378
7892502	5.30576	5.65054	5.54232	5.6721	5.44265	5.87158	5.75367	6.24401	5.93666	5.41192	5.356	5.64286	5.68986	5.08272	6.36806	5.79308	6.57465	5.88602	6.36618	5.71111	6.47111	5.24685	5.45541	5.92157	5.4832	5.09448	6.26579	5.35908	5.36364	5.7955	5.43487	5.47655	5.51884	5.32533	6.46398	6.46962	5.70105	5.57226	6.02817	5.63466	5.36599	5.42872	5.63174	4.99256	5.35521	5.59465	5.82549	5.39512	5.10447
7892503	5.70185	3.63145	3.71312	3.58994	3.44061	3.57003	3.51448	4.50582	3.87104	3.99192	3.6175	3.94731	3.76943	3.74474	3.71215	3.80674	4.51641	3.46654	3.71143	3.55668	3.9926	5.26375	6.11163	4.64388	3.9153	5.36641	5.25731	4.06873	3.44009	3.86509	3.20985	3.61258	3.53802	5.81228	5.11078	3.72607	4.33807	3.62099	3.76974	3.6874	3.53001	3.605	3.53691	3.4277	4.5922	3.18606	4.08308	4.23428	3.87838
7892504	9.3399	9.38438	9.24618	9.33644	9.22224	9.28554	9.34019	10.0117	9.03451	8.76652	9.06659	9.44462	9.48295	9.45783	9.03164	9.71857	9.08365	9.06521	9.41539	9.24138	9.0987	9.64749	9.29085	9.47266	9.82307	9.72306	9.33632	9.72906	9.26999	9.67721	9.13206	9.33942	8.44896	9.27011	9.57277	8.95329	9.30861	9.31255	9.22499	9.11046	8.7558	8.77442	8.86671	8.75109	8.35885	8.28303	8.81073	8.97313	8.56369
7892505	4.60337	4.01196	3.6306	4.88711	4.53473	3.86944	3.65097	4.82971	4.75871	3.81381	4.10533	3.84619	4.29448	3.78177	4.27712	4.17433	5.73877	3.79529	4.48922	3.8501	4.74036	4.19722	3.8429	4.21671	3.8483	3.60167	4.54519	3.93053	4.04207	4.04036	4.29551	3.69762	3.28166	3.89339	4.11912	3.84822	4.3154	4.19653	4.27538	4.15159	3.68843	3.67872	3.7209	3.70012	3.91614	3.97896	3.96556	4.08808	4.01351
7892506	4.76097	4.91617	4.74884	4.4964	5.06534	4.8882	4.84405	4.83214	5.95384	5.30794	4.25194	4.35392	4.9243	4.66124	4.99032	4.99748	5.53146	5.55624	5.16047	4.96135	5.64502	4.537	5.05119	4.41383	4.87371	4.60271	4.99756	4.62041	4.99817	5.3284	5.09826	5.10221	4.81457	4.92917	4.6758	5.23429	4.13791	4.6854	3.6547	5.05775	5.24984	4.92784	4.83299	4.84957	4.59328	5.27199	5.5855	4.72457	4.61159
7892507	6.06474	5.20415	5.90394	5.64634	5.36658	5.18239	5.77621	6.0127	6.33594	5.74384	5.47561	6.8755	5.98623	5.64046	5.93378	6.06543	6.81372	6.30156	6.53347	5.97114	7.01859	6.02743	6.26989	6.81415	6.48568	6.39355	5.97916	5.10294	6.42156	5.73162	6.58622	5.85506	5.69251	6.38231	6.44115	6.44192	6.29126	6.83013	6.95351	6.40677	6.09542	6.29593	5.83542	5.1652	6.64855	5.31304	5.90881	5.82808	6.48505
7892508	6.4305	6.69529	6.49371	6.96345	6.64384	6.66793	6.6371	5.78374	5.50599	4.42322	4.40803	4.53395	6.54799	5.04941	6.3463	5.23449	6.41355	5.80608	6.02658	6.87583	5.78162	6.1644	6.42224	6.96118	5.8185	6.32004	7.96124	5.55379	6.47768	6.4535	5.63482	6.95347	4.40208	6.2937	7.11077	6.10268	6.27133	5.66569	7.08837	7.16733	6.30191	5.20403	4.61259	4.12779	3.46481	4.3846	5.46282	5.03529	4.5646
7892509	10.6271	10.4728	9.98984	10.5725	10.1804	10.3607	11.0666	9.30419	10.7404	9.21799	10.9746	10.4376	10.5456	10.6644	11.0868	10.0525	10.1658	10.6487	10.9605	10.6315	11.604	9.84029	9.56725	10.3328	10.8606	9.87453	11.124	9.86849	10.4074	10.1204	11.147	10.3259	9.47868	10.2762	11.0462	10.8793	10.5702	10.963	11.6496	10.6253	10.9299	9.85578	9.94728	9.65916	10.3553	9.05238	10.4632	9.87435	10.4711
7892510	3.90023	3.95396	4.18228	4.16086	3.33659	3.97907	4.48825	4.80188	5.26302	3.72664	3.93414	4.1773	4.417	4.06529	4.05891	4.50202	4.2635	4.73519	4.06278	4.75013	5.69024	4.19578	5.01821	4.77638	4.43271	4.54084	4.93654	4.20158	4.0178	4.1607	4.49292	4.67364	4.42711	4.46065	5.02357	4.94378	4.15215	4.21295	4.09806	4.2512	4.63869	4.1136	4.27325	3.69103	4.34954	4.22214	3.57674	4.64787	4.16042
7892511	4.56114	3.93803	3.984	4.58686	4.14989	4.60273	4.01521	4.14047	4.15249	3.9571	3.50752	4.28982	4.44087	3.88903	4.07655	4.51041	4.56269	4.17273	4.07414	4.47685	4.3875	3.98024	3.87773	4.2464	4.22954	3.78329	4.86768	4.15938	4.13127	4.10333	4.27605	4.48424	3.49111	4.63522	4.44155	4.11663	4.45526	4.62345	4.33647	4.46318	4.09257	3.81194	4.24159	3.61629	3.94067	3.88193	3.95279	3.60494	3.43725
7892512	7.08962	6.99974	7.15706	7.4584	7.38522	7.04068	7.63897	7.73563	7.639	7.70085	7.85329	6.83481	7.80504	7.44149	7.91524	7.9838	8.52227	7.19634	7.28625	7.97771	7.84644	7.56509	7.91536	7.23126	7.78803	7.60418	7.45909	7.68049	7.45827	7.59221	7.82398	7.43832	9.09253	7.56608	7.98426	8.44557	7.73122	7.62423	8.15183	7.70616	7.65871	7.51424	7.78611	7.47515	8.11721	8.17595	7.56619	8.0382	7.88114
7892513	3.75881	4.24538	4.27904	4.87713	4.28393	4.18106	4.1602	4.21548	4.14897	4.00881	3.99411	4.17982	4.06188	4.10679	4.0427	4.21807	4.54518	3.83343	4.46528	4.18643	3.87935	3.96528	4.42728	4.18387	4.86443	3.82126	4.93212	4.08145	4.52071	3.75846	4.15353	4.22072	4.49273	4.1086	4.43796	4.87673	3.68057	4.38134	4.41564	4.38309	4.31032	4.28016	4.02418	4.34711	3.83771	3.60863	4.57785	4.35474	4.47278
7892514	11.0635	10.9252	11.0827	11.0123	10.8577	11.4647	11.5016	10.0836	10.7568	8.04575	9.90381	10.4785	10.8863	11.2562	10.8044	11.0248	11.0201	10.3432	10.958	10.6279	10.9056	11.016	10.7781	10.9918	10.7677	10.1576	11.4314	10.8647	10.9063	10.7853	10.2732	11.0368	8.26748	10.4247	11.3154	10.2148	10.8928	10.6532	10.7329	10.9164	10.7994	9.55668	9.26305	8.42355	8.4977	8.25363	9.24572	8.9823	9.64894
7892515	9.40367	9.25076	9.74426	9.38264	9.37825	9.54282	9.60923	9.52677	8.9148	8.75522	8.87505	8.67611	9.11735	8.99489	8.85834	9.26036	9.00063	9.04473	9.11185	9.17245	8.65374	9.18757	9.05532	9.42129	9.25476	8.83147	9.58513	9.62177	9.22609	9.27292	8.91165	9.41267	8.49174	9.09645	8.98773	8.93459	9.15672	8.78727	9.14994	9.20721	9.17892	9.18066	8.46574	8.74824	9.11708	8.70397	8.83562	8.6165	8.6183
7892516	4.11985	4.14353	4.09275	4.63763	4.27575	4.17415	4.21535	4.47891	4.34193	4.04151	3.97211	3.89205	4.42824	3.38988	4.62893	4.11725	5.30528	4.24718	4.15432	4.00028	3.95361	3.88933	4.31644	4.51376	3.90328	3.70686	4.42666	3.73272	3.93015	4.22784	4.09573	4.11458	3.84467	4.14048	3.80112	4.97698	3.85475	4.17876	4.44587	3.96462	3.98163	3.90797	3.87965	3.8598	4.02106	3.8721	3.34337	3.89751	3.83788
7892517	5.78375	6.14345	6.25355	6.07441	6.98406	7.07612	6.43322	6.83475	6.51958	6.38961	5.11716	5.17013	6.67083	5.97728	6.40567	6.365	6.05993	7.04547	6.33364	7.28389	6.60463	6.52602	6.78841	6.91513	6.62258	6.76651	6.86763	6.24651	6.23707	6.83885	6.00654	6.50606	5.86763	6.55665	7.17824	7.21821	6.98939	6.31479	6.34122	6.83619	6.73997	5.30861	6.17978	5.56801	4.85254	6.01853	5.58599	6.63121	4.89833
7892518	3.40325	3.39341	3.63984	3.64844	3.76314	4.14966	3.8335	4.02207	4.03736	4.18474	4.10744	3.98103	3.94919	3.65949	3.80704	4.29616	3.85935	4.05989	3.63998	3.41623	4.0754	3.70847	3.93174	3.76697	3.51843	3.72787	3.44771	3.51718	3.81921	3.70012	3.49085	3.87939	3.93691	3.74235	3.50476	3.65748	3.5812	3.7191	3.89994	3.47438	3.13792	3.64705	3.96696	3.58908	3.7365	3.37134	3.43658	3.92232	3.69009
7892519	4.87907	4.65813	5.12293	4.85476	4.99025	4.72653	4.97178	4.96883	4.85968	5.5621	5.0251	4.59169	4.78654	4.76891	4.84656	5.25018	4.85174	4.60038	4.60367	5.10936	4.67879	5.16388	5.00961	4.40877	5.20691	4.6468	4.91209	5.57409	5.46451	4.94906	4.72322	4.43342	5.75558	4.52175	4.81259	4.88237	4.88087	5.21278	5.10762	4.83319	5.3205	5.51385	5.02931	5.85698	5.15469	6.13805	5.09741	5.21306	5.41905
7892520	9.52086	9.57466	9.68925	9.81581	9.53282	9.41121	9.71629	9.61466	9.20829	9.44799	9.62404	9.42916	9.51667	9.59626	9.01679	9.54776	9.7706	9.61961	9.48905	9.58898	9.0962	9.6241	9.49276	9.81138	9.52678	9.50189	9.53931	9.62713	9.41393	9.4509	9.53926	9.65485	9.64833	9.40763	9.39115	9.71289	9.43064	9.13311	9.40722	9.30746	9.57391	9.48718	9.59324	9.70678	9.60703	9.52854	9.62474	9.31722	9.79587
7892521	7.5688	7.76772	7.8011	8.41294	7.92475	7.96998	7.95706	8.46794	8.29986	7.92012	8.71804	8.07229	8.27829	7.7566	8.42008	8.09611	8.88393	7.9396	7.92116	8.06532	8.77881	7.88811	8.26674	7.9365	8.05889	7.9749	7.96865	7.70255	8.13207	7.87247	8.56362	8.08294	8.13266	7.82582	8.64736	9.80216	7.94392	8.19585	9.03548	8.07449	8.35323	8.33036	7.8896	7.83529	8.12803	8.52658	8.10078	8.1802	8.69672
7892522	7.80909	7.77557	7.96583	7.7487	7.7935	7.48322	7.86957	7.49265	7.7	7.95359	7.46852	7.57516	7.69919	7.24028	7.48909	7.69894	7.58255	7.88097	7.58192	7.28354	7.45389	7.60503	7.42094	7.78296	7.44319	7.7339	7.47025	7.73273	7.10029	7.72872	7.71368	7.18154	6.93207	7.43439	7.39373	7.27427	7.49676	7.43245	7.26977	7.48081	7.5708	7.76906	7.6559	7.5981	7.77774	7.64663	7.60338	7.11093	7.59184
7892524	6.76137	7.04192	6.8745	7.29562	6.82908	6.97262	7.13222	7.87509	5.80175	4.63236	6.00534	5.33558	6.17599	5.82343	6.417	6.39854	6.76629	6.07266	6.26846	6.67461	6.07659	6.05668	6.1105	6.47981	6.5902	6.20654	6.23606	6.77174	6.38963	6.82116	6.22053	6.76009	5.47839	5.91217	6.54029	7.15772	6.60493	5.23977	5.80969	5.73183	5.83512	5.50469	5.73028	5.25836	5.21668	6.41079	6.24093	6.17265	6.38206
7892525	6.61173	7.4937	7.27194	7.27508	7.35796	6.90364	7.40318	7.35673	7.08472	6.62533	6.93236	7.03021	7.04927	6.82412	7.25116	7.36819	7.93612	7.22201	7.12923	6.83938	7.77314	6.94915	6.90678	7.33551	6.90211	7.31592	6.91821	7.14063	7.03159	7.18486	7.28621	7.18907	7.40564	7.60066	7.16173	7.01505	7.02446	7.0717	6.97306	7.68949	6.81359	7.29417	6.78306	6.60596	7.13142	7.2126	7.1289	7.03942	7.39347
7892526	5.43131	5.16947	5.5372	5.4282	5.81145	5.06728	6.07664	6.06904	5.38532	4.92194	4.89681	5.1004	5.58096	4.69383	5.89256	5.87844	6.42378	5.85529	5.95377	5.29565	5.80615	4.78214	5.03937	5.68805	4.85664	5.1444	6.67366	5.59752	6.09643	5.20821	5.52246	5.12001	5.10713	5.30136	6.08931	6.47102	4.84004	5.61453	5.76087	5.0149	5.24937	4.48617	4.7949	4.36461	6.52	5.21281	5.11272	4.76333	5.63682
7892527	8.50061	8.41617	8.18607	8.70194	8.39206	8.64984	9.24853	9.06035	9.13926	8.55527	8.57418	8.56011	8.8822	8.25903	8.72351	8.75066	8.80769	8.93228	8.62761	8.83264	8.96723	8.51566	8.88875	8.51626	8.92314	8.47783	9.55622	8.75322	8.16423	8.66157	8.8152	8.74523	9.30758	8.55684	9.11857	9.45597	8.76753	8.77912	8.68075	8.99809	9.12335	8.57192	8.86619	8.09045	8.84429	8.71992	8.67896	8.62484	10.0134
7892528	3.13047	3.26431	3.22594	3.37685	3.28344	3.21885	3.4383	3.1278	3.31908	3.56224	3.01333	3.21416	3.32686	3.23246	3.39826	3.14589	3.04025	3.22441	3.24022	3.19855	3.57507	3.23155	3.01035	3.30118	3.26804	3.29186	3.16838	3.27324	3.3069	3.18718	3.13132	3.42756	3.10975	3.09765	3.14362	3.46608	3.17534	3.30465	3.32382	3.33207	3.279	3.40602	3.22932	3.35882	3.27772	3.68604	3.19715	3.36593	3.27322
7892529	6.76245	6.52969	6.79201	5.59319	7.20897	6.44684	6.03927	5.29002	5.45075	6.15293	5.4694	5.09061	5.69223	5.38246	4.67024	5.52703	5.17832	5.59716	5.924	5.20138	5.11731	4.72565	5.68555	5.30136	4.8982	5.64522	5.52076	5.8423	6.28223	6.00788	4.94961	5.66899	5.5962	5.5846	5.71745	5.57683	5.6385	5.10838	5.93512	5.48508	6.24796	6.31305	5.47895	5.64388	6.18807	5.4699	5.76355	5.28543	5.60638
7892530	7.23084	7.25726	7.64667	7.17533	6.93826	7.541	7.59693	6.79194	7.33834	5.20048	5.96401	5.59943	7.42051	7.01731	6.76874	7.01503	7.56272	6.9856	7.0515	7.37843	6.86771	6.89816	7.2263	7.4776	7.55937	7.1309	7.51292	7.24231	7.0861	6.71824	6.45299	6.93618	5.18927	6.96235	7.4503	7.78195	7.0845	6.11944	7.65053	7.23107	6.91952	5.10723	5.85863	5.2773	4.74059	5.62196	6.01862	5.968	6.5171
7892531	6.44516	6.38362	5.87142	6.99877	6.34303	6.22241	6.22556	8.05274	7.33095	5.49235	5.5987	6.26634	7.18732	5.84277	6.5207	6.92167	7.6299	6.66209	5.67036	6.84763	6.90342	5.9212	6.64581	6.7026	6.2303	5.80074	6.29885	6.3622	6.04758	6.66875	5.55105	7.06783	4.51253	6.61739	6.00188	6.85851	7.03558	6.20913	6.12143	6.69217	6.77615	5.04651	5.52897	4.85652	5.25105	5.59859	6.17475	5.84896	6.03124
7892532	3.91876	3.84907	3.73385	4.27409	4.05798	4.01008	3.56888	3.79114	4.03723	3.77107	3.51847	3.9983	3.87733	3.6127	3.72833	3.97974	4.06049	3.77381	3.90531	4.52053	3.93852	3.57807	3.85548	4.0261	4.35291	3.65425	4.25469	4.02486	3.7983	4.01238	4.2241	3.80363	3.7309	4.49547	3.73443	3.79605	4.17073	4.16131	3.99645	3.97146	4.05744	3.88261	3.72349	3.49586	4.01671	4.14885	3.36181	3.56429	3.93056
7892533	7.94194	7.82681	8.65889	8.18835	8.13938	8.70739	8.29612	8.07975	8.12912	7.61499	7.99425	7.13264	8.03459	7.39423	7.37001	7.66479	8.12341	7.97385	7.5148	7.92771	7.86565	7.52161	7.3264	8.0141	7.08124	7.52214	8.0792	8.43812	8.33276	7.66362	7.39826	7.90229	6.75776	6.78673	6.89737	7.24884	7.17685	7.95942	8.14632	7.3351	7.70481	5.67424	6.26611	6.64212	6.80093	6.54322	7.2949	7.29006	6.88805
7892534	6.7075	6.76957	6.58763	7.21071	7.34767	6.80668	7.20802	6.38789	7.34361	6.55667	6.56759	6.34198	6.28866	5.76428	6.8346	6.70228	7.18394	7.15908	6.8615	6.82275	5.8356	5.59055	6.73404	6.84722	6.76447	6.87735	6.22067	6.84468	6.6176	6.72589	5.88381	6.91721	6.12692	6.62521	6.44555	8.0116	6.80431	6.65324	6.5498	6.44888	5.93501	5.61937	6.2098	5.25448	5.53848	6.63394	5.35226	6.86503	6.59591
7892535	7.0504	8.65723	7.73616	8.10487	8.04264	7.4177	7.65803	6.85088	7.80868	6.46554	6.76287	7.33391	7.80724	7.12058	7.44386	8.75566	7.77599	7.64211	7.67924	7.85249	6.8879	8.00862	8.29516	8.48658	7.94194	7.68262	8.31131	7.70884	6.88018	8.14636	7.56357	8.28054	6.84988	8.46545	8.04543	7.92789	7.63505	7.45981	7.96471	7.70331	6.79928	6.7918	7.11443	7.02066	7.28893	7.26377	7.36582	6.81084	7.32271
7892536	10.8841	10.9338	10.9756	10.9614	10.8619	11.0353	11.0331	11.0395	11.2606	10.447	10.8119	10.8456	10.7789	11.282	10.8203	10.9208	10.8011	11.1146	11.0029	10.9958	10.5802	10.9823	10.9521	11.0129	11.3094	10.8003	10.6973	10.3772	10.6695	10.5843	10.7209	10.7768	10.5485	10.9197	10.5495	12.3409	10.9391	10.669	10.582	11.0577	10.8586	10.6713	11.1886	9.86746	10.6375	10.56	10.6843	10.4287	10.822
7892537	4.01641	3.91595	3.93242	4.52123	4.0886	4.12657	4.24789	4.24134	5.33915	4.31499	4.12283	4.21862	4.2402	3.68838	4.14625	4.51155	5.00511	4.54699	4.60126	4.16465	4.46549	3.75758	3.98784	4.27072	4.09348	3.87566	3.94511	4.54035	4.33642	3.73939	3.64193	3.82464	3.45764	3.7043	3.86809	4.62912	3.91452	4.67072	4.44983	3.8653	3.97946	3.87707	3.9486	3.87806	4.30515	4.28801	3.89827	3.95254	3.98839
7892538	7.07003	7.1294	6.99341	7.31722	6.85837	6.6655	6.75823	7.07563	6.37149	4.672	5.23806	6.42021	6.39862	6.3229	4.96135	6.59882	6.39401	6.17273	7.10151	6.60502	6.40941	7.04826	6.9755	7.4251	6.62129	6.72063	6.72156	6.51176	6.52903	6.93709	6.58502	6.77274	4.8782	6.17446	6.33896	6.02186	6.66336	5.84207	6.60074	6.54829	6.13182	5.83956	5.92254	5.66198	5.47121	6.33904	5.64987	5.79812	5.2142
7892539	5.44581	4.8726	6.19558	5.15678	5.53733	4.75771	4.45383	5.52147	6.37318	4.41663	5.4372	5.11433	6.30907	4.89036	5.40852	6.3751	6.58853	5.64272	5.78197	5.45357	6.5326	4.87305	5.44486	6.50346	5.74525	5.18413	5.64207	4.36851	5.29633	6.03603	5.44023	5.86727	3.90323	5.22394	5.26595	5.63763	5.81294	5.50544	4.77391	5.96697	5.78634	4.05649	4.19022	3.94901	4.0115	3.76709	4.44724	5.10348	3.64795
7892540	6.31731	6.78755	7.7566	7.07911	7.21914	6.40899	6.46707	7.1254	6.69058	6.8123	5.72374	5.62659	7.10926	6.58584	5.65675	7.20771	7.34362	6.77203	6.61692	7.11205	6.56258	6.85033	6.73836	6.9133	6.23304	6.40001	6.90175	6.26953	6.3003	6.18404	5.49064	6.9399	5.95014	6.64969	5.50416	5.9579	6.83407	6.3387	6.29877	6.47121	6.94986	5.20222	5.64105	5.78703	6.56929	6.24907	6.52172	6.30242	5.79549
7892541	9.78273	9.38973	9.78186	9.78594	9.60441	9.6234	9.57583	9.72717	10.1486	8.37666	8.61865	9.53936	10.0386	10.6918	9.99968	9.72871	10.1045	9.26528	9.72159	9.96062	9.68339	9.6854	9.85269	10.6323	9.66371	9.49509	10.3144	9.273	9.38336	9.92018	9.69463	10.3064	8.1603	9.59808	10.0167	9.89355	9.66982	9.17532	10.5028	10.0252	9.05806	8.18407	8.44204	8.09088	8.69473	7.82052	8.73698	7.92432	8.22892
7892542	9.91523	9.79678	9.89699	9.9471	9.94123	9.83483	10.0286	9.06817	10.126	9.82444	9.73513	9.76197	9.45885	9.60945	10.3963	9.79273	9.51826	10.0509	9.56207	10.0739	10.0203	9.70877	9.82767	9.91884	9.86144	9.98411	10.2941	9.1902	9.50761	9.62001	10.007	9.82825	9.09554	10.0678	9.69971	9.74195	9.96529	10.012	10.2992	9.89408	10.2028	9.68308	9.5061	9.06019	9.46596	9.71104	9.54661	9.70408	8.79938
7892543	6.00908	6.46952	6.21416	6.08512	5.90059	6.20917	6.22122	5.53413	5.66121	6.70513	6.2572	5.83856	6.07465	5.721	5.83885	5.7618	6.31026	6.26131	5.54775	5.76027	5.74631	6.18907	5.61526	5.8317	6.24225	6.20869	6.13809	6.27412	5.86437	5.83036	6.13043	6.14942	7.42633	6.43494	6.21641	6.42937	5.89371	5.96304	5.61105	5.40523	6.23503	6.47116	6.24986	6.73231	6.58215	6.9464	6.00428	6.0932	5.78889
7892544	5.20316	5.10828	5.69369	4.88235	5.54377	5.47423	5.08798	5.282	4.2374	4.31755	5.66543	5.64553	5.23368	5.27499	5.27341	4.8527	4.47075	5.38452	5.15581	5.16123	5.49638	6.094	5.88431	5.07978	5.91585	5.73818	4.87019	5.6359	4.90817	5.85557	5.83685	4.89581	5.43467	5.50542	5.40264	5.12233	5.21502	5.38322	5.57803	5.73278	5.27468	5.58446	5.88463	6.48963	6.02823	5.51051	4.9832	4.72684	6.18503
7892545	6.28789	6.01923	6.66027	6.40794	5.84184	6.24618	6.44952	6.45228	5.82438	6.51539	5.92354	6.12842	6.59964	5.83321	5.75524	6.22879	6.458	6.11985	6.4763	6.30676	5.58627	6.26211	6.16113	5.49185	6.28766	6.4248	5.98139	6.49978	5.9648	6.04676	6.23493	6.88861	6.72948	6.1207	6.04532	5.3361	6.18378	6.12147	6.02647	6.25859	5.91833	6.93303	6.8108	6.36578	6.91278	6.27861	7.0591	6.5833	6.72539
7892547	4.52108	5.18547	4.84575	4.90269	4.92637	4.62659	4.99063	4.90979	4.7066	4.57899	4.74828	4.92612	4.72652	4.56586	4.82946	4.86314	5.09022	4.70793	4.78243	4.80489	4.74452	4.54413	4.99503	5.03448	5.14787	4.63547	4.59971	4.9826	4.61679	4.76812	5.12604	4.53195	5.70278	5.00787	4.98437	5.00733	4.8929	5.08442	4.66807	5.22892	4.79644	5.76211	5.93583	4.81051	5.96251	4.88497	4.37963	5.2754	5.82359
7892548	7.33929	7.34341	7.37314	7.17884	7.4772	7.20755	7.46166	8.00797	7.27211	6.99748	7.54942	7.41863	7.52347	7.00086	7.43564	7.37312	8.03465	7.36899	7.3144	7.51977	8.31922	7.3615	7.22519	7.24602	7.36211	7.58996	7.33581	7.02628	7.54547	7.43634	7.94687	7.19975	8.51309	7.4437	8.05268	9.13485	7.26119	7.61209	8.27492	7.33889	7.5852	7.85202	7.56839	8.17238	7.64097	7.86885	7.61893	7.08981	7.91319
7892549	6.21138	6.20834	5.81183	6.83597	6.41671	6.55294	6.37687	6.31656	6.27718	5.32611	5.32424	5.46639	6.29415	5.96485	6.26443	6.07779	6.42053	5.86152	5.6728	6.07954	6.89919	5.62481	6.45818	5.82867	5.65791	5.06166	6.03697	6.10163	5.92749	6.01584	5.74715	5.62405	5.18352	5.29841	5.98939	6.22935	5.84643	5.29393	6.40083	5.63048	6.40279	5.08199	5.33356	4.50369	4.77564	5.54027	5.02615	4.89042	5.0679
7892550	6.62305	6.32482	5.78824	6.20975	5.93479	5.90391	5.69255	7.04899	5.25533	5.40582	5.87303	5.79734	5.40498	5.37754	5.8964	6.24113	5.8717	5.46737	6.10143	5.08056	5.89008	5.9104	5.74048	5.40091	5.86375	6.10326	5.37567	6.74953	6.10702	5.74453	5.81763	5.76591	7.17493	5.34357	6.1653	6.06351	6.31176	5.95115	5.75053	5.45614	6.38262	6.36913	5.97873	6.86916	6.18829	6.18527	6.57404	6.01698	6.17925
7892551	11.6183	11.516	11.64	11.6343	11.6307	11.5846	11.6777	11.7724	11.7513	11.2189	11.1775	11.5851	11.7272	11.3958	11.6193	11.8322	12.2138	11.6827	11.7505	11.7579	11.8283	11.6195	11.7252	11.8766	11.6395	11.634	11.8347	11.6209	11.6649	11.8637	11.7012	11.7442	10.6843	11.7166	11.7469	11.686	11.6949	11.4811	11.6766	11.6119	11.2956	11.4814	11.4067	11.1808	11.2805	11.0466	11.4897	11.543	11.3523
7892552	5.22721	4.9659	4.55967	5.06666	4.27624	4.98508	4.39963	5.67496	5.45039	4.9159	4.6937	4.19962	5.10866	5.0045	5.46353	4.87277	5.82421	4.9018	4.97381	5.04324	5.8345	4.11833	4.03768	4.66907	5.3432	4.35969	4.92457	4.58215	4.81671	4.85197	4.36016	4.80912	4.47754	4.48222	4.88503	5.92264	4.85025	4.24789	4.381	5.16407	4.69004	4.05722	4.92932	4.20103	4.38047	5.04854	4.6201	4.94088	4.48974
7892553	4.35528	4.01489	4.04577	4.2807	4.55503	3.34845	3.65743	3.61963	3.49798	3.24986	3.15774	3.30157	3.68091	3.71136	3.98449	4.0903	4.42042	3.96104	3.68857	4.14941	3.84463	3.66352	3.78391	3.52339	3.41214	3.61251	3.80505	3.6027	3.95761	4.23182	3.76485	3.74591	3.31639	3.67216	4.02312	4.34235	3.45668	3.98218	3.80344	3.55311	4.05911	4.26854	3.07229	3.22083	3.71994	3.33874	3.3858	3.53111	3.80778
7892554	3.72167	3.76661	4.05673	4.14795	3.54962	3.86244	3.93125	3.94803	3.60821	3.32532	3.6043	3.24467	3.33847	3.69192	3.47907	3.71159	3.38073	3.36292	3.74632	3.63698	3.95786	4.05063	3.69713	3.68965	3.48809	3.2405	3.67766	3.88219	4.32862	3.57244	3.37867	3.89483	3.74069	3.83668	3.55867	4.15863	3.39616	3.55945	3.65471	3.40588	3.52865	4.44571	3.54664	3.93258	3.7973	4.45598	3.59563	3.72201	4.24419
7892555	7.80431	7.97056	8.1222	8.23085	8.16737	7.73644	6.82058	8.1587	7.89658	6.80825	6.63129	7.10305	8.04087	7.14818	7.75774	8.22213	8.47566	7.51554	7.83552	7.3899	7.91165	7.185	7.62554	8.33727	7.74672	7.46454	7.92131	7.51855	7.67855	7.99205	7.89053	7.82939	6.00356	7.59945	6.37645	7.17564	7.38254	6.78711	6.72209	8.0668	7.21557	6.35418	6.27998	5.51092	4.94948	5.82508	6.13634	7.03364	6.21568
7892556	11.6361	11.5644	11.6574	11.5368	11.6431	11.8477	12.1637	11.4839	11.749	11.5639	11.6853	11.3015	11.5243	11.5805	11.5215	11.4273	11.6974	11.672	11.5948	11.6402	11.622	11.3598	11.2676	11.5018	11.9278	11.3088	11.5341	11.6941	11.6241	11.4137	11.5362	11.3094	12.3009	11.3501	11.8578	12.7904	11.6778	11.4406	11.5493	11.535	11.8466	11.8318	12.3353	11.6105	11.867	11.5008	11.8657	11.6988	12.2477
7892557	3.9322	3.95307	3.88229	4.15087	3.75209	3.29833	3.48436	3.56294	4.23583	3.38227	3.42987	3.98945	3.93815	3.82003	4.57171	4.80493	5.39116	3.66162	4.61107	3.92061	4.70475	4.51107	4.14169	4.20383	4.29636	4.05479	3.98228	3.7617	3.67393	4.14866	3.94001	4.58432	3.56353	3.916	4.10885	3.6958	4.58991	3.95775	4.13023	3.75684	3.06416	3.26225	3.47579	3.31958	4.22879	3.10511	3.61912	3.52226	3.30858
7892558	4.19276	4.18226	3.74158	4.06782	3.94024	3.93196	4.31447	3.95348	4.46808	4.06434	4.04376	4.16212	4.41283	3.98009	4.28274	4.47014	4.91113	4.06841	4.09769	4.61722	4.25985	3.83805	4.3184	4.27084	4.38755	4.25253	4.52918	4.56232	3.77498	3.95373	4.61739	4.44529	4.61325	4.72932	4.34676	4.3296	4.09492	4.75739	4.78156	4.02647	3.74213	4.29744	3.99004	4.79154	4.34304	4.77886	4.44156	3.98698	5.00337
7892559	6.69386	6.80014	7.13036	6.61787	6.87662	7.14719	6.56596	6.79102	6.35586	7.62313	7.04775	6.51011	6.60982	6.73335	7.07472	7.27259	6.79577	6.87223	6.784	6.45933	6.23403	7.18803	6.92644	6.41492	7.20611	6.9786	7.16092	6.91984	6.3552	6.58221	6.91546	6.94643	7.16071	6.90181	6.6392	6.52829	6.8322	6.91712	6.48102	6.66836	7.04933	7.51446	7.10889	7.35632	7.63108	7.2938	7.03008	7.27924	7.53116
7892560	6.10029	5.58454	6.07109	6.10736	5.27473	5.48378	6.43668	6.3518	7.20178	6.84145	5.87547	6.06737	6.29177	5.33369	6.46618	5.84947	6.46852	5.98399	6.27514	5.27948	6.23305	5.7383	5.99864	4.98775	6.63856	6.11036	4.93864	6.54249	6.23469	6.04205	6.01717	4.86348	6.82307	5.98432	5.43511	5.73294	6.26526	6.22159	5.33208	5.94036	6.00577	6.21117	6.67456	7.03549	6.61811	6.44831	6.57687	6.91826	6.7399
7892561	11.0676	11.1354	10.8826	10.6079	10.9545	11.071	11.6073	10.8596	11.4935	10.9143	11.5348	11.1674	11.5119	11.5309	11.629	10.9903	10.8948	11.1502	11.3631	11.1096	11.501	11.1901	11.1238	11.3585	11.2598	10.9163	11.7082	11.0323	11.0558	11.1697	11.2996	11.2022	10.3912	11.2285	11.4783	10.8737	11.2258	11.138	11.4985	11.2282	11.2221	10.7183	10.7217	10.6028	11.4818	10.5349	11.2547	10.9719	11.3009
7892562	6.8508	7.48409	7.19905	7.62981	7.58748	7.35698	7.72152	7.42804	7.50861	7.53591	7.48154	6.85746	7.8112	7.50401	7.68804	7.2945	7.72874	7.60955	7.98158	7.18951	7.72936	7.09944	7.59656	7.49092	7.4584	6.96621	7.98469	7.57349	7.77284	7.41416	7.30293	7.47418	7.36551	7.00092	7.83035	8.40245	7.33626	7.98766	7.95564	7.39515	7.44284	7.67901	6.94896	7.34458	6.95213	7.10342	8.1571	7.72336	7.63866
7892563	7.88454	7.6081	8.01718	7.78535	7.51982	7.72306	7.87271	8.08794	7.28971	7.76145	7.68695	7.88161	7.79565	6.95871	7.35521	7.61793	8.24294	7.75805	7.30798	7.39843	8.09898	7.65395	7.73733	7.24017	7.54772	7.91702	7.58153	7.64026	7.57199	7.11911	7.7246	7.48117	8.89641	7.63875	7.58477	8.54342	7.63792	7.60157	8.12844	7.471	7.85154	8.6064	8.406	8.69699	8.88977	8.45553	7.9566	7.63636	8.49559
7892564	11.0697	10.9201	10.8759	10.8959	11.0089	10.7666	11.0681	10.3934	11.3835	11.3071	11.4301	11.4528	11.3362	11.3415	11.5834	11.2335	10.9978	11.1651	11.2404	11.3463	11.7813	11.0577	11.1916	11.3751	11.1145	11.1501	11.4931	10.6638	11.1349	11.0404	11.2149	11.0553	10.8931	11.4093	11.5815	10.9804	11.3887	11.0774	11.0558	11.1872	11.3086	11.1071	11.0302	11.0536	11.298	10.3808	10.967	11.3148	11.1252
7892565	6.20885	6.97793	6.55627	6.74746	6.20212	6.60755	6.90903	7.18025	6.35353	6.08586	6.44801	6.105	6.43279	6.24376	6.48524	6.7765	6.72867	6.91707	4.76384	6.68831	6.86251	6.69139	6.67048	7.06723	5.15392	6.14947	6.29951	6.68209	6.21697	7.00037	6.24554	5.92878	6.41331	6.07826	6.86745	6.17622	6.04357	5.66471	5.74817	6.33575	6.43148	6.84716	6.51834	6.49653	6.05637	6.22945	6.25452	6.25991	5.96703
7892566	3.94707	4.38142	4.18477	4.67349	4.1602	3.93583	4.06722	4.37179	3.67651	3.49359	3.884	3.52514	4.06091	4.21923	3.61456	3.70692	4.41494	3.99029	4.03156	4.19611	4.21359	3.7692	3.52663	4.6174	3.89193	3.78292	4.08099	3.97363	4.02546	4.18836	3.99073	3.60179	4.18467	3.63441	3.74937	4.84573	3.73409	3.6652	4.04966	3.79419	3.468	3.73042	3.72982	4.21898	3.61335	3.87398	4.50083	3.4291	4.17014
7892567	6.29604	6.40884	6.3411	6.75547	6.32003	5.94018	5.89042	6.79529	7.23252	5.06121	4.44187	5.98339	6.10531	5.25161	6.02064	6.89734	7.15103	6.21872	6.37347	5.80412	5.87866	5.63475	5.77723	5.75571	6.36747	6.0742	6.29925	6.01571	6.58628	6.33163	6.10667	5.83259	5.45195	6.33835	6.10577	6.98481	6.27467	6.37053	5.58154	5.7254	6.07529	5.2558	6.75736	5.52873	5.8455	5.89482	5.77119	6.8111	6.29164
7892568	10.3048	10.4595	10.3635	10.421	10.6908	10.6527	10.7804	9.89541	10.3235	9.86519	9.63886	9.54807	9.69538	9.38263	10.4765	9.64194	10.1429	10.2075	9.58672	9.87097	9.90818	8.99276	9.31431	10.1085	9.82619	9.5003	9.53443	10.2581	10.4974	9.58569	9.85371	9.74891	9.88771	9.59035	10.2451	10.6079	9.84715	9.75724	9.83836	9.28657	9.82101	10.0353	10.349	9.57412	9.76042	9.92995	10.3626	10.1463	9.92604
7892569	8.75384	9.48986	8.97393	9.33989	9.00368	9.21657	9.16642	9.02372	9.66231	9.36159	9.21349	9.56444	9.37389	9.77128	9.83935	9.28657	9.0749	9.81612	9.77949	9.2068	9.39465	9.16824	9.16115	9.40372	9.23247	9.70736	8.67299	9.23201	9.21445	9.03091	9.6806	9.51972	8.2655	9.35882	9.50401	9.33364	9.43806	9.50418	9.56616	9.10894	9.62448	9.30463	8.91694	8.70084	8.84981	9.52072	9.31106	9.53337	8.7636
7892570	6.3366	6.81442	5.95732	6.08082	5.67017	6.26725	7.32867	5.19044	7.61391	5.70199	5.54647	6.19243	5.81172	5.31571	7.31966	6.23525	6.62545	6.40168	6.20926	5.96029	6.21092	5.63713	5.06885	6.15302	6.41478	5.95817	7.0606	5.86186	5.79837	6.18632	6.3699	6.04895	5.25196	6.1557	7.01191	7.32642	6.15326	6.26447	6.43594	6.24318	6.67	4.55027	4.65804	4.78036	6.07036	4.84703	5.85768	4.82229	5.99361
7892571	3.34263	3.22333	3.01932	2.96027	3.37771	3.04169	3.33926	3.08304	3.04649	3.2186	2.97932	3.21528	3.30279	3.00738	3.46179	3.35402	3.12277	3.01478	3.46067	3.08328	3.03163	3.04544	3.18563	3.45514	3.43154	3.05192	3.73501	3.11439	3.23058	3.48609	3.262	3.22617	2.92106	3.05281	3.67875	3.19747	3.30914	3.11114	3.95834	3.22738	3.28875	2.96411	2.95477	3.07357	3.34201	3.10708	3.02487	3.01877	3.0324
7892572	7.96859	8.22245	8.3026	8.45785	7.73946	8.10762	8.27384	9.21709	8.82015	8.67705	8.4719	8.79233	8.29671	7.71391	8.3942	8.3238	8.79855	7.98795	8.2868	8.49907	7.82796	8.54593	8.45778	7.88185	8.87719	8.34141	8.52738	8.53682	7.94419	8.30107	8.06034	7.39182	7.84744	8.11922	8.54795	8.82413	8.1377	8.51664	8.0838	8.27924	7.55568	7.34418	8.67364	8.17863	8.72781	8.69991	8.37462	8.78028	8.37722
7892573	5.71563	5.38307	6.19167	6.28902	5.35872	5.25572	5.69079	6.14549	6.01827	5.47898	6.42875	5.35792	5.9723	5.39229	5.33085	6.23339	5.40189	5.33396	6.63355	5.75898	5.8212	5.9945	6.08381	6.11914	6.18788	5.9099	5.85916	6.14583	6.33425	5.97949	6.39336	5.75471	7.04991	6.31397	5.97008	5.64617	5.96004	5.50459	6.42306	5.50746	6.06597	6.71083	6.00383	6.38883	5.62678	6.1013	5.87128	5.9598	6.73744
7892574	10.588	10.4001	10.2114	10.6117	10.54	10.3353	11.0081	9.96331	11.136	9.96499	10.0349	10.2963	10.2565	10.5839	10.906	10.3738	10.0445	10.8978	11.5281	10.2585	10.2738	10.2757	10.1275	10.3786	10.4459	10.4852	10.361	9.92169	10.4118	10.3332	10.3885	10.5349	9.4374	10.3349	10.7199	11.0435	10.6401	10.9015	11.6428	10.2777	10.8296	10.4111	9.88027	10.2821	9.84142	10.1532	10.0817	10.4427	9.94703
7892575	7.69395	7.98721	7.79703	8.04859	7.98037	6.85097	7.2085	7.82336	8.5303	6.54573	6.67308	6.488	7.61673	6.89134	7.55815	7.8069	8.27087	7.53886	8.00997	7.69175	8.28164	7.07449	7.2513	8.11406	7.88081	7.23328	7.74277	7.25999	7.41753	7.72743	7.70897	7.73542	5.66736	7.47389	6.81593	7.46831	7.88251	7.05587	6.69642	7.37258	7.45561	6.45924	6.96782	6.23984	5.98061	6.55126	7.18426	7.05026	6.98316
7892576	6.14634	6.04061	5.40876	6.38687	6.40239	6.30743	6.50712	5.15643	6.55929	6.5405	6.4435	6.13423	5.71969	6.82678	6.6373	5.99748	5.77517	6.22373	6.30527	5.79036	5.50655	5.98358	6.13386	6.21782	6.07771	6.3029	6.33984	6.0939	5.93338	6.14908	5.93205	6.12614	6.78433	6.09729	6.16618	6.24656	6.44683	6.36656	6.27592	6.08776	5.73366	6.92256	6.44964	6.39741	6.35182	6.43779	6.19805	6.38973	5.96623
7892577	3.29891	3.23873	3.33566	3.37805	3.29428	3.25426	3.2103	3.82449	3.57693	3.81333	3.46889	3.07929	3.18804	3.15325	3.3292	3.41878	3.60749	3.12456	3.5192	3.53927	3.55979	3.3565	3.32359	3.19499	3.54264	3.37409	3.32327	3.2243	3.27448	3.23771	3.32879	3.3761	3.23028	3.5149	3.44008	3.77545	3.1827	3.37982	3.63062	3.43112	3.28723	3.42923	3.11548	3.00703	3.39604	3.38804	3.32141	3.26859	3.51144
7892578	5.39939	5.54674	4.81661	4.70053	5.27715	5.43638	5.23307	4.61601	5.24295	4.5875	5.43977	4.74241	5.03948	5.17365	4.75721	4.49452	5.0046	5.00014	4.51524	4.1879	4.99644	4.64756	4.68623	4.66596	4.78536	4.96826	4.37877	5.49347	4.92312	4.63192	4.60197	4.70962	4.78898	4.66856	4.64045	5.01573	4.85804	4.75808	5.12315	5.01291	4.87317	4.91342	4.97807	5.86473	4.57601	4.30575	5.18297	4.93606	4.91849
7892579	9.70374	9.37108	9.38414	9.75048	9.45656	9.59085	9.85898	9.16939	10.0428	9.74046	10.2075	9.6365	9.53036	10.418	9.93174	9.50963	9.55123	9.8363	8.86692	10.0001	9.57839	9.72465	9.56383	9.64664	9.94888	9.40836	8.90976	9.15169	9.27395	9.15226	9.79719	9.14056	9.96035	9.63582	9.05734	10.8308	9.49005	9.48155	9.63085	9.51397	9.94702	9.81224	10.3828	9.45782	10.4259	9.39941	9.58331	9.62331	10.3529
7892580	4.10325	4.29496	4.08109	4.63145	4.43656	3.92977	4.18006	4.5135	4.34168	5.01896	4.08979	4.32297	4.7564	4.33073	4.38775	4.89429	5.4807	4.35168	4.17371	3.93343	4.59447	4.45204	4.32252	4.15761	4.29619	4.09719	4.12403	4.38217	4.50036	4.17289	4.40188	4.55053	4.3851	4.5681	4.19911	4.45755	4.40983	4.26715	3.9728	4.44795	4.35926	3.9586	3.94405	3.9906	4.92079	3.87931	4.64232	4.43238	5.1257
7892581	3.4432	4.53527	3.95354	3.428	4.16643	3.71138	4.64276	4.23838	3.89162	3.60069	4.27081	3.28946	3.74769	3.40433	3.85732	3.59525	3.90207	3.70289	3.96523	3.74303	4.29063	4.14165	4.1087	4.10872	3.95937	3.72938	3.68474	3.98469	3.89003	4.00331	4.14916	4.07526	4.31994	3.58126	4.21071	3.80502	3.68308	3.57658	5.34804	4.39634	4.68103	4.49961	3.56073	3.86848	4.45744	4.32311	4.21475	4.19176	3.38123
7892582	4.27188	4.38749	4.16607	4.08687	4.35581	4.49071	4.46638	4.4786	4.21456	4.06689	4.28395	4.19864	3.77179	3.88473	4.29132	4.00698	4.5678	4.12947	4.04857	3.92954	3.98186	3.88193	4.10181	4.36734	3.82825	4.01478	3.82797	3.99971	4.59613	4.02666	3.82964	4.19788	4.29892	3.95804	4.12963	4.37124	4.24387	4.27734	4.20704	4.0174	4.41216	3.83623	4.09918	3.88623	4.6001	3.75135	4.69596	3.87202	4.10367
7892583	5.73235	5.91493	5.93498	5.82456	5.87693	5.81363	5.67223	5.57554	5.88483	6.47642	5.54231	5.81764	5.39831	5.15422	6.00463	5.09988	5.02251	6.06114	5.66605	5.42213	5.02853	5.37631	5.5986	5.24454	5.17186	5.74216	5.67675	6.13912	5.51777	5.91578	5.46652	4.98128	6.74616	5.2386	4.7962	5.62896	5.13465	5.27614	5.49337	5.23719	5.59595	5.71638	5.75325	6.09469	6.60778	6.92695	6.64	5.59947	6.41162
7892584	6.86702	7.39481	7.41851	7.31151	7.20441	6.95508	6.6643	6.92992	6.03322	6.43962	7.01443	6.38342	6.53236	6.44939	6.45827	6.71392	7.04778	6.4541	6.44035	6.29421	6.18037	6.26018	6.89637	6.28754	6.50566	6.59002	6.29976	7.0205	7.23487	6.91582	6.26036	6.68541	6.83191	6.20735	6.6951	6.40951	6.7989	6.68799	6.31919	6.57694	6.66244	6.79535	6.8407	6.79979	6.7204	6.79854	6.6705	6.90154	6.64412
7892585	4.2972	4.38962	3.90316	4.06003	3.73103	3.58394	4.27097	4.43748	4.68802	3.87134	3.94775	3.92393	4.00027	4.01466	4.46663	4.42748	5.03697	3.80586	4.27325	3.98486	4.16648	3.95538	3.90327	4.73188	4.05395	3.96732	4.26693	3.7461	3.72625	3.78148	3.47798	4.55241	3.3049	3.99559	4.42525	5.45305	3.79253	3.54661	4.02226	4.01363	4.00385	3.40151	3.85351	3.34017	3.38724	3.47869	3.51412	3.63608	3.22663
7892586	3.46877	3.61888	3.60737	3.5585	3.84916	3.60344	3.54213	3.70307	3.84213	3.69989	4.27289	3.5858	3.49334	3.51385	3.41938	3.87826	3.85456	3.57488	3.46061	3.52852	3.78751	3.25024	3.7475	3.62368	3.53564	3.58317	3.43043	3.88219	3.63719	3.53602	3.7065	3.89293	4.12258	3.79429	3.50491	3.63298	3.72369	3.44231	3.65306	3.50339	3.5906	3.70046	3.65857	3.93727	3.46481	3.45167	3.59585	3.60751	3.74227
7892587	5.0749	5.23234	4.84583	5.77832	5.37693	5.19841	5.33526	5.39821	5.56813	5.60442	4.35905	5.50172	5.76419	4.50096	5.47621	6.03533	5.60385	5.8501	5.73985	5.03671	5.27412	4.94129	5.33588	5.54668	5.54365	5.26546	5.4347	5.58298	5.70069	5.11549	4.9452	5.32596	4.44682	4.60715	5.06115	5.39406	5.38906	4.73323	4.83743	4.91726	5.10783	4.91071	5.26779	5.16192	4.99525	5.18696	4.90371	5.00927	5.38194
7892588	3.23716	3.21366	3.18315	3.3492	3.18788	3.13621	3.35477	3.24125	3.26008	3.47591	3.39048	3.11615	3.14615	3.14153	3.53728	3.18914	3.67077	3.08281	3.11325	3.18937	3.17591	3.14506	3.20456	3.13572	3.33883	3.11698	3.30341	3.27449	3.24968	3.2867	3.22882	3.21526	3.14065	3.17247	3.35174	3.27681	3.20981	3.26695	3.20437	3.25178	3.52507	3.37493	3.32286	3.30267	3.37729	3.20771	3.34268	3.4007	3.2594
7892589	6.30675	6.08744	5.97032	6.42621	6.75179	6.99157	6.52065	6.77519	6.90863	5.62126	5.83765	6.83955	6.33302	6.11103	7.00452	7.29395	7.76565	7.12449	5.69822	6.9135	5.98756	6.91806	6.68713	7.66971	6.97565	8.11051	7.70315	6.56567	6.45466	7.48837	6.68078	7.76887	6.49027	6.70051	7.42565	6.42215	8.08203	6.97107	6.27185	6.96715	6.79721	5.91609	6.67392	5.57576	5.69058	4.70679	5.01015	7.13435	6.15498
7892590	5.85227	4.11465	4.29707	5.72682	4.63557	5.17338	5.7861	4.6444	4.64074	3.6465	4.22289	4.39702	4.97842	3.85113	5.13836	4.97728	4.45826	4.35206	4.7001	4.30221	5.16033	4.40832	3.93248	5.21286	4.84489	4.56803	4.64454	4.65286	4.6546	4.95814	4.80261	5.26063	4.18309	3.5636	5.30461	4.12332	4.63383	4.31719	4.22697	4.12692	4.99548	3.69905	3.82868	3.24242	3.31631	3.45164	4.25487	3.78217	3.78799
7892591	3.46109	3.10759	3.23486	3.13094	3.22692	3.30218	3.29383	3.2706	3.80044	3.25079	3.19624	3.30513	3.46683	3.07283	3.58411	3.23813	3.38016	2.91803	3.44941	3.24449	3.46652	3.18257	3.17313	3.15354	3.16044	3.01262	3.24019	3.4917	3.07029	3.21079	3.09235	3.15723	3.05928	3.04998	3.48687	3.1981	3.16401	3.10724	3.51607	3.18597	3.08392	3.20117	3.22128	3.25264	3.32369	3.33728	3.24318	3.21054	3.0177
7892592	6.65288	6.97743	6.71051	6.73486	6.58652	6.67196	6.25456	6.59786	6.94159	6.65064	6.40992	5.84086	6.60749	5.76953	6.50491	6.81202	6.95039	6.78534	6.78877	6.62006	6.87657	6.23558	6.49989	6.64343	6.78237	6.56456	7.08447	6.55023	6.79713	6.6008	6.56074	6.61059	6.28323	6.43202	7.39161	6.98838	6.65716	6.72574	6.55098	6.70885	6.23909	5.90251	6.62397	6.61532	6.30034	5.3762	6.62226	6.34593	6.66532
7892593	4.6046	4.84066	4.99421	4.42423	4.37559	4.73031	4.62653	4.25538	4.12053	4.76627	4.28605	4.26289	3.86467	3.75564	3.89267	4.33726	4.82184	3.73562	4.03742	3.87806	3.89131	3.96049	4.07263	3.89289	4.17675	3.95203	3.96982	4.2386	5.24302	4.17119	4.21947	4.02186	4.7737	3.8242	3.60032	4.15113	4.0064	4.15564	3.65706	4.0319	4.2394	5.08608	5.0104	5.16443	4.94014	5.04727	4.18665	4.61897	4.71569
7892594	3.93572	4.00895	3.90937	4.09338	3.90087	3.79698	3.67105	4.68945	3.71172	3.74886	4.16758	3.86485	3.90918	3.93438	4.14504	4.6922	4.5422	4.09994	3.95545	4.06356	4.03078	3.71084	4.02589	4.20755	3.79293	3.90048	4.27974	3.82693	3.77947	3.75641	3.71553	3.7066	3.32559	3.40779	3.95466	3.91409	4.04577	3.91886	4.40737	3.8995	4.01442	3.52137	3.81083	3.76314	3.84219	4.24548	3.85642	3.86242	3.91519
7892595	5.18854	4.50647	5.09296	4.97467	4.95458	4.74122	4.89892	5.66385	5.466	4.21561	4.67985	5.17362	5.69329	4.81676	4.46901	5.70243	6.00896	4.59684	5.25232	5.3262	5.32346	4.80252	4.77236	4.42574	5.2746	5.32999	5.30934	5.25891	5.36202	5.11367	4.9789	5.099	5.3303	5.2114	5.00448	5.10213	4.77258	5.57175	4.57912	5.11697	4.33166	4.72308	4.56389	5.36022	5.24481	4.28375	4.77718	5.17806	5.34361
7892596	4.33163	4.26965	4.29757	4.72854	4.59814	4.93528	5.02831	4.90715	4.95256	4.6858	4.48885	4.87417	4.93208	4.34184	3.95263	5.27649	5.34671	4.79471	4.43934	4.41385	5.07196	4.32481	4.31093	4.69297	4.43728	4.26156	4.19204	4.33534	4.25133	4.43509	4.07655	4.57554	5.03737	4.19322	4.0959	5.01204	4.36408	4.52142	5.07915	4.47813	4.06089	4.91065	4.46839	4.41244	4.99923	4.44058	4.91809	4.43587	5.11254
7892597	5.3954	5.78457	5.82273	5.13814	5.41345	5.37143	5.29759	4.95738	4.60256	4.89965	5.68525	5.71561	5.12344	5.2126	4.72267	5.37465	6.01138	4.9416	5.3062	5.5192	4.81762	5.15337	5.69512	5.94309	5.22944	5.08189	5.42596	5.34616	5.88232	5.54523	5.16088	5.47199	5.98897	5.05586	5.38878	5.32069	5.26903	4.68496	5.51219	5.33951	5.39747	5.92444	5.06702	5.93024	5.5373	5.24715	5.40887	5.22365	5.6677
7892598	9.88483	9.54893	9.53017	9.85357	9.61165	9.87056	10.0303	9.14782	9.91947	8.98914	9.39266	9.84891	9.90455	10.1359	10.3403	9.42109	8.96063	10.0319	10.3488	9.74456	9.94894	9.5632	9.41021	9.93921	9.80436	9.57918	10.3865	9.8567	10.0705	9.55719	9.80931	9.80242	8.23554	9.56326	10.2997	8.81943	9.42206	9.8348	10.9856	10.0847	9.86319	8.50423	8.74033	7.89718	8.75575	8.58559	9.18251	8.96632	9.3255
7892599	10.3448	10.2235	10.3002	10.2103	10.4265	10.2706	10.7896	10.2959	10.4477	10.3866	10.8466	10.2672	10.4741	10.5121	11.226	10.1975	10.9256	10.6451	10.3299	10.5248	10.9663	10.3502	10.3722	10.4224	10.6338	10.3709	10.7713	10.0529	10.1917	10.1695	10.4724	10.4104	10.2757	10.2803	11.043	11.4076	10.449	10.2504	11.0609	10.2907	10.4354	10.2983	10.3782	9.48618	10.6245	9.95653	11.1243	10.2977	11.1769
7892600	3.70248	3.52854	3.36784	3.41169	3.34921	3.79383	3.83832	3.73727	3.68414	3.73081	3.66477	3.73066	3.87237	3.69722	3.71283	3.56424	3.71157	3.48083	3.83431	3.40296	3.65159	3.69936	3.83864	3.65177	3.58828	3.37823	3.66251	3.91147	3.50967	3.46562	3.67092	3.38519	3.6388	3.5603	3.57521	3.7756	3.65947	3.61055	3.75589	3.49918	3.5227	3.88062	3.54567	3.71293	3.75181	3.84021	3.60955	3.6387	3.48532
7892601	6.01953	6.03014	6.03696	5.8538	5.98682	5.90415	6.00626	6.28507	6.02163	6.75484	6.63866	6.46227	5.91461	6.16516	6.10723	6.19274	6.13251	5.90431	5.86023	5.72913	5.86007	6.47587	6.17306	5.72433	6.0346	6.20208	5.76955	6.35686	6.00335	6.02741	6.13999	5.94957	6.87415	6.17053	5.77318	5.66472	6.05432	6.22657	5.88126	5.92691	6.05175	6.49586	6.40012	6.79961	6.91016	6.81246	6.37575	6.28265	6.7148
7892602	3.36219	3.44489	3.6523	4.09081	3.39362	3.38777	3.71733	3.02835	3.46099	3.23178	3.35457	3.20383	3.47581	3.04576	3.74602	3.27253	3.7189	3.09296	3.81956	3.50301	3.3272	3.36574	3.34472	3.56607	3.24985	3.28764	3.29512	3.29548	3.53202	3.48289	3.40923	3.54097	3.39272	3.14862	3.59923	3.38263	3.47944	3.35213	3.48123	3.36231	3.68297	3.2618	3.04064	3.65305	3.41898	3.57677	3.34495	3.16747	3.08004
7892603	4.80049	4.90485	4.61391	4.93064	5.02787	4.746	4.33127	4.88111	5.15471	3.79028	3.96474	4.64598	4.69919	5.05906	4.63329	4.27804	5.4178	5.35301	6.00027	5.11298	5.15029	4.12608	4.71926	5.70417	4.86317	4.97476	5.89341	5.25519	5.06851	5.49786	5.71384	5.25034	4.08963	4.58659	5.66955	4.81099	5.00129	4.55298	5.31781	5.23676	4.34595	4.01821	3.51003	3.3361	4.15747	3.28658	3.91927	4.05491	4.04489
7892604	4.13856	4.38961	4.0047	4.80606	4.67806	4.58342	4.63092	4.83921	4.63952	3.65351	3.59673	4.26708	4.75619	4.58757	3.86292	3.69997	4.20114	4.35933	5.82883	4.20373	4.52504	4.60268	4.23023	4.56021	4.796	3.66566	4.29059	4.51889	4.33874	5.04033	4.47052	4.43748	4.24241	4.55014	6.07711	4.51536	4.71752	4.25321	5.98612	4.29983	4.17806	4.27839	4.28945	5.09915	4.66694	4.16698	3.95135	4.08921	4.05473
7892605	7.94366	8.11361	7.90368	7.7399	8.16928	8.30506	8.08154	8.1191	8.24567	6.61589	7.51212	7.15383	7.92655	7.8707	7.59442	7.14514	7.49658	7.94579	8.16582	8.57007	8.26174	6.72907	7.15662	8.29483	8.137	7.74635	8.16847	7.40321	8.15707	7.77095	7.29296	7.95693	5.86587	7.28622	8.62897	8.56491	7.68627	6.83874	8.29671	8.19536	7.56528	6.48846	7.88131	6.079	6.61912	5.9522	7.66018	7.22809	6.01246
7892606	12.3241	12.3151	12.3634	12.3796	12.4028	12.2344	12.3882	12.254	12.336	12.2737	12.1015	12.2116	12.2847	12.0976	12.3152	12.4824	12.5932	12.4391	12.4381	12.4449	12.2615	12.4821	12.4903	12.408	12.4684	12.3533	12.6073	12.4464	12.2917	12.4188	12.4807	12.3697	12.3803	12.3631	12.4618	12.6649	12.5135	12.2295	12.3255	12.4082	12.4057	12.3417	12.3777	12.3362	12.3364	12.3003	12.3763	12.3091	12.4911
7892608	9.67617	9.75089	9.7958	9.60404	9.66812	9.15222	9.55769	9.87441	9.60209	9.34151	9.12545	9.43248	9.64621	9.14144	9.49142	9.37769	9.77985	9.46934	9.59503	9.69054	9.49716	9.81153	9.77574	10.0289	9.72171	9.61218	9.84147	9.3481	9.34173	9.80766	9.53797	9.60287	9.27032	9.84784	9.79992	9.77615	9.73215	9.47273	9.57959	9.59606	9.52147	9.2908	9.21577	9.05044	8.91996	8.8424	9.51444	9.26256	9.32125
7892609	3.44431	3.60055	3.25994	3.62932	3.75014	3.5101	3.57816	3.70272	3.47862	3.20621	3.11466	3.11573	3.72646	3.26579	3.94025	3.39119	3.26628	3.84261	3.33319	3.58888	3.93795	3.36318	3.43567	4.01038	4.03992	3.56468	3.53996	3.55866	3.11593	3.55681	3.31408	3.52907	3.09234	3.22866	3.34039	3.3235	3.42013	3.36646	4.0985	3.91601	3.42013	3.47228	3.6973	3.5812	3.28833	3.78403	3.37103	3.02824	3.04806
7892610	6.33327	5.96605	5.53883	6.34932	5.69007	5.66055	5.84095	4.57587	5.98728	4.11265	4.63059	5.58363	5.92792	6.52957	5.4133	5.72339	4.97577	5.78326	6.47013	4.85362	4.39489	5.28043	5.17761	6.25302	5.51076	4.88574	6.79251	5.7632	5.89568	4.77905	6.13804	5.13618	3.34922	4.89394	5.84128	5.33058	5.84412	5.75321	6.64708	5.78018	5.29314	3.51999	3.89694	3.63891	3.30361	3.39868	3.63743	3.8176	3.90936
7892611	3.02213	3.23937	3.20991	3.32432	3.16772	2.991	2.92137	3.06183	3.13276	3.16215	3.04659	3.04658	3.06002	3.16875	3.09802	3.21161	3.06364	3.04702	2.97043	2.98625	3.16567	3.24439	3.0401	3.12483	3.02867	3.04651	2.98438	3.14903	3.03527	2.97978	3.04373	3.0352	3.20405	2.91726	2.97855	2.98359	2.94921	3.14478	3.08737	2.97799	3.08328	3.11144	3.11372	3.16427	3.13518	3.09102	3.11163	2.93282	3.16121
7892612	3.47091	3.3896	3.45731	4.24915	3.79167	3.58866	3.33216	3.83799	3.71837	3.51627	3.46238	3.44648	3.54859	3.32732	3.41712	3.53002	4.77852	3.55282	3.70862	3.66584	3.75745	3.66438	3.70766	3.79393	3.6279	3.72493	3.9001	3.61742	3.35608	4.05358	3.39647	3.53628	3.14018	3.786	3.32116	3.70625	3.52837	3.2525	3.80571	3.51471	3.40493	3.19641	3.07383	3.05063	3.18521	3.59248	3.87256	3.22888	3.19949
7892613	10.9393	10.8678	11.0757	11.3101	10.9551	10.9031	11.1369	11.1671	10.6592	10.6782	10.5796	10.5954	11.0275	10.7127	10.7308	11.1427	11.2087	11.0859	11.2737	11.2833	10.3266	11.1781	11.3907	11.4718	11.3127	11.017	11.3102	11.0676	10.9274	11.4407	11.3572	11.1824	10.6212	11.1157	11.4298	11.4215	11.1265	10.9526	11.0603	11.0511	10.672	10.7924	10.7546	10.6963	10.1241	10.4529	10.912	10.8126	10.9372
7892614	5.50654	5.09265	4.7211	5.29935	4.87757	4.95074	5.02982	5.07095	5.21109	4.87801	4.64168	5.07242	4.65016	4.42714	5.11529	4.815	5.09487	4.88563	4.66485	4.70888	5.00518	4.71604	4.8823	5.14014	5.01314	4.99863	4.46956	4.54384	4.34406	4.44763	4.9377	4.77503	4.45023	5.07141	5.21213	5.31194	5.05612	4.7938	4.7975	4.37042	5.19903	3.638	5.40571	4.70335	3.98487	4.97011	5.17098	5.13018	3.9805
7892615	5.14843	5.7238	5.09934	5.51993	5.64967	5.04768	4.98132	5.96621	5.47077	5.11485	4.74166	4.73471	5.73926	4.30151	4.86089	6.06563	6.18149	5.41553	5.09107	5.74687	5.15313	5.42719	5.83111	5.56814	4.31962	4.96945	5.063	5.51351	5.48372	5.81585	5.23725	5.56784	5.00857	5.11961	5.10542	5.44669	5.63067	5.43407	5.71633	5.15444	5.74731	4.75594	5.01165	4.63058	4.5554	5.33559	5.19163	4.80459	4.84406
7892616	3.28892	3.34661	3.45716	3.50405	3.30719	3.49511	3.49353	3.64007	3.91781	3.40644	3.32585	3.59968	3.53871	3.60151	3.45399	3.64878	4.51795	3.44413	3.39789	3.62088	3.7906	3.46309	3.2154	3.49474	3.23474	3.28821	3.58185	3.2148	3.37333	3.31848	3.27478	3.42473	3.27372	3.37707	3.07673	3.68624	3.47461	3.51323	3.42647	3.53638	3.20126	3.27267	3.30903	3.36608	3.52973	3.2106	3.39493	3.37273	3.51185
7892617	12.3818	12.2975	12.7034	12.5107	12.3992	12.5386	12.4563	12.795	12.193	12.3811	12.3091	12.275	12.3028	12.2408	12.2797	12.3577	12.5186	12.3839	12.3886	12.4194	12.2433	12.4355	12.4151	12.4948	12.5211	12.5822	12.6846	12.7272	12.5889	12.4977	12.2983	12.4848	12.5923	12.4071	12.2625	12.6202	12.3277	12.589	12.3378	12.6024	12.4038	12.3305	12.271	12.351	12.142	12.6811	12.3467	12.3186	12.2826
7892618	5.18907	5.47333	5.29345	5.03853	5.67201	5.39723	5.79529	6.74456	6.99953	4.94002	5.63286	6.57601	6.36943	6.098	6.75642	6.02968	6.03081	6.17626	6.41411	6.04968	6.43248	5.67031	5.45376	6.12043	5.90784	5.64073	5.52342	5.51803	5.65513	5.82896	5.31643	5.74448	4.32575	5.73577	5.23941	5.31534	5.8755	5.37062	6.69057	5.60625	5.51568	4.75085	4.78957	4.64325	4.5224	4.77144	5.56322	5.44412	4.36361
7892619	4.05989	3.80144	3.74975	3.8817	4.38085	4.01028	3.87925	4.68932	3.97242	3.94307	3.47768	4.20271	3.9994	3.53913	3.48059	4.57225	4.81946	4.20093	3.88964	3.88449	3.76201	3.75521	4.37112	4.67335	3.76867	3.72968	3.66954	3.91556	4.06117	3.91821	3.85505	3.92041	3.85587	3.87769	3.93734	3.99622	3.99676	3.82895	3.87264	4.281	4.31532	3.94359	3.59898	3.98182	4.63289	3.89363	3.62007	4.05334	4.10748
7892620	11.4041	11.2835	11.2933	11.3532	11.2973	11.5667	11.6464	11.8437	11.4639	11.3833	11.4489	11.6547	11.5952	11.8975	11.6309	11.766	11.6545	11.5869	10.928	11.6219	11.6691	11.676	11.7046	11.7075	11.5631	11.5657	11.872	11.7251	11.3262	11.7069	11.5317	11.6646	11.5845	11.5439	12.0043	11.1641	11.5346	11.4813	11.4485	11.5523	11.4044	11.3811	11.2857	11.0876	11.2418	10.9132	10.8274	11.2969	10.8917
7892621	11.7758	11.8322	11.7055	11.7147	11.8038	11.9571	11.9947	12.6311	12.0747	11.7442	12.0314	11.8752	12.0434	12.2075	12.0434	12.0658	12.4623	11.9045	12.0936	11.7282	12.2943	11.9613	12.0488	11.8904	11.948	11.5796	11.9873	12.1851	11.9342	12.0077	11.8108	11.9156	11.9143	11.7566	12.249	12.2259	11.9177	12.0903	12.0661	11.7971	11.851	11.8294	11.9756	11.5536	11.3766	11.8723	11.6823	12.0044	12.0025
7892622	9.5878	9.06088	9.14257	9.61422	9.33367	10.1124	9.88735	9.28903	10.0226	8.64973	10.0419	9.93443	10.3621	10.4187	10.5842	9.72352	9.62142	10.1873	10.4717	9.8974	10.9615	9.98479	9.77819	10.3395	10.022	9.84778	10.5267	9.48165	9.90795	9.83129	10.0501	9.7726	8.77523	9.80666	11.05	10.4687	9.83036	10.1104	11.0665	9.93642	10.2803	9.39636	9.40215	9.33581	9.89093	7.91278	9.07219	9.28173	9.58245
7892623	10.6576	10.5342	10.2936	10.4449	10.4728	9.81532	10.4618	9.49851	10.499	10.1759	9.76009	10.3205	10.2712	10.0621	10.703	10.1521	9.87033	10.0607	10.499	10.3398	10.6309	10.0787	10.1718	10.0075	10.0153	10.3943	10.2936	9.90851	10.2418	10.1882	10.7055	10.0815	9.34769	10.2689	10.1079	10.1594	10.5752	10.0902	10.6145	10.3322	10.1385	9.74625	9.9599	9.32414	10.5728	10.0574	10.5596	10.1114	10.0804
7892624	3.63763	4.24586	3.77205	3.4688	3.63059	3.73168	3.66123	4.10495	3.67966	4.66142	4.12274	4.21668	3.77649	4.44234	4.3109	4.19925	4.4645	3.85581	4.05001	4.02223	3.55699	4.64112	4.46991	4.58052	3.88553	4.2579	3.98967	4.09481	3.90039	4.08888	4.49332	4.09856	4.27716	4.78905	4.05055	3.93964	4.40923	4.079	4.41235	4.4506	3.82444	4.31821	3.99733	4.98334	4.82741	4.77801	4.46123	4.26407	5.56541
7892625	6.1213	6.71481	6.93701	6.65531	6.25765	7.00297	6.67437	7.14406	6.6995	7.08795	6.58003	6.48775	6.7658	7.00071	6.64869	6.95763	7.52818	6.89894	6.31557	6.72974	6.72365	6.56962	6.61821	6.6849	6.91121	6.69248	6.08506	7.15419	6.7442	6.87579	6.51615	6.8237	7.50929	6.57599	6.4449	6.99076	6.6881	6.43581	6.2657	6.99632	6.7679	7.04277	7.51231	7.16431	7.24978	6.4496	6.87812	6.46135	7.26681
7892626	5.40959	4.97082	5.55413	5.56676	5.23486	5.25936	5.63625	6.29192	6.19223	6.20487	4.91743	5.25253	5.2732	5.28536	6.1576	5.39445	6.21261	5.79246	5.7691	5.39322	6.22367	4.91968	5.21282	5.37716	5.10688	5.42675	5.24001	5.58605	5.35583	4.82109	4.94176	5.68184	5.76691	4.32974	4.70134	4.99258	4.80855	4.62798	5.23468	5.29494	4.97056	5.0653	5.44857	4.98443	6.03617	4.85334	5.96756	5.52534	6.20873
7892627	7.99527	7.88046	7.98328	7.48975	7.96295	7.6691	7.68759	7.81702	7.58657	8.21127	8.08236	7.82132	7.54353	7.95477	7.83771	7.27378	6.65766	7.58249	7.49888	7.74837	6.50865	8.11575	8.11871	7.76464	7.88778	8.0348	7.73298	8.28382	8.12847	7.98277	8.05879	7.90599	8.72974	8.08245	7.63173	7.47567	7.91534	7.98229	7.69848	7.61051	7.96581	8.60146	8.10591	8.26781	8.23777	8.57501	7.80591	8.13962	8.34627
7892628	10.5738	10.141	9.87745	10.3825	10.3434	10.1285	10.2198	9.10444	10.3861	9.62625	9.60541	9.81428	9.85392	10.0314	10.2728	9.97247	9.73698	9.97617	10.7853	10.3497	10.0102	9.9376	9.89066	10.2282	10.464	10.039	9.60718	9.16113	9.77802	9.90126	10.2925	9.85034	8.73802	10.1844	9.7992	10.4942	10.2454	9.25145	10.5279	10.3312	9.7556	9.21872	10.1721	8.67638	9.29751	8.50519	9.6808	8.96931	8.31581
7892629	5.33754	5.59635	5.20388	6.02464	4.52168	5.70889	6.17043	6.15044	5.24185	4.30077	5.51177	4.69321	5.8857	4.9685	5.81274	5.16982	6.74836	5.35341	5.08229	4.81027	5.82951	4.56798	5.08441	5.99339	5.08631	5.0021	5.75969	5.93634	5.2692	5.04564	5.13101	5.03862	3.88415	5.17034	5.42219	6.92482	5.18492	5.45051	6.7091	5.10682	5.83625	4.9584	4.66152	4.43323	5.20386	5.04546	4.48764	4.81531	4.64855
7892630	10.1596	10.1746	9.89182	10.4348	10.2302	10.4138	10.5483	8.8259	10.2051	7.82833	8.66714	9.31987	9.97175	10.224	10.3298	9.83826	9.62357	9.81608	10.7526	9.80928	9.33068	9.52244	9.83996	10.3861	9.91853	9.84097	10.0573	9.64769	9.83922	10.0882	9.73812	10.3983	6.31028	9.4728	10.0823	10.2265	10.2141	10.186	11.2148	9.75984	9.61074	8.62092	7.91509	8.2787	7.58217	8.22116	7.87976	8.79175	7.03984
7892631	3.10606	2.94533	2.94418	3.23931	3.24342	3.21664	3.06553	3.31398	3.11846	3.06045	3.07234	3.01636	3.06342	2.85327	3.07572	3.0541	3.22796	3.39331	3.13935	2.95085	3.16308	3.01102	2.94238	2.92917	3.25782	2.9239	3.15318	3.06276	3.02275	2.98177	3.13892	2.98951	3.07548	3.02619	3.13749	3.20636	2.97375	3.27072	3.1108	3.07035	2.82388	3.08225	3.10741	3.01781	3.01461	3.14427	2.90186	3.12434	3.51094
7892632	4.49588	5.51339	5.18614	4.89182	5.61637	5.10674	4.70354	4.93311	5.64257	5.48806	4.02793	4.58159	4.77774	4.27217	4.45242	4.78759	5.36638	4.68774	5.13979	5.07577	5.34717	4.69981	4.60892	5.28871	4.86727	4.66254	4.82734	4.62961	4.82098	5.34744	4.75665	4.65892	3.87652	4.70446	5.36389	5.25867	5.09244	4.48881	5.11539	4.94908	5.25593	4.3642	4.47738	3.8066	4.18238	4.20065	4.31096	5.16074	4.70574
7892633	7.86247	8.20344	8.31786	8.20519	8.04184	8.06499	8.33128	9.37358	8.71212	7.98554	7.68457	8.30593	8.10192	7.77692	8.23549	8.87784	9.08647	8.71886	8.4158	8.55593	8.65492	8.43735	8.83069	8.57975	8.42121	8.35161	8.45597	8.05797	8.13045	8.34531	8.50797	8.30368	8.55034	8.38322	7.87363	8.9569	8.1872	8.56242	7.84949	8.21285	8.41747	8.55629	8.55525	8.19568	8.42621	8.25616	8.81903	8.48114	8.70914
7892634	9.7219	9.75811	10.1681	9.71494	9.8998	9.60099	9.61999	9.9613	9.81235	9.93245	9.51315	9.6883	9.74706	9.33989	9.64189	10.0448	10.4738	9.63006	9.78965	9.94735	9.75446	9.98704	9.87779	10.0005	9.79047	9.89004	9.83194	9.90783	9.47547	9.71485	9.9574	9.70751	10.1806	10.0275	9.72846	9.67957	9.86176	9.58876	9.47176	9.92449	9.39812	9.7283	9.79339	9.23895	9.92579	9.57758	9.85307	9.78003	9.77839
7892635	9.13254	9.02097	8.81121	8.77091	8.90591	8.67885	8.47017	8.96935	7.76069	9.07073	8.61833	8.5503	8.22497	8.52616	9.2376	8.95374	8.40831	8.47696	8.34326	8.62421	8.35072	8.94294	8.68139	8.90298	8.94123	8.77571	8.44772	8.88307	8.3934	8.99164	8.75292	8.77715	8.9677	8.6176	8.35423	8.20269	8.62969	8.59659	8.16452	8.29282	8.73133	9.18113	9.14219	9.22311	8.79029	8.67179	8.48827	9.39934	8.99871
7892636	8.54037	8.65511	8.96648	9.05528	8.67085	8.9567	9.00497	9.34578	8.48148	8.92757	8.73033	8.36613	8.78045	8.54131	8.42581	8.82133	8.7864	8.16667	8.45381	8.57109	8.37153	8.74781	8.9388	8.74924	8.7078	8.74383	8.82657	9.07723	8.82706	8.83638	8.62779	9.07196	8.80655	8.71791	8.48059	8.72784	8.47191	9.12469	8.54306	8.76052	8.51943	8.65286	8.47349	9.17416	8.03329	8.68758	8.6227	8.52958	8.61743
7892637	7.33161	6.7489	6.33739	6.63009	7.08654	7.12585	6.98213	7.07787	7.44513	6.8191	6.49082	5.67452	6.13058	6.1171	7.0917	6.9845	6.99981	6.36917	7.23225	6.96186	6.8327	6.16171	6.16299	6.58083	6.61882	6.67934	6.92924	6.14374	6.7221	6.40545	6.32271	6.36891	6.53136	6.9	6.41903	8.39282	6.32464	6.5805	6.99748	6.59518	6.85898	6.3278	6.93375	6.47586	6.78369	6.46835	6.79452	6.52216	6.06239
7892638	3.27152	3.28586	3.18346	3.49524	3.30022	3.23654	3.31831	3.40419	3.8941	3.42636	3.31396	3.15418	3.37619	3.12864	3.34945	3.67655	3.53099	3.10849	3.42276	3.33066	3.1681	3.34801	3.22031	3.15483	3.53336	3.24549	3.23482	3.37414	3.33235	3.18601	3.70774	3.0552	3.5035	3.07702	3.18887	3.13056	3.16634	3.40915	3.19162	2.91676	3.21589	3.24385	3.21161	3.48783	3.28175	3.47928	3.21042	3.27605	3.21552
7892639	9.759	9.2728	9.89335	9.74192	10.1568	10.1083	10.2034	10.2591	10.4619	6.23595	8.2745	10.4768	10.8284	10.6105	9.89003	10.5395	11.2697	10.1963	10.6726	10.7754	11.4604	10.4183	10.4035	10.649	10.6139	10.3092	10.9484	9.73051	9.78202	10.2243	10.4517	10.3308	7.72639	10.29	10.878	10.212	10.5632	9.46588	10.7062	10.2605	9.67033	9.63928	9.7991	8.15709	10.0716	7.73007	9.37767	8.84873	10.114
7892640	12.2159	12.1104	12.2094	12.2279	12.1797	12.1478	12.2849	12.0495	12.2301	10.7861	11.4812	11.8207	12.0763	12.1035	11.7882	12.0959	12.1832	11.8735	12.2154	12.0714	11.9892	11.9456	12.0268	12.1972	12.0907	11.7966	12.0888	11.6989	11.7801	11.9812	11.8065	12.0117	10.6481	11.8985	11.949	12.2334	11.9211	11.4666	12.0242	12.0865	11.6057	11.1844	11.565	9.82976	10.9334	10.5213	11.3786	10.7897	10.159
7892641	5.48374	5.69753	5.38762	4.85588	5.66773	5.41979	4.91419	5.24061	6.08163	4.91275	4.60832	4.73772	5.06026	4.46871	5.60354	5.70892	4.69175	5.07866	5.16344	5.09935	5.64619	4.63001	4.73555	5.09992	5.52453	5.12952	4.88947	5.40768	5.26467	5.69916	4.90334	5.41493	5.38501	4.99166	5.11034	5.38035	5.61048	5.43282	5.25922	5.44883	4.96514	5.86497	5.02285	4.84185	4.53854	5.58004	5.21048	5.19307	4.70302
7892642	10.5715	10.4922	10.5556	10.6693	10.7251	10.1288	10.4893	10.7824	10.4124	10.9801	10.6803	10.6488	10.5834	10.378	10.3052	11.0341	10.7793	10.6365	10.7003	10.7673	10.4126	11.1108	11.0756	10.9736	10.9544	10.9775	10.8542	10.7399	10.2247	11.0225	11.0507	10.6781	11.6321	10.9671	10.8956	10.9318	10.9576	10.6966	10.5174	10.8916	10.7834	11.355	11.1274	11.4583	11.1535	11.1527	10.8109	11.1193	11.3643
7892643	9.74065	9.53664	9.39645	9.60102	9.68262	10.0555	9.89438	9.67433	10.1166	9.32051	9.69148	9.62185	9.69687	10.4934	9.99448	9.60406	9.70964	9.77656	9.28504	9.5218	9.61866	9.6355	9.57741	9.89487	10.3399	9.2038	9.2862	9.07149	9.2703	9.47004	9.45018	9.48491	8.64967	9.55671	9.00049	10.8679	9.62033	9.76524	10.1605	9.6935	9.57622	9.56429	9.95403	8.67954	9.24666	8.98077	9.32369	9.21666	9.20759
7892644	7.3437	7.70592	7.56762	7.93217	7.82853	7.62191	8.22546	7.93903	7.57669	6.02759	7.36582	6.79607	7.48399	7.18432	7.70415	7.62724	7.91787	7.51864	7.61255	7.26391	7.94372	7.00173	7.12897	7.7385	7.33421	6.63402	7.30488	7.30384	7.85078	7.14332	7.08701	7.95038	5.19747	6.75508	7.59205	8.08456	7.59733	7.56509	7.46831	7.05164	7.53858	5.8857	5.63656	5.02349	5.2421	5.23781	6.90127	7.20283	6.26305
7892645	3.40549	3.61174	3.49923	3.2201	3.53644	3.25893	3.56863	3.46277	3.99994	3.35328	3.44367	3.67344	3.42921	3.5264	3.44157	3.65059	3.86813	3.37172	3.15828	3.4501	3.90385	3.35273	3.32036	3.30438	3.32976	3.48689	3.47611	3.4114	3.44558	3.41018	3.28061	3.38322	3.38476	3.37744	3.18851	3.25615	3.46495	3.49758	3.44718	3.17542	3.41999	3.3643	3.76662	3.19271	3.22841	3.55284	3.1648	3.25777	3.32504
7892646	3.29113	3.28862	3.33797	3.13563	3.18395	3.25137	3.17749	3.6999	3.13888	3.20956	3.22757	2.96981	3.1595	3.22109	3.34235	3.30215	3.66532	3.46657	3.49995	3.38287	3.67514	3.07036	2.86797	3.32394	3.22964	3.25982	3.10738	3.39897	3.27625	3.33704	3.27922	2.96552	3.3612	3.3035	3.29869	3.8615	3.23657	3.08784	3.40914	3.01623	3.21737	3.40315	3.33559	3.10058	3.76322	3.27766	3.44919	3.37887	3.22914
7892647	8.64352	8.17665	8.26076	8.75976	8.35589	8.52186	8.56602	8.2712	8.81432	6.37014	6.93656	6.9711	7.92984	7.10855	7.92434	8.2451	8.84279	8.33294	8.31801	7.90885	7.39526	7.79918	7.96231	8.27064	8.17939	7.67438	7.58347	8.52725	8.67774	8.24168	7.1644	8.58324	5.95164	7.54981	8.16159	7.6808	7.99703	8.54867	7.43861	8.83062	8.36056	6.5477	5.97757	5.72783	5.24154	6.59325	6.65772	6.82864	5.82627
7892648	10.0342	10.0433	10.1262	10.1293	10.1045	9.9849	10.0502	10.9284	10.7327	9.81541	10.0071	10.1491	10.8273	10.4398	10.288	10.6942	10.3694	10.5543	10.1392	10.4976	10.4066	10.2971	10.7125	10.605	10.1621	10.2043	10.5032	10.2661	10.0858	10.5096	10.8531	10.3833	9.08258	10.4026	10.7737	10.3144	10.5717	10.3351	10.535	10.5178	10.6542	9.95235	9.83338	9.77324	9.57807	10.2306	10.1829	10.0737	10.248
7892649	5.12363	5.13069	4.67658	4.77784	4.96934	4.78527	4.99727	4.85598	5.20661	4.8887	4.18958	4.2279	4.36616	4.27809	4.8369	4.37043	5.63263	4.72779	4.53985	4.69156	5.64815	4.71851	4.84947	4.78626	4.80463	4.74601	4.57344	5.09848	5.08751	4.54375	4.93756	4.68229	4.98364	4.50245	4.8918	5.02549	4.96431	4.94522	4.83107	4.9111	4.65949	5.54279	4.71627	5.44146	5.26646	4.94153	4.90628	4.97417	5.0272
7892650	12.1746	12.1834	12.0881	12.2858	12.1616	12.2789	12.3633	12.3484	12.4925	12.3222	12.4638	12.3753	12.4139	12.8777	12.4589	12.4638	12.467	12.4176	12.1795	12.3158	12.287	12.3298	12.43	12.192	12.588	12.2691	12.4315	11.9004	11.9249	12.2157	12.5352	12.1675	12.53	12.3263	12.1589	12.8842	12.4609	12.3653	12.7555	12.3821	12.4534	12.3579	12.8813	12.3078	12.5962	12.1357	12.1994	12.3564	12.7668
7892651	4.08377	4.06883	3.86382	4.15145	3.82391	3.76693	4.21638	4.01019	4.17733	3.77093	3.70419	4.09324	4.20177	3.86297	4.32658	4.19174	4.44256	3.61792	3.85043	4.05588	4.26617	3.7509	3.80719	4.07066	4.0007	4.08135	3.88466	3.9481	3.87072	3.89721	3.81782	3.99714	3.6841	3.74136	4.12093	3.86314	3.85732	3.81895	3.95595	3.82703	3.76865	3.41395	3.84386	3.33447	3.68318	3.8111	3.94277	3.79332	3.81753
7892652	10.7285	10.5964	10.3705	10.7005	10.5583	10.6191	11.2035	10.3557	10.9981	10.6445	11.5503	10.9474	10.8941	11.2467	11.468	10.7914	11.0206	10.8079	11.0438	10.7847	11.886	10.3812	10.6311	10.6524	10.9862	10.4345	11.4745	10.6479	10.7398	10.6971	11.5058	10.7231	11.1185	10.7603	11.5304	11.2634	10.9567	11.3348	11.7876	10.8794	11.4461	10.7193	11.1618	10.7096	11.4298	10.3977	11.0834	10.8344	11.6836
7892653	3.75345	3.76793	3.64152	3.65113	3.62393	3.55796	3.84403	3.59368	3.67263	3.39554	3.52857	3.68303	3.4184	3.48408	3.97061	3.73546	4.20472	3.79466	3.73735	3.92043	3.89269	3.59778	3.993	3.65157	3.61561	3.50622	3.74045	3.58358	3.34686	3.4994	3.81915	3.44615	3.37068	3.90579	3.6259	3.76456	3.3482	3.16129	3.66182	3.70864	3.46421	3.24269	3.66525	3.43147	3.45618	3.48771	3.39942	3.22147	3.26621
7892654	9.20714	8.94107	9.51267	9.00168	9.20377	9.08816	9.23037	10.1071	9.38694	7.86949	8.31071	9.01305	9.23151	9.06627	8.8025	9.49426	9.68997	8.8747	9.24538	8.95094	9.48873	9.48894	9.09779	9.67811	9.28321	9.17709	9.04735	9.4361	9.08738	9.4558	8.94922	9.42241	7.28222	9.13341	8.96029	8.88551	8.78714	9.08334	9.15424	9.12702	8.36051	8.13404	7.22752	6.75303	7.61506	8.4025	8.96736	8.51969	8.25964
7892655	4.32273	4.39667	4.7979	4.54185	4.25713	4.49976	4.4077	4.52984	4.38428	4.55447	3.97383	4.29464	4.31968	3.74392	4.25153	4.10236	4.51093	4.53074	4.30636	4.09967	4.77524	4.40027	4.36034	4.3358	4.38863	4.34438	4.83341	4.67133	3.93977	4.12063	3.76697	4.51353	4.78156	4.18968	4.54938	4.13426	4.12698	4.05809	4.36899	4.31195	4.17088	4.20579	4.17389	4.13982	4.51903	5.06666	4.20309	4.13623	3.86849
7892656	4.63046	4.64138	3.86974	4.76288	4.42693	4.02957	3.98122	4.28314	4.56304	3.97335	3.48731	3.85765	4.61147	3.30756	4.01774	4.50235	3.82358	4.31015	4.2265	3.83836	4.10918	4.36447	4.45139	4.69517	4.51486	3.67625	4.64939	3.70748	3.86292	4.21028	3.76605	4.31885	3.91935	3.62122	3.9313	4.04091	3.91116	3.61008	3.56269	3.81665	4.0077	3.49062	3.63308	3.68237	3.26249	4.156	3.28115	3.68436	4.15809
7892657	4.36368	3.84908	3.90165	4.09122	4.2038	4.04228	4.03242	3.89498	4.7819	3.97927	3.75144	3.84431	3.86407	3.94056	4.33872	3.84783	4.39883	4.18524	3.86006	3.91325	4.62763	3.90289	4.01664	4.32555	4.12581	4.12936	3.83853	4.15704	3.9283	4.08817	3.93876	4.12722	3.6841	4.28088	3.88808	4.85203	4.18088	4.16061	3.96266	4.63158	3.95547	3.67274	3.84857	3.39761	3.72357	3.77998	4.05069	3.77338	3.64826
7892658	3.41042	3.28094	3.25972	3.76207	3.67657	3.48943	3.30939	3.53361	3.36704	4.28722	3.65014	3.46028	3.439	3.36778	3.47734	3.39249	3.28544	3.66829	3.40096	4.0267	3.66649	3.39726	3.69281	3.15003	3.40201	3.54948	4.00926	3.32152	3.29654	3.34406	3.42495	3.40847	3.50591	3.31814	3.69182	3.56064	3.61103	3.41025	3.16111	3.36326	3.64159	4.15932	3.59022	3.99569	3.98932	3.59028	3.69539	3.58536	3.81352
7892659	3.69319	4.41753	3.69401	4.08942	4.51888	3.33528	3.48054	3.95376	3.86554	3.78699	3.9476	3.84568	3.88325	3.40433	3.81782	3.80904	4.16835	3.60208	3.81896	4.06906	3.60651	3.49625	3.87286	3.80422	3.92381	4.04985	3.76098	3.48769	3.5903	3.85851	3.66508	3.732	3.72418	3.8316	4.0714	4.10853	4.08978	3.59013	4.99532	3.29324	3.74978	3.854	3.94189	3.57891	3.64489	3.43962	3.47847	3.68781	3.73732
7892660	2.97384	2.78573	2.90112	2.78139	2.86523	2.94883	2.76583	3.22719	2.92105	2.84409	3.26698	2.80619	2.91215	2.86576	3.15051	2.94038	3.00204	2.90927	2.90639	2.7209	2.63298	2.95222	2.71447	2.92762	2.79827	2.79177	2.7397	2.88017	2.6471	2.69263	2.8116	2.73179	2.81088	2.70108	2.7567	2.77711	2.71689	3.02537	2.76583	2.8404	2.86504	2.80795	2.80175	2.78885	2.99332	3.15503	2.90189	3.1359	3.00824
7892661	10.1655	10.4503	9.80363	10.035	9.84892	10.2734	10.2585	10.0005	10.5847	10.1892	10.2915	10.3068	10.3105	10.3458	10.7174	10.2251	10.5201	10.3096	10.615	10.1955	10.5537	9.86908	9.91165	10.3183	10.1101	9.99152	10.927	10.4827	10.4647	10.1002	10.6119	10.4421	9.32281	10.0279	10.6593	10.2313	10.1895	10.4007	10.0194	10.1239	10.4614	10.0863	9.81938	10.0844	10.4235	9.96447	10.1918	10.1392	11.0256
7892662	9.41581	9.69159	9.78053	9.71983	9.3506	9.57323	9.6703	9.69211	9.84641	9.86797	9.67383	10.0373	9.68425	10.0849	10.032	9.58281	9.4419	9.99476	10.1207	9.70992	9.79108	9.46794	9.2737	9.58883	9.65849	9.94618	9.094	9.52456	9.45501	9.52045	9.76149	9.54022	9.53131	9.87708	9.84851	9.69787	9.82911	9.58591	9.93397	9.50681	9.89539	10.0172	9.94081	10.0564	10.5245	9.77804	10.08	9.95654	10.0039
7892663	11.9388	12.0826	11.9153	11.9045	12.0016	12.1787	12.4038	11.1252	11.8593	11.6989	12.0667	11.8185	11.8327	12.0103	12.0843	11.8466	11.3944	11.756	11.9624	11.7391	12.0359	11.7158	11.6278	11.73	11.8318	11.747	11.9587	11.9212	12.212	11.7803	11.9913	11.6418	11.8499	12.0468	12.4407	11.63	12.0164	12.0231	12.289	12.2401	12.2227	11.9451	11.8915	11.9319	12.4601	11.7749	12.1002	11.7761	12.101
7892664	6.61584	7.11271	7.15932	7.13123	7.0917	6.06639	6.68211	8.19564	6.01434	5.70399	6.47288	5.93875	6.60114	5.81497	6.28892	6.99049	7.07574	6.36742	6.51256	6.355	6.61547	6.62315	6.57008	6.53129	6.24177	6.25182	5.60418	6.97791	6.86378	6.51634	5.81499	6.95576	6.0395	5.90063	5.93868	7.10988	6.45693	6.45336	5.69818	6.56383	6.32474	5.6951	5.19989	6.04854	6.40269	6.15568	5.96427	5.10557	6.43547
7892665	6.72326	6.33199	5.96654	6.93379	5.95994	6.48902	6.50013	5.96223	6.45978	7.29918	6.09828	6.00838	6.1496	6.41862	6.56694	6.05026	6.15368	6.47673	6.0597	5.82851	5.80153	6.67138	6.75955	6.38013	6.40596	6.69971	6.35576	6.74762	6.12781	6.64496	6.05981	6.3972	7.49139	6.59817	6.41428	6.7088	6.28074	6.76987	6.25653	6.71859	6.21483	6.28844	6.99615	6.9037	6.70598	7.07446	7.3081	6.68909	6.91072
7892666	3.33106	3.30351	3.23328	4.1744	3.52865	3.49174	3.50959	3.9806	3.48229	3.3286	3.7577	3.50286	3.53974	3.38926	3.45947	3.39447	3.89585	3.78081	3.37021	3.42516	3.73277	3.35097	3.4285	4.11769	3.35819	3.62982	3.97251	3.63448	3.37891	3.71909	3.52577	3.39581	3.51786	3.66702	3.97233	3.482	3.0664	3.64928	3.70535	3.30456	3.46399	3.5404	3.33712	3.72375	3.43603	3.60693	3.51734	3.08454	3.59923
7892667	9.8891	9.87183	10.1644	9.69534	10.0473	9.9104	10.2725	9.93878	9.08611	10.1202	10.2863	9.37608	9.60509	9.42485	9.49172	8.14693	7.98345	9.34663	9.52314	9.8448	8.97755	9.93795	9.8999	9.52181	9.92461	9.78442	9.7239	10.2819	9.96733	9.91243	10.0838	10.0963	11.0007	9.75863	9.72983	9.58333	9.81776	9.55324	9.46531	9.93869	9.83082	10.4153	10.291	10.5526	10.2934	10.2349	10.0437	9.86412	10.2855
7892668	10.66	10.7287	10.3606	10.7515	10.8309	10.7737	11.1443	9.46491	10.7674	10.6774	10.9866	10.3906	10.5479	10.799	11.17	9.95787	9.3958	10.6168	10.8601	10.6784	9.83969	10.3368	10.4173	10.4518	10.8129	10.6448	10.5696	10.2734	10.4324	10.6243	10.16	10.4988	11.185	10.8525	10.612	11.724	10.7782	10.7187	10.4789	10.8627	10.1043	10.6138	10.7774	10.4123	10.2899	10.4128	9.97398	10.7651	10.24
7892669	8.37702	8.49705	7.97737	8.32682	8.25423	7.73667	7.45351	8.19653	7.48541	7.75131	7.55237	8.37006	7.89183	8.7179	7.45665	8.48736	7.79425	8.17745	8.05872	7.35554	7.23914	8.70425	7.59314	8.41141	7.66497	8.47169	9.04775	7.70701	8.33758	8.73429	7.46485	7.98939	7.7352	8.95139	7.65252	7.18646	7.71145	7.753	7.33405	7.8695	8.10445	7.7666	7.11302	6.61776	7.83439	8.16317	7.42376	7.95992	7.82254
7892670	7.66151	7.47846	7.77212	7.31365	7.76304	7.33217	7.52332	6.87846	7.64207	7.44125	7.5843	7.21539	7.28215	7.55175	7.37747	6.77379	6.74786	7.53826	7.37287	6.89745	7.29801	7.37267	7.15753	7.13726	7.21446	7.25581	7.38788	8.09572	7.71414	7.27802	7.33097	7.43871	8.01177	7.48585	6.83143	7.88293	7.30686	7.37088	8.15049	7.21685	7.97991	7.97683	7.09586	7.9151	7.49411	7.88878	7.80892	7.58493	7.68664
7892671	5.25506	5.626	5.38311	4.70448	4.96971	4.64181	4.28119	6.81725	6.25304	5.31338	5.41101	5.68707	6.42287	4.87703	5.15877	6.82978	6.60057	6.47943	5.74692	6.31884	6.44084	5.46544	6.17742	6.08947	6.28812	5.61188	5.25715	5.03882	4.9723	6.22375	5.86882	6.4077	4.93145	5.80821	6.16192	5.97609	6.11473	5.89484	6.5914	5.92754	6.29673	5.62131	5.11814	5.58704	5.88884	5.15778	5.23912	5.44397	4.83361
7892672	6.51069	6.0867	5.36661	6.31366	5.99323	6.18989	5.93788	5.85233	7.24943	4.47493	4.74648	5.74365	6.94983	5.50302	6.91656	5.90995	7.04059	6.95677	7.47443	6.71267	6.56646	6.14997	6.42653	7.10087	6.31334	5.86577	7.5823	4.59827	5.89241	7.13345	7.34005	6.24715	4.37726	6.68061	7.71503	6.12078	6.51917	6.08527	7.29348	6.5731	6.26934	5.49877	5.09982	4.43854	3.93053	4.17941	5.17656	5.55987	4.6728
7892673	6.51675	6.70877	6.7054	6.8296	6.49193	6.347	6.4649	6.7673	6.48195	6.28178	6.12136	5.78607	6.7876	6.11248	6.55781	7.03694	7.3943	6.05288	6.92523	6.7264	7.07817	6.17558	6.50363	6.65599	6.10257	6.53789	6.63313	6.5741	6.70578	6.61983	6.13502	5.87174	6.06826	6.39299	6.12776	6.35651	5.67919	5.91765	6.43737	5.7294	6.00165	5.5846	6.08846	5.43187	6.57203	6.54308	6.21037	5.95697	5.49271
7892674	7.29434	7.00283	6.79311	7.24408	7.51493	7.46894	7.44793	7.18446	7.71718	7.39864	7.82246	7.76442	7.80388	7.38144	8.509	7.40747	7.4781	7.78112	8.06817	7.75026	8.02903	6.69965	7.43812	7.77165	7.62678	7.489	8.54825	6.44074	7.63747	7.37711	7.93432	7.46822	7.46822	7.56322	8.71319	8.04247	7.56908	7.24056	8.68531	7.68304	7.89917	7.05721	7.1441	7.07507	7.56634	6.88665	7.82153	7.39448	7.76299
7892675	7.70782	7.38784	7.53427	7.6357	7.47587	7.85463	7.66796	8.13255	7.64414	4.5008	5.31989	7.39325	7.51104	7.35557	5.89483	7.72556	7.88853	7.59439	8.29315	7.77444	7.88785	7.8371	7.51032	7.75398	7.76531	7.36961	8.33762	7.81832	7.21973	7.7931	6.86181	7.78793	5.82443	7.33354	8.55998	8.03146	7.36427	7.53032	8.56465	7.92689	7.50286	6.15167	6.10177	5.24443	5.59485	5.71186	6.38706	6.36116	5.31606
7892676	3.99591	4.41084	3.6767	4.66568	4.1041	3.84037	4.23243	3.75777	3.867	3.87159	3.44961	4	3.94504	3.89339	3.93644	4.22532	4.05182	3.68215	4.08976	3.61824	3.86506	3.60675	3.81122	4.55671	3.94047	3.79091	4.41573	3.81464	3.63056	3.8745	3.38499	3.981	3.48266	3.60146	3.81805	3.90609	4.00051	4.05953	4.10994	4.11422	3.76544	3.35716	3.63239	3.24646	3.89074	3.46953	3.94994	4.00578	3.81623
7892677	10.9508	10.9874	11.1463	11.0631	11.0251	10.8919	10.8036	11.1261	10.9993	10.6391	10.6795	10.7299	10.9507	10.6561	10.8435	10.9149	11.2549	10.9229	10.9829	11.0109	10.8248	10.9379	11.0502	11.0448	11.1448	10.939	11.0652	11.0383	10.8267	11.0586	10.8353	10.9607	10.6963	10.7772	11.1095	10.9811	11.0252	10.7969	10.9115	11.0607	10.7056	10.7429	10.7088	10.8244	10.5786	10.8934	10.9673	10.6097	10.6693
7892678	7.76641	7.86106	7.87041	8.12005	7.72247	8.06998	8.15774	7.50169	7.70717	7.13465	7.10448	7.12746	7.98453	7.66527	8.29795	7.8776	7.72639	7.72417	7.88912	7.89384	8.27716	7.58973	7.72394	7.82418	7.6424	7.12786	8.41552	7.44556	7.56296	7.79207	7.67519	8.16893	6.96463	7.59236	8.07437	8.38163	7.87283	7.03109	8.24985	7.99406	7.52444	5.9789	6.6714	5.9847	6.25107	6.31251	7.82816	6.52823	6.66172
7892679	5.46072	5.61819	5.06338	5.4097	5.78613	5.43619	5.4212	6.2581	5.88487	5.14938	5.6157	5.59775	5.57427	5.40332	5.34012	5.09732	5.34305	5.14487	5.58409	5.14549	6.12603	5.43294	4.9944	5.37598	5.32624	4.79767	6.33356	5.26087	5.67888	5.23115	5.08685	5.32871	5.04974	4.98432	5.64902	6.30228	5.13504	5.23221	6.00751	5.4963	5.4087	5.04371	5.29272	4.75727	5.01941	4.95437	5.23624	5.32215	4.8594
7892680	9.48373	9.57921	9.56066	9.53809	9.74983	9.93499	9.73037	10.1515	9.55629	9.28529	9.97387	9.42152	9.59929	10.0969	9.28712	9.6349	9.97207	9.50911	8.65046	9.5759	9.353	9.20197	9.50627	9.5391	9.82325	9.39332	9.3861	9.40073	9.31129	9.14454	9.03274	9.37585	9.64779	9.37431	9.35346	10.569	9.24486	9.18936	9.67198	9.62365	9.87087	9.5004	10.1901	9.1306	9.6234	9.50349	9.6083	9.56987	9.76705
7892681	8.03634	7.83276	7.79681	7.31008	7.87362	7.55395	7.1892	8.17295	7.54752	8.10549	7.73077	7.20038	7.79745	7.41253	7.50175	7.72386	8.58304	7.72895	7.60618	7.41531	7.6878	7.57209	8.00087	7.56567	7.71185	7.55301	7.58771	8.32204	7.67079	7.83661	7.77155	7.52139	8.86026	7.88189	7.74188	7.7079	7.79274	7.84809	7.46908	7.83883	7.97827	7.56157	8.24287	8.15343	8.34156	8.20963	8.18255	7.87033	8.19447
7892682	3.5694	3.22829	3.65148	3.92889	3.47136	4.03745	3.52631	3.90808	4.44864	3.29174	3.26846	3.11648	4.33794	4.10835	3.63372	4.25195	4.6097	3.34506	4.18143	4.54189	4.2142	3.22473	3.45619	4.91936	3.34057	3.63589	3.76391	3.53728	3.79287	3.77928	3.19225	3.78375	2.88877	3.43719	3.64767	3.68971	3.44965	3.10657	3.97032	3.38526	2.90259	2.8341	4.07694	2.93046	2.91041	3.0472	3.03208	3.09709	3.09562
7892683	4.59801	5.12215	5.12028	5.70524	5.26585	4.1894	4.71569	4.11707	4.02622	4.20531	4.32842	4.01395	4.45489	4.00991	5.73851	4.84071	4.45788	4.67964	5.26214	5.37903	4.34219	5.10675	4.3281	5.55545	4.86872	3.86838	4.73009	4.79221	4.55906	5.1148	5.42344	5.30017	4.84139	5.40105	5.74995	4.66623	4.35363	4.26925	4.92496	5.40027	4.3294	4.57196	4.37743	4.39998	4.14844	5.03913	4.71186	4.46061	4.23868
7892684	10.2136	10.2904	10.2037	10.1452	10.5082	10.4523	9.86846	10.5129	9.89633	9.20971	9.23032	9.23996	9.90111	10.0747	9.77926	9.89156	10.3589	9.7524	9.71735	10.3399	10.1836	9.72621	9.73859	10.3056	10.2855	9.76736	10.0473	9.67873	10.0544	9.98419	9.36703	10.0448	8.74408	9.45321	10.6529	10.3733	9.86391	9.55807	9.99069	9.75206	9.45801	8.84593	9.40722	8.3216	8.03111	8.52939	9.13532	9.35608	8.18843
7892685	5.95133	5.81024	4.84663	5.28529	5.22955	5.38447	5.13163	5.13104	5.02863	4.69499	5.00879	5.53776	5.42119	5.14498	5.1497	5.1926	5.18356	5.36261	5.20035	4.85087	4.74621	5.77719	5.47585	5.07009	5.59882	5.25954	5.69287	5.59337	5.65172	5.58896	5.36172	5.53702	5.62951	5.7258	5.86076	5.96299	5.75788	5.20884	5.6632	5.11363	6.12166	5.07722	5.6401	5.09694	5.1449	5.06235	5.2753	5.4807	5.69877
7892686	7.74742	7.37868	7.72787	7.34146	7.52711	7.02959	7.59343	7.74952	7.36039	8.374	7.97625	7.88317	7.61688	7.13694	7.51623	7.69737	7.85738	7.74839	7.71761	7.52428	7.44794	7.71606	7.64202	7.39178	7.66646	7.87866	7.22853	7.84914	7.55634	7.81737	7.97028	7.54004	8.82991	7.85058	7.791	7.7375	7.85427	7.93332	7.63897	7.5853	7.59855	7.99578	7.74401	8.21982	8.32772	8.1642	8.29517	8.04792	8.48135
7892687	6.19491	5.68088	5.69655	6.20961	5.08619	5.97697	5.88434	7.08279	6.10645	5.96779	6.43715	5.05461	6.18154	5.62163	6.35501	5.14247	7.02324	5.88988	5.97754	5.98726	6.50344	6.43176	6.13965	6.26465	5.81802	5.75258	6.43071	5.65804	5.51626	6.29149	6.49734	5.59103	5.11197	5.5036	6.56239	7.48946	5.62527	6.78647	6.90328	6.08707	6.42341	6.06552	5.52303	5.57192	5.84886	5.9129	5.16397	5.84985	5.57724
7892688	8.9066	8.97042	8.62177	9.01391	9.49879	9.21863	9.56659	8.0448	8.78632	7.36519	8.24531	8.85815	9.20341	8.89887	9.27453	8.97641	8.20408	8.53317	9.07684	8.77428	8.55368	8.91673	8.76446	8.76446	8.73757	8.88037	9.23133	8.16835	8.61801	8.54034	8.41464	8.22908	7.11588	8.20116	9.41173	9.29683	8.36529	8.65885	11.0425	8.54354	8.6568	8.25686	8.5133	7.76342	8.9134	7.34327	9.32621	8.26255	8.38491
7892689	5.86379	5.85688	5.30152	5.56121	4.83731	5.452	5.04211	5.09329	5.40479	5.35594	5.05918	5.63956	5.29638	5.54208	5.33304	4.96557	5.01314	5.39853	5.41238	4.88071	5.2328	5.74747	5.98122	5.43721	5.10009	5.20429	5.32775	5.81919	5.23557	5.89056	5.3463	5.75454	5.54957	5.70123	4.98607	5.53175	5.73786	5.39341	5.66894	5.34056	5.43706	5.16924	5.10914	5.72927	5.96258	5.97104	5.34556	5.33326	5.29648
7892690	4.58482	5.1885	4.90065	4.94942	4.99486	4.53052	4.9972	4.88056	5.49199	5.42049	4.91848	4.92721	5.16635	4.71106	5.01035	4.84179	5.35713	5.08329	4.79715	4.68305	5.4895	4.9853	4.87327	4.68564	4.91348	4.63612	4.79978	5.12312	4.73058	4.3453	4.44292	4.8034	4.93432	4.49177	4.13826	4.51995	4.94557	5.08051	4.7536	4.59946	4.61127	5.27267	4.71377	5.47736	5.74303	4.73579	5.23966	4.9069	4.70768
7892691	4.0484	3.60388	3.66914	3.57055	3.67933	4.02805	4.47945	3.92997	3.94481	3.68992	3.48593	3.62499	3.66999	3.87182	3.92374	3.54515	3.723	3.86281	3.74342	3.59337	3.89253	3.40511	3.66382	3.63429	3.73781	3.5789	3.50344	3.72611	3.6944	3.54154	3.51507	3.5133	3.37841	3.36996	3.50483	3.8678	3.51861	3.54271	3.63483	3.5741	3.87512	3.63678	3.62774	3.43138	3.55362	3.36403	3.31842	3.3841	3.47667
7892692	8.0739	7.77433	7.97151	8.24554	8.11855	8.12001	8.36767	8.7055	8.22645	6.97841	7.05551	7.72929	8.01754	6.846	7.79126	8.29589	8.66361	7.82404	7.81931	8.04962	8.19941	7.60869	8.12814	7.69377	7.94255	7.46634	7.77284	8.30733	7.62082	8.27185	8.12811	8.04455	7.47023	7.81059	7.82306	8.19436	8.26499	8.03837	7.46659	8.12706	7.73061	7.05048	7.93548	6.97843	7.10903	7.61429	7.98384	7.6929	6.82554
7892693	8.46518	8.62326	8.58571	8.34709	8.44597	8.21524	8.26992	7.752	7.74974	8.37802	8.55654	8.05128	7.31425	7.84578	7.83535	7.26846	5.85112	7.76738	7.93936	7.79331	6.96534	7.46394	7.77867	7.98061	8.43181	7.8178	8.44812	8.75836	8.61609	8.13829	8.2734	8.22222	9.24201	8.26184	8.1744	8.02944	8.58844	7.84528	8.11354	8.16258	8.59833	8.65196	8.52007	8.94892	9.04631	8.56557	8.55193	8.33788	7.72894
7892694	7.81202	7.78191	7.66555	7.31999	7.53864	7.59093	7.38554	7.7766	8.09436	8.5348	8.39749	8.10202	7.99653	8.30563	8.35615	7.99354	7.88338	7.81504	7.4764	7.90299	7.54695	8.5771	7.71988	7.72543	8.09596	8.16151	7.93399	8.11437	7.38192	8.06607	7.95727	8.0107	8.80103	8.12332	8.14105	7.6746	7.97415	8.11936	7.91162	7.76124	8.39787	8.20289	8.55195	8.65128	8.53975	8.41285	8.03136	8.54678	8.74917
7892695	5.09851	5.42773	4.72782	5.81878	5.11746	5.71079	5.13556	5.67423	4.89972	5.54612	4.65587	4.86223	4.46668	4.6823	4.94564	5.26622	5.40923	4.62517	5.06011	4.72894	4.89975	5.0752	5.09953	4.93079	5.43708	4.86924	4.56071	5.22174	5.48202	5.21913	4.85215	5.15929	5.31145	4.59463	4.8409	4.59887	5.05545	4.07261	5.29161	4.67648	4.31245	4.81762	4.78592	5.41711	4.12819	4.80144	4.52112	4.42177	5.02769
7892696	6.8837	6.65335	6.64693	7.18685	6.91499	6.31252	6.61807	6.98359	7.10164	6.35879	5.75182	6.66026	6.51735	6.12056	6.58217	7.01722	6.98096	6.52956	7.007	6.85465	6.54146	6.5363	6.65622	6.23482	6.76284	6.84482	6.93975	6.38568	6.91594	6.76432	6.64917	6.57056	6.69101	7.02047	6.62089	6.40546	7.08368	6.76664	6.88088	6.30614	6.45345	6.44514	6.71866	5.17051	6.12511	6.52553	6.75285	6.40592	6.50801
7892697	8.27371	8.44	8.47766	7.97668	7.80062	8.00482	8.24013	7.68641	7.90199	7.71076	8.63179	8.02677	7.80329	8.22443	7.89079	7.43497	7.81962	8.01681	7.79508	7.80704	8.14536	8.43383	7.89774	7.90494	8.02667	8.0668	7.65344	8.37519	8.17233	7.90955	7.69858	7.88121	8.21308	7.40628	7.64384	7.26827	7.60702	7.88769	8.16209	7.85907	8.19646	8.27032	8.48639	8.62038	8.32705	8.97788	8.07271	8.26749	8.32051
7892698	2.93369	2.96135	2.96824	2.98533	2.94255	2.94473	2.97096	3.03883	3.04758	3.11537	3.09355	3.02735	2.95711	2.96481	2.99843	3.04198	3.12544	2.98466	2.94859	2.91378	3.08215	2.98813	2.97802	2.96824	2.94896	2.95967	2.94626	2.96279	2.94003	2.9353	2.91437	2.97517	2.97308	2.96535	2.88715	3.02556	2.94256	2.98502	2.94917	2.95685	3.00534	2.97834	2.98601	3.05224	3.07611	3.07751	2.97405	3.04804	3.06628
7892699	5.9682	5.59892	5.5624	6.33383	5.38033	6.09027	6.17129	5.69834	6.21876	4.00111	4.65454	3.96591	6.07114	5.73682	6.36987	5.75602	7.21404	5.77232	6.33957	5.64036	6.6564	5.52398	5.25084	6.45719	5.45427	5.71454	7.02368	5.41365	5.63037	5.50569	5.80534	5.17027	4.76442	4.98321	5.94027	7.90181	5.74795	6.38688	6.25515	5.02984	5.51725	4.86556	5.68296	4.33448	4.88923	4.436	4.87356	5.34848	4.39138
7892700	5.69656	5.92094	5.28515	5.44538	5.12993	5.55974	5.4659	5.51163	5.45717	5.94616	5.75063	4.86026	5.69835	5.34473	5.57104	5.47329	5.41803	5.2739	5.81918	5.77331	5.78315	5.79126	5.45337	5.45365	5.86295	5.60219	4.97619	4.97476	5.32697	5.58057	5.49489	5.276	6.258	5.90766	5.69857	5.94259	5.45375	5.87568	5.76057	5.24485	5.85867	6.03647	6.22052	5.89576	5.97914	5.82664	5.91063	5.63532	6.53422
7892701	10.9477	11.0208	11.0202	10.8447	10.8708	11.5966	11.7326	11.0245	11.4296	10.9651	11.9905	11.2574	11.2855	11.4738	11.5726	11.0073	11.4338	11.1118	11.2269	10.872	11.6083	11.1292	11.0503	11.0102	11.0409	10.981	11.7643	11.5406	11.5033	11.1469	11.5654	11.3558	11.68	10.9714	12.0081	11.433	11.5418	11.6667	11.7339	11.4669	11.7764	11.1661	11.0583	11.2046	11.3013	11.1303	11.4315	11.583	11.9418
7892702	5.06002	4.41504	4.63291	5.40606	4.57784	5.37583	5.11966	6.02491	5.30746	5.43735	4.97374	5.11481	4.64323	4.83901	4.73026	5.153	4.44735	4.74349	4.6478	4.792	5.10169	5.16304	4.92696	4.73409	4.89932	5.06923	5.24632	5.54358	5.11317	5.2682	5.27483	4.94176	5.34701	4.81445	5.18926	5.80069	4.49988	5.58186	5.49761	4.24749	4.87914	5.31656	5.20402	5.48959	4.34604	5.17004	5.45013	5.24085	5.94684
7892703	7.58715	7.7544	7.47859	7.47616	7.55886	7.57128	7.4759	7.39469	7.47148	7.95809	7.929	7.88261	7.39526	7.78112	7.42091	7.418	7.54853	7.45233	7.33683	7.5034	7.39284	7.95601	7.41865	7.26423	7.59074	7.682	7.75406	7.4969	7.81829	7.4524	7.73175	7.67527	8.34557	7.74449	7.48491	7.34443	7.66394	7.95227	7.23416	7.35506	7.46877	7.7179	8.129	7.81976	8.37647	7.75316	7.3762	7.40629	8.13008
7892704	12.9608	12.909	12.8675	12.9713	12.8875	13.1692	13.2585	12.7769	13.0516	13.1265	13.2484	13.1121	13.1016	13.2228	13.1943	13.075	13.0368	13.002	13.1363	13.0286	13.2785	13.0217	13.0444	12.8567	13.0313	13.0116	13.1065	13.0034	13.1214	12.9327	13.2297	12.8865	13.2319	13.1253	13.4307	12.9695	13.1582	13.2765	13.405	13.2635	13.3769	13.267	13.2885	13.2149	13.5161	13.0899	13.2371	13.1096	13.3319
7892705	8.28196	8.34424	8.2376	8.56503	8.53323	8.03522	8.00595	8.84763	9.08045	7.40953	7.61506	8.33205	8.08144	7.75464	8.23169	8.89623	8.96815	8.44821	8.34682	8.83059	8.88629	8.61529	8.55034	8.80799	8.68931	8.39892	8.23088	8.29511	8.15141	8.79876	7.97387	8.74742	7.3286	8.64855	8.71037	8.15719	8.65233	8.14105	8.07471	8.7277	8.09626	7.74866	8.12627	7.23751	6.98052	7.79614	8.03979	8.25633	5.87865
7892706	7.55243	7.03029	7.11176	7.54194	7.48444	7.16328	7.26689	7.83704	7.135	5.70287	6.48162	6.92839	7.77668	6.75901	7.45074	7.40648	6.46142	7.68618	8.18835	7.83756	7.55009	7.54687	7.34776	7.46418	7.54907	7.21031	7.54608	6.73119	7.41375	7.55189	7.0761	7.444	4.90962	7.05604	6.93867	8.21459	7.2485	7.18571	8.07254	7.82015	7.2653	6.00889	5.66572	5.57559	4.74744	5.83521	5.75305	7.00246	6.30148
7892707	10.7902	10.6269	10.5941	10.6393	10.7048	10.622	10.4925	11.0127	10.8786	10.3289	9.62358	9.90853	10.4272	9.75106	10.0561	10.5489	10.7262	10.5989	10.6554	10.361	10.337	10.4397	10.435	10.5552	10.7556	10.239	10.2594	10.7046	10.7107	10.7511	10.2209	10.4809	10.975	10.5414	10.6489	10.6684	10.6548	10.639	9.81061	10.3726	10.4321	10.5679	10.5734	10.3182	9.95113	10.3574	10.1257	10.7526	10.357
7892708	4.10128	3.99651	3.88619	3.72877	4.07725	4.13295	4.46676	3.88864	4.13615	4.58418	4.27921	4.43028	4.73846	3.92859	4.49993	4.69608	4.72787	3.88417	4.33694	3.75353	5.047	4.98905	4.11561	4.38066	3.86065	4.04958	3.84932	4.19206	3.97563	3.71513	4.42048	4.11019	4.76607	4.08048	4.87185	5.33809	4.52741	4.34619	5.17016	3.72952	4.42858	3.96082	5.14951	4.81897	5.10038	4.83958	4.91096	4.49519	5.77045
7892709	4.22325	4.88363	4.14313	4.09272	3.90808	4.04756	3.94555	3.97925	4.0068	3.91322	3.73226	3.64133	3.85906	3.36802	3.62118	3.63244	4.72768	3.57925	4.2909	3.79139	4.08319	3.53533	3.47146	3.61639	3.76782	3.34622	4.26067	3.60465	3.85421	3.69067	3.54009	3.94609	3.29917	3.44991	4.04589	3.6726	3.7847	3.52504	3.86908	3.30755	3.39565	3.67058	3.44542	3.1637	3.10631	3.28534	3.23235	3.68121	3.59259
7892710	3.89776	3.87976	3.77811	4.39381	3.95087	4.08307	3.9402	4.48529	4.90135	3.94296	3.71466	3.98276	4.46785	4.01995	3.76639	4.13641	5.06778	4.06255	4.17579	3.65348	3.77345	3.77045	3.85097	4.38447	3.97304	3.81922	4.22904	3.3942	3.75456	3.83201	3.82767	3.85303	3.89569	3.85558	3.82305	3.74831	4.54385	4.02157	4.512	3.88003	3.93945	3.85146	3.74703	3.39701	4.4157	3.65337	4.19963	3.44395	3.8503
7892711	8.02694	7.93649	7.71231	7.97947	7.69761	8.03015	7.45875	7.84321	7.74561	5.91998	6.01152	6.90277	7.41117	6.2805	7.47826	7.06706	8.03258	7.49095	7.74398	7.09209	7.37705	5.952	7.45975	7.50324	6.87714	6.50156	7.31178	7.42136	7.49334	7.10773	6.64394	7.36533	5.22951	7.14603	7.6919	7.14949	7.19249	7.2949	7.05162	7.12179	7.29394	5.81217	6.49848	5.27679	5.99918	5.74339	7.03526	7.13904	5.12525
7892712	8.71863	8.9186	9.07466	8.81019	8.96874	8.71115	8.94862	9.39914	8.54478	8.63727	8.71588	8.49897	8.80655	8.18875	8.46396	8.13522	8.2506	8.27596	8.59409	8.65515	8.72205	8.84751	8.98201	8.91898	8.79721	8.85749	8.74813	9.1441	8.54848	9.07957	8.50078	9.04753	8.78032	8.80026	8.79678	8.1716	8.63204	8.82025	8.76085	8.93365	8.48	8.35673	8.21665	8.23278	8.3588	8.87132	8.68241	8.74775	8.52651
7892713	9.79135	9.69413	9.79136	9.66648	9.65366	9.71186	9.66273	10.3712	9.42032	9.91557	9.4209	9.75116	9.57212	9.63719	9.65104	9.75082	9.90952	9.35757	9.4196	9.41914	9.67691	9.92209	9.84947	9.74242	9.79104	9.81744	9.75246	9.8429	9.76079	10.0038	9.50058	9.60293	9.51732	9.70113	9.74131	9.62245	9.71505	9.72103	9.67494	9.62708	9.19499	9.37693	10.0075	8.51146	8.63676	9.56546	9.8988	9.04538	8.81629
7892714	4.05985	3.64781	3.67001	4.19277	3.55844	4.21241	4.66363	3.98765	4.77851	3.78856	3.62021	3.61857	4.248	3.72191	3.73665	3.85544	3.88884	3.58612	4.04058	4.01119	3.76181	3.40083	3.65596	3.89469	3.60011	3.60234	3.84524	4.00483	3.47252	3.83953	3.88075	3.95623	3.58966	3.62838	3.67453	3.67239	3.91017	3.79184	3.8052	3.3632	3.73015	3.51952	3.33729	3.63372	3.30778	3.80496	3.60032	3.73704	3.38707
7892715	4.62515	3.58246	3.61674	4.13166	4.0677	4.354	4.56316	4.35272	3.95277	5.05996	4.04633	4.05846	4.09169	3.42696	3.68402	4.53317	4.57862	3.67911	3.85539	4.09868	4.0516	3.66377	4.7428	4.26709	3.60943	3.89939	4.20078	3.6592	3.87868	4.05906	3.8625	3.84333	3.86038	3.63342	4.10533	3.94039	3.77109	3.7852	3.58608	4.05745	4.34729	4.58224	3.86225	3.88464	4.97483	3.75147	3.9562	4.02736	5.13923
7892716	5.93155	6.32067	5.84231	6.64935	5.55815	6.13709	5.16711	6.59927	6.32542	6.2207	5.33152	6.51849	6.20247	6.07325	6.29604	6.27606	6.71426	6.13363	6.6826	6.58393	7.05424	5.74887	6.26029	6.57822	5.97089	6.29532	6.98708	6.22114	5.94678	6.38004	6.69446	6.41562	4.487	6.30711	5.66338	6.29508	6.39673	5.44918	5.38962	5.58633	6.48094	6.32019	6.38089	5.49068	4.99155	5.34228	5.95476	5.36254	5.87693
7892717	6.20142	6.23309	5.27494	6.12148	5.644	5.47348	6.68714	6.77066	7.09028	6.06978	5.47227	5.96656	6.49115	6.38278	6.70902	6.99706	6.86834	6.40481	6.30726	6.26859	6.37759	5.89611	6.5591	5.83708	6.42535	5.76588	6.22431	6.31483	6.5856	6.2671	6.26858	6.18141	6.19634	5.68818	6.20653	7.45302	6.32895	6.32416	6.48858	5.80474	6.20706	5.73191	5.91688	4.92971	5.56124	5.04107	5.77938	6.34914	6.20261
7892718	3.98471	3.97906	4.87025	4.88197	4.17015	4.32654	4.4502	4.0698	4.6613	4.63505	3.96732	4.19596	4.28917	4.17685	4.25922	4.66017	4.99646	3.97351	4.43214	4.52069	4.04524	4.5365	4.03994	4.36585	4.7765	4.7001	4.58023	4.4484	4.28012	3.77031	4.14985	4.24032	4.90735	4.07247	4.5887	4.85822	4.26525	4.10881	4.09671	3.92973	4.78135	4.3881	4.46495	4.3334	4.29605	4.18642	5.0056	4.41121	3.85551
7892719	10.1869	10.0549	10.3258	10.3754	10.2764	9.91044	10.1685	9.96204	9.4235	10.3504	9.57479	9.56295	9.94236	9.44673	9.85861	9.50813	8.85699	10.2927	9.9881	10.3833	8.84469	10.3289	10.5033	10.2614	10.5379	10.285	10.3601	10.3502	10.2156	10.4636	10.1064	10.1606	10.1113	10.3876	10.5558	10.3918	10.1352	10.1309	10.1908	10.2787	10.0851	10.0472	10.125	9.87113	9.29992	10.0836	10.1962	9.93546	10.0503
7892720	8.58785	8.66415	8.76795	8.69068	8.77603	8.77951	8.85574	7.68242	8.36983	8.01968	8.45494	7.5823	8.12225	8.95829	8.24652	8.4313	7.89194	8.68535	8.26959	8.70591	8.22696	8.61367	8.73219	8.4609	9.01205	8.64086	8.53423	8.10395	8.41247	8.64892	8.69078	8.57128	7.82748	8.44621	8.31719	9.10351	8.64305	8.57344	8.44151	8.70905	8.74233	8.717	9.27237	8.21033	8.96098	8.57731	8.73152	7.80807	8.595
7892721	10.2353	10.399	10.5221	10.3004	10.2376	10.2006	10.2379	10.5139	9.97976	10.3495	9.84354	9.9325	10.1598	9.85114	10.2023	9.97166	9.34776	10.236	10.1962	10.3345	9.57829	10.3529	10.3201	10.5698	10.3405	10.3425	10.5841	10.336	10.1717	10.5231	10.3936	10.5155	10.207	10.2843	10.3274	10.4674	10.2573	10.1164	10.2747	10.3478	10.0671	10.2735	9.99291	10.0307	10.2269	10.1618	10.2085	10.0553	10.1107
7892722	3.1937	3.15531	3.15779	3.41529	3.07322	3.03464	3.12762	3.09701	3.29611	2.98537	3.0902	3.28036	3.20151	3.18392	3.20528	3.03481	3.00204	2.99831	2.97956	3.02992	3.05668	3.0102	3.09264	3.36976	3.24683	3.02217	2.95473	3.28911	3.09376	3.27131	3.26059	3.27091	3.37652	2.96961	3.0418	3.01053	3.3198	3.26603	3.07322	3.08862	3.07498	3.29408	3.11573	3.22934	3.26652	3.76279	3.14588	3.18541	3.50909
7892723	4.27793	4.60601	4.09042	3.92261	4.15914	4.26444	4.33446	3.8508	4.59629	4.22359	3.90458	3.92614	4.10264	4.20645	4.71719	3.84214	4.72049	4.43015	4.27834	4.30482	3.98338	4.25078	3.75853	4.17997	4.37853	3.74166	5.27485	4.70471	5.2163	4.29082	3.81345	4.10375	3.65233	4.24625	4.55846	4.86829	4.07882	4.11306	4.81621	3.80152	4.12623	3.88436	4.15969	3.80192	3.43234	3.68604	3.82962	4.52727	4.06479
7892724	6.80215	5.8204	6.82268	5.11805	6.92297	6.52147	6.53364	6.10413	7.35357	5.3822	5.74087	6.27933	6.44351	5.69498	6.69197	6.74655	6.61381	6.91877	6.16502	5.77211	6.38683	5.728	6.46098	6.95861	6.50243	5.59436	6.74795	6.59734	7.09207	6.93129	6.11976	5.82365	4.08412	5.77472	6.32334	4.29349	6.01144	6.76435	6.99168	5.77781	5.75684	4.45002	6.22042	4.58341	4.78347	5.47007	6.55329	5.23691	5.74026
7892725	4.56948	4.07242	5.33255	4.32871	4.6343	4.99271	4.63639	4.624	4.37273	3.43541	3.79287	3.52067	4.7769	3.98596	3.81506	4.87744	4.73783	3.96132	4.07112	3.47219	4.75819	3.79287	4.13039	4.03848	4.17108	4.51342	3.33577	4.21868	4.36448	4.32522	3.62873	4.23296	3.90312	3.75866	3.50835	4.0435	3.94723	4.37006	4.07154	4.73248	4.5266	4.07242	3.48947	4.35541	4.35399	4.2633	3.66951	3.82373	3.33925
7892726	4.84797	4.69729	4.92178	4.1758	4.56445	5.10241	5.05967	4.62018	5.24935	5.09713	4.76709	4.36589	4.77527	5.22774	4.89702	5.3942	4.98815	4.57601	4.96824	5.16039	4.93267	4.87339	4.5975	4.99536	4.59308	5.19328	4.77063	5.29725	4.95934	4.65955	4.91056	4.84311	4.91493	4.39307	4.57838	5.14264	5.12261	4.33189	4.92879	4.51392	4.75953	5.24705	5.24275	5.49065	5.21495	5.02949	5.4193	4.95702	5.34219
7892727	4.08908	4.24598	4.34265	5.30551	4.87235	4.42034	4.33508	5.83109	4.73502	3.62847	3.65144	3.9009	4.71189	4.92323	4.46655	4.47844	5.80273	4.65717	4.05088	5.46854	5.1969	4.56632	5.22135	5.16651	4.50381	4.22467	5.09367	4.58644	4.64602	4.64244	4.21297	4.97102	3.10995	3.74228	4.44653	5.18799	4.78598	4.41933	4.06928	4.12519	4.14163	4.07002	3.63908	3.60191	3.07894	3.41928	4.02206	3.80166	4.4284
7892728	4.06613	5.40214	4.63087	4.91086	4.14646	4.47199	4.91618	4.72223	4.51738	4.41412	5.11558	3.63807	5.20902	4.45374	4.96877	5.14389	4.33406	5.01332	4.63468	4.68928	4.32626	4.1161	4.13618	4.76998	4.63241	4.91834	5.15259	4.14457	4.24952	4.96735	3.84186	5.04871	3.97702	4.67554	4.56295	3.7007	4.7858	5.35057	4.76498	4.26985	4.80334	3.85905	4.05204	4.5758	4.89995	3.7329	3.8687	4.4677	3.85754
7892729	5.93353	5.22036	5.09646	5.73726	5.27921	4.3937	5.45045	5.14685	5.03488	4.60071	4.00124	4.04597	5.33362	4.2166	5.42424	5.14173	6.11731	4.44816	4.48532	4.64179	6.40965	4.30828	4.77712	5.25812	4.59255	4.21548	6.03649	4.37647	4.18511	4.47617	4.74251	4.89116	3.26933	4.22188	5.16126	5.6994	4.79689	4.22594	5.51918	4.64957	4.30114	3.25874	3.79336	3.49807	4.37322	3.70963	4.72501	3.52611	3.93337
7892730	3.58213	3.88045	3.74842	4.05624	3.62119	3.52909	3.83279	4.10085	4.80237	3.73401	3.63107	4.11246	4.1638	3.85535	3.99953	3.60528	4.04195	4.69436	3.82958	3.78431	4.32373	3.88153	3.96176	3.96464	3.94639	3.71396	3.6665	3.88468	3.69746	3.41187	3.63993	3.62868	3.33935	3.78848	3.10666	3.56595	3.95952	3.92393	4.22285	3.85849	4.21091	3.85751	3.52447	3.89514	3.68862	3.77089	3.4824	3.95848	3.57654
7892731	5.48112	6.33354	6.0328	6.40608	6.23998	6.35879	7.30828	5.68224	6.29898	4.22337	5.04815	5.67559	5.4969	4.76304	5.71569	5.74498	6.03309	6.00929	4.89156	5.43006	6.01614	5.68379	5.21704	6.12831	5.5463	5.45444	6.53624	5.85953	6.2982	5.74388	5.60243	5.80904	4.41084	5.61957	6.48515	7.04931	5.71792	5.15598	5.49538	6.04934	6.35751	4.25923	5.30055	4.50266	5.98085	5.03731	4.2519	4.92477	5.07923
7892732	5.57765	3.57108	3.71474	5.99131	3.30568	5.19135	5.87154	2.97645	4.2751	2.91797	4.41701	3.40327	4.13854	5.52797	4.60842	4.36976	3.39101	3.36907	5.33273	3.85812	3.27814	4.11365	3.05988	5.40122	4.57599	3.62615	4.22461	4.26082	4.52886	4.24942	4.46024	4.25064	3.12557	4.03198	4.84691	2.92472	3.91116	2.90965	7.15945	4.4891	3.46472	3.29497	3.20309	3.22211	3.46213	3.15503	3.0266	2.99413	2.96949
7892733	4.16972	4.06915	4.8745	3.96005	4.0774	3.90684	3.79504	7.40544	5.12476	3.57023	3.66943	5.0271	4.77595	4.45047	4.01675	4.88258	5.71812	4.30408	3.51985	4.03521	4.62738	6.10318	6.20859	5.1109	4.52979	3.8558	4.65991	4.48073	4.47276	4.53747	3.88734	4.65874	3.71265	3.80913	4.13109	4.09542	4.26619	4.70056	4.96882	4.1307	4.15867	4.10371	3.84619	4.59658	3.6112	3.86192	3.75365	4.26781	4.22568
7892734	5.52738	5.81372	5.18862	5.42005	5.49686	5.50871	5.08655	6.33355	5.41259	5.24274	5.00958	4.87967	4.61898	4.95536	5.29083	5.06014	5.23666	5.35152	5.07997	4.99136	5.24026	5.02826	5.39529	5.55273	5.15678	4.95236	5.06379	6.05303	5.35177	6.01873	5.06002	5.15218	5.44552	5.32554	5.02568	6.08465	5.23224	5.79278	4.83195	5.54949	5.63703	5.69286	4.81793	4.53591	5.33019	5.42384	5.28153	4.86997	4.61661
7892735	6.06687	4.9845	6.16428	6.13581	4.67792	4.39262	5.04793	5.1121	4.6041	3.74881	3.7882	4.2653	4.59032	4.48701	5.01803	5.22599	4.71725	4.82086	5.25756	4.69904	4.72807	4.4123	4.83609	6.09924	5.87225	3.95389	5.38328	4.40623	4.92157	5.95535	4.15236	5.02972	3.32909	5.11405	5.48567	4.02823	4.61298	3.87639	4.57862	4.90988	4.49158	3.32661	3.54026	3.22076	3.46481	3.47991	3.59956	3.87859	3.67279
7892736	5.39671	5.03973	5.60198	5.34828	5.5189	5.08691	6.0817	5.94436	4.92734	6.50459	5.45915	5.36642	5.19877	5.42921	5.25675	6.16667	6.20267	5.63548	5.48248	5.55933	5.96773	5.69909	5.92933	4.99822	5.63741	4.95102	5.54674	5.72919	5.47582	5.84735	5.2622	5.19571	6.17659	5.49756	6.0781	5.14968	5.35659	6.13906	5.29264	5.86988	5.52091	5.53828	5.67987	6.25988	5.97188	5.32669	5.75388	5.72879	6.29022
7892737	3.96288	4.49686	4.29911	4.02996	4.72849	4.15295	4.43896	5.67019	4.49278	4.35605	4.21758	4.55222	4.40449	4.19608	4.48967	4.60652	5.2991	4.28562	5.1741	4.20821	4.52341	4.70046	4.29471	4.62857	4.35344	4.04703	4.20728	4.0376	4.27239	4.18871	4.98223	4.31234	4.94674	4.26099	4.1283	4.12173	4.40735	4.39416	4.15183	4.13942	4.19597	4.21404	4.70531	4.30367	4.50983	4.51214	4.67993	4.31816	4.12592
7892738	8.59024	8.51428	8.69989	8.09711	8.7138	8.60203	8.92488	7.9457	8.78521	8.39713	7.40385	7.97767	8.31615	7.56669	8.25978	7.97389	8.32101	8.74818	9.15518	8.32632	8.63528	8.13236	7.75884	8.4352	8.18068	8.22974	8.43508	8.49785	8.51567	8.49741	8.58428	8.55085	8.99516	8.3262	8.75691	9.01663	8.70399	8.51995	9.08741	8.3302	8.29871	8.46988	8.58364	8.84531	8.70694	9.00271	8.59533	8.3542	8.92469
7892739	4.63308	4.54702	4.52808	5.21244	4.98622	4.20249	4.34374	5.86731	4.58443	4.73538	4.81573	5.1304	4.78574	4.67966	4.50575	5.87231	5.56772	4.72308	4.66217	5.26751	4.80314	5.32374	5.48062	5.34378	5.11396	4.6848	5.30583	5.04753	4.61333	4.76919	5.21601	4.98584	5.12123	5.09586	4.75049	5.35221	4.64367	5.1496	4.68638	5.19087	5.35747	5.25518	4.74327	4.85743	5.10222	4.98333	4.73068	5.23055	5.07398
7892740	3.84072	4.46533	3.61572	3.45846	4.64074	4.32693	3.90692	4.96289	5.00799	3.69894	3.67051	4.62714	4.46111	4.36056	4.60842	5.49766	5.71758	3.57438	3.84261	5.16584	4.54873	3.94487	3.68694	4.42403	3.60217	3.38031	4.25623	3.61628	3.98882	4.86172	4.12654	4.46225	3.85027	4.83186	3.91765	5.23472	4.38939	4.46197	4.42374	3.95102	3.59529	3.85304	5.06683	3.06795	3.58534	4.25092	4.33523	4.83934	4.98725
7892741	6.56692	6.51164	6.67545	6.57932	6.67676	6.57061	6.44563	6.59179	6.98774	6.7577	6.47638	6.85802	6.67772	6.333	6.95686	6.78813	7.20832	6.6448	7.00045	7.13236	7.13166	6.86187	6.68493	6.74339	6.89545	6.40819	6.74783	6.3752	6.09348	6.92203	6.87619	6.8418	6.76692	6.69753	6.89393	7.39879	7.06449	7.06861	7.16675	7.06026	6.88059	6.77779	6.77003	6.47759	6.39898	6.07472	6.36785	6.53156	5.89728
7892742	8.48043	8.40849	8.3715	8.5679	8.33153	8.70494	8.65803	7.90783	8.97985	7.39761	8.64763	8.66928	8.63868	9.21865	9.41977	8.44751	7.93294	9.03785	9.13309	8.44106	9.12435	8.67126	8.26378	8.82859	8.78807	8.45341	8.92883	8.54728	8.76568	8.27479	8.63085	8.67292	6.56773	8.38707	8.75367	7.33132	8.42321	8.86918	9.7292	8.53269	8.69614	7.54494	7.66604	6.92655	8.29371	7.81076	7.86595	8.26345	8.33951
7892743	3.61426	3.63548	3.57092	3.50994	3.39753	3.56727	3.60603	3.34445	3.54585	3.72745	3.44862	3.54527	3.39646	3.53529	3.96588	3.5981	3.57726	3.71796	3.38623	3.54287	3.26413	3.5426	3.56463	3.39125	3.36605	3.53519	3.55318	3.57457	3.53077	3.36118	3.63428	3.31769	3.53982	3.36089	3.44706	3.57489	3.76307	3.55603	3.45778	3.69666	3.4557	3.76461	3.60635	3.53953	3.33012	3.45004	3.53319	3.5844	3.36484
7892744	8.53103	8.61618	8.76576	8.76985	8.79251	8.15655	8.14884	9.02531	8.40687	7.65265	7.65219	8.37127	8.22631	7.68037	8.26779	8.68963	9.16994	7.85488	8.55811	8.48684	8.53698	8.99168	8.54355	8.82239	8.59265	8.3519	7.80079	8.53682	8.52057	8.81741	8.15453	8.58868	4.29164	7.77467	8.76439	7.82277	8.28658	8.13043	7.99054	7.50124	7.17973	7.33298	8.04027	6.89896	4.0623	7.68587	7.8754	7.51089	7.19761
7892745	7.67824	7.52982	7.63157	7.54511	7.6232	7.85995	7.91363	7.87996	8.01973	5.93716	6.66149	7.11624	7.73734	7.58207	8.2105	7.18978	7.34099	7.33556	7.6519	7.32187	7.93522	6.90854	7.21627	7.465	7.73412	7.07923	7.66757	7.28382	7.68763	7.4571	6.88996	7.51212	4.6681	6.57807	7.45772	7.54178	6.97577	7.16582	7.57031	7.22936	7.24603	6.01701	6.15085	4.74398	4.51352	6.11016	6.37518	6.72614	6.74907
7892746	3.36809	3.34398	3.34061	3.17397	3.16469	3.3942	3.36855	3.33608	3.29389	3.2805	3.4051	3.58235	3.31132	3.40995	3.73779	3.2895	3.29944	3.52503	3.59855	3.28695	3.31035	3.33241	3.39949	3.21352	3.38713	3.59525	3.50663	3.06905	3.24106	3.3936	3.55038	3.32919	3.34174	3.29189	3.60999	3.75493	3.44984	3.5117	3.95463	3.14587	3.38348	3.44621	3.50469	3.22921	3.85704	3.38477	3.77201	3.427	3.51575
7892747	8.01494	8.07911	8.26002	7.83766	7.86144	8.1235	8.58922	7.93298	7.8884	8.47075	8.06715	7.55108	7.60101	7.99559	7.85158	7.77453	7.34061	7.96891	7.7784	7.54471	8.00246	7.75516	8.07653	7.56155	7.74628	7.78719	7.95662	8.19641	7.97953	7.76775	7.79033	7.79433	8.65098	8.25566	8.0972	8.22366	8.06245	7.77026	7.95846	7.92133	7.95855	8.15429	8.04679	8.34515	8.84377	8.34339	8.37735	7.93199	8.45708
7892748	10.7976	10.8461	11.1365	10.8978	10.9173	10.6147	10.8019	10.7812	10.682	10.6465	10.5748	10.4182	10.6491	10.3354	10.5373	10.7208	11.0922	10.8682	10.744	10.7905	10.7906	10.7811	10.8339	10.8597	10.543	10.6375	10.6778	10.8398	10.7707	10.8177	10.6437	10.7892	10.5726	10.6205	10.7408	10.8439	10.811	10.5541	10.6271	10.7465	10.7395	10.727	10.5044	10.3766	10.3438	10.3874	10.7012	10.5918	10.6709
7892749	7.00723	6.57262	6.30012	6.94812	6.80947	6.0044	6.70346	6.41818	7.42801	6.22919	5.17138	6.31095	6.73467	5.47449	6.73606	6.73807	6.80913	6.62047	6.961	6.85729	6.42744	6.03386	6.18094	6.99741	6.84764	6.66567	6.82155	6.5838	6.5103	6.86425	6.27343	6.79468	5.32457	6.97677	7.30077	6.84063	6.8434	7.18973	6.62929	5.9094	6.67781	5.76106	5.53929	5.27276	5.15801	5.65901	6.41061	5.91151	5.62001
7892750	4.59433	4.72312	4.9882	4.93373	4.96014	4.69057	4.76945	4.61984	4.85164	4.89329	4.64799	4.23228	4.26263	4.0579	4.34443	4.64826	4.76902	4.1493	4.82274	4.26011	4.55891	5.14075	4.4881	4.48628	4.7262	4.55053	4.747	4.78548	4.72088	4.31367	4.5699	4.33401	4.78294	4.65711	4.65792	4.82295	4.45491	4.20039	4.5997	4.44483	4.69805	4.98214	4.0955	3.97974	4.50002	4.84056	4.56421	5.32303	4.38821
7892751	8.58408	8.50496	8.86097	8.48717	8.36686	8.36668	8.36415	8.12279	8.59563	9.04769	8.64774	8.66123	8.5585	8.70008	8.33855	8.78281	8.91693	8.52515	8.62461	8.86512	8.35331	8.95881	8.81482	8.4201	8.7901	8.65556	8.81457	8.75988	8.55782	8.69949	8.7405	8.50798	9.33155	8.833	8.82718	8.26603	8.82513	8.65347	8.35513	8.72246	8.4538	9.01604	9.06671	9.4426	9.37587	8.78157	8.82007	8.74469	9.22302
7892752	3.23937	3.5898	3.55798	3.31819	3.82613	3.43353	3.63868	4.04598	3.52229	3.70616	3.30899	4.13154	3.81441	3.40556	3.67566	3.82446	3.68957	4.05083	3.74351	3.70018	3.77941	3.50462	3.89429	4.021	3.84187	3.33109	3.67111	3.72012	3.24783	3.96133	3.41216	4.47988	3.06226	3.27894	4.00944	3.66976	3.72625	3.66588	4.32575	3.47664	3.50546	3.33362	3.91356	3.32575	3.08879	3.61487	3.51808	3.46497	3.24037
7892753	13.1	13.0499	13.23	13.2117	13.1917	13.0312	13.2053	13.2964	13.1104	13.1236	13.0676	13.0328	13.1548	12.9866	13.1533	13.1757	13.1991	13.2528	13.2806	13.2946	13.0535	13.1987	13.25	13.3011	13.2749	13.2041	13.4392	13.2059	13.1312	13.2955	13.2404	13.3518	13.1716	13.1657	13.3907	13.4065	13.2969	13.1626	13.309	13.3188	13.2451	13.1189	13.1849	13.0348	13.0415	13.1504	13.2398	13.2258	13.184
7892754	4.69427	4.36841	4.57153	5.13414	4.69921	4.69821	4.92734	5.47194	5.67555	4.45177	4.1154	4.17321	4.73657	4.17032	4.98826	4.70613	5.0201	4.62027	5.01403	5.07117	5.01936	4.4468	4.81248	5.10571	5.03048	4.13896	4.07401	4.82789	4.09428	4.83131	4.92302	5.21694	3.77858	4.51897	4.74914	4.76067	4.50057	4.06537	4.95496	4.44552	5.08721	4.56054	3.58628	4.02278	4.26807	3.93166	4.22389	4.34759	4.47081
7892755	3.98184	4.30037	3.58717	4.04687	4.10721	4.84602	4.65104	4.81531	3.89149	5.13175	5.40352	3.80314	3.3238	4.01449	3.8096	3.75526	3.56179	3.88521	4.06611	4.2189	3.35513	4.02368	4.5339	3.93006	4.78199	4.96499	4.09183	4.62092	4.25276	4.09928	4.34709	4.05155	4.40946	4.37628	4.24107	4.86866	4.40511	4.16791	4.84341	4.27034	4.8549	4.93553	3.92619	5.19728	4.644	4.90949	4.65517	4.1401	4.94741
7892756	3.05042	3.07337	3.08067	3.09464	3.0647	3.06452	3.07563	3.16047	3.1763	3.21086	3.15132	3.15881	3.07206	3.07869	3.1161	3.1221	3.23006	3.10564	3.06508	3.03141	3.18836	3.10533	3.07593	3.07024	3.04618	3.05816	3.03718	3.06937	3.06663	3.02981	3.03022	3.05271	3.05529	3.052	2.99028	3.10247	3.03235	3.07866	3.05902	3.0684	3.14457	3.08718	3.06559	3.13143	3.181	3.14903	3.08461	3.0942	3.13001
7892757	7.68637	7.41571	7.16885	7.76915	7.54361	7.74892	7.76033	7.31478	8.55501	6.79225	7.54138	7.5906	7.53514	8.20902	8.04144	7.44096	7.08969	7.66917	7.82738	7.43126	7.44041	7.77204	7.33454	8.01278	7.55515	7.66126	7.01226	8.33339	7.59861	7.3796	7.50214	7.84238	6.4081	7.93946	7.00158	7.50202	7.58309	7.89962	7.11246	7.59748	7.42438	7.51538	6.57523	7.23194	6.80029	7.4999	7.05363	7.12725	7.31086
7892758	6.08496	5.62698	5.62145	5.5515	5.69164	5.99592	5.73033	5.32812	6.20146	5.48571	5.67422	5.84982	5.68055	5.4824	6.14619	5.16927	5.68768	5.84911	6.37343	5.98336	6.39785	5.99374	5.12403	5.92921	5.49421	5.14568	5.62066	5.51718	5.66954	5.05624	5.87577	5.63853	6.53623	5.68156	5.40625	6.40365	5.46719	5.51134	6.19516	5.57018	6.05741	6.37787	6.49146	6.79229	5.52604	6.0506	6.21824	6.3907	6.23321
7892759	8.15483	7.69237	7.69709	8.31808	7.8536	8.06282	7.48953	8.23344	7.98534	6.6704	6.25181	6.54477	7.75681	6.9837	7.77567	7.68746	7.77112	7.64027	7.60532	7.697	8.02091	7.64138	7.42983	7.82258	7.06981	7.44095	7.23395	7.62535	7.42302	7.85064	6.78714	7.94321	6.29909	7.35612	7.68416	7.68545	7.58164	7.67429	7.39987	7.49182	7.33648	7.05124	7.03261	6.42795	6.62723	7.11238	7.05376	7.58249	6.85824
7892760	5.35071	5.77961	5.38824	5.28724	5.53787	5.32354	5.57686	6.71368	5.94278	6.74258	6.5825	6.1778	5.84506	5.55651	5.21374	6.69136	6.92956	5.6773	5.69591	5.87211	6.26932	6.23911	5.72418	6.10635	5.2925	6.10153	5.87343	5.39798	5.50601	6.38696	5.62526	5.69397	6.06171	6.2365	6.0848	5.65711	6.3132	6.50842	6.35572	6.58532	5.84889	6.43808	6.08612	6.40862	5.83741	6.42549	5.46324	5.54312	6.4481
7892761	6.16116	6.5796	6.189	6.46091	6.54923	6.30579	6.75111	5.41542	5.21862	5.99424	5.82471	6.19624	5.88451	5.88233	5.05234	6.23541	5.83947	6.51951	5.76071	5.57988	5.74481	5.45203	6.36536	5.74375	6.87639	6.36339	6.33662	6.09877	6.27842	5.82069	5.88096	5.82508	7.15056	5.71949	6.30245	6.38937	6.28404	6.7533	5.8917	6.20436	6.32183	7.09332	6.83479	6.90443	6.96648	6.3694	7.00356	6.04202	6.73602
7892762	11.6569	11.4508	11.5285	11.5257	11.5416	11.7542	11.6883	11.4	11.3566	11.3987	11.5184	11.4706	11.4264	11.5285	11.4216	11.3858	11.3343	11.4796	11.878	11.3688	11.6466	11.5448	11.4797	11.2406	11.5423	11.2611	11.5576	11.8069	11.7789	11.3849	11.282	11.4041	11.7077	11.4062	11.3766	11.4927	11.4701	11.5005	11.7092	11.6374	11.5147	11.5026	11.4729	11.2728	11.3382	11.5219	11.5418	11.5312	11.8222
7892763	8.07929	8.318	8.19888	8.24064	8.1765	7.87116	7.95639	7.92574	7.7026	6.80797	7.23395	7.36667	8.11785	7.70101	7.94578	7.91085	8.31875	7.76242	8.10643	8.25624	7.90805	7.87903	8.05993	8.49911	7.96359	8.22681	8.46603	8.12646	7.64657	8.0881	7.70673	8.20524	6.72538	7.91652	8.1412	7.66838	7.91963	7.70992	7.94788	7.96674	7.26992	7.25738	6.9711	6.31569	6.54659	6.52109	7.64502	6.98175	6.62993
7892764	10.5471	10.4694	10.4166	10.7085	10.6127	10.6597	10.6012	9.97785	10.678	10.237	10.2741	10.1113	9.73059	10.35	10.9358	10.3787	10.3813	10.5189	9.94168	10.6196	10.7558	10.175	10.1243	10.6398	10.4031	10.7398	11.0577	10.0668	10.5384	10.4594	10.8075	10.4777	10.2379	10.6293	10.1398	10.609	10.5682	10.5213	11.1151	10.5216	10.7851	10.4885	10.0429	9.99073	10.4825	10.3845	10.0551	10.2733	9.5005
7892765	11.0566	11.2484	11.4227	11.1939	11.1305	10.8198	11.0127	11.4214	10.7838	10.1641	10.0988	10.6488	11.1716	10.8511	10.6375	11.1982	11.6928	10.5968	10.8958	11.1002	10.7788	10.9388	10.9521	11.3453	10.8647	10.8172	11.2873	10.8844	10.6969	11.1467	10.8531	11.1603	9.68209	10.7566	11.1611	10.4267	10.9043	10.5979	10.944	10.7296	10.2371	9.93339	10.2047	9.78674	9.71161	9.28237	10.4906	9.58731	9.79028
7892766	11.0027	11.1229	11.0284	11.1921	11.0817	11.2529	11.5338	10.664	11.8336	11.9561	11.9428	11.753	11.6131	11.7711	11.9039	11.4344	11.4295	11.8587	12.2689	11.51	11.8014	11.4505	11.3253	11.3679	11.4878	11.5671	11.3997	11.2358	11.4036	11.1934	11.7494	11.3625	11.669	11.6569	11.2363	11.2574	11.8771	11.5694	12.2074	11.6501	11.9399	11.8091	11.7182	11.9397	12.3762	11.5868	11.9437	11.6664	11.5903
7892767	3.75672	3.82425	3.73092	3.77257	4.20779	3.85765	3.94474	4.0412	4.25429	4.90948	4.08984	3.97926	3.90451	3.94342	3.6356	3.74825	4.17923	3.9328	3.48826	4.18542	4.14702	3.86012	4.01138	4.05532	3.50589	3.757	3.96867	4.07207	3.67166	3.9095	3.73588	3.95742	4.54689	3.93995	3.87674	4.17383	3.97341	3.88312	4.07362	3.83297	4.0385	4.51223	4.23006	5.01453	3.77176	4.15881	4.04618	3.90322	4.17496
7892768	3.23016	3.54795	3.4956	3.68519	3.42136	3.47377	3.49738	3.49996	3.54836	3.24252	3.63133	3.82697	3.38129	3.37298	4.11956	3.37459	3.62594	3.59964	3.47956	3.22438	3.97584	3.59892	3.38624	3.56245	3.61656	3.33462	4.18368	3.33093	3.40378	3.42296	3.35479	3.40878	3.43028	3.29703	3.53463	3.67991	3.56687	3.14949	3.5812	3.34953	3.37211	3.17202	3.24411	3.17166	3.33491	3.42828	3.15956	3.30177	3.69802
7892769	3.40452	3.23601	3.2475	3.64575	3.47349	3.38044	3.32568	3.3662	4.06234	3.2021	3.18804	3.22151	3.32051	3.23084	3.45205	3.45282	3.73019	3.43994	3.51839	3.17093	3.37987	3.38943	3.08021	3.18302	3.19228	3.20156	3.41794	3.26174	3.27183	3.12111	3.31555	3.54152	3.09333	3.14275	3.45581	3.33733	3.37856	3.17452	3.22715	2.99948	3.09632	3.18408	3.10397	3.1893	3.2374	3.12369	3.44593	3.63494	3.20193
7892770	10.9808	10.9364	11.222	11.0646	10.9601	10.8813	11.1014	11.4025	11.4132	11.3167	11.6752	11.6268	11.4045	11.4086	11.2777	11.4656	11.6464	11.0786	11.3788	11.2641	11.4665	11.4732	11.3073	10.9411	11.3752	11.4204	11.3539	11.2063	11.0133	11.2297	11.1876	11.183	11.4387	11.3086	11.4471	11.3386	11.3665	11.3362	11.056	11.1436	11.5187	11.1549	11.6597	11.2706	11.0637	11.2615	11.5572	11.3285	11.8299
7892771	8.78957	9.09776	9.29648	9.45966	9.06319	9.2255	9.27612	9.03786	9.50658	8.7926	8.92443	8.91755	9.20842	8.95532	9.31844	8.96905	9.6185	9.23283	9.42875	9.53209	9.48555	8.81288	9.26604	9.36155	9.09774	9.18647	9.29644	8.54237	9.05713	8.7098	9.39234	9.20103	8.54631	9.28686	9.47985	9.94697	9.31309	9.12121	9.47678	9.02993	9.59062	8.80714	9.36271	8.41991	8.51493	8.34333	9.83769	8.97778	9.43073
7892772	4.80636	5.15694	5.50348	4.8088	5.0247	5.6111	4.73017	5.85067	5.14848	4.61653	4.8695	4.43931	4.63948	4.52808	4.98898	5.19264	5.8226	4.57971	5.30507	5.08045	5.39906	5.30948	5.34398	5.21934	4.8639	4.65586	4.42686	4.61969	5.1535	4.89752	5.03464	5.39345	4.7535	5.39326	4.41771	5.38597	4.71221	4.89667	4.85462	4.5574	5.45039	4.31003	5.03262	4.82992	5.10957	4.1124	4.4807	4.43275	4.77471
7892773	7.97765	8.1512	8.48286	8.21982	8.05508	8.28954	7.93623	7.92187	7.96236	8.69775	7.62453	7.83871	7.83385	7.58841	8.05291	8.0651	7.95195	8.05705	7.98293	8.23248	7.66133	8.34829	8.34821	8.28677	8.14706	8.17848	7.69955	8.21383	8.34017	8.06811	8.11431	8.16433	8.24489	8.33005	8.19954	8.34624	8.09706	8.23786	7.91487	8.01437	8.06325	8.37974	8.62221	8.44132	7.13686	8.81098	8.31776	8.51505	8.01243
7892774	7.60806	7.36442	7.26006	7.60357	7.74198	7.01928	7.15635	7.68708	7.25875	7.03311	6.29531	6.90629	7.31255	6.5722	6.87097	7.22829	6.73511	6.76036	7.22527	7.4766	7.66915	6.97701	7.56461	7.26594	7.20692	6.76909	7.40682	7.37305	7.18892	6.80104	7.05301	7.0808	7.19517	6.86149	7.54645	7.23763	6.99545	7.39251	6.94213	7.05728	6.81435	6.98202	6.78274	6.95291	6.36698	7.08992	6.87692	6.51375	7.24292
7892775	6.917	6.88336	7.23994	7.26992	7.08935	7.02098	7.29497	7.12431	7.11743	5.93939	6.03838	6.47193	7.21926	6.36957	6.93975	7.06275	7.71814	6.90025	7.50092	7.24532	7.39752	6.13386	6.84805	7.79094	6.90278	6.13991	7.56014	6.61169	6.54151	6.63868	7.01115	6.84646	4.41343	6.87843	7.37529	7.60547	7.12716	6.55244	7.21624	7.10043	7.32352	6.06737	5.99031	4.93402	5.72961	5.49397	6.0044	6.29683	5.01894
7892776	10.4985	10.4027	10.483	10.6512	10.3308	10.6319	10.5322	9.51282	10.3079	10.1003	10.5619	10.0162	10.3364	10.8669	10.4733	10.3379	9.21847	10.6268	10.9744	10.7753	9.94129	10.3491	10.562	10.4265	10.5475	10.2808	9.96926	9.90688	10.2725	10.2613	10.5104	10.2445	9.99086	10.3633	10.1868	11.6402	10.7189	10.1789	10.9205	10.7448	10.721	10.4305	10.2892	9.67833	9.95515	10.132	10.2894	10.1196	9.91509
7892777	6.43311	6.18125	6.37212	5.86125	6.68328	5.54685	5.20687	6.73377	6.90625	6.46169	6.48225	6.46177	6.30131	5.83911	5.87054	7.17597	6.98018	6.42601	6.58209	6.53666	6.38334	7.19555	6.87258	6.01749	6.40097	6.08451	6.28473	6.01851	5.6813	6.77236	6.77976	6.10918	6.72043	7.11356	6.33583	6.00157	6.52294	6.55057	6.20731	6.5656	5.51221	6.73578	6.51808	5.72689	6.19319	6.37399	6.25025	6.25609	6.852
7892778	8.07567	7.8348	7.70664	7.50898	8.13526	7.42821	7.88831	7.61304	8.42748	8.50078	8.67627	8.54684	7.91062	8.87821	8.48743	8.23133	7.79369	8.10153	7.64792	7.77709	7.87485	8.46799	8.09159	7.33037	8.18839	8.43862	7.81911	8.0935	7.86776	8.21814	8.00439	7.86797	8.68177	8.14073	7.83446	8.65039	8.27751	7.8549	7.90115	8.26863	8.0474	8.42434	8.83214	8.75781	8.77143	8.62028	8.48487	8.09445	8.67477
7892779	6.01148	5.42073	4.70171	5.83505	6.0354	5.49606	5.74047	5.86308	5.47624	3.28978	3.27884	4.17682	5.83776	3.83721	4.37114	4.95754	6.16145	4.00077	6.47432	4.83076	5.46748	4.95523	4.7101	6.1639	4.87591	4.51502	6.10331	4.63622	4.54437	5.58486	4.89054	5.44338	3.21765	5.21291	6.63262	4.00193	4.97959	4.48846	6.32141	4.94831	3.86236	3.48854	3.22601	3.04952	3.32212	3.39782	3.34935	3.65923	3.48038
7892780	4.66026	5.27661	5.66431	5.56441	5.15046	5.12676	5.80265	6.26172	5.28671	5.85126	5.15387	5.06343	4.88648	5.04129	5.36371	5.0905	5.40753	5.45868	5.29286	4.74864	5.67407	5.40421	5.12178	5.1579	5.05252	4.67329	5.13109	5.95183	5.52285	5.38715	4.92361	4.86788	5.73875	4.78528	5.04024	5.03632	5.43993	5.20388	5.15945	5.17083	5.46821	4.17587	5.24497	5.74914	5.17839	5.61418	5.10393	5.09368	5.24982
7892781	7.62783	7.0285	8.19688	7.48992	7.82947	6.81653	7.53548	7.53034	7.53939	7.1856	7.08854	7.84165	7.66046	7.13795	7.52025	8.09972	8.36985	7.65521	8.01229	7.4773	7.58177	7.51412	7.87267	7.88417	7.70308	7.46891	7.54082	7.37336	7.38251	7.44669	7.37785	7.46829	6.81276	7.13953	7.43868	7.45566	7.9325	6.5444	7.45448	7.62494	6.96608	7.14568	7.40557	6.10293	7.94243	7.29337	7.32393	7.34181	7.28923
7892782	12.2916	12.3826	12.4531	12.3683	12.3234	12.2	12.3772	12.196	12.0974	12.202	12.0826	12.0637	12.1867	11.8953	12.2214	12.2582	12.3719	12.359	12.3054	12.4517	11.8899	12.3115	12.4075	12.5384	12.4515	12.3255	12.393	12.417	12.2428	12.4052	12.3687	12.2914	12.1294	12.2543	12.5064	12.5967	12.3053	12.2741	12.3329	12.225	12.3518	12.2544	12.3242	12.1518	12.2404	12.1744	12.2484	12.2687	12.2821
7892783	9.94982	9.80926	9.92883	9.94927	10.0696	9.83456	9.95221	10.8141	9.51023	8.94428	9.32004	9.63857	9.86737	9.95024	9.63122	10.0912	9.96849	9.7845	10.0069	9.89277	9.444	10.0126	10.1996	10.1953	9.85735	9.94204	10.209	10.2994	9.77122	10.0344	9.71791	10.1247	9.09212	9.94983	9.96835	9.60834	9.89099	10.0118	9.65316	9.86426	9.65081	9.23606	8.75499	8.69432	9.03754	9.79298	9.41456	9.17233	9.16295
7892784	6.62496	5.68694	5.30107	7.01847	5.91295	4.8995	5.06722	5.66948	5.82948	4.1149	4.77104	5.4057	6.09351	4.68393	5.90617	4.85448	5.42246	4.77667	6.28672	5.26293	6.22079	4.55384	4.96498	5.89904	5.10743	4.77902	5.32237	6.01329	5.79177	5.35567	4.54479	5.33669	4.1847	4.88512	6.29958	4.3285	5.05161	5.0544	5.13675	5.09697	5.32425	4.65778	4.19986	4.29036	4.32164	4.3577	4.60825	4.39351	4.17027
7892785	4.07437	3.77621	3.60135	4.00531	4.06282	4.06298	3.78848	3.86194	4.17451	3.73996	3.6168	4.33145	4.47827	3.80563	4.05977	4.16412	4.67363	4.44403	3.86024	3.70125	3.48173	4.18218	4.16435	4.23361	3.59405	3.73464	4.72145	3.80263	3.91562	3.8369	3.48935	3.75244	3.68562	3.54123	4.27407	4.63655	3.56775	3.59175	4.13754	3.49411	3.45914	3.27638	3.33733	3.56692	3.69844	3.50276	3.49327	3.38063	3.76019
7892786	9.80035	9.97507	9.19198	9.51722	9.04383	9.63817	9.57125	8.716	9.23532	8.61671	8.41601	9.05969	8.91555	9.64992	9.79794	8.93963	8.70804	8.74282	8.49626	8.61952	8.95281	9.03726	8.95867	8.80698	8.65113	8.69898	9.11112	9.6143	9.33977	9.23332	8.81921	8.77231	7.77925	9.25343	8.92614	8.6949	9.18243	8.9737	9.70871	8.98808	9.00117	8.23093	8.14143	8.81942	8.85929	9.43661	8.73035	8.77877	8.5207
7892787	3.83023	3.77799	3.94631	4.1878	3.56881	3.83535	3.77733	5.89225	4.65647	4.81421	4.14665	4.38473	4.30385	3.46889	4.09909	4.07852	4.66586	3.74096	4.3892	3.78347	4.42982	3.61418	3.48137	3.59466	3.65113	3.45552	4.42789	4.11657	4.07655	3.47228	3.92038	3.52829	3.41021	3.43716	3.70882	5.38894	3.81766	3.64272	3.40292	3.99527	4.85918	3.67488	3.88694	3.4704	3.65041	3.47394	3.49708	3.8495	3.7616
7892788	9.77552	9.71178	9.62869	9.79394	9.62878	9.9919	10.0611	9.52882	9.79744	9.94071	9.87066	9.64414	9.4999	9.76359	9.72485	9.64718	9.638	9.80262	9.06951	9.73198	9.75505	9.74927	9.55747	9.47373	9.64445	9.69538	9.66388	9.88005	9.73858	9.59866	9.50406	9.5836	9.9917	9.50372	9.89892	9.29601	9.71758	9.54325	9.42883	9.52694	9.66063	9.75727	9.7946	9.75948	10.0488	9.52361	9.07943	9.77794	9.57206
7892789	5.57919	5.50166	5.59264	6.3389	5.67675	5.40907	5.71447	4.42012	6.91106	4.99858	4.80429	5.0734	5.49997	5.22469	5.47111	5.21751	6.82893	6.24369	5.88642	5.49475	5.23266	4.8141	5.14876	5.94043	5.8825	4.69706	6.15849	5.54342	5.38611	5.08337	5.39548	5.37274	4.39983	5.72073	5.98181	7.24757	5.65303	6.04201	6.69696	5.72743	5.76074	4.85565	5.03011	4.46503	4.50421	4.51066	4.53649	5.44556	4.97198
7892790	3.58847	3.51315	3.80057	3.73112	3.67582	3.72283	3.64251	3.76686	3.52278	3.79039	3.70467	3.53644	3.60549	3.59465	3.81807	3.62804	4.30482	3.70186	3.64463	3.54696	3.52752	3.26942	3.75882	3.62631	3.48001	3.81499	3.33949	3.82535	4.24951	3.48884	3.87175	3.78741	3.64968	3.48111	3.27628	3.68094	3.95318	3.69019	3.9236	3.48814	3.90961	3.56482	3.7388	4.19491	3.57914	3.84149	3.47345	3.87373	3.92885
7892791	10.9937	10.9112	10.7824	10.934	11.0396	11.1417	11.355	10.9307	10.8994	10.7073	10.7964	10.9307	10.9567	11.0519	10.9044	10.869	10.9676	10.7794	11.4603	10.7122	11.0326	10.7832	10.9049	10.5436	11.0629	10.68	10.8101	11.0611	11.1435	10.681	10.7337	10.8047	11.2834	10.7851	10.4157	10.8231	10.8004	10.9164	11.2635	10.7993	11.0354	11.0164	11.4512	10.8856	11.0138	10.939	11.0741	10.9095	11.2716
7892792	5.89599	5.83321	5.7509	5.97844	5.09688	6.57638	5.99009	6.08107	6.23047	5.20372	5.1897	5.89242	5.62315	5.50855	6.1712	5.58618	6.71106	5.78163	5.96688	5.69882	5.99123	5.57231	5.7638	5.88323	5.49373	5.41636	6.17977	5.34938	5.6671	5.44186	5.13427	5.58082	4.42692	4.84129	5.31069	5.33118	5.64622	5.67871	5.83358	5.27955	5.34408	4.94974	5.2078	5.03481	5.14479	4.66943	5.46354	5.15784	4.86619
7892793	4.45072	4.41957	4.70055	4.59873	4.91243	4.62819	4.70434	4.66852	4.68016	4.26622	4.42054	4.11365	4.51048	4.26376	4.88175	4.54999	4.61997	4.37468	4.33762	4.3986	5.19274	4.35182	4.4457	4.36103	4.40131	4.28569	4.24224	4.35984	4.34332	4.50129	4.24506	4.34501	4.40812	4.07483	4.74774	4.48225	4.29545	4.13791	4.35119	4.90942	4.43874	4.72382	4.76112	4.98267	4.2334	4.57561	4.65471	4.69338	4.73656
7892794	4.64271	4.46065	4.40899	4.61376	4.62128	4.95614	4.48566	4.64051	4.91461	4.05881	4.04794	4.18093	4.01183	3.66786	4.48423	4.69351	5.10435	4.20795	4.28502	4.40447	4.95405	3.84374	4.6882	4.38424	4.16552	4.40427	4.46488	4.7199	4.09749	4.07564	4.22948	4.42228	4.45287	4.12041	4.33262	5.02251	4.41755	4.54522	4.35152	4.35716	4.9807	3.70129	4.28486	4.52232	4.43305	3.7049	4.12606	4.29405	4.34552
7892795	6.91542	6.75173	7.08289	6.87313	7.10601	6.89341	6.61225	7.49951	6.70179	6.67775	6.61114	6.4978	6.98989	6.8602	7.14297	6.29406	7.21948	6.62801	6.65881	6.92499	7.27039	6.78839	7.09879	6.77995	6.78686	6.61198	6.82513	6.51655	6.94703	7.17014	6.95292	7.15097	7.25982	7.29588	6.67748	7.09019	6.95269	6.58693	7.02058	7.08209	6.82537	6.91243	6.97705	7.24339	6.82778	7.09717	7.01569	6.78322	7.00976
7892796	12.6476	12.7526	12.8144	12.8178	12.7388	12.8072	12.8	12.9553	12.8247	12.1609	12.3613	12.3526	12.6282	12.521	12.5024	12.7104	12.8674	12.7156	12.6388	12.6272	12.7249	12.5535	12.5605	12.8455	12.4527	12.4585	12.8391	12.7658	12.6833	12.676	12.3498	12.6884	11.3817	12.4375	12.4305	12.661	12.3814	12.3625	12.6245	12.5957	12.5415	12.06	11.8801	11.659	11.7562	11.9983	12.1822	12.1332	11.9004
7892797	8.48789	8.8677	8.90612	8.44095	8.76607	8.2791	7.89039	7.70594	7.80422	9.30287	8.34045	8.48233	7.96728	8.35183	7.92628	7.91706	6.78423	8.02737	7.8175	7.82043	6.68325	8.59583	8.33544	8.09536	8.38869	8.68786	7.56811	8.82312	8.40017	8.58845	7.97111	8.08172	9.14874	8.93037	7.33664	7.91299	8.23296	8.45468	7.75876	8.13038	8.37431	8.95286	8.73022	9.06693	8.35667	9.17485	8.62204	8.52294	8.33159
7892798	4.34562	4.6748	4.51221	4.04132	4.23786	4.4464	4.70636	5.10783	4.87975	5.10284	5.17468	4.27515	4.30027	4.121	4.35732	4.49719	4.21107	4.09347	3.95087	4.3725	4.19957	4.39208	4.0339	4.19452	4.43639	4.51513	4.61579	5.03149	4.3562	4.45009	4.34081	3.80284	5.00123	4.29373	4.73287	4.17797	3.9681	4.40224	4.05913	4.22903	4.57589	5.15767	4.87365	5.0752	5.69775	5.21993	4.62264	5.23506	5.16133
7892799	4.09942	3.67742	3.40441	3.5011	3.75789	3.58429	3.647	3.79609	3.62297	3.80943	3.72963	3.63445	3.40004	3.17041	3.41941	3.26338	3.74215	3.45477	3.32233	3.33936	3.7539	3.46438	3.30268	3.35877	3.33813	3.38825	3.3992	3.40508	3.85069	3.51787	3.3459	3.38089	3.61888	3.36842	3.36251	3.86612	3.37057	3.21955	3.52905	3.3841	3.32498	3.47684	3.54047	3.30932	4.0872	3.58976	3.5619	3.69714	3.91978
7892800	4.70315	4.26374	4.62847	4.36647	4.62945	4.23135	4.61984	4.17991	4.19409	3.89537	3.7201	3.70975	4.80722	3.91931	5.02465	4.36723	4.58992	4.19072	4.07813	4.42515	4.68837	3.88209	3.9057	4.74035	4.01045	4.15571	4.27486	3.70729	3.97791	4.30389	4.18921	4.25419	3.71587	3.75125	4.38636	4.11793	4.1517	4.08007	4.44689	4.13301	3.97644	3.83798	3.72973	3.79564	3.52533	3.69966	3.64776	3.93261	3.91776
7892801	3.6635	3.66071	3.52007	3.45614	3.4538	3.42467	3.37546	3.35572	3.88636	3.37531	3.51975	3.37475	3.60393	3.31867	3.67593	3.55529	3.60134	3.32694	3.20949	3.22094	3.57614	3.40917	3.40985	3.81696	3.3696	3.09615	3.63852	3.2512	3.22917	3.2498	3.22142	3.51787	3.335	3.13379	3.44312	3.16659	3.44831	3.59466	3.62367	3.46718	3.20214	3.36334	3.24834	3.543	3.34371	3.26523	3.50768	3.36806	3.66769
7892802	9.464	9.3302	9.27548	9.48538	9.56818	9.2483	9.77759	8.58414	9.97299	8.46632	9.00131	8.8288	9.32429	9.13995	10.0014	8.97157	9.16657	9.25157	9.64335	9.33076	9.17595	8.61055	8.83358	9.6646	9.59155	8.7539	9.04275	8.78773	9.09931	9.04544	8.84158	9.17303	8.23392	9.03467	9.24199	10.4962	9.30181	9.30828	9.17945	9.3347	8.65759	8.10364	8.1409	7.58294	7.74559	7.41376	8.10007	8.77696	7.18512
7892803	12.0582	11.9418	11.9915	12.1304	11.9298	12.1776	12.1566	12.2378	11.9263	11.7175	11.8287	11.7246	11.908	12.2898	11.9242	11.9919	12.2699	11.9075	11.5	11.9868	11.8341	11.982	12.1684	12.1179	12.1769	11.8472	11.997	11.9313	11.8286	11.9012	11.8584	11.9435	11.1748	11.9479	11.6935	12.8259	11.9843	11.7404	12.1128	12.1795	11.9129	11.5748	11.9015	10.68	11.3282	11.2928	11.6648	11.5535	11.7155
7892804	4.89098	4.86249	4.9622	4.84854	4.50821	4.66853	4.47227	4.91168	4.34362	4.59534	4.23633	4.75195	4.30099	4.60601	4.68169	4.69013	3.52152	4.52595	4.60096	4.5732	4.70706	4.60443	5.01254	5.0289	4.63094	4.98459	4.9234	4.94649	4.66038	4.88232	4.48236	5.17755	3.88112	4.43799	4.43001	4.58333	4.29626	4.81021	4.67669	4.57901	4.43766	4.41992	3.72691	4.2247	3.72123	3.84821	4.0983	4.72346	3.66431
7892805	4.06319	4.28899	4.20671	4.56105	3.98531	4.10699	4.00275	4.34051	4.44195	3.85713	4.26692	3.76543	3.87067	4.30427	4.49446	4.58619	4.07542	4.13666	4.05463	3.82281	3.79374	3.66463	4.39323	4.52199	4.14962	4.29016	4.91794	4.48081	4.51276	4.10532	4.30174	4.07791	5.43152	4.37965	3.9068	4.97613	4.1014	3.85246	3.99191	3.93235	3.91103	5.20232	3.93572	4.16881	4.55896	4.12774	4.67613	4.21378	4.26717
7892806	4.07421	3.67767	3.80006	4.06445	3.99535	4.04419	3.8086	4.22793	4.3761	3.75708	3.87826	4.05443	3.83402	3.64889	3.71328	3.89785	4.4632	4.32357	3.97941	3.76904	4.25739	3.97706	3.43385	4.1225	3.45604	3.83306	3.7813	3.81143	4.24855	3.91735	3.40016	3.77885	3.68751	3.55717	3.87122	3.8417	3.89433	4.17987	3.95873	3.64546	4.07778	3.83172	3.72943	3.84909	3.98857	4.17395	3.93032	4.05412	3.95636
7892807	5.99687	5.68291	6.05761	5.68725	6.12003	5.70189	6.01661	5.87216	6.56505	6.20551	6.18707	5.90271	6.22772	5.60036	5.59769	6.36542	5.8882	6.61901	6.54874	6.16069	5.99808	5.5904	5.98435	5.94253	6.07335	5.82014	6.6076	5.83928	6.00247	6.03557	6.16339	5.91469	6.86972	5.99634	6.52532	6.9229	5.89612	7.05883	5.98179	5.89613	6.43429	6.68046	6.50607	6.07818	6.98415	6.2944	6.45579	6.44586	6.67915
7892808	9.60283	9.74447	9.82178	9.53373	9.58013	9.61747	9.53742	9.36017	10.0474	9.84297	10.1303	10.0875	9.7853	9.91493	10.0582	9.84935	9.89798	9.89185	9.98721	9.64458	10.0276	9.99816	9.93468	9.66965	9.67247	9.82712	10.2131	9.8056	9.95748	9.60833	10.1171	9.82253	9.83268	9.78506	10.0237	9.62686	9.88244	9.98876	9.61574	9.82481	10.0828	10.0945	9.93816	10.2834	10.6965	9.94754	10.1878	10.0865	11.0966
7892809	3.48131	3.39798	3.53826	3.95047	3.75905	3.50294	3.29981	3.25189	3.55351	3.4203	3.29038	3.50676	3.28913	3.34381	3.64235	3.72257	3.38551	3.42627	3.64624	3.1364	3.53419	3.35396	3.26316	3.46022	3.16396	3.17728	3.38097	3.37607	3.59739	3.17687	3.24956	3.46679	3.18296	3.26382	3.17358	3.33744	3.15332	3.40961	3.24525	3.5806	3.61842	3.34021	3.25722	3.53931	3.42487	3.3435	3.40845	3.30442	3.39358
7892810	4.93078	5.09817	5.2773	4.69774	4.74863	5.1548	4.82831	5.70706	5.12014	4.95406	5.25063	5.39121	4.95496	4.72627	5.30802	5.41881	5.37464	4.81724	5.18378	4.76835	5.3815	5.67223	5.08465	5.54963	6.1335	5.78794	4.77768	5.20415	4.68245	4.93031	5.51715	5.65725	6.42367	5.24013	5.4938	5.10567	4.96899	5.3925	5.45516	5.03478	5.3216	5.41091	4.2737	5.76315	5.39856	5.70758	4.39594	5.06386	5.31721
7892811	4.32609	4.09131	4.11642	5.20501	4.56498	4.17801	4.42513	3.92043	3.60908	4.30763	4.0366	4.31217	4.6268	3.899	4.15294	4.22812	3.60223	4.5717	4.71412	4.41778	3.6776	4.33274	3.71151	4.52335	4.03896	4.10866	4.29525	4.271	4.78692	4.94369	3.92179	4.08556	3.46278	3.68791	4.42297	4.25313	4.33955	4.02393	5.0936	4.56322	4.63876	3.8557	3.58581	3.91185	3.67275	3.79536	3.67046	3.54169	3.63813
7892812	6.68628	6.67919	6.50552	6.96028	7.0567	6.92948	6.55364	6.34099	5.96533	6.72515	6.49538	5.66846	6.04097	6.47026	6.06145	5.97243	6.64555	6.14898	6.22833	6.36192	6.26614	6.40571	6.68727	5.87421	6.12	6.17984	6.33517	6.16737	6.68301	6.05197	6.0644	6.07466	5.67265	6.04393	6.63471	7.14227	6.54379	6.08263	6.16273	5.86357	6.8284	6.13218	5.51512	6.90882	6.99758	6.68451	6.75404	5.86401	6.83391
7892813	3.84729	3.66949	3.84619	4.78475	4.27792	4.45854	4.51436	3.61571	4.79072	3.46765	3.34998	3.6648	4.39348	3.59255	3.99228	4.58642	5.05111	4.53177	4.57766	4.34489	4.64382	3.85353	3.78531	3.8388	3.88217	3.65324	4.54861	4.21731	3.83486	4.47684	4.39654	3.72296	3.66226	3.99421	4.59356	4.2536	4.15695	3.38725	4.40499	3.84295	4.05534	3.56413	3.21981	3.18294	3.81145	3.13668	3.34351	3.35047	3.61899
7892814	9.79167	9.83875	9.84936	9.90694	9.97738	9.77266	10.2079	9.21161	9.64648	7.85633	8.87583	8.98328	9.6267	9.43188	9.52493	8.97925	9.5766	9.42386	9.81127	9.36881	9.75797	8.95326	9.19934	9.33846	9.50616	8.68738	10.1602	9.06234	9.80618	8.99386	9.49936	9.5736	7.98149	9.17958	9.95573	10.3902	9.5318	9.12744	9.97521	9.37452	9.22665	8.41651	8.96208	7.07705	8.31314	7.98856	8.71837	8.86451	8.50467
7892815	3.40648	3.44025	3.39304	3.41401	3.40709	3.42396	3.45532	3.54464	3.5842	3.77107	3.65424	3.52094	3.39058	3.43726	3.52746	3.49274	3.61797	3.45602	3.36678	3.3679	3.55036	3.46384	3.41014	3.36661	3.40755	3.4202	3.35646	3.49661	3.46435	3.36632	3.42718	3.38604	3.62563	3.42636	3.33385	3.43524	3.403	3.48116	3.42402	3.40942	3.49294	3.51865	3.49396	3.69064	3.71796	3.61421	3.52992	3.51615	3.64003
7892816	10.315	10.3133	10.3788	10.3598	10.2503	10.0375	10.35	10.2718	10.072	9.86572	9.88631	10.0597	10.1917	9.98955	10.0494	10.5336	10.6924	10.2263	10.2115	10.3832	9.93287	10.3995	10.4604	10.6445	10.2518	10.4151	10.6468	10.1811	10.0308	10.4536	10.2759	10.3118	9.50929	10.2644	10.2762	10.5143	10.3473	10.0189	10.1978	10.3301	10.0593	10.0513	10.0281	9.94099	9.873	9.76393	9.92279	9.95724	9.93635
7892817	13.1677	13.0165	13.0881	13.2063	13.1231	13.1849	13.3213	12.7783	12.8243	12.8234	12.9487	12.7225	13.034	13.1718	13.1173	12.7019	12.7001	13.123	12.9318	13.192	12.5755	12.9373	13.0665	13.1838	13.1602	12.9889	13.0867	12.8603	12.9568	13.0148	12.982	13.0484	12.574	12.9668	12.9785	13.3842	12.9728	12.8769	13.1948	13.1541	13.1063	12.7866	12.6444	12.5226	12.5379	12.8655	12.8056	12.7224	12.7068
7892818	3.23323	3.58248	3.28587	3.51671	3.1848	3.21884	3.43756	3.36711	3.55705	3.29949	3.55491	3.56314	3.5665	3.31537	3.44212	3.42877	3.71993	3.41511	3.31475	3.37446	3.48726	3.29966	3.16411	3.80232	3.31628	3.35966	3.33907	3.31507	3.41555	3.40462	3.39029	3.49596	3.43008	3.30597	3.08062	3.42588	3.55792	3.31125	3.28736	3.39614	3.57908	3.42095	3.38923	3.42462	3.30322	3.3064	3.55465	3.38761	3.30858
7892819	3.52382	3.42626	4.2955	4.72267	4.4917	4.29674	5.52572	4.70096	3.57883	3.91827	4.92001	3.84363	3.79374	4.17363	4.49265	3.8987	3.43598	3.93538	3.75655	3.77632	3.49234	3.619	3.55841	5.06768	4.38484	3.99583	3.98678	3.8961	4.25207	5.01726	4.52711	4.67896	3.77748	3.82213	4.58365	4.52568	4.14825	4.04661	3.90844	4.27	4.25002	3.974	4.35605	4.45834	3.71347	3.90957	4.64409	3.77975	3.41295
7892820	10.5291	10.3447	10.713	10.7778	10.842	10.7958	10.608	11.0656	10.529	9.55287	10.4431	10.6264	10.8832	11.4211	10.253	10.6571	10.8575	10.2699	10.193	10.7244	10.2808	10.4611	10.8329	10.7656	10.9711	10.2514	10.9018	10.4538	10.4243	10.3274	10.3179	10.301	9.40927	10.4339	10.2376	11.3531	10.2899	10.1072	10.1663	10.6613	10.1226	9.91338	10.7392	8.9381	9.51235	9.66036	9.69904	9.94102	10.2013
7892821	3.46084	3.12786	3.42322	3.43945	3.38009	3.50023	3.26344	3.53688	3.56265	3.24069	3.30868	3.12161	3.29674	3.42177	3.20281	3.58798	3.37214	3.41311	3.45505	3.3213	3.22679	3.46443	3.39542	3.40191	3.45326	3.5911	3.59148	3.60612	3.30511	3.52822	3.39392	3.51534	3.42784	3.26473	3.20694	3.56124	3.09375	3.36646	3.21478	3.35491	3.33765	3.38161	3.18864	3.39543	3.17758	3.45214	3.25381	3.2752	3.2548
7892822	5.16912	4.60322	4.85594	5.70584	4.5659	4.77509	5.11666	4.25384	4.54979	4.4695	4.28417	4.5405	4.90923	4.86659	5.1054	5.02885	5.81466	4.39897	5.41943	5.19707	4.94991	4.79519	4.83884	5.11682	4.87607	4.90031	5.23682	5.30719	4.56972	4.7272	4.91974	5.18684	4.14322	5.1863	5.34659	4.61995	4.94365	4.66843	5.28304	4.86509	4.50152	4.47192	5.29106	4.67315	4.56444	4.48222	4.58698	4.40562	4.97954
7892823	7.13749	7.20664	7.38317	6.98192	7.6282	7.01973	7.53339	8.22168	7.98373	8.78046	8.11286	8.63178	7.84668	7.89667	7.52517	8.47827	7.77107	7.95723	7.62408	7.3534	8.01469	8.40813	7.7335	7.01918	8.04057	7.80048	7.0219	8.08242	6.90017	7.72534	7.6135	7.09292	9.64806	8.04347	7.7007	7.20225	7.79101	8.39949	7.31264	7.51576	7.58418	8.21635	8.66895	8.95804	9.25672	8.76546	8.14054	7.92132	8.46766
7892824	7.38129	7.55248	7.43898	7.80013	7.70695	7.72655	7.84356	7.02632	7.08541	6.39506	7.43661	7.2295	7.41083	7.41259	6.90524	7.65404	7.3242	7.37012	7.708	7.50746	7.23674	7.59554	7.57941	7.65135	7.42031	7.37121	7.46557	7.94935	7.50779	7.17451	7.21873	7.44831	6.56929	7.24755	7.33616	7.33954	7.02328	7.64406	7.51442	7.44636	7.14505	6.74562	7.05719	6.81257	7.07474	7.00256	7.08678	6.91111	7.30358
7892825	4.54278	4.46595	4.37583	5.04248	4.30057	3.94522	3.78869	4.90384	5.00061	5.17156	4.98781	4.51835	4.46609	4.40257	4.37594	4.28438	5.55225	4.35197	4.44372	4.15628	4.56571	4.42629	4.82359	4.03779	4.37553	3.98745	4.5592	4.12914	3.846	4.22352	4.04166	4.70382	4.68261	4.55827	4.2088	4.36435	4.56355	4.33703	4.12773	4.09426	3.64415	5.14981	4.45194	5.20458	4.79822	4.55408	4.50989	4.51482	4.3698
7892826	5.40461	5.25586	5.6737	5.4589	5.29214	5.63701	5.42202	6.44131	6.13535	5.04566	4.56993	4.86854	5.46753	5.62027	5.91218	6.37263	6.92357	5.61323	6.00312	6.08348	6.08189	5.6256	5.74468	6.26489	6.11627	5.48147	7.21944	5.61423	5.51533	5.28993	6.08693	5.99838	5.34915	5.74639	7.26722	6.27954	6.03738	6.05773	6.3429	5.84164	5.73823	5.31995	4.96305	5.78238	5.39869	4.97843	4.85419	5.75947	4.7511
7892827	12.8264	12.8784	12.977	12.9097	12.9488	12.8169	12.9458	12.9174	12.7368	12.9324	12.7521	12.759	12.8143	12.566	12.8256	12.8811	13.006	12.8417	12.741	12.9369	12.6527	12.7991	12.9184	12.9037	12.8638	12.8103	13.0342	12.9219	12.7698	12.869	12.821	12.8088	12.9062	12.7356	12.8943	12.9811	12.9269	12.8028	12.8402	12.9046	12.893	12.8864	12.975	12.8633	12.9159	12.8516	13.0137	12.8361	12.9224
7892828	3.63481	3.51868	3.55325	3.72192	3.81206	3.26759	3.75018	3.61341	3.64765	3.68991	3.75434	3.67486	3.73521	3.56132	3.71992	3.76225	3.88664	3.69698	3.65546	3.63061	3.58539	3.81102	3.52718	3.69235	3.78608	3.66017	3.88499	3.61672	3.53227	3.80034	3.69128	3.66022	4.13032	3.46202	3.54458	3.78988	3.41339	3.48939	3.87852	3.36298	3.85405	3.62834	3.54847	3.93983	3.56709	3.6908	3.26224	3.4438	3.39254
7892829	11.298	11.1341	10.8566	11.2718	10.8811	11.865	11.4465	11.3834	11.2314	10.6872	10.9708	11.1098	11.3995	11.377	11.2656	11.2415	11.1137	11.2621	11.1888	11.094	11.1371	10.9174	10.9714	11.1922	11.3297	11.115	11.7	11.7541	11.5722	11.0002	11.347	11.5844	10.7709	10.983	11.5897	11.1911	11.2318	11.4635	10.9016	11.3186	11.4638	11.1108	11.0584	10.1865	10.1563	10.777	10.9607	11.2517	11.6652
7892830	11.0827	11.0869	10.6959	11.0904	10.9028	11.0453	11.2181	10.3534	11.024	11.281	12.2105	11.3016	11.2858	11.1683	11.8566	11.0794	11.1458	11.2984	11.5565	10.9825	11.9039	11.0874	11.1582	10.9014	11.4002	11.0675	11.2219	11.0698	11.4774	11.0071	11.4461	11.1025	11.6172	11.2842	11.742	11.9966	11.172	11.5195	12.1084	11.1862	11.722	11.3792	11.3797	11.4234	11.8872	11.3621	11.4712	11.3107	11.668
7892831	9.39214	9.63337	9.18844	9.33421	9.16211	9.80705	9.78346	10.3609	10.0062	7.77849	8.40812	8.91948	9.7042	10.0754	9.38975	9.49277	10.3004	9.21057	9.05111	9.78119	9.43343	9.10344	9.82036	10.1556	9.61358	10.0594	9.84897	9.52537	9.33904	9.3528	9.33217	9.72503	6.58101	9.36273	9.66382	9.07998	9.34244	9.08648	9.73263	9.50404	8.89116	7.77553	8.77134	6.85967	6.94449	6.71357	8.31648	8.29703	7.60142
7892832	8.01441	7.55552	7.81304	8.2943	7.95213	7.72398	8.11355	7.0556	8.25807	6.12975	6.60102	7.21672	8.00382	7.43746	8.13406	7.49511	7.93129	7.52885	7.6365	8.08476	7.28251	7.03018	6.67954	8.13164	7.79997	7.11427	8.41796	6.67113	7.89095	7.82992	7.54844	8.1159	5.09016	7.32306	8.68488	8.29311	7.83452	6.69423	8.31257	7.96123	7.09364	5.53506	6.62481	4.811	4.88637	4.42841	6.9975	5.62936	4.74035
7892833	3.57702	3.59204	3.33307	3.37097	3.6066	3.5625	3.5507	3.7486	3.76357	3.93552	3.60757	3.53791	3.44194	3.42038	3.50964	3.652	4.14963	3.45527	3.65051	3.44914	3.95282	3.35005	3.5701	3.64484	3.4119	3.73134	3.68663	3.40528	3.45111	3.38394	3.4898	3.11587	3.52433	3.41945	3.49945	3.41158	3.92951	3.71876	3.60392	3.45953	3.44927	3.39216	3.71787	3.84454	3.68324	3.37004	3.4375	3.48582	3.64251
7892834	4.836	4.50752	4.71768	5.4406	4.53276	4.54115	4.39237	4.94415	4.84826	4.20065	4.18911	4.68474	4.80461	4.30658	4.75361	4.83804	4.95338	5.08989	4.77496	4.68499	4.99576	4.26338	4.55363	5.01409	4.26066	4.78639	4.99285	4.40955	4.37226	3.83861	4.60859	4.89024	3.90508	4.39187	4.77999	4.50457	4.605	4.25071	4.31917	4.47749	4.70276	4.45821	3.66663	3.67216	3.99319	3.89078	4.17295	3.69646	3.99966
7892835	11.3157	11.247	11.3261	11.2548	11.2777	11.4362	11.9062	10.6481	11.6297	11.1662	11.4651	11.0551	11.2032	11.8556	11.6494	11.1095	10.8871	11.4079	11.2761	11.5067	11.2964	11.3378	11.18	11.5749	11.6891	11.3995	10.9364	10.6589	11.1492	11.2019	11.7564	11.1846	11.418	11.3582	11.3097	12.7252	11.4263	11.1976	12.2119	11.6278	11.7022	11.2586	11.5736	10.8995	11.3718	10.9126	11.3461	10.8925	10.9076
7892836	11.7013	11.8503	11.6644	11.4013	11.7446	11.7881	12.3781	11.7129	12.0661	11.7906	12.322	12.0626	12.1115	12.1409	12.4064	11.7291	11.6774	11.953	11.9942	11.7241	12.17	11.8828	11.9106	11.835	11.9224	11.8502	12.269	11.9314	11.9388	11.7782	12.0356	11.6954	11.6438	11.801	12.1067	11.7135	11.9387	11.8783	12.1222	11.8456	12.0809	11.7198	11.65	11.6547	12.2804	11.4853	12.0914	12.0422	12.2005
7892837	10.2469	10.0664	9.91744	10.0143	9.96114	10.5857	10.5119	9.95491	10.6279	10.6637	10.4238	10.7694	10.4608	10.6912	10.6677	10.6958	10.4089	10.7018	9.85838	10.4834	10.7354	10.5666	10.5278	10.662	10.5179	10.6788	10.9099	10.2035	10.227	10.3703	10.7066	10.6722	10.906	10.4805	11.2009	10.2337	10.7383	10.5621	10.6741	10.5608	10.7487	10.7307	10.7633	10.1556	10.6663	10.529	9.65936	10.6094	10.1697
7892838	9.69404	9.87706	9.56961	9.96244	9.92742	9.50289	9.85469	9.50904	9.45841	8.33534	8.79576	9.33309	9.86139	9.62478	9.59503	9.82897	9.86969	9.61091	9.28835	9.82925	9.47755	9.61395	9.6655	10.1081	10.024	9.64763	9.89818	9.09211	9.50354	9.8496	9.82108	9.73353	7.35255	9.79301	10.438	9.81475	9.50835	8.96623	9.49666	9.56129	8.92143	8.74987	9.31054	8.18712	8.22079	8.17884	8.76491	9.04123	8.36675
7892839	3.55574	3.52478	3.7021	3.64857	3.42103	3.43155	3.391	4.04605	3.94583	3.87677	3.05403	3.32056	3.4549	3.52626	3.53311	4.00508	4.0164	3.44669	3.91602	3.18058	3.30787	3.64548	3.5299	3.67746	3.43868	3.37642	3.5643	3.5493	3.46749	3.37275	3.27056	3.62165	3.74692	3.39306	3.52601	3.72896	3.42776	3.45799	3.55689	3.73455	3.79526	3.41501	3.50525	4.02939	3.63206	3.69661	3.41601	3.7946	3.92387
7892840	7.22778	6.9431	6.72237	7.43784	7.17824	7.00534	7.79608	7.66404	7.35227	6.43452	6.59246	7.78449	7.26443	6.86141	7.50473	7.46512	7.69099	7.74823	8.21792	7.56549	7.44641	7.43322	7.49026	7.51446	7.36209	7.4459	8.03611	7.19667	7.23243	7.22792	7.57173	7.45237	6.66723	7.42897	7.91277	7.868	7.39254	6.78786	8.21824	7.47321	7.48782	6.78575	6.93995	6.66702	7.1734	6.3442	7.0018	7.20376	7.3799
7892841	8.84445	8.87547	9.15681	9.11602	8.94415	9.32436	9.05964	9.92984	9.19509	9.21856	9.59455	9.35263	9.1912	9.53053	9.24947	9.53832	9.67222	9.43894	8.47803	9.29969	9.59868	9.18918	9.60548	8.78413	9.06491	8.94562	9.37574	9.46402	9.03886	8.98173	9.31235	9.13091	9.76137	9.30254	9.33738	9.15961	9.26738	9.24095	9.52132	9.15839	9.43031	9.18742	9.64242	8.81094	9.71227	9.07223	8.7406	9.48154	9.13261
7892842	4.6249	4.60556	4.39434	4.63822	4.8882	4.49988	4.37642	4.25296	4.90754	4.2449	4.95438	4.38319	4.56409	4.01155	4.54908	4.92256	5.09255	4.76532	5.33203	4.69688	5.0136	5.43471	5.04053	4.9811	4.51345	4.3703	5.2845	5.09618	4.65334	4.8243	4.91256	4.3622	4.85038	4.49408	4.92394	4.92323	4.47541	5.17995	4.99197	5.10575	4.78612	5.21946	4.72129	4.09951	3.92232	4.59832	4.69485	4.64705	5.07353
7892843	4.64101	4.93912	4.59339	5.12501	4.8515	5.01359	5.00327	5.19268	6.61177	4.73123	3.21678	4.88072	5.08627	4.62882	4.36005	5.63763	5.80052	5.05573	5.10717	5.01507	5.45599	5.21329	4.71373	5.72946	5.04494	5.26632	4.7341	4.95089	4.88779	4.68901	4.91992	5.21432	4.93769	4.77834	4.89538	5.16537	5.14147	5.25443	5.19595	4.72586	5.39446	4.92459	4.5394	4.84657	4.18442	4.83387	4.78276	4.95547	4.59014
7892844	3.33188	3.50347	3.38685	3.62648	3.23751	3.55418	3.47071	3.68828	3.68434	3.63719	3.09953	3.27093	3.62314	3.33448	3.54209	3.80578	4.38496	3.11705	3.28416	3.05832	3.29896	3.62421	3.12877	3.46689	3.41438	3.44968	3.19909	3.4259	3.59104	3.26674	3.42698	3.36964	3.27873	3.3387	3.3908	4.00808	3.54339	3.53975	3.18909	3.67073	3.50114	3.00678	3.14455	2.94034	3.07866	3.66647	3.42561	3.43958	3.48343
7892845	8.18942	7.90388	7.87272	8.03275	8.00442	7.45181	7.67743	8.38895	8.30861	7.59151	7.21451	7.48259	8.11208	7.57473	8.11482	8.75669	8.96588	7.91474	8.28064	8.05989	7.87305	8.13331	7.74618	8.13032	8.07291	7.78116	8.38359	7.95937	7.61338	7.82729	7.82804	8.15774	7.48771	7.75506	7.90701	8.02999	8.07533	7.74862	8.15302	7.79786	7.54636	7.01372	8.01562	7.0363	7.24909	7.35052	7.58969	7.48715	7.98702
7892846	12.1766	12.0072	12.1421	12.0435	12.0456	12.3327	12.4718	11.9451	12.454	12.1147	12.2404	12.4074	12.4302	12.4153	12.5602	12.1391	12.2263	12.5172	12.8107	12.3972	12.7566	12.2844	12.3039	12.33	12.5638	12.2322	12.7432	12.214	12.4385	12.2714	12.598	12.3435	12.3174	12.3726	13.0853	12.3501	12.4724	12.2081	12.7174	12.4655	12.3982	12.1315	12.3979	12.0516	12.2031	11.9699	12.3312	12.2531	11.768
7892847	7.83021	7.54876	7.21848	7.56789	7.82368	7.86266	7.8519	7.99252	7.8983	6.94734	6.71063	7.29255	8.32972	7.80014	8.32421	7.57499	7.92737	7.82265	8.75189	8.42634	8.51134	7.60225	7.74611	8.38848	7.9543	7.62357	9.4509	7.37753	7.72372	7.91655	8.0874	8.03303	6.1012	7.60247	9.34526	7.75202	6.77796	7.03152	8.97689	7.60921	7.25571	6.40267	6.36875	5.49326	4.90966	4.60126	7.17681	6.55619	6.49939
7892848	9.27851	9.28904	9.31596	9.47392	9.28494	9.27128	9.50492	9.97728	9.44597	9.32131	10.0711	9.58101	9.83685	9.43829	9.73602	9.90807	10.5021	9.46348	9.29717	9.68335	10.0234	9.47431	9.50798	9.57732	9.51954	9.63991	9.71237	9.29774	9.53675	9.62601	9.92707	9.58781	10.0696	9.55215	10.1974	11.0459	9.68726	9.68701	10.4563	9.46511	9.82307	9.47177	10.124	8.9622	9.81224	9.67139	9.85747	9.79332	10.2229
7892849	4.28143	4.10468	3.75981	4.06343	4.16462	3.70111	4.27608	4.40764	4.15249	4.36061	4.32316	4.66703	4.03423	3.7669	4.10222	3.71084	3.66531	4.68404	4.08264	4.34904	4.22657	4.43692	3.90943	4.02956	4.04792	3.96818	4.55676	3.96664	3.59278	3.87645	3.9075	4.04548	3.65521	3.74427	3.89717	4.12604	4.00404	4.10657	3.80657	3.66824	4.20644	4.27674	3.69774	4.62674	3.99029	4.14652	3.83964	4.09553	3.92188
7892850	8.1994	7.88633	7.50237	7.88153	8.09991	7.59608	7.77083	7.79162	8.16953	4.20212	5.61632	6.96406	8.02586	6.82365	7.39131	7.49939	8.04425	7.46748	8.24905	7.56816	7.73723	7.85551	7.28036	8.14856	7.38569	7.02686	7.59482	7.50397	8.05175	7.6007	6.7518	7.94021	4.38785	7.04287	7.60188	7.14435	7.32337	7.57474	6.9657	7.33724	6.87522	5.72482	5.7399	4.85933	4.13359	5.74077	6.32372	6.15632	4.29895
7892851	6.43948	6.65964	6.30985	5.68164	6.46262	6.0864	6.15281	6.91019	5.44247	6.76103	6.28423	6.2836	5.42348	5.82016	6.17663	6.28883	6.81986	6.22237	5.95291	5.83081	6.192	6.26015	6.27636	6.26658	6.16082	6.08362	5.7608	6.23164	6.19204	6.02608	5.91281	5.65662	7.10859	5.97164	6.12316	6.29259	6.48519	5.96343	6.18991	6.26263	6.32378	6.51676	6.38373	6.7556	7.38295	6.18476	6.26921	5.967	6.14703
7892852	6.49921	5.88745	6.14643	6.29339	6.1364	5.99096	6.74655	6.54127	6.5428	5.84576	6.34229	5.8311	6.14615	5.64259	6.43682	6.24047	6.8607	6.29485	6.09906	5.66375	6.79939	6.51001	6.24426	6.47132	6.19597	5.87116	5.92938	6.44747	6.06455	6.39392	6.054	5.6645	6.45941	6.12451	6.24529	6.82549	5.99275	6.7236	6.31861	5.41455	6.51638	6.46933	6.51268	5.23892	6.27323	6.76929	6.2041	6.62412	6.95652
7892853	11.3108	11.3633	11.2561	11.3215	11.3086	11.5174	12.081	11.0649	11.3116	10.4347	11.1143	10.7228	11.0697	11.263	11.1566	10.99	11.0412	10.8725	10.9116	10.988	10.9212	10.7118	10.9648	10.9358	11.3213	10.7549	11.4936	11.1021	11.3123	10.8938	10.9021	10.8357	11.4995	10.8147	11.2296	11.7052	10.8781	10.8156	11.1236	10.9864	11.3422	10.7786	11.2857	10.5502	10.8067	10.7143	10.9003	10.9403	11.433
7892854	4.10656	4.77335	4.18535	4.15193	3.95094	4.42843	3.87501	4.35373	4.77003	3.91979	3.49887	4.3707	3.58196	3.81476	3.66964	4.59028	4.2847	3.93742	3.88072	4.66385	4.84916	3.59953	3.99332	4.36069	4.05697	3.61056	5.10185	3.88434	4.58694	4.08293	3.42529	4.21353	3.44917	3.50186	3.8961	3.70629	3.67932	3.99442	4.41101	3.68038	4.08726	3.4289	3.44542	4.22884	3.43234	3.44556	4.07622	3.56193	3.58735
7892855	4.3667	4.79793	4.90619	5.50104	4.57022	5.24553	4.87035	6.11973	6.00739	5.35954	5.7667	5.15544	5.0892	5.15743	5.211	5.59814	6.62978	5.45339	5.18554	5.03365	6.08329	4.91003	5.13701	4.94131	4.41922	5.5517	5.31608	4.58515	4.37695	5.4499	4.80445	5.14171	5.13081	5.21568	4.91434	5.77545	4.72731	5.38575	4.61991	4.73641	5.40656	5.72662	5.12191	5.26982	5.08406	5.78087	5.36665	5.30171	5.85131
7892856	4.28702	4.69152	3.84086	4.57545	4.78815	4.72066	4.49782	4.63301	4.87141	4.37499	5.11695	3.4473	4.58212	4.64767	4.69639	5.13061	3.84546	4.85579	5.24012	4.86224	4.80364	4.7747	4.7753	5.46761	4.89322	4.73519	5.31305	4.29316	4.89919	4.4642	4.72983	4.81813	4.36098	4.35618	4.52053	4.56734	4.92388	5.18461	4.86992	5.01154	4.87858	5.05435	4.38081	4.22399	3.8434	4.28618	4.10246	4.31437	5.35416
7892857	10.6416	10.303	10.0776	10.2634	10.022	10.9493	10.8132	10.401	10.7341	9.86922	10.04	10.2096	10.5966	10.5818	10.5819	10.5095	10.6334	10.4421	10.561	10.4228	10.5679	9.97562	10.1297	10.289	10.5766	10.3613	10.7452	10.9355	10.9095	10.2622	10.6249	10.6573	10.548	10.3237	10.9011	10.1799	10.5452	10.7788	10.2052	10.6502	10.574	10.5808	10.5839	9.91579	10.078	9.52106	10.1948	10.3457	10.7397
7892858	3.35783	3.23773	3.19969	3.14907	3.30568	3.28677	3.46656	3.19262	3.13348	3.974	3.56408	3.53996	3.10903	3.175	3.06389	3.43233	3.45992	3.5571	3.15277	3.82977	3.20397	3.41193	3.37285	3.26321	3.17321	3.78969	3.23468	3.25722	3.32559	3.4115	3.55935	3.47094	3.47861	3.52857	3.24135	3.60795	3.24819	3.51432	3.25481	3.48229	3.30262	3.43619	3.99918	4.10716	3.40197	3.42337	3.41947	3.38223	2.93628
7892859	6.37307	6.79063	6.98493	6.19603	6.56928	6.57464	6.74102	6.74346	6.26729	7.2974	7.19653	6.22957	5.72446	6.25333	6.82696	6.20437	6.2541	6.39602	6.6242	6.23732	5.76524	6.94392	6.81233	6.44739	6.60051	6.28268	6.49271	6.47566	6.66385	6.11739	6.61838	5.59696	7.65079	6.31373	6.63719	6.61686	6.25315	6.78854	6.78636	6.17808	6.67691	7.06332	6.61978	6.98713	7.15342	7.25879	6.92824	6.66315	6.19244
7892860	6.14316	6.27105	6.20677	5.92522	6.40787	6.011	6.18854	6.45614	6.24956	7.3021	6.1521	6.29341	5.98122	5.99963	5.84294	6.00239	6.30917	5.91161	6.25257	5.9608	5.62425	6.1088	6.42876	5.93295	5.74739	6.04565	5.67914	6.44652	6.24903	6.14912	5.91469	5.93163	7.1314	6.04527	5.97761	5.84264	5.92413	5.87218	6.14515	5.62114	6.04385	6.09343	6.68699	6.8835	7.14172	6.77358	6.4529	6.15831	6.12992
7892861	10.2779	10.5569	10.1496	10.1802	10.2126	10.3056	10.7212	10.4008	10.6166	10.3321	9.92892	10.7606	10.8441	10.2521	10.7012	10.4477	10.4606	10.3794	10.79	10.1048	10.6286	10.2428	10.2985	10.2398	10.2298	10.2876	10.1116	10.2318	10.7661	10.2514	10.3408	10.5027	9.2019	10.4024	10.5846	10.6143	10.316	10.1307	10.9071	10.524	10.4259	10.0194	9.52287	9.93042	10.599	9.68427	10.1589	10.2467	9.74051
7892862	11.6195	11.8526	11.8707	11.8796	11.5817	9.71894	9.76538	10.1913	9.74243	11.2438	11.053	9.43664	10.7744	11.0231	10.5109	10.4404	9.83462	11.3038	10.6801	11.2997	8.82073	11.1375	11.2871	11.367	10.8438	11.0949	11.5738	11.7664	11.3702	11.2006	10.6227	11.594	10.475	10.9888	11.0132	10.8171	11.469	10.923	11.4478	11.6925	11.4752	10.8965	10.0954	10.7082	10.0722	11.0178	10.4652	10.7192	10.4255
7892863	7.54766	7.51429	7.77667	7.54928	7.60666	7.32896	7.71592	7.15258	7.89713	7.85354	7.34193	7.22007	7.03585	7.11965	7.35039	7.31549	7.87555	7.15592	7.18171	7.15009	7.42117	6.78495	7.33779	7.02104	7.58759	6.9139	6.88422	7.58425	7.26987	7.2408	7.09772	6.9345	7.55691	7.00198	7.27232	7.95725	7.15968	6.86627	6.72036	7.18059	7.28537	7.35787	7.2892	8.08288	7.95326	7.57499	7.48289	7.36452	7.00586
7892864	5.77623	6.03447	5.7398	6.29059	6.24286	5.03617	4.8328	4.9658	6.01443	4.7497	3.68204	5.14309	5.59346	4.52903	5.38407	5.69972	5.67878	6.09374	6.37863	4.9904	5.6667	5.62596	6.39617	6.63076	5.89912	5.128	5.56598	5.50494	5.6564	6.0716	5.49729	5.95983	3.54177	5.39535	5.8445	5.87388	6.16412	4.27176	5.37511	5.0539	4.45282	4.04619	4.91478	4.2482	3.90426	4.09654	5.1053	4.76765	3.35772
7892865	11.1604	11.1742	11.6296	11.3448	11.2588	11.0079	11.2392	11.142	10.6077	10.5819	10.5275	10.7335	11.1521	10.6808	10.921	10.023	10.0955	11.2041	11.1108	11.1962	10.3356	11.0106	11.2769	11.2651	11.0066	10.9591	11.3899	11.2444	11.1152	11.1661	10.8772	11.0744	10.3886	10.9844	11.1656	11.1693	10.956	11.0915	11.0437	10.8963	11.0223	10.9102	10.6809	10.182	10.5801	10.9732	10.9307	10.797	10.7795
7892866	4.98469	4.28597	3.64128	4.49759	4.3058	3.82629	4.66411	4.27404	4.89623	3.72163	3.63323	3.76178	4.19655	4.43322	5.83953	4.94768	5.75193	4.33184	4.8368	4.37804	4.65519	3.86568	3.50495	5.41093	3.3778	4.35588	5.67384	4.05203	4.35209	4.5301	4.07974	4.7107	3.40239	3.52005	4.9004	4.46858	4.36226	3.45425	4.39638	4.21792	4.06052	3.62079	3.60166	3.41767	3.5244	3.49462	3.57553	3.41716	3.56061
7892867	4.76337	5.50363	4.42204	4.67514	4.18458	4.495	4.47068	3.73904	4.35721	4.76085	3.73602	4.85522	4.62804	4.98123	5.03116	4.80897	4.01004	4.29073	4.37609	4.15674	4.64845	4.90081	4.84984	4.86646	3.77678	4.47746	4.49189	4.99799	4.44769	4.80479	4.13883	4.86044	4.18126	4.89916	3.66654	3.63466	4.46222	4.19992	4.2181	4.51304	3.95394	4.82957	4.19669	4.86714	3.7185	3.9552	4.1334	4.15661	4.55928
7892868	12.1104	12.1806	12.1394	11.9966	12.1039	12.3229	12.5662	11.7855	12.3427	12.4249	12.4239	12.0934	12.1112	12.5001	12.2943	12.0925	11.9683	12.4745	11.8461	12.3311	11.9817	12.0837	12.1383	12.067	12.2616	12.0652	11.8792	11.5367	11.9255	11.9926	12.3759	12.0977	12.332	12.1348	12.0437	13.1849	12.2873	11.832	12.5255	12.3561	12.3953	12.1942	12.6183	12.1263	12.3857	12.1015	12.2484	12.1599	12.487
7892869	9.73804	9.66244	9.53904	9.94821	9.61935	9.52084	9.32823	9.51671	9.69441	8.24841	7.97155	8.45621	9.04503	9.17859	9.51931	9.36339	9.175	9.2959	9.80637	9.39246	9.10211	9.54346	9.52504	9.81945	9.55289	9.27535	8.84575	9.97693	9.69375	9.69294	8.96415	9.4472	6.87266	9.41979	9.56023	9.18541	9.27201	9.49703	8.99702	9.25839	8.70521	8.51324	8.80524	8.21496	7.57408	8.1512	8.4438	8.60644	6.68639
7892870	8.6655	9.04117	8.15938	8.43592	8.43506	8.62328	8.09682	8.45236	8.61947	8.09397	8.00337	8.0092	8.53734	8.68935	9.15546	8.00808	8.54386	8.10965	7.77815	8.32243	8.3048	8.13848	7.86309	8.44383	8.15067	8.14122	8.60501	8.61376	8.29634	8.65929	7.85384	7.90727	7.43214	8.48445	8.26839	7.99086	8.59524	7.96006	8.60022	8.23262	8.42529	8.25084	8.40888	7.4294	8.0889	8.15368	7.80791	7.79721	8.07338
7892871	9.04235	8.53589	8.56153	9.07968	8.92154	8.57625	8.53439	8.85588	9.0319	7.46263	7.17321	7.73448	8.78386	7.95952	8.5382	8.59135	8.97942	8.82449	9.04335	8.75703	8.7395	8.74157	8.94102	9.05411	8.72434	8.35246	8.32781	8.40967	8.83844	8.80083	8.13024	8.86481	5.84689	8.90437	9.28007	8.63032	8.82568	9.19171	8.17848	8.61327	8.31114	7.09651	7.11329	7.17809	5.50113	6.71848	7.33403	8.46521	6.04505
7892872	7.83942	7.36078	7.71802	7.84135	7.55682	7.75524	8.10728	8.27638	7.80098	8.15806	7.38675	7.08686	7.46798	6.8727	7.75673	7.97428	8.12725	7.5217	7.92215	7.21658	7.31908	7.73956	7.76407	7.60439	7.6578	7.79288	7.91142	7.98656	7.86495	7.74643	6.86606	7.53402	6.89224	7.65738	7.85574	7.74451	7.59328	7.89925	7.2392	7.59926	7.58065	6.96775	6.92029	6.91871	6.94902	7.12279	7.44738	7.49639	6.64589
7892873	3.59168	3.34381	4.48553	3.34252	3.76318	3.98715	3.60632	5.47897	5.47411	3.08787	3.40517	3.60138	4.02817	3.89725	3.16355	5.32096	5.14397	3.58742	4.85051	4.56412	3.58322	3.87249	3.32669	5.2357	4.19623	3.7067	5.62651	4.27386	3.2452	4.36937	4.05195	5.25717	3.22012	3.82213	4.64853	3.55917	3.95155	3.5204	4.11154	4.16106	3.10097	3.20781	3.05627	3.40968	3.58534	3.67731	3.38407	3.26342	3.60892
7892874	5.02589	5.18428	7.53895	4.33956	5.41659	4.367	4.98118	5.65095	5.41722	4.81818	4.19786	4.83298	5.00974	4.3301	4.60348	4.30166	3.96949	4.40842	4.93014	4.55987	4.37933	4.33168	4.70324	4.96627	4.64407	4.11379	4.96311	4.94746	4.19272	5.30031	4.43075	4.27934	4.39133	4.87681	3.8254	4.7606	4.4854	4.94137	4.71936	5.00838	4.52819	4.56651	4.07529	4.92456	5.92503	4.15254	5.09153	4.85157	5.56485
7892875	6.22702	6.51084	6.61862	5.9329	6.4608	6.58301	6.33187	6.72511	6.13639	6.55692	6.24632	5.95267	6.35661	6.22302	6.45898	6.30919	6.46758	5.91933	6.10408	5.90668	6.04609	5.9992	6.20037	6.08787	6.14911	6.09424	6.08513	6.30356	6.18329	6.37031	6.03091	6.14948	7.20147	6.03571	5.88014	6.51449	6.1028	6.06982	6.29608	5.91041	6.63442	6.14042	6.09398	6.16703	7.18902	6.84582	6.85682	6.4254	6.16115
7892876	4.41569	4.40886	3.31364	3.97964	4.16627	4.01379	4.1296	3.62975	4.54897	3.73031	3.57833	3.58862	4.41413	3.9397	4.55437	4.1192	4.56392	4.25654	3.75273	4.22304	3.89109	3.79025	4.06001	4.4482	3.88341	3.81081	4.84202	3.69476	4.00189	4.27236	4.21441	3.9221	3.07731	3.84796	4.09283	4.53741	3.71132	3.77055	4.38084	4.14279	4.08813	3.28944	3.22658	3.20176	3.17362	3.22712	3.61317	3.99554	3.17823
7892877	4.7727	4.85366	4.47022	4.99788	4.53772	4.57351	4.47937	5.04425	5.13773	5.36294	3.98872	5.14738	5.36918	3.7151	5.26246	5.1429	5.60755	5.36019	5.60191	4.64939	4.92248	5.13821	4.75585	5.62764	4.436	4.63285	4.47653	5.01832	4.99149	4.69051	5.10046	4.83318	4.33973	4.47562	5.51461	5.22903	4.62874	4.63083	4.91864	4.37762	5.03716	4.60665	3.85948	3.98558	4.01642	4.29997	4.72239	4.73758	3.66831
7892878	5.57916	6.36609	6.06114	6.49026	6.40154	6.40717	6.00718	5.5508	6.16056	5.17318	5.5137	6.00975	6.06572	5.9193	6.58807	6.49389	7.03857	6.71194	6.71688	6.07542	6.52495	5.9171	6.26956	6.35212	6.0484	5.65642	6.96474	6.19884	6.7525	6.17904	6.26906	5.85899	5.67252	6.54891	6.98058	6.23318	6.43628	5.97732	6.67268	5.89263	6.59882	5.31998	6.1956	5.52649	6.35056	5.35044	5.52488	5.76304	5.36804
7892879	3.83796	3.77712	3.61783	3.56085	3.80561	3.95148	3.67108	4.41299	3.76833	4.24534	3.45685	3.83629	3.7371	3.48953	3.65575	3.53921	3.56773	3.52015	3.66003	3.89102	3.83665	3.59838	3.60613	3.77004	3.75493	3.77368	4.26758	3.57993	4.41532	3.68917	3.51467	3.70477	3.55773	3.72202	3.85573	4.1169	3.71474	3.77323	4.33286	3.40491	4.22879	3.32611	3.47219	3.40198	3.6208	3.72001	3.4644	3.65646	3.12314
7892880	9.68265	9.5384	9.56658	9.8434	9.75404	9.96286	9.67546	9.82825	9.91928	9.19991	9.85308	9.51347	9.93189	10.0254	10.0921	9.63273	9.7037	10.1229	9.04418	10.1678	10.1033	9.72286	9.98226	9.91393	9.73988	9.65264	10.1652	9.73716	9.9165	10.0205	10.0296	9.81285	9.76051	9.71066	10.2172	10.196	10.0394	10.0198	10.6638	9.99058	10.179	9.50831	9.83644	9.41675	9.67136	8.93158	9.16761	9.93165	9.06472
7892881	4.75971	4.78058	4.3202	4.52752	5.1038	4.69612	4.25147	4.71216	5.36987	4.04223	4.1707	4.04037	4.29881	3.83301	4.83169	4.96402	6.28022	4.91709	4.7918	4.96077	5.35942	4.51329	4.22766	5.15209	4.68779	5.06456	5.12275	4.20644	4.23419	4.74779	4.64726	4.19284	3.89336	4.43662	5.24268	4.85571	4.75855	4.17476	5.09378	4.3732	4.6119	4.38846	4.7299	4.34585	5.12547	4.42248	4.44507	4.51281	4.58347
7892882	10.2494	10.1261	10.2389	10.1162	10.4326	10.4579	10.8268	9.83469	10.1818	8.79966	10.2397	9.93371	10.2676	10.1035	11.1398	10.0709	10.7002	10.259	10.3965	10.4339	10.9407	9.90117	10.0536	10.1293	10.0801	10.1183	10.2402	9.94651	10.015	9.83908	10.1905	10.0506	8.90492	9.81893	10.7439	11.2066	10.1557	9.54147	10.9064	10.0777	10.0193	9.68262	9.76393	8.14523	9.75524	8.98666	10.4174	9.10822	9.79077
7892883	4.05607	4.63324	4.43	5.0882	4.47759	4.22787	4.81203	4.55352	5.34547	3.87465	3.91524	4.07202	4.06412	3.85781	5.15885	5.03998	4.81119	4.40105	4.41024	4.48527	5.11361	4.2844	4.36119	3.96264	3.96716	4.20873	4.77131	4.51629	4.6462	4.29713	4.10035	4.50813	4.19812	3.42169	4.6004	5.79098	4.51551	3.5786	4.53091	4.05754	3.69273	4.37138	4.04208	3.8992	4.20094	3.91843	4.48463	5.01855	4.24793
7892884	10.8941	10.8145	10.9726	10.8522	11.0886	10.9136	10.9767	10.5627	11.0798	11.0065	11.0676	10.7578	10.5227	10.917	11.1838	11.107	11.0328	11.0544	10.4288	11.1058	11.3615	10.9832	11.1963	10.9783	10.9384	10.97	11.5137	10.68	10.8195	10.8811	11.2063	10.8604	10.9651	11.1219	10.6913	10.9551	11.0676	10.9375	11.1038	11.0677	11.2361	10.8112	10.9725	10.653	10.8633	10.7784	10.6441	11.0919	10.6505
7892885	5.08494	5.31978	5.10255	4.68365	4.82637	4.99774	4.93471	4.81685	4.66205	5.12996	5.17631	5.17826	5.14531	4.81385	4.64744	5.65967	5.25789	4.88236	5.14447	4.78824	4.61351	5.23056	5.4	4.79689	5.24223	5.365	4.94476	4.93648	4.83908	5.47819	5.86681	5.05906	5.68336	5.41156	5.02258	5.24545	5.36636	4.94613	5.01672	5.36723	5.00526	5.61734	5.59934	5.52273	5.42173	5.48183	5.05136	5.20742	5.71203
7892886	5.19824	5.38162	5.06519	4.70824	5.35562	5.11958	5.26814	5.21808	5.5963	5.67103	5.41117	5.07721	5.48541	4.54697	5.03006	5.27006	5.8244	5.51641	5.44507	5.89285	4.992	5.54089	5.26947	5.11103	5.70167	5.18607	4.78367	5.35597	5.12085	5.18448	5.76622	5.01755	6.11206	5.59236	5.30327	5.00292	5.1693	5.11595	5.41109	4.83089	4.90036	6.43575	5.7225	5.93727	6.3091	5.92668	5.55258	5.67172	5.82062
7892887	3.59475	4.09394	4.0889	3.90914	3.78518	3.74828	3.93868	3.64281	3.68973	3.75793	3.694	3.51741	3.87956	3.32544	4.13728	3.62838	3.45158	3.71233	3.50776	3.41436	3.29705	3.23814	3.55016	3.46575	3.57188	3.5868	3.45227	3.6976	3.58666	3.72737	3.3937	3.61837	3.63965	3.59267	3.5085	4.28555	3.52595	3.70445	3.46881	3.50595	4.22047	4.38266	3.56102	4.07234	3.94974	3.81787	3.42373	3.6714	3.52036
7892888	7.17947	7.25116	6.30465	6.72474	6.69679	6.47056	6.24542	5.502	6.54851	5.11306	4.84338	6.62306	6.99204	6.90507	7.02536	6.25637	6.59342	6.60817	6.19491	6.56472	6.52409	7.23546	7.07603	6.64008	5.80464	6.5146	6.62709	6.4987	6.63441	7.39204	5.57689	7.31383	5.00854	7.08915	6.41554	6.60538	6.94713	6.1424	6.28814	6.89299	6.28204	6.3166	5.59975	5.65211	4.92106	5.93779	5.71458	5.96699	5.27241
7892889	12.4687	12.5365	12.702	12.507	12.5856	12.4043	12.5772	12.4709	12.5067	12.471	12.1963	12.4421	12.4106	12.2488	12.339	12.5538	12.7976	12.6175	12.5662	12.6741	12.4117	12.5311	12.4611	12.6387	12.5285	12.3914	12.7228	12.5639	12.4673	12.4243	12.5932	12.4695	12.604	12.4301	12.5643	12.7394	12.5923	12.3662	12.2477	12.419	12.5474	12.5694	12.434	12.586	12.5431	12.4116	12.4522	12.3836	12.599
7892890	11.0187	11.2297	10.932	11.1766	11.2843	11.2381	11.1392	10.299	11.2094	11.2281	11.1696	10.9423	10.5719	10.9675	11.5748	10.9848	11.1221	11.0437	10.5228	11.1596	11.5329	10.6337	11.0296	11.0648	11.0285	11.2328	11.6416	10.7057	11.018	11.0078	11.389	10.9159	11.1127	11.3038	10.8652	11.239	11.2358	11.2646	11.5339	11.0824	11.4454	11.2348	11.1611	11.2323	11.3165	10.9803	10.8163	11.1097	10.4473
7892891	12.6337	12.5875	12.7645	12.7862	12.7019	12.5292	12.6761	12.8108	12.543	11.6974	12.1881	12.3189	12.6333	12.4834	12.6168	12.6465	12.6355	12.7205	12.7827	12.8627	12.4357	12.5822	12.7079	12.9188	12.6281	12.4933	13.0511	12.7571	12.5515	12.7315	12.5088	12.8732	11.4819	12.5613	12.7282	12.7646	12.6251	12.5369	12.744	12.6873	12.4078	12.0663	12.0257	11.792	11.6803	11.7448	12.2754	12.2856	11.8116
7892892	4.42379	4.6139	5.04355	5.10906	5.64722	4.83718	4.49284	4.63559	4.63317	4.28936	4.46185	3.74365	4.84595	4.60889	4.91412	4.96193	4.88533	4.84055	4.93557	5.15155	4.73892	4.49849	4.45961	5.33665	5.04305	4.37659	4.55781	4.43392	4.29836	4.73011	4.44272	5.10651	4.13994	4.75577	5.01208	5.40531	4.69286	4.32727	5.20829	4.32758	4.9429	4.43201	4.32547	4.78728	3.95576	4.45236	4.63936	4.41611	4.05712
7892893	8.56146	8.14028	8.40718	8.38825	8.31919	8.24962	8.11367	8.4308	8.27971	8.55888	8.39439	8.67596	8.38471	8.61118	8.32875	8.3197	8.65419	8.29231	8.16453	8.47761	8.18583	8.67406	8.6461	8.48427	8.59459	8.38713	8.51496	8.49667	8.60851	8.26623	8.51342	8.26134	8.94044	8.25745	8.50319	8.41548	8.00551	8.51836	8.36009	8.3644	8.53041	8.64274	8.55076	8.86217	8.06879	8.56153	8.50803	8.38033	8.85707
7892894	11.6095	11.6418	11.5838	11.8062	11.6328	11.6571	11.639	11.4816	11.5765	11.2245	11.7783	11.9813	11.7824	11.729	11.9512	11.8556	11.3897	11.4925	11.9701	11.3721	11.9321	11.7745	11.8818	11.8465	11.5211	11.6527	11.658	11.845	11.6546	11.8014	11.5087	11.7463	10.5206	11.6934	11.8459	11.3489	11.5808	11.7694	11.3752	11.5675	12.0323	11.4432	10.7125	11.3709	11.6074	11.5129	11.8329	11.4063	12.0594
7892895	5.87551	5.7901	5.80785	5.88408	5.38823	5.12124	4.84554	5.58855	5.38037	6.0078	5.23225	5.25163	5.58346	5.19525	5.60963	5.24694	5.1368	5.51049	5.39695	5.1326	5.98076	6.26523	5.45647	5.22045	5.58074	5.08087	5.18954	6.13645	5.82615	5.71173	5.23715	5.44466	5.54898	5.5383	5.37549	5.17473	5.1427	6.05419	5.26842	5.65546	5.77631	6.13868	5.57536	6.01591	6.84847	6.30707	5.6496	5.34753	6.72939
7892896	9.94164	9.86961	9.83472	9.70221	9.86708	10.1598	10.0476	9.75731	9.90951	10.4681	10.4975	10.2489	10.0199	9.85919	10.0074	9.90432	9.78163	10.214	9.75398	10.1529	10.0524	9.58613	9.68993	9.95031	9.85119	10.2687	10.1065	10.214	10.176	9.90907	10.1131	10.2026	10.9584	10.1349	10.4795	9.97465	10.0667	10.1916	9.96907	10.111	10.0576	10.1423	10.5209	10.7538	10.7918	10.1935	10.4478	10.4626	10.8488
7892897	7.73914	7.62233	7.63086	6.96401	6.86293	7.60329	7.35824	7.71799	7.29159	6.07892	6.49882	7.62251	6.80682	6.79409	6.87015	7.14778	7.98972	7.25329	6.98412	6.55609	6.74232	6.93846	5.65598	6.80187	7.31091	7.25178	7.00097	7.68767	7.56577	6.70254	7.00817	7.32472	7.41912	6.81679	6.39305	8.08265	6.60704	7.10725	6.28394	5.24439	6.39716	7.23418	7.26189	4.45834	8.02014	7.3026	6.61648	6.67344	7.12266
7892898	8.03181	8.42422	8.21637	8.13444	8.33994	8.57293	8.54321	7.53313	7.78249	8.51165	8.12924	8.06316	8.0337	8.26629	7.92221	8.28597	8.68533	7.48486	7.78195	8.06865	7.91746	8.30446	8.3732	7.92469	7.91807	8.03182	8.50261	8.61725	8.17925	8.30058	8.0025	7.82548	8.44119	8.3102	8.1545	10.381	8.02312	7.98017	7.99747	8.12013	7.88513	7.80176	8.50714	8.46545	8.54656	7.89535	8.62882	8.20478	8.35763
7892899	11.884	11.9057	11.9179	11.9117	11.9469	11.7085	11.8814	12.0692	11.6879	11.3329	11.4281	11.889	11.9485	11.8331	11.8804	12.0655	11.8874	11.8966	11.9992	12.1053	11.7642	12.1305	12.0886	12.2382	12.0875	12.0849	12.2081	12.064	11.7227	12.1852	12.0594	12.0765	11.8399	12.0636	12.0732	12.0906	12.0178	11.8524	11.9004	12.0709	11.771	11.9458	11.7916	11.7306	11.716	11.8425	11.7273	11.6565	11.7477
7892900	12.2847	12.2686	12.2637	12.3065	12.2381	12.2904	12.3283	11.6932	11.7372	11.1348	11.9399	11.5388	11.9831	12.074	12.1325	11.4773	10.7462	11.6162	11.6975	12.1368	10.8129	11.7673	11.9857	12.0288	11.9535	11.6921	11.855	11.6815	12.0111	12.0404	12.114	11.8912	11.6033	11.8356	12.2085	12.396	11.6118	11.3333	12.5239	11.9686	11.9512	11.4741	11.3577	10.6227	10.8326	11.0045	11.6953	11.0895	11.041
7892901	10.5243	10.6324	10.4811	10.8215	10.6389	10.8753	10.942	10.6979	10.463	9.99735	10.4716	10.0584	10.7692	10.7633	10.5334	10.5645	10.7181	10.5662	10.528	10.7978	10.5321	10.3396	10.8149	10.7829	10.7918	10.5454	11.1563	10.6489	10.5444	10.7616	10.3867	10.6589	9.60444	10.4686	11.3258	10.6062	10.6929	10.3815	10.6255	10.8825	10.4449	9.57288	10.3661	9.25674	9.19988	9.45365	10.2863	10.1894	10.2158
7892902	12.0509	11.942	11.7804	11.9906	11.6709	12.0236	12.4411	11.9727	12.2729	11.624	12.5363	12.1953	12.1767	12.3311	12.5388	12.0174	12.4303	12.1997	12.2265	12.0033	12.957	11.8114	11.9186	11.9166	12.1599	11.7156	12.7792	12.0437	12.0753	11.984	12.7173	11.9944	12.2229	12.0039	12.5031	12.4463	12.1546	12.455	12.8836	12.0691	12.4423	11.8243	12.3212	11.732	12.5086	11.9217	12.1642	12.1115	12.6862
7892903	8.34028	8.1091	8.26052	8.37374	8.56334	7.75172	8.20132	9.05435	8.12677	6.721	7.42301	8.79278	8.68337	8.41099	8.35754	8.77048	9.46481	8.17541	8.45145	8.38222	8.57192	8.86336	8.62607	8.84359	8.55803	8.39322	8.67575	8.35045	7.91392	8.66752	8.49152	8.35302	6.54382	8.6295	8.49762	7.61739	8.38889	7.23278	8.31211	8.29652	7.08278	6.52588	7.36725	5.68669	6.43624	6.69507	7.75764	6.99919	6.94055
7892904	5.76917	5.9438	5.76476	5.64913	5.85758	5.75388	5.77081	5.78362	7.14378	5.19205	4.62213	5.03571	5.47019	4.82744	5.83597	4.9838	5.5985	5.60064	5.83436	5.18717	6.05706	5.17317	5.19884	6.04345	5.43811	6.21072	5.2394	5.63159	5.20228	5.39546	5.32683	4.96222	4.69981	4.83393	5.22068	6.25276	5.60456	5.42786	5.34318	5.35821	6.24866	5.48396	4.77361	4.53683	4.96152	5.23854	5.08862	4.92678	4.53846
7892905	4.01536	4.22771	3.70417	3.90301	3.98447	3.97313	3.49763	3.95497	3.62731	3.45122	3.41493	3.30688	3.71141	3.51438	3.55205	4.02003	3.55171	3.55993	3.3584	3.87393	3.69797	3.75084	3.58656	3.80765	3.94569	3.91978	4.02761	3.80878	4.04307	4.03835	3.51147	3.72147	3.49183	3.63523	3.94691	4.11794	3.72205	3.49985	4.08928	3.75583	3.94325	3.55669	3.41959	3.75532	3.72065	3.51377	3.45073	3.45151	3.33925
7892906	11.8355	11.6706	11.744	12.0646	11.7433	11.9795	12.3274	11.6906	12.2611	12.1432	12.4878	12.3167	12.2806	12.7334	12.2447	12.1648	12.1088	12.5359	11.8659	12.3538	12.003	12.212	12.3377	12.2333	12.534	12.2664	12.112	11.804	11.852	12.192	12.5537	11.9869	12.299	12.1585	11.8707	12.8324	12.283	12.2175	12.4958	12.318	12.468	12.2554	12.8082	12.1728	12.4611	11.7086	12.218	12.3523	12.3033
7892907	11.7568	11.6556	11.716	11.8827	11.754	11.8223	11.9413	11.7953	11.6972	11.03	11.5246	11.2586	11.7394	12.1301	11.537	11.6714	11.8399	11.695	10.526	11.8552	11.5443	11.4777	11.5041	11.9501	11.9603	11.5171	11.5476	11.3231	11.4636	11.571	11.5837	11.4754	9.77647	11.5182	11.2606	12.128	11.5842	11.281	11.3542	11.5481	11.4524	10.5424	11.4748	9.72826	10.0827	10.1188	11.1607	11.0571	9.95966
7892908	6.08929	6.09432	6.61987	6.24838	6.166	5.70725	5.83348	6.93119	6.15603	7.02209	6.92883	6.14471	6.10687	6.17246	6.21675	5.87341	6.01062	6.07482	6.6251	6.08386	6.09207	7.06509	6.43144	5.83539	6.03792	6.16356	5.93563	6.82139	6.31627	6.67536	6.89455	6.32806	7.61147	6.73607	6.39289	6.4301	6.63175	6.65162	5.96162	6.51352	5.32834	6.22539	7.21702	7.05283	7.30461	6.57158	6.67046	6.533	6.46187
7892909	8.07254	7.57432	7.29426	7.71325	7.49706	7.70398	8.09726	6.1856	7.04375	6.13222	7.15952	7.0564	7.97676	6.47549	7.7763	7.79492	7.90547	7.79629	7.90409	7.29346	7.8816	6.94974	7.43863	7.19207	7.40706	6.89392	7.96869	7.50804	8.27829	7.27302	7.46333	7.07445	5.84168	7.38827	8.22924	8.98032	7.52958	7.70412	8.40042	6.98349	7.40548	6.67031	6.70181	5.61952	6.38005	6.93335	7.44036	7.02849	6.84205
7892910	4.41576	4.83934	5.2692	5.40218	3.88105	5.09013	4.1278	4.53841	6.51946	4.38579	3.43686	3.73793	4.97933	4.77125	4.76164	3.76451	3.18963	5.1758	3.78655	3.85812	4.21285	4.02876	4.75342	5.1632	6.00906	4.67775	5.98398	4.77091	4.19403	4.73106	4.52711	4.85081	4.29164	4.50033	4.75843	6.00292	3.91116	5.69449	5.29499	4.56257	3.98678	4.40482	5.03261	4.45834	5.19076	4.6038	5.52009	4.42246	5.60236
7892911	7.47314	7.4805	7.9462	7.01481	7.27264	7.48973	7.62018	7.77036	7.45061	8.43183	7.70489	8.27833	7.45368	7.93589	7.85412	7.80938	7.90626	7.32571	7.5912	7.54969	8.02046	7.84761	7.77866	7.32054	7.66192	7.62467	6.88339	8.07989	7.78843	7.26781	7.86332	7.27818	8.82653	7.69366	7.67555	7.25875	7.47306	7.89198	7.30256	7.42653	7.63478	8.15459	8.36816	8.06722	9.04751	8.7035	8.33269	8.1384	8.81836
7892912	5.55227	6.2928	5.88064	6.09841	6.62103	5.88934	5.53333	5.96139	6.28994	6.17333	6.43179	6.25161	6.28017	5.93418	6.52507	6.41459	6.23019	5.88347	5.87502	5.41361	6.22636	6.23157	5.98409	5.90825	6.0756	5.77914	5.76922	5.74938	5.85412	5.54474	5.92425	6.173	6.44581	5.8504	5.0044	5.59609	5.73008	6.20652	5.42998	5.91891	6.17342	5.60112	5.39064	5.8932	6.46684	6.00047	6.23372	5.317	6.62645
7892913	6.48708	6.92004	7.48229	7.92572	7.22262	7.4606	7.5946	8.12649	7.18011	7.4069	6.27305	6.26837	6.99081	6.42463	7.62837	6.83599	7.83419	7.47069	6.88439	7.17713	7.14559	7.25354	7.14599	7.46121	7.36694	7.24298	6.801	7.45278	6.88938	7.52489	6.84403	7.16789	7.12558	7.3294	6.54493	7.97503	7.01649	7.42818	6.91229	7.57208	6.96183	7.6048	6.63743	7.41762	6.80261	7.7511	6.09435	7.75182	6.99
7892914	5.21372	4.56274	4.43398	4.61343	3.99208	4.53596	4.18246	4.48529	4.49444	3.50878	3.90731	4.2043	4.00269	4.00179	4.25727	3.92603	5.01922	3.98926	3.96915	4.01248	5.1715	4.21554	4.03544	4.64045	4.00056	4.03237	5.26647	4.25266	4.55373	4.15997	3.60193	4.26092	3.34978	3.96437	4.19069	4.24769	3.8004	3.97402	4.07002	4.54409	4.05539	3.5297	3.57651	3.66403	3.92232	4.13101	3.60842	3.66955	3.26913
7892915	8.77332	8.5562	8.46723	8.70784	8.60971	8.59193	9.25119	8.8089	9.0017	8.49605	8.45939	8.71045	9.21327	7.96413	8.914	9.14032	9.49609	9.20939	8.84618	9.09377	9.26899	8.94806	9.16516	9.13014	9.06614	8.81742	9.64837	8.55132	8.61081	8.94441	9.16876	8.78092	8.55154	8.8986	9.33501	9.61158	9.10982	8.80795	8.86193	8.90909	9.55586	8.85735	8.57975	8.32274	8.55809	8.12753	8.4074	9.0095	9.54989
7892916	7.69455	7.67708	7.81084	7.46564	7.66237	7.54927	7.64469	8.10289	7.62259	8.36237	8.29045	8.08564	7.65222	7.93262	7.69585	7.89988	7.87663	7.50147	7.44834	7.426	7.50423	8.17579	7.89835	7.4062	7.71691	7.92596	7.4782	8.09706	7.64688	7.73356	7.79031	7.61277	8.44965	7.86257	7.38239	7.22609	7.70728	7.8329	7.42428	7.61421	7.60738	8.05975	8.14313	8.42039	8.54032	8.46004	8.00276	7.89087	8.35647
7892917	4.69899	5.09056	4.44449	4.74669	4.79353	4.75232	5.09526	4.73759	5.67626	4.69261	4.13496	4.13197	4.88645	4.35233	5.25757	4.8335	5.62886	4.59445	4.95202	5.17881	4.97387	4.46399	4.62777	5.16329	4.67953	4.65093	4.9279	4.49164	5.00613	4.36453	4.524	5.11948	5.25703	5.03375	4.63572	6.42198	4.87571	4.65824	4.56321	5.02378	4.40149	4.56131	4.71953	4.48374	4.8922	4.72068	4.40714	4.65829	4.54749
7892918	7.41163	6.72881	6.87459	7.04344	6.99201	6.47754	6.54422	5.64466	7.58677	6.65961	7.46106	6.75591	7.10268	6.83094	7.60158	6.63882	7.34216	7.34904	7.35972	7.21613	7.65598	6.93225	6.80638	6.87287	6.88718	6.79477	7.93723	6.66539	7.08525	6.73615	7.17808	7.2521	7.26702	6.81904	7.45009	7.33806	7.38452	6.88593	7.61335	7.13521	7.33765	7.2289	7.36465	5.76795	6.81252	7.16064	7.04668	7.10941	6.51475
7892919	9.89818	9.36134	9.43097	9.48275	9.78052	8.53351	9.75541	9.83827	9.97344	10.2999	9.36061	10.2188	9.55116	10.1091	10.0473	10.0544	9.36979	9.59983	9.44868	9.08899	9.87691	10.2471	9.8681	10.0804	10.6054	10.3071	9.49901	8.69108	9.17339	10.1015	10.4571	9.47941	9.57544	10.1462	9.99329	10.3779	9.96668	9.49475	9.83446	9.78297	9.95955	7.04429	10.3968	8.72066	10.2451	8.51415	10.1126	9.1728	10.0265
7892920	9.18152	9.48054	9.29984	9.68134	9.52052	9.26084	8.99651	10.9454	9.61386	9.41992	9.4059	9.34795	9.82748	9.37368	9.1078	10.1351	10.4319	9.79779	8.6488	9.89478	9.82681	9.94347	10.5474	9.78777	9.80604	9.50238	9.78496	9.67815	9.27894	9.66455	9.57768	9.33689	9.22251	9.76924	9.8997	9.34911	9.60743	9.65158	8.90873	9.38934	9.58434	9.55402	9.69211	8.55428	9.28727	9.35386	9.70758	9.72869	9.83394
7892921	3.07315	3.27997	3.382	3.05886	3.22993	3.20967	3.63993	3.21828	3.07102	3.55022	3.18852	3.47162	3.51277	3.24832	3.24127	3.58272	3.88114	3.53428	3.23208	3.3537	3.35684	3.56135	3.2909	3.56527	3.37972	3.25124	3.35742	3.12078	3.17454	3.2816	3.16632	3.77317	3.31835	3.34804	3.04486	3.21018	3.20039	3.43771	3.33236	3.39835	3.51019	3.39408	3.21049	3.5828	3.67511	3.53226	3.44867	3.24102	3.41728
7892922	4.66594	4.28227	4.81124	3.82953	4.12508	4.27268	4.22216	4.7834	4.86189	4.49929	3.67164	3.79164	4.01938	3.87301	4.64139	4.1774	4.33009	3.97801	3.92545	3.99658	3.60146	3.92809	3.86572	4.27213	3.88063	3.57958	4.31864	3.62874	4.18157	4.05832	4.04456	4.55478	3.81969	3.89002	3.94382	4.35494	3.56253	3.82213	4.17819	3.88628	4.49068	3.26495	3.65464	3.84193	3.35696	4.36016	4.11036	3.75006	3.43432
7892923	3.05464	3.02588	3.13853	3.20712	3.18368	3.2172	3.04475	3.17606	3.43747	3.22248	3.20981	3.18191	2.99453	3.05695	3.1773	3.29802	3.33974	3.09782	3.10164	3.0506	3.31168	3.02485	2.98282	3.07446	2.9661	2.87873	3.11985	3.06666	3.02362	2.99894	3.20715	3.06617	2.95314	2.97956	3.32149	3.05893	2.91269	3.28113	3.0429	3.05452	2.96808	3.01452	3.06752	3.0907	3.53534	2.88017	3.09769	3.03215	2.93201
7892924	11.5681	11.5184	11.549	11.3043	11.5422	11.5036	11.4564	11.6788	11.5591	11.4366	10.9411	11.0556	11.2314	10.862	11.1609	11.4487	11.7604	11.3588	11.3975	11.3447	11.4732	11.383	11.3978	11.2518	11.1922	11.3871	11.2337	11.5266	11.4229	11.4778	11.0487	11.2146	11.6648	11.3033	11.1934	11.3812	11.3664	11.1899	10.8875	11.0431	10.8407	11.4136	11.414	11.4654	11.1976	11.5244	11.328	11.2029	11.3913
7892925	9.52557	9.69214	9.75995	9.79325	9.58256	9.57028	9.79321	10.2639	9.92266	9.52704	9.66336	9.5215	9.54579	9.63792	9.40976	9.82427	10.0154	9.80615	9.3519	9.56064	9.76605	9.62029	9.49275	9.81151	9.16929	9.5196	9.6286	9.86787	9.46495	9.54976	9.21918	9.63863	8.32944	9.36627	9.00746	9.57961	9.22263	9.4577	9.37143	9.30035	9.58674	9.23865	9.05247	9.1709	9.25025	9.52228	9.41085	9.40216	9.42251
7892926	9.57004	9.56819	9.61234	9.95268	9.88223	9.37284	9.57359	9.20031	9.30027	8.25731	8.75135	9.20737	9.57932	9.09542	9.37673	9.73334	9.86418	9.64799	9.67733	9.87962	9.31378	9.50766	9.71974	10.0524	9.5885	9.57271	10.091	9.45068	9.40289	9.75543	9.58431	9.71223	7.66677	9.26013	10.0289	9.86375	9.58503	9.15987	9.59517	9.63253	9.28706	8.40845	8.3526	8.22495	8.07322	8.21264	8.88091	8.53026	8.42957
7892927	4.01828	4.19027	3.64085	4.1949	3.96708	3.88375	3.80187	3.98111	4.10097	3.67014	3.4145	4.02987	3.69588	3.86789	3.72064	3.69622	4.58857	3.98316	3.7871	3.73753	4.13811	4.13514	3.75945	3.93981	3.47397	3.90031	3.60081	3.95946	3.86119	3.81942	3.56449	3.73668	3.48595	3.74496	3.94299	3.59354	3.37642	3.5697	3.52992	3.81367	3.60065	3.48569	3.62087	3.98968	3.82503	3.42107	4.03554	3.43992	3.65966
7892928	10.9319	11.0116	11.1759	11.0777	11.0088	10.8234	11.0748	11.2383	11.0171	10.9272	10.5702	10.7158	10.9836	10.6298	10.8795	11.1646	11.3429	11.0741	11.048	11.1158	10.9916	10.9922	11.1489	11.1831	11.1064	11.0148	11.2063	11.142	11.0076	11.1232	10.9812	11.077	10.8461	11.0361	11.1784	11.2479	10.9417	10.9853	11.0385	10.9998	10.9816	10.9852	10.8654	10.7441	10.6829	10.9686	10.9632	10.9797	10.732
7892929	3.59076	3.42743	3.64615	4.48265	3.8382	3.59084	4.00911	4.44643	4.58767	3.8299	3.59476	4.01182	3.9315	3.71829	3.80921	4.12101	4.32482	3.86773	3.57629	3.79548	4.08167	3.52246	3.78572	4.07164	3.76566	3.99926	3.95441	3.80563	3.75838	3.93272	3.56101	3.59838	3.56631	4.002	3.53229	4.00946	3.91991	3.84205	3.4684	4.09518	3.36937	3.69105	4.07197	3.86965	3.92277	3.83701	3.41207	3.93281	3.88532
7892930	11.7372	11.6713	11.847	11.7883	11.7861	11.5105	11.638	11.6889	11.2905	11.5322	11.1567	11.2801	11.4341	11.0567	11.4382	11.7628	11.8426	11.6382	11.6794	11.6674	11.485	11.6364	11.7922	11.7856	11.858	11.7462	11.8656	11.753	11.5407	11.8518	11.7362	11.6381	11.7976	11.7703	11.9823	11.9787	11.6152	11.5736	11.6902	11.6924	11.5864	11.4808	11.6431	11.2224	11.4551	11.6987	11.586	11.4923	11.4509
7892931	6.67328	5.97116	6.91868	6.61952	6.45147	6.24093	6.38165	6.28852	6.8759	6.43863	6.95686	6.67062	6.71237	6.17659	6.62738	6.22465	6.98214	7.024	6.73727	6.79669	6.28367	7.08129	6.349	6.63979	6.81127	7.30582	6.27759	6.37918	6.48203	6.44532	6.60277	6.53095	6.47923	6.67344	6.29433	6.19483	6.64411	7.00477	6.35027	6.56721	6.7585	6.66164	6.51313	7.28691	6.71559	6.52853	6.77387	6.46933	6.93112
7892932	7.77379	8.29212	7.47345	8.02236	8.16228	8.08634	7.6052	9.16142	7.65726	8.1179	8.02433	7.67811	7.94843	7.67923	7.56974	8.4603	8.5725	8.31829	8.09644	8.24594	8.29744	8.10525	8.73818	8.33083	8.6569	8.35134	8.8732	8.00044	7.95386	8.49257	8.69551	8.52558	8.96868	8.42866	9.42964	7.95514	8.22005	8.43263	7.80744	8.28412	8.44558	8.54646	8.52841	8.18831	7.35183	7.65769	7.95616	8.34526	8.6255
7892933	8.63895	8.26652	8.07378	8.30613	8.81372	8.12096	8.35369	9.15027	8.02652	6.20912	5.55215	7.55536	8.0894	7.05546	7.40981	8.3169	8.19893	8.16503	8.67473	8.25002	7.96959	8.32155	8.2308	8.27978	8.16004	7.82858	8.64193	8.81712	8.08176	8.86447	8.15495	8.06092	6.18043	8.03133	8.27707	8.07264	8.07827	8.27014	8.73567	8.11025	8.0053	7.54415	6.50982	6.41886	6.40359	7.44688	6.24429	7.37827	7.36029
7892934	6.60184	6.26477	6.61882	6.61448	6.22222	6.37298	6.46923	6.79254	6.69374	6.20996	5.67597	6.13824	6.13031	5.89836	6.24958	6.28954	6.66781	6.30005	5.94169	6.20277	6.77247	6.29798	6.17414	6.40459	6.15004	5.98784	6.02736	6.49239	6.31738	5.70398	5.85373	6.48836	5.88514	6.34223	5.75376	6.19543	6.10626	6.25939	5.73891	6.25571	6.01331	6.15663	6.34551	6.25627	5.93726	6.22734	5.98951	5.93625	6.39169
7892935	10.5986	10.5069	10.603	10.4446	10.4485	10.5139	10.5485	10.174	10.7834	10.9599	10.5265	10.6407	10.2441	10.7714	10.8141	10.3481	10.0357	10.873	10.9083	10.5462	10.5362	10.6996	10.3425	10.4264	10.789	10.692	10.7394	10.3661	10.5329	10.2172	10.6675	10.6444	10.5874	10.7128	10.4616	10.7929	10.8882	10.4894	10.445	10.7877	10.7793	10.875	10.5161	10.5589	11.2065	10.8489	10.5448	10.6055	10.6359
7892936	5.29682	4.74124	4.64073	5.05869	4.98104	4.92971	4.65398	5.16579	5.03021	4.68604	4.34665	4.69178	4.64976	4.27667	4.86755	5.37624	5.32181	5.23731	5.21545	5.07528	4.78731	4.69014	5.18662	4.85441	4.61497	4.82442	4.36179	4.85951	4.90477	5.30422	4.91355	4.96712	4.82846	4.57919	4.36726	4.67509	5.24467	5.0284	4.99334	4.64419	4.23761	4.55162	4.43702	4.90808	4.89761	5.25925	4.77108	5.0917	5.01523
7892937	8.33776	7.80939	8.19993	8.50421	7.76117	7.5575	7.7922	7.34293	7.539	7.29718	6.78214	7.50898	7.72376	7.16853	7.41238	7.91664	8.30348	7.68661	7.8141	7.90591	7.70181	7.73026	7.88567	8.14943	7.63852	7.8968	8.05141	7.57471	7.58129	7.88639	7.70499	7.47791	6.90559	7.37712	8.03836	8.18075	7.82163	7.71119	7.50847	7.58578	7.03625	6.67609	7.51156	7.53243	7.73153	7.14087	7.01501	7.31709	6.59274
7892938	9.28694	9.10361	9.18165	9.26533	9.35963	9.19373	8.94349	9.6768	9.57492	8.55066	8.52311	9.17848	9.685	8.64813	9.36861	9.44071	10.0151	9.49095	9.5563	9.55852	9.54232	9.20274	9.52129	9.50446	9.48207	9.07653	9.26623	9.12239	9.08315	9.53776	9.31567	9.54896	7.8799	9.35452	9.74574	9.51934	9.34528	9.44455	9.09972	9.42402	9.33245	8.45448	8.52564	7.70712	8.04655	7.94948	8.85375	9.08408	8.6444
7892939	8.84002	8.59586	8.52662	8.87908	8.62787	8.96612	9.27861	8.70379	9.20528	8.91629	9.02591	8.97634	9.31407	9.06579	9.65501	8.65866	8.71484	9.244	9.51388	9.28886	9.47683	8.6751	8.77348	9.08229	9.1521	9.0525	10.2064	8.66163	9.0286	8.71813	9.33836	8.95183	8.99074	8.98029	10.0598	9.23566	8.9527	8.9863	10.0747	9.16597	9.15336	8.7296	8.55583	8.77021	8.63454	8.32389	9.12304	8.72289	9.24186
7892940	12.628	12.6914	12.764	12.618	12.7671	12.5196	12.6941	12.8566	12.6619	12.7673	12.4367	12.646	12.6063	12.316	12.6679	12.7984	12.9807	12.6933	12.7371	12.7998	12.8371	12.6899	12.78	12.7849	12.6988	12.7035	12.825	12.7871	12.5482	12.8349	12.6843	12.6083	12.785	12.6747	12.9225	12.8698	12.7151	12.5756	12.6716	12.694	12.5342	12.4842	12.8669	12.6013	12.8195	12.7073	12.8254	12.6474	12.8219
7892941	11.5616	11.4155	11.3638	11.5638	11.4965	11.6776	11.7417	11.4918	11.8212	10.7807	11.4208	11.148	11.6339	11.9574	11.493	11.4139	11.5227	11.6723	10.6505	11.6756	11.4275	11.4294	11.4101	11.6647	11.6632	11.1063	11.1874	11.0072	11.347	11.1339	11.3782	11.2424	10.3199	11.3441	11.0235	12.2898	11.4446	11.1622	11.4674	11.4648	11.619	10.8548	11.3094	8.75806	10.5308	9.9027	10.8589	11.0541	10.9518
7892942	5.3357	4.93335	5.18476	4.79586	4.94155	4.7507	5.09734	5.92474	5.69921	6.14907	5.77286	4.97784	4.6361	4.5112	5.19058	5.05094	5.35482	5.70339	4.90063	5.2183	4.57573	4.91105	4.94164	5.33666	5.57201	5.33449	5.19455	5.24926	5.32968	5.15408	4.72239	4.79371	5.35335	5.25379	5.00112	5.00339	4.87677	5.22718	5.00821	4.91028	5.65874	4.72574	5.39623	5.15493	6.14145	5.69824	5.77615	5.34284	5.47074
7892943	3.12894	3.15121	3.15005	3.16974	3.13977	3.13228	3.129	3.20678	3.27474	3.26431	3.26713	3.20689	3.13803	3.14014	3.19946	3.22256	3.30751	3.17776	3.11539	3.09969	3.28218	3.15809	3.12775	3.13241	3.10163	3.12845	3.11137	3.13866	3.11698	3.08075	3.10032	3.11869	3.11798	3.10743	3.07576	3.16393	3.09714	3.17283	3.11972	3.11827	3.19384	3.15318	3.13248	3.19161	3.2432	3.23036	3.13832	3.147	3.16692
7892944	8.41179	8.34606	8.381	8.22276	8.28568	8.33135	8.55949	9.1005	8.6316	8.63933	9.15189	9.06338	8.92647	8.89593	9.19722	9.00259	8.76475	8.78184	8.82627	8.88099	9.13036	8.86239	8.73256	8.61051	8.72404	8.68632	9.58114	8.52455	8.52113	8.65066	9.06323	8.73487	9.09849	8.8715	9.76864	9.07581	8.73205	8.81721	9.66901	8.93965	8.87312	8.75368	8.79773	8.77263	9.09003	8.55673	8.77179	9.27775	9.25983
7892945	3.74722	3.73762	3.70825	3.53603	3.56963	3.74274	3.83701	3.35552	3.71038	3.62074	3.70399	3.50941	3.96968	3.50785	4.00327	4.11305	5.27237	3.38267	4.22966	3.5771	4.11014	3.73171	3.41589	3.77647	3.56122	3.3686	3.97551	3.54523	3.95783	3.61503	3.80948	3.96065	3.63772	3.89397	4.18239	4.13783	3.40976	4.2158	3.59152	3.22348	3.55348	3.40326	3.9665	3.49489	2.998	4.03424	3.42221	3.51056	3.33925
7892946	5.36761	5.71361	5.71543	5.83923	5.96217	5.62179	5.54264	6.06121	5.58687	5.20977	5.28296	5.26314	5.68615	4.87078	5.4007	5.23375	5.76989	5.29791	5.37971	5.16163	5.18931	5.11311	4.93619	5.50186	5.1501	5.34145	5.35499	5.51726	5.6039	5.31446	5.75723	5.53715	5.22629	5.283	5.61403	5.8108	5.4482	5.4125	5.33759	5.45435	5.75031	5.39824	5.03917	5.52358	5.63762	5.78015	5.60269	5.41791	6.26802
7892947	9.98994	9.9102	9.44993	9.77745	9.78738	10.2285	9.95994	9.89696	10.1821	10.4452	10.5427	10.5518	10.1514	10.3319	10.1876	10.1414	9.90789	10.4762	10.2646	10.3437	10.3367	10.13	10.1828	10.2609	10.1383	10.2561	10.4922	10.0733	10.0561	10.107	10.2361	10.2294	10.723	10.3266	11.0121	10.1766	10.3822	10.3827	10.3736	10.3895	10.4049	10.3624	10.5778	10.6816	10.5085	10.3993	10.491	10.7933	11.0174
7892948	11.1627	11.1442	11.3894	11.244	11.1998	10.9981	11.2161	11.5258	11.295	10.2948	10.4349	10.9401	11.3206	10.6756	11.0287	11.3646	11.8179	11.1417	11.3438	11.3118	11.2657	11.0867	11.1297	11.3424	11.1109	11.0547	11.5939	11.1953	11.2001	11.3163	11.1632	11.2636	10.4993	11.0381	11.4	11.2766	11.2687	10.922	11.155	11.1306	10.8998	10.6061	10.7175	9.43216	10.4789	10.4865	10.877	10.4497	10.5499
7892949	6.85954	6.38795	5.73819	6.77216	6.51107	6.00893	6.0429	6.4718	6.58999	3.98258	5.30974	5.48958	6.77788	5.39159	6.71212	6.71273	6.64289	6.2674	6.70053	6.27689	6.95776	6.07809	6.5143	6.94464	6.07579	5.7796	6.74118	5.86266	6.56154	6.54843	6.62102	6.51189	4.25611	5.88002	6.48564	5.92894	6.16112	5.41977	5.82149	6.42345	5.66926	5.16263	5.10685	4.97477	4.39461	5.35492	5.51263	5.47311	4.73556
7892950	4.27008	4.25422	4.459	4.86245	4.58101	4.31487	4.32399	4.51188	4.79743	4.64438	4.74165	4.57338	4.54871	4.32482	4.19636	4.71454	4.69434	4.24831	4.71822	4.30098	4.46104	4.4594	5.07459	4.10229	4.43692	4.81101	4.2746	4.33055	4.36111	4.52728	4.76365	4.4358	5.19656	4.84525	4.43858	4.29087	4.57401	4.57084	4.0834	4.91401	4.31417	4.54372	4.58281	4.63141	4.87377	5.29612	5.022	4.30869	5.50971
7892951	7.30589	7.06096	7.12219	7.33632	7.57631	7.33808	7.06754	7.03612	7.39004	6.69354	6.48949	6.97307	7.18132	6.42833	7.33267	6.78569	6.45185	7.09678	7.34954	7.03176	7.40796	6.76097	6.79387	7.25503	6.9478	6.62333	6.90196	6.79978	7.19999	6.98071	6.92492	6.8427	6.76365	6.93408	6.47348	6.99939	6.60992	6.90544	6.91037	6.66578	7.35736	6.9275	6.47278	6.73644	6.24105	7.02274	7.03956	6.98469	6.87049
7892952	7.99674	7.46251	8.02003	8.31029	8.14146	7.34926	7.2501	7.77926	7.25658	7.57072	7.06896	6.89081	7.2951	6.95854	7.1223	7.50876	7.52608	7.4509	7.21484	7.12956	7.63769	7.80821	7.3139	7.47776	7.47989	7.28599	7.85925	7.33315	7.05389	7.19711	6.60982	7.79399	7.70585	7.43595	6.92639	7.01251	7.28768	7.62968	7.16936	7.62279	7.85878	6.8868	7.25615	7.35964	6.83976	6.56852	7.68505	7.76026	8.02815
7892953	6.59391	6.38049	6.70662	6.4715	6.39328	6.946	6.48086	7.14879	7.32036	6.53877	6.6331	6.8429	6.84041	7.07197	7.13363	6.64016	7.00089	6.91557	6.93099	6.26731	7.43729	6.49253	6.49575	6.36952	6.47087	6.60108	6.12626	6.42853	6.86495	6.53062	6.46767	6.57643	6.58458	6.29287	6.49912	6.75296	6.90503	6.93734	7.54534	6.31989	6.63587	6.18632	6.00506	6.4385	6.31365	6.49316	6.48826	6.9139	6.95163
7892954	10.481	10.4193	10.1389	10.2918	10.5614	10.356	10.6959	9.7113	10.7218	10.4018	10.3246	10.5905	10.7511	10.3431	10.943	10.3811	10.1354	10.6101	10.9249	10.1994	10.748	10.2811	10.2609	10.439	10.2735	10.4047	10.1613	10.0262	11.0167	10.2873	10.7105	10.5671	9.62016	10.4718	10.7053	10.5641	10.2952	10.0475	11.0492	10.6908	10.5117	9.96914	10.2155	10.133	10.4653	9.81964	10.7329	10.3373	9.81736
7892955	11.1093	11.1582	11.455	11.0692	11.1897	10.7882	11.1243	11.1478	10.1861	11.215	10.7453	10.7815	10.7266	10.4845	10.7546	10.2701	9.8746	10.8916	10.7636	11.1163	9.8248	11.1889	11.416	11.2715	11.3365	11.2757	11.1343	11.3054	11.0046	11.3297	11.1796	10.9471	11.6742	11.2471	11.2661	11.1792	11.0373	10.8359	10.7936	11.1506	10.9343	11.3438	10.8762	11.3243	10.9776	11.2634	11.0273	11.0631	11.1971
7892956	11.7782	11.8937	11.9042	11.9017	11.9157	11.7498	11.8743	11.9136	11.4803	11.9692	11.6177	11.4481	11.7703	11.5737	11.7174	11.8991	11.8476	11.9534	11.81	11.8852	11.2704	11.9009	11.8942	11.8801	11.7411	11.7438	12.0002	11.9208	11.7891	11.8746	11.7385	11.9296	11.7231	11.7044	11.8653	12.1439	11.8782	11.8322	11.8151	11.8411	11.725	11.94	11.7266	11.7525	11.6503	11.7991	11.8648	11.8018	11.8358
7892957	6.04183	6.06959	6.11567	6.2941	6.36326	6.1916	6.15083	6.3652	6.27957	6.57805	5.39312	6.11592	5.78121	5.53388	6.35592	5.34471	6.53765	6.04911	6.03406	5.61078	5.83322	5.83524	5.84624	6.19444	6.46554	5.98473	6.10334	6.1325	5.73123	6.57411	5.83613	6.47925	6.80393	6.03301	6.16513	6.24612	6.12138	6.16175	6.20314	5.84563	6.06745	6.18337	6.4078	5.54232	5.19271	5.45362	6.62261	6.01937	6.16067
7892958	6.03584	5.39599	5.74891	6.21656	4.67179	4.91397	5.56415	6.5411	5.58085	4.58747	5.26302	6.24791	6.10781	5.71911	5.75266	6.22163	6.38046	6.04807	6.09283	6.51299	5.64368	5.79054	5.65698	5.84556	5.82912	4.97817	5.33609	5.81113	5.55522	5.63981	5.36002	5.10484	4.66352	5.16429	6.17745	5.35499	5.52361	5.30435	5.7809	5.71756	5.51364	5.08214	4.97558	4.6827	5.86869	5.1268	4.50989	5.56969	5.04966
7892959	6.28642	7.15563	6.7148	6.89729	7.00991	6.98271	7.49869	6.01064	5.79133	6.13434	5.81712	5.52355	4.98163	6.0137	6.35341	5.61949	6.83385	6.26921	5.77618	5.48058	6.16294	5.31723	5.327	6.25625	5.42616	5.42056	5.61942	6.65016	6.4915	5.77176	5.3772	5.77703	5.82021	5.97961	5.32549	6.17079	5.98121	6.01842	5.91507	5.36922	6.07043	6.19656	5.87866	6.46037	5.69664	6.17278	6.03523	5.3823	6.07611
7892960	10.308	10.5404	10.8102	10.5834	10.5549	10.555	10.4118	10.8389	10.2358	10.2892	10.1157	9.83359	10.212	9.78112	9.93638	10.452	10.9163	10.3115	10.1678	10.2284	9.98656	10.2816	10.3661	10.9491	10.5133	10.3351	10.0442	10.6522	10.5368	10.8549	9.62117	10.3957	9.11654	10.1354	10.3135	10.4772	10.1153	10.1989	9.85239	10.28	9.79029	9.54105	9.48477	9.03052	9.24614	9.62875	10.0303	9.88005	8.88903
7892961	6.23539	6.02711	5.56002	6.34284	5.94005	5.91624	6.76762	6.90682	7.08423	5.53358	5.59874	5.99647	6.63908	5.58385	6.84359	6.56671	6.72612	6.46612	6.47643	6.16317	6.65079	6.2141	5.71483	6.72918	6.44865	5.88419	6.01691	5.8206	5.92113	5.94141	6.38555	6.39881	4.99412	5.87447	5.87281	7.31709	6.08046	6.65627	6.34839	6.11009	6.19567	5.50242	5.37371	4.73346	5.57921	5.16163	6.33396	5.81164	6.15202
7892962	6.55115	5.23093	4.33535	5.28314	5.35937	5.60497	4.67015	6.41103	4.67333	4.31967	4.54326	4.49979	5.00789	5.45769	6.21623	6.56288	6.11876	4.41799	4.87066	5.75536	5.12648	5.90933	4.86639	5.55391	5.4937	3.99827	5.94533	5.99117	5.03408	5.67601	4.44916	5.74115	4.14221	4.50093	5.88638	5.72121	5.55099	5.93503	5.172	5.42724	4.94395	4.31487	3.96593	3.99907	3.56007	3.25151	3.59235	4.37374	4.87285
7892963	3.92917	3.89446	4.40378	4.73544	3.81199	4.1133	4.29699	3.89651	4.65254	4.04147	3.53638	3.74081	4.3667	3.64444	3.65655	4.39204	4.355	3.98608	4.14449	4.39658	3.73471	3.41332	4.0192	4.56567	3.94779	3.77744	4.05543	4.35853	4.05943	4.26314	4.12938	3.81253	4.17343	4.33137	3.92429	4.51976	3.75492	4.46608	4.02653	3.90744	4.40334	3.76385	4.01117	3.78753	4.04695	3.77507	4.09358	3.83887	4.28113
7892964	3.95745	4.48664	4.41251	4.67529	4.65438	4.50127	4.5022	4.38688	4.45056	4.0373	3.91326	4.60795	4.54422	4.03094	4.35301	4.72281	4.74663	4.23795	4.30687	4.87398	4.6306	4.21168	4.27566	4.63146	4.51114	4.19211	4.78539	4.15872	4.30522	4.59837	4.09674	4.83842	4.17127	4.7633	4.21136	5.06764	4.26981	3.92584	4.59593	4.45403	4.36609	3.8032	3.90457	4.45338	3.98619	3.66922	3.61528	3.88686	3.69785
7892965	3.06629	3.44608	3.39454	3.28018	3.11955	3.23533	3.25194	3.31386	3.48482	3.42635	3.37737	3.50889	3.33422	3.13985	3.35175	3.38975	3.62975	3.32305	3.29827	3.23165	3.49958	3.03288	3.21714	3.07916	3.14393	3.22242	3.43829	3.17215	3.01063	3.3131	3.19225	3.35505	3.11597	3.15847	3.17927	3.11472	3.16936	3.51343	3.04024	3.27632	3.34473	3.21428	3.23217	3.24135	3.02135	3.27435	3.18076	3.21199	3.37977
7892966	9.70222	9.57543	9.44633	9.61883	9.69615	9.79032	10.1276	9.05074	10.2257	9.98442	9.89235	10.1389	9.81939	9.90671	10.5655	9.39825	9.54836	10.075	10.3637	9.7015	10.0766	9.42466	9.07252	9.7543	10.0305	9.73062	9.99333	9.5533	9.95682	9.29774	9.93968	9.76535	9.62039	9.74259	9.89966	9.00868	9.68089	9.92392	10.8693	9.87734	10.1737	9.68194	9.87148	9.78226	10.2769	9.84481	10.1042	9.62259	10.5132
7892967	8.79009	8.92562	9.17374	9.33328	8.99286	8.93184	9.15289	9.36571	9.20492	6.97414	8.53378	8.62684	9.53976	9.03188	9.36165	9.20004	9.30235	8.97886	9.35281	9.2614	9.70614	8.58678	9.39328	9.51511	9.20817	8.67479	9.39506	8.5822	8.95298	8.987	9.17303	9.00575	8.20856	9.17088	9.49767	9.61123	9.11846	8.80525	9.64374	9.08497	9.01048	8.34238	8.57954	7.73486	4.90428	7.25828	9.437	8.81927	7.9839
7892968	7.41694	7.77138	7.81466	7.66067	7.77741	7.93813	7.74572	7.89999	8.64743	7.46363	9.42867	8.61044	8.22376	8.65015	8.57266	8.22382	8.50797	8.04085	7.90795	7.83665	8.68995	8.0528	7.64712	7.88127	7.89303	7.66152	7.98479	7.95015	8.22536	7.78137	7.75439	7.96108	7.19431	7.87694	7.898	7.52156	7.90167	8.11899	8.38266	8.04024	8.23863	7.65843	7.62345	7.5739	8.45528	8.08469	7.70264	8.16542	8.1416
7892969	11.8732	11.8815	12.0947	12.0507	11.9339	11.6607	11.9687	11.8605	11.8674	11.9022	11.6804	11.6339	11.9194	11.4446	11.6717	11.9473	12.2823	12.0914	11.9213	12.0369	11.7942	11.8551	11.9847	11.9871	11.8083	11.7051	12.1864	12.0182	11.8979	11.8206	11.8365	11.9262	11.833	11.8421	12.0193	12.1909	12.0043	11.9016	11.8021	11.8682	11.8342	11.5423	11.9254	11.5253	11.553	11.644	11.9743	11.8817	11.6733
7892970	3.93408	3.36158	3.69025	4.0854	3.52262	3.44412	3.77807	3.99581	3.51779	4.19361	3.83086	3.65854	3.72737	3.35236	3.36458	3.40428	3.75282	3.46731	3.44807	3.37432	3.49287	3.28441	3.49172	3.37514	3.74717	3.59635	3.84262	3.87028	4.15223	3.53473	4.03405	3.60363	3.91128	3.16815	3.40265	3.44265	3.72302	3.56531	3.47249	3.6755	3.94144	3.64544	3.7576	3.92178	4.05842	3.72539	3.48344	4.02156	3.70578
7892971	3.12216	3.13921	3.13681	3.16018	3.13267	3.13098	3.14745	3.20095	3.27487	3.22952	3.26636	3.20081	3.13702	3.1439	3.19352	3.20424	3.28421	3.21026	3.11527	3.09764	3.2414	3.15091	3.12698	3.12448	3.11672	3.12226	3.0966	3.13808	3.13546	3.08477	3.10448	3.1178	3.08787	3.09954	3.05293	3.15856	3.11264	3.15262	3.12024	3.12926	3.22053	3.12917	3.10834	3.17948	3.23287	3.23112	3.14691	3.17325	3.19036
7892972	11.4193	11.3751	11.3719	11.7314	11.3648	11.3746	11.6237	10.5588	10.9678	9.82649	11.0641	10.9469	11.1814	11.2297	11.3658	11.1639	11.1507	10.8067	11.4189	11.0993	10.8424	10.9571	10.9285	11.2072	11.4049	11.0536	11.6047	10.8733	11.0671	11.3535	10.8715	11.4613	9.60339	11.0138	11.752	10.9983	11.4452	11.0296	11.1876	11.5109	10.8602	9.87691	10.0377	9.35919	9.93679	9.29956	10.5583	10.0678	10.3702
7892973	4.57683	5.18644	5.28801	4.856	4.48171	5.16149	4.94493	3.89609	4.40078	4.70064	4.76375	4.34979	4.67426	4.20822	4.75563	4.16608	4.32433	4.36001	4.67139	4.14719	5.21332	5.21701	4.15529	4.43378	4.92214	4.88921	4.36357	4.90328	4.41374	4.4133	4.50642	4.71678	5.03814	4.77762	5.23635	5.26376	4.68946	5.29015	4.30865	4.56126	4.53306	5.05713	4.32293	5.77809	4.23	4.98018	4.77216	4.35678	4.95832
7892974	5.4658	5.67866	5.71506	5.57688	5.8942	5.34604	5.62341	5.48183	6.3824	5.29072	5.02498	5.05799	5.24572	3.93944	5.83948	4.95308	6.46175	5.84187	5.66173	4.97651	5.97606	5.2625	5.66565	5.45365	5.34624	5.17663	6.46167	5.84875	5.16575	5.16015	5.41725	5.21898	6.42662	4.82896	5.82843	5.33436	5.62802	5.34554	5.6846	5.52904	5.92923	5.64525	5.06447	5.19139	5.6762	4.61935	6.23157	5.64949	5.96757
7892975	3.92916	3.75998	3.69447	4.5005	3.44591	3.48682	3.60169	3.51493	3.6621	3.59836	3.25218	3.39647	3.47433	3.39871	4.17362	3.53379	3.55744	3.3321	3.99271	3.54895	3.74578	3.28454	3.47047	3.95919	3.24985	3.29867	3.72216	3.83007	3.52931	3.56311	3.54175	3.54663	3.14051	3.35913	4.29042	3.68985	3.58133	3.5671	4.19403	3.43046	3.28623	3.19427	3.12968	3.48037	3.14786	3.21828	3.17928	3.49559	3.07127
7892976	3.45326	3.601	3.49357	3.39265	3.60781	3.58483	3.47524	4.00609	4.65181	3.25725	3.40018	3.27317	4.15	3.37822	3.94213	3.76554	3.89803	3.83678	4.01061	4.47999	4.05208	3.58495	3.59966	4.10286	3.48964	3.41055	4.11797	3.46629	3.51432	3.68188	3.56208	3.84764	3.17054	3.45788	3.90659	3.79124	3.9924	3.81245	4.01896	3.37644	3.33632	3.11807	3.30537	3.30679	3.19066	3.46531	3.01491	3.36159	3.02768
7892977	11.0905	10.9448	10.7886	11.1557	11.1084	11.3008	11.5158	10.3845	11.1868	10.6926	11.0666	10.5864	10.968	11.8339	11.1236	10.703	10.7912	10.8855	10.7038	11.1402	10.7957	10.7322	10.8457	10.9993	11.5391	10.788	11.217	10.3489	11.1834	10.7642	11.3452	10.83	10.6149	10.9305	10.848	11.7188	11.0086	10.9173	11.612	11.0842	10.9596	10.6031	11.4857	10.0445	10.6173	10.0369	10.851	10.7071	10.4161
7892978	9.10741	9.02935	9.83135	9.41052	9.6696	8.7489	8.90529	9.43432	9.40122	8.51103	7.47181	8.29514	9.33239	8.37003	8.63126	9.71377	10.4501	9.39961	8.56008	8.99018	9.1834	9.38633	9.52941	9.46348	8.92951	9.64361	8.92077	9.77722	9.68256	9.08243	9.64344	9.49466	6.40115	9.16631	7.65111	9.44939	9.30273	8.81684	8.96096	9.06842	9.01245	9.42374	8.22722	7.40135	7.54274	7.99047	8.7745	8.39137	7.67068
7892979	9.82642	9.82265	9.73488	9.84143	9.83024	9.8277	9.82273	9.23706	9.76763	8.88233	9.15765	9.26139	9.83884	9.54752	9.72202	9.4154	9.12239	9.69087	9.67452	9.39923	10.0342	9.31856	9.38272	9.69561	9.66631	9.30436	9.7305	9.54497	9.71486	9.81874	9.23934	9.52099	8.42083	9.34157	10.1015	10.0316	9.48425	9.55173	9.55793	9.4034	9.70806	8.96249	8.84232	8.21369	8.1983	8.60555	8.79426	9.32297	8.88085
7892980	5.96875	5.82527	5.9758	6.19812	6.21786	5.23045	6.97345	5.82586	6.60584	5.78215	5.85127	5.63382	5.8314	5.64419	7.15038	6.05022	6.89985	6.5745	5.93639	5.86698	6.64344	5.73906	5.39835	6.34649	5.53242	5.63492	6.17772	6.06939	6.66154	5.93821	6.54038	5.82408	5.7687	5.99793	6.0647	7.9769	6.04402	5.65043	7.39296	6.49787	6.67162	5.99716	5.98796	5.12319	6.23343	4.70356	6.63343	5.30567	6.09068
7892981	10.0676	9.91864	9.82422	9.77439	10.114	9.96313	10.1603	9.04661	9.90394	9.28741	9.44766	9.90112	10.185	9.96928	10.3179	9.60629	8.92875	9.79267	10.1754	9.53186	9.9662	9.72394	9.88622	10.0756	9.56181	9.97039	9.53461	9.87692	10.363	9.79334	9.84548	9.97502	8.2285	9.74757	9.98749	9.88259	9.65037	9.59389	10.422	9.8723	9.59857	8.63968	8.81247	8.83624	8.62486	8.89671	9.70694	9.13814	8.5037
7892982	6.45677	5.6766	5.94415	5.3293	5.44955	5.4164	4.09553	3.95376	5.37879	3.44285	3.26698	4.11365	3.99842	3.29785	4.76164	5.3475	5.09368	4.95776	3.23587	3.56231	4.32373	4.46847	4.92887	5.25555	3.68754	4.38649	4.28648	4.63542	3.90104	5.18821	3.74886	5.02277	3.44074	4.57561	4.64853	3.93828	4.32853	4.21319	5.12409	4.12595	4.08901	3.02965	3.20309	3.5812	3.18071	4.11192	3.95153	3.36462	3.81985
7892983	11.2237	11.0774	11.2045	10.9702	11.2629	11.24	11.2739	11.0339	11.5296	11.4075	11.2204	11.3489	11.2761	11.0544	11.2915	11.2213	11.0385	11.3568	11.3287	11.3762	11.5457	11.0785	11.3885	11.0227	11.1829	11.074	10.9222	11.1854	11.2737	11.0991	11.4768	11.0541	11.5567	11.4213	11.1683	11.1286	11.3336	11.3858	11.1125	11.3597	11.505	11.4935	11.4849	11.3306	11.5326	11.5226	11.4491	11.6454	11.8768
7892984	6.90173	6.70528	6.40169	6.82021	6.82594	6.16495	6.35536	7.55451	6.40049	7.22719	7.02595	6.48159	6.89367	6.29922	7.17099	7.08973	7.76382	6.37816	6.72887	6.83867	7.28097	6.18613	6.739	6.86747	6.60752	6.51576	6.93989	6.86254	7.01426	6.54311	6.47134	6.61463	6.80632	6.48909	7.2253	8.12871	6.83479	6.5849	7.45778	6.31617	7.28082	7.06506	6.6432	7.73993	6.90134	7.09782	6.57166	6.93659	7.84209
7892985	5.7317	5.54142	6.47355	5.51941	6.0354	5.46006	5.99483	4.07844	4.54708	4.77933	6.02541	5.34893	5.73587	5.30733	5.46382	4.96359	4.8929	5.61285	5.12902	5.99203	4.95699	5.56582	5.67834	5.70767	5.33927	5.4727	5.45302	5.91881	5.68648	5.68011	5.8083	5.36615	5.57448	5.83631	5.81792	5.54655	5.76408	5.46071	5.93287	5.66173	6.33569	5.81327	5.02123	4.87766	4.46807	5.61605	5.58892	5.5371	5.94475
7892986	12.1186	12.0842	12.1364	12.1523	12.0979	12.3023	12.3436	12.1883	12.5902	12.4646	12.6465	12.5081	12.4894	12.7865	12.488	12.3794	12.4942	12.5371	12.2877	12.4412	12.4799	12.3682	12.4174	12.423	12.6096	12.394	12.4035	11.9451	12.1263	12.2749	12.5469	12.2667	12.7167	12.394	12.4095	12.9183	12.4278	12.3186	12.5962	12.5042	12.6967	12.4631	12.7756	12.4507	12.7797	12.196	12.7432	12.3784	12.8786
7892987	12.5098	12.4989	12.7143	12.6156	12.5827	12.4508	12.6362	12.549	12.4336	12.2342	12.2178	12.2565	12.5348	12.2506	12.4419	12.4576	12.3922	12.5907	12.4983	12.6472	12.2003	12.5859	12.5461	12.6028	12.537	12.3939	12.7313	12.477	12.466	12.5162	12.5334	12.6205	12.0523	12.5227	12.6372	12.5482	12.5187	12.3724	12.5423	12.4784	12.5523	12.413	12.2742	11.7984	12.0693	12.3857	12.2882	12.2532	11.8839
7892988	3.5145	3.32595	3.16811	3.28359	3.38168	3.20018	3.10446	3.30027	3.43747	3.13478	3.29132	3.6541	3.25959	3.32458	3.27163	3.25168	3.4282	3.31022	3.42744	3.30346	3.39362	3.27956	3.34406	3.35933	3.13151	3.22697	3.20727	3.04147	3.25823	3.24098	3.17724	3.12788	3.239	3.36707	3.25151	3.33791	3.43574	3.41742	3.379	3.22133	3.25257	3.14035	3.2656	3.2927	3.09859	3.39553	3.19536	3.27946	3.38826
7892989	7.06054	6.66541	6.66226	7.0457	6.93137	6.91098	6.73171	7.2422	6.92245	7.33142	7.3756	6.78634	6.43782	6.53053	6.44786	7.20625	7.88263	6.99403	6.86034	6.62023	7.14556	6.80508	7.02916	6.47308	6.70877	6.71703	6.85996	6.60352	6.51178	6.55856	6.74009	6.73333	7.21131	7.04088	6.26901	7.39127	6.87359	6.43806	6.63592	6.40224	6.65039	6.98756	6.68405	7.54008	7.66862	7.05288	7.35485	6.74242	8.02067
7892990	6.79107	6.26566	7.06657	6.93742	6.60609	6.88877	5.83729	9.44154	6.22661	4.79543	5.00759	5.54021	7.00459	4.97178	5.96143	7.20649	7.9143	6.60331	6.60609	7.05556	6.65516	7.33439	8.08703	6.87054	6.21347	6.42707	7.04385	7.30577	6.55191	7.15501	6.63277	7.78952	4.37296	6.27767	6.88104	7.39428	6.74915	7.34203	7.70867	6.58814	6.24822	5.52183	5.34111	4.15435	4.19524	4.0274	4.84567	5.36933	5.72282
7892991	9.63259	9.72471	9.83549	9.93756	9.71502	9.25134	9.5123	9.61967	9.21855	9.85955	8.89926	8.95407	9.24716	8.95544	9.5612	9.63532	9.39497	9.76577	9.41939	9.59527	8.6681	9.58732	9.73012	9.91835	9.5184	9.31136	9.5963	9.54546	9.44293	9.73536	9.49303	9.63586	8.93798	9.50024	9.55859	9.77052	9.52031	9.3631	9.48158	9.59636	9.46145	9.21913	9.15754	9.21014	8.78291	9.4116	9.41612	9.63919	8.84844
7892992	12.8267	12.8204	12.9939	12.7317	12.8881	12.8049	12.8367	12.8446	12.797	12.9764	12.6526	12.6572	12.6944	12.2981	12.8396	12.8088	13.1182	12.8629	12.8313	12.9444	12.8034	12.6926	12.8468	12.9307	12.9205	12.7262	12.8542	12.8906	12.7909	12.8233	12.9059	12.6676	13.0252	12.7848	12.9911	13.0331	12.8121	12.7477	12.6716	12.7449	12.8168	12.7985	13.119	12.8816	12.7994	12.7295	13.0381	12.8937	12.881
7892993	11.1261	11.4552	11.2325	11.3057	11.2658	11.0005	11.0911	11.1362	11.0191	9.1326	10.1145	10.9559	11.1659	11.1976	11.1214	11.4275	11.3158	11.0658	11.1901	11.1658	11.0325	11.2231	11.3863	11.6486	11.1627	11.3291	11.4509	11.1793	10.9612	11.3949	11.0788	11.202	9.61473	11.1877	11.2952	11.0645	11.2447	10.7505	11.018	11.0969	10.628	10.3311	10.1006	10.0704	9.90061	9.86807	10.5114	10.3296	9.99143
7892994	3.19569	3.22016	3.35392	3.52909	3.36352	3.28985	3.24696	3.35335	3.35263	3.37044	3.29873	3.21042	3.39848	3.18455	3.47448	3.5967	3.35587	3.23078	3.33292	3.391	3.93177	3.3277	3.09936	3.2195	3.19549	3.10242	3.34386	3.49046	3.4002	3.13921	3.10993	3.54607	3.22917	3.37556	3.40205	3.77605	3.19206	3.22316	3.67382	3.21491	3.23502	3.23828	3.31242	3.33472	3.38739	3.06286	3.30294	3.20777	2.9926
7892995	3.24047	3.65769	3.26794	3.43456	3.53486	3.33139	3.35554	3.11168	3.06315	3.05929	3.63466	3.22428	3.40191	3.06076	3.19271	3.39617	3.12008	3.27631	3.61687	3.24576	3.40855	3.22676	3.34411	3.10772	3.074	3.04717	3.47612	3.23279	3.26887	3.55657	3.1308	3.21927	3.0059	3.55946	3.32737	3.13633	3.2783	3.498	3.55504	3.06574	3.30952	3.1579	3.0546	2.97763	3.20748	3.29696	3.10329	3.03581	3.02815
7892996	7.98461	7.91176	8.03765	7.78368	7.76802	7.71823	8.04798	8.44898	8.07414	7.98068	7.05625	7.92072	8.10931	7.98034	7.64357	8.0015	8.32312	7.81681	7.95733	7.95361	7.86046	8.23652	8.25809	7.8285	7.93219	8.17546	8.07603	8.11596	7.92476	8.12365	8.07986	7.88745	8.29933	8.20098	7.99378	7.99176	7.6007	7.83237	7.85117	7.96078	8.2206	8.05951	8.2023	8.13059	8.16402	8.44061	7.73871	7.60799	8.53782
7892997	5.10719	4.62818	4.6905	4.91911	4.31636	4.69977	4.80901	4.92609	4.96281	4.46993	4.10337	4.09732	4.22415	4.19529	4.57857	4.24356	5.89175	4.43689	3.97573	3.74338	4.5739	4.18733	4.31472	4.24168	3.94176	4.36435	4.61151	4.46701	4.13509	4.01578	3.69715	4.29301	4.10032	4.04561	4.28063	4.23835	4.31482	4.22715	4.13126	4.07965	4.74926	3.8339	4.34437	3.68929	4.69004	4.35392	4.11826	4.23423	4.61017
7892998	8.80547	8.85538	8.82095	8.74173	8.77473	8.45222	8.70133	8.72803	8.5883	8.26587	7.32887	8.10503	8.59623	7.7021	8.1282	8.61456	8.60421	8.82359	8.60618	8.6015	8.69551	8.41025	8.89421	8.90598	8.75375	8.28412	8.19036	8.24916	8.56097	8.48651	9.08174	8.02832	7.73954	8.74591	8.92501	9.6214	8.46168	8.66827	9.26067	8.70287	8.91388	8.48046	9.10639	7.99324	8.29064	8.38619	8.45141	8.31967	8.48175
7892999	5.09421	4.84842	4.91094	3.86314	5.04518	4.20415	4.92716	4.15097	4.53146	4.5871	4.84347	5.17237	4.30264	5.17874	4.96877	4.8863	4.87971	5.66851	4.97815	5.06531	4.80946	4.63658	4.02326	4.66796	4.08084	3.66328	4.13241	5.10879	4.28045	4.87145	4.75779	5.20042	5.15326	4.85998	4.78279	5.14718	5.29947	4.64948	4.07917	5.73055	4.88652	4.64478	4.93497	5.6206	5.00181	5.51022	4.37636	4.97313	5.56493
7893000	7.057	6.97991	7.19892	7.41207	7.44886	6.81385	7.43184	5.7233	6.63829	7.47667	7.33631	6.82091	6.42428	6.22733	6.50812	5.42774	6.3056	6.28063	6.58501	6.60291	5.53964	7.10531	7.10978	7.06761	6.69218	6.9467	6.76698	7.21748	7.05433	7.03145	7.01259	6.87903	7.19949	6.5946	7.13511	6.33215	6.70003	6.44767	6.09602	7.07214	6.95832	7.3362	6.43053	7.90305	6.85432	6.79309	6.84351	7.08448	7.27437
7893001	9.89118	9.82797	9.73481	9.70548	9.76479	9.78221	10.1562	9.62841	9.39921	8.00771	9.39016	9.13529	9.77952	9.60082	10.0945	9.66667	8.53841	9.31647	9.93207	9.28338	9.20113	9.92288	9.77837	10.2046	9.90902	9.57741	10.1931	9.49369	9.69535	9.83511	9.47153	9.83494	6.25062	9.33964	9.72643	9.58651	9.53975	9.57005	9.328	9.55085	9.48583	8.66811	7.49965	6.47514	7.41208	7.44522	8.73413	8.57699	7.94497
7893002	11.2307	11.2186	11.2427	11.4224	11.2191	11.1075	11.261	11.687	11.636	11.4565	11.396	11.1013	11.5099	11.3619	11.4037	11.4654	11.5002	11.5345	11.0707	11.5254	11.5524	11.1781	11.5197	11.4129	11.3025	11.1971	11.5349	11.4309	11.3229	11.4202	11.7767	11.3959	11.5299	11.3673	11.7757	11.5019	11.5159	11.421	11.6565	11.61	11.6798	11.1875	11.1895	11.3731	11.2787	11.341	11.4098	11.5399	11.702
7893003	5.13736	5.26639	5.73339	4.97	5.06392	4.78313	4.85331	5.7936	5.79689	5.63139	4.86263	5.31492	5.79894	5.39536	5.13756	5.26831	5.57891	5.7895	4.69908	5.35568	5.46187	5.27328	5.30333	5.32721	5.86631	5.67524	5.22516	5.69622	5.10856	5.29586	5.57463	5.29586	5.90982	6.1248	5.67468	5.64398	5.27938	5.07711	5.55038	5.10506	5.32407	5.66781	5.59486	6.67551	5.88327	5.57648	5.79351	5.64684	6.70175
7893004	7.15258	7.57349	7.16805	7.13599	7.08588	6.31514	7.90615	6.1411	7.69513	5.23797	5.7006	5.50199	7.4074	6.87577	7.06031	6.89635	6.83672	7.13733	7.51369	7.48674	7.4728	6.76233	7.20147	7.66236	7.55579	6.94978	8.33808	7.2477	7.33112	7.183	6.93587	7.16181	4.72296	6.51709	7.91291	8.12632	7.04152	6.8202	7.76774	7.2603	7.49919	5.93493	6.22351	4.6325	4.92592	5.25402	6.25025	5.35352	6.98107
7893005	3.41799	3.12041	3.45663	3.42582	3.24761	3.31035	3.33267	3.41303	3.20677	3.49401	3.35038	3.40327	3.20618	3.50772	3.47351	3.31685	4.14828	3.6357	3.03527	3.36782	3.09909	3.27479	3.15593	2.92762	3.23872	3.11166	3.66034	3.12601	3.51133	3.15656	3.71686	2.98295	3.39992	2.98634	3.22651	3.12492	3.32039	3.32399	2.94313	3.25183	3.04381	3.21983	3.6986	2.95772	2.90756	3.25618	2.90189	3.0996	2.82442
7893006	5.6547	5.77645	6.30324	5.77536	5.78606	5.10582	5.78446	6.4648	6.77004	6.43588	6.11034	5.35691	6.0005	5.26721	5.91724	5.40596	6.00275	5.40385	5.79683	5.52547	6.03081	5.37287	5.57324	5.60967	5.81761	5.19144	6.44429	5.88406	6.17068	5.46365	5.86846	5.88365	5.67344	4.99631	5.90712	6.22305	5.16044	5.9641	6.25057	5.91621	5.93479	5.85834	6.01072	5.92516	6.28403	5.63852	5.50248	5.25231	6.38681
7893007	8.65918	8.60112	8.31899	8.56253	8.61798	8.38574	8.56634	7.98924	8.62615	7.23762	6.95164	7.58507	7.62146	7.27924	8.34825	8.4687	8.74244	7.99707	8.2918	8.25422	8.74259	7.07374	7.54838	7.89438	7.68565	7.8961	7.74939	8.44532	8.56029	8.33831	7.86128	8.2113	6.70488	7.9328	8.35382	8.34947	8.24567	7.97021	8.04755	8.18494	7.75056	7.60623	7.7252	7.24252	5.96043	5.64324	7.82069	7.7697	6.37515
7893008	5.88591	6.23061	5.93134	5.72826	5.67079	6.03741	5.53088	5.85418	5.24554	5.75842	5.31234	5.46269	5.45622	5.39879	5.50737	5.28569	5.52595	5.32582	5.47139	5.00974	5.27439	5.67199	5.52499	5.03176	5.32974	5.39494	5.09571	5.96934	5.86452	5.68098	5.2519	5.31652	6.05821	5.51932	5.6489	5.37033	5.76066	5.68053	5.88286	5.25473	5.27749	5.86762	5.52151	5.31749	6.70593	6.10557	5.90402	5.64714	5.97757
7893009	3.83196	4.2188	4.47897	4.3111	3.93295	4.42843	3.65532	4.51064	3.55806	3.7645	3.67679	3.62548	4.04951	4.0562	4.03935	4.29591	3.90691	4.09164	3.8579	3.91249	3.65479	3.66778	4.02326	4.10606	4.02965	3.94831	4.27999	3.90386	3.869	3.97542	3.80653	3.77633	3.56151	3.8294	3.87177	4.22698	4.01115	4.11545	4.01301	4.39725	4.11236	3.8721	3.5688	4.06614	3.69953	3.26523	3.67286	3.99303	3.55976
7893010	6.60301	6.53537	6.2772	6.46553	6.76043	5.8285	6.37623	6.74187	6.27146	5.91985	6.22215	6.4923	6.83796	6.11917	6.6432	6.38815	6.83324	5.95636	6.74351	6.11112	6.97025	6.19285	6.49633	6.46721	6.52669	6.27543	6.85519	6.39798	5.85523	6.37288	6.55139	6.37555	6.07307	6.2049	6.61256	6.28057	6.2265	6.15261	6.77838	6.41939	5.67744	6.25882	6.42233	5.65706	6.49386	5.41975	6.11129	6.14613	6.20712
7893011	5.90119	5.83943	5.71959	6.21429	5.92797	5.73523	6.0192	5.96393	6.10288	6.383	6.56923	5.96093	6.05052	5.61504	6.29312	6.34554	6.33631	6.02649	5.92796	5.74397	6.23515	5.95177	6.09819	5.9958	6.38101	6.08134	6.25154	5.97625	5.82769	6.10474	6.24623	6.19783	6.71595	6.16193	6.11786	6.51664	6.11952	6.09112	6.04943	6.12578	6.02202	6.11662	6.08582	6.0558	6.21116	6.0758	6.29338	5.95069	6.59109
7893012	10.5053	10.2301	10.8612	10.3322	10.6365	10.4975	10.4854	10.783	10.5375	10.1246	10.2754	10.3452	10.6506	10.3743	10.5131	10.2003	10.2656	10.3805	10.5652	10.585	10.6706	10.4231	10.6077	10.4377	10.4371	10.3787	10.5125	10.5471	10.5136	10.2786	10.5106	10.4482	9.46435	10.3543	10.1949	10.1805	10.1776	10.3053	10.4017	10.5	10.3829	10.1445	10.0581	9.65827	9.8348	9.99747	10.2044	10.2998	10.322
7893013	6.12182	6.13263	6.59851	6.07599	6.61121	6.50129	6.4967	5.0302	5.43367	5.84142	5.26067	4.08888	5.42873	5.09218	5.38903	5.31442	5.22683	5.28052	5.98102	5.07695	4.71482	4.95884	5.59985	5.12629	5.38116	5.59838	5.30353	6.31313	5.92448	5.96873	5.9326	5.36843	6.04405	4.60034	5.77499	5.40919	5.67842	5.31838	5.72082	5.72832	5.9211	5.4854	5.50315	6.30558	6.40337	5.39408	5.26208	6.01489	5.46985
7893014	6.5364	6.91446	6.17009	6.79104	6.56823	5.95541	5.99885	5.94971	6.19271	5.05247	4.19282	5.29256	5.96045	5.54756	6.37107	5.8649	6.1339	6.48749	6.26145	6.39752	4.27795	5.46042	6.00543	7.06077	6.40678	5.38352	5.68532	5.86228	6.33257	6.40978	5.52125	6.35564	3.8414	5.58364	6.25888	5.8634	5.79548	5.54617	6.36179	5.89949	5.49485	4.61236	4.97728	3.71503	4.38203	5.17336	4.72697	5.72522	4.05652
7893015	11.5083	11.3354	11.4861	11.4535	11.5906	11.5469	11.6261	11.5613	11.0488	11.7674	11.5313	11.4176	11.4204	11.4396	11.6088	11.1806	10.8454	11.4811	11.2478	11.5407	10.8463	11.6215	11.7672	11.6811	11.6583	11.9065	11.7831	11.3594	11.5601	11.6785	11.8738	11.572	11.8433	11.7366	11.6205	11.3707	11.5298	11.4918	11.6067	11.3124	11.1586	11.4895	12.0161	11.739	11.5411	11.6595	11.72	11.4622	11.6837
7893016	5.49789	4.91062	5.42901	4.86402	5.0339	4.95168	5.01505	5.66637	5.85684	6.22216	5.2512	5.09052	4.83085	5.29671	5.47089	5.19159	5.95259	5.13669	5.18899	4.77138	5.25097	5.28079	4.98139	5.08866	5.10594	4.43293	4.63816	4.98996	4.94513	5.01844	5.06826	4.94424	5.38179	5.39907	5.02303	4.93937	4.97566	5.15777	5.10427	5.3755	4.92444	5.03875	5.63769	5.39965	5.65582	5.1303	5.35788	5.22409	4.9389
7893017	5.87949	5.94393	6.0352	6.05681	6.00624	5.97787	5.71097	5.9631	6.2347	5.6349	5.81506	5.97724	5.37042	5.66641	5.69511	5.64007	5.80703	5.98972	5.45085	5.6388	6.05899	6.01292	5.62199	5.89554	5.72155	5.96684	5.58738	6.0669	5.70801	5.88721	5.72233	5.88007	6.17936	5.56626	5.81208	5.90934	5.71726	5.95953	5.8556	5.52275	5.98079	6.12024	5.56869	5.43623	5.70953	5.82959	5.65223	5.51707	5.85843
7893018	4.72352	4.85593	4.82727	4.65743	5.69889	5.48102	5.306	5.37984	5.51473	5.62431	5.06487	5.24046	5.0427	4.18198	4.97743	5.29262	5.49728	4.58264	5.05196	4.9256	6.11702	5.2371	4.86431	4.08106	5.13426	5.05559	5.20833	5.05996	5.58739	5.47578	6.07253	5.39656	5.49167	4.53059	5.22703	5.00864	5.10235	5.47012	5.7884	6.16753	5.11534	4.78104	4.52817	4.97009	5.02785	5.1477	4.27624	5.72105	5.81167
7893019	7.21583	7.63266	7.03408	7.14766	7.51823	7.17967	6.81049	8.05474	7.16042	6.57144	6.14952	6.73243	6.89864	6.18342	6.51934	7.24897	7.88111	7.50091	7.16739	7.00799	7.3296	6.86607	7.10171	7.47193	7.31354	6.50005	6.81269	6.72888	6.95135	6.83384	6.22116	7.45643	5.02295	6.42669	6.94898	7.1911	6.90152	6.46271	7.16383	7.06784	6.18817	6.36832	6.22975	5.5869	5.91476	7.13361	6.55701	6.67021	5.30378
7893021	5.61936	5.67136	5.48099	5.62088	5.18078	5.72354	5.31982	5.22797	4.41004	6.59369	6.22204	4.90069	5.95642	5.44214	5.33083	5.34227	4.89463	4.91938	5.15767	5.44253	4.87109	5.86344	6.02916	5.44826	5.64925	6.28294	5.19019	5.81525	5.55146	5.15521	5.25077	5.31309	5.63934	6.09491	5.20695	5.02777	5.42335	5.28916	5.48216	5.29803	5.45952	6.43675	5.2418	6.53593	5.9985	6.46151	5.91312	5.57429	6.26674
7893022	5.17106	5.15279	5.11114	5.44523	5.35631	4.56797	5.26758	5.59642	5.46558	5.72791	4.53798	5.45104	5.23552	4.95528	5.51014	4.64042	5.5211	4.98679	4.83072	4.48556	4.76095	4.20722	4.3184	4.80952	4.46943	4.89063	5.0062	5.32246	4.83215	4.5675	5.34438	4.23273	5.75578	4.46567	5.38916	4.86565	5.20924	4.86044	4.92364	4.77452	4.90333	5.47645	5.05776	5.24211	6.26996	5.28132	5.54414	4.52914	6.28397
7893023	9.45641	9.24992	9.18571	9.88103	9.47811	9.50995	9.8575	8.8047	10.6766	9.08889	9.58914	9.32396	9.60371	9.86481	10.2293	9.42683	9.76101	9.64991	9.81579	9.90614	9.96642	9.44367	9.63547	9.86393	10.1816	9.58304	9.65843	8.85299	9.51363	9.68764	10.0188	9.44105	8.54115	9.61666	10.1644	10.8443	9.7963	9.43425	10.5198	10.2254	9.46604	8.4472	9.14239	7.8843	8.72934	8.36149	9.04225	9.10417	8.61962
7893024	5.7148	5.48736	4.78162	5.30008	5.50279	5.18911	5.13876	5.63733	4.97447	5.5967	5.44127	4.98391	4.88697	5.48596	4.93927	5.54114	5.40969	4.65688	4.47393	4.68393	5.18387	4.97709	5.16454	4.76761	4.79936	4.54635	4.79457	5.84419	4.84896	4.95077	5.05332	5.24419	5.52108	5.12172	4.6163	4.82283	4.84409	4.7778	4.79851	4.89766	5.01323	5.33087	5.34261	5.22906	5.76323	5.87305	4.95909	4.95917	4.67162
7893025	7.03598	6.48302	7.14946	7.15507	7.00267	7.23917	7.1754	7.63591	7.12536	5.94837	6.43851	6.9762	7.15171	7.44116	7.03413	7.16674	7.69666	7.38196	7.51112	7.02	7.34607	7.1504	7.43581	7.15665	6.98948	6.93884	7.29732	7.61441	7.06605	7.20778	6.41002	7.83518	7.22863	7.16588	7.18754	7.2422	7.12184	7.12238	6.79968	6.84215	7.11317	7.25704	6.74289	7.22764	6.63449	7.34498	7.36461	7.26144	7.44831
7893026	7.20855	7.15601	7.28864	6.98118	7.1816	7.05025	7.18737	7.63136	7.17663	7.83791	7.79945	7.65997	7.15662	7.48405	7.24004	7.45785	7.37195	7.0526	7.00611	6.94275	7.04486	7.74626	7.41159	6.95701	7.25091	7.4665	6.97634	7.55408	7.18366	7.26715	7.33309	7.1505	8.02086	7.40945	6.86696	6.77122	7.27064	7.39534	7.03456	7.1816	7.12564	7.6427	7.60633	7.99574	8.0612	7.93835	7.47539	7.40336	7.78303
7893027	5.98812	6.21796	6.42341	6.4078	5.81972	6.40768	6.72112	6.3996	6.0223	6.1493	4.99542	5.89893	5.40722	5.76677	5.90082	5.94349	6.5215	6.26906	6.32737	6.08933	6.30216	6.00287	5.74234	5.97849	6.0536	6.13114	6.86189	6.50898	6.43935	6.13332	6.53921	6.20964	5.98143	6.14317	6.52187	6.40971	6.03106	6.09086	6.416	6.47011	6.14771	4.51198	5.52177	6.24124	4.79192	6.27253	5.94304	5.42178	5.82149
7893028	7.38253	7.35176	7.32009	7.51695	7.02405	6.92595	6.81486	7.10718	7.5526	4.8131	5.26143	5.79302	6.91212	5.61923	6.93465	6.67509	7.67203	7.0507	7.67923	7.11837	5.63596	5.10332	6.27685	7.15778	7.42473	6.7918	7.05448	6.78855	7.17591	6.29046	6.72453	7.2115	3.92847	6.47446	7.4157	7.50153	7.17922	6.67943	7.60352	6.43933	5.43117	4.86941	5.98592	5.03714	5.0726	5.45863	5.67984	6.06634	5.64499
7893029	11.1489	11.1569	11.464	10.9453	11.0833	11.1155	11.3581	10.9429	10.8722	10.8833	11.3557	11.1103	10.9795	10.8195	10.9439	11.0479	10.6877	11.1217	11.0854	10.9068	10.9075	11.1708	11.2324	10.8642	11.0315	11.0712	10.9291	11.4658	11.233	11.0609	11.1487	10.8121	11.4732	10.8943	10.9127	11.0785	11.0903	11.015	10.9349	10.8152	11.1083	11.0597	10.6904	11.2489	11.1621	11.2376	11.0187	10.9791	11.0765
7893030	6.36557	5.54088	6.35949	5.74382	5.9559	5.24771	5.25575	6.60511	5.65233	5.57167	4.64379	5.39597	6.45005	5.34737	5.3315	5.50877	5.55458	6.10702	5.43896	5.884	5.07604	5.83886	5.73176	5.8563	6.06917	5.36212	6.34667	5.78905	5.70851	5.41318	6.09576	5.63982	4.84313	5.40652	5.48312	5.90441	5.65044	5.05812	5.65111	5.86662	5.7745	5.84583	5.38561	5.46022	3.96662	5.64642	5.53692	5.59026	5.82324
7893031	8.91859	8.6865	8.63275	8.83795	8.8218	8.91972	8.73125	9.05603	9.06159	8.3981	8.94411	8.87555	9.43428	9.3188	9.54336	9.07042	9.05427	8.79192	9.37358	8.93236	9.76139	8.91499	9.10591	9.18044	8.87096	8.93082	9.72614	9.0122	9.19771	9.37159	9.73543	9.40649	8.00405	8.54688	9.27192	9.21306	9.09257	9.14666	9.99813	9.13902	8.87599	8.60433	7.67709	7.53378	7.8068	8.06657	8.46775	8.98041	8.76906
7893032	7.57952	7.62081	7.85079	8.27586	7.66843	7.40105	7.46625	8.00645	7.90554	7.19482	7.82247	7.96828	7.65613	7.89643	8.44728	8.32863	8.29085	7.50426	7.31045	7.93481	8.4355	8.29539	8.23054	7.94753	7.75885	7.64526	8.36364	6.89673	7.49993	7.58773	7.62009	8.06829	6.83725	7.79811	7.36105	7.32638	7.71071	7.75585	8.05223	7.72759	7.65639	7.42347	7.82694	6.76093	7.77911	7.58587	7.47778	7.22847	6.91162
7893033	8.96942	8.7668	8.7416	8.91339	9.23093	8.51853	8.7981	9.23425	9.07852	8.31255	6.57	8.61616	8.74719	8.31222	8.61444	9.21775	8.89242	9.25031	9.03196	8.66097	9.00223	8.60374	8.78099	9.02296	8.996	9.05122	8.72385	9.34843	9.05419	8.91379	9.45801	9.21072	9.02487	9.24229	9.30784	8.91365	9.03027	9.30894	8.2166	8.99428	8.90898	9.49879	9.29448	9.00274	9.58986	8.7217	8.89711	9.47829	9.07227
7893034	6.90871	6.87549	6.68359	6.97179	6.85966	7.12352	6.98399	7.09982	7.60434	6.6851	6.51173	7.16491	7.37463	6.1122	7.03533	7.41609	7.67047	7.29469	7.35596	7.2833	7.45378	7.21351	7.39284	7.26841	7.15657	7.12241	7.46738	6.64532	7.07742	7.20875	7.22801	7.16759	6.31787	7.36804	7.63705	7.25145	7.52362	7.38569	7.47542	7.24895	7.36847	7.22309	7.23176	7.42231	6.90368	7.55667	6.28329	7.06549	7.13187
7893035	6.61584	6.21681	5.86683	6.76133	6.45148	6.39241	6.6903	7.08671	6.92513	5.95812	5.84144	6.81959	6.79089	6.02963	6.40395	6.48122	6.45932	6.50173	7.45539	6.59393	6.17491	7.05242	6.6926	6.45346	6.77163	6.81134	6.75227	7.14981	6.62448	6.37096	6.59215	6.97458	7.29582	6.73038	6.86176	7.05948	6.74137	6.77387	7.28758	6.60283	6.43397	6.51427	6.59497	6.46134	6.51765	6.80162	6.467	6.90032	6.67179
7893036	7.92779	8.42835	8.02324	8.10223	7.80708	7.92334	8.31911	8.05375	8.68445	8.59605	8.51245	8.51088	8.59915	8.35478	8.83441	8.30233	8.65656	8.32785	8.72808	7.99876	8.73961	8.10982	8.26928	8.4985	8.20841	8.14208	8.72785	8.25257	8.25369	8.30383	8.83994	8.37994	8.00072	7.85579	8.7064	8.15438	8.36346	8.46368	8.14338	8.18492	8.1251	8.62785	8.10843	8.92549	8.63336	8.26635	8.42306	8.38346	9.22365
7893037	6.65022	6.7859	6.27942	6.63769	6.33516	6.35523	6.81291	6.31486	6.11588	6.78161	7.10985	6.83568	6.25747	6.74371	6.03067	6.44415	7.00501	6.28097	6.24944	5.58968	6.61391	6.74191	6.69623	6.57795	5.95586	6.48414	6.67889	6.8598	5.36723	6.14405	6.60309	6.57284	6.57555	6.63522	6.28486	6.50802	5.99542	6.75195	6.69742	6.87062	6.62895	6.85096	6.48199	7.15973	7.45171	6.53451	5.83955	6.88093	7.31367
7893038	3.29237	4.13021	3.90379	4.03763	3.87654	3.50216	3.64457	3.36517	3.41437	3.86809	3.91873	4.08383	3.34169	3.71136	3.76691	3.58967	4.20317	3.51714	4.10095	3.56944	3.72204	3.71071	3.71099	3.72688	3.44301	3.63197	3.81556	3.62702	3.79584	3.9164	3.60409	3.82598	3.59653	3.87299	3.69419	3.36853	3.56248	3.61443	3.66744	3.83072	4.23068	3.73021	3.28552	3.70973	4.00596	3.75227	3.41367	3.74403	3.79296
7893039	11.4045	11.4428	11.3903	11.1081	11.2494	11.295	11.3906	10.2007	9.65026	11.7664	11.6096	10.2019	10.244	10.7406	10.4721	9.2505	9.11963	10.7861	10.4245	11.1667	9.28529	11.106	11.032	10.748	11.2349	11.2151	11.1997	11.4173	11.493	11.0135	11.1489	10.8711	12.2583	11.0797	11.3704	11.0495	11.0577	11.5705	10.6246	11.0426	11.4593	11.6291	11.3073	11.9969	11.7121	11.5942	11.4258	11.5972	11.7367
7893040	7.54714	7.63759	7.56296	7.71565	7.69685	7.2754	6.63255	9.23904	7.64893	6.25247	6.46485	7.27601	7.57124	6.64648	6.48946	8.06554	8.23665	7.1968	6.99779	7.18028	7.67975	7.76304	8.34301	7.91754	7.16348	7.18008	7.61525	7.21659	7.11648	7.33481	7.12993	7.38609	6.00048	7.09367	7.19916	7.22638	7.01429	6.68222	6.91834	6.9331	6.82791	7.34258	6.58139	6.20999	4.92231	7.21378	6.19587	6.62457	6.4363
7893041	3.72095	3.63876	3.74812	3.76157	3.54593	3.44152	3.6615	3.85679	4.41615	3.48631	3.596	3.71613	3.48637	4.01941	3.47099	3.67914	4.02748	3.98592	3.60417	3.51107	4.083	3.77839	3.35334	3.77392	3.52474	3.48741	3.41417	3.51975	3.53294	3.56761	3.44286	3.54636	3.90762	3.94024	3.33563	3.72853	3.43248	4.09936	3.43272	3.59457	3.41758	3.73724	3.8135	4.10817	3.66958	3.92558	3.59385	3.56193	4.13062
7893042	10.6108	10.6705	10.9144	10.9305	10.6987	10.2798	10.6012	10.9472	10.6255	10.9177	10.5652	10.3852	10.6447	10.285	10.426	10.9007	10.9523	10.8962	10.6503	10.6364	10.3505	10.8708	10.8641	11.0023	10.8607	10.726	10.8196	10.7121	10.5157	10.9271	10.8459	10.8254	10.9202	10.5459	10.7811	10.8963	10.8067	10.6536	10.5265	10.8119	10.302	10.5256	10.8965	10.7066	10.4169	10.6499	10.6093	10.6287	10.7069
7893043	7.13693	7.03065	7.12453	6.7281	7.28717	6.98846	6.29596	6.99942	7.27681	7.33358	5.42887	7.09083	6.66703	6.42979	6.99781	7.61098	7.83381	7.32099	7.07656	6.91111	6.87625	6.84227	6.92667	8.04678	8.44549	6.95219	6.74058	6.81298	6.98427	6.94894	6.75856	6.9891	6.29306	6.93382	6.94153	6.95685	6.63962	6.93541	6.54718	6.91138	6.96505	7.27892	7.07057	6.61087	6.13601	6.82598	6.66627	6.93	6.42053
7893044	3.72895	3.76245	3.35682	3.38966	3.3957	3.26078	3.59068	3.9556	4.18002	3.70229	3.46513	3.58079	3.4597	3.54991	3.36175	3.49866	3.93445	3.51122	3.33659	3.27851	3.97495	3.55739	3.57662	3.4046	3.33866	3.31318	3.68919	3.24022	3.4479	3.4641	3.15692	3.38833	3.47883	3.51162	3.31734	3.57665	3.24744	3.33319	3.59917	3.27011	3.5155	3.11813	3.32041	3.38949	3.42863	3.36925	3.42102	3.55377	3.53604
7893045	3.15637	3.06528	3.16844	3.16321	3.10334	3.1312	3.28705	3.1502	3.27321	3.03649	3.00664	3.28111	3.10438	3.0782	3.0002	3.11535	3.07847	3.04606	3.2488	3.09763	3.25064	3.11126	3.14875	3.33427	3.09676	3.06611	3.04485	3.02138	3.09524	3.13256	3.00981	3.07891	3.11119	3.10742	3.16581	3.27267	3.01086	3.03431	3.25957	2.96292	3.02514	3.22314	3.00528	3.13355	3.07135	3.08715	2.98456	3.04717	3.23805
7893046	4.75667	4.98576	4.92215	5.61536	4.76799	4.71795	4.88982	5.40588	5.39051	4.41506	4.16967	4.12822	4.91254	4.17875	4.55916	4.66603	4.94147	4.65426	4.86338	5.02685	6.07896	4.57994	4.15909	5.3285	4.78152	4.32895	4.67987	4.84073	4.68553	4.47489	4.30762	4.80255	4.33178	4.61191	4.35696	4.77583	4.97353	4.5552	4.25209	4.3523	4.72414	4.34109	4.60402	3.99415	3.45916	4.06064	4.49177	3.93676	4.13203
7893047	6.02379	5.6529	5.78405	6.45669	6.32357	6.44642	5.35211	6.0105	6.45367	6.41121	6.23802	5.67423	6.03088	5.3274	6.09197	6.14811	6.48477	6.59663	6.95911	6.25732	6.4611	5.63734	6.3491	6.06159	5.8201	5.14552	6.69363	6.22816	5.89554	5.55286	5.37721	5.79283	6.02198	5.9693	6.89012	5.94878	6.1485	6.38823	6.27422	5.84325	7.01567	5.85397	5.5575	5.32944	5.05845	5.68953	4.99506	5.8432	4.0472
7893048	7.38622	7.1013	7.54863	7.41187	7.32951	7.19382	7.43724	7.67349	6.86627	7.69142	6.90266	7.1725	6.58391	6.82347	6.62378	7.26427	7.42206	6.85095	6.85592	6.92404	6.59982	7.62143	7.60007	7.09598	7.66238	7.52725	7.45298	7.7789	7.43448	7.40432	7.66133	6.99901	7.97779	7.44232	7.43795	8.03543	6.9536	7.21286	7.41848	7.30775	7.11633	7.22408	6.83669	6.89926	6.4591	7.75109	7.44553	7.29645	6.79192
7893049	4.43896	4.17363	5.22246	5.88205	4.42736	4.83996	4.98886	5.63803	6.46065	4.85152	4.69988	5.26373	4.72916	4.21035	5.20322	5.17358	5.81726	6.55793	4.70199	5.50652	5.31672	5.30048	5.62796	4.83815	5.33937	4.06673	5.73381	4.86143	4.79932	4.80866	5.68586	5.28723	3.81429	4.6203	4.6623	6.22552	5.18401	5.32334	5.09851	5.54435	5.24455	5.1319	4.67903	4.15776	4.81008	4.14107	4.56709	5.23981	5.25946
7893050	10.0407	10.0053	10.0876	9.98479	10.07	10.4771	10.2942	10.4047	10.5746	9.92615	10.4359	10.0787	10.2737	11.0406	10.309	10.2998	10.3524	10.0066	9.14752	10.1482	10.2141	10.1246	10.1949	10.1085	10.4012	9.89165	9.75313	9.68027	9.8797	9.73544	10.0323	10.0109	9.79627	10.1875	9.7725	11.4825	10.1608	9.87095	10.3386	10.1708	10.2619	10.0363	10.8464	9.27979	10.3566	9.4124	10.1592	9.83809	10.6044
7893051	5.31285	4.81659	5.70295	5.46019	6.01754	5.12112	5.39791	4.80725	5.21984	6.38443	5.46865	4.70438	4.33619	4.09787	5.64657	4.47244	4.51627	4.44212	4.24623	4.57632	4.6668	5.74881	5.01562	5.13726	5.24342	5.55063	5.19485	5.62732	5.59975	5.41848	6.32783	5.05759	7.05034	5.8078	5.68209	5.27225	4.90319	5.69842	5.56388	5.54851	6.68551	6.81177	6.00799	6.20654	6.13153	6.37132	5.94958	5.46987	6.56302
7893052	5.38705	5.4951	5.25503	6.30174	5.9329	5.50808	5.52708	5.76204	5.46239	5.33124	4.97045	4.92626	5.59483	4.71572	4.968	5.5246	5.07549	5.22858	5.60714	5.21796	5.88409	5.22662	5.16104	5.63874	5.19119	5.08143	5.23979	4.80633	5.29732	5.54495	5.48318	5.33222	5.09497	5.199	5.22088	5.27432	5.2613	5.3272	4.90956	5.26061	5.10483	5.20834	5.36161	5.10543	5.62311	5.17656	5.43901	4.68648	4.91825
7893053	4.06834	4.39435	4.00201	4.21088	4.14633	3.87165	4.08174	4.5104	4.63869	4.19859	4.96562	4.26158	4.03924	4.30426	4.70897	4.6635	4.90328	4.23462	4.48832	4.20783	4.48456	4.23884	4.10325	4.00213	4.07172	3.84647	4.28812	4.17141	4.20693	4.08054	4.04877	4.22774	4.34412	4.40022	4.51362	4.08227	4.30124	4.62392	4.21227	4.00284	4.12498	4.57159	4.77374	4.45083	4.41777	4.00982	4.49829	4.46	4.26735
7893055	7.98674	7.48682	7.65178	8.25873	7.97023	7.64705	8.35401	8.16214	7.42581	7.29128	6.85236	7.81265	7.94183	6.92738	7.8287	7.93456	8.19584	7.76005	8.49725	8.23876	7.67751	7.58208	7.53048	8.17768	8.09472	7.34507	8.53673	7.86895	7.59596	8.47108	7.81335	7.9791	6.378	7.96736	8.81984	8.30635	7.94155	7.6762	8.72331	7.78204	7.43761	6.46914	7.29253	6.85494	6.06084	6.77247	6.25552	7.02528	7.19827
7893056	5.27508	5.47599	5.57751	5.21321	5.55516	5.88322	5.77032	5.20768	5.61261	5.78424	5.96022	5.70624	5.43897	4.20076	5.25494	5.73639	6.14077	5.91891	5.30672	4.71804	5.36506	5.13826	4.87896	5.59035	5.46578	5.48195	5.73088	5.92841	5.40571	4.68677	5.10646	4.9061	5.63847	4.75798	4.98877	5.85416	5.5468	5.37257	4.46038	4.76054	5.69152	5.8988	4.99858	5.81706	5.85581	6.05153	5.8537	5.49749	5.29331
7893057	3.30855	3.32074	3.24393	3.67145	3.23144	3.23564	3.6018	3.21766	3.44804	3.43512	3.29729	3.33975	3.50964	3.38384	3.33768	3.59317	3.23723	3.56369	3.46444	3.50686	3.55104	3.71439	3.58459	3.66953	3.47832	3.63422	4.00167	3.25752	3.26594	3.50584	3.44571	3.59407	3.27818	3.33692	3.67876	4.01023	3.60428	3.50059	3.70511	3.33108	3.37406	3.34278	3.33596	3.84725	3.47124	3.74624	3.15216	3.45938	3.52123
7893058	10.3948	10.5947	10.3823	10.3981	10.3929	10.5078	10.8666	10.5401	10.4141	10.3055	10.808	9.95916	10.2351	10.4145	10.988	10.3512	10.632	10.2343	10.3257	9.7678	10.4362	10.483	10.2893	10.3412	10.2116	9.95403	10.2941	10.4351	10.4915	10.1048	9.85575	10.341	8.64536	10.1738	10.3279	10.3869	10.4247	10.3091	9.90244	9.98878	10.5634	10.1665	9.66965	9.49439	9.942	9.81334	10.3435	9.98556	10.3061
7893059	6.76585	6.76594	7.03573	6.69409	7.09107	6.87675	6.55414	7.15313	6.07261	7.44046	7.0893	6.91073	6.47226	6.09136	6.43578	6.17613	5.69068	6.02114	6.14541	5.96043	6.40345	6.86226	6.18058	6.02276	6.66374	6.68966	6.25913	6.98336	6.89476	6.97076	6.50709	6.8035	7.36653	6.65301	6.17284	6.3914	6.96917	6.83162	6.21783	6.34691	6.36239	7.61121	7.20833	8.21252	7.50276	7.97622	7.28378	7.0259	6.92346
7893060	4.90161	5.42841	4.41166	4.90533	4.42275	5.09167	4.35182	4.70117	4.82664	5.28442	4.82992	4.81206	4.55894	4.44573	4.88927	4.92047	5.2381	4.76537	4.79973	4.31614	4.77041	4.38535	4.75873	5.03884	4.34257	4.8757	4.9721	4.53499	4.36867	4.99803	4.06223	4.5317	4.77826	4.41422	4.62471	5.43428	4.61314	4.43782	4.59807	4.80684	5.01853	4.55739	4.8508	4.89268	4.77168	5.95999	4.28942	4.79596	5.18303
7893061	11.1461	11.0834	11.0128	11.3564	11.15	10.9	11.2912	10.422	11.7699	11.5783	11.8922	11.6598	11.4189	11.4009	11.9154	11.2428	10.9065	11.3471	11.8626	11.0871	11.6935	11.2361	10.9426	11.2122	11.4227	11.2548	11.421	10.8054	11.2364	11.2816	11.5557	11.3084	11.4504	11.3807	11.8412	11.0021	11.3187	11.6118	11.227	11.5253	11.8676	11.4772	11.3699	11.8147	11.9478	11.5318	11.826	11.5575	12.2424
7893062	4.43676	4.71676	4.42771	4.97552	5.0276	4.27125	4.39791	4.4215	4.45792	5.44946	4.55502	3.9958	4.83187	4.35329	4.99113	5.05121	4.82002	4.71536	4.53665	4.62956	3.66396	4.05261	4.65006	4.32183	4.54865	4.54517	4.75452	3.926	4.33302	4.03615	4.23031	4.82342	4.15436	5.10819	4.46309	4.91619	4.50004	4.65235	4.23355	4.86919	4.5778	4.87331	4.39952	4.25258	4.4219	4.61072	5.15486	3.94536	4.43064
7893063	6.26982	6.0637	6.11255	6.8495	6.41348	5.89075	5.4721	5.39596	7.1224	5.8871	5.88982	6.68661	6.0708	5.81258	6.43419	6.41171	6.94468	6.07707	6.73411	5.95815	7.26684	6.131	5.79511	6.30834	6.388	5.98651	6.51447	5.79682	6.2162	6.025	6.21522	6.11101	6.33622	5.97424	6.44131	6.29703	6.06792	5.99099	5.99101	6.0133	5.81962	5.50796	6.07076	6.05689	5.44188	5.87278	6.44488	6.44534	6.26545
7893064	7.56517	7.73086	7.73607	7.91696	7.8385	7.97793	8.11384	8.58543	8.42467	7.88093	8.3238	7.98065	8.28781	8.46148	8.5543	7.94677	8.26755	8.3814	7.74427	8.34792	8.68184	7.73553	8.2007	8.52817	8.01313	7.64912	8.48005	7.33519	7.91855	8.32728	8.36716	8.0811	7.35803	7.98724	8.57908	7.98876	8.43773	8.0194	8.9424	8.21789	8.21139	7.38358	7.73689	7.43209	7.62238	7.37645	7.46958	7.8855	7.39176
7893065	4.28951	4.39096	3.86899	4.2225	4.37605	3.9169	4.39807	4.03231	4.37944	4.49427	3.69909	3.89774	3.88534	3.7994	4.06814	3.81204	4.37591	3.74375	4.38344	4.02644	4.48887	3.84458	4.09971	4.14332	4.17643	3.80502	4.26506	3.88941	4.70537	4.33397	3.71282	4.85762	4.83179	4.03219	4.2316	5.22726	4.16888	4.0203	4.20424	4.07495	4.4398	3.89645	4.23208	3.92063	4.98853	4.31399	3.86113	4.23823	3.58116
7893066	3.40467	3.28659	3.28442	3.21408	3.28582	3.36107	3.22931	3.35346	3.45549	3.34416	3.45087	3.53237	3.33501	3.08494	3.24456	3.1786	3.40367	3.22726	3.62091	3.03483	3.5864	3.47647	3.3126	3.15721	3.38796	3.25742	3.23392	3.23712	3.66721	3.13826	3.35846	2.98702	3.37347	3.30054	3.23377	3.15049	3.1558	3.2932	3.23092	3.25106	3.3049	3.04351	3.22785	3.24713	3.53795	3.28611	3.46244	3.36928	3.32548
7893067	9.20757	8.76757	9.31888	9.47333	9.24	8.78019	9.28177	9.72397	8.65874	9.01905	8.99762	9.52345	9.18917	9.59308	9.34386	9.64274	9.02956	9.46498	9.30533	9.38058	9.27693	9.52037	9.62937	9.63096	9.49547	9.80131	9.98399	8.77162	9.00841	9.59854	9.5107	9.47762	8.25425	9.47654	9.56233	9.1253	9.42675	9.07847	9.29993	9.47151	8.25546	8.9598	9.28705	7.72644	8.28557	8.50323	9.15506	8.39877	8.81072
7893068	8.61747	8.3369	8.24738	8.45808	8.60332	7.96893	8.49532	8.76769	8.5216	7.8964	7.88158	8.22006	8.44571	7.83388	8.10643	8.75677	8.4623	8.1965	8.53505	8.29572	8.47858	8.8544	8.73008	8.79835	8.67126	8.5664	8.38909	8.3231	8.37905	8.7167	8.39831	8.31707	8.50915	8.65599	8.65384	8.36402	8.26433	8.28414	7.92788	8.30591	8.06047	7.67274	8.20439	7.67916	7.83777	7.78987	7.91227	8.18074	7.59131
7893069	7.64344	7.83666	7.8258	7.84527	7.59485	7.69715	7.79856	8.46683	8.33488	8.16409	7.84311	8.40565	8.11352	7.65249	8.10793	8.05975	8.90361	7.98366	8.03502	8.07114	8.08379	8.20381	8.07538	8.08857	7.86662	8.19606	8.10249	7.86417	7.5896	8.07274	8.14554	8.09367	8.52511	7.85722	8.39977	7.9562	8.19521	8.21524	7.70511	8.27311	7.79445	7.99544	8.38801	7.85879	8.86345	7.67662	8.06021	8.04992	8.2065
7893070	11.3247	11.3357	11.5187	11.4922	11.3573	11.2278	11.5925	11.3901	11.251	11.3112	11.3073	11.2108	11.3265	11.3155	11.4449	11.3941	11.2787	11.2977	11.4037	11.5564	11.4246	11.3731	11.4179	11.3421	11.3076	11.3429	11.862	11.2818	11.3343	11.3464	11.2791	11.5687	11.5524	11.42	11.8066	11.7771	11.4158	11.1237	11.6541	11.5623	11.3923	11.1472	11.2363	10.9148	11.3004	11.0953	11.7271	11.2341	11.2775
7893071	6.46893	6.44729	6.53282	6.45552	6.58505	6.66053	6.15247	6.52339	6.66818	7.27261	6.32383	6.23624	5.42348	6.01272	6.34754	6.85968	6.42601	6.48166	6.49394	6.7763	6.59855	6.3007	6.7078	6.61426	6.83469	7.06264	6.32835	6.85162	6.61859	6.65289	6.77566	6.55166	7.73721	6.62114	6.66032	6.64852	6.77216	6.39855	6.6864	6.45941	6.91133	7.07712	6.95639	7.28601	6.85407	7.33031	7.27757	6.36686	7.23407
7893072	6.79537	6.65925	6.5091	6.9013	6.89283	6.55484	6.27588	7.73953	7.16377	6.19606	6.75865	6.83786	7.08856	6.68554	6.7892	7.04286	6.94929	6.78093	7.48321	6.96749	6.73119	6.70386	7.19081	7.26912	6.73885	7.1057	7.28189	6.44513	6.45486	7.24199	7.05466	7.42901	6.32693	7.13246	7.53843	6.6641	6.84365	6.90534	7.02462	7.15038	6.49706	6.49486	7.11881	6.2293	6.13952	6.17192	6.22265	6.49791	6.37845
7893073	9.0504	8.91161	8.93224	9.26923	9.21612	9.09733	9.48188	9.42633	9.50126	9.22585	9.07393	9.69094	9.69417	9.17929	9.66803	9.44997	9.67175	9.70034	9.904	9.63536	9.88268	8.9415	9.18803	9.4372	9.34308	9.21988	10.4582	8.90712	8.99627	9.05536	9.41481	9.31328	9.49844	9.33575	10.6119	9.41213	9.54955	9.4272	10.0812	9.33129	9.55679	9.30894	9.49354	8.90694	10.1132	8.67451	9.7191	9.42975	10.409
7893074	8.11883	8.13134	8.31648	8.27069	8.11147	7.71039	8.7941	8.39976	8.49354	7.76828	8.0668	7.84109	8.32111	8.08053	8.98495	8.4798	9.25376	8.12325	8.10312	8.28159	9.04839	7.88292	8.12015	8.0771	8.44524	7.5302	8.62285	7.87684	7.78722	7.86891	7.94096	8.17546	7.5853	7.86665	9.02812	9.06923	8.1212	7.31473	8.36732	7.92893	7.77337	7.5008	7.97521	7.20172	8.13122	7.42333	9.03344	7.93698	9.28969
7893075	7.9736	8.14076	8.48476	7.94005	8.00628	8.37795	7.89677	8.84825	7.80114	7.37996	7.53868	7.99482	7.81285	7.19495	7.59533	8.20692	7.96235	7.52442	7.44824	7.53234	7.50008	7.87961	8.512	7.93617	7.89983	7.5318	7.26828	8.14958	8.11561	8.03421	7.44918	7.74351	7.07782	7.65512	7.5166	7.66783	7.82238	7.64821	7.41395	7.4222	7.67445	7.06456	7.34706	6.66009	7.03357	7.62129	7.06961	7.88197	7.2301
7893076	4.75832	4.39124	5.64632	4.54223	4.34455	5.03564	4.93947	4.82284	5.90167	4.1028	4.47121	5.02268	4.90243	4.37017	4.34409	5.3475	5.75363	5.44111	4.98004	4.43396	4.73142	4.24549	3.99306	5.06768	4.16437	4.8682	5.01727	4.44341	4.88508	4.90281	4.79553	4.77037	5.73397	5.09056	5.15917	6.19694	4.38939	4.96147	4.78943	4.16106	4.68397	4.62289	5.23906	5.21104	5.03373	4.72215	5.46569	5.61221	5.31428
7893077	13.2432	13.2227	13.2949	13.2925	13.3075	13.2762	13.3149	13.1799	13.1271	13.2655	13.0663	12.939	13.1626	12.8095	13.1131	13.2883	13.4523	13.2383	13.2382	13.3162	13.2297	13.0754	13.2956	13.2617	13.2216	13.0774	13.2994	13.2234	13.2246	13.2252	13.1633	13.15	13.2924	13.1288	13.345	13.3151	13.1912	13.1215	13.1804	13.1476	13.2452	13.18	13.2246	13.0793	13.1963	13.0134	13.3224	13.3063	13.2174
7893078	3.17868	3.09254	3.12987	3.00238	3.00204	3.10067	3.18093	3.34704	3.33853	3.6465	3.19051	3.44367	3.01571	3.3891	2.95633	3.10381	3.44305	2.94573	3.14353	3.17775	3.06375	2.87595	3.14951	3.25977	2.97224	2.93636	3.11816	2.91198	2.91732	2.76547	3.00968	2.95177	3.19577	3.04259	3.07571	3.48942	3.07332	3.21169	2.94313	3.15305	3.30969	2.93151	2.89093	3.05827	3.40254	3.57599	3.11714	3.0996	3.17601
7893079	8.6034	8.71067	8.38102	8.4662	8.55673	9.0907	8.82478	8.3461	9.26854	8.53584	8.56905	8.8945	9.17547	9.24336	9.17738	8.63425	8.64881	9.26138	9.55475	8.85059	9.30951	8.77619	8.5515	9.15308	8.96248	8.62616	9.38468	8.72598	8.95069	8.57246	8.68185	8.54119	7.81335	8.80309	9.09514	7.80178	8.5987	9.10565	10.0375	8.79632	9.06681	8.05707	7.9003	7.30698	8.33058	7.32559	8.18646	8.45916	8.52541
7893080	3.87557	4.41363	4.40152	4.37791	3.93619	4.08834	4.1477	4.37749	4.29278	4.20574	4.17865	3.90621	4.32546	4.28894	4.19288	4.17263	4.31024	4.2039	3.93411	3.80384	3.8315	3.93622	4.01887	3.93609	3.86201	3.79726	3.93257	4.2496	4.15557	3.97245	4.03208	4.19412	3.92961	3.84324	3.66703	4.03192	3.79735	4.03207	4.0167	4.28501	4.54692	3.44489	3.74586	3.93685	3.51387	3.87768	4.09576	3.63995	4.15833
7893081	11.2156	11.2607	11.1027	11.2191	11.2096	11.2372	11.3206	11.3292	11.2796	9.98198	10.4642	11.0615	11.3836	11.4375	11.3697	11.3173	11.5888	10.9814	11.3647	11.1057	11.4174	11.0827	11.0694	11.3458	11.3111	10.9993	11.3982	11.3043	11.2826	11.3917	10.9761	11.2701	9.4458	11.0632	11.6536	11.2997	11.1872	11.1667	11.3901	11.1757	10.7763	9.82165	10.5693	9.39025	9.32389	9.76046	10.5749	10.6351	10.0367
7893082	6.32301	5.4232	5.90256	5.33501	6.25666	5.29345	5.47517	5.30723	5.29951	6.77909	6.11163	5.64163	5.7643	5.75323	5.87939	6.04473	6.09585	6.17817	5.73448	5.63127	5.22419	5.71041	5.79932	5.70512	5.52755	6.10564	5.46481	6.3899	5.74715	5.86778	5.54829	5.5589	7.2521	5.62841	5.95016	5.72262	6.27986	6.37795	5.80949	6.07282	6.2608	5.82618	6.09161	6.70773	7.09296	6.7604	6.11536	6.09747	6.50211
7893083	5.31708	4.98075	5.08122	5.47106	5.49164	5.42839	4.9277	6.22001	4.98496	4.06969	4.39073	4.636	5.07638	4.803	4.84235	5.2297	5.22266	4.62045	4.7685	4.94327	4.86907	5.14648	5.53798	5.11453	5.23584	4.67379	4.57808	4.92052	4.62061	5.28952	4.85682	4.9542	4.46327	4.8542	5.43239	5.15359	4.91621	4.68787	5.28044	4.8533	4.70423	4.83723	4.80066	4.91932	4.89541	4.579	4.97718	4.93009	4.77389
7893084	10.9154	10.7567	10.6056	10.8159	10.999	10.759	11.1471	10.5513	10.4317	10.5278	9.87248	9.9656	10.1046	9.87961	10.2428	10.4885	10.819	10.5018	10.8107	10.1492	10.1628	10.1742	10.4681	10.2768	10.2366	10.2081	10.8068	10.8711	10.904	10.8443	10.6304	10.143	10.4318	10.4004	11.0314	10.9016	10.4721	10.6932	11.1132	10.4005	10.4379	10.3743	10.5455	10.4351	10.3692	10.3964	10.3466	10.4589	10.6474
7893085	11.1411	11.1907	11.5799	11.3504	11.1005	11.0284	11.2735	11.1941	10.4202	10.7504	10.6583	10.4546	11.0647	10.7338	10.8315	11.1031	11.5198	11.0135	10.979	11.2482	10.5492	11.0193	11.2021	11.3618	11.0216	10.9385	11.3571	11.0132	10.9362	11.3556	10.892	11.2493	10.6939	10.9195	11.2108	11.2507	11.1823	10.7448	11.134	11.1375	11.0361	10.854	10.6347	10.6848	10.3951	10.8042	10.9477	10.7938	10.5629
7893086	9.08375	9.4767	9.36881	9.62142	9.21494	9.28437	9.23562	9.80292	9.85659	9.93228	9.72449	10.3097	9.87489	10.187	9.88811	9.92116	9.26625	10.3489	10.1374	9.70244	10.0918	9.71819	9.8405	10.0503	9.60666	10.1416	9.05131	9.74223	9.42436	9.52432	9.98957	9.77022	9.7233	10.031	9.8934	9.41515	10.0734	9.65828	9.93371	9.61214	10.053	10.1239	9.92144	9.94734	10.5061	9.94572	9.78734	10.0544	9.79566
7893087	9.94639	9.67621	9.77372	9.82378	9.8148	9.80705	9.9234	9.80978	9.83795	9.11235	9.59464	9.94101	9.92474	10.1933	10.1167	9.95157	9.95961	9.89817	10.501	9.83738	10.373	10.0298	9.939	10.1084	9.96961	9.9542	10.1834	9.75848	9.76561	9.92836	9.68322	9.835	8.5142	10.041	9.96263	9.64897	9.92551	9.88495	10.1601	9.96455	9.55927	8.72213	9.25682	8.29665	8.67464	8.13084	9.35514	9.07472	8.91226
7893088	5.91803	5.75656	6.22812	5.90953	6.40733	5.56044	5.57469	6.22628	6.36259	4.77365	4.98001	5.01407	6.33522	4.61684	5.50171	6.0817	6.77903	5.78836	6.62047	6.0058	5.04584	6.23636	6.15179	7.18002	5.9103	5.74647	5.87445	5.39248	6.10718	6.51001	5.74951	6.21318	4.50818	5.81569	6.38062	6.24031	6.08939	5.15511	6.00656	5.89374	4.41987	4.69194	4.80327	4.22218	3.44108	5.03564	5.5829	4.28067	4.26243
7893089	6.68501	6.82968	6.62157	6.62142	6.8397	6.35434	6.49247	6.71963	7.20826	6.51095	6.61191	6.3938	6.88139	6.57143	6.78744	7.1902	7.43595	6.51833	6.60907	6.40222	6.78984	5.69456	6.30805	6.99517	6.75457	6.6887	7.12162	6.7051	6.29079	6.97868	6.99441	6.98429	7.46348	7.1253	7.02432	7.13635	6.91704	7.00689	6.82093	6.72835	6.13655	6.16879	6.98734	6.52961	7.26259	6.48939	7.09882	6.90815	7.40843
7893090	11.9186	11.8218	11.8305	12.1803	11.841	11.9772	11.9913	11.5614	11.8642	11.5744	11.7362	11.2397	11.828	12.0839	11.7082	11.8688	11.709	11.7274	11.8502	11.8867	11.5386	11.4092	11.4209	12.1046	12.1734	11.566	11.8308	11.5243	11.9039	11.5917	11.549	11.6049	9.91552	11.5189	11.592	12.3718	11.7046	11.2698	11.7482	11.7525	11.4479	11.5734	12.1778	9.6168	9.61299	10.9987	11.7407	10.7346	10.1896
7893091	8.47615	8.81183	8.11619	8.48902	8.49372	8.0908	8.3136	8.76942	9.48579	7.68957	8.5212	8.83316	8.90028	9.64108	8.8864	8.95782	9.06206	8.47819	8.66556	8.60942	8.72107	8.73023	8.75431	8.61593	8.76269	7.90967	8.61732	7.62894	8.05232	8.279	8.43882	8.69522	8.19353	8.44746	8.27183	9.83888	8.82318	8.50382	9.5029	8.69443	8.35659	8.08578	8.6314	6.88101	7.69651	6.81853	8.43715	8.62339	8.7177
7893092	5.51717	4.70642	5.03864	4.54931	5.22081	5.05721	4.48151	5.67673	5.52453	5.7389	5.87271	3.88114	4.7916	5.34476	5.23072	4.86629	5.89852	4.98849	4.88688	4.62016	5.34104	5.13476	6.33744	5.23715	5.22663	6.42187	4.72463	5.12924	5.5256	5.16581	5.71098	4.52394	6.76393	5.69056	5.41988	4.18542	4.93963	5.61859	5.58083	5.03244	5.55044	5.64709	6.30826	6.3987	5.93114	5.09373	6.16429	5.01246	6.90514
7893093	4.82744	4.3612	4.67179	4.5005	4.00815	3.91793	4.4688	4.3225	4.40447	4.20677	4.51787	4.47761	4.58907	4.06504	5.35374	3.83949	5.20074	4.20435	4.40777	4.09521	4.91387	4.44037	4.24606	4.76392	4.01144	3.89358	5.10144	4.1004	5.13068	3.9874	4.52356	4.12046	3.90416	4.19805	4.26164	4.41016	4.41619	5.02279	4.41028	4.43387	4.16494	4.12667	4.06392	4.17151	4.44274	4.60667	4.23793	4.11664	4.28368
7893094	11.3511	11.3304	11.4028	11.3283	11.4939	11.6044	11.9979	11.1998	11.7513	11.9059	11.9121	11.5882	11.6846	11.5692	12.3856	11.5905	12.0312	11.6524	11.8401	11.8066	12.3085	11.5303	11.6193	11.4296	11.7161	11.7189	11.8751	11.2565	11.4943	11.3065	11.7384	11.336	12.1052	11.7532	12.2444	12.3446	11.7213	11.3201	12.2733	11.6063	11.6885	11.9204	11.9978	11.8767	12.3592	11.3859	12.3201	11.6163	12.4646
7893095	4.99571	4.59545	6.92002	5.18273	5.23011	5.01522	5.15594	4.96396	4.7899	4.18983	4.34704	4.52795	4.60814	4.30172	5.00542	4.69744	4.98269	4.77097	4.49591	4.86061	5.15241	4.57239	4.9027	4.72075	4.30739	4.68577	4.5541	4.74754	4.81278	4.54193	4.19596	4.79582	4.735	4.57083	4.65923	4.50587	4.36704	4.67981	4.60158	5.04027	4.5316	4.64902	4.03669	4.58292	4.14474	4.06448	4.20469	4.45608	4.14024
7893096	11.1422	11.0936	11.2683	11.1174	11.2184	10.7579	10.9667	11.4366	11.1638	10.7903	10.6039	11.047	11.2149	10.8517	10.9652	11.3584	11.5684	11.0752	11.1232	11.262	11.1437	11.1255	11.3318	11.3301	11.1594	11.1105	11.2772	11.0955	11.0262	11.1819	11.1689	11.0702	10.8876	11.1444	11.3005	11.2034	11.1188	10.9042	11.013	11.1153	10.9923	10.8568	10.9667	10.7329	10.672	10.6431	10.9985	10.9649	10.8049
7893097	8.92069	8.78086	8.81996	9.07641	8.65641	8.74062	8.79965	9.20278	9.22084	7.82024	8.31615	8.69024	9.00676	8.74614	9.09583	9.16834	8.91185	8.87322	9.40043	9.00437	9.28495	8.74703	8.706	9.08807	8.88811	8.72241	9.37179	8.78516	8.8246	8.84634	8.84191	8.86866	6.72257	8.89363	9.06495	9.04096	8.93761	8.4358	9.16401	8.86065	8.67648	7.00775	7.91641	6.43021	6.57616	7.46846	8.25286	8.44519	8.1258
7893098	6.55611	6.48082	6.57335	7.13442	6.78712	6.36334	6.3948	6.85121	6.82847	6.48897	5.61809	6.40159	7.29774	6.11641	6.64116	6.94685	7.1216	6.41744	6.78417	6.6134	6.64235	6.51839	6.48601	6.84967	6.52477	6.57469	6.76795	6.49659	6.30208	6.56752	6.55514	6.38627	5.9018	6.83688	6.97169	7.01946	6.23584	6.29476	6.791	5.78745	5.70301	6.24462	6.82846	5.58271	5.92122	6.02395	7.22165	6.2015	6.35923
7893099	7.33202	7.60889	7.01664	7.66161	7.28845	6.87152	6.79179	6.84662	6.88961	7.20082	6.28744	6.68481	5.88336	6.16476	6.77478	7.18898	6.87798	6.36274	6.61455	6.62353	7.05543	6.56892	6.71089	6.01703	7.09368	6.62846	6.37266	7.04658	7.09392	7.19041	6.68472	6.88695	6.31368	6.97229	7.03672	6.86116	7.0232	6.89426	6.79533	7.01569	7.27675	6.95671	7.02373	6.90687	7.0541	6.75856	7.05802	6.98471	6.00467
7893100	6.43663	6.50675	7.08922	6.49764	6.70924	6.40675	6.35722	6.97183	6.51466	7.03721	6.84064	6.64989	6.79418	5.39049	6.58666	6.87862	6.98053	6.18694	6.69684	6.44191	6.51094	6.28068	6.56448	6.35377	6.42284	6.53361	6.18119	6.59134	6.62845	6.88481	6.30583	6.16174	6.93126	6.51848	6.51204	6.27058	6.45106	6.0929	5.60388	5.97846	6.14177	6.85	6.78834	6.9777	6.86185	7.25823	6.70812	6.8906	7.31581
7893101	12.782	12.8589	12.9113	12.7622	12.8659	12.6665	12.8411	12.5736	12.5256	12.7125	12.411	12.3933	12.5166	12.2048	12.5108	12.633	12.8351	12.6552	12.693	12.8011	12.4537	12.5934	12.6441	12.8309	12.7154	12.5144	12.8474	12.78	12.7264	12.7404	12.6967	12.7056	12.8483	12.5107	12.9104	12.9633	12.7378	12.5694	12.6851	12.7075	12.7599	12.6474	12.5922	12.5293	12.5685	12.741	12.7244	12.7386	12.6817
7893102	5.29012	5.49941	5.0051	6.20788	5.1444	4.93439	4.59733	5.24552	5.38221	5.13193	3.47644	3.69977	5.33123	4.12313	4.8519	5.78388	6.41118	5.39199	4.7139	5.40251	6.04283	4.11474	5.43585	5.57606	5.37762	4.98151	6.09166	4.94315	4.00276	5.11404	4.99958	5.01225	4.15906	5.49036	4.93531	5.5323	4.9632	5.22072	6.10101	5.17955	4.69183	4.44964	4.3739	4.47869	3.7578	3.61478	4.5299	4.13682	4.01575
7893103	12.8645	12.8163	12.8175	12.8695	12.7555	12.9256	13.0693	12.5746	12.7126	12.3489	12.786	12.6042	12.7245	12.6082	12.9868	12.6536	12.8918	12.5202	12.8095	12.6637	12.6448	12.5008	12.5408	12.7622	12.9734	12.6345	13.038	12.6341	12.7533	12.6897	12.6558	12.8368	12.0796	12.5299	12.8791	12.8554	12.8251	12.5998	12.8154	12.9212	12.7343	12.2392	12.2064	12.2192	12.2809	12.0547	12.4726	12.3996	12.5641
7893104	8.54089	8.73906	8.61449	9.02423	8.88612	9.22474	8.99823	9.38641	8.93228	8.19308	7.86893	8.36034	8.87331	8.23683	8.72125	8.88971	8.58226	9.30792	8.24702	9.25291	8.93083	8.76724	8.78646	8.97834	8.97827	9.22773	9.50365	8.50861	8.46336	9.24536	8.93494	9.13233	9.08503	9.05991	9.61703	9.34623	9.20609	9.00257	8.71719	9.20697	9.02951	8.6048	8.3492	8.14261	7.93189	8.38715	7.79013	8.81255	7.93067
7893105	10.4751	10.5532	10.5789	10.6024	10.4888	10.4076	10.4046	10.0279	9.85509	10.1591	10.0994	9.63423	10.4067	9.71526	10.0316	10.6407	10.4494	10.2135	10.4405	10.4896	9.58898	10.2796	10.5394	10.6684	10.4014	10.4124	10.4265	10.4956	10.3447	10.571	10.266	10.3357	10.1536	10.3262	10.5155	10.6457	10.3787	10.338	10.144	10.3777	10.3058	10.1689	10.0438	9.84206	9.54998	10.012	10.2375	9.96713	9.80553
7893106	8.17131	7.9923	8.42568	8.27118	8.14211	8.331	7.91556	7.94499	7.24185	8.71453	8.35849	7.62753	8.1294	7.97681	8.062	8.17997	8.10899	7.84421	8.29009	8.26119	7.78566	8.30716	8.48635	8.04625	8.31661	8.54617	7.97895	8.40525	8.13329	8.54906	8.18629	8.23301	9.4744	8.25646	8.12239	7.68762	8.06404	8.35024	8.23508	8.30426	8.14375	8.34113	8.61464	9.39553	9.0955	8.79615	8.67728	8.75817	9.11563
7893107	3.84587	4.08874	4.07769	3.91971	4.09544	3.99416	3.71452	4.30221	4.21734	4.49377	4.28456	4.13632	3.9587	3.8484	4.05115	3.94875	4.07797	4.17002	3.92241	3.56567	3.93291	3.76915	4.07412	3.69993	4.19213	3.69403	3.77786	3.98255	4.08962	3.8046	4.1381	3.85832	4.17397	3.78374	3.69838	4.3025	3.89476	4.03494	4.03166	4.03582	3.89894	4.07594	3.95073	4.40408	4.62095	4.12365	4.26735	4.05574	4.68718
7893108	3.69414	3.66235	3.1228	4.27948	3.22565	3.44074	3.35743	5.75311	3.79374	3.20621	3.43686	4.45675	3.32515	3.64424	4.57057	4.83842	5.18141	3.157	4.50322	3.82977	3.68278	4.28979	4.92887	4.49623	3.71577	3.35014	4.04337	3.52857	3.24569	3.53289	3.51183	5.02277	3.74199	3.78805	3.59377	3.16827	4.08882	4.08795	3.81716	3.74938	3.93509	3.26147	3.82679	3.14353	3.71347	3.36667	3.44262	3.48246	3.26554
7893109	4.80109	4.09547	4.70202	4.28222	4.5833	4.15188	4.74083	4.43408	4.18071	4.13597	4.05193	4.09906	4.23349	4.13414	4.61646	4.2714	4.51685	3.94718	4.55839	4.23821	4.75227	4.83193	4.33683	4.30063	4.88941	3.96154	4.15049	4.46982	4.6889	4.78119	4.17439	4.50172	4.29164	3.9231	4.78816	4.91496	4.18692	3.96144	4.10743	4.24928	4.48983	4.11749	4.14807	4.59584	3.98961	3.9776	4.65039	4.50806	4.04268
7893110	6.34799	5.68381	5.67437	6.7042	6.1962	5.49375	5.33194	6.18971	5.30809	4.98324	5.75925	5.4408	5.5249	4.93621	6.17938	5.70212	6.12555	5.34528	5.16899	5.5363	5.71718	5.17197	6.18785	5.72542	5.20379	5.35412	5.67105	5.87465	5.92928	5.35539	4.82588	5.44543	4.95425	5.77699	5.2497	5.44583	5.63049	5.35039	5.02122	4.91796	5.39374	5.70463	4.96652	4.32911	6.10257	5.05057	5.2405	5.70744	5.27375
7893111	8.2437	8.14785	7.53727	8.05992	8.28849	6.90507	7.88676	7.7059	8.13693	7.04679	5.99162	7.4217	8.00078	6.28287	7.69647	7.30611	8.15897	7.77118	8.18271	8.23514	8.28697	7.355	7.638	8.40814	8.06015	7.93392	8.00665	7.75292	7.8304	8.16387	7.49159	7.79876	6.47013	7.4916	8.23694	7.62895	7.65974	8.19069	7.61439	7.75824	7.75016	6.65418	5.96109	6.37013	5.36031	6.00873	7.42801	7.01142	6.76594
7893112	7.58838	6.88005	6.62011	7.62952	7.25003	6.34041	7.36266	7.06365	7.76002	6.54687	6.12532	6.7781	6.9275	6.22062	7.21801	7.52734	7.87721	7.0515	8.47251	7.19845	7.10212	6.79398	7.10142	7.08747	7.65738	7.37144	7.66212	6.65585	7.14453	7.36902	7.31544	7.32283	5.81854	7.12947	8.1178	7.67665	7.40222	7.3265	8.51671	7.40292	6.9811	6.62606	6.85258	6.45814	6.51142	6.40346	6.9549	6.72443	6.89702
7893113	8.27958	8.45894	8.56331	8.14947	8.22097	8.37895	8.70238	8.34509	8.62925	8.76396	8.87961	8.56554	8.50469	8.65992	8.8028	8.37561	8.43501	8.43915	8.40139	8.4335	8.85329	8.53123	8.4357	8.20776	8.49553	8.25307	7.97838	8.55854	8.53374	8.03909	8.27344	8.49052	9.36904	8.44559	8.24807	8.51391	8.6349	8.44673	8.42974	8.36217	8.72113	8.78124	9.05057	8.72407	9.02026	8.75117	8.78053	8.58229	8.78897
7893114	5.3551	5.41506	5.54127	5.12434	5.70742	5.03317	5.63031	5.90001	5.86982	5.66035	4.93934	4.83815	4.92596	5.00458	5.07415	5.74085	5.73292	4.77739	5.18763	5.21242	5.40354	4.70506	5.24515	4.95329	5.49334	5.34246	4.80277	5.63106	5.35383	5.07815	4.89992	5.13578	6.00682	4.83479	5.34816	5.22954	5.2563	5.40377	4.9043	4.91408	5.15531	5.28219	5.79468	5.64261	5.66746	5.34026	5.4383	5.59531	5.75178
7893115	5.63886	4.9543	4.78379	5.70053	5.37112	4.91168	4.4112	5.35753	4.38224	4.43245	4.23064	5.34761	5.09239	3.93804	5.11915	5.50274	5.89011	5.24209	5.52265	4.83336	5.00285	4.05536	3.86277	4.77995	4.46451	4.02392	5.29705	5.26499	4.23948	5.98027	4.5944	4.94165	3.83394	4.13001	6.08158	5.31681	5.14299	4.33631	4.88491	4.84345	5.25704	4.15668	4.05845	4.29512	3.92805	3.85098	3.86979	4.81222	3.53756
7893116	9.48955	9.41089	9.5229	9.15248	9.4805	9.34267	9.38677	9.59254	8.28528	8.93113	9.29205	8.98474	9.2428	9.03978	9.04468	8.70635	8.52204	8.89281	9.39076	8.98477	8.881	9.36027	9.40853	9.28775	9.34891	9.36377	9.32842	9.72348	9.34395	9.60199	9.09791	9.42308	8.64353	9.49994	9.29782	8.77712	8.94404	9.38301	9.09703	9.12981	8.981	9.1602	8.31102	9.19356	8.03781	9.06132	9.02245	8.85034	8.91796
7893117	3.58859	3.58764	3.35618	3.68229	3.91546	3.60573	3.88343	3.80879	4.85678	3.82419	3.54176	3.60074	4.04982	3.89556	3.89657	3.50618	4.3165	3.61846	3.78716	3.60843	4.12691	3.72685	3.3529	3.64492	3.45726	3.8168	3.88092	3.83967	3.45026	3.76313	3.80757	3.6153	3.62166	3.92539	3.71979	3.6756	3.74187	3.76667	3.74675	3.51916	3.58812	3.72948	3.78368	3.75561	3.89908	3.84375	3.82961	3.61825	3.70311
7893118	7.23241	7.06855	7.40781	6.67123	6.93011	6.95929	7.32121	7.68971	7.82221	6.89672	7.31646	7.07969	6.98585	6.66736	6.91566	7.54312	7.64262	7.16461	7.12929	7.03567	7.50233	7.49303	7.33663	7.11245	7.35155	7.02299	7.72733	7.51134	6.72947	6.92776	7.10791	7.46978	7.19214	6.74926	6.79997	8.14743	6.81065	6.96376	7.07496	7.38189	7.65014	7.91712	7.1252	7.2221	7.47341	7.32346	7.19473	7.75132	7.58265
7893119	4.46778	4.62434	3.99113	5.10999	4.79721	4.559	5.03569	4.83669	5.69008	3.92319	4.19542	4.36338	4.6754	4.64687	5.00037	5.27264	4.85845	4.41673	5.67679	4.96007	4.32466	4.48729	4.63761	5.3979	4.85484	4.37119	5.16812	4.66534	4.67586	4.82277	4.28285	5.14728	3.62265	4.16589	4.5822	4.42063	4.7459	4.21351	5.27975	5.01652	3.78114	3.92876	4.05492	3.78037	4.34658	4.21497	4.52656	3.42421	3.51883
7893120	6.04699	5.91914	5.64982	6.15265	5.46005	5.52681	5.66752	6.07045	5.63753	5.74517	4.95517	5.31499	5.28946	5.4095	5.70458	5.65223	5.74284	5.1324	5.33532	5.35387	6.14845	5.1125	5.67178	5.61615	5.39813	5.1186	5.13233	5.32466	5.78428	5.55918	5.59382	5.60886	5.73098	5.52769	5.50582	5.63172	5.57606	5.75146	5.52837	5.1556	5.16118	5.84795	6.06381	5.94514	6.04457	5.31641	5.63364	5.38092	5.45143
7893121	10.597	10.5045	10.6636	10.4726	10.6363	10.3114	10.412	10.9694	10.6102	10.5208	10.3035	10.7289	10.7832	10.4017	10.451	10.8702	11.1675	10.8084	10.7975	10.7744	10.7129	10.8205	10.9819	10.8376	10.7796	10.8259	10.8762	10.7918	10.5123	11.0381	10.9651	10.7176	10.5526	10.8178	10.8081	10.7332	10.7276	10.7619	10.5742	10.6878	10.5911	10.3759	10.8899	10.4914	10.4885	10.5723	10.6847	10.6117	10.3267
7893122	8.02033	7.54353	7.44456	7.85377	7.92096	7.55634	7.8004	7.89767	7.89069	6.86398	7.91006	7.80602	7.87437	7.92018	8.35061	7.76321	7.71246	7.78977	8.0666	7.3362	8.57155	7.30026	7.5385	7.64617	8.05355	7.5476	8.2304	7.91746	7.60941	8.29331	8.68192	7.86216	6.68791	7.17485	8.19212	7.28632	7.806	7.72622	8.48677	7.81746	7.3545	7.18179	6.67986	6.82322	6.70864	6.9744	7.14535	7.15083	6.94024
7893123	8.32727	8.35495	8.68868	8.82556	8.51101	8.22097	9.09149	8.61122	8.35197	8.12603	7.59981	7.63965	8.10239	7.71083	8.86604	8.17821	8.95863	8.48424	7.80347	8.0892	8.64041	7.61093	8.22836	8.56748	7.7757	7.91905	8.70609	8.60694	8.43972	8.42504	8.17219	8.50215	7.92693	8.03586	8.06587	8.42739	8.33595	8.35818	8.24051	8.12532	7.76912	7.86384	7.94702	7.44407	7.83321	7.61957	8.16308	8.23191	8.46994
7893124	4.17233	4.49693	4.11648	4.04983	4.95693	3.8508	4.47558	4.32032	4.99697	3.50384	3.94939	4.03004	4.44265	4.38425	4.40596	4.1055	4.70702	4.20435	4.76125	4.71473	4.55414	3.88534	4.25229	4.77436	3.99232	3.66708	5.18298	4.23395	4.0757	4.16429	4.4122	4.70376	3.52957	4.77951	4.33113	3.89573	4.4692	3.96963	4.80534	4.38508	3.33174	4.04493	4.09455	3.10574	3.67785	3.34177	3.68151	3.99887	4.2302
7893125	7.34771	7.41675	6.9864	7.74134	7.47113	7.17186	6.84986	6.56363	7.40529	6.53898	6.8693	7.31207	7.52896	6.95432	7.75708	6.95221	6.07086	7.0319	7.62487	6.68485	7.73555	6.65797	6.52622	7.15338	7.28707	6.93227	7.4102	6.90008	7.68623	6.64692	8.12228	7.45982	6.51716	6.32958	7.73735	7.25351	7.36193	6.82091	8.40738	7.3352	7.051	6.58211	5.97838	5.77076	6.55928	6.09171	6.99477	6.73801	6.11768
7893126	4.08199	3.8801	3.91897	4.64364	3.96231	4.16868	3.71312	4.60785	4.63912	3.87689	3.78376	3.56875	3.7119	3.75558	3.85811	4.11799	4.6008	3.47648	3.97663	3.59787	3.73243	4.13573	4.3663	4.47233	3.78713	3.81308	3.78378	3.33628	3.65839	3.48105	4.24023	3.71978	4.08388	4.12538	3.82797	3.89517	3.94198	3.90461	4.56482	3.74069	4.27297	4.01959	3.92069	3.86337	3.73689	3.90774	4.44512	3.93777	4.46009
7893127	5.44869	5.34196	4.87503	5.36355	5.14035	4.78268	5.15863	5.01	4.46327	3.75267	4.92484	4.39611	4.77878	4.84606	6.40258	5.0128	6.3341	4.67252	5.4727	5.08677	5.71645	4.87176	4.39622	6.03693	4.82866	4.81688	5.73354	5.3482	4.98994	5.32495	4.12654	4.61905	3.28166	5.23647	5.15348	5.04895	4.90027	4.3182	5.42961	4.7772	4.60095	4.57939	4.28826	3.49807	3.81529	4.04243	3.30151	4.38166	3.77291
7893128	5.79587	5.77406	5.61973	5.89749	5.77282	6.28644	6.37398	4.30422	5.76373	4.78161	5.13652	5.18277	5.53758	6.0116	6.52134	5.32681	4.62161	5.98199	6.47011	5.35823	5.96452	5.72642	5.33922	6.17403	6.04202	5.33448	6.30274	5.76651	5.98988	5.07229	5.99147	6.21811	3.54109	5.74204	6.03614	5.0666	5.58636	5.59678	7.57466	5.9995	6.22277	4.21401	4.08745	3.67941	4.3662	4.72011	5.57337	4.57416	4.10736
7893129	6.2893	6.00175	5.68286	5.93029	5.96208	6.47879	5.28282	5.84735	5.24828	5.01113	4.47492	5.15824	5.72442	5.07595	4.99259	5.80291	5.43242	4.91667	5.99285	5.5636	5.25893	5.41347	5.52383	5.98433	5.08023	4.68839	5.60871	5.14742	5.7094	5.60165	5.04863	6.11521	4.4055	5.37468	5.41648	5.50193	4.89955	5.3206	5.48967	5.56117	4.92175	4.16218	4.62564	3.86029	3.76075	4.32636	3.99805	4.82312	4.21813
7893130	11.062	11.2084	11.2868	11.3176	11.1442	11.1521	11.267	11.5343	11.1496	10.4673	10.6795	10.7613	10.9226	10.8732	10.7073	11.1357	11.2687	11.1404	10.7918	10.9048	11.0782	10.9317	10.8441	11.1698	10.6491	10.7192	10.9914	11.2829	10.9769	10.9436	10.5016	11.0447	9.15932	10.6347	10.4976	10.9819	10.5592	10.776	10.7932	10.7784	10.8391	10.3033	9.96754	9.94124	10.0325	10.3881	10.4825	10.447	9.96847
7893131	9.80001	9.56152	9.62633	9.82621	9.64122	9.96975	9.78305	9.61139	9.27939	7.47122	8.90716	9.33743	9.58128	9.8634	9.71498	9.50149	9.5789	9.79529	10.2759	9.69616	9.80752	9.57418	9.72295	9.91047	9.60944	9.28761	10.0471	9.76882	9.58602	9.7216	8.96577	9.82535	7.13353	9.2517	9.60757	9.75086	9.54901	9.40694	9.91915	9.51904	9.28605	8.28719	8.68775	5.37483	6.53353	7.44226	8.8644	9.06083	8.11485
7893132	4.32181	5.00794	4.49085	5.01582	4.02299	4.08616	4.74478	5.38264	5.13843	4.81531	3.93649	3.9655	4.73026	3.63551	4.48655	4.51798	5.31842	4.69333	4.264	4.29996	4.71093	4.1567	4.39717	5.06064	4.40764	4.6272	4.08961	4.15531	4.39861	4.34422	4.08978	5.14882	4.51628	4.46028	4.79213	4.22923	4.57051	4.3366	4.91834	4.90367	4.63277	4.29606	4.2483	4.11553	5.35873	4.06238	4.18692	4.4211	4.11676
7893133	11.6639	11.5659	11.67	11.4211	11.6408	11.6228	11.924	11.409	11.6951	12.0376	12.0796	11.7222	11.4895	12.0039	11.7008	11.6072	11.6637	11.8039	11.2868	11.7807	11.4879	11.7885	11.6551	11.4515	11.8578	11.6102	11.2375	11.4676	11.4162	11.5642	11.8729	11.4919	12.2114	11.6796	11.4546	12.6533	11.7705	11.4999	11.9085	11.8199	11.8133	12.0049	12.2621	11.9808	12.0801	11.7537	11.8579	11.7657	12.1912
7893134	7.58466	7.82121	7.62479	7.80343	7.64151	7.57267	7.64382	7.87598	7.60927	7.86337	6.83853	7.45216	7.39986	7.68989	7.76816	7.07664	7.64189	7.62775	7.74926	7.76671	7.27915	7.59352	7.67041	7.77708	7.84951	7.58452	8.21097	7.88126	7.79556	7.44489	7.44861	7.67756	8.12883	7.83147	8.00088	7.98189	7.58468	7.5964	8.07463	7.64516	7.50394	7.89809	7.66073	7.55185	7.84262	8.12601	7.36335	7.95208	7.77665
7893135	4.61389	4.98161	4.49414	4.58889	4.60178	4.50062	4.83438	4.91278	4.77219	4.61618	4.36026	4.62714	4.63946	4.24701	5.06067	4.51013	4.51451	4.12922	4.01914	4.95159	5.02592	4.42403	4.02987	4.42403	4.64103	4.23969	4.31849	4.4992	4.79932	4.06554	4.42403	4.46225	3.60581	3.9253	4.14976	4.89319	3.97014	4.50322	4.12948	4.66996	5.69152	3.974	3.9664	4.21574	3.91827	4.46327	3.9091	3.86771	3.93292
7893136	3.88837	3.31123	3.83239	3.65834	3.81955	3.7582	3.84828	4.6906	4.00042	3.66695	3.68957	3.78958	3.72497	3.40906	3.70437	3.74917	5.0097	3.4905	3.91735	3.87619	3.59849	3.26458	3.65346	4.20088	3.72331	3.06485	5.04432	3.66266	4.1643	3.93467	3.57565	3.63496	3.25089	3.6399	4.11153	3.70971	3.74246	3.65243	3.49141	3.33957	3.63525	3.39641	3.14646	3.29925	3.31052	3.22945	3.20952	3.57626	3.1616
7893137	4.12469	3.67537	3.83896	4.13769	4.20756	3.62815	3.83735	4.008	3.86645	3.97554	3.338	3.56415	3.67137	3.24214	3.82948	3.73729	3.75161	3.78852	3.34665	3.63458	4.05624	3.62177	3.71482	3.7916	3.77769	3.6413	4.23449	3.36933	3.41396	3.63319	3.68166	3.53353	3.41391	3.48973	3.65187	3.84058	3.7836	3.50362	3.55863	3.51214	3.67159	3.52671	3.55747	3.53162	3.67	3.59046	3.75084	3.48492	3.47702
7893138	11.7532	11.5256	11.3309	11.8517	11.4805	11.6423	12.048	11.3809	11.9457	10.5949	11.9336	11.6928	11.9757	11.8339	12.2215	11.496	11.8884	11.5442	11.9782	11.7368	12.6746	11.2857	11.3263	11.7467	11.823	11.1116	12.2934	11.2542	11.6051	11.6695	12.0243	11.6569	10.5601	11.4568	12.2658	11.8105	11.7341	11.841	12.538	11.8481	11.6493	10.6688	10.8781	10.1614	10.6769	9.83391	11.3651	11.1176	11.1003
7893139	12.1126	11.8121	11.8667	11.9667	11.9154	12.2651	12.1618	11.8731	11.8708	11.6005	11.7953	11.7795	11.963	11.9076	11.9734	11.6989	11.813	12.013	12.4442	11.8829	12.1903	11.8933	11.8309	11.846	12.0199	11.7334	12.0864	12.0655	12.171	11.9199	11.7556	11.8635	11.6669	11.85	11.8779	12.0724	11.9323	11.8566	12.1843	11.982	11.9702	11.8252	11.8953	11.4498	11.7334	11.4967	11.9056	11.7637	11.9624
7893140	12.5228	12.5469	12.7092	12.6107	12.6552	12.3694	12.6725	12.7084	12.5062	12.4504	12.4031	12.5173	12.6289	12.4012	12.5856	12.6722	12.7553	12.7084	12.6553	12.7185	12.5354	12.7313	12.6756	12.751	12.771	12.5842	12.8811	12.6326	12.4961	12.6931	12.7045	12.6594	12.2909	12.5839	12.794	12.793	12.6704	12.4829	12.6223	12.6754	12.605	12.4295	12.4465	12.2251	12.3292	12.4499	12.6404	12.48	12.5252
7893141	8.1457	8.63273	8.54421	8.29169	8.67356	8.01347	8.21547	8.57602	8.00762	7.30326	7.55228	7.9286	8.41906	7.52861	8.22666	8.39906	8.69108	8.18918	8.06841	8.22116	8.09109	7.99652	8.52079	8.15028	8.2058	7.49484	8.27095	8.22124	8.14082	8.29592	7.96778	8.27463	7.38883	8.16163	8.68514	8.45969	8.33488	7.96646	7.98738	8.36808	7.65801	7.28488	7.57428	7.34076	7.59333	7.36528	7.93998	7.90176	7.30917
7893142	7.15107	7.26227	6.83379	7.27704	6.98154	7.15137	6.78746	7.35001	7.03943	4.76541	4.39239	6.19278	7.59229	6.46279	6.71283	6.83103	7.47368	6.44247	7.23535	7.13319	6.67341	6.7068	7.01716	8.04876	6.74807	6.7069	7.22995	6.90261	6.29451	7.47061	6.30518	7.3975	5.50853	6.57063	7.40773	6.94088	6.36111	6.49298	7.24279	6.85264	6.22873	5.46624	4.36741	5.01866	5.81744	5.28338	5.6525	5.31298	5.18156
7893143	6.49101	5.63109	5.99693	6.69544	6.30207	5.89028	6.02774	6.19371	7.19511	3.5379	3.74746	5.00684	5.83165	5.16068	6.15357	6.13648	7.2656	6.07527	7.08439	6.19974	6.52902	5.59574	5.0324	6.79954	6.15898	6.02707	5.64203	5.21671	5.92531	6.05921	5.32371	6.55033	3.42479	5.87912	6.10501	5.24769	6.06034	6.10638	5.0861	5.29337	5.89087	4.9792	4.18222	3.70916	4.16907	3.95825	4.78896	4.98205	4.22794
7893144	3.74659	3.79489	3.71838	3.70539	4.20511	3.79515	3.75141	3.61544	3.73222	3.19139	3.6315	3.66889	3.42686	3.49262	3.33763	3.47003	3.49285	3.68786	4.02302	3.59872	3.53045	3.58803	4.3732	3.72205	3.86575	3.8195	4.10879	3.79044	3.57635	4.23155	4.14786	3.88378	3.87551	4.0398	4.20526	4.65244	4.11574	4.14992	3.57929	3.6217	3.65161	3.8045	4.41677	3.85216	3.68722	3.98394	4.19953	3.63243	4.11983
7893145	5.84144	6.31085	6.08616	6.20961	6.34241	6.51025	5.85026	7.10725	7.02705	7.67761	6.80249	7.17798	6.55031	6.24201	6.55105	7.68652	7.5275	6.50207	6.42116	6.19512	7.41473	6.78417	6.72442	6.48666	6.24293	6.54551	6.49397	6.90851	6.18727	6.15397	6.45033	6.63436	7.55764	7.4983	5.98853	6.75124	6.60704	6.64131	6.98658	5.92805	6.39716	6.92323	7.06693	7.61829	8.11536	6.98758	6.3313	6.54279	7.21698
7893146	4.89681	5.36405	5.66253	5.15846	5.63915	5.09162	5.19428	5.39148	5.27558	4.44103	4.41608	5.16453	4.91046	4.8019	4.53714	5.29579	5.56748	5.11536	4.78198	5.12169	5.3658	4.89436	4.33666	4.89524	4.8538	4.73123	4.48824	5.63911	5.51805	4.68553	4.72168	4.60932	4.94989	4.48138	4.89932	4.96757	4.82527	4.6776	4.13126	5.04813	4.92149	4.76322	5.12016	4.68278	5.56947	4.91558	5.03003	5.04337	5.14915
7893147	12.9517	12.9772	13.078	13.0077	12.9659	12.8742	12.9706	12.865	12.7369	12.8446	12.6312	12.7234	12.894	12.5956	12.6925	13.0053	13.0472	12.9691	12.9733	13.012	12.4835	12.9277	12.9365	13.0968	12.9886	12.8569	13.1365	12.9804	12.9839	13.0005	12.9333	12.8699	12.8276	12.8922	12.9788	13.175	12.9186	12.8563	12.7986	12.9877	12.9052	12.7612	12.7948	12.6888	12.5571	12.8331	12.9397	12.8859	12.7932
7893148	10.1117	10.0595	10.0931	10.325	9.99155	9.96153	10.149	10.0841	9.73197	10.3802	10.0805	9.93871	10.1795	9.87263	10.1882	10.2747	10.1319	10.1523	10.1994	10.2489	9.56388	10.3009	10.4678	10.3147	10.4834	10.3848	10.239	10.1946	10.1655	10.5659	10.4335	10.1843	10.5833	10.4234	10.3689	10.5255	10.1988	10.1088	10.1005	10.1626	10.1733	10.2376	10.679	10.2553	10.2063	10.195	10.4052	10.3913	10.436
7893149	4.68129	4.43417	4.72151	3.9713	4.78546	3.87895	4.94295	4.55006	4.81055	5.18367	4.16871	4.3455	3.84352	4.10968	5.19276	4.41236	4.335	5.03325	4.66091	5.03523	4.58899	5.10859	3.98025	5.00122	4.56531	4.38698	4.83861	4.44768	4.82808	4.35525	4.31545	4.44526	3.79942	4.60292	4.02951	4.77251	4.65593	4.6335	4.00851	4.60144	4.77754	4.47123	4.39235	4.90319	4.31215	4.80492	4.78283	4.93553	4.43421
7893150	6.70609	6.93909	6.46215	7.41082	6.93455	6.68379	6.79958	7.70407	7.07442	6.06991	6.4203	5.97887	7.1061	6.37016	6.52736	7.22247	8.07445	6.82431	7.08945	7.36279	7.59224	6.60928	7.39813	7.44277	6.72134	7.20412	7.81065	6.52511	6.55844	7.02479	7.20649	6.93425	5.61658	7.07195	7.685	7.3162	7.10655	7.16855	6.97658	7.15108	6.62306	6.37179	6.48401	4.93625	5.68374	4.87575	6.46051	6.81839	6.19565
7893151	7.02974	6.92825	6.90116	6.87866	6.76824	6.73031	6.88766	7.28707	7.54452	6.49734	6.69919	6.59715	6.63424	6.48886	6.61624	6.81943	7.21821	6.50037	6.74626	6.63794	7.30437	7.13188	6.70118	7.09828	6.75787	7.02588	6.55995	7.21903	7.07465	7.12102	6.59024	7.1907	6.09745	6.99086	6.59111	6.26604	6.70594	6.7069	6.43444	6.81531	6.83921	7.0163	5.5783	6.03441	6.2655	5.99878	6.49103	6.47018	6.10122
7893152	11.3501	11.3721	11.6079	11.2932	11.3802	11.4773	11.5174	11.1113	10.4427	10.4732	10.6517	10.5391	11.0463	10.8715	10.8718	10.5839	10.4596	10.9768	10.975	11.1835	10.3287	11.1508	11.0017	11.4371	11.097	11.0821	11.3024	11.4826	11.342	11.2643	10.7617	11.2402	10.2781	10.8726	10.9562	11.1578	10.7446	10.9708	11.0662	11.0613	10.9659	10.7153	10.0149	10.1991	9.51789	10.8596	10.5522	10.5578	9.94522
7893153	11.2062	11.1925	11.317	11.3047	11.3602	11.3613	11.1813	11.0861	11.0878	11.0877	11.1781	10.8725	10.8166	11.2086	11.402	11.1426	11.3095	11.0209	10.4085	11.0825	11.4991	11.081	11.1565	11.1849	11.0098	10.9959	11.75	11.0667	11.2649	10.9988	11.1211	11.0719	10.9608	11.1107	10.9054	11.0507	11.1267	11.0607	11.4133	11.0801	11.2415	11.0579	11.008	10.7359	10.8282	10.9424	10.6129	11.1288	10.6802
7893154	8.34505	8.04679	7.73373	8.24303	7.69802	7.68234	8.42746	8.3355	8.35008	7.6954	6.90071	7.66031	8.10659	7.13936	7.7136	8.08403	8.57736	8.15373	7.88213	7.76948	8.00679	7.73971	8.0336	8.1594	8.14901	8.30733	7.74923	8.07391	7.93414	8.08027	8.34774	7.35591	8.1232	7.68981	7.32857	8.4095	8.3467	7.90521	7.52771	8.15896	8.50969	7.88771	7.77679	7.33146	7.01263	7.31555	8.05369	8.18283	7.60527
7893155	6.17845	6.12136	6.11046	5.78413	6.04324	6.12654	6.33107	5.73683	6.26422	5.60178	5.49147	6.05256	6.12753	5.25787	5.91849	5.88739	6.56461	6.03149	6.65124	5.99319	5.6852	5.71165	5.53301	6.18055	5.99298	5.58514	6.68179	5.69392	5.70301	6.54684	5.816	5.86827	5.88049	5.3736	7.05459	5.87416	6.03417	5.99796	6.72892	6.29356	5.76861	5.7758	5.30663	5.81859	5.42358	5.68615	5.32369	5.03589	4.82965
7893156	4.71893	5.26513	4.5195	5.29977	4.66471	4.95515	5.34108	5.95776	4.54593	4.78623	3.90684	4.40737	4.63255	3.2729	4.78194	4.60332	5.20329	5.40889	4.87048	4.43803	4.47055	4.81465	4.58671	4.94938	5.05102	4.3164	5.29418	4.8999	4.53393	4.48193	4.33998	5.41724	4.34625	3.69873	5.49732	5.021	4.05572	4.49432	4.87938	4.77406	4.86271	4.55561	4.56091	3.6895	4.36399	3.97155	4.19811	4.84425	4.81793
7893157	3.52647	3.52435	3.6178	3.98579	3.65489	3.54231	3.68353	3.67439	3.85939	3.55243	3.59975	3.94639	3.56633	3.58841	3.60673	3.56756	3.67148	3.80692	3.74929	4.04204	3.75137	3.49109	3.56248	3.86145	3.67333	3.81225	3.74549	3.50032	3.41086	3.6837	3.42433	3.51428	3.43097	3.88375	3.59059	3.85487	3.85924	3.62419	3.47778	3.50957	3.4408	3.40753	3.63907	3.41934	3.66901	3.32307	3.16689	3.45372	3.63371
7893158	7.43295	6.98938	7.42466	7.04348	7.1514	7.002	6.83409	6.32707	6.71212	7.49508	6.99982	7.25479	6.96693	7.03733	6.64365	6.73941	6.62705	6.86784	6.88101	7.03003	6.66071	7.27311	7.24955	6.90464	6.73362	7.01395	6.84947	6.99514	7.03652	6.95602	6.77344	6.89161	7.81413	7.36253	6.82763	7.28178	7.19307	7.26705	6.53213	6.97052	7.00691	7.14249	7.52406	7.46623	7.64675	7.47791	7.44238	7.24477	7.09071
7893159	6.15798	6.44454	6.68328	6.35488	6.8019	6.00346	6.53612	6.53824	5.93616	5.71057	5.98948	5.83503	6.66735	5.8711	6.47778	6.75298	6.81999	6.43405	5.71467	6.43954	6.46005	6.88842	6.27489	7.0908	6.99652	6.37855	6.21751	6.13115	6.23183	6.0177	6.16235	6.8925	4.52745	6.57128	6.16351	6.58643	6.63753	6.02982	5.71762	5.97161	5.58404	5.43108	5.64491	5.29661	5.25494	5.2672	5.26366	5.82098	5.17095
7893160	9.31233	9.22951	9.42774	9.21622	9.48321	9.32727	9.71645	9.5511	9.2963	8.23457	9.41413	9.01676	9.08467	9.00705	9.25672	9.04121	9.09175	9.10329	9.18209	9.16337	9.47843	8.98046	9.28445	9.10056	8.79764	8.80273	8.84022	9.44963	9.37793	8.93507	9.26328	9.18644	9.00562	9.00661	9.46405	9.53772	9.0241	9.3515	9.18154	9.07599	9.45094	8.67529	8.86122	9.03186	9.34607	9.07062	9.27007	8.95615	9.47796
7893161	3.34353	3.50858	3.11517	3.67187	3.41107	3.52714	3.52142	3.61711	3.43469	3.30619	3.18813	3.77021	3.27523	3.49683	3.27146	3.41302	3.56123	3.45635	3.81353	3.23993	3.423	3.30744	3.49319	3.59703	3.16678	3.42335	3.70561	3.325	3.23685	3.40145	3.47206	3.45398	3.43407	3.29096	3.50405	3.29995	3.44719	3.31639	3.61056	3.24185	3.21061	3.16643	3.37571	3.27324	3.41868	3.25423	3.26711	3.38102	3.37551
7893162	6.24731	5.98791	6.053	6.44398	6.1257	5.70238	6.0447	6.17012	6.33086	5.7416	5.42451	6.08681	6.45696	6.07733	6.00377	6.38266	6.86185	6.39618	5.88636	6.33972	6.24828	5.6771	6.38917	6.61951	6.44386	5.87387	6.00245	5.96981	5.95841	5.9246	5.87443	6.50805	5.58357	5.9732	5.7965	6.00831	6.00872	5.66298	5.7678	6.04658	5.60861	6.24507	5.64863	5.19721	5.6804	5.23315	5.56942	5.69496	5.55559
7893163	4.28744	3.77404	3.98716	3.97502	3.80661	3.97742	3.5853	5.39001	3.93055	3.74795	3.67965	3.2719	3.56144	3.30588	3.72039	4.3209	4.01417	4.41843	4.65418	3.55592	3.84029	3.72901	3.32651	4.12006	4.14452	3.57574	3.79316	3.68122	3.46833	3.66328	3.73364	4.26936	3.26626	3.56275	4.54563	4.72807	3.98419	3.85504	4.83332	3.49922	3.46363	3.40344	3.31204	3.55746	4.22451	3.00101	3.73335	3.31144	3.55549
7893164	8.74366	8.67296	8.80721	8.93609	8.8112	9.32841	9.53414	8.80085	8.78177	7.67872	7.71984	7.86799	9.07261	9.24218	8.87885	7.82091	9.18086	8.66891	8.65303	8.94131	8.93459	8.70612	8.63877	9.36677	9.34227	8.69031	9.05601	8.409	8.83087	8.95389	8.63804	8.6955	7.64098	8.29299	8.92442	10.0708	8.27239	8.42266	9.25985	9.0022	8.81056	7.63007	7.90021	7.10448	8.02019	7.19574	7.68832	7.38043	7.43269
7893165	7.23658	7.44334	7.87696	7.33042	6.88613	7.23656	7.03473	7.42614	7.46256	7.47715	6.58124	6.60161	7.33039	6.95813	7.29132	7.38843	7.646	7.05198	7.48991	6.99261	7.51472	6.97119	7.16096	7.35429	7.08857	7.18076	7.11875	7.68296	7.29099	7.53223	6.98425	7.59443	7.72982	6.8779	7.56009	7.13526	7.27513	7.20136	6.78446	6.85849	7.10513	7.01572	7.49201	7.15176	7.51028	7.13936	7.29737	7.01745	7.50001
7893166	4.53822	4.18456	3.84899	4.41417	4.25885	4.36214	4.08638	4.56872	4.36203	5.27428	4.37828	4.44359	4.29952	4.37402	4.19609	4.41736	4.61644	4.2245	4.08328	4.02843	4.03403	4.08043	4.3983	4.21462	4.21875	4.49648	4.26871	4.15525	3.89162	4.3671	4.45376	3.83109	5.1637	3.73497	3.78424	4.25165	4.15351	4.03519	4.72102	4.13467	3.83111	3.92037	4.4004	5.28836	4.10925	4.96211	4.0592	4.13528	4.20859
7893167	5.60838	6.52608	5.47604	5.50427	5.47123	5.55663	5.67057	5.66917	5.4965	6.85336	6.33131	5.68473	5.63266	5.91687	6.02346	5.18386	5.63067	5.54418	5.52714	4.94673	5.16917	5.86739	5.87002	5.87231	5.81068	6.21425	5.30984	6.07798	6.05724	5.49051	5.86179	5.66002	6.66877	6.10421	5.53182	5.61593	5.31539	5.86251	5.73637	5.33252	5.46308	6.04964	6.13095	6.8552	7.17516	6.63522	5.7823	5.31997	5.92766
7893168	8.53796	8.48054	8.23652	8.92611	8.69002	8.30118	8.85179	8.8152	8.22226	7.30346	7.89529	8.142	8.60104	7.85185	8.13374	8.29232	8.91525	8.48293	9.04169	8.46838	8.09529	8.66217	8.5777	8.28573	8.66141	8.18831	9.04475	8.50121	8.30437	8.74075	8.31092	8.17289	7.62851	8.48044	9.30866	8.99048	8.53096	8.51867	9.27877	8.53693	8.27067	7.99027	8.29017	8.46766	7.79914	8.33119	7.95263	8.2321	8.21796
7893169	6.57403	6.62832	7.1502	6.91608	6.82256	5.90575	6.17143	6.33906	6.84618	6.61253	5.64584	6.52625	6.78381	6.51492	6.8516	6.92956	7.10902	6.69061	7.12689	6.48085	6.33067	6.83783	6.16538	7.09586	7.1528	6.87691	7.09964	6.31603	6.36287	6.74816	6.72192	6.42532	5.88126	6.42246	7.0248	7.95893	6.58556	6.55774	7.15857	6.81259	7.10073	5.19941	6.32604	5.81293	5.64972	6.22408	6.97188	6.1931	5.51875
7893170	7.73326	7.84752	6.68484	7.74904	7.27881	7.73001	7.77903	7.20239	7.93024	7.39189	7.8248	7.50968	7.66251	8.0743	8.26505	7.04671	7.07501	7.47492	7.45301	7.24588	7.57919	6.87471	7.74606	7.56882	7.49793	7.39496	8.35758	7.80244	7.13471	7.91029	7.92947	7.80831	6.77473	7.74858	7.93277	7.53451	7.48853	7.95515	8.83492	7.75502	7.87783	7.12878	7.27923	7.34622	6.92055	7.07348	7.47401	7.24333	7.65654
7893171	7.51879	7.71263	7.43121	7.56564	7.69999	7.62203	7.64762	7.39206	7.59186	5.07533	6.52031	7.12345	7.56947	7.34318	7.00326	7.58246	7.27705	7.88102	7.13216	7.76515	7.70166	7.76351	7.33673	8.15507	7.85024	7.77388	8.19427	7.54688	7.18857	7.69805	7.64994	7.59206	6.18341	7.73912	8.27396	7.7008	7.9305	7.54139	7.35446	7.86717	7.24238	6.59625	6.45132	5.45308	5.66225	5.9333	6.77919	7.18188	5.42697
7893172	8.79613	8.92122	8.77716	8.91978	8.79086	8.75082	9.09951	9.1899	8.74298	8.523	8.11727	8.64731	8.60461	7.96928	8.67588	8.81442	9.50003	8.89615	8.60644	9.08794	8.87974	8.28747	8.83823	9.01513	8.70431	8.97484	8.69831	8.94923	8.38594	8.97751	9.31981	9.00001	9.21841	8.99398	8.05687	9.19034	9.03494	8.99202	8.24476	8.91767	8.98009	8.6797	9.02682	8.96472	8.91821	8.55642	8.83221	8.43709	8.68234
7893173	11.1278	11.1282	10.8752	11.1637	11.1577	11.4757	11.8776	10.6152	11.6477	11.3183	12.1023	11.6716	11.7296	12.0297	11.8448	11.2959	11.1525	11.9153	11.8971	11.6744	11.9453	11.4273	11.6151	11.6501	11.7181	11.8063	11.6428	11.4859	11.7597	11.2097	11.821	11.4486	11.2994	11.6049	12.1342	11.8655	11.8019	11.5565	11.9091	11.8273	12.1798	11.4876	11.5264	11.5727	11.9013	10.9361	11.8777	11.7931	11.8868
7893174	4.56869	4.12671	4.14166	3.74085	4.48875	4.33845	4.39711	4.26526	4.38206	4.05046	3.95883	3.86983	4.18432	4.02859	4.13089	3.93175	4.47629	3.9383	4.04973	3.96801	4.55762	4.2304	3.85068	4.13184	3.98254	3.9246	4.12511	4.22146	3.87406	3.94522	3.98182	4.06968	3.52488	3.82979	3.81423	3.88175	3.82005	4.31315	4.20062	3.91748	4.3389	3.7127	3.71915	3.5189	4.30006	3.92719	3.65074	3.67587	4.29364
7893175	7.34758	7.58432	7.3196	7.00242	6.57388	6.99971	7.54392	7.27373	7.3409	7.89418	7.32832	6.50112	6.84105	5.58155	7.35458	7.59472	7.40924	7.20913	6.47244	7.38638	7.46446	6.59038	6.73908	7.01808	6.75081	6.86204	6.93681	6.82261	6.77998	6.57992	6.83328	6.75498	7.35352	6.87054	6.05507	6.95896	6.91187	6.59205	6.47173	7.17327	6.67208	7.4036	7.41851	6.46476	7.55427	6.7651	6.50239	7.2403	7.8057
7893176	3.34849	3.36756	3.28836	3.3464	3.29206	3.30162	3.26575	3.36421	3.03365	3.32453	3.23256	3.22197	3.16896	3.34881	3.24002	3.33387	3.18443	3.40684	3.32822	3.51476	3.49242	3.36329	3.52473	3.44653	3.19943	3.13259	3.27628	3.59443	3.43812	3.35791	3.35682	3.22061	3.14035	3.23948	3.21569	3.31525	3.13552	3.30515	3.21933	3.21808	3.2432	3.1291	3.26877	3.40988	3.01677	3.51095	3.16515	3.28973	3.40644
7893177	8.04517	7.63034	7.58843	7.91609	7.00556	6.72791	7.57379	7.6594	7.98704	7.70204	7.76844	8.57179	7.75952	7.43358	7.9995	7.64995	9.11963	8.0979	7.80662	8.1929	8.36411	7.19376	7.7133	7.06788	7.56046	7.38859	7.59925	7.07629	7.09919	7.264	7.61905	7.40025	6.43708	8.06823	8.20014	8.55265	8.15962	8.66536	8.13092	8.12515	8.55136	7.99149	7.60448	7.36126	8.45824	4.11192	6.79164	8.15359	8.12585
7893178	4.13221	3.90817	3.92673	4.29998	4.24285	4.18272	4.03301	3.83028	3.88194	3.79383	3.52188	3.97261	4.03249	3.61165	3.90619	3.86663	4.64894	3.70277	3.97315	3.59724	4.15505	3.85386	3.72227	3.68684	3.98115	3.73003	4.12454	4.21062	3.9384	3.79505	3.36554	3.99265	3.55968	3.44151	3.58978	4.07643	3.771	3.75052	3.5379	3.61551	4.12498	3.401	3.3522	3.88562	3.91769	3.69108	3.80593	3.78732	3.52134
7893179	5.9635	6.13091	5.43552	6.05304	5.2379	5.73977	5.37344	6.19227	6.03923	5.55114	4.9204	6.16778	5.23786	5.05072	6.03425	4.96499	5.25364	4.87484	5.61838	5.73484	5.59201	5.52203	5.33641	5.98117	5.40166	5.07198	5.70437	5.37687	5.49857	5.65884	5.56906	5.28469	5.28545	5.28939	5.12384	5.18957	5.07055	5.68576	4.89377	5.21313	5.1293	5.19754	5.63036	5.12784	6.08551	5.57476	5.33406	5.08676	4.91152
7893180	6.61789	6.27372	6.03467	6.6489	6.10828	6.0633	6.48312	6.01973	6.85494	6.71681	5.93722	5.63047	6.08901	6.18039	6.70213	6.23564	6.65426	6.28007	6.69309	5.69395	6.45417	5.6112	6.35003	5.95012	6.31165	6.74078	6.60131	6.39264	6.35346	6.13401	6.44345	6.06505	6.79714	5.64076	6.54347	6.83459	6.37557	6.36518	6.44686	6.18102	6.32292	6.89117	6.80846	5.7857	6.88627	6.82848	7.21746	6.34277	6.59543
7893181	8.97333	8.63379	8.5619	8.78831	8.67512	8.77634	8.85445	10.0858	8.97869	8.79778	9.15005	9.22824	9.33819	9.58706	9.10624	9.60839	9.91435	8.98171	8.93485	8.49996	9.79476	9.31333	9.53915	9.3125	9.01536	9.24489	9.81025	9.53782	9.08974	9.26272	9.65596	9.28366	8.39292	8.75866	9.07374	9.27582	9.20687	9.25668	9.69034	9.08401	9.06642	8.25682	9.06094	7.65158	8.5838	9.03976	9.08254	9.34745	9.53384
7893182	7.03553	6.17418	7.1193	6.6784	6.80617	6.32827	6.8551	6.75207	5.88359	6.76253	6.57268	7.11414	6.57844	6.58187	6.63233	6.97661	6.40619	6.17724	6.85323	6.81665	5.51599	6.79126	7.5092	6.77926	7.25739	7.3811	6.80122	6.55109	6.45926	7.50656	6.89281	6.88283	7.6545	7.29572	7.18565	6.73656	6.62068	7.0485	6.57202	7.31321	6.8638	7.69738	6.31808	7.41646	6.73247	7.34358	6.68127	6.68407	6.5996
7893183	4.76241	4.86527	4.63814	5.35023	3.99327	4.53226	5.12212	3.99532	4.27496	4.73531	5.05114	4.14154	4.57679	4.20381	5.27454	4.7442	4.97415	4.69092	4.90206	4.86245	5.67714	4.04369	5.04495	5.2788	4.44006	4.9966	5.3449	4.32703	4.54368	4.77197	4.60644	5.01842	4.02966	4.95607	5.27151	5.08467	5.17926	4.89746	5.0562	4.78524	4.31518	4.60067	4.63784	4.53063	3.92907	4.18209	4.3802	4.09831	4.51707
7893184	7.40148	7.4204	7.212	7.46528	7.54317	8.16456	7.52281	7.90443	8.62233	6.46824	7.54855	7.18486	7.88517	8.21706	7.69011	7.36114	8.14409	6.97873	7.99056	7.43308	7.79893	6.98458	7.60992	7.95083	7.91623	7.07351	8.13066	7.25541	6.80969	7.264	7.6166	7.17607	7.15253	7.28652	8.00332	9.21352	7.37793	7.09494	8.03143	6.9523	7.47462	7.778	7.99292	5.8293	6.95247	6.67087	7.34937	7.06863	7.87066
7893185	6.69578	6.4494	6.64724	6.35637	6.84786	6.55209	7.04571	6.38782	7.64968	5.7551	5.21607	6.65573	7.19503	5.96889	6.87954	6.46522	7.43627	7.22952	7.24849	6.85812	7.66329	6.48922	6.79391	6.76589	6.93719	6.82006	7.07712	6.70172	6.50799	6.67533	7.23911	6.62047	6.63225	7.11051	7.53222	6.87951	7.30683	6.78212	6.74819	7.33223	6.87403	6.72614	7.53214	6.51839	6.90289	6.60701	5.92779	6.68232	6.27209
7893186	6.42336	6.03305	5.30763	5.4795	5.054	5.30388	5.65858	5.68112	4.89175	5.58155	5.34093	4.89751	5.44724	5.43719	5.23541	5.64765	6.12794	5.52409	5.61673	5.60252	5.31961	5.62646	5.68707	5.70679	5.60832	5.1479	6.42729	5.28312	5.49769	5.55936	5.65095	5.45086	4.0898	4.91789	5.97772	5.97422	5.17735	5.50102	5.6192	5.48706	5.28342	4.8644	4.80731	4.62289	4.18895	5.10509	5.17289	5.12341	4.23581
7893187	10.264	10.3709	10.0481	10.1446	10.2532	10.4245	10.602	9.44331	10.4196	10.4676	10.4163	10.5321	10.4988	10.3392	10.5498	10.0349	9.39501	10.5311	10.4898	10.1638	10.4781	10.3171	10.2494	10.0463	10.3311	10.3108	9.83629	10.5341	10.7215	10.1663	10.4749	10.4037	10.3621	10.3326	10.4009	10.7901	10.247	10.4378	10.8	10.4238	10.6957	10.4215	10.1069	10.4023	10.9185	10.4651	10.6665	10.5172	10.5487
7893188	7.0509	7.47173	6.94922	7.6967	7.40119	6.99371	7.07426	7.94906	7.35422	6.34237	5.71257	6.21413	6.86238	6.29003	6.83216	7.73922	8.02349	7.36486	6.74917	7.54426	7.29499	6.80018	7.11016	7.35299	6.45037	7.00001	7.4778	7.26347	6.83211	7.19662	7.03698	7.41961	4.97135	6.4989	7.61112	7.20014	7.44782	6.02824	7.39811	7.27829	6.88507	5.45572	5.465	5.27929	5.65665	5.70078	6.92737	6.90679	5.80367
7893189	13.1978	13.1656	13.2195	13.2797	13.2027	13.1081	13.1896	13.1973	13.2424	12.8295	12.9788	13.1041	13.1405	12.963	12.9144	13.2976	13.3312	13.2494	13.2612	13.2352	13.1695	13.2694	13.2862	13.2793	13.2596	13.2249	13.3453	13.2828	13.1412	13.2252	13.2713	13.1866	13.2356	13.255	13.2281	13.3254	13.2545	13.2403	13.231	13.3593	13.0957	13.2211	13.1966	13.018	13.1103	13.1256	13.1062	13.0303	13.097
7893190	5.6278	5.9545	6.19603	5.58829	5.99264	6.0512	5.72962	5.75107	4.56511	6.1705	5.88251	4.3841	5.02546	5.0227	5.6728	4.83379	4.61867	5.43413	5.24302	5.29682	6.68304	5.76952	5.7979	5.16174	5.20124	5.8823	5.95619	6.4555	5.87739	5.74431	5.54657	5.43372	6.53713	5.39683	5.8149	6.04111	4.98786	5.88232	5.84689	5.56649	5.33585	6.1945	5.39333	6.04522	4.67808	5.79685	5.56938	5.11825	5.77673
7893191	9.59833	9.6243	9.30249	9.9367	9.25438	9.63377	10.0649	9.50065	9.75033	8.16191	9.72093	9.43011	9.49187	9.6374	10.0902	9.45809	9.96133	9.33223	9.72072	9.78029	10.4895	9.19788	9.13479	9.52133	9.50577	8.99779	10.2028	9.30329	9.58437	9.44826	9.65572	9.56369	7.9377	9.41099	9.67039	9.51995	9.09524	9.75106	10.713	9.4558	9.6828	8.37543	8.9446	7.02769	8.11994	7.89203	8.83713	8.86586	8.84155
7893192	4.49271	5.16541	4.44762	4.06556	4.51214	3.90553	3.86481	4.70474	4.49553	4.74827	3.35902	4.3707	4.00499	4.03518	3.80964	4.89892	4.69007	4.13297	4.568	4.14986	4.38243	4.75453	4.57396	4.62559	4.16388	4.80589	4.37634	4.38059	4.03493	4.48909	3.70306	4.64364	4.99608	4.96203	4.9715	4.28803	4.40444	4.63961	4.52996	4.2512	4.15465	4.61461	5.28106	5.6815	4.91	5.01522	4.89542	4.30427	5.24205
7893193	4.12297	4.6495	4.49414	5.96502	3.78343	4.56076	4.49972	3.95376	4.58848	4.0328	4.41701	4.39611	4.31821	3.99083	4.21285	3.35395	4.46225	4.22938	4.10761	4.75564	3.49234	3.98592	3.81881	4.35633	3.8597	3.47228	4.28648	4.63542	4.68022	4.64888	3.51183	4.46225	4.13902	3.4969	4.2165	5.37617	3.5251	4.54591	4.35753	5.68096	4.52287	4.35993	3.50546	4.12187	3.18071	4.67448	3.9091	4.00364	3.98961
7893194	10.9129	11.001	11.0343	10.8957	10.9529	11.3499	10.7047	11.2875	10.7378	10.9636	11.1706	10.7011	10.8266	11.2819	10.6518	11.262	11.2377	10.8808	10.285	10.7591	10.6956	10.9592	11.0182	11.0985	10.9274	10.5823	10.8152	10.9848	10.7455	10.7541	10.6153	10.8255	10.3571	10.8988	10.4336	11.79	10.9972	10.8062	10.5448	10.7805	11.072	11.0113	11.3275	10.4373	10.3252	10.8227	10.6577	11.0728	11.2905
7893195	4.10977	4.33284	4.05785	4.13779	3.9409	3.79871	4.39564	3.81429	4.12728	3.47937	3.74713	3.62378	4.25642	3.7395	3.45736	3.71282	4.40141	4.4603	3.83464	4.14165	3.99471	3.5996	3.55725	3.74321	3.84195	3.74016	4.3348	3.97839	3.78608	3.95265	3.64069	3.69835	3.86683	3.73098	3.85435	4.20097	3.88987	4.00255	4.21396	3.93559	3.59555	4.10418	3.92155	4.26881	4.15801	3.96662	3.99498	3.90811	4.25587
7893196	10.5451	10.5394	10.4083	10.3959	10.7991	10.3171	10.6722	10.0549	10.7981	9.41866	10.2277	10.2517	10.4537	10.1333	10.5455	10.2407	10.4252	10.5113	10.6067	10.2896	10.7749	10.2425	10.4248	10.5662	10.5798	9.89562	10.3751	10.1586	10.4568	10.48	10.1836	10.348	9.38467	10.1349	11.1182	10.8263	10.6792	10.3829	10.46	10.5638	10.6912	9.84189	10.0819	8.94277	9.31205	9.35853	9.86671	10.0881	9.54782
7893197	3.23968	3.12368	3.38217	3.42299	3.38872	3.31836	3.41199	3.13552	3.50802	3.45393	2.94646	3.06006	3.3422	3.46787	3.19619	3.97296	3.32195	3.4943	3.48906	3.17106	3.09746	3.15261	3.29991	3.57379	3.30058	3.61039	3.42827	3.56269	3.59349	3.40412	3.30542	3.43231	3.3353	3.24355	3.4672	3.90455	3.26671	3.16425	3.6551	3.21051	3.58801	3.40812	3.30536	3.18538	3.15818	3.14829	3.46416	3.62818	3.24405
7893198	3.33698	3.08102	3.13374	3.16679	3.36854	2.9754	2.95589	3.23691	3.1148	3.30713	3.05148	3.07896	2.96873	3.09852	3.0486	3.26099	3.42219	3.35959	3.24546	2.98848	3.06702	3.52483	3.04136	3.38978	3.24084	3.304	3.13917	3.19245	2.99047	3.05404	3.18621	3.29306	3.35322	3.01927	3.217	3.04332	3.12678	3.18373	3.16244	3.25874	2.99407	3.11922	2.99492	3.05148	2.88242	3.10708	3.11846	3.15603	3.13192
7893199	3.26014	3.5825	3.35843	3.19739	3.38137	3.2827	3.22316	3.59602	3.36445	3.60912	3.50293	3.61405	3.42403	3.56389	3.61958	3.57247	3.53884	3.47568	3.46502	3.24	3.27587	3.51554	3.1993	3.38711	3.33046	3.45242	3.55149	3.1832	3.19429	3.36288	3.475	3.4082	3.31316	3.39492	3.15519	3.24156	3.31963	3.38043	3.45547	3.41011	3.36397	3.24549	3.4106	3.45965	3.43332	3.55252	3.57928	3.38657	3.27713
7893200	3.35144	3.40841	3.42025	3.55226	3.32078	3.37712	3.556	3.40077	3.43335	3.16655	3.28339	3.35963	3.17758	3.19785	3.45592	3.35894	3.65587	3.16063	3.24448	3.14022	3.61877	3.35926	3.24333	3.55896	3.37405	3.39544	3.3914	3.34896	3.67113	3.34342	3.42124	3.11505	3.60911	3.46186	3.05327	3.43311	3.1962	3.27498	3.59471	3.36763	3.25451	3.46667	3.32302	3.33197	3.97201	3.50833	3.42524	3.10474	3.24426
7893201	11.6602	11.6416	11.6198	11.7153	11.7317	11.6654	12.0263	10.8335	11.9291	11.587	12.504	11.3566	11.337	11.7388	11.8159	11.4865	11.2743	11.6604	11.1022	11.558	11.685	11.27	11.372	11.462	11.5505	11.179	10.9764	10.9965	11.5644	11.1133	12.0407	11.112	12.1677	11.3817	11.7522	12.8674	11.2801	11.1775	12.358	11.4567	12.0183	11.4799	11.9092	11.1228	11.9091	10.9692	11.8916	11.3146	11.9918
7893202	7.91667	7.92633	7.77994	7.95306	8.43875	8.0157	7.90725	8.68782	7.86886	6.59062	6.4758	7.05991	8.03932	6.84801	7.24917	7.60211	7.46188	7.42733	7.36454	7.55462	7.92769	7.41888	8.01779	7.74723	7.80313	7.34648	8.04098	8.03546	7.76201	7.74017	7.80507	8.00359	6.02397	7.74056	8.24595	7.37344	7.85228	6.92503	7.98886	7.64081	7.60377	7.36977	7.22326	5.77144	6.09788	6.97219	7.24132	7.25927	6.9713
7893203	2.95824	3.21157	3.10322	3.27156	3.09745	3.19719	3.28377	3.35091	3.35017	3.2936	3.12929	3.06884	3.3175	3.25207	3.06669	3.18715	3.23668	3.11765	3.19411	3.15215	3.28012	3.27143	3.31587	3.07842	3.08022	3.07134	3.44198	3.29138	3.04347	3.30035	3.07797	3.05543	3.13177	3.20308	3.49443	3.08516	3.13571	3.14373	3.21218	3.16828	3.0978	3.17094	3.27607	2.9554	3.34544	3.10272	3.15806	3.02327	3.10543
7893204	6.3132	5.85747	5.17954	5.1061	6.08904	6.56835	6.41458	6.63672	6.21473	4.50491	4.42366	5.1012	6.17932	6.01549	6.99562	7.13981	7.07653	6.26039	5.91231	7.48001	6.85801	5.19517	6.29249	6.87901	5.51764	6.51661	6.81555	6.37372	6.14699	6.85393	6.13557	6.31026	5.08399	5.9712	7.04793	5.40368	6.28567	6.51335	6.44074	6.75951	6.36902	4.9846	4.45477	5.37417	4.98297	4.78055	4.68855	5.6506	3.65105
7893205	10.9664	10.4061	10.7512	10.9909	10.8151	10.8145	11.0211	11.0328	10.8471	10.5622	10.6398	10.9935	10.895	11.3125	10.9709	11.0591	11.1122	10.7539	11.4952	10.7849	11.1672	10.8938	11.0312	10.9118	10.8847	10.8086	11.2511	11.1822	10.8924	11.0388	10.4294	10.7887	10.5543	10.961	10.8753	10.329	10.9987	10.8386	11.0321	11.0156	10.4713	10.1963	10.4942	9.9544	10.3596	9.86414	10.7221	10.0415	10.7133
7893206	5.4851	5.6583	5.42148	5.77782	5.5367	5.28677	4.62913	5.26314	5.40456	4.10999	4.2647	4.91698	5.34924	4.63781	5.0287	5.48597	5.91956	4.93112	5.78164	5.30176	5.67089	4.60672	4.84868	5.69523	4.92031	4.47911	5.92422	4.71765	4.73349	5.44873	4.92871	4.76624	3.87951	4.80252	4.28846	5.64068	4.56361	4.23887	4.53913	5.16469	5.24128	3.84277	4.57486	4.25573	4.03276	3.86154	4.3192	4.3975	4.09349
7893207	6.54165	6.72847	6.7256	6.3338	6.38915	6.31887	6.19506	6.73548	5.8611	7.01598	5.96347	6.43567	6.49077	6.6072	6.84197	6.51927	6.3457	6.19133	6.7245	6.72902	6.48783	6.79119	6.60263	6.33509	6.73022	6.52841	6.6137	7.33016	6.93802	6.62217	6.4023	6.58316	7.62289	6.84468	6.80068	7.39574	6.82241	6.6265	7.20596	6.77513	6.15116	7.03555	6.85883	7.32676	7.75395	7.69986	7.1225	6.78589	7.06554
7893208	9.00894	8.94005	9.26627	9.24562	9.3277	9.23288	9.19868	9.89851	8.9029	7.71819	8.05849	8.49482	9.18404	9.97675	8.7123	8.8171	9.31071	8.65906	8.74468	9.09214	8.85278	8.83612	9.15509	9.02435	9.3417	8.54614	8.95276	8.65413	8.82597	8.67	8.48206	8.81045	7.05208	8.5883	8.2565	9.88977	8.36043	8.55044	8.73102	8.76324	8.51091	7.71442	9.00268	7.11385	7.59967	7.03605	7.62903	7.95503	7.54259
7893209	7.28612	6.89616	6.59612	6.89361	6.87998	6.6428	7.20439	6.40238	7.40795	7.10459	6.84181	7.05036	6.71549	6.59391	7.61452	7.56556	7.69902	6.80021	6.91744	6.33823	7.46489	7.03527	6.9093	6.59887	6.75368	7.23746	6.82099	7.34987	7.02733	6.56121	7.02178	6.59384	7.82383	6.93118	7.20753	7.40352	6.9565	6.96162	7.35861	6.76403	6.42606	6.71986	7.27677	7.78432	7.8676	7.22577	7.15119	7.44569	7.73355
7893210	6.40104	6.96599	6.35922	7.18791	6.58528	6.87309	6.66714	7.8846	7.48315	7.81876	7.56548	7.40221	7.03811	7.26405	7.25523	7.68274	7.92557	7.20904	6.8962	6.87947	7.45394	7.07318	7.16059	7.02304	6.55975	6.98947	6.93733	6.87861	6.51997	6.65761	6.87479	7.4529	6.88365	7.19838	6.64149	7.06671	6.91884	7.56761	6.89617	6.83849	6.76845	7.56967	7.18343	7.61058	7.73444	7.29715	7.07462	7.43894	7.22699
7893211	3.98757	4.16361	4.10703	4.36774	4.06192	3.91246	3.91662	4.36598	4.37078	4.13898	4.04603	4.30587	4.22414	4.76297	4.23156	4.44731	5.12523	3.9838	4.5209	3.89844	4.42551	4.46585	4.40754	4.17307	4.50569	4.30058	4.10401	4.0575	3.97685	4.34448	4.03047	4.1653	3.81537	4.07879	4.35129	4.09761	4.33321	4.30224	4.65425	4.51357	4.65411	4.25283	4.24982	4.52871	4.36293	4.66507	4.04176	4.29548	4.27089
7893212	5.72123	6.40169	6.65412	6.85143	5.90654	5.65648	6.35206	7.11788	6.35145	4.94062	5.26395	5.81908	6.78413	5.78491	6.54006	6.78387	6.37996	5.94457	6.08314	6.44988	6.47456	6.58202	6.0839	6.67477	5.62033	5.92476	5.94208	5.81007	6.13559	6.40102	5.78239	6.32533	4.20354	5.38468	6.06209	6.18876	5.54941	6.1377	6.2297	5.86552	6.36748	5.35469	5.40858	4.28517	4.32457	3.74705	5.6485	4.95677	4.84056
7893213	4.54828	4.58621	4.33823	4.7898	4.69503	5.27115	4.84507	5.26619	6.10002	4.29699	4.23972	4.7947	4.64969	4.00562	5.14675	5.41736	5.1116	4.68894	4.9687	4.2887	5.67716	4.2417	4.4432	4.83893	4.57986	4.26128	5.0418	4.84672	4.37851	4.18375	4.16206	4.77422	3.31555	4.57261	5.0294	5.21056	4.56607	5.10334	5.51401	4.77084	4.83897	4.30097	4.22483	3.71622	4.31116	3.927	4.02364	4.1884	4.00873
7893214	3.87051	3.9027	4.08132	4.27948	5.77885	3.87742	4.83438	5.34666	5.82461	3.20621	3.96708	4.51062	5.15777	5.31549	6.29349	5.51771	5.66056	4.57388	5.24504	4.71917	5.06998	5.1207	4.47021	5.61505	5.33299	4.71233	4.9549	5.03653	5.05616	4.9079	5.21255	4.70808	3.32784	4.69335	4.88556	4.39405	4.66654	4.97705	5.55437	4.80055	5.37036	4.86212	3.97801	3.89041	4.47333	4.02213	3.79632	3.78032	3.76641
7893215	6.89798	6.32365	6.55104	6.8719	6.75849	7.138	7.02459	6.12401	7.01348	5.16492	5.40154	5.55623	5.73747	4.72834	6.27061	7.59541	8.07134	6.87015	5.82894	7.14347	7.5723	6.49432	6.78393	7.39354	6.61841	6.62218	7.3706	5.94791	6.01224	6.8866	6.72218	6.91121	5.9249	7.11596	6.90832	6.87342	7.07001	6.96273	6.66605	6.71476	6.65643	6.4381	5.68258	5.54408	5.39724	5.84141	4.8273	6.93204	5.90659
7893216	4.45854	4.45183	4.21123	4.23949	4.59913	4.86526	4.84541	4.33079	4.74104	3.75197	3.87918	4.48487	4.71723	4.16406	4.92603	4.63586	5.19352	4.09229	5.82394	4.20091	4.95717	4.02657	4.20019	5.36313	5.09058	4.21483	5.04288	4.60274	4.44305	3.89272	4.18529	3.93009	3.50489	3.78546	4.56701	5.48835	4.29461	4.65712	4.83501	4.61108	5.34161	3.75641	4.41971	3.18246	3.64144	3.48435	4.1638	4.46212	4.46276
7893217	9.3012	9.3435	9.20432	9.46065	9.37692	9.31242	8.86245	10.6888	9.41754	9.62667	10.1035	9.8555	9.64913	10.1499	9.86677	9.92809	10.4461	9.47984	9.58487	9.18786	9.85475	9.9794	9.97587	9.5923	9.39832	9.58717	9.93264	9.67892	9.22075	9.3436	9.36077	9.37541	9.59554	9.67343	9.60521	8.99081	9.73198	9.64489	9.82498	9.50517	9.40898	9.31266	9.43469	9.01383	9.00526	9.61916	9.35232	9.4738	9.35933
7893218	12.7867	12.716	12.6282	12.7622	12.8197	12.7738	12.9331	12.4836	13.0012	12.8713	12.8159	12.8363	12.8945	12.7837	13.0781	12.7689	12.8513	12.9012	12.972	12.8622	13.1123	12.7003	12.7648	12.7446	12.9152	12.8084	12.912	12.631	12.8504	12.7578	12.9868	12.8261	12.9679	12.7847	13.1295	12.9611	12.8404	12.7869	13.0447	12.8342	13.0109	12.7825	12.7897	12.8946	12.8522	12.8458	13.0629	12.875	12.903
7893219	5.83196	5.60764	5.0537	6.20706	5.22835	5.20062	5.08104	5.57875	5.4938	6.08517	4.90839	5.30007	5.98877	5.06099	5.53103	5.12446	6.09523	5.80726	5.69988	5.63618	5.93116	5.04648	5.95454	5.05619	5.83496	5.68072	5.70387	5.91017	5.06787	6.071	5.9604	6.13783	6.1998	5.34759	6.30016	6.77121	6.00739	5.90986	6.1713	5.13365	4.64131	6.4583	6.39907	5.97677	6.46327	6.24388	4.89661	5.95172	6.60994
7893220	10.379	10.3611	10.5246	10.4003	10.5294	10.0949	10.5102	10.1926	10.1529	10.4931	10.2559	10.1686	10.3389	9.94413	10.2394	10.2689	10.5648	10.5574	10.1174	10.2919	9.52323	10.4472	10.5658	10.4736	10.3707	10.4016	10.5599	10.6156	10.3242	10.263	10.4441	10.3398	10.557	10.2463	10.5521	10.6668	10.4823	10.3495	10.1709	10.3588	10.4677	10.454	10.4967	10.3804	10.3875	10.7527	10.3575	10.395	10.3963
7893221	3.31727	3.38306	3.15492	3.15712	3.15433	3.14964	3.14797	3.26238	3.14038	3.35938	3.37615	2.94848	3.27485	3.42461	3.16614	3.2181	3.53144	3.23952	3.18166	3.22173	3.15289	3.10771	3.22335	3.09762	3.17366	3.27022	3.27723	3.29166	3.07309	3.28887	3.22308	2.98355	3.42483	3.24312	3.05542	3.29051	3.10982	3.23764	3.2356	3.17459	3.05798	3.37936	3.75149	3.38879	3.34402	3.30625	3.33463	3.23361	3.44959
7893222	4.86546	5.21044	5.04628	5.1073	5.09157	4.78339	4.84176	4.38056	5.03693	4.25821	4.59777	3.98079	4.92663	4.70262	6.09504	4.94736	5.76825	5.82225	5.90598	5.05107	5.08349	4.04511	4.89195	4.93241	5.28618	4.23101	5.4971	5.09452	5.02534	4.45554	4.43353	4.58999	4.66431	4.5494	5.18315	5.962	4.79253	5.31205	5.6196	5.40141	4.91532	4.63679	5.04972	5.16455	5.44251	4.76429	4.69022	4.5324	4.74071
7893223	4.93401	5.20415	5.31026	5.01485	5.74437	5.51378	5.81954	6.41106	6.33589	5.96435	5.62873	5.64604	5.63981	6.04299	6.33581	6.0855	6.61381	5.86965	6.41554	5.50296	7.20346	5.3512	5.46883	5.58525	6.1941	5.67799	5.62767	5.94844	5.11952	6.18324	6.13192	5.51218	5.97724	6.03798	6.24372	6.17627	5.90959	5.92121	6.45148	5.16262	5.54235	5.74558	5.41632	5.50121	7.15988	5.65449	5.45152	5.32361	5.43782
7893224	5.61403	5.74754	5.01026	5.16704	5.54868	4.83371	5.0763	4.68966	5.51619	4.66276	4.82273	4.57219	5.56906	4.55902	5.41396	5.08678	5.60989	5.14166	5.4494	5.17328	5.41717	4.88216	4.6384	5.08819	4.80497	4.83273	5.24984	4.98347	5.038	4.74461	5.06423	4.85844	4.96486	4.38966	5.44134	5.64214	5.01006	5.06618	5.73489	4.74131	4.55903	4.66969	4.88382	4.57748	4.64272	4.79508	4.54884	4.6475	5.14582
7893225	6.26158	6.00429	5.81342	6.49412	6.25027	7.14565	6.32506	6.80014	6.97479	5.87458	4.47088	6.42774	6.45512	6.27182	6.08285	6.85379	7.27679	6.77872	6.58381	6.78696	6.286	6.27051	6.35028	7.09146	7.28344	6.70956	7.51529	6.65378	6.5107	6.90672	7.22838	6.52932	7.47075	6.96287	8.17064	7.45577	7.21402	6.76484	6.64144	6.64748	6.95463	6.66854	6.95085	6.66398	5.50451	6.47421	6.63801	7.33907	7.47211
7893226	5.09859	5.52464	4.36484	5.22577	4.93396	4.5391	4.88766	5.37213	5.97416	5.86324	4.56805	5.334	5.14812	5.20065	5.93881	5.95541	5.60918	5.18537	5.56434	4.5332	5.94474	6.01492	5.75964	5.35285	5.43708	5.9838	5.33039	4.95926	4.94631	5.43938	5.56729	5.65469	5.88911	5.50134	5.42683	5.85275	5.68645	5.20688	5.96904	5.53358	4.7368	5.23909	5.25592	5.1784	5.74212	5.35084	5.05978	4.96132	5.05506
7893227	8.62931	8.27029	8.09147	8.27325	8.21986	8.03505	8.07732	8.52215	8.7381	7.81697	7.30266	8.834	8.51866	8.14616	8.20526	8.76993	9.05926	8.62723	8.49011	8.45236	8.51544	8.56044	8.70949	8.58635	8.66546	8.50365	8.33425	8.48811	8.26704	8.25716	8.87444	8.43385	8.56677	8.54581	8.5411	8.34927	8.76104	8.90094	8.5504	8.77154	8.55247	9.02319	8.35396	8.30959	8.84455	8.65495	8.16175	8.33778	8.50915
7893228	7.0069	7.12527	6.97253	7.27475	7.22022	6.77412	6.62463	7.72511	7.27055	7.37704	6.43276	7.12045	6.80737	6.63764	6.58395	7.39873	7.29503	7.24625	6.20262	7.12594	7.58858	7.25356	7.86588	6.82493	7.10129	7.41182	6.89921	7.22564	6.77817	7.05512	7.13781	7.22942	7.39283	6.99812	7.51793	6.5783	7.04946	7.11044	6.66142	6.75122	7.15774	7.7376	7.39379	6.5346	7.29405	7.12855	7.06947	7.35094	6.30545
7893229	5.44071	5.70085	5.38721	5.65487	5.79329	5.48453	5.52605	5.8575	5.14293	5.76522	6.01034	5.84924	5.68612	5.3625	5.22053	5.95511	5.91099	5.27699	5.25597	5.09085	5.62043	5.7055	5.00352	5.77617	5.03256	5.21827	5.20295	5.95785	5.60698	4.55014	4.63199	5.32336	5.1658	5.16885	4.85216	5.26299	5.59806	5.7963	5.32427	5.57236	5.61713	5.5111	5.46404	5.67102	5.64333	5.85046	5.47649	5.77941	5.82114
7893230	4.71324	4.46533	3.71474	3.74106	4.08795	4.15589	4.16074	4.75645	3.52857	4.73632	3.62424	3.15418	3.89559	4.17363	3.75598	3.24118	3.65873	4.52619	3.95928	4.11219	3.09134	3.5802	3.68694	3.45437	3.60217	3.28894	4.01624	4.22461	4.68022	3.96559	3.84006	4.28479	3.77748	3.55941	3.81535	4.26863	4.48036	3.88312	4.03485	3.74938	3.59529	4.05869	3.50546	3.84466	3.84968	4.39124	3.75014	3.52328	3.31497
7893231	12.6482	12.6965	12.8348	12.6001	12.7144	12.6941	12.6957	12.6318	12.3782	12.2468	12.1067	12.2572	12.4541	12.0456	12.2661	12.5218	12.8516	12.5213	12.4963	12.5776	12.399	12.61	12.546	12.7023	12.6794	12.4372	12.7731	12.679	12.6744	12.7017	12.4523	12.4871	12.2701	12.5008	12.6601	12.8228	12.4735	12.4093	12.4847	12.4962	12.4479	12.3064	12.2187	12.1	12.0626	12.3767	12.4186	12.4488	12.2926
7893232	4.63281	4.89265	4.47366	4.94069	5.05034	4.42119	5.05938	5.15585	5.2145	4.0097	4.24846	4.71802	4.33575	5.04054	5.00876	4.788	4.9889	4.88476	4.96911	4.40799	5.1685	4.79348	3.72065	4.4287	4.53317	4.40013	4.58377	4.93808	5.05722	4.70984	4.7962	4.93255	4.14412	4.24678	4.36491	4.64222	4.74781	4.62175	5.22982	4.37879	4.58191	4.33427	4.33254	4.88155	4.9343	4.70852	4.71712	4.25711	4.57225
7893233	4.9115	4.28386	4.6258	4.36028	4.33212	4.53808	4.17857	4.64555	5.52041	4.05319	4.12083	4.07447	4.24151	3.68445	4.78276	4.57921	4.89184	4.69132	4.79308	4.19243	4.71171	3.7957	4.08742	4.7338	4.32793	4.06781	3.68828	4.60273	4.60417	4.47468	4.05826	4.28884	4.29918	4.601	4.61075	4.21315	4.92555	4.12964	4.61747	4.21633	3.79538	4.07616	3.94533	3.39852	3.97897	3.99392	4.41823	4.10884	4.06795
7893234	5.83363	5.53566	5.80584	5.64744	5.87626	5.30848	5.67898	7.07664	6.02166	6.10273	5.22123	6.06008	5.80394	5.64012	5.49203	4.82026	4.28365	6.04057	6.22274	5.42961	5.53481	6.42916	6.621	6.35107	6.18257	6.40759	6.10493	6.14775	5.21872	6.01311	6.26031	6.36504	6.60239	6.33685	6.01891	6.41782	6.37206	5.72578	6.01117	6.71647	6.08506	6.04379	5.64832	5.92903	5.39695	5.99676	6.38368	6.58287	5.50787
7893235	7.55706	7.91679	7.36937	7.89967	8.14345	7.57147	7.20588	7.98198	7.11677	6.4748	6.20667	6.09559	7.91461	6.76181	7.25866	7.12763	7.77363	7.15713	7.50104	7.3328	7.21272	7.52031	7.70275	8.3435	7.73248	7.35783	6.8883	7.04654	7.34035	7.36959	7.09533	7.65748	6.55722	7.51195	7.81474	7.74733	7.56723	6.65067	6.73353	6.80143	6.58491	6.81134	6.49025	6.37239	5.89069	6.77403	6.64315	6.66785	6.5839
7893236	8.70407	8.79277	8.60365	8.85755	8.47788	8.49059	8.57706	8.34515	7.69192	8.55605	8.19766	8.15709	8.24345	8.56325	8.16453	8.1764	7.47067	8.61144	8.51237	8.54548	7.87678	8.70218	8.80978	8.75155	8.32357	8.99822	7.73091	8.80147	8.94346	8.9489	8.16949	9.05491	8.70331	8.57778	7.8877	8.0376	8.82284	8.84988	8.00534	8.19446	8.30228	8.53764	8.21131	8.83009	6.83589	8.52584	8.36533	8.24484	8.76401
7893237	10.5057	10.6161	10.8602	10.4932	10.555	10.2691	10.4841	10.7031	10.4664	10.8507	10.3511	10.5927	10.4381	10.2406	10.2596	10.8447	11.0746	10.4289	10.4478	10.4762	10.2886	10.5728	10.6234	10.6954	10.6015	10.4473	10.4492	10.7512	10.282	10.642	10.5641	10.4364	10.8613	10.4744	10.5756	10.6117	10.5395	10.4271	10.163	10.5001	10.1865	10.7742	10.734	10.8057	10.8476	10.6703	10.7023	10.4679	10.7146
7893238	11.3873	11.1087	11.2847	11.3209	11.321	11.1828	11.3895	10.1094	11.5859	11.1281	10.9958	11.24	11.1027	11.4811	11.6216	11.0675	10.8036	11.6412	11.8318	11.3061	11.3023	11.3008	10.8636	11.2734	11.602	11.2697	11.331	10.925	11.2268	10.9628	11.303	11.4178	10.0674	11.2858	11.2293	11.7353	11.5164	10.938	11.1548	11.6669	11.4563	11.0808	11.0498	10.6656	11.2138	11.0129	10.854	10.7776	10.7564
7893239	5.54992	5.8216	5.88188	6.02999	5.5956	5.50651	5.38213	4.98273	4.49205	5.50385	4.88585	5.50211	5.225	5.3147	5.35164	5.1927	5.90362	5.27398	5.07655	5.30897	5.13184	5.06331	5.19599	5.74764	5.37773	5.24283	6.07745	5.64116	5.34952	5.41304	5.54316	5.41671	6.34432	5.45869	5.1589	5.76965	5.49056	5.16365	5.23739	4.94522	5.84457	5.72041	5.78812	5.55949	5.69804	5.4091	6.03505	5.68654	5.91776
7893240	9.57384	9.63453	9.85183	9.81195	9.70932	9.94246	9.67117	10.4126	9.74722	9.24463	9.65463	9.51313	10.1481	9.83334	9.7714	9.67144	10.3558	9.6553	9.61183	10.1617	10.1641	9.46644	10.0497	9.87737	9.8945	9.56031	9.92686	9.81334	9.69332	9.98534	9.76575	9.82929	9.90078	9.69633	10.1034	10.0934	9.72562	9.50516	10.0306	9.84539	9.79744	9.24918	9.9591	9.14403	8.69491	9.27837	9.92308	9.72254	9.82777
7893241	7.51972	6.86293	6.94965	7.79991	6.83557	6.76532	7.12476	6.85108	7.99421	4.80737	4.50387	5.89294	7.85286	5.34603	6.72562	7.0398	7.83018	6.99748	7.07025	6.89218	7.52129	7.20271	6.65445	7.51684	7.19805	6.22291	6.56959	6.78714	7.11301	6.6913	5.96963	6.63825	3.9257	7.31938	7.1418	6.27397	6.87708	6.74851	6.68556	5.35921	5.92704	4.64188	4.71892	5.09572	4.30496	3.36667	5.75228	5.79689	4.19654
7893242	9.63382	9.89911	9.8248	9.53335	9.53032	9.90241	9.47663	9.82734	9.50404	9.38162	9.30877	8.85696	9.34675	9.28846	9.49863	8.89239	8.89703	9.55655	9.24845	9.4801	9.10704	9.29628	9.43831	9.56756	9.54361	9.45511	9.33813	10.014	9.57338	9.67424	9.2152	9.55672	9.49354	9.39831	9.41937	9.52532	9.21496	9.21205	9.37967	9.39225	9.33654	9.30623	9.54	9.59466	9.41769	9.58252	9.37156	9.16357	9.33872
7893243	4.31453	3.983	4.64639	4.04116	4.01746	4.23768	4.08247	5.16291	4.10005	4.41105	3.53551	3.44919	4.1751	3.99634	4.51183	4.17675	4.37896	4.19828	5.11652	4.01995	4.58898	3.86603	4.22984	4.07899	4.48483	4.47328	4.3326	4.45684	4.14475	3.93854	4.36077	4.40525	4.61948	4.1129	4.76887	5.58979	4.07552	4.41429	4.94139	4.05809	4.64401	3.6948	4.31892	4.21684	4.09465	4.08764	4.25865	3.85529	3.87907
7893244	9.45147	9.2833	9.04037	9.64005	9.12456	9.27321	9.84909	10.252	9.81535	8.75144	10.5058	9.9374	9.98373	10.2427	10.0647	9.7154	10.4152	9.60816	9.65965	9.50637	10.6678	9.53975	9.86959	9.73869	9.53505	9.17366	10.4919	9.6842	9.3127	9.64535	10.1486	9.5928	8.41463	9.54626	10.1652	9.47168	9.70349	10.1132	10.553	9.60857	9.86527	8.70046	9.43825	8.54802	9.28622	8.65369	8.98204	9.24141	10.1455
7893245	4.96536	4.75118	4.59135	5.45969	5.83277	4.57166	5.42464	5.84133	5.38671	5.62034	4.95541	4.92379	5.6037	4.82722	5.5653	5.37035	6.52725	5.35512	4.99086	4.98513	6.0728	5.21243	5.597	4.76311	5.10071	5.32231	5.52052	4.92794	4.62953	4.70532	4.89741	5.58475	4.86224	5.39442	5.40695	5.26421	4.82152	5.8693	5.02069	4.73021	4.73598	4.9129	5.02063	5.01509	4.70165	4.29792	5.04261	4.88996	5.00736
7893246	5.63662	5.92854	5.82719	5.8521	5.7994	5.48318	6.08366	6.84858	6.08573	6.57332	6.37523	5.15742	5.74564	5.6068	5.77268	6.35655	6.84637	5.83711	5.68815	5.49733	5.20175	6.11329	5.73044	6.04943	5.18318	5.95534	5.20937	5.87351	5.88865	5.29623	6.10932	5.86533	6.32731	5.53728	5.63505	5.96885	5.60081	6.03331	5.51497	5.70064	6.03199	6.01011	5.69613	6.0009	6.5842	5.74389	5.58803	6.20303	5.77491
7893247	11.1324	11.0688	11.2826	11.3551	11.2059	11.0503	11.1301	11.2334	10.8903	10.2536	10.6783	10.8954	10.9773	10.6461	10.8604	11.0833	11.1286	11.1962	11.0812	11.2816	11.087	11.3026	11.236	11.4264	11.2151	11.1012	11.1837	11.0958	11.0283	11.3414	11.1782	11.2154	10.8448	11.1617	11.2498	11.1729	10.9762	11.0447	11.2769	11.206	11.0073	10.8913	10.6034	10.7238	10.2799	10.9699	10.8334	10.9929	10.6543
7893248	8.59077	8.65772	8.58632	8.72221	8.58371	8.43102	8.52778	8.97092	8.88938	8.5794	8.78659	8.4327	8.86475	8.73141	8.70094	8.59814	8.96646	8.93118	8.64181	8.55253	9.05051	8.67459	8.69156	8.56127	8.43757	8.52268	8.50642	8.95408	8.72078	8.86004	8.82015	8.76458	8.59554	8.58461	8.20097	8.67303	8.85548	9.10744	9.19793	8.78277	8.92615	8.60735	8.68096	8.55947	8.76767	8.70352	8.64636	8.98955	9.14533
7893249	6.52192	7.00398	7.16349	7.32309	7.31597	6.769	7.20288	6.68454	6.72295	6.98758	7.48572	6.45783	6.49206	7.19324	7.0329	6.09136	6.66091	6.98533	7.11018	6.82677	6.73547	7.41934	7.07031	6.73209	6.98912	6.99529	6.70551	7.0699	7.09619	7.21012	6.85978	7.11448	7.95436	6.66471	6.65038	7.37071	6.72579	7.31608	6.98551	7.05482	7.00898	7.19582	7.111	7.55516	7.24458	7.84559	6.92609	6.85373	7.90113
7893250	6.23814	6.64121	6.63143	6.50039	7.00247	6.97139	6.68481	6.21665	6.90427	5.37516	4.81239	5.19841	6.04571	6.27879	5.32243	6.60785	6.9521	6.44114	6.48252	6.96809	6.57598	6.36883	6.5758	6.78711	6.41158	6.55412	6.58829	5.7327	6.39085	6.18158	6.57333	6.27197	6.07676	5.86973	7.17131	6.99911	6.44416	6.15251	6.05998	6.68644	6.52783	6.34493	5.33502	5.33739	5.05042	5.74741	5.29526	5.40298	5.44877
7893251	6.13504	5.21152	5.44068	5.30588	5.97536	5.69938	5.46065	6.52027	5.73364	5.39281	5.19046	5.03176	5.04058	5.33144	5.64203	6.26832	6.39448	5.69479	6.40463	5.41257	5.6733	6.18959	5.34105	5.90285	5.78786	5.39275	6.02313	6.00674	4.82192	6.55815	5.63464	5.41353	5.20447	5.18232	6.7636	5.89064	5.14261	5.8278	6.68559	5.69401	5.83699	4.78582	4.99969	5.50561	5.08367	5.37767	4.77872	5.32578	4.90426
7893252	4.9039	5.1867	4.01202	4.6054	4.97877	4.62945	5.08811	5.50274	4.68078	5.45422	4.90222	4.75428	4.47364	4.16362	4.54134	4.08531	5.83132	4.59684	4.32114	4.66436	4.97592	4.41973	4.46653	4.93182	4.50945	5.04485	4.28773	5.33656	4.67876	4.77327	4.53671	4.41455	5.50679	4.20509	4.60734	4.85701	5.68015	5.14629	5.04972	4.92721	4.60764	5.28832	5.51812	5.21381	5.8831	5.34561	4.56833	5.2767	5.69747
7893253	5.58308	5.75849	5.63128	5.78497	5.98524	5.59408	5.78675	5.39807	5.85399	4.86331	5.35893	4.7208	5.4218	5.15518	5.54875	5.68934	5.79486	5.27494	5.91356	5.40494	5.54567	4.89677	5.08601	5.62839	5.16902	5.15777	5.21424	5.64842	5.82702	5.38724	5.47151	5.50328	4.57092	5.95292	5.58805	5.26731	5.10237	4.9005	4.74984	5.75339	5.11372	4.53978	4.85831	4.88956	4.32363	4.90055	4.91753	4.99225	4.6868
7893254	5.46599	6.65473	6.20282	6.39944	6.28196	5.56796	5.83583	5.63341	5.81046	5.52481	4.96925	5.00295	5.60393	5.10012	5.92917	5.65414	5.77105	5.42436	5.74017	5.81654	5.61604	5.44648	5.3848	5.6607	5.39334	5.24925	5.43307	4.98673	5.78778	5.4517	4.80325	5.28837	4.72458	5.15097	5.49202	6.33835	5.89927	5.39896	5.7537	5.91692	5.75432	5.43036	6.09832	5.46486	5.6642	5.61084	4.90195	4.72918	5.31311
7893255	6.84285	6.98045	6.75877	7.08303	6.96215	6.66882	6.74106	6.22821	6.61079	5.60199	5.02206	5.67604	6.46423	6.09763	6.52137	6.63983	6.87375	6.7699	7.02816	6.61271	6.45747	6.71092	6.98577	7.26275	7.25932	6.35445	6.54782	6.69585	6.76245	6.43686	6.59252	6.91967	4.37664	6.64035	6.86212	6.43489	6.77733	6.25475	6.56344	6.18465	6.19863	5.74654	6.20342	4.95428	5.23103	5.40519	5.67962	6.24171	5.08611
7893256	4.36731	4.5598	4.86598	4.51911	4.85982	4.64417	4.71154	4.69417	4.80232	5.06928	4.06717	4.41905	3.88271	4.65481	4.41127	4.72101	4.46593	4.10504	4.69423	4.24364	5.08258	4.61501	4.77	5.11609	4.83824	4.73806	4.48661	4.59624	4.64965	4.30443	4.25064	4.61517	4.637	4.33892	4.40088	5.38426	4.47346	4.73936	4.08841	4.77281	4.56327	4.14128	4.26167	4.88299	5.09527	4.59141	4.6847	4.49188	4.73838
7893257	7.81438	7.18314	7.13005	7.60383	7.62355	7.41748	7.22651	7.24426	7.64447	7.62464	6.98026	7.29138	7.65277	7.99026	8.00175	7.56278	7.05354	7.74877	7.13807	7.46586	7.85062	7.12282	7.17072	7.43714	7.11892	7.13386	7.48501	7.0441	7.86828	7.39129	7.58797	7.39032	6.894	7.33323	7.3771	7.38297	7.43174	7.66015	8.17935	7.79978	8.14049	7.30292	7.17669	6.91273	6.50789	6.67569	7.70537	7.04327	6.55447
7893258	8.70757	7.87369	7.6949	8.98684	8.36969	8.54439	9.1136	7.95662	9.25271	8.8482	10.0679	8.61761	9.01616	9.14681	9.76855	8.20624	8.41751	9.04864	9.44729	8.64958	9.82077	8.46425	8.35349	8.36577	9.29292	8.44569	8.76801	8.16919	8.96802	8.41159	8.96611	8.80295	10.0565	8.45952	9.97883	10.4274	8.54872	9.20247	10.2257	9.26917	9.49525	8.96679	9.13461	8.54712	9.47562	8.26184	9.4772	8.86763	10.1089
7893259	9.39816	9.56703	9.2157	9.48737	9.64189	9.50418	9.45927	7.90431	8.72533	7.29389	9.13382	8.70826	8.84289	10.199	9.08515	8.81872	7.40834	9.1172	8.40486	9.24305	8.18829	9.24935	8.90043	9.40079	9.75737	9.04578	8.99535	8.72915	9.08108	9.16303	8.79034	8.95917	8.5678	9.25186	9.01094	9.96142	8.84978	8.91399	9.55715	9.36137	8.91912	8.99172	9.33336	7.78323	7.76514	8.64545	8.80628	8.69856	8.31697
7893260	4.93554	5.81267	5.01208	5.18638	5.36346	5.08496	5.9619	6.66367	6.17632	6.58066	5.75328	6.4392	5.52943	5.4309	5.82732	6.16871	6.6074	6.05386	5.26678	5.85205	6.20678	5.91384	5.46723	5.77714	5.30371	5.95268	5.44265	4.8152	5.38218	5.6369	5.5482	5.61904	6.09242	5.73334	5.07766	5.71187	5.51053	5.67503	5.51164	5.43502	6.09168	5.93133	5.38191	6.26453	6.11676	5.9212	5.40497	5.78529	6.33357
7893261	11.7925	11.7724	11.7695	11.9792	11.963	11.7354	11.7695	11.3436	11.891	11.8198	11.817	11.6532	11.5664	11.6743	12.2608	11.7207	11.7298	11.9671	11.5576	12.0272	12.2724	11.6397	11.8902	11.7527	11.8971	11.9713	12.3267	11.3236	11.7329	11.764	12.0366	11.8054	11.7482	12.019	11.8593	11.8143	11.968	11.7382	12.2297	12.0176	12.088	11.7638	11.8134	11.5284	11.8795	11.6401	11.6276	11.7055	11.2296
7893262	10.5006	10.06	10.5051	10.6935	10.4698	10.1237	10.4139	9.83359	10.8748	10.4401	10.1573	10.708	10.159	10.8296	10.764	10.4881	9.94458	10.6742	11.0079	10.4662	10.6691	10.5325	10.214	10.4806	10.7155	10.3319	10.4593	10.1297	10.4446	9.9685	10.3936	10.4618	8.91228	10.5544	10.3353	10.3237	10.6278	9.88839	10.2389	10.6903	10.648	10.3651	9.88935	10.1936	10.7003	10.1098	9.92409	9.95206	10.0844
7893263	6.97814	6.88613	7.54987	7.45704	7.32519	6.90964	7.61632	7.84923	7.17455	7.41969	7.11828	7.51665	7.66958	7.27876	7.35604	7.3787	8.05918	7.20254	7.23427	7.27517	7.12441	7.40617	7.54885	7.62702	7.2772	7.59534	7.74864	7.10222	6.99206	7.48349	7.70807	7.37859	7.13431	7.55292	7.36625	7.4619	7.50048	7.20699	7.38974	7.34699	6.85024	7.46627	7.27129	7.27134	8.04244	7.39891	6.86339	7.40999	6.74921
7893264	11.1466	11.0347	10.7708	11.2273	10.7589	11.1661	11.6247	10.9339	11.3275	9.25126	10.9149	11.0973	11.4367	11.4925	11.4599	10.9785	10.9858	10.9515	11.395	11.3347	11.8961	10.7567	10.9668	11.2519	11.2063	10.7053	11.9014	10.9232	11.0276	10.9647	11.5228	11.2421	9.6777	10.8696	11.6196	11.2134	11.0923	11.2866	12.0673	11.1918	11.2933	10.4063	10.2766	9.69586	10.3165	9.66771	10.7023	10.1484	10.6212
7893265	4.61167	4.50766	4.49793	5.35038	4.64238	4.91381	5.74809	5.59534	6.0968	4.6089	3.73424	4.89378	5.34512	4.42136	5.96868	5.06143	6.00244	4.87806	4.99603	4.81272	4.85865	5.29984	4.70267	5.39871	4.88028	4.6699	5.08115	4.71177	5.46336	4.77086	4.75966	4.80272	3.84125	5.21092	5.09256	5.12507	5.01859	5.21002	4.62991	4.99118	4.80278	4.50401	4.74897	4.12768	4.14345	3.9179	4.55576	5.18116	4.51075
7893266	10.5236	10.2036	10.1315	10.4492	10.3666	10.5145	10.5255	9.72868	10.2278	8.90628	9.17042	9.93775	10.2689	10.2101	10.2199	9.86813	9.53665	9.82923	10.8444	10.0828	10.2234	10.2077	10.1425	10.23	10.5811	9.84434	10.1861	10.005	10.3248	10.191	9.86658	10.0664	8.2659	9.80019	9.89178	9.95363	10.064	9.84317	10.5177	10.1155	10.1423	9.56937	9.46314	8.78606	9.19436	8.95166	9.74331	9.44481	8.64978
7893267	5.58975	5.02307	5.93347	5.91124	5.63363	5.56904	5.38732	5.1771	6.74938	3.68435	3.62427	7.15596	5.36745	4.61037	6.23993	6.2107	6.4895	5.88119	6.36053	6.45632	6.68054	6.7524	6.6958	6.22146	5.97841	6.82145	6.5137	5.44614	5.75843	6.45271	6.33069	5.86369	5.11739	5.86612	6.63809	7.49811	6.42119	6.09859	6.47494	6.3776	6.16465	5.48178	6.60095	3.87525	6.48	5.16095	5.35187	6.98651	7.59344
7893268	9.32888	9.70357	8.67083	9.23596	8.65139	9.20082	8.91159	7.57589	8.73944	8.12299	7.66488	8.33958	8.98536	9.05304	9.31262	7.51589	8.15133	8.25127	8.17842	8.09642	8.35481	8.59849	8.70712	8.41835	7.74461	7.65224	8.84546	9.10065	8.77473	9.07869	8.38468	8.51654	6.19886	9.12843	8.45835	7.88115	8.68372	8.52587	9.45941	8.81733	8.47195	6.84677	7.23626	6.84938	7.33556	7.32222	7.72168	7.6157	7.67328
7893269	5.8205	6.43147	6.87311	5.87182	6.09912	6.30573	6.26334	6.65768	6.05203	6.65237	6.47864	6.17053	6.07779	5.68147	6.05832	6.36321	7.12864	6.29392	6.15647	5.63887	6.52671	6.58243	6.13894	5.92673	6.11336	6.05289	6.26847	6.70976	6.27165	6.16072	6.52443	5.56904	7.18594	5.63318	5.43712	5.29885	5.68184	6.06929	6.3518	5.71545	6.49516	6.82338	6.80689	6.67102	6.97768	7.00993	6.36659	6.54836	6.47795
7893270	12.5278	12.4249	12.4715	12.4832	12.4151	12.4639	12.533	12.1239	12.0516	11.5865	11.8719	12.0036	12.2663	12.2037	12.1836	12.2028	12.3236	11.8582	12.3064	12.1821	12.2069	12.1837	12.178	12.3512	12.221	12.0746	12.5632	12.2743	12.3219	12.3932	12.0874	12.3701	11.3231	12.1106	12.3501	12.03	12.0166	11.7997	12.444	12.2931	11.995	11.5166	11.4376	11.2882	11.2908	11.3092	11.7574	11.459	11.4772
7893271	10.6149	10.556	10.7598	10.7239	10.6585	10.5194	10.5342	10.6111	10.8137	10.7901	10.9959	10.4327	10.5861	10.788	11.0366	10.8795	11.0468	10.7806	10.033	10.8056	11.0871	10.6286	10.7664	10.5683	10.6455	10.5093	11.1864	10.5361	10.5473	10.6271	10.653	10.8322	10.7712	10.8425	10.3466	10.5657	10.8524	10.7687	10.7693	10.8503	10.7876	10.6593	10.4112	10.3824	10.4132	10.7193	10.1672	10.8131	10.595
7893272	11.8852	11.8596	11.6631	11.8782	11.767	12.0486	12.2488	11.2322	11.5422	9.92744	11.4959	11.5305	11.7238	11.8439	11.8689	11.6918	11.8795	11.3891	11.7084	11.6253	11.7397	11.6093	11.6813	11.7305	11.742	11.3973	12.0258	11.4501	11.8435	11.615	11.5216	11.7431	10.6588	11.6624	12.1977	11.9347	11.7851	11.6692	11.796	11.8211	11.7771	11.1426	10.6527	10.5797	10.8346	11.0145	11.0467	11.1773	11.28
7893273	7.56191	7.83706	7.26967	7.71183	7.89756	7.57779	7.5421	7.92342	7.63338	6.78059	6.40316	7.17454	7.14355	6.57119	6.8831	7.76444	7.30362	7.34304	7.32162	7.28162	7.0488	7.0412	7.16536	7.25458	7.55378	7.11303	6.8284	7.50792	7.26598	6.99895	6.8832	7.63719	7.00843	7.02549	6.98214	6.71703	7.22126	7.04556	7.00877	6.96903	6.62885	6.83658	7.37782	6.78704	6.89089	7.25289	6.81448	7.26395	6.73089
7893274	3.50142	3.29625	3.28317	3.20384	3.25686	3.29803	3.32032	3.43425	3.42163	3.77108	3.55429	3.41298	3.27445	3.28675	3.6974	3.28486	3.42586	3.33439	3.35085	3.29758	3.21171	3.21025	3.23819	3.47253	3.30879	3.45246	3.4764	3.41934	3.52159	3.27199	3.2851	3.45745	3.37007	3.44348	3.27553	3.7102	3.14949	3.34868	3.43466	3.40017	3.40877	3.44054	3.58241	3.80406	4.05002	3.55583	3.3141	3.25026	3.41295
7893275	3.4322	3.66225	3.86485	3.13114	3.69812	3.72845	3.66555	3.74275	3.91409	4.31892	3.81727	3.7625	3.2356	3.50706	3.60503	3.48528	3.67937	3.60805	3.539	3.89816	3.95166	3.70488	3.73562	3.77616	3.78444	4.01733	3.59605	3.93767	3.79531	3.64853	3.76335	3.44989	3.72977	3.48758	3.96115	3.77793	3.72171	3.561	4.04319	3.67572	3.69101	3.70295	3.69545	4.16966	4.83624	3.73881	4.52274	3.85431	3.71499
7893276	4.67311	3.57805	3.8245	3.90167	3.50906	3.56407	3.96562	3.57092	4.35909	3.73511	3.6018	3.25651	3.49875	3.47377	4.00215	3.47386	4.15757	3.84376	3.47101	3.56636	3.98255	3.50959	3.47979	3.80361	3.97849	3.55391	3.8075	3.43864	3.38023	3.62602	3.4281	3.95104	3.57591	3.86198	3.82799	4.12248	3.93269	3.75169	3.68199	3.54253	3.66207	3.32908	3.85374	3.64112	3.71347	3.31299	3.68787	3.62563	3.32119
7893277	5.30737	5.51421	5.25371	4.56663	4.34438	4.35657	4.71853	5.24306	5.34938	4.03946	4.44763	4.49102	5.26171	4.16445	4.44955	4.7623	5.24922	5.09818	5.29922	4.30381	4.98692	5.00336	4.33471	4.81861	4.42631	5.23036	4.56505	5.75319	4.78895	4.80347	4.70501	4.89962	6.35139	4.48276	4.86128	6.00587	4.78057	4.68178	4.54025	5.07308	4.87173	5.03991	5.69459	5.16001	5.75787	5.27165	5.64382	4.70376	5.54978
7893278	6.30793	6.84067	6.84181	6.64838	6.77022	6.54775	6.75172	6.59287	6.85846	5.3538	5.20827	6.38622	6.40855	5.84127	5.71176	5.93815	7.23772	6.59231	6.26258	6.22377	6.45174	6.25319	6.50026	6.22618	6.04302	6.25079	6.68674	6.44601	6.31537	6.42374	6.5528	6.09842	6.93237	5.96514	5.95803	6.83512	5.69735	6.45285	6.31294	6.20565	6.4042	6.19396	6.11678	6.22342	6.88058	6.45332	6.13229	6.42372	6.89199
7893279	3.83014	4.372	3.87697	3.83453	4.25153	4.084	4.10874	3.9274	4.43648	3.84334	3.75499	3.34707	3.92416	3.33859	4.11784	3.41308	3.67105	3.78259	3.6004	3.90193	4.3678	3.62853	3.45121	3.89351	3.90524	3.59542	4.63671	4.56642	3.6052	4.16293	3.62558	3.71576	3.71367	3.28678	3.96375	4.04094	4.11727	4.22736	4.36303	3.47816	3.55121	3.48504	3.63107	3.68141	3.52179	3.62908	3.22536	3.71799	3.67706
7893280	3.49751	3.56949	3.00731	3.25644	3.40779	3.22129	3.11136	2.99767	3.34098	2.81368	2.94272	3.07929	3.20781	3.20621	3.16035	3.27135	3.35533	3.08568	3.88444	3.11356	2.86589	3.19879	3.13344	3.37411	3.28779	3.06305	3.5558	2.95024	3.10475	3.27126	3.0925	3.05193	3.04559	2.90898	3.35035	3.19919	3.16213	3.50289	3.44027	3.04385	3.16154	2.93151	2.89766	3.36675	2.83714	3.08211	3.10999	2.89576	3.01
7893281	12.332	12.3382	12.4873	12.3237	12.4039	12.2981	12.482	12.256	12.2406	12.222	11.9653	12.0004	12.241	11.7547	12.0936	12.3142	12.6234	12.486	12.2356	12.3358	12.2206	12.2228	12.3639	12.4705	12.3288	12.1277	12.4819	12.4327	12.3693	12.2785	12.2841	12.2357	12.1384	12.1751	12.434	12.6477	12.2454	12.2121	12.1564	12.2148	12.3551	12.1457	12.2413	11.9376	11.9301	12.0281	12.2677	12.2792	12.1649
7893282	4.34558	3.72365	3.56603	3.69472	3.8807	3.42546	3.95738	4.40957	4.0791	3.796	4.00124	4.1215	4.41787	3.53753	4.45762	4.03196	4.87585	4.40989	4.23547	3.53257	4.98085	3.42651	3.78222	4.14939	4.15034	3.6006	3.80289	4.01803	3.4289	4.01649	3.67033	3.57575	4.25407	4.0163	5.64221	5.86364	4.22905	5.07076	5.03274	4.15058	4.56207	3.7547	4.03796	3.98145	3.69607	4.29141	3.44495	4.18428	4.17635
7893283	10.7571	10.7453	10.8196	10.7353	10.6963	10.6184	10.5749	11.0196	10.2366	10.3089	10.7856	10.6634	10.6795	10.5842	10.2875	11.128	10.3723	10.6871	10.5905	10.7208	10.4884	10.9908	10.8856	10.8639	10.8342	10.9882	10.6895	11.0876	10.7783	10.9628	10.8161	10.8547	11.2037	10.8088	10.6037	10.511	10.9189	10.8378	10.5342	10.7696	10.6364	11.1233	10.5532	11.2249	10.716	11.1611	10.8497	10.8009	10.8611
7893284	5.75766	5.1926	5.37536	5.77296	6.01206	5.10457	5.66153	5.0014	5.6818	4.66403	4.78674	4.71367	5.33476	4.26194	6.15725	5.65498	6.60291	5.21389	5.68702	5.12776	5.42876	5.38233	5.03792	6.27005	6.01614	5.45344	5.0118	4.55744	5.11907	5.10542	4.66544	5.22627	4.14161	4.87368	5.22738	7.06919	5.60697	5.38506	5.4108	5.1777	4.69277	4.55627	4.43639	4.27307	4.11344	4.32741	4.17614	4.24433	3.83231
7893285	6.33118	6.74708	7.0239	7.35119	7.40292	6.8242	6.5101	7.40354	7.67792	7.00528	6.65196	7.45771	6.53433	6.5093	6.72182	7.23401	7.56907	6.49607	6.75297	6.89757	6.99019	6.96893	7.28195	7.04052	7.0511	6.92895	6.11101	6.72318	6.79631	7.22664	6.82524	6.40304	7.30496	7.02151	7.01894	7.21049	6.95912	6.9818	6.83442	6.79022	6.59453	6.27728	7.13738	7.12497	6.87106	7.106	6.67572	6.60578	7.08125
7893286	6.7331	6.2032	5.90693	6.56322	6.7807	6.19788	6.19451	6.666	7.22715	5.31491	4.91852	6.16947	7.32098	6.08314	7.10628	6.87573	7.53808	6.66171	7.15807	6.67734	7.02313	6.14424	6.43156	6.96071	6.39038	6.57478	6.85622	6.06475	5.94695	6.88767	6.44515	6.54018	4.96005	6.65648	6.65359	6.28277	6.37359	6.74683	6.68488	6.2019	6.79082	5.39863	5.92105	5.24625	5.02299	5.36947	6.41695	5.81372	6.71148
7893287	4.03483	4.14128	4.07542	4.60178	4.57586	4.04497	4.69311	4.72641	4.61184	3.89431	3.93206	4.01338	4.64959	3.49802	3.99846	3.93745	5.25193	4.00291	4.23316	4.39341	4.30797	3.78053	3.86437	4.22128	4.1194	3.99706	4.17226	4.98098	4.00233	4.48878	4.0411	4.32837	3.58294	3.71701	4.54963	4.47199	4.12347	4.24792	4.50815	4.16926	3.71961	3.89456	3.94751	3.73861	3.7479	3.66355	3.86504	3.34792	3.52865
7893288	8.22265	8.18806	8.64556	7.94974	8.14114	7.63692	7.92683	8.3585	8.0668	8.1116	7.80724	7.90374	8.21765	7.10417	7.645	8.46947	8.81565	7.9262	8.23054	8.29389	8.19036	8.09509	7.96792	8.37707	8.28823	7.9466	8.0418	8.1925	8.01694	8.53557	8.14876	8.29256	7.37501	8.51425	7.9853	8.23286	8.28295	8.30379	7.95804	7.98184	7.78641	8.21115	8.22511	8.37092	8.36138	7.95036	8.34047	8.39421	7.7182
7893289	11.6507	11.6618	11.7469	11.7581	11.7241	11.517	11.6476	11.5845	11.4509	11.0375	11.0856	11.0399	11.5082	11.1406	11.3286	11.6088	12.0357	11.6455	11.4018	11.5146	11.2841	11.3143	11.6176	11.6154	11.4457	11.3818	11.6593	11.8042	11.4435	11.5784	11.344	11.5231	11.2784	11.383	11.6361	11.69	11.3633	11.3451	11.3533	11.4687	11.4301	11.2397	10.828	10.9454	10.6608	11.0953	11.2999	11.2658	10.988
7893290	6.27632	5.85533	4.94591	6.20251	5.49949	5.5074	5.76875	5.89538	6.66775	5.2392	5.33714	5.69154	5.78045	4.69685	6.22159	6.11609	6.13464	5.7688	5.9174	5.81214	6.50881	5.27281	6.27206	6.1385	5.30861	5.15637	6.00643	5.86898	4.76417	5.67847	5.40888	5.27441	4.84702	5.2069	5.87761	6.28221	4.94679	5.58275	5.89415	5.65382	5.30987	4.9415	6.03381	4.9924	5.8658	5.75702	5.53993	6.24124	5.82395
7893291	4.17425	4.04737	4.50807	4.8374	5.25852	4.22285	4.78646	4.34746	3.97261	4.34593	5.42627	4.84272	4.7253	4.62743	3.64848	4.43962	4.98981	4.42369	4.37532	4.41557	4.63674	4.43337	4.73429	3.91238	4.21905	4.51336	4.70406	4.52359	4.39356	4.22504	4.32027	4.22475	5.67245	4.32612	4.4427	4.46336	3.95741	4.22181	4.77202	4.14956	4.47532	4.93359	4.89981	4.75345	4.74458	4.79454	4.64333	4.45228	4.73819
7893292	4.61725	4.63723	4.54441	4.70521	4.87275	4.4713	4.78263	5.15577	4.67706	4.57558	4.47957	4.45867	4.20485	3.97166	4.60056	4.39568	4.3241	4.16495	4.27888	4.38131	4.67521	4.10922	4.33991	4.62764	4.02091	3.92848	4.34047	4.55774	4.38635	4.45152	4.07303	4.31475	3.72519	4.40845	4.00054	4.57201	4.19425	4.25356	3.95643	4.20364	4.68375	3.60937	4.3	3.84944	4.4955	4.34571	3.94183	4.1963	3.85134
7893293	3.21813	3.20365	3.06958	3.13779	3.14689	3.1477	3.24609	3.10182	3.32463	3.1941	3.54753	3.22531	3.24321	3.13869	3.37953	3.26637	3.47311	3.45379	3.11059	3.2206	3.32984	3.01701	3.15802	3.17249	3.02531	3.17809	3.22629	3.13535	3.20118	3.13954	3.01977	2.96972	3.00522	3.04947	3.25357	3.24185	3.13598	3.25674	3.07552	3.23445	3.08841	3.20339	3.17192	3.08215	3.37456	3.09561	3.25299	3.25193	3.0752
7893294	8.30603	8.16559	8.29183	8.41161	8.20937	8.40308	8.22309	8.45883	8.55806	7.93497	8.04746	7.93441	8.21163	8.01086	8.06079	8.07914	7.89845	7.97879	7.82196	8.0421	7.75289	8.07646	8.00703	8.22401	8.10115	8.02372	8.15888	8.50444	8.20878	8.25381	7.76824	8.40858	7.354	7.84218	7.63076	8.3829	7.88721	8.04493	7.97498	8.00724	8.05684	7.51373	7.54967	7.41933	7.53671	7.67655	7.75216	7.78561	7.45301
7893295	3.95696	4.27971	3.96981	4.07659	3.89218	3.91325	3.8017	3.66797	3.80673	3.69195	3.71534	3.5921	3.89183	3.82727	3.68155	3.77269	4.06881	3.39331	3.51516	3.65543	3.72413	3.96162	4.02592	3.4872	3.85324	3.92608	3.18945	3.55906	4.06692	3.90486	3.62725	3.87086	4.10174	3.88628	3.60405	4.21474	3.63164	4.25988	3.66532	3.64858	3.81353	5.48178	3.53859	4.72079	3.50167	4.07854	3.54295	3.96541	3.78695
7893296	5.46843	4.51925	5.50549	5.35272	5.38939	5.53556	5.19317	5.88012	6.2192	4.54388	3.94764	5.10912	5.06394	4.82802	4.57614	5.58411	6.65511	5.94673	5.84446	6.44442	6.4093	5.16242	5.84515	6.3509	5.792	5.49043	5.99486	5.94528	5.39464	5.16401	4.82484	5.84438	5.54531	5.67263	7.10117	6.37957	5.74009	5.71905	5.45324	5.92718	5.39758	5.10366	5.29392	4.06968	4.25485	4.71081	4.44072	5.98021	6.23174
7893297	9.66875	9.39868	9.25229	9.77125	9.37417	9.66906	9.66363	8.96388	10.7421	9.26304	9.00622	9.64773	9.17352	9.53487	9.85279	9.18809	9.30341	9.44789	9.81488	9.25224	9.79072	9.13248	9.0657	9.42521	9.35071	9.56869	8.79441	9.53983	9.82656	9.30022	9.22468	9.86025	9.10212	9.50132	9.00191	9.6868	9.79473	10.028	9.33348	9.73587	9.87882	9.58922	9.48814	9.4483	9.65993	9.47204	9.67867	9.44488	9.54336
7893298	11.2111	11.1138	11.1143	11.3425	11.2631	10.9507	11.2437	10.0249	11.0833	9.66054	10.59	10.2094	11.013	11.3882	10.9539	10.8006	10.6985	10.8113	11.1795	11.1092	10.4533	10.5674	10.7297	11.2299	11.2557	10.7374	10.8846	10.2364	10.7433	10.8252	10.7367	10.7142	7.88949	10.7492	10.5628	11.8773	10.7845	10.3754	11.3033	11.1159	10.7161	9.41669	10.2477	7.82521	9.08662	9.11014	10.3873	10.0886	8.79835
7893299	4.76008	4.42829	4.44343	4.56556	4.22519	4.84199	3.99941	4.96034	4.65008	4.4964	4.78368	4.41023	5.16534	4.30339	4.00552	4.83266	6.00593	4.82518	4.82133	4.76987	5.68629	4.42974	4.52209	3.8323	4.07724	5.00055	4.77147	4.87949	4.52642	4.61874	4.32744	4.70255	3.77126	4.53963	4.99409	5.76142	4.54208	4.23168	5.77624	4.71957	4.90015	4.91867	4.76937	4.19948	4.15072	5.92668	4.14845	5.29468	4.37683
7893300	6.38328	6.6326	5.34625	6.19091	6.45889	6.01821	6.41738	6.0042	5.64004	5.89707	5.49565	5.46734	5.55021	5.58352	5.52974	5.6813	6.18266	6.1572	5.53393	5.42652	6.51557	5.55791	5.68983	6.14931	5.81179	5.72342	6.17648	5.99224	6.15813	6.26173	6.12378	5.54492	6.59674	6.02554	6.22426	6.49134	5.49722	5.53367	5.92268	5.39095	6.38868	5.45976	5.45546	6.14932	6.03925	5.6158	5.92097	6.37946	5.2409
7893301	3.79363	4.11232	4.04026	3.46427	3.63271	3.65791	3.27065	3.55457	3.81755	3.67248	3.49259	3.23693	3.452	3.4367	3.39666	3.34201	3.46861	3.53427	3.53286	3.49368	3.63995	3.23367	3.34121	3.48205	3.39818	3.37847	3.74543	3.85243	3.5217	3.39117	3.70273	3.50311	3.2826	3.3759	3.45931	4.19005	3.48517	3.53644	3.99561	3.70338	3.206	3.21213	3.31167	3.28284	3.78972	3.58033	3.43879	3.75435	3.24426
7893302	5.5388	5.61528	6.54943	6.14356	5.23478	5.64605	5.37829	5.75387	5.4218	5.65937	5.83609	5.10959	5.5846	5.20578	5.48731	4.71164	4.90542	5.43875	5.56269	5.59625	5.23377	5.68277	4.74036	5.94037	5.47616	5.40899	5.63743	6.13609	5.1907	5.69648	5.12699	5.55387	6.63507	5.32771	4.88663	5.72762	4.96919	5.75763	5.27946	5.31986	6.06649	6.49203	6.33143	5.95086	5.39632	5.66922	5.41594	6.15487	5.97862
7893303	4.22455	4.41816	4.59589	4.32908	4.38772	4.20612	4.12803	4.2706	4.08996	3.95944	3.55278	4.34003	4.0714	4.33449	4.31264	4.02192	3.90312	4.16264	4.0075	3.91771	4.24838	4.36862	4.14471	4.11145	3.92792	3.81359	4.16353	4.33238	4.47999	3.94207	3.77098	3.85164	4.42805	3.98166	4.20512	4.66612	4.17592	4.59331	4.26712	4.39069	4.23176	3.47913	3.58084	3.99012	4.13392	4.17239	3.75651	4.23649	3.9367
7893304	7.54963	7.51075	7.37256	7.84129	7.67334	7.19062	6.85017	7.59079	7.51763	7.05398	6.89049	6.92593	7.98506	7.19869	7.38758	7.3659	7.80542	7.10156	7.40316	7.42186	7.51769	7.271	7.87824	7.11001	7.37198	7.56116	7.48732	7.29942	7.21573	7.68735	7.38643	7.66985	6.60705	7.22936	7.79401	7.39696	7.47656	7.07406	7.44328	6.94202	7.17518	6.77597	6.84562	6.24058	7.09446	6.25491	7.39739	7.1211	6.75484
7893305	4.29422	4.98757	4.57988	5.4364	4.15868	5.23277	4.62017	5.16111	4.37047	4.1291	4.11566	3.97857	4.70461	5.47881	4.55044	4.58552	4.70721	3.76528	4.67665	4.59916	4.52	4.37898	4.30363	4.93285	4.82889	4.29378	5.00454	4.24627	4.4076	4.65191	3.91879	4.95944	3.44917	4.09899	4.68242	5.29747	3.90044	4.40005	4.48052	3.79068	4.31174	3.45507	3.93122	3.39761	3.47386	3.55368	3.35497	3.84653	3.72286
7893306	6.71823	6.87168	6.81899	6.96156	6.74859	6.96093	6.52108	6.20245	5.45067	5.51155	5.59813	5.63729	5.46599	5.74221	5.43101	5.57072	5.8172	5.34522	5.24779	5.36333	5.51561	5.77829	5.42089	5.4032	5.58202	5.4751	5.48746	7.20706	6.64677	5.56365	5.16264	5.56925	5.14208	5.37997	4.94033	5.19619	5.24045	5.50594	5.29859	5.3152	5.3906	5.39998	5.4819	5.3199	5.40511	5.49573	5.24871	5.28131	5.21734
7893307	4.40987	4.43197	4.67511	4.95945	4.34367	4.73906	5.27385	5.46965	4.57167	3.58287	3.66611	4.20653	4.95905	4.20818	4.45904	5.11224	4.36578	4.3046	5.50146	5.70436	4.46673	4.29501	4.88031	5.0364	5.0007	4.46962	5.7603	4.15403	4.41621	4.97432	4.25873	4.07495	3.43758	4.62025	4.54851	5.28909	4.70194	4.38525	5.61839	5.08672	4.37483	3.95801	3.52582	3.28541	3.61648	3.74705	3.28419	3.43275	3.71299
7893308	6.16748	5.79121	5.72577	5.97096	5.68521	5.4294	6.29228	5.55159	6.22092	5.80285	4.49379	4.68493	4.70678	4.11167	5.57058	5.7826	6.18867	6.58964	4.7314	6.17831	6.06315	5.54388	5.42021	6.3153	5.93315	5.40252	6.61239	5.39421	4.90213	6.01943	5.95067	5.97207	4.56007	6.53387	6.10209	6.5665	6.37585	5.86174	5.32891	5.57431	5.89305	4.99329	4.11786	4.86394	4.5963	4.7434	3.8635	5.94178	4.78322
7893309	7.57115	7.71311	7.62605	8.47616	7.60821	8.45226	7.93772	8.62448	8.50867	6.16858	8.27876	7.407	7.55684	9.0698	8.29934	8.13895	8.47235	8.38886	7.51572	8.16373	7.96894	7.83228	8.34388	8.34986	8.2873	7.80485	7.99499	7.48111	7.07118	7.49998	7.64359	8.00247	7.33972	7.93194	7.49244	9.29371	8.00871	7.91421	8.47825	8.3666	8.30789	7.78468	7.55564	7.04228	7.73223	7.30177	7.81634	7.35968	7.16404
7893310	4.38341	5.29894	4.16286	5.56897	5.05247	5.10954	4.99516	5.23027	5.35972	4.75517	4.77122	4.98551	4.65393	4.37287	5.03871	5.27644	4.9869	5.47081	5.01203	4.67488	4.36595	5.22251	4.65139	4.7937	4.93581	4.23962	5.39591	4.32917	4.91092	4.91428	4.57762	5.37014	4.8554	5.16319	5.49455	4.92032	4.95755	4.49233	4.69548	5.10616	5.02493	4.68219	4.70541	4.0302	4.59015	4.38123	4.33269	4.6869	5.16458
7893311	10.5782	10.2951	10.1862	10.7161	10.5738	10.3134	10.2936	10.5999	10.1443	8.91351	8.55777	10.0703	10.2962	9.99198	10.0484	9.79904	9.41554	10.1913	10.4456	10.587	10.0292	10.2921	10.6676	10.704	10.3944	10.3631	10.2032	10.4392	10.2887	10.7721	10.2222	10.6772	8.75671	10.7371	10.7938	10.1286	10.4847	10.5621	10.1792	10.5487	10.2049	9.91729	9.3166	9.17278	7.92034	9.22163	9.61689	9.76952	8.49348
7893312	3.08852	2.77704	2.85493	2.94686	3.1101	3.23235	3.0538	3.10353	2.955	3.11901	2.97389	3.09947	3.29133	3.24584	3.15396	3.30807	3.23282	2.89969	3.03361	3.10173	2.94546	2.80323	3.03336	3.04996	2.89743	2.89927	3.06111	3.05738	2.87206	3.2342	2.86666	3.19062	2.93767	2.84458	3.57476	3.08675	3.02244	2.96751	2.93569	3.04239	2.9271	2.79564	2.86923	2.87898	3.06607	3.11455	2.93248	3.26723	3.05876
7893313	9.37849	9.09933	9.18832	9.37	9.53762	8.80441	9.60705	8.61392	9.22246	6.99488	8.33706	8.22707	9.0668	8.82897	9.06908	8.17136	8.70644	8.63663	9.5885	8.8232	9.30884	8.3208	8.16704	8.90327	8.89318	8.25633	9.755	8.49505	9.2716	8.37808	8.78885	8.80292	7.29892	8.11578	9.7387	9.74505	8.63171	7.94749	9.70095	8.5725	8.49888	6.72479	6.95249	6.68723	6.74331	6.89257	7.97526	7.83752	7.0652
7893314	9.10594	8.85959	8.49418	9.25196	9.26552	8.54566	9.24144	8.28462	8.76142	8.32273	7.92587	8.38192	9.01087	7.82257	9.06543	8.86571	7.49678	8.89043	9.54772	8.77629	8.19159	8.70136	8.75533	9.06649	8.87403	9.04985	9.22681	8.60294	8.8819	9.01893	9.16173	8.9816	7.58366	9.1325	9.85788	9.47377	9.03606	9.254	9.85205	9.28402	8.8095	7.64623	8.21542	8.04043	8.08009	8.14948	8.22314	8.8261	8.41898
7893315	6.5614	6.33243	5.99393	6.96053	6.6328	5.8453	6.60152	7.41552	7.33334	6.05201	5.44258	6.72807	6.93235	5.66685	7.07679	6.46307	7.28591	6.89377	7.12418	7.04473	7.21959	5.42985	6.85454	7.32672	6.76163	6.43231	7.54604	6.36388	6.28469	6.59558	6.29269	6.60619	5.84114	7.14992	7.43628	7.41069	7.11291	6.77473	7.27555	6.82397	6.71341	6.2578	6.06433	6.05464	5.95962	6.01515	6.42963	6.82663	5.84075
7893316	11.4591	11.3072	10.9694	11.3221	11.0421	11.3035	11.7014	10.5075	11.3524	10.0162	11.3681	11.1478	11.3784	11.5505	11.6598	10.8811	11.1775	11.073	11.7474	11.4334	11.9722	10.7568	10.7208	11.2839	11.6015	10.8212	12.1707	10.956	11.2327	11.1675	11.8667	11.1665	10.6003	11.1499	12.0023	11.298	11.201	11.4148	12.2276	11.4113	11.2973	10.1441	10.5649	9.90998	10.4927	9.869	10.8453	10.1773	10.8809
7893317	3.26359	3.24356	3.23116	3.13601	3.3573	3.38335	3.1106	3.64198	3.24006	3.23414	3.11311	3.3493	3.31719	3.45775	3.34943	3.14549	3.61235	3.26705	3.55572	3.25551	3.29781	3.46266	3.12346	3.50502	3.25869	3.16298	3.40234	3.32244	3.28253	3.1707	3.22992	3.27194	2.90138	3.36901	3.25846	3.04613	3.18707	3.30979	3.1227	3.61887	3.3821	2.99454	3.21849	3.1738	3.36053	3.34177	3.21816	3.08207	3.29853
7893318	3.56942	3.85063	3.67317	4.37728	3.41309	3.89763	4.16957	5.61877	4.3079	4.76111	4.16728	3.9213	3.96485	3.47057	3.91967	3.60399	3.88114	4.18001	3.78898	3.98288	4.31981	4.01332	3.36616	4.23744	4.07724	3.98059	3.97253	5.52162	5.13749	4.39471	3.77936	4.07147	3.52239	3.67671	3.5294	4.0334	3.54388	4.8541	3.5542	4.14293	5.06706	4.1397	3.99423	4.22256	3.97359	4.69426	3.93088	4.12216	3.85455
7893319	9.146	8.59778	8.52047	8.923	8.97469	8.42593	9.09815	8.26136	8.67154	8.36002	7.25568	8.45096	8.87362	7.82925	8.97427	8.40693	7.63318	8.64607	9.55533	8.95779	8.0882	8.6235	8.7331	9.11382	8.90903	8.87963	9.18533	8.4797	8.59698	9.04767	9.03434	8.80461	7.84297	9.28382	9.53978	9.53007	9.00395	9.0559	9.82851	9.17681	8.64708	8.08156	8.22851	8.28738	7.999	8.43612	8.08108	8.66925	8.2287
7893320	6.4776	6.48324	6.74726	6.77212	7.02967	6.96273	7.07503	7.15822	6.74637	5.49639	5.51236	5.94211	6.82294	6.41874	6.68326	6.34293	7.11213	6.14094	6.72391	7.10371	6.20514	6.4213	6.68176	7.04778	7.36911	5.65405	6.80389	6.83003	6.51056	6.67862	5.70362	7.00063	5.28882	6.25324	7.01743	7.78962	6.40081	6.19188	6.40813	6.43057	5.75156	5.59441	4.98562	5.00548	4.47036	5.3239	4.95273	5.64656	4.62913
7893321	12.1451	12.0488	12.296	12.1906	12.1626	11.9833	12.1489	11.9258	11.7369	11.6893	11.4437	11.4626	11.7517	11.4388	11.8972	11.9154	11.7248	12.1742	11.9728	12.1568	11.5978	11.7941	12.05	12.2328	12.0349	11.8466	12.2771	12.1321	12.0229	12.063	11.8915	11.9535	11.5951	11.854	12.0419	12.426	12.0044	11.8151	11.9969	12.0605	11.9479	11.5842	11.4939	11.4662	11.2834	11.8499	11.8445	11.8451	11.4712
7893322	6.83732	6.78344	5.4031	7.44021	5.73267	6.37109	4.26271	6.46854	6.15174	6.46554	6.42519	7.23763	5.70798	5.87038	7.04805	7.3387	7.51752	6.48318	7.26662	7.23931	6.70674	7.34478	6.82077	6.79044	7.11747	6.33957	6.93681	6.83581	6.235	6.53397	6.9345	5.24413	6.15542	5.82022	7.29475	6.52072	6.96281	6.97304	7.31801	6.33345	5.09368	5.77865	6.57097	6.9525	7.12539	7.01023	6.52198	6.18821	5.41337
7893323	3.35536	3.32287	3.03022	3.26097	3.17262	3.29295	3.4797	3.35337	3.26733	3.44435	3.48917	3.41764	3.25801	3.26966	3.10519	3.20358	3.25958	3.80577	3.32886	2.98444	3.15013	3.259	3.45479	3.41628	3.64471	3.27476	3.4037	3.33734	3.46659	3.20671	3.31753	3.34393	3.37192	3.33768	3.5076	3.24461	3.27907	3.4112	3.29864	3.22737	3.47749	3.19065	3.34407	3.45965	3.21531	3.42554	3.18029	3.25334	3.3146
7893324	5.17177	5.11637	5.17489	5.66578	5.26841	5.79134	4.92511	5.5779	5.4301	6.05375	4.77382	4.95022	5.15712	5.25001	5.36501	5.25026	5.63893	4.95272	5.12404	5.17801	6.05873	4.70806	5.49572	4.98301	5.08773	4.74307	5.2162	5.3579	5.36937	5.19421	5.03958	5.16077	5.44676	5.47228	5.336	4.83489	5.09678	5.21868	5.22156	4.73019	5.29208	5.20836	4.62566	5.15797	6.02698	5.25515	4.90122	4.96202	4.66142
7893325	6.02663	6.29486	6.09767	6.59622	6.57616	6.11472	6.08867	6.01071	6.47912	4.81559	5.59976	5.81507	6.1845	6.04656	6.01134	6.57003	6.25969	4.71504	6.23016	5.79122	7.34249	5.46399	5.23872	5.89889	5.67449	5.67535	6.54554	5.71409	6.34427	5.86763	4.62604	6.06349	5.84388	5.39215	6.51202	6.79222	5.66378	5.64413	5.98968	5.73587	5.28554	5.96364	5.22962	5.20382	5.6863	5.20169	5.1471	5.95209	4.61919
7893326	4.08542	3.50731	3.26862	3.49996	3.60718	3.21636	3.71111	3.52078	3.51501	3.68595	3.21089	3.6687	3.67213	3.85755	3.68573	4.21341	4.01268	3.53549	3.74733	3.36512	3.50158	3.40859	3.41212	3.82616	3.54372	3.31189	3.62066	3.36139	3.74071	3.29304	3.59096	3.39474	4.00765	3.79175	3.44191	3.56073	3.60385	4.06939	3.30976	3.48755	3.85645	4.01314	3.93769	3.62093	3.6086	3.41846	3.68561	3.3123	3.3517
7893327	3.70015	3.44077	3.58972	3.58487	3.48714	3.75014	3.60632	4.11134	3.28029	3.39043	3.7829	3.74309	3.33288	3.74975	3.46938	3.81533	3.83663	3.38593	3.82945	3.82624	3.52058	3.43494	3.584	3.77361	3.45238	3.66044	3.8746	3.32244	3.59175	3.32932	3.70862	3.68395	3.72088	3.60041	3.64744	3.8329	3.54656	3.79804	4.09428	3.59982	3.69947	3.54446	3.50512	3.35051	3.66694	3.50628	3.37475	3.46079	3.68892
7893328	3.64388	3.57575	3.59397	3.78864	3.35207	3.415	3.49656	3.18246	3.53318	4.06267	3.08593	3.39671	3.41191	3.19869	3.34599	3.31422	3.70274	3.51442	3.529	3.40038	3.05208	3.54119	3.26817	3.38682	3.30654	3.36589	3.22435	3.80689	3.52032	3.35036	3.38801	3.39969	3.84441	3.63133	3.68451	3.39027	3.58224	3.27352	3.50427	3.0799	3.3468	3.56834	3.66011	3.2585	4.22116	4.24779	3.48032	3.22889	3.55649
7893329	7.39949	7.57397	7.38588	7.11779	7.34866	7.24597	7.24882	7.12168	6.695	7.31815	6.98446	7.15738	7.06777	7.20105	6.96117	7.61719	7.37248	6.97739	7.37936	7.13292	7.13766	7.42354	7.52457	7.05817	7.47667	7.44395	7.1117	7.71653	7.51019	7.58668	7.85193	7.29853	8.86979	7.4136	7.22504	7.08069	7.23322	7.37698	7.32389	7.37411	7.46559	8.09824	7.49499	8.56392	7.84428	7.51201	7.62133	7.57693	8.07329
7893330	4.39549	4.24763	5.06576	4.46003	4.33943	4.04936	4.73376	3.85434	5.11782	4.38491	4.56797	4.86024	4.52179	4.72956	4.39604	4.38152	4.66761	4.12712	4.54738	4.28166	4.76265	4.42613	4.28664	3.94091	4.40854	4.2442	4.15304	4.39364	4.05919	4.38764	4.48899	4.17972	4.37483	4.26615	4.31427	4.26848	4.107	4.44355	4.4164	4.25143	3.8637	4.38637	4.37539	4.90836	4.72997	4.39246	4.66477	4.15646	5.51435
7893331	4.71911	4.02456	5.06688	3.99804	4.19145	3.49568	4.31941	4.7751	3.82808	4.59652	4.1126	4.29217	4.14089	3.94162	3.8504	3.97123	4.1471	3.70694	4.05325	4.21055	4.55125	4.2622	3.96856	3.89556	4.06335	4.06928	4.24577	4.42568	4.07601	4.04574	3.7848	4.20936	4.23202	3.81733	3.91676	4.40413	3.70038	3.82564	4.28339	4.0754	3.82979	4.05004	4.25908	3.97614	4.46589	4.54311	4.24293	4.1929	5.00593
7893332	6.19165	6.15787	6.42714	6.44545	6.45701	6.59004	6.1613	6.61084	6.29798	6.7536	6.09362	6.21064	6.64933	6.20374	5.95308	6.36861	6.4957	6.57604	6.05479	6.05728	6.62352	6.1215	5.92591	6.14505	5.85694	6.19687	6.20703	6.39962	6.77999	6.24748	5.73808	6.7839	5.9135	6.71032	6.29322	6.34738	6.34738	6.30338	6.22419	6.019	5.99944	6.21361	6.96894	6.29592	6.98257	6.45874	6.37004	6.10008	6.51842
7893333	9.34526	9.39384	9.08331	9.75706	9.59311	9.12807	9.08841	8.07701	9.73495	6.23832	9.03176	9.25581	9.6198	9.44789	9.98732	9.05937	8.8428	8.71325	10.0388	9.14488	9.76708	8.9623	9.0399	9.76178	9.21751	8.80258	9.6969	8.48748	9.00498	9.43578	9.00485	9.46994	4.70787	9.14684	10.0954	8.5519	9.34301	9.10366	9.60377	9.35775	9.06084	6.69916	6.61029	5.95802	6.12023	5.21428	8.30295	7.72431	7.67264
7893334	10.3745	10.2909	10.2971	10.6224	10.3938	9.95806	10.066	10.6816	9.87494	9.28004	9.43827	9.96682	10.1987	9.63296	9.77945	10.5193	10.9799	9.94213	9.86392	10.0646	10.0642	9.99376	10.2093	10.4657	10.0835	10.0022	10.1451	10.106	9.9738	10.3128	9.94461	10.1019	8.03294	10.0398	9.96279	9.75947	9.92282	9.51518	9.90202	9.88376	9.57239	9.25077	9.57242	8.31718	9.47584	9.07778	9.60592	9.33276	8.50961
7893335	8.72384	8.74408	8.5878	8.8006	8.71538	8.62932	8.69835	9.26075	9.01549	6.38311	6.58178	7.1768	8.76803	7.8701	8.18842	8.75028	8.47895	8.37988	8.46861	8.49278	8.49681	8.58764	8.73693	8.72384	8.65166	8.15094	8.38846	8.70626	8.46126	8.65899	8.18587	8.63848	5.73116	8.4888	8.75187	8.46107	8.14785	8.10933	7.81479	8.11076	8.34638	7.27555	6.44654	6.52888	6.23159	6.98624	6.80819	7.38408	6.08172
7893336	11.2299	11.2998	11.4069	11.458	11.2922	11.2737	11.3795	11.6767	11.0884	10.3115	10.5971	11.0537	11.2252	10.935	11.0858	11.3354	11.6518	11.2264	11.1316	11.3774	11.1588	11.3671	11.2137	11.3019	11.0737	11.1654	11.455	11.3071	11.0732	11.2686	11.1196	11.3102	10.0729	11.1306	11.2777	11.1202	11.1082	10.8967	11.0053	11.1383	10.8028	10.7812	10.8452	10.5677	10.4598	10.5714	10.8478	10.7814	10.7468
7893337	10.0586	9.97624	10.0187	10.3144	9.99351	9.81879	10.0717	10.1005	9.90085	9.84036	9.37956	9.88208	9.92896	9.85902	9.70946	10.1359	10.2921	10.038	10.0211	10.0704	9.9724	9.96835	10.1678	10.3099	9.98004	10.0265	10.0835	9.88294	9.78451	10.108	10.0168	9.95035	9.82332	9.98115	10.0294	10.201	9.93951	9.76668	9.97941	10.0327	9.82109	9.43534	10.077	9.59022	9.89181	9.71083	10.0063	9.5279	9.46648
7893338	9.57488	9.30428	9.68914	9.55149	9.55605	9.26383	9.42517	9.58871	9.13315	9.48493	9.39896	9.1255	9.36261	9.03457	9.20384	9.37085	8.88762	9.48877	9.54905	9.47387	8.79935	9.70735	9.73641	9.75019	9.83253	9.5609	9.78379	9.66043	9.39969	9.81056	9.71491	9.75861	9.1831	9.71869	9.75729	9.8975	9.53796	9.66993	9.44784	9.68343	9.35563	9.49591	9.44075	9.39621	8.97655	9.29648	9.46016	9.43629	9.75661
7893339	11.174	11.1776	10.8255	10.9729	10.9396	10.7792	11.2349	10.6105	10.8455	10.4042	10.4654	11.0636	10.7039	10.8917	11.3718	10.7741	10.8253	10.6212	10.841	10.8794	11.1827	10.7078	10.8291	11.0893	10.8934	11.338	11.0654	10.7978	10.9204	11.1382	11.5422	10.6099	10.1373	10.8619	10.7419	10.6178	11.0479	10.8546	11.1979	10.9682	10.7401	10.1454	10.7229	10.7891	11.0863	10.6606	11.3511	10.6892	10.7817
7893340	8.53169	8.72999	8.63784	8.68517	8.59637	8.79165	8.22042	8.52134	8.52318	6.19929	7.43079	7.72503	8.538	9.1377	8.31077	8.56899	8.46274	8.01586	7.92535	8.26758	8.04158	8.42369	8.3521	9.01646	8.31932	7.46786	8.28551	7.95996	7.84724	8.13122	7.63922	8.30424	4.47155	8.04397	7.7095	8.6112	7.85534	7.54819	8.53453	8.14353	7.77477	6.21469	6.38277	4.66239	5.24371	5.07822	6.94754	6.51282	5.98895
7893341	8.20514	8.12916	8.65813	8.46326	8.06072	7.73939	8.12407	8.85169	8.3664	8.04605	7.5251	7.61139	8.33971	7.50556	8.11765	8.15931	8.85661	7.91857	8.46933	8.23901	8.21373	7.96902	8.28543	8.5048	8.19425	8.03084	8.39204	8.13231	7.87381	8.1458	7.99735	8.23234	7.85919	7.70972	8.50275	8.39074	8.37303	7.78087	8.11621	8.05434	7.56064	7.39265	7.90083	7.48562	8.30251	8.03592	7.65493	8.27735	8.48706
7893342	4.96241	4.89439	4.97135	5.69857	4.90056	5.17747	4.70054	4.34227	5.51778	4.39308	4.71258	4.50961	5.02275	5.00257	5.06638	5.5491	6.15353	5.67127	4.75156	5.43165	5.50591	5.24091	4.69139	4.88221	5.00788	4.89871	4.8355	4.82661	4.48021	4.84895	4.83215	4.90909	4.43794	5.06782	4.46986	5.21573	5.34017	4.74392	5.11983	4.91057	4.54862	4.2679	4.39533	4.9703	5.37569	4.26559	5.09275	4.44778	5.44834
7893343	8.46254	8.47118	8.34565	8.66879	8.85006	8.67829	8.61898	9.56719	8.89291	7.82648	7.80343	8.25649	8.63323	8.3294	8.36901	9.2545	9.2617	9.11025	7.93839	9.01146	8.53551	8.75116	8.89021	9.01943	8.70879	8.96627	9.23295	8.52441	8.32326	8.89391	8.65793	8.9224	8.53084	8.83712	9.35976	8.87915	9.09242	8.9977	8.48816	9.14614	8.76256	8.61964	8.65333	7.85326	7.65333	8.62448	7.8693	9.02871	7.76407
7893344	9.66017	9.61939	9.62116	9.48014	9.55069	9.9215	9.74533	9.76627	9.98309	9.85437	10.0533	9.77954	9.90793	10.2776	9.9207	9.51596	10.0072	9.80152	9.32473	9.58783	9.54608	9.75925	9.72959	9.53261	10.095	9.74618	9.49662	9.57547	9.72688	9.59157	9.78013	9.40239	9.67157	9.48879	9.41409	10.7039	9.98144	9.78535	9.98943	9.75313	9.92483	9.55374	10.2411	9.46438	9.75025	9.54304	9.15443	9.80161	10.0453
7893345	12.8356	12.7271	12.8637	12.8376	12.7127	12.866	13.022	12.6489	12.715	11.7908	12.5562	12.6365	12.8547	12.7826	12.8524	12.7823	12.9714	12.6891	12.9186	12.7281	12.7652	12.6209	12.6862	12.8017	12.7652	12.5241	13.0377	12.7511	12.7733	12.7732	12.5362	12.914	12.3056	12.6708	12.9931	12.9091	12.7135	12.6748	12.7754	12.9443	12.6349	12.3953	12.1507	12.1764	12.2203	12.4473	12.4087	12.0603	12.4536
7893346	9.80398	9.81733	9.39689	9.71078	9.64185	9.91704	9.90173	8.82535	10.0289	9.85411	9.75549	10.068	9.92462	9.94173	10.0921	9.57056	9.20525	9.92689	10.2409	10.0555	10.0548	9.74041	9.5644	9.93144	9.77772	9.89818	10.1226	9.53665	9.6728	9.65876	10.1498	10.0288	9.77568	10.0418	10.1214	10.1628	9.84612	9.61647	10.3492	10.0051	10.2661	9.55829	9.57208	9.70929	9.97379	9.70391	9.9693	9.83403	10.1644
7893347	2.9556	3.2427	3.08127	3.02705	3.07821	3.03869	3.01876	2.94509	3.08024	3.30846	2.97018	2.98723	3.05901	2.91761	3.03915	3.17944	2.94722	3.02645	2.90004	3.14793	3.0305	3.22959	3.06438	3.01426	3.03536	2.95358	3.13028	3.02539	3.19313	3.12556	3.01373	3.06567	3.17285	3.08766	3.20644	3.0526	2.98561	3.14255	3.16112	3.0334	3.14928	3.1134	3.06706	3.14754	3.19261	3.1668	3.09637	3.07261	2.89535
7893348	8.87903	8.93906	8.97072	8.86105	8.89086	8.86059	8.93895	9.61348	8.94112	9.76424	9.71274	9.48591	8.88072	9.26586	8.912	9.26724	9.24293	8.95311	8.6762	8.82356	8.96873	9.57411	9.32055	8.78625	9.08488	9.29692	8.83952	9.37401	8.87658	8.99292	9.12551	8.97208	9.8036	9.22371	8.63442	8.67979	8.96224	9.30775	8.6777	8.93003	8.94582	9.4895	9.50247	9.71479	9.76027	9.84488	9.24192	9.26013	9.63878
7893349	7.44666	7.58786	7.44274	7.76669	7.29199	7.60901	7.36805	6.82333	7.62851	6.39699	6.89099	7.13815	7.32272	7.64504	7.81711	6.87128	5.93792	7.46562	7.2398	7.76103	7.63395	7.24982	6.81197	7.08665	7.37392	7.50864	7.44402	5.97757	7.09759	7.2808	7.56334	7.38137	5.97239	7.18499	7.47671	7.63325	7.1948	7.47699	8.24198	7.56696	7.82468	6.98876	7.17556	5.86547	6.37895	6.59115	6.95714	7.02913	5.75489
7893350	7.06644	6.72846	6.44193	6.69434	6.8564	7.14569	7.38715	7.53033	7.84799	6.7748	7.00125	6.88589	7.73581	6.71857	7.49277	7.15224	7.98062	7.37163	6.99711	7.15047	7.79144	6.49103	6.54241	7.29571	7.16277	6.88549	7.68245	6.81892	6.85917	6.58214	7.76311	6.763	7.00786	7.1294	7.38863	8.6571	6.68649	7.68146	7.9962	7.23302	7.43659	6.62465	7.37409	6.26665	7.2272	7.11238	6.9598	7.04704	8.25379
7893351	10.5907	10.5692	10.7813	10.7066	10.6815	10.4421	10.6523	10.5977	9.92092	9.60225	9.78455	10.0067	10.6122	10.2212	10.3001	10.6804	10.2814	10.5454	10.727	10.8869	9.63711	10.7939	10.7991	10.809	10.709	10.7112	11.0384	10.6942	10.4264	10.7869	10.6026	10.7249	10.3537	10.6839	10.7529	10.6918	10.5713	10.3308	10.681	10.6355	10.3219	10.6349	10.3907	10.4781	10.2261	10.3687	10.3023	10.3044	10.468
7893352	4.83904	4.57652	5.26446	5.0269	5.22716	5.23467	4.84448	4.85391	5.44448	3.95869	4.4776	4.68987	5.17503	5.27927	4.76933	5.03799	5.9249	5.07599	5.18767	5.00859	5.04789	4.50791	4.69252	5.45696	4.50649	5.50078	4.96781	4.63335	5.31839	5.04256	5.16651	4.91723	5.67346	4.65254	4.83705	4.49659	5.00463	5.33275	4.7492	4.76832	4.67627	4.77605	4.78721	4.29869	4.97008	5.31772	5.03322	4.71231	4.65516
7893353	8.28545	8.34821	8.58892	8.12601	8.36061	7.68014	8.3844	7.86201	7.56418	8.47165	7.89725	7.82884	7.74577	7.48998	7.75607	7.67139	8.03934	8.1103	8.03407	8.08085	7.55027	8.46636	8.30928	7.80443	7.90762	8.33522	8.18532	8.32985	8.19492	8.20255	8.24973	8.03582	9.95091	8.29037	8.45104	8.37384	8.26208	8.25666	7.85951	8.05574	8.3615	8.73672	8.95114	9.07033	9.40792	8.75667	8.6981	8.35798	8.92244
7893354	10.833	10.7245	10.82	10.7928	10.8357	10.8266	11.2449	11.2025	10.9885	9.61386	10.7631	10.5043	10.9317	10.5923	11.4293	10.6206	11.4175	10.8267	10.9982	10.9581	11.4823	10.4479	10.6621	10.7677	10.9793	10.5951	11.2264	10.5932	10.7275	10.5618	10.7097	10.7412	9.93792	10.5737	11.3347	11.4638	10.6368	10.1645	11.3103	10.5851	10.689	10.3772	10.3659	9.55869	10.6442	9.75302	11.1705	9.95714	10.1384
7893355	5.6295	5.44495	6.1773	4.54223	5.0298	4.64435	4.56708	6.53509	6.76965	6.20652	5.95058	6.63657	6.53522	6.59611	6.01772	7.31577	6.69219	5.0463	5.9077	5.18982	4.4958	6.34723	5.93402	6.28527	4.60815	6.78061	5.91071	3.9608	5.62336	5.89239	5.95497	4.60694	4.36699	6.67378	5.96212	4.22675	6.25049	7.07175	6.22045	5.85704	4.68397	4.35993	6.26611	6.23652	6.55118	5.27019	6.11881	5.79689	5.60236
7893356	8.83228	8.65089	8.92783	8.73344	8.86893	9.007	9.19605	9.36594	8.69377	7.61527	8.1119	8.62785	9.1522	8.82609	8.78871	8.97279	9.58879	8.29775	8.92115	8.58039	8.78728	8.7106	8.87734	9.10152	8.74199	8.66104	8.77332	9.01696	8.84473	8.95037	8.5536	8.86235	7.83998	8.43151	8.90254	9.12433	9.14509	8.71462	8.71686	8.57495	8.02364	7.73834	7.6032	7.89029	7.59313	7.58027	7.50118	7.55404	8.41575
7893357	11.6727	11.6732	11.7318	11.6207	11.8313	11.8638	12.2205	11.3702	11.8271	12.1982	12.2388	11.7938	11.805	11.6524	12.5645	11.7906	12.3209	12.0999	11.9313	12.0421	12.5479	11.6991	11.7615	11.7552	11.9082	11.9597	12.0659	11.626	11.6632	11.4985	11.9033	11.5787	12.4032	11.7926	12.3968	12.603	11.9591	11.7158	12.3517	11.7089	12.1413	12.1229	12.1777	11.9534	12.5752	11.8822	12.6131	12.0124	12.8351
7893358	4.4499	5.32062	3.20286	3.81935	4.38107	3.96393	4.70031	4.43208	4.95159	3.25594	3.22911	3.31618	4.97933	4.24701	4.17291	5.14492	5.81726	4.32693	3.78655	4.19807	6.0404	4.24629	5.4217	4.63394	3.57438	4.23969	4.84984	3.83125	4.2821	4.27798	4.59346	5.45484	3.81407	3.62504	3.83529	3.45437	4.63723	3.402	5.09451	3.88183	3.8845	4.05869	3.4134	3.84466	4.0623	4.25092	5.41356	3.86771	3.93292
7893359	7.93358	8.31768	7.01329	7.86981	7.74722	7.84679	7.79194	7.64514	7.79569	7.12771	7.93052	8.02991	7.68953	8.72071	8.26538	6.92676	7.7641	7.87098	7.28217	7.33016	7.68155	8.35174	8.27386	7.80141	7.39819	7.81677	8.18375	8.17339	7.70941	8.25844	7.99051	7.99041	7.24755	8.49129	7.65572	7.1371	8.07087	7.60522	8.44322	8.108	7.80814	7.8304	7.40971	7.89826	7.6394	7.81467	7.63195	6.51048	8.5846
7893360	5.25284	6.31249	5.73705	6.33004	5.55678	5.81388	5.55096	5.31482	5.24825	5.96039	4.228	4.94973	5.70561	4.73603	6.22128	5.51623	4.59854	6.08222	5.97587	5.64846	3.64902	4.85755	5.95923	5.64847	5.64773	5.85501	5.68496	5.32597	5.77743	5.64616	5.95994	6.09253	5.67354	5.08858	5.64231	6.18222	5.87169	5.10747	5.41503	5.71392	6.05673	4.73474	5.68118	6.03138	5.38497	5.04305	4.87293	6.08671	5.50993
7893361	7.4969	7.39145	7.97097	7.41289	7.55724	7.31294	7.41766	7.43561	7.66503	7.27846	7.1273	7.69246	7.6056	7.4471	7.44261	8.04277	8.01978	7.26107	7.59393	7.61925	7.55816	7.52694	7.92876	7.63224	7.38666	7.68483	7.66934	7.48866	7.1716	7.70441	7.68414	7.7188	7.87273	7.63658	7.76429	7.19008	7.69544	7.45993	7.41748	7.66434	7.47215	7.28027	7.52866	7.79426	8.12976	7.3728	7.77477	7.46926	7.53661
7893362	10.309	10.2486	9.98093	10.4321	10.0678	10.3467	10.5327	10.3617	10.4589	9.71334	10.5409	9.8604	10.2645	10.6117	10.579	10.214	10.2451	10.0678	10.1331	10.1333	10.3455	10.2239	10.1695	10.1892	10.1409	10.1615	9.948	10.2566	10.2508	10.2896	10.0347	10.1437	10.1636	10.0429	9.92913	9.65476	10.3152	10.4511	10.5767	10.3884	10.3074	9.33779	9.77414	9.45043	9.45498	9.67099	9.89183	10.0704	9.92908
7893363	10.3292	10.1851	10.2017	10.2218	10.2242	10.228	9.95199	10.5853	9.70909	8.55115	8.64389	9.79782	10.535	9.82322	9.79694	10.3578	10.068	9.64443	9.5697	10.2691	9.6331	9.83917	10.059	10.455	10.1363	10.0169	10.3576	10.339	9.9128	10.4697	9.9831	10.2625	7.92058	9.94485	10.8784	9.8214	10.1412	9.68149	10.4558	10.4455	9.21303	8.50515	9.01814	7.47719	7.40758	8.67957	9.18487	9.11174	7.96334
7893364	10.6356	10.6457	10.7749	10.7289	10.69	10.745	10.6535	10.3219	10.8884	10.6196	10.6861	10.5359	10.5163	10.7713	11.2024	10.7466	10.592	10.7251	10.3057	10.9925	11.2856	10.7195	10.9449	10.7411	10.7944	10.9047	11.3162	10.4545	10.6257	10.6948	10.8949	10.7625	10.6403	10.9244	10.4771	10.7054	10.7304	10.7024	11.0403	10.8226	10.9445	10.8776	10.5335	10.3581	10.8762	10.734	10.3887	10.8396	10.1845
7893365	5.59538	5.50301	4.54965	5.47091	5.21777	5.47927	6.16027	4.85122	5.77874	4.42413	4.81405	4.83699	5.68771	5.36548	6.38524	5.05154	4.61787	5.55057	5.88062	5.43369	5.36464	5.1645	5.56747	5.63073	5.45418	5.05879	6.35266	5.29624	5.08068	5.18173	5.18753	5.15789	5.20035	5.22891	5.66709	6.44575	5.63495	5.66781	5.67093	5.35467	5.84212	5.53258	4.15449	5.29559	5.26623	5.20856	5.06123	4.95162	5.57713
7893366	6.38397	6.44339	7.1215	6.47567	6.58059	6.33504	6.78074	6.03624	6.75825	5.64779	5.33936	6.46343	6.32866	5.37299	6.21585	6.84157	6.82869	6.91606	6.75778	6.26554	6.93773	5.69544	6.21831	6.53953	5.92462	6.25125	7.45068	6.30096	5.95781	6.24436	6.52737	6.33111	5.71164	6.11399	6.24924	6.25579	6.50399	5.94943	5.31566	6.27995	6.50455	6.10793	6.31616	5.24461	6.05935	5.15765	6.63339	6.0337	6.2798
7893367	9.44589	8.98792	9.22876	9.40568	9.39741	8.74943	9.1217	8.7542	9.34533	5.50657	6.19823	8.41367	9.10525	8.2784	8.83218	8.76899	9.3593	8.96905	9.56253	9.16935	8.91692	8.79035	8.76869	9.49608	9.33662	8.81297	8.92305	8.83037	8.94831	9.45417	8.90149	9.17711	7.05997	9.07139	9.5156	8.83845	9.14121	8.95441	8.56912	9.1338	8.64803	8.09994	7.8025	6.62978	6.46437	6.81801	7.01671	7.45677	4.81611
7893368	3.04421	3.05554	3.05071	3.07416	3.036	3.04671	3.05	3.10424	3.17232	3.17974	3.15124	3.13434	3.05087	3.04465	3.10184	3.12044	3.22614	3.11206	3.02689	3.01101	3.15	3.0599	3.04853	3.03786	3.00837	3.03998	3.03257	3.05651	3.03816	2.99478	3.02842	3.03952	3.0282	3.03813	2.99235	3.06806	3.0341	3.08161	3.03791	3.03981	3.10583	3.05339	3.05729	3.09421	3.13016	3.13406	3.0544	3.08492	3.11203
7893369	8.43222	8.20676	8.14327	8.38274	8.55624	8.61893	8.77163	8.59009	8.75005	8.36702	7.53308	7.55944	8.59598	7.90996	8.40113	8.75499	8.89099	8.50468	9.13481	8.25955	8.66366	8.53943	8.7617	8.43908	8.29852	8.45935	8.56813	8.3294	8.21817	8.54571	8.27627	8.65543	8.40481	8.39923	8.94328	9.00019	8.71564	8.59856	9.38799	8.54297	8.42619	8.71645	8.11917	8.70135	7.56402	8.4063	7.94831	8.48973	8.90409
7893370	5.99033	6.08491	6.21952	5.93739	6.51073	6.13321	5.76283	5.93226	5.50285	6.15783	5.58823	5.4785	6.03797	5.70975	5.69967	5.73756	5.11099	5.80786	5.64777	5.53965	5.74902	5.40826	5.9325	5.80402	5.67197	5.65493	5.73186	6.11619	6.05961	5.83129	5.43434	5.81043	5.58274	5.81694	5.43692	6.38371	5.55231	5.66771	5.39581	5.7754	5.72742	5.63552	5.69246	5.80721	5.38996	6.16697	5.76199	5.84144	5.72274
7893371	12.1043	11.9513	12.1175	12.0159	12.1705	12.2397	12.0427	12.0477	11.7318	11.9022	12.2382	11.9419	12.2069	12.3125	11.5234	11.9928	11.9586	12.2146	11.9821	12.3839	12.0791	11.9686	12.0335	12.059	12.3383	11.9956	12.4922	12.0785	12.0882	12.1518	11.9502	12.1852	12.3473	11.937	12.6844	12.7324	12.0492	11.8201	12.1293	12.3302	12.2134	12.0586	12.4615	11.8118	11.6174	12.2032	12.0777	12.22	12.1452
7893372	3.75267	2.89187	3.25994	3.62932	3.09851	3.28677	3.38508	3.47328	3.25545	2.88148	3.07732	4.05926	3.38531	3.09811	3.8675	3.55117	4.51451	2.93866	3.64733	2.99213	4.37933	3.43567	3.37285	3.65973	3.23337	3.23039	3.43686	3.25722	3.29209	3.40077	3.15222	3.35505	3.12557	3.09075	3.8961	3.66811	3.10067	3.80455	3.7562	3.17943	3.93509	3.19478	3.32215	3.18093	3.46213	3.05912	2.93132	3.52328	2.79158
[truncated: 15,075 more rows]
[truncated: 76 more columns]
