# Supplementary material for: Increased CDCA2 Level Was Related to Poor Prognosis in Hepatocellular Carcinoma and Associated With Up-Regulation of Immune Checkpoints
Source: Front Med (Lausanne). 2022 Mar 7;8:773724. doi: 10.3389/fmed.2021.773724 (PMC8964461; doi:10.3389/fmed.2021.773724)
Supplement: Supplementary file 10 [file Table_8.XLSX]

## Sheet: Sheet1
8014903	8.8217	8.90792	8.69676	8.90914	9.25634	8.38639	8.25247	9.17157	7.90064	8.25975	7.80157	7.81595	8.34322	7.53007	7.34019	8.77551	9.0458	7.8985	8.42707	8.35785	7.4274	8.65632	9.00567	8.79279	8.39803	8.57859	7.57038	8.47321	8.56331	8.90414	8.60514	8.37756	6.78354	8.5372	8.95686	7.61172	8.12252	7.95533	8.01186	8.27511	7.55863	8.09695	7.17629	7.77908	6.76004	7.96343	7.14691	7.62994	7.2389
8014916	8.68351	8.91993	8.98917	8.71059	8.95562	8.56415	8.33743	9.39681	8.68797	9.10553	8.51739	9.02189	8.92336	8.84689	8.60392	8.79237	8.98351	8.73849	8.35306	8.36801	8.40204	8.86985	8.85821	9.03689	8.3592	9.05172	7.52444	8.94831	8.71605	8.98898	8.89215	8.86787	7.7851	8.72513	7.04555	7.66603	8.85872	8.68704	8.34754	8.57676	8.62252	8.82428	8.1022	8.94733	8.82494	9.20762	9.06953	8.77286	8.40723
8014925	8.42636	8.43579	8.48543	8.62329	8.48296	8.43225	8.72166	8.83228	9.03468	8.60982	8.88069	8.67793	8.79287	8.60274	9.00877	8.78503	8.51804	8.64273	8.97521	8.62259	9.10846	8.49275	8.66876	8.53733	8.64896	8.52059	8.97677	8.51743	8.61071	8.71045	8.84971	8.64951	8.92449	8.74098	9.06755	8.98576	8.70644	8.72662	9.18402	8.78287	9.22422	8.6572	8.56453	8.76778	9.12241	8.75955	9.24057	8.7429	9.70664
8014954	3.69414	3.77126	3.84606	3.72298	3.82447	3.73437	3.58874	3.92714	4.11744	3.93466	3.80802	3.96751	3.71862	3.5454	3.79727	3.70872	3.84487	3.67536	3.59221	3.5741	3.81809	3.70271	3.71506	3.57954	3.58776	3.59497	3.63239	3.69068	3.81623	3.58028	3.73892	3.6236	3.82162	3.78598	3.54993	3.84912	3.6401	3.79309	3.66551	3.5775	3.76127	3.90406	3.89665	4.07968	4.07009	3.96645	3.74877	3.94511	4.14558
8014956	7.6695	7.40972	7.181	7.99705	9.45654	8.11387	8.07659	8.73526	8.11304	8.8236	8.92615	8.35603	8.20054	8.39455	8.87017	7.87536	7.8836	7.69035	8.38652	8.35353	9.16639	7.49839	7.54801	7.99645	8.4816	8.80389	8.71921	7.83475	7.78049	8.07753	8.16529	7.93652	7.77246	7.87428	8.30075	8.67141	8.58562	7.0453	7.81528	8.79783	8.96473	8.33904	8.28149	7.71613	8.7316	9.17864	9.48018	8.38747	8.52303
8014969	7.36156	7.47304	7.48665	7.23868	7.39381	7.14291	7.18766	7.40225	7.33703	7.85833	7.79909	7.69119	7.57077	7.65246	7.5604	7.57718	7.48853	7.46265	7.30662	7.40097	7.24238	7.67617	7.73028	7.28107	7.55035	7.58039	7.15601	7.63344	7.41331	7.48365	7.56875	7.49448	8.16801	7.58216	7.20643	7.16972	7.60008	7.45578	7.24507	7.435	7.49413	7.83961	7.87255	8.07636	7.97068	8.08676	7.92714	7.76079	7.74735
8014974	5.19096	5.28671	5.15635	5.2846	5.10687	5.72666	7.22194	5.66711	6.17202	5.54152	7.05162	5.50364	6.21307	6.12211	7.46424	5.2041	6.54916	5.75314	8.0283	5.05755	7.07309	6.9847	6.56555	5.48419	5.33436	5.14641	7.80109	5.49136	6.08094	6.04218	6.40966	5.96855	8.20961	5.35948	9.16821	8.46058	6.19763	5.76326	8.09275	5.64837	6.27373	5.31452	5.8077	5.51964	5.53922	5.29892	6.26252	6.22243	7.68855
8015014	3.19727	3.33867	3.17355	3.2933	3.18553	3.09866	3.15634	3.39537	3.34435	3.57507	3.44223	3.33197	3.34643	3.22277	3.34817	3.3961	3.49014	3.18095	3.29765	3.17548	3.47629	3.28501	3.28882	3.15618	3.20816	3.31102	3.19797	3.20777	3.16729	3.1647	3.2776	3.20243	3.47048	3.10865	3.24184	3.38946	3.15022	3.24038	3.2897	3.18368	3.14916	3.25671	3.26125	3.37436	3.4709	3.34092	3.41225	3.21944	3.43237
8015016	6.01754	6.04119	6.08011	5.68108	5.89325	5.86701	5.8354	5.87734	5.82009	6.29761	5.95395	5.85358	5.82461	5.79004	5.92385	5.83488	6.35437	5.67449	5.80124	5.65621	5.512	5.95741	5.93092	5.73673	5.91571	5.93553	5.79057	6.13531	6.04604	5.98097	6.07414	5.80224	6.88627	6.05286	7.00448	5.77022	5.94923	5.88567	5.71158	5.8859	5.95372	6.42113	6.38304	6.60714	6.61965	6.40616	6.26944	6.25144	6.5242
8015031	5.79055	5.9473	5.56798	5.45815	6.31675	6.68217	5.87644	5.42755	5.71473	6.30566	6.8666	6.26307	7.03248	6.8245	5.68852	6.0727	7.20999	6.62498	5.53184	5.851	5.55498	5.87554	6.00829	6.29059	6.13676	6.26575	5.69639	6.3951	6.47641	5.46797	6.63256	6.51203	7.63212	5.91647	5.83532	5.61842	6.40454	5.86096	5.49214	6.21837	6.45945	6.61818	6.90484	7.35486	6.60448	6.6627	6.45072	6.72693	6.2829
8015037	5.79376	5.97232	5.70358	5.8908	5.81548	5.59976	5.76234	5.41637	6.0965	5.57731	5.40066	5.28431	5.53555	5.81251	5.85095	5.86278	5.68621	5.81738	6.32461	5.91997	5.94672	5.36027	5.36291	5.78618	5.52386	5.9508	5.06786	5.37222	5.67089	5.75778	5.3087	6.04911	5.80643	5.65754	5.76052	6.17106	5.7908	5.54887	5.21098	5.78214	5.97339	5.76144	5.6989	5.40092	5.64206	5.53637	6.34326	5.69515	5.3253
8015039	8.43124	8.46332	8.59148	8.60436	8.69827	8.61724	8.59861	8.68572	8.62195	8.59531	8.78288	8.56552	8.66185	8.57244	8.56064	8.63987	8.65016	8.65987	8.79255	8.6504	8.84633	8.69211	8.64677	8.62203	8.72666	8.47209	8.46123	8.46674	8.63249	8.7252	8.4505	8.60143	8.80011	8.58462	8.9812	8.90787	8.72642	8.61074	8.30472	8.71253	8.81859	8.47141	8.94081	8.51018	8.25523	8.71212	8.90902	8.64414	9.01267
8015049	5.33883	4.532	4.40747	4.60824	4.83803	4.60651	4.478	4.60771	4.37855	5.00268	4.41893	4.74471	4.41852	5.17019	3.94301	4.83356	5.32419	4.92326	7.11743	4.64319	4.59712	4.65673	4.27271	4.83857	4.63913	4.54931	4.09093	4.70016	4.19923	4.25356	3.81843	5.00244	4.01449	4.46146	4.55211	3.70745	4.59887	5.02414	4.0407	5.17916	4.58067	4.56626	4.31317	4.6018	4.58057	4.15014	3.99196	4.51826	4.05143
8015060	4.37635	4.535	4.31139	4.28376	4.24841	4.24934	4.33061	4.30049	4.32702	4.52293	4.47066	4.44814	4.31671	4.30717	4.2773	4.31412	4.37705	4.14913	4.21688	4.20441	4.20456	4.48747	4.32691	4.24337	4.38425	4.27345	4.23595	4.27859	4.29835	4.29229	4.30839	4.19047	4.65756	4.39133	4.13104	4.20524	4.34117	4.32025	4.2017	4.25672	4.32169	4.4617	4.43286	4.9036	4.50051	4.53573	4.59131	4.30319	4.53436
8015070	4.55701	4.73788	4.65137	4.6992	4.84924	4.62381	4.63088	4.63889	4.72211	4.79506	4.68524	4.54396	4.40717	4.54706	4.68876	4.48518	4.73995	4.43008	4.51528	4.4522	4.2291	4.53796	4.58955	4.40824	4.53001	4.57691	4.4377	4.68677	4.75285	4.54333	4.54498	4.38901	4.91907	4.46399	4.59607	4.37075	4.55005	4.50644	4.56932	4.63123	4.56951	4.67485	4.83382	5.08875	4.87244	4.9629	4.85259	4.72021	5.01201
8015078	4.0904	4.056	4.125	3.90411	3.95308	3.86879	3.8469	3.95822	4.05239	4.02416	3.96356	4.13757	3.8897	3.8385	3.87617	4.01041	3.841	3.81911	3.92583	3.91484	3.95723	3.85	4.10902	3.87619	3.97113	4.06148	3.9102	4.11988	4.04784	4.12493	4.006	3.91978	4.22631	3.8874	3.937	4.0659	3.98322	4.02786	4.02359	3.94117	3.95	4.20345	4.10569	4.18975	4.37343	4.17174	4.14332	4.01714	4.21629
8015087	4.9613	4.96103	5.01332	4.89226	4.94489	4.94751	4.82333	4.83766	4.79835	5.15108	5.04114	4.74709	4.73423	4.80563	4.84614	4.74096	4.75745	4.75586	4.80541	4.71316	4.73604	4.93674	5.02832	4.836	4.83994	4.86173	4.74869	4.8426	4.85739	4.90198	4.78788	4.7188	5.34343	4.85061	4.91908	4.89589	4.86455	5.07979	4.72886	5.01901	4.96291	5.30387	4.98116	5.51156	5.29093	5.20742	5.10686	4.97973	5.16151
8015095	3.66406	3.55652	3.8165	3.56878	3.42079	3.57235	3.5613	3.59119	3.56314	3.7309	3.85559	3.5529	3.55214	3.50144	3.61909	3.64646	3.97297	3.59957	3.59654	3.56851	3.66594	3.56912	3.71252	3.60688	3.56834	3.66773	3.40713	3.65314	3.55926	3.62211	3.6127	3.55512	3.76113	3.67288	3.52725	3.58239	3.57954	3.53146	3.72352	3.63734	3.82709	3.60729	3.69286	3.77691	3.77141	3.78647	3.80975	3.74038	3.81915
8015104	5.09169	4.97401	4.81097	4.86077	4.99767	4.99679	5.18255	4.71453	4.81924	4.89931	4.93229	4.76874	4.71119	4.9292	4.93401	4.83169	4.84538	4.84702	4.79709	4.74199	4.33537	4.77115	4.68903	4.81332	4.7856	4.85772	5.03821	5.05663	4.88876	4.68743	4.73186	4.57891	4.92195	4.89065	5.039	4.92315	4.7022	4.7358	4.77914	4.80517	4.83722	4.79662	4.87424	4.91235	4.81144	4.61738	4.74379	4.70983	5.05375
8015115	5.02225	4.92278	4.98698	5.02595	4.91229	4.89021	4.79879	5.01561	4.60433	5.53469	5.10818	4.99387	4.76979	4.84325	4.97939	4.7068	4.79666	4.79835	5.29146	4.69492	5.68026	4.91581	4.9108	4.69577	5.60415	4.99665	4.8038	4.71976	4.96483	4.87726	5.22869	4.80951	6.36533	4.9598	5.08259	4.77331	5.01032	5.06396	4.9321	4.8294	5.05333	5.14489	4.99297	5.42162	5.20139	5.38851	4.98942	5.13256	5.2591
8015124	5.10155	4.90209	5.18377	4.99908	5.05855	4.94401	4.92263	4.84516	5.3302	5.20842	4.85796	4.93951	4.94321	5.01162	5.15164	4.80394	4.95327	4.885	6.41419	4.7901	5.97763	4.83411	4.99373	4.89782	5.40246	4.81497	4.75844	5.00143	5.08335	4.88539	5.09232	4.85415	10.5886	5.09881	4.78475	4.8911	4.78029	4.84705	4.92008	5.26457	5.09953	5.29243	4.90722	5.1684	5.60613	5.03198	5.05814	5.18929	5.85156
8015133	5.10648	5.31178	5.0757	4.96723	4.93644	8.80156	7.80754	5.49886	10.8208	6.46398	8.3815	7.84256	8.20494	10.2401	7.19699	5.82293	7.64239	10.3928	5.70744	6.17581	7.05575	5.80596	6.35323	7.38315	10.13	6.47965	5.23152	7.43427	7.04878	5.2991	6.85712	8.12859	8.80748	6.30262	7.80778	8.23279	7.50808	9.01522	6.77707	9.66165	9.28813	8.57415	9.00531	7.51841	6.80747	6.42521	5.61223	9.13457	5.9713
8015144	4.85379	5.03474	4.93358	4.76417	4.88629	4.66064	4.86141	4.7727	4.86639	4.91471	4.91695	4.8941	4.79696	4.64371	4.73805	4.5399	4.9486	4.73787	4.83736	4.63973	4.85343	4.80509	4.71781	4.65346	4.75637	4.78558	4.61134	4.94912	4.85166	4.84944	4.76344	4.76319	5.19342	4.84217	4.93676	4.67115	4.73575	4.80187	4.62625	4.83139	4.80896	5.0899	4.87207	5.12359	5.15516	5.01139	4.87903	5.01018	4.93277
8015152	4.81945	4.97554	4.90149	4.78373	4.76256	4.69153	4.82548	4.60901	4.71672	4.97382	4.97624	4.60361	4.6724	4.80523	4.81327	4.6792	4.59519	4.69611	4.82751	4.80769	4.61341	4.94293	4.89258	4.62104	4.78828	4.78575	4.81225	5.03249	4.77349	4.83969	4.82058	4.66677	5.15148	4.8482	4.88818	4.71193	4.92728	4.82238	4.78479	4.67494	4.77541	5.19942	5.03954	5.49162	4.95644	5.15047	5.00015	4.92725	5.20371
8015163	3.75629	3.8269	3.80369	3.84787	3.85072	3.7166	3.70787	3.82731	3.64594	4.16827	3.79263	3.80195	3.59037	3.6319	3.6988	3.9455	3.95203	3.65603	3.68597	3.58294	3.78445	3.77649	3.81373	3.70995	3.66234	3.7392	3.77069	3.75303	3.70433	3.67663	3.73553	3.68956	4.07279	4.01625	3.76884	3.74053	3.88474	3.82071	3.8418	3.73503	3.72419	3.76467	3.86427	4.0629	4.1596	3.81578	3.93828	3.75598	3.99347
8015169	4.60977	4.53742	4.66938	4.55929	4.6294	4.43371	4.51531	4.38492	4.53703	5.11111	4.67741	4.58104	4.4022	4.47453	4.51608	4.57257	4.63783	4.45464	4.50119	4.42641	4.38643	4.55866	4.48857	4.48255	4.49494	4.56422	4.44123	4.7709	4.47642	4.57706	4.538	4.48835	4.94335	4.65634	4.55321	4.50338	4.54992	4.61662	4.52266	4.58541	4.43428	4.72872	4.72785	4.99246	4.87232	4.93628	4.71283	4.44808	4.76958
8015173	5.25392	5.24912	5.2246	5.28737	5.27076	5.06455	5.08023	5.11777	5.19179	5.45059	5.52008	5.28319	5.07465	5.18592	5.10189	5.31798	5.48361	5.04401	5.08707	5.07984	5.17724	5.44699	5.33298	5.02743	5.10798	5.38046	5.07285	5.22451	5.20092	5.14708	5.21435	5.20207	5.89455	5.39657	5.1803	5.21006	5.23745	5.4563	5.15854	5.29277	5.35097	5.65863	5.55474	5.7767	5.79044	5.68319	5.4492	5.34403	5.75945
8015179	6.86339	6.86975	7.06336	6.65451	6.95099	6.74735	6.78127	6.59877	6.6205	7.21111	6.80247	6.72961	6.56021	6.49586	6.58496	6.84382	6.87077	6.67628	6.5578	6.55371	6.48393	6.81548	6.89917	6.46538	6.88954	6.98564	6.53915	6.91156	6.85358	6.81915	6.84031	6.67135	7.50693	6.78067	6.79374	6.47179	6.8004	6.67944	6.52739	6.74612	6.75777	7.19551	6.96474	7.43378	7.38426	7.32996	7.11259	6.93463	7.01611
8015187	8.76982	8.66551	8.70873	8.3199	8.43345	8.48392	8.59531	8.48842	8.03549	8.97056	8.83578	8.46605	8.21277	8.4452	8.41733	8.72148	8.90751	8.2841	8.31168	8.24953	8.09374	8.40477	8.57977	8.40239	8.59762	8.5045	8.42454	8.70916	8.32759	8.57268	8.507	8.34909	9.35635	8.45565	8.29687	8.2731	8.4601	8.62081	8.18226	8.34702	8.52985	8.9632	8.73465	8.84408	8.98496	9.06212	8.6896	8.4584	9.14148
8015189	7.24741	7.18364	7.3774	6.99504	7.20359	7.13716	7.16167	6.95116	6.86786	7.53646	7.2105	7.03693	6.85248	6.7815	6.86232	7.02747	7.09647	6.89885	6.84913	6.94717	6.78323	7.0961	7.18345	6.90988	7.05349	7.04766	6.91531	7.24415	7.07066	7.09277	7.16168	6.89498	7.71344	7.10635	7.15746	6.84044	6.99266	7.0278	6.96413	6.9749	7.13923	7.4389	7.2772	7.67912	7.51313	7.56544	7.3056	7.15726	7.38483
8015196	7.57725	7.54946	7.69054	7.3764	7.5197	7.37867	7.33773	7.20182	6.86572	7.63552	7.3749	7.19449	7.08447	7.1979	7.03668	7.2098	6.89804	7.27613	7.20568	7.11911	6.80325	7.35318	7.63114	7.16125	7.36173	7.47158	7.20833	7.58796	7.39424	7.5022	7.34441	7.24146	7.95151	7.52369	7.45838	6.98692	7.36194	7.41196	7.12348	7.37856	7.357	7.80129	7.46882	7.97231	7.74374	7.75153	7.48467	7.42108	7.65762
8015206	8.89071	8.8866	8.93131	8.68903	8.7699	8.62583	8.80654	8.8422	8.64497	9.50336	9.19399	8.99885	8.83808	8.83883	8.69976	9.0146	8.93876	8.68127	8.63994	8.62783	8.67701	9.13999	9.15482	8.62627	8.97772	9.12381	8.64592	9.00511	8.85168	8.99545	9.1096	8.8326	9.90298	9.05209	8.84323	8.52117	8.86422	9.07909	8.63171	8.86129	8.79012	9.58398	9.56766	9.78151	9.78157	9.53124	9.28852	9.21672	9.56908
8015208	8.88898	8.8725	8.9349	8.63548	8.77411	8.62942	8.8081	8.8458	8.63961	9.51116	9.19758	9.00589	8.82758	8.97093	8.70502	9.00915	8.94236	8.68948	8.61875	8.63604	8.67274	9.14169	9.16765	8.62468	8.98132	9.12972	8.67626	9.00749	8.85405	9.00448	9.11521	8.82718	9.90719	9.10042	8.84013	8.46711	8.86614	9.08944	8.63885	8.86713	8.79715	9.57635	9.57616	9.78692	9.78516	9.49085	9.28261	9.21684	9.61408
8015210	7.53846	7.5252	7.59911	7.39109	7.43805	7.34592	7.52469	7.38578	7.28307	8.19487	7.87395	7.65446	7.41534	7.46346	7.38704	7.58042	7.60538	7.39634	7.29877	7.32754	7.39827	7.73469	7.69047	7.29126	7.55429	7.72299	7.35059	7.55878	7.46141	7.57604	8.01314	7.46549	8.37999	7.68894	7.47751	7.37696	7.4926	7.61168	7.36857	7.50043	7.59762	8.10414	7.908	8.33556	8.30497	8.15821	7.87129	7.78912	8.32247
8015214	7.68399	7.70296	7.7192	7.53525	7.5775	7.466	7.60152	7.55012	7.44931	8.19574	7.96575	7.75631	7.62019	7.62398	7.50405	7.69312	7.76192	7.48213	7.50918	7.45026	7.50541	7.90664	7.78843	7.44378	7.69956	7.8008	7.53305	7.68165	7.67244	7.73164	7.87817	7.57692	8.54465	7.81658	7.62346	7.44108	7.59527	7.72356	7.48859	7.63979	7.56327	8.22983	8.09645	8.402	8.42578	8.22982	8.00045	7.79588	8.28337
8015218	7.98161	8.12462	8.14803	7.97334	8.07116	7.77802	7.87252	7.70069	7.69158	8.23895	7.93795	8.01129	7.78285	7.75446	7.53093	8.02293	7.83751	7.76432	7.82275	7.72778	7.64578	8.1409	8.01931	7.56802	7.78857	8.02041	7.56651	8.17081	7.7913	7.94964	7.90902	7.78684	8.91214	8.12221	7.88865	7.78483	8.01103	7.92464	7.54503	7.76453	7.79183	8.35268	7.97262	8.52091	8.51454	8.51998	8.17877	8.08148	8.29137
8015221	8.04527	8.20043	8.22003	7.98291	8.13902	7.79154	7.92799	8.03576	7.68321	8.54502	8.03674	8.06688	7.7932	7.84744	7.85972	8.0961	8.1519	7.76569	7.85638	7.83159	7.70585	8.18466	8.23593	7.61242	7.873	8.17665	7.65607	8.23002	7.87517	8.09597	8.01397	7.87896	9.08786	8.23612	8.03195	7.69304	8.11045	8.02376	7.64526	7.87987	7.89942	8.5114	8.11434	8.67075	8.67447	8.66916	8.2766	8.20033	8.39082
8015223	7.44556	7.6534	7.61089	7.49117	7.50809	7.25182	7.44036	7.33235	7.42762	7.94889	7.58786	7.666	7.38855	7.45075	7.21702	7.55709	7.45832	7.44115	7.34393	7.36982	7.22123	7.6542	7.57961	7.26095	7.36254	7.55523	7.24104	7.59773	7.44489	7.442	7.51326	7.42636	8.28978	7.66095	7.4193	7.2123	7.5758	7.43163	7.32232	7.36043	7.40709	7.79399	7.71884	8.07824	8.02446	7.99105	7.7353	7.63135	7.7264
8015230	7.75271	7.80109	7.94283	7.69843	7.75355	7.5721	7.69828	7.36002	7.40684	8.1052	7.75482	7.75217	7.56214	7.64457	7.43681	7.76502	7.23346	7.44254	7.62206	7.51986	6.77018	7.97553	7.94498	7.40905	7.66684	7.85417	7.46821	8.01098	7.65064	7.8214	7.8259	7.69459	8.82517	8.01471	7.83107	7.51871	7.84018	7.79232	7.5267	7.61142	7.66747	8.2727	7.824	8.43429	8.35304	8.35466	8.12191	7.84986	8.22712
8015232	6.09384	6.07851	6.51422	5.91795	6.29902	5.70454	6.00886	5.77697	6.21132	6.57964	6.12774	6.02142	5.72737	5.50244	6.01076	5.94101	5.86577	5.89455	5.71292	5.99994	6.02609	5.98724	5.93365	5.97381	6.12465	6.19731	5.9266	6.05317	6.02715	6.17461	6.28434	6.01501	6.92286	6.26368	5.86231	5.8542	6.03762	6.171	5.88991	5.92198	6.17936	6.71288	6.40173	6.75331	7.39676	6.84437	6.79819	6.4178	6.18686
8015236	7.33739	7.46897	7.53573	7.16358	7.49343	7.28856	7.20569	6.92303	7.25483	7.46455	7.11977	7.22533	7.08772	7.18823	7.09574	7.54575	7.72393	7.14794	7.08096	7.12075	7.13046	7.26677	7.41903	7.12301	6.98059	7.46252	7.14557	7.51561	7.2932	7.14902	7.1509	7.26741	7.93777	7.4348	7.07908	7.09366	7.3811	7.46537	7.34344	7.30121	7.21024	7.5115	7.25289	7.89492	7.87549	7.50442	7.65822	7.27739	7.60096
8015240	5.73321	5.65632	5.93273	5.7758	5.67302	5.55653	5.70926	5.3546	5.57969	6.20756	5.80772	5.81492	5.48528	5.57396	5.83079	5.70455	5.66559	5.42857	5.46578	5.51938	5.32165	5.75592	5.70729	5.16592	5.58975	5.63245	5.40514	5.71011	5.52183	5.54344	5.77199	5.36293	6.55407	5.90852	5.49776	5.30887	5.55495	5.70274	5.67679	5.85236	5.51891	6.46699	5.82341	6.63602	6.18191	6.04161	5.91681	5.8833	6.16175
8015242	7.32528	7.36263	7.39977	7.26734	7.2444	7.09685	7.42651	7.18209	7.20039	7.90232	7.59395	7.27635	7.27502	7.33875	7.37191	7.51349	7.50847	7.26948	7.39341	7.34758	6.99763	7.24739	7.48695	7.18077	7.3249	7.46614	7.10173	7.42057	7.07805	7.36205	7.44247	7.27026	8.06639	7.36187	7.3288	7.24421	7.44628	7.50817	7.14015	7.33381	7.4505	7.58648	7.81209	7.91813	8.05858	7.61713	7.70467	7.45162	7.54388
8015247	6.55356	6.57689	6.53368	6.3699	6.54871	6.35656	6.51146	6.4054	6.33477	7.37438	6.7223	6.55633	6.42843	6.51306	6.50274	6.83741	6.68838	6.4915	6.5983	6.54946	6.4134	6.96355	6.87345	6.50963	6.67385	6.80546	6.31406	6.67027	6.49673	6.47259	6.60217	6.42269	7.04015	6.56274	6.40384	6.39569	6.56182	6.53943	6.67337	6.46809	6.51367	7.06478	6.98397	7.34676	6.98362	6.90051	6.9481	6.91731	6.85637
8015252	7.07619	7.10592	7.19687	7.22448	7.01134	6.77207	6.87734	7.08104	6.91413	7.4185	7.04884	6.88714	6.73847	6.73555	7.00143	7.0725	6.86025	6.93453	6.88121	6.71739	6.98582	7.102	6.95862	6.71413	6.92006	7.08171	6.77647	7.13502	6.87177	7.05423	7.04156	6.78005	7.73203	6.95722	6.9001	6.63257	6.91115	6.90531	6.7552	6.876	7.05551	7.33552	7.21407	7.65658	7.38866	7.78301	7.18534	7.13415	7.24164
8015257	6.08545	6.1653	6.24248	6.13039	6.16234	6.22839	6.14055	6.13859	5.99295	6.52703	5.93189	5.89679	6.02283	6.033	5.6535	6.36077	6.46428	6.03681	6.05111	6.11675	5.97358	6.22262	6.15186	6.13622	5.90931	6.41941	5.93085	6.16046	6.31802	6.01567	6.14453	6.07947	6.83362	6.33965	6.10639	6.43977	6.11303	6.05951	6.27666	6.26602	6.25835	6.23051	6.24163	6.89499	7.04503	6.60534	6.38152	6.18998	6.62393
8015262	6.0256	6.05449	5.85541	5.79647	5.78702	5.78378	5.672	6.02634	5.09764	6.55299	6.01993	5.91154	5.68284	5.84517	5.53336	6.02638	5.59496	5.6383	5.74455	5.70438	5.3156	6.09117	6.20517	5.39187	5.91401	6.07428	5.67749	6.16512	5.78383	6.01063	6.06163	5.73624	6.73946	6.08066	5.93976	5.70058	5.74799	5.76021	5.64458	5.45339	6.03113	6.12295	5.9667	6.86592	6.29278	6.35901	6.28891	5.98914	6.3092
8015268	4.85276	4.61075	4.52226	4.56859	4.53312	4.4956	4.59087	4.41418	4.60658	5.2094	4.88353	4.48681	4.42046	4.58184	4.40919	4.53309	4.50278	4.41516	4.58501	4.48891	4.48626	4.85394	4.77474	4.54599	4.3396	4.60064	4.57318	4.66059	4.81947	4.72107	4.75471	4.46173	5.18111	4.38489	4.39375	4.65552	4.74045	4.76139	4.80488	4.58583	4.84154	4.89395	4.59986	5.33307	4.70444	4.84927	4.82816	4.83203	5.04367
8015273	5.5964	5.56891	5.41705	5.32965	5.11538	5.18974	5.32223	5.12025	5.44137	5.76139	5.48808	5.64033	5.13497	5.26014	5.37873	5.1524	5.26913	5.09624	5.08481	4.92452	4.88899	5.65547	5.62464	5.05873	5.21815	5.5	4.90263	5.49865	5.4547	5.4942	5.49272	5.14826	6.10567	5.37497	5.34454	5.32408	5.3199	5.10903	5.30898	5.22682	5.37197	5.4965	5.83593	6.11158	6.07718	5.81793	5.40011	5.5666	5.79893
8015280	6.15026	6.50492	6.20293	5.87315	6.17669	5.93109	5.90147	6.1231	5.99183	6.45309	5.90601	6.41646	6.26302	6.17219	6.1758	6.06809	6.19266	5.90161	6.30025	5.67154	5.5345	5.98896	6.2378	5.90103	5.9995	6.08966	5.90694	6.21528	6.01372	6.06768	6.18033	6.20572	6.64055	6.08905	5.79829	5.5309	6.1885	6.12149	5.65081	6.01492	6.05076	6.09018	6.61144	6.62886	6.94069	6.5614	6.48609	6.15983	6.43123
8015287	5.90731	5.72335	5.76342	5.52035	5.69067	5.48669	5.63632	5.65089	5.70206	5.97418	5.85564	5.74639	5.57949	5.75105	5.79678	5.611	5.49119	5.60658	6.00218	5.46986	5.56459	5.6522	5.57588	5.38091	5.67241	5.85561	5.25916	5.7066	5.62033	5.81366	5.89893	5.86967	6.53064	5.74349	5.6639	5.37327	5.79361	5.66206	5.68602	5.25611	5.69687	6.28352	6.28915	6.2469	6.41255	6.32925	6.33566	5.69305	6.13517
8015293	5.29654	5.39216	5.56361	5.37162	5.4749	5.40028	5.49646	5.39993	5.61186	5.99575	5.54644	5.35184	5.41143	5.07203	5.3983	5.34386	5.62365	5.38825	5.30707	5.25946	4.97851	5.56033	5.46233	5.39561	5.46297	5.46687	5.18306	5.43756	5.39385	5.43729	5.4539	5.18602	6.24531	5.40517	5.32337	5.09434	5.20063	5.35048	5.33195	5.10235	5.15729	5.68986	5.76461	6.39754	6.25387	5.96812	5.61481	5.52717	6.10725
8015301	5.32104	5.46589	5.61543	5.16843	5.51134	5.16561	5.17965	5.48062	4.87632	5.59806	5.49695	5.5382	5.38976	5.15115	5.34296	5.43802	5.13313	5.18485	5.26636	5.17152	4.59805	5.60825	5.48597	5.17794	5.36296	5.52231	5.10838	5.18154	5.33483	5.48264	5.33718	5.32205	5.90242	5.51834	5.25981	5.08947	5.19513	5.69873	5.3156	5.35429	5.36328	5.734	5.2597	6.01489	5.83068	5.7698	5.73423	5.28865	6.09694
8015312	4.42574	4.33214	4.34268	4.2751	4.4208	4.34026	4.54624	4.33016	4.20001	4.82009	4.52763	4.46507	4.31986	4.38235	4.46764	4.48392	4.50864	4.32486	4.28266	4.2226	4.57789	4.5563	4.34741	4.29549	4.53546	4.42054	4.2011	4.45598	4.38606	4.33223	4.50982	4.18299	4.84584	4.62088	4.4753	4.2567	4.45867	4.29287	4.27772	4.42513	4.45897	4.46847	4.77044	5.05853	4.77153	4.64158	4.56806	4.4329	4.89319
8015323	6.44625	6.28713	6.59668	5.99672	6.50905	6.24085	6.27857	5.75365	5.81023	6.41464	6.38462	6.14551	5.98443	6.23964	5.96216	6.19384	5.72196	6.12215	6.146	6.15957	5.52515	6.54156	6.54096	6.24183	6.36493	6.54303	5.95641	6.42825	6.3345	6.35834	6.45023	6.24133	6.80668	6.47496	6.40114	6.05531	6.37878	6.26802	6.42733	6.26394	6.15205	6.62507	6.45874	6.84937	6.65296	6.5955	6.42981	6.4018	6.66966
8015337	4.76735	4.71452	4.79595	4.57962	4.78906	4.78149	4.61955	4.61336	4.60245	5.06834	4.82462	4.69539	4.55119	4.71527	4.64123	4.56378	4.63919	4.61108	4.59157	4.60167	4.51578	4.67262	4.57048	4.50175	4.7722	4.74698	4.59496	4.81504	4.67875	4.75233	4.52989	4.62084	5.46851	4.61122	4.92773	5.21798	4.7056	4.73968	4.68026	4.80894	4.74764	4.73658	4.8927	5.22873	4.8486	5.15715	4.73678	4.90046	5.3602
8015349	6.7003	6.74933	6.81925	6.31852	6.82705	7.3633	6.64635	7.41273	6.19868	7.53573	7.77547	7.13943	6.99681	8.0614	6.537	6.42274	6.33377	7.53888	5.9151	8.33521	6.47084	6.38641	6.6052	6.95183	6.64273	7.1788	6.30095	6.86024	6.8215	6.54912	6.69008	6.4955	9.9515	6.87708	9.31319	9.9279	7.86791	7.25734	6.38439	7.68811	6.49891	7.36183	8.60901	7.53344	7.2365	7.29222	6.71244	7.39951	7.13026
8015357	4.69762	4.64019	4.77932	4.60653	4.68635	4.62107	4.55731	4.64766	4.57835	5.15444	4.54637	4.60168	4.43918	4.63023	4.683	4.71959	4.51776	4.57267	4.59411	4.5271	4.51721	4.7536	4.7787	4.50861	4.77453	4.87618	4.54115	4.62508	4.58865	4.79502	4.79723	4.46997	5.01258	4.63687	4.7973	4.66733	4.59474	4.67365	4.5264	4.60084	4.593	4.67976	4.81738	5.36261	5.06879	5.00034	4.76021	4.61594	5.08699
8015366	6.87718	6.85937	6.65267	6.69594	6.95105	6.64784	6.72745	6.93504	7.06192	7.46169	7.33312	7.32603	6.85491	7.20089	6.89357	7.52239	7.09917	6.69126	6.96414	6.83846	6.85617	7.31181	7.148	6.6826	7.02353	7.30977	6.9079	7.27953	6.76571	7.10555	7.16029	7.08178	7.7516	7.25576	7.1791	6.77504	7.03449	6.82308	6.95479	6.977	7.04341	7.34934	7.56628	7.4113	7.95531	7.41967	7.34208	7.12615	7.16691
8015376	6.61089	6.57858	6.77435	6.7626	6.49294	6.49465	6.64137	6.3705	6.70507	7.50112	6.82101	7.16332	6.90497	6.8561	6.76372	6.88169	7.13782	6.6979	6.62885	6.69459	6.97205	6.99807	7.02128	6.55728	6.76382	6.89648	6.3948	6.63344	6.49245	6.59826	6.95039	6.68595	7.21568	6.76029	6.73297	6.63784	6.70451	6.91623	6.52544	6.70729	6.52096	7.1442	7.00917	7.16809	7.44316	7.3181	7.18128	7.16545	7.43543
8015387	7.52133	7.50046	7.62448	7.24153	7.48992	7.47423	7.46052	7.46116	7.38601	8.22858	7.54932	7.70449	7.40929	7.7034	7.37027	7.69441	7.11201	7.44866	7.35611	7.37333	7.15574	7.78716	7.76737	7.28437	7.50395	7.61364	7.27704	7.77962	7.51011	7.54161	7.51296	7.7057	8.48613	7.67464	10.1551	7.16799	7.55206	7.63712	6.98978	7.53499	7.526	8.13938	7.74199	8.17205	7.66886	8.15182	7.80583	7.74873	7.94991
8015396	5.95112	5.97098	6.30593	6.03568	5.87568	5.67549	5.77638	5.81826	5.75825	6.00735	5.92619	5.97018	5.71762	5.9394	5.49041	5.75362	5.61454	5.57063	5.68252	5.76568	5.58751	5.96941	5.93987	5.78836	5.84834	5.78215	5.68961	6.01749	5.81504	5.92434	5.89872	5.92719	6.70398	5.96893	5.6235	5.4385	5.77439	5.80304	5.88418	5.73407	5.81867	6.04809	5.97959	6.40753	6.17667	6.22431	6.33313	5.89428	6.15453
8015410	6.24805	6.4407	6.5436	6.06509	6.31553	6.0461	5.95729	5.69385	5.53431	6.57722	6.47491	6.12291	6.12368	6.00442	6.00456	5.93426	6.03773	5.79018	6.12864	5.95587	5.24717	6.32547	6.53324	6.02614	6.18358	6.45157	6.04588	6.46485	6.19885	6.50906	6.25388	6.35467	6.65734	6.40146	6.2483	5.56409	6.1956	6.05293	6.03023	6.2989	5.85961	6.35677	6.75318	6.75643	6.93678	6.36628	6.3708	6.38936	6.7002
8015412	9.52142	9.46108	9.62853	9.52461	9.55081	9.47803	9.11533	9.94065	9.6745	9.63841	9.6391	9.72714	9.55337	9.55971	9.33224	9.79316	9.76968	9.79188	9.37507	9.43317	9.28354	9.61953	9.6401	9.62681	9.19709	9.60269	8.76684	9.26596	9.48144	9.63549	9.75755	9.62466	9.10747	9.48592	9.00879	10.1893	9.76981	9.55306	9.70752	9.71041	9.53291	9.50486	9.54869	9.54972	9.50323	9.66508	10.0522	9.67149	9.669
8015432	6.047	6.27348	6.12091	6.02305	6.28437	6.1249	6.0604	6.20086	6.3136	6.68022	6.22646	6.31444	6.05015	6.29201	6.23336	6.20499	6.33226	6.28277	6.05635	6.0269	6.08683	6.15565	6.15637	6.008	6.11479	6.09129	6.25098	6.40641	6.29813	6.21609	6.19456	5.93399	6.67815	6.13958	6.16593	6.12742	6.20918	6.06559	6.2607	6.08577	6.23163	6.62198	6.24611	6.68792	6.55253	6.49773	6.41078	6.39128	6.17669
8015445	8.65907	8.45573	8.41137	8.41891	8.96953	8.27374	8.26566	8.20504	8.27467	8.38564	8.26768	8.77022	8.7023	8.32507	8.28915	8.7053	8.40359	8.37841	8.42022	8.2306	8.46078	8.85483	8.79902	8.2729	8.2648	8.56964	8.62046	8.38961	8.5332	8.41291	8.91692	8.32001	8.25555	8.05875	8.25514	8.78727	8.72858	8.39699	9.36306	8.35264	8.42006	8.56277	8.59911	8.16205	7.56579	7.98062	8.72809	8.01849	8.15917
8015456	6.76798	6.67851	6.66823	6.57205	6.70432	6.69544	6.41923	6.92845	6.82324	6.66617	6.63779	6.60824	6.839	6.58149	6.65396	6.7512	6.9077	6.50922	6.63779	6.69808	7.04012	6.69353	6.6032	6.71564	6.46191	6.70683	6.62691	6.15065	6.5888	6.70539	6.65961	6.6042	6.79068	6.45639	6.65496	7.13348	6.68185	6.53275	6.83648	6.56372	6.80869	6.52087	6.57947	6.30149	6.70017	6.70442	6.78114	6.51844	6.82228
8015460	8.51275	7.85489	7.76974	8.03642	7.96368	8.82094	8.97627	8.37122	9.35045	8.49788	9.26304	8.82692	8.75567	9.24579	9.60037	8.43636	8.96336	9.13785	9.38111	8.88698	9.31041	8.60881	8.52987	8.81293	9.10205	8.43365	9.79057	8.5854	8.92072	8.42689	8.84926	8.51915	9.295	8.36228	9.71983	9.52893	9.08624	9.37614	9.50871	9.02747	9.59063	8.6534	9.0127	8.69679	9.24065	8.32228	9.2248	8.97425	9.50263
8015490	8.15734	8.14926	8.07087	8.17568	8.06285	8.15991	8.18037	8.01413	8.2336	7.6485	7.97727	7.94495	8.32024	8.27535	8.27936	7.84104	7.87495	8.04945	8.00292	7.91873	8.31293	7.92134	7.8897	7.96192	7.74076	7.77549	8.22622	7.8731	8.16061	7.95147	7.64975	7.97968	7.52809	7.80123	8.45353	8.23028	8.01312	8.09356	8.34626	7.92262	8.04657	7.40841	7.54538	6.92512	7.31377	7.39835	7.78017	7.77373	8.33218
8015503	5.43484	5.49723	5.64841	5.42048	5.36524	5.69054	5.50994	5.55959	5.36871	5.79418	5.93007	5.64421	5.46801	5.24505	5.33345	5.46707	5.92514	5.42257	5.5074	4.83051	5.55587	5.27789	5.54734	5.34935	5.28669	5.33848	5.13052	5.60213	5.29431	5.38946	5.22912	5.10358	6.20176	5.46647	5.25699	5.43287	5.31073	5.41475	5.56624	5.11319	5.43901	5.74805	5.73217	5.98443	6.0866	5.61524	5.90179	5.58092	6.01825
8015511	8.07227	7.80792	7.82197	7.89864	7.64414	7.59145	7.34617	8.50675	8.08226	8.12304	8.08942	9.13503	8.85705	7.78722	7.72687	7.96791	7.66613	8.01381	7.80137	7.9198	7.50931	8.01411	7.86586	7.87422	7.48769	7.53465	7.1726	7.89035	7.82103	8.75904	7.73082	8.02155	7.91473	7.9378	7.36166	7.09161	7.60859	8.1998	6.69671	7.65156	7.98945	7.56224	7.59738	8.865	8.11383	8.90289	8.44152	8.7927	8.40128
8015526	8.90307	8.85134	8.96199	9.05828	8.90243	8.89681	8.87901	9.3502	8.91412	8.77094	8.60611	8.70995	8.89182	8.37645	8.89258	9.1926	9.30374	8.55761	8.64813	8.91183	9.06585	8.65989	8.78036	8.75304	8.7311	8.55802	9.24834	8.80356	8.62658	8.86347	9.03084	8.79829	9.4409	8.69618	9.46319	9.22235	8.74554	8.91832	9.53437	8.65682	9.1911	8.83626	8.76877	8.50647	8.77479	8.73783	9.17565	8.51109	9.49146
8015545	11.3011	11.1456	11.1801	11.2227	11.1208	11.2867	11.3637	10.5729	11.7724	11.5788	11.7717	11.6144	11.4848	11.4796	11.827	11.0943	11.1235	11.7425	11.8892	11.5601	11.7954	11.1833	11.1855	11.3652	11.5069	11.4762	11.6898	11.0709	11.3842	11.3476	11.5418	11.412	11.619	11.4614	11.8762	11.4244	11.5188	11.539	11.6135	11.6926	11.9828	11.4464	11.5715	11.6704	11.8211	11.3332	11.9663	11.5367	11.8592
8015554	6.40931	6.30401	6.55178	6.21231	6.21578	6.07736	6.25088	6.23512	5.94594	6.49066	6.76804	6.29577	6.08979	6.34949	6.31312	6.25832	6.05999	6.31799	6.16253	6.31811	6.23318	6.62506	6.82231	6.17004	6.64417	6.44574	6.42251	6.48557	6.36919	6.4774	6.53308	6.30148	7.33626	6.65356	6.53193	6.47179	6.38548	6.62795	6.43271	6.33377	6.45697	6.65034	6.76783	7.26745	6.59762	6.67707	6.74719	6.72857	7.03959
8015572	6.23164	6.03955	6.39696	6.22539	6.11001	6.25801	6.31338	6.15839	6.34728	6.75358	6.29513	6.30957	6.31004	6.28836	6.2333	6.42555	6.66143	6.19119	6.24058	6.04653	6.34959	6.31814	6.35384	6.18225	6.00515	6.38494	6.00596	6.27791	6.25284	6.32534	6.28094	6.10474	7.00537	6.07096	6.22984	6.00692	6.19598	6.18927	6.23562	6.1102	6.18348	6.69135	6.57192	6.8165	7.08175	6.63241	6.54641	6.25387	6.78658
8015575	6.73609	6.62663	6.80151	6.57456	6.58139	6.47605	6.57668	7.02525	6.61707	6.82866	6.95563	6.7255	6.72504	6.78973	6.98581	6.74355	7.20538	6.60395	6.78629	6.78962	6.79352	6.94463	6.86658	6.8275	6.72109	6.74236	6.93664	6.84615	6.59969	6.61203	6.72854	6.76983	6.97079	6.73119	6.79605	6.77128	6.73097	6.46628	7.02545	6.5381	7.05376	6.87864	6.78294	6.92364	7.12724	6.94096	7.16717	6.73592	7.03675
8015590	8.88567	8.7391	8.87041	8.82044	8.97868	8.7832	8.55517	9.067	8.74193	8.6734	8.78033	8.50217	8.79833	8.62672	8.82345	8.69268	8.86547	8.63916	8.55424	8.93311	8.80322	8.52744	8.69569	8.76841	8.66117	8.73065	8.7632	8.37441	8.77033	8.46534	8.97896	8.7366	8.30342	8.57872	8.67953	8.80597	8.64213	8.51003	8.86347	8.69457	8.92688	8.42385	8.59618	8.06038	8.44723	8.66809	9.12821	8.69997	8.72519
8015607	10.9476	11.0342	10.3685	10.7076	10.4171	11.151	10.9327	11.013	11.5184	11.3126	11.2756	11.4303	11.3378	11.3494	11.3306	11.4152	11.3875	11.4118	10.4139	11.073	10.8295	11.3272	11.251	11.3057	11.2193	11.6185	11.4793	11.6182	11.7614	11.5273	11.2071	11.2839	11.0075	11.5364	11.8973	10.4831	11.3066	11.988	11.4623	11.3571	11.5862	11.4262	11.08	11.1873	10.6007	11.3961	11.6557	11.517	11.5068
8015635	6.72589	6.36593	6.97664	6.71935	6.57788	7.45216	6.96535	7.48965	7.20631	7.4657	7.80105	7.30175	7.35654	7.7345	7.12597	7.38093	7.46001	7.91773	6.96482	8.46574	7.58483	6.68521	7.43661	7.33642	7.77393	7.242	7.42254	7.04173	7.21925	6.53197	7.76033	6.80587	7.82355	7.15316	8.17845	8.32473	7.19529	7.27348	6.61645	7.52821	7.88063	7.68096	8.42771	7.15524	7.57133	7.3313	7.58	7.52438	7.64472
8015642	5.0674	5.17864	5.1039	4.96401	5.05045	5.02293	5.32424	4.94309	4.86143	5.47393	5.13508	4.80268	5.06595	4.83144	5.16637	4.82703	5.30498	4.98838	5.28642	4.88661	5.12176	4.97119	5.11673	5.03604	5.05406	5.24403	5.21992	5.24201	5.04633	4.94079	5.04206	5.00511	5.87665	5.12142	5.69557	5.36081	4.99341	4.97762	5.27393	5.31612	5.36968	5.07951	5.09254	5.4298	5.48869	5.51684	5.31571	5.10699	5.71143
8015655	9.01829	9.2036	9.2384	9.21293	9.28808	9.29485	9.06948	9.19756	9.40099	9.30602	8.95947	9.53691	9.28883	9.41392	9.31101	9.46805	9.52403	9.30342	9.79886	9.12442	9.23862	9.34208	9.25644	9.38347	9.4245	9.4327	9.13071	9.24726	9.29495	9.32497	9.22013	9.37885	8.85783	9.44457	8.95523	8.99674	9.43905	9.23063	8.9844	9.2876	9.27594	9.19083	8.99853	9.3063	9.07767	9.39929	9.63168	9.52894	9.54221
8015665	7.31242	7.29859	7.35542	7.09573	7.23225	6.95151	6.81846	7.59301	6.91129	7.62694	7.01618	7.19918	6.93596	6.80627	7.01499	7.27667	6.91777	6.97873	7.32861	7.03782	7.10682	7.34345	7.29997	7.12733	7.00882	7.23992	7.12009	7.32081	7.13212	7.13268	7.04354	7.27357	7.68554	7.15751	7.37713	6.58153	7.09164	7.14165	6.63578	7.15914	7.36905	7.57178	7.35247	7.58238	7.51768	7.5939	7.57934	7.19423	7.28964
8015681	6.76678	6.59338	6.90634	6.31747	6.52029	6.64068	6.54035	6.41679	5.76507	7.20463	6.83541	6.48637	6.46401	6.52603	6.53043	6.5993	6.10335	6.23367	6.52576	6.41642	6.15105	6.64648	6.79703	6.35428	6.61186	6.78652	6.83966	6.66939	6.54728	6.55218	6.82237	6.35558	7.78568	6.54903	6.66939	6.6532	6.58479	6.42791	6.33116	6.53772	6.60608	7.01451	7.02158	7.70313	7.36541	7.14048	7.09159	7.01363	7.41838
8015685	7.79624	7.91559	7.99267	8.05554	8.07477	8.16188	8.05648	8.51675	8.4188	7.68237	8.14109	7.91716	8.36726	8.248	8.17751	8.36524	8.6337	8.20808	8.24713	8.75339	8.52161	7.83954	8.24273	8.31525	8.16199	8.15791	8.60708	7.7641	7.91877	8.05278	8.09342	8.14438	7.69482	8.1522	8.37586	8.77808	8.18281	7.80794	8.23659	8.315	8.25404	7.84969	8.33308	7.44012	7.3894	7.50114	8.29093	8.20339	7.92865
8015706	6.84971	6.64323	6.3234	6.66994	6.54177	6.49293	7.59414	7.05686	6.17995	7.01565	6.58708	6.38235	6.44152	6.40717	6.25735	6.45415	6.62968	6.4989	6.69561	6.60359	6.14128	6.38976	6.33784	6.25877	6.31868	6.58597	6.08247	6.56944	6.40748	6.54424	6.82982	6.46939	6.71731	6.39335	6.2133	6.31702	6.38833	6.45148	6.33889	6.40074	6.42424	6.57409	6.92959	6.75367	6.73755	6.76607	7.2505	6.41532	6.5966
8015712	8.68785	8.86916	8.59036	8.83286	8.72116	8.8374	8.53291	9.11195	8.78413	8.42354	8.65327	8.709	8.52294	8.76572	9.02124	8.72317	8.62076	8.40238	8.77897	8.1339	8.60716	8.93745	8.5894	8.74409	8.03815	8.83731	8.73122	8.62702	8.94709	8.50563	8.92718	8.87018	7.90528	8.41137	8.59453	8.28632	8.4209	8.59435	9.14393	8.50683	9.06165	8.46266	7.93071	7.93088	8.46422	8.37925	8.82832	8.27987	8.62839
8015715	7.89477	8.00853	7.60757	7.83879	7.84088	8.1779	8.28198	7.67976	8.74047	8.35714	8.31787	8.32656	8.44417	8.51187	8.70715	8.18884	8.10244	8.47739	8.95757	8.27732	8.54291	8.17554	7.94426	8.46378	8.60396	8.26259	8.44156	8.03481	8.24849	8.11521	8.07311	8.34488	7.8033	8.26709	8.97651	8.16797	8.456	8.35627	8.24128	8.23113	8.64918	8.11589	8.00208	8.05061	8.32042	7.82936	8.59911	8.4427	9.01816
8015730	6.89338	7.04347	6.90521	6.33385	6.57593	6.61944	6.4656	6.87485	6.69858	7.15183	6.99131	6.6309	6.45237	6.83193	6.04754	6.83245	6.63844	6.50867	6.54758	6.40878	6.29742	6.48509	6.54439	6.43675	6.62837	6.99464	5.93739	6.6468	6.56762	6.4621	6.34876	6.24782	7.65013	6.53651	6.41017	6.38285	6.49533	6.38393	6.1227	6.50002	6.53863	7.14777	6.9837	7.12436	6.9688	6.96036	6.84055	6.45957	6.66995
8015735	5.02714	6.50742	4.42275	4.57777	4.74545	5.68653	4.55918	6.14025	4.8672	6.21092	5.16835	5.00435	4.82523	5.4327	4.58323	5.3759	5.17235	5.7966	4.87013	5.33277	4.88617	4.83309	5.19544	5.69033	4.53461	6.23183	4.22768	4.85091	4.63203	4.8949	4.70905	5.23889	5.51475	5.44735	4.56119	4.8112	5.62834	5.32906	4.40757	5.53388	4.47987	5.26935	6.10118	5.5092	5.36495	5.52954	5.05489	5.42159	5.31038
8015737	7.54201	7.49991	7.64732	7.7813	7.79804	7.4703	7.72104	8.33607	7.70563	7.65517	7.38484	7.53955	7.63493	7.78846	7.63254	8.11812	8.35758	7.57669	7.67425	7.83778	7.72131	7.80033	7.86246	8.03131	7.69476	7.79254	7.82301	7.67918	7.42066	7.79525	7.56756	7.71808	7.83322	7.70809	7.95701	7.7194	7.94621	7.80863	7.61666	7.62062	7.51685	7.746	7.74415	7.90964	7.37802	7.7456	7.81248	7.52906	8.23924
8015739	3.51806	3.60573	3.54215	3.77962	3.57025	3.54766	3.6134	3.71962	3.60933	3.63053	3.51325	3.57855	3.69	3.56276	3.62793	3.52083	3.63705	3.4779	3.55171	3.39345	3.65328	3.52259	3.5377	3.64812	3.66535	3.49559	3.49831	3.51061	3.54528	3.49808	3.43574	3.61594	3.56744	3.63909	3.50701	3.4185	3.37458	3.40507	3.59317	3.57832	3.48652	3.46376	3.40507	3.38949	3.67423	3.56577	3.3451	3.4844	3.58039
8015741	6.84766	6.73234	6.6241	6.78049	6.69282	6.89182	6.501	7.00616	7.25588	7.21534	7.16593	6.95164	6.80894	6.81808	7.1574	7.17213	7.36981	6.93234	6.80722	6.84261	6.96199	7.04487	7.03499	6.94523	6.73917	6.88833	6.90343	6.9264	6.87828	6.86241	6.94364	6.92397	7.41156	6.90688	6.95301	6.94627	6.8826	7.06894	7.01881	6.74787	7.24368	7.24331	7.13346	7.1768	7.29317	6.95376	7.20431	6.93915	7.42928
8015757	5.47812	5.47532	5.4408	5.59631	5.54091	5.42386	5.50583	5.79302	5.78668	5.52758	5.2341	5.07279	5.41705	5.14945	5.56602	5.65645	5.54649	5.59992	5.56207	5.55967	5.33596	5.15804	5.49677	5.51045	5.38455	5.54581	5.43528	5.26684	5.52351	5.36603	5.48368	5.31516	5.28051	5.47684	5.59226	5.58407	5.68973	5.54044	5.72526	5.39088	5.49498	5.57975	5.34951	5.71358	5.26507	5.5258	5.40508	5.53873	5.65833
8015759	8.60434	8.46537	8.48937	8.67233	8.59586	9.01295	9.03585	8.56014	8.55331	8.77719	9.16624	8.9921	8.73937	8.85539	9.14179	8.59597	8.13217	9.10316	8.9407	9.33441	9.14084	8.71318	9.04961	8.70379	9.21338	8.6801	9.60802	8.56726	8.36705	8.4783	8.61161	8.90326	9.20494	8.87833	9.5484	8.55556	8.96391	8.58116	9.26922	9.00429	9.35087	8.83296	9.50982	8.75254	8.98922	8.83537	9.70884	8.8317	10.2216
8015769	5.4761	5.59751	5.59832	5.72586	5.27999	5.60859	5.61664	5.5552	5.90941	5.71054	5.12162	5.49791	5.50167	5.15577	5.92784	5.39035	5.5004	4.99386	6.29919	5.08255	5.57791	5.94768	5.27757	4.86519	5.06812	4.99385	6.87675	5.03971	5.17142	5.10641	5.49406	5.43184	5.89427	5.39418	6.8972	6.25741	5.31474	5.11793	6.24073	5.21046	5.58804	5.01349	5.09905	5.14472	5.37696	5.47095	5.77876	5.34401	6.21993
8015796	3.95995	4.22495	4.19007	4.14743	4.19622	3.89772	4.00591	4.2514	4.2503	4.29791	4.19623	4.04714	4.05928	3.94017	4.26473	4.30624	4.21739	4.08518	4.23075	3.9848	4.16097	4.22158	3.94652	3.93271	3.98557	3.96705	4.03968	4.03072	4.069	4.10595	4.08901	3.98203	4.17883	4.2006	4.1343	4.38348	4.08769	4.0427	4.25478	4.03635	4.07235	4.15318	4.32565	4.20031	4.22519	4.26489	4.30526	4.24769	4.43509
8015798	6.51065	6.88497	6.93801	6.84024	6.79173	6.76574	6.53245	6.90772	7.00219	6.24063	6.47624	6.17252	6.71271	5.76796	6.48064	6.93532	7.08057	6.36568	7.10909	6.98019	6.51268	6.60341	6.30841	6.94376	6.73043	6.45955	6.40727	5.69624	6.51708	6.24035	6.786	6.52815	6.85237	6.49918	6.89928	6.34199	6.47567	6.20685	6.70013	6.50595	6.63008	5.93464	6.31009	6.13249	7.37204	6.94405	7.63924	6.14746	7.30277
8015802	3.10883	3.1309	3.13377	3.23129	3.11697	3.12851	3.14784	3.3179	3.41564	3.37892	3.27419	3.30112	3.20556	3.18217	3.22295	3.25164	3.40001	3.2208	3.22527	3.18377	3.41793	3.14174	3.18264	3.14464	3.18036	3.22505	3.11468	3.18398	3.06731	3.17057	3.16009	3.18024	3.13568	3.13274	3.11387	3.28713	3.18144	3.20952	3.12857	3.25701	3.23105	3.22538	3.19052	3.30278	3.45195	3.42345	3.22706	3.27156	3.36364
8015804	6.28774	6.26324	6.3048	6.24553	6.17596	6.21903	6.17812	7.14462	6.38661	6.85157	6.45987	6.4781	6.31424	6.43563	6.41134	6.64682	6.6749	6.01119	6.36275	6.39107	6.22505	6.74071	6.37317	6.36758	6.36907	6.2925	5.92624	6.48539	6.01851	6.30354	6.16174	6.20696	6.31634	6.24538	6.06235	6.2118	5.90157	6.26773	5.94511	6.18695	6.13504	6.24177	6.19284	6.74862	6.50981	6.76793	6.26361	6.33376	6.58384
8015806	5.70817	5.51475	5.36025	5.21107	5.13007	5.73223	5.49378	5.61146	6.49076	6.17214	7.23079	6.10433	5.5977	5.88109	5.52527	5.17018	5.93326	6.42582	5.21893	6.22976	5.63571	5.44379	5.49372	5.79262	6.24338	5.74759	5.1732	5.77422	5.30576	5.3153	5.87082	5.68735	6.66071	5.54571	7.53539	9.16753	5.67724	6.00425	7.36031	5.99845	6.1807	5.9077	5.81619	6.25399	6.95077	5.83351	5.72012	6.32981	6.63586
8015821	6.01618	5.89005	6.17882	5.98303	6.00493	5.94322	5.81856	5.81348	5.77802	6.73811	6.29831	6.16608	5.95114	6.19421	5.69256	6.25445	5.99083	5.88696	5.71491	6.07675	6.10087	6.35875	6.18465	5.93244	6.13713	6.24271	5.71712	5.98095	5.9593	6.10414	6.04454	5.69157	6.98681	6.02164	5.92266	6.0572	6.01838	5.97383	5.84892	5.83389	6.09198	6.69666	6.54181	6.71971	6.92867	6.6566	6.28984	6.1095	6.96975
8015827	7.10069	6.99446	7.29762	6.84533	7.13397	6.97791	6.84588	6.67859	6.77243	7.52318	7.20377	7.04519	6.69807	7.10249	6.77097	6.81069	6.78041	6.6458	6.49725	6.55634	6.56005	7.13317	7.08365	6.7505	6.88466	7.1751	6.65439	7.19282	6.92497	6.96994	7.08781	6.81034	7.97824	7.04589	6.98455	6.47703	7.02257	7.03337	6.70721	6.86685	7.0243	7.40313	7.32933	7.76737	7.95468	7.40071	7.14943	7.22163	7.28466
8015835	9.54007	9.36446	9.17133	9.51153	9.3387	9.42303	8.66007	9.15054	9.67744	9.20772	9.21692	9.56954	9.40481	9.53488	9.47039	9.55965	9.52887	9.59296	9.84637	8.96454	9.61956	9.63159	9.43868	9.47891	9.4585	9.32905	9.55057	9.03161	9.12865	9.4848	9.40878	9.3979	9.11622	9.30373	9.51845	8.95675	9.51717	9.60264	9.08409	9.48324	9.64706	9.23416	9.02119	8.61359	9.48472	9.20063	9.41602	9.28043	9.97078
8015846	6.4246	6.33363	6.41259	6.38059	6.44068	6.5625	6.34873	6.67824	6.17809	6.85697	6.61349	6.2751	6.46343	6.43801	5.94297	6.43577	5.97855	6.60358	6.71994	7.02518	6.19257	6.71413	6.34634	6.40544	6.51132	6.6778	7.16941	6.56627	6.35961	6.49845	6.61461	6.34934	8.02339	6.56177	7.64907	7.97571	6.35349	6.77339	6.59923	6.573	6.99637	6.90775	7.12919	6.96701	7.64057	6.72998	6.65815	6.74312	8.30793
8015868	4.84502	4.87415	5.04954	4.80204	4.9036	4.69886	4.75107	5.0773	4.69481	5.36907	4.95586	5.07605	4.91865	4.76088	4.71971	4.9521	5.08473	4.75359	4.88896	4.84498	4.76543	4.89386	5.04374	4.70445	4.96463	5.11243	5.06117	4.86304	4.90402	4.95527	5.0408	4.96218	5.43727	5.00084	5.00681	4.90505	4.89424	4.97252	4.8155	4.90927	4.94054	5.10849	5.39118	5.2535	5.40286	5.35452	5.18701	5.09296	5.67295
8015884	5.03947	5.05567	4.98674	4.93046	5.15878	4.69339	4.8237	4.82726	4.68099	5.58393	5.07839	4.85026	4.9155	5.00981	4.96768	4.8783	5.01315	4.77403	4.75382	4.88631	4.75456	5.11262	5.20689	4.84138	4.82157	4.96161	4.73601	5.18613	4.91175	4.91056	5.05027	4.83149	5.83397	5.11812	5.05952	4.74647	5.02405	5.12003	4.87057	5.13702	5.15406	5.55419	5.57093	6.18813	6.02534	5.5722	5.2693	5.03278	5.74636
8015890	6.71643	6.72775	6.52852	6.7711	6.53357	6.45615	6.40086	6.323	6.35514	6.78152	6.85855	6.83346	6.2965	6.629	6.55087	6.88899	7.09408	6.44239	6.63335	6.45849	6.40151	6.75971	6.79211	6.47108	6.6526	6.70573	6.59537	6.57618	6.79647	6.98909	6.55493	6.46803	6.82124	6.6959	6.59322	6.3189	6.79006	6.74151	6.78818	6.79422	6.73812	6.64558	6.83838	6.95522	7.06379	6.79302	6.57937	6.68917	6.87427
8015900	7.01496	6.91505	6.80202	6.80134	7.04217	6.9335	6.84124	7.18924	7.09246	6.92311	7.43654	6.88931	6.82933	6.77942	7.25297	7.05776	7.10146	6.98896	6.87358	6.56373	7.01617	7.03728	6.81862	6.78751	7.00424	6.86466	6.88039	6.9273	6.93734	6.95682	7.00058	6.67292	7.23257	6.89981	6.98429	7.92454	7.05745	6.97757	7.42678	6.84245	7.20119	7.27041	6.9472	7.44065	7.37447	7.39764	7.63431	7.05392	7.67121
8015906	3.95006	3.86714	3.78989	3.90361	4.05376	3.86237	3.9567	3.51201	3.84017	4.14744	4.05472	3.8454	3.75856	3.64424	3.84221	3.92095	4.13549	3.8326	3.91804	3.79125	3.85014	3.85945	3.84124	3.82744	3.89736	3.94093	3.87894	3.84019	3.80288	3.73512	4.04555	3.91831	4.32718	3.88943	3.929	3.89916	3.78913	3.86407	3.90965	3.88319	4.02271	3.97596	3.98189	4.28322	4.1737	4.04093	3.98043	3.82187	4.29379
8015908	11.0361	10.6348	10.6807	10.8241	10.7957	10.7604	10.7653	10.2638	11.092	10.6946	10.7412	11.1027	10.9385	10.8087	11.1824	10.8345	10.4237	10.9923	11.2717	10.8634	10.9324	10.7706	10.5607	10.8917	10.6939	10.9723	10.9726	10.4811	10.6739	10.911	10.873	10.9919	11.0967	10.9295	11.3384	10.9851	10.9454	10.9767	10.9709	11.0528	11.1715	11.0643	10.6631	10.9892	11.1303	10.8283	11.0699	10.8239	11.3525
8015914	7.74508	7.99512	8.0817	7.97677	7.86919	7.69394	8.04003	8.12322	8.20404	7.74418	8.04416	7.62151	7.93573	7.83863	8.20243	7.90857	8.11639	7.86771	7.97963	8.05652	8.40064	7.71796	7.99011	7.72537	7.64444	7.79805	7.78554	7.77227	7.73392	7.73728	7.98102	7.85981	7.81395	7.89727	7.64622	7.9366	7.96192	7.52119	8.20609	7.77138	8.09798	7.83834	7.97357	7.73034	8.24555	7.86431	8.21141	7.87761	7.9414
8015944	4.27361	3.95399	3.96705	4.05963	3.95951	3.90448	3.8722	4.06363	4.42548	4.52022	4.04623	4.07091	3.99868	3.90644	4.0021	4.10063	4.15136	3.98401	3.79929	3.96237	3.96931	4.0307	3.91282	3.75309	3.91873	3.77635	3.84527	4.12432	3.93973	3.82857	3.81152	3.89895	4.06037	3.80414	3.82269	4.04659	3.90551	4.10244	3.87731	3.98401	3.97904	4.09057	4.02739	4.24904	4.20089	4.31915	4.1354	4.04579	4.04591
8015946	8.27774	8.18332	8.36259	8.59342	8.45671	8.43105	8.37913	8.25372	8.10885	8.1212	8.21093	8.43013	8.32442	8.18723	8.67233	8.46808	8.71023	8.72972	8.99747	8.37646	8.36013	8.36815	8.26925	8.46166	8.16672	8.12676	9.01477	8.26125	8.34364	8.38401	8.46595	8.45056	8.29542	7.89566	8.63067	8.76662	8.44366	8.10129	8.44911	8.50967	8.80308	8.17925	8.15712	8.40683	8.76147	8.19162	8.67909	8.48353	9.02873
8015955	6.93955	7.03376	6.83175	7.05911	7.18999	7.12722	7.08018	7.2551	7.02452	6.9187	6.70899	6.94397	7.11411	7.13764	7.22423	7.23682	7.46766	7.11267	7.03154	6.83977	7.09153	6.80189	6.95195	7.03672	6.7573	6.90536	7.32699	7.08359	7.1449	7.08535	7.06684	7.16038	6.81585	6.92709	7.50761	7.18866	7.03784	6.90296	7.49813	6.97682	7.04252	6.93022	6.89205	6.8288	6.88968	6.6898	7.04748	6.96026	7.20107
8015969	8.64178	8.66611	8.5902	8.8283	8.71082	8.63881	8.69764	8.83563	8.51705	8.49891	8.57621	8.57026	8.57634	8.5246	8.63718	8.72636	8.70146	8.55321	8.77143	8.52237	8.85437	8.74868	8.64234	8.66585	8.46808	8.61234	8.62445	8.75452	8.75481	8.69054	8.58473	8.48755	8.82251	8.47968	8.81281	8.82467	8.49819	8.57368	8.77498	8.20547	8.67112	8.4403	8.54703	8.16628	8.85605	8.31254	8.99405	8.65274	9.00651
8015991	6.25949	5.73493	5.83739	5.5995	5.71152	5.87574	6.11571	6.58665	5.68939	6.49961	6.15573	5.94373	5.55635	5.96041	5.91976	6.04126	5.61711	5.60997	5.61205	5.82341	5.54812	5.79557	5.88979	5.25441	5.56066	5.9359	5.94679	5.70843	5.66575	5.87303	6.3278	5.63689	6.30988	5.91418	5.52054	5.43019	5.47967	5.93489	5.81761	5.56216	5.58276	5.8899	5.8556	6.24053	6.15425	6.12056	5.94277	5.77219	6.13417
8016016	7.44729	7.32992	7.70331	7.42098	7.5698	7.28724	7.26367	7.48255	6.80019	7.86161	7.66177	7.26558	7.17075	7.32054	7.07972	7.17249	7.30866	6.91267	7.20302	7.1247	6.75481	7.47328	7.44491	7.24035	7.40537	7.25208	6.76418	7.54792	7.47013	7.41731	7.18449	7.2481	8.1944	7.28734	7.23823	6.94859	7.09952	7.38707	6.73555	7.09018	7.19029	7.5155	7.65019	7.91155	7.67925	7.59723	7.70727	7.7603	7.59973
8016018	9.69585	9.77371	9.76171	9.64806	9.73565	9.89473	10.003	9.58416	10.1794	9.88741	10.1514	10.088	9.77868	10.0866	10.4412	9.99191	9.78933	9.78882	10.2336	9.55668	10.3595	9.65581	9.65514	9.75824	9.44654	9.71402	10.3004	9.88912	9.96854	9.40419	10.0112	9.65975	9.83297	9.6604	10.3766	9.69533	9.81263	9.74571	10.115	9.72964	10.5126	9.69289	9.32901	9.61263	10.4419	9.80959	10.0776	9.6259	10.2926
8016033	5.92162	6.05418	6.04623	5.94647	6.07691	5.98566	5.65228	5.39853	5.61873	5.76566	5.80776	5.40487	5.75257	5.91891	5.58692	5.44315	5.728	5.7987	5.79753	5.65876	5.19615	5.85496	6.01289	5.78658	5.94618	5.94447	6.00167	5.94096	6.11476	5.82739	6.10866	5.76295	6.27772	5.76608	6.25781	5.91437	5.83705	5.77972	5.66667	5.79031	5.90365	6.06397	6.07743	6.09878	6.26638	6.35344	6.33437	5.84104	6.63621
8016042	4.12034	4.36316	4.60239	4.37034	4.52819	4.1219	4.56222	3.90104	3.63493	4.5265	4.60419	4.68397	3.79374	3.92321	3.90657	4.60649	5.58437	3.53076	4.03027	3.67552	3.6673	4.03655	4.25235	3.94452	4.00479	4.47509	3.8335	4.32819	4.35743	4.02941	3.99644	4.22447	4.63692	4.35667	4.40786	4.24944	3.63384	4.31601	3.91584	3.8838	4.07647	3.95092	4.39808	4.22923	4.40113	3.9983	4.24793	3.71389	4.35069
8016044	5.86513	6.00097	5.78705	5.70863	5.88937	5.52371	5.79916	5.67445	5.51225	6.42493	5.96216	5.61862	5.45595	5.84915	5.74784	5.95855	5.99849	5.46865	5.61596	5.67982	5.51743	5.83	5.73114	5.3915	5.74745	5.8651	5.65929	5.79542	5.66803	5.67344	6.79608	5.46797	6.50966	5.77274	5.60265	5.46682	5.64778	5.84047	5.67629	5.60809	5.71251	6.17081	6.21169	6.29671	6.47459	6.28569	6.05364	5.84166	6.18584
8016077	8.09718	8.09499	8.18027	8.23403	8.23624	8.0729	8.15833	8.31998	8.20532	7.86227	7.97072	8.05527	8.27143	8.10247	8.29169	8.26111	8.59392	8.13022	8.25416	8.43645	8.39343	8.01466	8.28394	8.33844	8.18567	8.04564	8.43681	7.99807	8.05141	8.1181	8.26189	8.05728	7.7339	8.10769	8.54477	8.79369	8.19474	7.81832	8.23212	8.25373	8.27671	7.6003	8.09664	7.72874	7.5393	8.01017	8.30494	8.01823	8.02592
8016086	5.76133	5.65581	5.79297	5.73413	5.87316	5.63932	5.60002	6.24556	5.89537	6.68665	5.98226	6.08846	5.76804	5.65039	5.6575	6.09275	6.09691	5.89493	5.83088	5.70961	5.7332	6.03056	5.83991	5.44754	5.84417	5.85369	5.79322	6.27751	5.79438	5.91267	5.99468	5.72515	6.74457	5.9533	5.93752	6.22475	5.64334	6.11426	5.80488	5.78967	5.96247	6.07208	6.45386	6.64123	6.48495	6.45407	6.4343	5.95261	6.49742
8016088	6.44872	6.51882	6.37444	6.37541	6.56923	6.53196	6.69521	6.82127	6.94713	6.66618	6.76967	6.76908	6.90554	6.81489	7.04805	6.81022	6.89628	6.8732	6.87089	6.89625	6.89109	6.69962	6.80308	6.82175	6.92472	6.65238	7.01253	6.39291	6.47889	6.60958	6.84554	6.68017	6.93743	6.85112	7.57153	7.50525	6.84055	6.51105	7.14728	6.82913	6.96675	6.55121	6.68212	6.49471	6.31859	6.69126	6.98057	6.84594	7.38793
8016094	6.65607	6.27856	6.43444	6.15608	6.23565	6.73497	7.11445	6.0502	7.00435	6.67093	7.02364	6.31527	6.50108	6.81103	6.45787	6.50507	6.78411	7.05483	6.93506	6.76095	7.05796	6.40284	6.415	6.4746	6.85829	6.46073	6.85085	6.45337	6.91517	6.29999	8.0153	6.2705	7.51636	6.41828	7.28999	7.72676	6.61208	6.11683	6.97473	6.64403	7.12856	6.84066	7.09647	6.9376	7.38537	6.76047	7.70466	6.71714	7.83785
8016099	9.17507	9.20974	8.95181	9.25715	9.04446	9.30889	9.69919	9.23104	9.77189	9.29135	9.31211	9.53552	9.60352	9.47896	9.95139	9.43329	9.4584	9.4642	9.75742	9.29385	9.79835	9.24747	9.35646	9.41598	9.46853	9.37591	10.1823	9.07028	9.42934	9.36997	9.57139	9.48223	9.62823	9.42925	10.1079	9.97576	9.56936	9.43848	9.99373	9.58298	9.76544	8.92417	9.25583	9.24517	9.29163	8.95351	9.90119	9.4036	10.3603
8016128	6.39856	6.31125	6.45829	6.23673	6.63154	6.26162	6.26089	6.47766	6.35398	7.18189	6.41816	6.54828	6.32318	6.30335	6.32126	6.52324	6.83554	6.11768	6.21731	6.03473	6.35963	6.42369	6.45757	6.14706	6.38095	6.388	6.00167	6.48698	6.23927	6.47833	6.42171	6.14845	7.11473	6.39686	6.27352	5.64062	6.34897	6.35105	6.10746	6.31334	6.26662	6.58454	6.58265	6.84259	7.0931	6.53795	6.77788	6.21511	6.86106
8016139	6.41996	6.13339	6.41496	5.64923	6.19859	6.14564	6.68663	5.96798	5.72276	6.77423	6.50494	6.32863	6.25909	6.51544	6.40131	6.01593	5.90857	5.9938	6.84167	6.07458	5.93656	6.71125	6.79357	5.84213	5.87823	6.33396	6.52015	6.31639	6.28446	6.24089	6.60785	6.35219	7.74484	6.35837	7.15138	6.70334	6.21401	6.20154	6.76456	6.12368	6.23016	6.7938	6.59354	6.9992	6.72039	6.99572	6.74427	6.67352	7.59674
8016147	6.35585	6.44964	5.99448	6.30992	6.17179	6.23842	6.36446	6.03601	5.98384	6.45003	6.50686	6.10566	6.04356	6.25532	6.38903	6.16679	6.26569	6.22359	6.64652	5.73418	6.15885	6.44433	6.52553	6.05986	6.16179	6.18727	6.48442	6.31714	6.23107	6.30044	6.43515	6.33513	7.22993	6.39964	7.31053	7.14665	6.18841	6.37697	6.77592	6.12202	6.15684	6.54933	6.66823	6.73072	6.91985	6.60171	6.66607	6.71317	7.29148
8016155	7.86442	7.77501	7.70315	7.70342	7.94386	7.65749	7.7898	7.98067	7.77902	8.58254	8.4637	8.06887	7.70572	7.91264	8.15466	7.91944	7.88492	7.83109	8.03052	7.48921	7.68866	8.1926	8.20791	7.97935	7.93653	8.04141	7.92653	8.22075	7.78075	7.9351	7.92808	7.95107	8.91652	8.09496	8.03139	7.66715	7.88979	8.09386	7.59869	7.97557	7.92096	8.5148	8.58945	8.79634	8.8181	8.52141	8.46711	8.36458	8.64999
8016159	9.7604	9.68165	9.78513	10.1611	9.82126	9.60421	9.56453	9.14243	10.0569	9.89674	9.59093	9.7949	9.71296	9.15702	9.83856	9.92744	9.87742	9.79006	10.1142	9.75219	9.96772	9.60631	9.43839	9.65405	9.58176	9.76448	9.8221	9.39843	9.60604	9.62018	9.88982	9.65718	9.31067	9.83795	10.1132	9.5869	9.81438	9.89909	9.73218	9.63549	10.142	9.79918	9.4318	9.71832	10.2166	9.91761	10.4614	9.69017	10.324
8016168	6.79548	6.89302	6.90278	6.81329	6.83994	6.92553	6.83966	6.91444	6.64592	7.33386	7.18912	7.21922	6.7218	7.23717	6.76771	6.80721	6.82882	6.85059	6.78747	7.29613	6.76305	6.86094	7.04689	6.85446	6.98526	7.34861	6.9449	6.80823	6.75814	6.89082	6.87674	6.92021	7.87508	7.07008	7.76128	7.58378	7.07685	6.67423	6.98845	6.95515	6.8206	7.07224	7.51741	7.35911	7.51224	7.20743	7.18289	6.92558	7.2285
8016187	5.70749	5.40745	5.72289	5.45845	5.63046	5.30498	5.38658	5.35256	5.59243	6.01621	5.68267	5.57553	5.29015	5.24215	5.41279	5.63791	5.47182	5.29365	5.55319	5.27726	5.26688	5.49006	5.42879	5.32736	5.43975	5.43786	5.37135	5.59929	5.39673	5.42535	5.43786	5.45713	5.75135	5.68467	5.42837	5.45019	5.46969	5.49827	5.4308	5.29677	5.49009	5.65157	5.57566	5.5652	5.91867	5.68081	5.41938	5.65391	5.52872
8016194	6.82269	6.88614	6.88158	6.82608	6.95544	7.01945	7.05631	7.15829	7.10258	7.05704	7.14109	6.83058	6.87827	6.6846	7.20702	7.1605	7.43217	7.18978	7.78512	6.95623	7.75134	7.14855	7.23004	6.87171	6.715	6.91937	8.52911	7.06232	7.04092	7.05587	7.05156	6.98772	7.73331	7.06408	8.02106	7.27384	7.13608	6.97721	6.39958	6.97911	7.40839	7.08987	7.10476	7.33764	7.55675	7.14894	8.14904	7.15279	8.1442
8016213	6.61622	6.49029	6.28261	6.78418	6.58543	6.31099	5.75386	7.21831	5.08133	6.87943	7.02459	6.2809	6.19416	6.80935	6.26577	4.92659	4.77896	5.36383	5.68409	6.38012	5.63237	6.83817	6.42501	6.70794	6.85328	6.52758	6.58747	5.80383	5.94072	7.0238	6.1478	6.75029	6.94379	6.67595	5.8692	5.91332	6.36173	6.29148	6.57887	6.62247	6.32624	7.07513	6.13245	6.72173	6.78028	6.69526	5.99893	6.05438	7.31909
8016215	6.95653	7.03974	7.04393	6.74856	6.70464	7.17006	6.81854	6.98461	7.23796	7.32008	7.2955	7.1423	7.09397	7.04117	6.58878	7.08343	7.03869	7.27567	6.78588	7.30851	6.58011	6.88193	7.09349	7.13123	7.10221	7.17821	7.48251	7.27969	7.08212	7.10319	7.28558	7.10039	7.65223	7.05788	7.19323	7.04448	7.04087	7.31995	6.63761	7.06962	7.12973	7.41843	7.31911	7.40213	6.90482	7.19194	7.04113	7.50428	7.22362
8016232	6.08735	6.16359	6.43348	6.26989	6.32292	6.22417	6.10913	6.21035	5.86226	6.75431	6.55485	6.33215	6.35756	6.19771	6.01577	6.54732	6.47267	6.1368	6.19272	6.07274	6.09597	6.23905	6.26141	6.06779	6.2676	6.43263	6.12238	6.49577	6.3454	6.24528	6.35136	6.01061	6.91926	6.32552	6.23042	5.91876	6.22575	6.23881	6.16073	6.03253	6.34867	6.5266	6.57268	6.91454	6.90857	6.6841	6.50043	6.53379	6.7389
8016239	6.31146	6.39614	6.13241	6.4049	6.10194	6.63922	6.34959	6.78908	6.67003	6.97314	6.39948	6.80498	6.747	6.54819	6.98319	6.77954	7.27874	6.78171	6.5706	6.78532	6.94271	6.75518	6.47861	6.41447	7.12183	6.9069	7.03519	6.65796	6.53591	6.54742	6.60665	6.58611	6.79273	6.97338	6.54606	6.40214	7.01078	6.68539	6.63252	6.60359	7.06232	6.57827	6.82298	6.48026	6.54406	6.85951	7.33386	6.96127	7.60726
8016245	8.42724	8.86916	8.35495	8.73082	8.11751	9.17488	8.60688	9.09146	8.50747	7.48214	8.39608	8.56718	9.00637	8.81021	7.86785	8.94364	9.44397	8.66874	8.31654	9.41306	8.79828	7.93865	8.37917	8.82657	8.60929	8.89597	9.40938	8.98661	8.93186	8.79228	8.67867	9.2517	8.69009	8.45404	9.0788	8.76275	8.81059	8.40012	7.99173	9.15049	8.52101	7.82431	8.87662	7.7186	7.03115	7.55118	8.20928	8.30547	7.89168
8016257	6.03271	5.79638	5.93944	6.02201	6.03488	5.59565	5.53821	5.94454	5.76352	6.35933	5.80945	6.02632	5.7315	5.84679	5.79501	6.23515	6.35218	5.65214	5.74989	5.80657	5.78915	5.8692	5.71009	5.81837	5.99778	5.80666	5.70625	6.24164	5.94038	5.78393	5.40354	5.84347	6.35926	6.05581	5.90589	5.57554	5.8162	5.6043	5.39613	5.63035	5.63742	6.37748	6.19721	6.12189	6.06697	6.23805	6.27638	6.10677	6.43291
8016259	8.17308	7.79708	7.57296	8.47727	7.44638	7.84897	7.79094	8.36623	7.83005	7.48258	8.04948	7.36897	7.70054	7.46399	7.40646	9.00965	9.51575	8.5455	7.97993	9.04495	8.66795	7.07362	7.79269	8.75237	8.61981	8.44161	8.65315	8.39609	8.23339	7.99478	7.90269	8.37179	8.42343	8.39208	8.99114	8.32534	7.94725	7.61169	7.31149	7.95029	7.81492	7.52709	8.1388	7.69751	7.78817	7.62169	8.47268	8.61876	8.44937
8016261	7.54964	6.95462	7.24402	7.72606	7.03771	6.98135	7.02451	6.84074	7.03013	7.72189	7.0987	7.37515	7.19376	7.06447	7.16784	8.16875	8.20241	7.99499	7.6778	7.9084	8.04837	7.07096	6.9024	7.74413	7.62938	7.97108	7.60506	7.70592	7.57799	6.96798	7.14959	6.91428	8.0149	8.03642	7.88341	6.43605	7.14603	7.09807	6.68635	6.86256	7.12521	7.37181	7.47381	7.78735	7.92937	7.64113	7.34208	8.08391	8.52351
8016263	5.67193	5.5709	5.87858	5.52468	5.62024	5.48337	5.53223	5.34673	5.54268	6.06064	5.8006	5.50717	5.35096	5.52188	5.32505	5.39499	5.37501	5.5596	5.32907	5.47795	4.89497	5.54253	5.47288	5.29211	5.57183	5.54209	5.42726	5.85263	5.59174	5.50387	5.61332	5.32541	6.22101	5.60574	5.45968	5.50848	5.64518	5.71174	5.36256	5.63234	5.53652	5.90374	5.86529	6.51326	5.92078	6.01642	5.91939	5.68814	5.59618
8016266	8.71685	8.84532	8.77111	8.82268	8.70932	8.80804	8.75752	9.17621	9.12959	8.98311	8.80995	8.67739	8.90328	8.66521	8.58651	9.04957	9.40545	8.9369	8.68304	9.05606	9.05647	8.84368	8.95005	9.05412	9.0647	8.93556	8.91336	8.61121	8.67391	8.81222	9.03298	8.95802	9.54097	9.0534	9.34479	9.58984	9.03413	8.7909	9.09364	8.97172	9.04116	9.02408	9.2908	9.00505	8.78148	9.04222	9.41824	8.9928	9.50432
8016283	3.40582	3.37884	3.18118	3.27143	3.19612	3.29399	3.2792	3.32141	3.2691	3.42288	3.26429	3.14704	3.1543	3.29029	3.26741	3.5276	3.49077	3.21794	3.10777	3.51825	3.23306	3.33355	3.1092	3.46121	3.38859	3.19162	3.28737	3.18965	3.2136	3.20535	3.27377	3.36227	3.15618	3.30572	3.69076	3.19236	3.44332	3.39045	3.41547	3.25622	3.3557	3.11625	3.22601	3.35166	3.13053	3.30302	3.26385	3.09188	3.45204
8016285	9.47386	9.40939	9.64507	9.5674	8.82671	8.67407	8.41714	9.46588	9.36216	9.10112	8.69903	8.72486	8.92373	8.12653	8.57257	9.76522	9.98292	9.18739	9.43483	9.57228	9.50044	8.89085	9.04798	9.64723	9.67666	8.98628	9.48074	8.64247	8.75045	9.47842	9.43635	9.82379	9.50902	9.62473	10.205	10.3617	9.4286	8.96109	9.629	8.95784	8.88908	9.08644	9.14275	9.22924	9.23451	9.07222	9.54155	9.12318	9.31155
8016300	9.30283	9.36746	9.54585	9.47567	8.69996	8.53244	8.29571	9.37303	9.19778	8.96069	8.65185	8.70685	8.87892	7.98622	8.48864	9.56935	9.62402	9.03837	9.26324	9.36866	9.34068	8.74944	8.98438	9.42253	9.31882	8.83995	9.35728	8.43707	8.60266	9.32109	9.28898	9.64228	9.19488	9.37621	9.87134	10.2425	9.25177	8.82339	9.61958	8.80378	8.82804	9.05025	9.11744	9.11394	9.22356	8.98678	9.38049	8.87983	9.1186
8016311	7.00241	7.31022	7.36919	7.17167	7.17962	6.98142	7.06629	7.31423	7.12404	7.87208	7.14294	7.05822	7.22497	7.26249	7.27572	7.29052	7.66398	7.308	7.1216	6.93342	7.34585	7.49973	7.75801	7.35382	7.48504	7.33926	7.36934	7.50546	7.56848	7.48197	7.24276	7.26115	7.21678	7.55643	7.23917	6.47933	7.17346	7.52205	6.56854	7.43588	7.82876	7.30616	7.05195	7.58081	7.01551	7.83558	7.31096	7.27404	7.48338
8016320	8.07077	8.14347	8.19878	7.69402	8.10218	7.93045	7.90736	8.06589	7.7272	8.63256	8.48978	8.08018	7.85064	7.85115	7.87781	7.94573	7.57231	7.76353	7.7307	7.61202	7.49205	8.28263	7.97708	7.52268	7.95591	8.09557	7.62632	8.19567	7.93289	8.04126	7.96123	7.78441	8.88951	7.95316	7.75362	7.6364	7.97601	8.17666	7.91032	7.78477	8.0678	8.49968	8.2256	8.73553	8.84328	8.47988	8.17312	8.18747	8.61879
8016324	8.02065	8.02527	7.77399	7.88887	7.90928	8.16513	8.03582	7.56413	7.93275	7.57028	8.056	8.08521	8.10242	8.17801	8.13205	8.00874	8.22842	8.11982	8.441	8.16368	8.49088	8.01309	7.97046	8.10505	8.06587	7.83649	8.70992	7.73223	8.20765	8.0474	7.89922	8.02538	8.01763	7.9027	8.80602	8.3452	8.0767	8.19442	8.26134	8.33389	8.53128	7.70242	7.98347	7.39623	7.05162	7.4038	7.8343	8.12578	8.483
8016336	6.75379	6.83373	6.90924	6.54998	6.45525	6.79822	6.76767	7.01785	6.73361	7.37344	7.06963	6.60803	6.62056	6.65323	6.47917	6.69628	6.8124	6.84346	6.75653	6.89203	6.6296	6.78036	6.78139	6.70622	6.61679	6.72904	6.75972	6.76547	6.71469	6.60576	6.6098	6.60167	7.57065	6.89486	7.20752	6.94898	6.70545	6.76103	6.86845	6.68167	6.71809	7.28286	7.56778	7.45825	7.17892	7.25633	6.90312	7.22237	7.15324
8016366	7.07431	7.20564	7.19581	7.02321	7.18047	6.90986	6.87683	7.1961	7.53425	7.46324	7.37169	7.27301	7.27896	7.25045	7.2079	7.35122	7.02923	7.29773	7.26217	7.09793	7.20564	7.2724	7.37701	6.94829	7.22882	7.18751	7.108	6.89126	6.87538	7.10346	7.39627	7.05215	7.72042	7.43353	7.33632	7.0845	7.11766	7.27786	7.44549	7.06761	7.34381	7.40787	7.62015	7.48107	7.64363	7.35843	7.73478	7.51199	7.72892
8016371	7.13283	7.47181	7.46966	7.55746	7.32895	7.27312	7.30623	7.66551	7.25225	7.64752	7.38426	7.51336	7.35688	7.14055	7.41934	7.34612	7.41898	7.25687	7.47247	7.41946	7.40556	7.51352	7.51646	7.37488	7.03731	7.17122	6.59904	7.28051	7.22603	7.05118	7.14581	7.57005	7.70348	7.33592	6.60965	6.52226	7.05596	7.13004	6.91674	7.12752	7.36231	7.7585	7.25555	7.75095	7.67785	7.69776	8.11614	7.2962	7.39178
8016382	5.46318	5.65997	5.61161	5.49013	5.47369	5.25599	5.47048	5.35924	5.27203	5.94285	5.45301	5.58322	5.22028	5.37452	5.50824	5.29463	5.66107	5.35784	5.51957	5.29547	5.31201	5.75933	5.6006	5.24837	5.70205	5.43532	5.24004	5.55046	5.48032	5.46154	5.60322	5.22332	6.22398	5.51212	5.3252	5.15367	5.55205	5.69309	5.53347	5.39407	5.51723	5.85873	6.00811	6.37804	6.12147	5.71165	6.29596	5.71068	6.41326
8016387	5.31021	5.63603	5.18871	5.71596	5.43033	6.35491	5.16607	6.25365	6.27561	6.03733	5.94427	6.77087	6.21427	6.84195	5.00982	5.58621	5.42863	6.94449	5.47565	6.94542	5.32441	5.49103	6.06089	6.49854	5.94317	6.16613	5.19707	6.24615	5.62974	5.74566	7.14517	6.15039	6.75137	5.94023	7.50786	8.86148	6.20978	7.03187	5.64223	6.7445	5.5138	6.1646	6.50436	6.43633	5.81824	5.98504	5.80767	6.04836	5.43653
8016390	8.45295	8.68061	8.44526	8.35354	8.39304	8.68103	7.74986	9.04157	8.82718	8.86592	8.5768	9.00075	8.41614	9.02127	8.64659	8.94022	8.81644	8.67041	9.32934	8.77322	9.24276	9.12227	8.95433	8.64412	8.70516	8.63761	8.93731	8.45004	8.35202	8.8674	8.5956	8.57939	7.88031	8.8547	8.20722	7.48328	8.61238	8.19388	8.07604	8.47452	8.7308	8.39912	7.90452	8.49374	8.74464	8.75807	8.85812	8.38971	7.23889
8016400	5.71338	6.16944	5.75476	5.6449	5.7051	5.61915	5.57849	5.65601	5.82566	6.05427	5.78311	5.21534	5.34753	5.47627	5.98852	5.66769	5.46766	5.67125	5.70846	5.41659	5.01492	5.74648	5.92979	5.67921	5.69762	5.65047	5.57373	5.55208	5.70823	5.68881	5.6392	5.58711	6.29773	5.85867	5.57916	5.30521	5.43194	5.77502	5.40207	5.56526	5.63451	6.19601	5.85686	6.32903	5.83529	6.46595	5.71683	5.77884	5.64658
8016402	7.77933	7.78922	7.84808	7.74411	7.92547	8.10007	8.22769	7.28126	7.70165	7.18444	7.60804	7.59673	7.41707	7.68241	7.88636	7.75022	7.78215	7.85842	7.86363	7.73928	7.95467	7.60031	7.46342	7.45422	7.55101	7.60371	7.96784	7.78317	7.8525	7.73218	7.72962	7.59084	8.28455	7.67805	8.12619	8.15854	7.80743	7.5313	8.1195	7.74602	7.84314	7.517	7.80172	7.80113	7.77326	7.69009	8.13232	7.88465	8.3075
8016412	4.65218	4.83622	4.82328	4.93202	4.83065	4.51486	4.37194	4.79496	4.55518	4.58761	4.50497	4.41784	4.30808	4.36687	4.50521	4.90291	4.92487	4.45685	4.59342	4.62658	4.60948	4.51892	4.6631	4.72684	4.5301	4.68718	5.13577	4.46389	4.54557	4.7139	4.49184	4.27799	4.43073	4.98763	4.84114	8.7546	4.5346	4.62053	4.34972	4.41265	4.80803	4.74812	4.39463	4.65096	4.85454	4.51583	4.52516	4.50692	4.7605
8016414	5.79658	5.82071	5.77434	5.73116	5.6776	6.11115	5.52941	5.64768	5.61718	5.84821	5.79143	5.99998	6.17083	5.8272	4.92367	6.07141	6.11845	5.96918	5.28017	6.05197	5.31604	5.52141	5.73469	6.08329	5.61244	6.05772	5.39286	5.84023	5.94361	5.78089	5.86235	6.31385	5.92977	6.07981	5.15402	5.85046	5.78178	5.92048	4.89267	6.14934	5.72941	5.83611	5.82998	5.93222	5.25131	5.74676	5.52088	6.2774	5.43851
8016429	7.11395	7.66059	7.3196	7.77899	7.55893	7.03355	7.05519	7.12559	6.89464	6.84948	6.65306	6.70857	7.18722	6.65426	7.21977	7.44544	7.40037	7.09836	7.16996	7.60951	7.04157	7.08161	7.16622	7.65873	7.24944	6.95863	7.42577	6.91217	7.11606	7.51875	6.81358	7.30177	7.23399	7.42366	6.94565	7.86364	7.29068	7.03182	6.94692	7.02394	7.02442	7.09017	6.73925	6.94358	6.03535	6.9834	6.74045	7.23866	6.53426
8016431	4.11863	4.07889	4.07177	3.88796	4.30085	4.00044	3.76245	3.84366	4.109	4.334	4.079	4.07556	3.9402	3.96643	3.7977	3.83278	4.08626	3.94359	3.88302	3.81965	3.79737	3.86729	3.9137	3.88154	3.88849	3.96123	3.79118	4.22178	4.01413	4.00553	3.99687	4.15652	4.97951	4.05344	3.88679	4.055	3.98363	4.17804	3.77608	4.12414	4.16815	4.41134	4.37104	4.38505	4.40289	4.29149	4.32579	4.6161	4.4407
8016433	6.56688	6.79922	6.80339	6.27151	6.60156	6.4924	6.35255	6.4933	6.49678	7.19486	6.90966	6.81212	6.48739	6.49461	6.43656	6.77332	6.75351	6.65017	6.38888	6.30247	6.36248	6.8553	6.50577	6.37921	6.69849	6.75928	6.33945	6.8833	6.61316	6.82577	6.64551	6.58307	7.63329	6.61343	6.38797	6.16881	6.61705	6.56407	6.37792	6.66168	6.54884	7.04664	7.13177	7.60456	7.54205	7.44642	7.14139	6.79599	7.41246
8016438	6.74078	6.60032	6.29661	6.58866	6.56973	6.85069	6.56902	6.65216	6.76965	7.06615	7.31222	6.96178	7.03198	7.15222	6.57412	6.98284	7.07173	7.25056	6.50549	7.09756	6.8672	6.58151	6.78109	6.89472	6.79991	6.891	6.87216	6.64566	6.78199	6.75298	6.97684	6.91114	7.21373	6.6827	6.61054	6.84119	6.7711	6.7687	6.43189	7.14606	7.02998	7.15984	7.62143	7.05334	6.82612	6.76255	6.86546	7.07035	6.63154
8016444	5.95106	5.65385	6.0397	6.00854	5.92577	6.38477	5.92665	6.38293	6.12732	6.36494	6.32136	6.29051	6.07188	6.15075	5.78343	6.70606	6.52014	6.76314	5.76089	6.78181	6.05436	6.07847	6.43962	6.62674	6.19549	6.26752	5.97859	6.28237	6.18768	6.09139	6.23293	6.32892	6.7388	6.18309	6.09859	7.66741	6.25407	5.95485	5.87945	6.61592	6.47522	6.33703	6.88329	5.98965	6.05503	6.10336	6.22416	6.74056	6.50071
8016452	7.55649	7.63816	7.51466	7.68564	7.59701	7.45358	7.4198	7.77646	7.36731	7.71652	7.68651	7.23274	7.34939	7.48474	6.99432	7.69835	7.80277	7.78821	7.12871	7.75628	7.53366	7.19094	7.45322	7.43841	7.44442	7.49977	7.27948	7.79035	7.43389	7.35128	7.48439	7.43933	7.85445	7.47821	7.2008	7.83796	7.43653	7.39152	6.98994	7.5783	7.76815	7.49128	7.88276	7.79609	8.04843	7.53755	7.43438	7.66638	7.42869
8016455	3.63336	3.63514	3.50436	3.56528	3.6683	3.80495	3.49401	3.79831	3.56154	3.59697	3.49634	3.46021	3.50354	3.43982	3.47911	3.82238	3.77963	3.82874	3.38008	3.79872	3.64956	3.48714	3.59971	3.60736	3.59971	3.42424	3.61605	3.65251	3.5748	3.40974	3.47639	3.47406	3.45458	3.40718	3.54725	4.06179	3.36929	3.53135	3.43914	3.57807	3.64166	3.51513	3.49219	3.53481	3.68672	3.4805	3.44764	3.67065	3.62201
8016457	4.82771	4.79357	4.74813	4.48174	4.78841	4.54179	4.69232	4.68092	4.59655	4.88387	4.9449	4.68044	4.59063	4.76473	4.64438	4.94927	4.89008	4.86946	4.61298	4.69278	4.86499	4.78115	4.86278	4.69845	4.84491	4.9665	4.81108	4.93199	4.64304	4.72463	4.86548	4.8217	5.13863	4.77448	4.77238	5.682	4.72158	4.81175	4.53118	4.87242	5.27424	4.98218	4.97118	5.29123	4.8563	5.10191	4.93788	5.15871	4.97523
8016463	5.13508	4.94659	4.70732	4.73692	4.75094	4.95146	4.82916	4.80166	5.0297	5.52229	5.195	4.94302	4.65281	4.60391	4.67554	4.78085	5.09656	5.05157	4.60901	4.8743	5.31421	4.88338	5.12025	4.7789	4.96733	4.94092	4.7386	5.00909	4.77698	4.68013	4.96806	4.7355	5.64486	4.8264	4.74136	6.6244	5.08647	5.08759	4.55818	5.03884	5.29729	5.20026	5.437	6.03477	5.71928	5.25506	5.47586	5.44573	5.39154
8016468	5.31012	5.18045	5.24035	5.15809	5.2427	5.12095	5.14722	5.23508	5.43941	5.31677	5.49003	5.27663	5.29355	5.2042	5.36451	5.21524	5.45326	5.44076	5.14027	5.13364	5.29122	5.18873	5.23031	5.15719	5.02983	5.30008	5.23506	5.29607	5.2454	5.2204	5.15584	5.18647	5.44708	5.24376	5.13312	5.22571	5.15956	5.14892	5.16192	5.12473	5.34246	5.38674	5.39327	5.33403	5.38101	5.31915	5.31278	5.19458	5.42395
8016473	6.0309	5.99688	6.00273	5.62515	5.70666	5.69247	5.7854	5.81534	5.92007	6.21264	6.13798	5.92805	5.52326	5.72305	5.73872	5.88533	6.12616	5.74757	5.8456	5.65415	5.85129	6.05457	5.86305	5.73233	5.97386	6.26921	5.83484	5.96871	5.6929	6.16344	5.82538	5.80388	6.49586	6.05417	5.85288	5.42883	6.03098	5.87985	5.58508	5.70442	5.81508	6.14718	6.32528	6.3902	6.59503	6.49543	6.2223	5.92424	6.69116
8016476	5.58504	5.63172	5.72355	5.59299	5.50584	5.27397	5.44675	5.44481	5.49837	6.01573	5.74335	5.72214	5.45438	5.5152	5.53062	5.64669	5.75349	5.45891	5.41593	5.40455	5.38965	5.68143	5.71075	5.41414	5.62502	5.49719	5.2514	5.65046	5.28344	5.40691	5.56234	5.43322	5.7566	5.37407	5.34564	5.48251	5.4564	5.61473	5.38436	5.39063	5.34704	6.05786	5.62157	6.32921	5.76304	6.27737	5.87583	5.56308	5.93283
8016482	6.24364	6.63888	6.35213	6.28572	6.37596	5.72585	5.59214	5.89369	5.45743	5.84701	6.01337	6.24552	5.83625	5.69006	5.35576	6.17897	6.18034	5.61863	5.54086	5.62425	5.8876	6.28128	6.39153	5.73279	5.83598	6.43721	5.84842	5.99763	5.91757	6.38375	6.22469	6.3519	6.10703	6.45063	6.08476	6.25497	6.0185	6.10007	5.99949	6.05764	6.11332	6.20643	5.76771	6.08017	6.44097	6.0513	5.89339	6.00246	5.69322
8016484	5.04057	4.96712	5.26158	4.83412	5.0123	5.06439	4.86476	5.14003	4.72602	4.98592	5.0287	4.89561	4.802	4.73687	4.88955	5.0123	4.90342	4.89328	4.77372	4.91335	4.9485	4.91319	4.76928	4.91443	4.64657	4.88147	4.63699	4.88221	4.86665	5.01499	4.79609	4.88369	5.039	4.85592	4.67132	4.4233	4.98566	4.87501	4.69787	4.85673	5.26349	4.88628	4.92473	5.27875	5.31378	5.0918	4.88159	4.85436	5.00434
8016487	5.53652	5.52977	5.69226	5.30091	5.61913	5.3615	5.5076	5.49672	5.22464	6.08589	5.66648	5.59287	5.32711	5.73567	5.302	5.56312	5.51559	5.37849	5.52695	5.40331	5.15471	5.86189	5.55388	5.28055	5.5043	5.77514	5.42055	5.76616	5.44481	5.73173	5.60213	5.36005	6.02604	5.51032	5.43325	5.96871	5.49086	5.58144	5.5415	5.42973	5.4404	5.90941	5.58712	6.00047	5.93329	6.0158	5.95152	5.85478	5.92861
8016494	4.91718	4.66183	4.95765	4.74907	4.93043	4.51949	4.71628	4.5387	4.52693	5.1178	4.91742	4.75027	4.9095	4.72911	4.65458	4.7127	5.04246	4.73663	4.87676	5.28005	4.72903	4.87838	4.9268	4.81047	4.88593	4.98271	4.87527	5.07508	4.92238	4.80619	4.88125	4.8651	5.63917	5.06976	4.876	4.89237	4.94844	4.88315	4.76081	4.71816	4.85059	5.36409	4.9798	5.27481	5.34694	5.10887	4.96462	5.00135	5.43738
8016504	5.95175	5.90448	6.00324	5.97563	6.04495	5.95662	5.74666	6.122	5.31161	5.77473	5.90382	5.81937	6.24038	6.35923	6.02789	6.04221	6.0561	5.47315	5.79137	5.53121	5.26068	6.52463	6.01298	5.91354	6.02352	6.04388	6.21535	6.03037	5.81444	5.8116	5.48841	5.80822	5.76383	6.26233	5.81513	5.24864	5.84759	6.06039	5.60742	5.86972	5.55978	5.69633	5.79991	5.92836	5.72724	6.03211	5.51327	5.62098	5.78596
8016508	8.36202	8.22853	8.10551	8.23277	8.21407	8.27313	8.55743	8.30589	8.40372	8.2686	8.64661	8.35857	8.40163	8.33714	8.8425	8.46322	8.35893	8.28896	8.94401	8.0701	8.58778	8.22697	8.23231	8.24612	8.28218	8.25274	8.47296	8.17372	8.35677	8.18275	8.44753	8.21325	8.51913	8.30464	8.60475	8.57737	8.43135	8.34075	8.9223	8.28464	8.69622	8.1337	8.2593	8.15581	8.64594	8.48087	8.96795	8.29652	8.751
8016519	7.47592	7.44998	7.6685	7.23354	7.18218	7.50442	7.76844	9.0391	7.33322	7.08611	7.77423	7.59769	7.34316	7.8429	7.32254	7.74821	8.34146	6.843	6.73993	6.86345	7.39568	7.82847	7.45481	7.21013	7.58843	7.25583	7.38911	8.13864	7.10268	7.6	6.77664	7.61511	7.3369	7.07804	7.07491	7.06762	6.8386	7.28748	7.11605	7.49004	7.08166	7.17009	7.37612	7.25623	7.11706	7.02467	7.16023	6.96918	7.06605
8016521	3.97051	4.09163	4.37565	4.05573	4.13226	3.98218	4.05296	3.84694	3.80037	4.26453	4.08429	4.06561	3.69814	3.82369	3.93082	3.92605	4.05197	3.93088	3.67887	3.83959	3.9632	3.85817	4.03923	3.79727	3.90489	4.02134	3.79908	4.22449	4.01228	4.01406	3.85874	3.94646	4.63713	4.04274	3.98152	4.05171	4.01333	4.00056	3.95935	3.93265	4.20454	3.96084	3.91357	4.31507	4.20127	4.25425	4.34609	4.00243	4.31012
8016523	5.19028	4.93554	4.97707	4.99386	4.93279	4.72748	5.02406	4.86805	4.94479	5.35168	5.04783	5.07453	5.11397	4.93072	4.87803	4.99941	5.27951	4.75249	4.92653	4.93475	5.29766	4.89945	5.09272	4.94598	4.83569	5.26949	4.73105	4.92698	4.77925	5.00379	5.02119	5.0339	5.63892	5.23909	4.80963	4.61791	4.99327	5.07909	4.97999	4.9375	4.99612	5.34623	5.36269	5.26425	6.52854	5.2326	5.20095	5.14709	5.49479
8016532	4.4246	4.0709	4.32941	4.41714	4.45972	4.53885	4.27808	4.32803	4.53695	4.84824	4.62	4.39942	4.47829	4.55841	4.4686	4.32997	4.44558	4.46659	4.17442	4.54357	4.56226	4.19473	4.43256	4.31296	4.49634	4.5024	4.36022	4.47782	4.43572	4.63123	4.63128	4.4296	4.96565	4.43192	4.70371	4.32139	4.69881	4.62107	4.37832	4.42592	4.54034	4.66269	4.65908	4.62312	4.72077	4.4297	4.61296	4.61391	4.82923
8016540	5.94752	6.0521	6.1009	5.94905	6.10472	6.28871	6.32988	6.05567	5.74861	6.70002	6.4934	6.30751	6.00786	6.86416	6.51492	6.34877	6.34078	5.97619	6.21594	6.05356	5.71164	6.33682	6.38372	5.94659	5.92705	6.11831	6.16986	6.06001	5.9899	6.22757	6.24106	6.10089	6.73315	6.32809	6.09536	5.55138	6.10736	6.10818	6.01066	6.14071	6.04906	6.44143	6.44991	6.84262	6.76885	6.6774	6.73166	6.32255	6.72045
8016546	8.43936	8.25141	8.16114	8.3956	8.27874	7.98507	8.2837	8.20554	8.15254	8.04878	8.13156	8.30398	8.27516	7.86452	8.44655	8.4139	8.30245	8.23258	8.43026	8.35077	8.55252	8.08768	8.21763	8.29486	8.02275	8.16324	7.87673	8.07618	8.19606	8.13073	8.29437	8.37933	7.94316	8.1997	8.40451	8.41198	8.03277	7.94925	8.0506	8.20864	8.46179	7.83041	8.01027	7.90257	8.30191	8.185	8.81285	8.17576	8.4912
8016552	10.2994	10.3255	10.0909	10.2282	9.97267	10.1498	10.1601	9.78836	10.4185	10.8702	10.3835	10.8371	10.3594	10.437	10.6639	10.5172	10.1141	10.4677	10.3956	10.2006	10.6529	10.4007	10.2502	10.4599	9.97216	10.5512	10.2444	9.95411	9.99667	10.2698	10.6743	10.3673	10.466	10.47	10.3439	10.0117	10.5157	10.4066	10.6446	10.4722	11.0986	10.6187	10.2915	10.7751	11.3264	10.6878	10.919	10.5889	11.0034
8016562	8.33918	8.3445	8.21094	8.25936	8.39495	8.18264	8.54202	8.06945	8.35624	8.22985	7.84043	8.16033	8.17244	7.95348	8.35941	8.15737	8.33343	8.23613	8.36456	8.06035	8.30212	8.11724	8.0451	8.19293	8.0808	8.08447	8.05481	8.03098	8.47951	8.11733	8.34907	8.13948	7.87646	8.12847	7.95064	8.42745	8.10916	8.31652	8.35915	7.87855	8.28193	8.28296	8.21044	8.00063	8.17031	8.34754	8.59728	8.25037	8.58204
8016578	9.93995	9.53794	9.42182	9.67698	9.23082	9.57582	9.84334	9.42938	9.96002	9.42885	9.88288	9.98371	9.76949	9.93906	10.2046	9.89409	9.87477	9.49112	9.6078	9.36008	9.916	9.78721	9.43948	9.73286	9.60429	9.48392	9.66167	9.60878	9.58562	9.77843	9.88367	9.95021	9.18364	9.91873	10.0942	9.92365	9.7728	10.5173	10.4456	10.0905	10.227	9.68106	9.36853	9.39699	9.98313	9.46201	9.87105	9.48011	10.1055
8016590	8.21575	8.40384	8.70875	8.23612	8.58689	8.0557	7.85277	8.34006	8.29643	8.35209	8.32031	8.24396	8.34823	7.9913	7.79956	8.40818	8.59481	8.39182	8.33441	8.5849	8.47506	8.31108	8.42053	8.21332	8.04398	8.43471	6.99842	8.01328	7.89719	8.37399	8.33113	8.31792	8.79424	8.25356	7.24213	7.51243	8.08804	8.15838	8.26577	8.19269	8.46253	8.23752	8.37173	8.61886	8.63208	8.37297	9.14473	8.36863	8.46768
8016600	6.63519	6.59434	6.81211	6.30697	6.62836	6.44912	6.38332	6.26389	6.56473	6.87251	6.54956	6.58048	6.40483	6.30638	6.46597	6.65307	6.67719	6.19504	6.54565	6.17487	6.11812	6.72248	6.52029	6.23424	6.65529	6.5646	6.21478	6.62469	6.58169	6.5092	6.58249	6.26089	7.42989	6.58273	6.50422	6.16022	6.53201	6.30814	6.3881	6.2176	6.51403	6.80184	6.92816	7.50014	7.34037	6.73876	6.88355	6.66753	7.19908
8016607	5.57339	5.44058	5.88941	5.58485	5.69252	5.27763	5.39902	5.43004	5.33109	5.71274	5.31751	5.33915	5.43334	5.34876	5.25436	5.2486	5.18287	5.33741	5.30117	5.22754	5.17694	5.32811	5.45692	5.59171	5.42238	5.40474	5.4575	5.45717	5.43569	5.65804	5.39691	5.29579	5.55355	5.31887	5.33287	5.2829	5.34385	5.22866	5.20124	5.13933	5.27953	5.36784	5.23312	5.40802	5.40065	5.62822	5.54321	5.33962	5.31428
8016609	4.82223	5.15555	5.21684	4.83073	5.07864	5.05453	4.96086	5.08931	5.35781	5.86738	5.14988	5.31509	5.03746	5.11525	4.94607	5.54286	5.57932	5.04828	5.09828	4.90639	4.94701	5.44046	5.22898	4.79252	4.88465	5.18634	5.00864	5.28598	4.94813	5.03203	5.17937	4.87661	5.78823	5.11728	4.99153	5.44073	4.90312	5.24613	5.09138	4.90775	4.93576	5.7323	5.52874	5.86772	5.88158	5.49695	5.50106	5.35305	5.70556
8016615	6.39082	6.38748	6.53328	6.23706	6.46806	6.29316	6.37187	6.48955	6.26615	6.91185	6.65793	6.53271	6.38552	6.42697	6.38878	6.63743	6.7727	6.46524	6.13091	6.1551	6.49658	6.63693	6.54235	6.3098	6.31742	6.63659	6.2999	6.528	6.47034	6.4499	6.73244	6.42242	7.2316	6.57187	6.52474	6.49204	6.4047	6.40611	6.16344	6.46502	6.52141	6.82678	6.96972	6.98242	7.14876	7.00766	6.63298	6.47135	6.94596
8016628	6.76462	6.95051	6.90515	6.68881	6.83221	7.23375	6.88363	7.08321	6.86616	7.21401	7.17433	7.20429	7.02598	7.10148	6.59225	6.96679	6.77561	7.10212	6.519	6.94655	7.01335	6.98009	7.08331	7.04826	6.87828	6.81935	7.01442	7.42895	7.14168	7.25797	7.15168	7.11122	7.59151	6.86808	6.98941	6.91243	7.05197	7.18242	6.80425	7.12376	7.0947	7.17257	7.06233	7.44725	7.12411	7.25559	7.2667	7.29697	7.16912
8016640	7.34114	7.18418	7.28834	7.08308	7.27195	6.98478	6.94068	7.15861	6.92862	7.48741	7.41676	7.43493	7.01845	7.14105	6.80935	7.36756	7.59541	6.9611	7.0206	7.0132	7.22721	7.52435	7.23129	6.91545	7.18526	7.3707	6.9826	7.27687	7.03832	7.24663	7.21999	7.11813	7.8455	7.30502	7.12741	6.93459	7.10722	7.11852	6.96987	6.91315	7.10029	7.76951	7.55129	7.95332	7.67515	7.63316	7.28657	7.35474	7.75806
8016646	8.11021	7.70649	7.77514	7.93005	8.00515	9.31794	8.63075	9.13389	9.06021	8.33959	9.45795	8.65444	8.99443	9.6912	8.73039	8.80453	9.4613	10.2364	7.91573	9.69443	8.62254	8.08247	8.23142	8.44108	9.27572	8.71167	10.0691	9.10408	9.33199	8.11939	9.88464	8.67908	10.2251	8.21348	10.3069	10.8261	9.91897	9.02916	8.62668	9.15521	10.312	9.49076	10.5517	8.96698	8.28783	8.42249	9.23237	9.45163	10.6104
8016699	7.81813	7.83725	8.15314	7.99154	7.94114	7.97384	7.91086	8.31093	8.14138	8.278	7.95827	8.1704	8.04829	8.18001	8.05045	8.12762	8.12614	7.95629	7.95573	7.84045	8.11987	8.36387	8.13623	8.05383	7.96387	7.93897	8.26668	8.14077	7.82531	7.95422	8.13862	8.01242	8.317	8.2089	8.05075	7.81776	7.96437	8.06535	7.89399	8.06528	8.16811	8.18807	8.12338	8.49426	8.54951	8.24621	8.15582	8.08591	8.55432
8016708	10.1478	9.49112	9.13573	9.57678	9.30798	9.62686	10.1648	9.07916	10.0485	9.7728	9.77491	10.0191	9.73931	9.90361	10.365	9.52891	9.4795	10.2108	10.2372	9.29846	9.64934	9.76091	9.55069	9.56058	9.74932	9.26997	10.0569	9.92728	9.90435	9.68609	9.99919	9.66941	10.3896	9.52148	10.5355	9.77115	9.70642	10.5107	10.2203	9.8858	10.0012	9.8036	9.54309	9.56425	10.1046	9.73042	9.78334	9.53098	11.0046
8016718	8.76829	8.60612	9.51619	9.23183	9.59216	8.91918	8.49209	9.03093	8.10692	9.09657	7.8057	8.55563	8.42687	6.92631	7.9804	9.90516	9.88988	8.202	7.802	8.53246	8.10357	9.45594	9.72417	9.02553	8.34573	8.96124	6.76141	8.45959	8.3957	9.01831	9.70811	8.9084	6.79803	8.97621	6.82471	8.07633	8.25868	8.48137	8.69816	8.40219	8.13247	8.5675	7.4567	9.06213	8.33933	9.6126	9.33961	8.04171	7.84521
8016725	8.79434	8.6912	8.69078	8.90904	8.82222	8.7476	8.88227	9.09189	8.93421	8.61882	8.58307	8.88399	8.84651	8.76007	9.17653	8.8218	9.02038	9.02705	8.93882	8.96457	9.2478	8.76191	8.93293	8.94801	8.87897	8.83652	9.24443	8.84208	8.79674	8.74261	9.18225	8.76401	8.7614	8.75409	9.28206	9.09796	8.76933	8.89069	9.11344	8.79717	8.90789	8.58551	8.86728	8.30778	8.32789	8.5782	9.32451	8.87522	9.52074
8016733	7.03172	7.02591	7.192	6.57012	6.89916	7.03337	6.79228	6.42698	6.31896	7.47749	7.18059	6.70508	6.41752	6.78132	6.6437	6.8306	6.86873	6.34893	6.83082	6.58431	6.71337	7.17582	6.98205	6.74257	7.02709	7.11689	6.70837	7.30419	6.99122	6.8464	6.96506	6.67551	7.65704	7.10455	6.76916	6.86873	6.7691	7.01315	6.5586	6.88315	6.9518	7.28297	7.3344	7.55398	7.84678	7.48885	7.43815	6.95273	7.69687
8016735	4.9515	5.2091	5.27174	5.03672	5.1979	4.86536	4.78419	4.95244	5.0409	5.01585	5.06225	5.0597	4.80881	4.9362	5.04212	4.876	5.1435	4.87784	5.01701	5.06798	4.86131	4.88439	5.27701	4.94066	4.90247	5.09387	5.08879	5.14382	4.87683	4.8973	5.01064	4.92422	5.32429	5.05124	7.00529	5.01839	5.07407	5.30078	4.95389	4.9903	5.10796	5.38627	5.16288	5.49263	5.56362	5.57443	5.04518	5.03832	5.76473
8016739	10.1896	10.6683	10.0248	10.2632	10.32	10.4265	9.83842	9.82957	9.88739	10.2282	9.96138	10.5581	10.4576	10.2381	10.3387	10.2096	10.07	10.0947	10.2869	10.145	10.2557	10.2986	10.2792	10.4676	9.71787	10.6006	9.84162	9.92416	9.94164	10.2407	10.4006	10.1172	9.01309	10.0255	11.0156	10.0357	10.3808	9.71121	9.96399	10.1783	9.99776	9.62344	9.47303	9.65545	9.57598	9.80378	10.1681	9.72445	10.4751
8016745	9.53978	9.70087	9.68034	9.75581	9.76021	9.36573	9.32628	9.66645	9.53748	8.76558	8.73037	9.16972	9.35802	9.17181	9.1164	9.61653	9.54526	9.23456	9.54074	9.48975	9.71786	9.30948	9.5644	9.33222	9.4574	9.2237	9.58537	9.13225	9.14619	9.37902	9.2573	9.3424	8.54621	9.28832	9.362	9.54778	9.37533	8.77157	8.82368	9.16372	9.15889	8.95265	9.03229	8.12556	8.24667	9.01404	9.19292	8.93878	8.72581
8016787	7.43469	7.96715	7.9249	8.03745	7.98563	7.45826	7.41885	7.95762	7.56587	7.42105	7.36633	6.94608	6.89155	7.02174	7.1097	7.53377	7.56321	7.27749	7.26647	7.56869	7.46776	7.77962	8.07806	7.56872	7.81408	7.38964	7.55029	7.751	7.35448	7.78185	7.54674	7.68125	8.12989	7.66935	7.57599	7.88985	7.83762	7.50721	6.70213	7.66639	7.45556	7.8325	7.55649	8.0418	7.56626	7.56612	7.51825	7.59173	7.85939
8016789	7.72957	8.23997	8.25843	8.18105	8.47781	7.83309	7.93963	7.79641	7.55478	7.36492	7.11027	7.32083	7.70547	7.19499	7.36659	7.94701	7.72029	7.54381	7.83522	7.84691	7.68237	7.55682	7.82083	7.78614	7.68974	7.554	7.51791	7.65316	7.85121	7.74367	8.07702	7.71159	7.24665	7.69335	7.44051	8.2567	7.54348	7.38244	7.91883	7.75727	7.87189	7.31258	7.46168	7.41958	7.30818	7.50321	7.80211	7.54932	7.5144
8016806	5.88584	5.79253	5.94308	5.76978	5.89931	5.81588	5.97461	5.51085	5.88772	5.32764	5.92566	5.20105	5.67751	6.23898	5.91476	5.16431	5.97429	5.60277	5.53181	5.5557	5.54152	5.58407	5.25145	5.61868	5.88613	5.33067	5.5625	5.7404	5.594	5.55612	5.59073	5.43406	5.22986	5.31161	5.6057	6.29582	5.60027	5.41636	6.24377	5.41668	5.66851	5.58812	5.49364	5.07893	5.82127	5.35665	5.51092	5.23491	5.54973
8016808	4.63648	4.71653	4.70167	4.42089	4.73097	4.53272	4.65222	4.40324	4.53019	4.81792	4.5967	4.31316	4.56852	4.54779	4.52441	4.76423	4.51816	4.60195	4.53368	4.2904	4.58932	4.59846	4.54051	4.41242	4.53371	4.79905	4.44178	4.58516	4.46192	4.49546	4.50097	4.48545	4.95425	4.43137	4.50028	4.44451	4.50021	4.65141	4.50798	4.38532	4.5374	4.75051	4.53846	4.91158	5.01365	4.9581	4.65297	4.63935	4.80435
8016825	8.08806	8.00029	7.93384	8.02645	8.20386	7.79708	8.17075	7.87004	7.96113	7.88618	7.79015	8.00579	7.97031	7.91842	8.22626	7.92393	7.61096	7.92837	8.16692	7.8395	7.83034	7.92204	7.81649	7.9421	8.03724	8.04033	8.04769	7.66359	8.0556	7.99187	8.45881	7.97342	7.73594	7.8517	8.40087	8.23064	7.83569	7.82029	8.26652	8.00665	8.07882	7.57657	7.82674	7.45039	7.66756	7.72339	8.54147	7.6437	8.0416
8016832	7.31414	6.67395	6.05027	6.79466	6.12728	7.47818	7.21285	6.57365	8.03308	7.04283	7.47719	7.30189	7.79539	8.07475	7.72051	7.13488	7.49302	8.16445	7.42502	7.29623	8.09683	7.47151	7.83719	7.4429	8.09949	7.2819	8.86502	7.4339	7.49755	7.29979	7.85064	7.422	7.57252	7.15004	9.21208	8.12175	8.06588	8.02453	8.36319	7.78112	7.7848	7.18333	7.34535	6.9551	7.25597	6.13731	6.22769	7.63977	7.60613
8016841	5.32609	4.67972	4.59627	4.35884	4.51127	5.35305	5.58162	5.08602	4.81339	5.00797	4.48556	4.82118	5.24976	5.14299	4.9241	4.55184	4.73183	4.51964	4.07774	5.52971	4.65248	4.41582	4.59435	5.53918	4.49794	4.87137	3.9111	4.77509	4.92723	4.40476	4.42915	4.81957	4.59751	4.73835	4.21441	4.53689	4.69492	4.71528	4.27428	5.15009	4.78567	4.68689	5.01839	5.04817	6.38802	4.68258	5.99086	4.94427	4.47097
8016847	9.69556	9.89083	9.55733	9.61571	9.60225	9.52795	9.12489	9.8657	10.3016	9.88335	9.49421	10.378	10.4408	9.7418	9.7762	10.0289	10.0142	10.036	9.9641	9.59337	9.97794	10.0369	9.94752	9.89833	9.50266	9.63927	9.79293	10.2669	9.93185	10.2405	10.0529	10.1743	9.50983	9.9245	9.70834	9.68568	9.93767	9.92485	9.82585	9.89843	9.96124	9.58285	9.25569	10.1378	9.71099	10.0189	10.1489	10.0126	10.0927
8016858	8.89779	8.7849	8.59708	8.73497	8.85762	8.58167	8.97071	8.69503	8.59413	8.39016	8.52474	8.80622	8.80211	8.58035	8.82599	8.63706	8.74087	8.49024	8.8336	8.69023	8.80806	8.60621	8.43868	8.5344	8.77658	8.51889	8.60274	8.73171	8.80899	8.55607	9.12672	8.58079	8.24955	8.4706	8.73346	9.17094	8.42021	8.57718	8.91553	8.70019	8.61314	8.49855	8.59516	8.28162	8.41825	8.21206	8.74659	8.45716	9.11534
8016866	5.34878	5.19477	5.47981	5.3293	5.19685	5.06729	5.39267	5.37427	5.34279	5.69244	5.43112	5.6441	5.37117	5.27856	5.2469	5.37105	5.32265	5.20906	5.16998	5.05456	5.16281	5.547	5.34451	5.08651	5.27336	5.37841	5.12211	5.46185	5.54374	5.30212	5.11706	5.17577	5.74617	5.25104	5.00941	4.96893	5.19567	5.27485	5.14961	5.15749	5.25966	5.88575	5.78399	6.10344	6.23996	5.8536	5.52546	5.37099	5.60238
8016868	5.17027	5.19595	5.37537	5.19919	5.34231	5.17603	5.01319	5.33238	5.06263	5.57167	5.3992	5.16042	4.95548	5.39343	5.05398	5.35503	5.19849	5.08029	5.21719	5.13915	5.26765	5.41197	5.39474	5.04427	5.24988	5.37596	5.13307	5.36058	5.26069	5.15988	5.06934	5.07143	5.66403	5.33597	5.17922	4.97288	5.27699	5.26225	5.09004	5.20074	5.02593	5.54612	5.39686	5.85378	5.84464	5.61263	5.38523	5.19076	5.42324
8016870	6.16673	6.16472	6.06415	6.30817	6.02154	6.12536	6.42352	5.73958	6.3097	5.98515	6.19947	6.15233	6.36178	6.47037	6.89529	6.00777	6.09815	6.14974	6.3198	6.05523	6.70865	5.96574	6.00274	6.13327	6.16305	5.92119	6.56834	6.17109	6.1029	6.16687	6.9511	6.01896	6.0117	6.02012	6.63138	6.7206	6.14298	6.45089	6.84382	5.97654	6.61362	5.86622	5.90404	5.80977	6.78058	5.85726	6.22107	5.98855	6.47156
8016878	7.29472	7.43791	7.49898	7.25386	7.23468	7.69002	7.49803	7.59784	7.81567	7.8861	7.99067	7.84872	7.54204	7.71984	7.51788	7.46732	7.76846	7.69747	7.34836	7.59557	7.53471	7.46394	7.386	7.26354	7.50367	7.46579	7.67942	7.7186	7.56575	7.40037	7.75577	7.4535	8.50649	7.55623	8.11756	8.51195	7.53455	7.65283	7.37765	7.51385	7.67579	7.77669	7.94133	8.02286	8.16719	8.09002	8.16446	7.86376	8.37096
8016891	8.45165	8.44964	8.43925	8.39622	8.44327	8.60657	8.50258	8.58481	8.51478	8.87265	8.75151	8.60059	8.66203	8.6047	8.57173	8.4881	8.43258	8.87194	8.49169	8.78565	8.70102	8.41517	8.64786	8.69023	8.87449	8.6612	8.68954	8.52936	8.48483	8.65275	9.04755	8.52417	9.57202	8.76992	9.34	9.7335	8.61293	8.76207	8.64256	8.81486	8.81015	8.4576	9.15998	8.76304	8.95515	8.60707	9.19052	8.70177	9.2323
8016898	10.2088	10.0297	10.1501	10.2731	10.2584	10.1367	10.1811	10.3037	10.1	9.93924	9.63667	10.0041	10.2745	10.0546	10.116	10.2186	10.2062	10.1294	10.1726	10.0896	10.1619	10.0322	10.1134	10.1273	10.2483	9.95555	10.303	10.175	10.133	10.1218	10.1394	10.1457	9.73311	10.0403	10.6089	10.5153	10.1209	10.101	10.2244	10.1433	10.1501	9.6151	9.84416	9.17192	9.68534	9.38424	9.98563	9.91178	10.1537
8016909	6.7193	6.87386	6.71618	6.71058	6.68078	6.83953	6.6327	7.24468	6.94774	6.92454	6.74321	6.72314	6.98843	6.72053	6.91855	6.97202	6.93163	6.5535	6.8173	6.92915	6.89772	6.68547	6.76663	6.71226	6.6615	6.72175	7.02658	6.54608	6.35055	6.88637	7.08104	6.69508	6.49332	6.8487	6.99908	7.1109	6.98766	6.59669	6.60043	6.7744	6.9559	6.5824	6.82126	6.66292	6.82427	6.86314	7.11865	6.5343	6.89286
8016932	5.84338	5.46442	5.45815	5.66658	5.4793	5.56645	5.68506	5.34812	5.30641	6.18666	5.87294	5.62116	5.54846	5.60548	5.55375	5.64823	5.40076	5.52163	5.38062	5.35886	5.23046	5.74065	5.40681	5.45277	5.41545	5.90678	5.36895	5.86865	5.69967	5.58463	6.01873	5.46093	6.30302	5.71554	5.46093	5.3007	5.66305	5.43125	5.2806	5.59586	5.48075	6.03508	5.91894	6.41728	6.39588	6.00853	5.91447	5.88163	6.02654
8016947	6.58886	6.56371	6.64589	6.25876	6.5334	6.3826	6.18747	6.64928	6.24407	6.90668	6.69623	6.56614	6.41894	6.1872	6.22986	6.64548	6.67418	6.37384	6.36702	6.28321	6.19754	6.63557	6.56275	6.37185	6.49615	6.67271	6.2353	6.57413	6.30365	6.49501	6.58069	6.39061	7.3229	6.59245	6.35935	6.45048	6.60013	6.38856	6.17978	6.35783	6.37027	6.75045	6.79036	6.99305	7.07139	6.91362	6.77027	6.66621	6.72421
8016980	4.23948	4.35753	4.24674	3.9824	4.13182	4.84743	3.89728	4.21585	3.91116	4.37885	4.37468	3.8566	4.35963	3.94235	4.03147	4.296	5.40394	4.49604	3.72084	4.08942	4.06286	3.98241	3.797	4.47099	3.74444	4.1454	4.49254	4.60485	4.53133	4.20889	4.36606	4.68165	4.36733	4.27638	4.18586	4.12158	4.56309	4.31642	4.1024	4.17828	4.46792	4.30302	4.30706	4.36838	4.09383	4.19301	4.19475	4.8878	4.23363
8016982	9.2012	9.34246	9.08467	9.39951	9.32027	9.0394	9.4207	8.8115	9.38285	8.98513	9.25435	9.52221	9.69011	9.39607	9.72443	9.27794	9.0549	9.25136	9.52143	9.27139	9.72114	9.28114	9.26824	9.1061	9.23138	9.40648	9.04457	8.97534	9.20767	9.28272	9.91844	9.20792	8.9834	9.15163	9.42194	9.31769	9.29604	9.20173	9.67757	9.39764	9.60228	9.16187	9.01922	8.81301	9.22202	9.09877	9.8157	9.02702	9.80209
8016994	8.0829	7.82804	8.25493	8.32803	8.14351	7.79337	9.43903	7.83557	8.05178	7.87385	7.27182	8.17936	9.46005	7.3611	8.71983	8.27321	7.61375	7.74072	9.28351	7.8383	9.50681	8.27052	8.32667	7.61649	7.16268	7.79763	6.99026	7.82882	7.6074	8.00225	9.34726	8.30395	7.21445	8.00284	7.74452	7.70149	7.88932	7.0489	8.79803	7.97408	8.95909	7.56262	7.66468	8.00421	9.53803	7.78584	10.1116	7.93797	10.5096
8017010	5.39382	5.63389	5.44282	5.22718	5.28353	5.04443	5.11934	5.34055	4.85355	5.42759	5.20288	5.56346	5.24814	5.11445	5.00463	5.79395	5.34767	4.89255	5.16145	5.03648	4.64959	5.49164	5.13277	5.11045	5.10696	5.26716	5.1858	5.21352	5.1497	5.129	5.77325	5.11163	5.38885	5.33369	4.89765	5.05428	5.03308	5.26665	5.56756	5.0893	5.10589	5.22359	5.21866	5.41026	5.37193	5.65197	5.73317	5.17205	5.25404
8017019	10.27	10.6119	10.5596	10.3959	10.4177	9.93352	9.57129	10.1923	9.83835	10.1698	9.36965	10.1193	10.1348	9.68881	9.81791	10.3358	9.86831	9.49102	9.97827	9.69325	9.80505	10.0141	10.0974	9.9508	10.0646	10.3626	10.2441	9.71275	9.85145	9.91183	10.8904	10.0867	8.6218	10.324	9.38138	9.11158	10.176	9.96411	9.94344	9.82873	10.2729	9.86108	9.36315	9.7554	10.114	10.223	10.2776	9.62665	9.85414
8017039	7.70778	8.24013	8.75533	8.4735	8.28438	8.32733	8.29578	8.28726	7.53335	8.65201	8.05856	8.70884	8.26424	8.44889	8.65448	8.72864	7.49921	8.44772	9.13886	8.5175	9.01473	7.87288	8.1101	8.71194	8.00535	8.32749	7.36817	8.66057	7.82234	8.42452	8.50116	7.98485	7.81253	8.57986	7.08745	7.65413	7.68597	8.28614	8.56996	8.34105	9.03457	8.468	8.80659	8.2472	9.85398	9.35932	10.3755	8.44186	8.38966
8017057	4.03856	4.06499	4.11056	3.97497	4.00248	4.09975	4.0278	4.08664	3.96951	4.53365	4.02235	4.11365	4.05857	4.05026	4.25021	4.34995	4.71831	4.19163	4.03936	3.88457	4.25755	4.1192	4.23476	3.98706	4.04855	4.06566	3.93006	4.18872	4.08021	4.07159	4.07812	3.97585	4.49613	4.14824	3.92654	3.99807	4.18687	3.98994	4.27935	4.08021	4.41432	4.35792	4.22087	4.58376	4.48826	4.40699	4.40021	4.45244	4.37606
8017061	4.2962	4.40466	4.39299	4.30271	4.17032	4.14072	4.22962	4.38739	4.42294	4.7223	4.44467	4.41679	4.30076	4.16924	4.26039	4.28043	4.69434	4.18913	4.25594	4.0847	4.48672	4.27942	4.17964	4.08715	4.27809	4.11168	4.15937	4.2403	4.12906	4.19373	4.23192	4.07515	4.35815	4.21793	4.24345	4.02454	4.20932	4.22145	4.18399	4.18917	4.29291	4.20986	4.27701	4.54356	4.63118	4.29528	4.35843	4.29556	4.52547
8017096	4.53068	4.72678	4.87108	4.49446	4.80523	4.32752	4.37643	4.35386	4.3803	4.81054	4.34381	4.4354	4.27918	4.59768	4.4019	4.26954	4.23175	4.26033	4.46541	4.24384	4.41507	4.45486	4.5268	4.2228	4.28602	4.51087	4.4059	4.60126	4.52428	4.50863	4.32707	4.38439	5.05565	4.28179	4.20746	4.70189	4.35722	4.34905	4.18296	4.36125	4.5287	4.75712	4.55081	5.05186	4.90428	4.74292	4.8837	4.61087	5.02508
8017098	5.02802	4.76012	4.65077	4.75914	4.78786	4.61002	4.75551	5.41978	5.16711	5.18292	5.22824	5.18431	4.66347	5.01221	5.02625	5.12148	5.43522	4.71246	4.89213	4.5775	5.25978	5.23414	4.80741	4.60354	4.59346	4.93765	4.99178	4.96682	4.79219	4.78786	4.94229	4.97656	5.23736	4.6027	4.5311	4.53005	4.7301	4.90285	4.72966	4.65165	4.79288	5.05831	5.0229	5.16883	5.3481	4.9259	5.00428	4.89885	5.14415
8017100	3.95022	3.95928	4.17458	3.93879	3.88208	3.94799	3.92093	3.77027	3.99476	4.24795	4.01063	4.12068	3.85886	3.86987	4.08257	3.73349	4.23858	3.87789	3.6968	3.728	4.14396	3.85543	3.64625	3.78864	3.93354	4.05694	3.70395	3.97357	3.75448	3.80987	3.91392	3.96319	4.46665	4.06554	3.92456	3.44895	3.95046	3.90117	3.84254	3.90566	4.18987	4.16768	4.11671	4.18966	4.56664	4.24892	4.31976	4.1916	4.20541
8017102	4.71728	4.79746	4.74558	4.85021	4.7472	4.45784	4.86171	4.76163	4.52418	5.11734	4.81283	4.87139	4.51157	4.7226	4.57057	4.84892	4.98833	4.67183	4.62123	4.37111	4.64541	4.81898	4.6011	4.53272	4.61169	4.63763	4.35286	4.86291	4.68382	4.55577	4.54638	4.55119	5.53433	4.64294	4.61027	4.54749	4.43448	4.63966	4.43517	4.66089	4.81703	5.02367	4.999	5.40757	5.62594	5.27688	5.1475	4.80151	5.36051
8017104	4.08553	3.95097	4.02471	3.90059	4.04703	3.86646	3.97687	3.9345	4.29306	4.44504	4.02581	4.30229	3.99304	3.83887	4.17291	4.06102	4.43975	4.08995	4.02231	3.86268	4.14432	3.97769	3.93387	3.82909	3.97039	3.95413	4.0401	3.96649	4.12491	3.90674	4.05202	3.92525	4.9976	4.12758	3.96908	4.68838	3.91264	3.87384	3.76878	4.14839	4.02266	4.13571	4.29346	4.29292	4.60375	4.36058	4.42933	4.12191	4.57728
8017106	7.64749	7.53751	7.42367	7.5077	7.44615	7.75591	7.89788	7.72376	7.98221	7.34129	7.4465	7.50355	7.85518	7.55718	7.70371	7.66385	7.76413	7.6193	7.88683	7.52557	7.662	7.19087	7.3647	7.28415	7.84604	7.23388	7.8942	7.62109	7.94089	7.32356	7.78447	7.55658	7.94505	7.32431	8.20015	7.98972	7.62384	7.38309	7.68357	7.62949	7.96744	7.50663	7.51824	7.10465	7.6227	7.11295	7.67543	7.66674	8.44827
8017133	7.4412	7.20672	7.2557	7.67038	7.28903	7.51067	6.72101	6.24492	8.77749	6.82976	7.69768	7.17311	7.67091	7.53433	7.94119	7.2812	7.46396	7.77483	8.64331	7.92436	7.8594	7.15703	6.95209	7.64847	8.22589	7.25233	7.87606	6.79373	7.68965	7.29485	7.89244	7.59736	6.52089	7.55574	8.74582	8.7321	8.04601	7.11139	7.7495	7.77735	8.2623	6.89394	7.66735	6.08118	7.15227	6.60371	8.04459	7.73822	6.79454
8017139	3.62305	3.50881	3.56686	3.63866	3.51129	3.67404	3.537	3.60241	3.73766	3.58096	3.57211	3.47993	3.59174	3.42216	3.45925	3.55018	3.63048	3.58306	3.63806	3.71922	3.77085	3.54596	3.55221	3.62409	3.69158	3.4561	3.61533	3.56192	3.57597	3.39877	3.45953	3.60542	3.62009	3.58491	3.64191	3.6877	3.54096	3.48053	3.38102	3.70156	3.7463	3.42528	3.53677	3.5022	3.65025	3.56881	3.51287	3.40447	3.5601
8017141	3.57068	3.60352	3.70802	3.62668	3.61615	3.68078	3.72346	4.3718	4.02343	3.96237	4.01228	3.88268	3.65239	3.91931	3.78195	3.85037	4.21969	3.78012	3.58527	3.73151	4.04153	4.13592	3.89249	3.99522	3.75216	3.86528	3.85308	3.7394	3.73541	3.77521	3.79771	3.86631	3.71103	3.75073	3.73925	3.74541	3.74923	3.88037	3.84462	3.73422	3.58013	3.74819	3.8807	3.70045	4.04714	3.8785	3.74158	3.74484	4.17657
8017143	7.36771	6.88654	6.93797	7.20631	6.97765	7.11813	7.25616	6.58023	7.0497	6.90555	6.68895	6.96954	7.20228	7.39388	7.37287	6.71413	6.95089	6.67926	7.084	6.63196	7.20494	6.87417	6.6722	6.89519	7.04849	6.76739	7.25524	7.18803	7.06927	6.75216	7.86894	6.9515	7.14277	6.77958	7.25779	7.28078	6.74751	7.42757	7.60431	6.88199	7.03035	7.02393	6.7942	6.65592	7.03834	6.77016	7.07262	6.97107	7.84313
8017148	3.57673	3.55492	3.54017	3.46829	3.58375	3.46647	3.36834	3.46443	3.64497	3.47882	3.50171	3.46947	3.51261	3.45508	3.518	3.62974	3.62704	3.33295	3.54818	3.47316	3.49234	3.37637	3.51937	3.49507	3.47521	3.44074	3.49171	3.50883	3.46106	3.46829	3.43644	3.42207	3.28728	3.50291	3.4407	3.62598	3.32615	3.46344	3.65701	3.48619	3.46273	3.42662	3.33624	3.28939	3.45088	3.36632	3.32908	3.43178	3.41714
8017150	6.70384	6.4178	6.4239	6.74314	6.30102	6.14748	6.53929	6.41385	6.14391	6.31691	5.9969	6.13057	6.41959	6.05493	6.53507	6.51021	6.65348	6.17344	6.40724	6.43473	6.88249	6.10318	6.11105	6.41385	6.50759	6.4011	6.28579	6.11293	6.42513	6.30109	7.13528	6.27014	6.1213	6.07891	6.59165	7.42456	6.33309	6.27094	6.7663	6.1995	6.65605	5.99766	6.08341	5.80314	5.88655	5.95978	6.518	6.15149	6.55259
8017162	9.75349	10.1319	9.67977	9.99846	10.0786	9.86006	9.65353	9.58397	9.88144	9.77789	9.4965	10.0413	10.1833	9.77537	9.87507	9.93175	10.2361	10.4014	10.2482	9.81938	9.83073	10.219	10.4606	10.3056	10.3312	9.63058	9.86412	9.64831	9.83403	10.3287	10.5992	10.1482	8.75041	10.2746	9.89511	9.78169	10.0632	9.74561	9.89284	9.99117	9.78954	10.1956	9.05605	9.55216	9.15047	9.42688	9.28132	9.61342	8.96266
8017173	7.86599	8.01903	7.97781	7.82187	7.46756	7.7734	7.8694	8.41685	8.07973	7.9232	7.36238	7.75122	7.69886	7.30864	7.00931	7.98526	7.98184	7.83506	7.62839	7.91905	7.91408	7.62292	7.91517	7.62614	7.6523	7.93655	8.29106	7.95728	7.25898	7.68732	8.01845	7.70067	8.42068	8.02953	8.68466	8.49567	7.72666	7.52328	7.97034	7.65699	7.94408	7.83562	7.9626	7.89924	8.19977	7.90559	7.69021	7.8237	8.64638
8017186	7.83097	7.90173	7.73516	7.75566	7.82244	7.96193	8.47124	7.9554	8.24822	8.24748	8.32092	8.11449	8.4516	8.32379	8.49544	8.08651	8.18817	8.58406	8.6113	8.16604	8.09996	8.15865	8.33952	8.06739	8.36918	8.14328	8.73537	8.06662	8.19667	8.15934	8.7691	7.97109	8.6741	8.17334	8.64233	8.53079	8.29892	8.25611	8.45567	8.36127	8.56131	8.10459	8.40713	8.26958	7.8576	8.01506	8.48506	8.36983	8.95245
8017210	7.17649	7.02895	6.61698	7.1429	6.66043	7.32913	7.85195	6.63563	7.63324	6.65789	7.17888	7.0844	7.55771	7.50577	7.67578	6.61362	7.2235	7.62821	7.48873	8.07514	7.67213	6.99854	7.4632	7.28457	8.55858	7.25635	8.28206	6.86172	7.81973	7.2856	7.80753	7.42061	7.30769	7.60463	7.90841	7.2696	7.95752	7.54889	8.0317	7.78003	7.68642	7.1424	7.78455	7.13025	7.38542	6.41949	7.26705	7.54519	7.74896
8017212	8.57486	8.66042	8.59453	8.71244	8.77649	8.76988	8.53124	8.9052	8.98377	8.51669	7.96838	8.49027	8.6284	8.77627	8.47712	8.66916	8.80765	8.80716	8.50751	8.39421	8.54639	8.65081	8.72173	8.71701	9.0904	8.64929	8.99809	8.66226	8.60702	8.50437	9.25202	8.68771	8.39814	8.42213	8.92191	8.46796	8.65354	8.71012	8.82214	8.54668	8.73188	8.57856	8.47579	8.27081	7.94286	8.31957	8.53987	8.62551	8.59149
8017235	8.32312	8.20844	8.13444	8.25288	8.23305	8.11504	8.12789	7.79482	7.98357	7.50124	7.47499	7.85682	8.26719	8.13908	8.1781	7.8366	7.52905	8.11772	8.40725	8.36966	8.15893	7.98154	7.86648	7.98496	8.214	7.97379	8.27554	7.83899	8.22501	7.96439	8.57063	8.17513	7.27172	7.96338	8.4941	8.30049	8.10221	7.87331	8.13299	8.10091	8.30881	7.62339	7.78725	7.2924	7.29639	7.23476	8.09572	7.96324	8.21936
8017251	5.70912	6.27823	6.79352	6.75214	5.65814	5.10333	5.19663	5.76113	5.52116	5.1039	4.63968	5.2136	5.36131	4.82488	5.46912	5.18235	5.99278	4.93535	5.42875	6.24832	6.08386	5.15476	5.25768	5.97189	6.06434	5.3128	5.2433	4.8392	5.12205	5.69112	5.22542	5.40373	4.63866	5.89973	5.55111	5.74771	5.03058	4.7	5.21098	4.94605	4.94717	4.60889	4.93575	4.71065	4.6822	5.0006	4.78644	4.93731	4.78965
8017253	4.76401	4.81946	4.96575	4.92948	4.84766	4.61228	4.64765	4.57067	4.52991	4.79578	4.74901	4.67303	4.74595	4.57046	4.61151	4.81602	4.97999	4.68916	4.77001	4.54492	4.71412	4.76523	4.59942	4.66627	4.78289	4.87731	4.42295	4.57156	4.63565	4.89989	4.82272	4.57635	5.19321	4.60935	4.53675	4.54136	4.69144	4.60958	4.58975	4.55498	4.53293	5.08996	4.76313	4.85926	4.97882	4.93322	4.96604	4.85836	5.08704
8017257	4.03486	3.96353	4.02295	4.06409	3.92811	3.72217	3.74278	4.0525	4.05948	4.38422	3.89814	4.08432	3.83	3.85635	4.05037	4.07408	4.4093	3.85433	3.96735	3.67502	4.28931	4.07079	3.9184	3.89918	3.91323	3.9407	4.09931	3.81958	3.7369	3.82095	4.06625	4.05026	4.12269	4.05625	3.8801	3.91106	3.96388	3.96524	4.0862	3.85433	4.07235	3.97831	3.93437	4.2079	4.4782	4.4081	4.1494	3.8845	4.38729
8017259	4.67151	4.79505	4.73569	4.66271	4.70283	4.79495	4.61834	4.7227	4.73178	4.39161	4.54562	4.4803	4.72085	5.14854	4.64336	4.65156	4.86077	4.53412	4.51232	4.51614	4.67493	4.94779	4.81147	4.74921	4.86113	4.50133	4.56493	4.62067	4.42523	4.66151	4.43896	4.61094	4.4671	4.65468	4.39465	4.62938	4.57141	4.57206	4.65604	4.61139	4.75089	4.45777	4.46783	4.31089	4.65036	4.65356	4.29388	4.64248	4.42377
8017262	5.47905	6.1671	6.56876	6.71243	6.29842	5.69977	6.25386	5.8814	6.55763	5.66897	5.56682	5.45345	7.1185	4.46223	6.1405	5.94397	5.91075	5.70679	7.17857	5.25975	6.35662	6.05203	5.77821	5.82018	4.87034	5.53025	6.60254	5.06862	6.12895	5.74895	6.52168	6.37453	5.49138	5.78227	7.35186	5.92679	5.90995	4.778	5.86375	5.68272	5.60895	5.34461	4.83547	5.91284	5.17616	6.02491	6.879	6.09677	5.95105
8017283	7.31233	7.26058	7.24434	7.43177	7.36872	7.20392	7.43956	7.33922	7.6606	7.29347	6.99979	7.09349	7.55966	7.36504	7.5105	7.38701	7.34836	7.32296	7.51678	7.27629	7.40328	7.20568	7.1791	7.1649	7.61533	6.91445	7.97231	7.10586	7.43181	7.23637	7.98574	7.2882	7.52488	7.29435	7.68362	7.40581	7.24705	7.19864	7.60625	7.52762	7.86409	7.0117	7.55734	7.15554	6.91735	7.44937	7.74085	7.4019	8.02303
8017310	3.39179	3.38874	3.34346	3.31714	3.34106	3.32331	3.25708	3.44736	3.36673	3.37679	3.43686	3.35858	3.38312	3.3481	3.37002	3.36097	3.64463	3.33807	3.32662	3.23116	3.50086	3.38043	3.31034	3.34098	3.3407	3.28937	3.33919	3.45863	3.35845	3.39174	3.32371	3.38996	3.22909	3.33521	3.29519	3.27923	3.26686	3.43743	3.47005	3.44558	3.44747	3.37024	3.29291	3.45858	3.41351	3.28634	3.44307	3.42964	3.33422
8017312	10.5195	10.3436	10.697	10.7376	10.6877	10.2826	10.6357	10.2824	10.1822	9.98893	9.82615	10.1283	10.4683	9.87695	10.0355	10.4881	10.4355	10.1412	10.3212	10.3454	10.3288	10.2223	10.3373	10.3873	10.391	10.2563	10.3304	9.93116	10.1981	10.3775	11.1218	10.4887	10.119	10.2941	10.4387	10.8568	10.2895	9.86508	10.1822	10.2801	10.2526	10.1087	10.2375	9.73145	9.68118	10.0845	10.6533	10.2424	10.5521
8017344	8.18484	7.93979	8.41903	8.43339	8.66775	7.62669	8.23722	7.27373	7.58823	7.37343	6.90654	7.09792	7.66328	6.37314	7.37799	7.81023	7.35899	7.67083	7.63699	7.90595	7.47298	7.28507	7.64701	7.64977	7.32818	7.53781	7.49677	7.20772	7.4452	7.7033	7.99146	7.71203	7.48464	7.56936	7.41573	8.37057	7.57625	7.01025	7.15021	7.51854	7.64609	7.78241	7.227	7.42718	6.95779	7.63663	7.84881	7.51797	7.56039
8017346	7.63112	7.71555	7.80002	7.58419	7.29176	7.55031	7.61436	8.04456	7.84486	7.73728	7.28172	7.49259	7.47251	7.15451	6.86951	7.7517	7.74652	7.60019	7.39885	7.60758	7.60415	7.38672	7.69107	7.3646	7.40785	7.69805	7.84977	7.73782	7.14327	7.46141	7.69391	7.39726	8.16053	7.75138	8.30044	8.20176	7.49178	7.32113	7.62966	7.4256	7.71703	7.60684	7.70414	7.66871	7.95879	7.67681	7.47459	7.63729	8.4115
8017361	7.24372	7.39644	7.52077	7.45356	7.40184	7.43443	7.25869	7.20596	7.25142	7.29086	7.12154	7.16538	7.11076	7.40257	6.98624	7.21144	7.10141	7.20801	7.05836	7.07523	6.46443	7.46212	7.40937	7.37831	7.40727	7.31536	7.01476	7.30599	7.22062	7.24348	7.45013	7.15307	7.43691	7.36314	7.07269	7.51141	7.16511	7.22163	7.29705	7.24264	7.32862	7.09781	7.2895	7.55591	7.25108	7.23384	6.97436	7.34622	7.53674
8017363	3.298	3.38066	3.44168	3.46485	3.40617	3.25943	3.32485	3.35264	3.44611	3.41492	3.41012	3.50527	3.37016	3.45195	3.27012	3.32124	3.49542	3.2634	3.28439	3.20699	3.34954	3.34656	3.36226	3.24112	3.33242	3.39447	3.21441	3.28388	3.29664	3.2941	3.34744	3.4799	3.54422	3.41525	3.27064	3.26921	3.39649	3.33319	3.26211	3.3286	3.26371	3.37041	3.40244	3.66958	3.58739	3.48854	3.26971	3.43235	3.4548
8017365	4.35798	4.44748	4.63854	4.39682	4.30558	4.23451	4.36949	4.35416	4.21821	4.75833	4.62853	4.27757	4.27501	4.41176	4.36209	4.39494	4.48951	4.23332	4.25721	4.15961	4.44829	4.54019	4.28054	4.17363	4.30743	4.21724	4.16688	4.35935	4.28804	4.35055	4.26131	4.35787	4.84933	4.34844	4.41508	4.12955	4.25643	4.26921	4.3803	4.37659	4.22227	4.4712	4.42861	4.96198	5.14637	4.66466	4.5022	4.33906	4.37957
8017378	6.37182	6.34951	5.97858	6.4072	6.09629	6.26114	6.6206	6.56792	6.20785	6.79348	6.87773	6.9727	6.42903	6.75576	5.89895	6.707	6.22363	6.52607	6.64997	6.39086	5.67808	6.78174	6.47102	6.18863	6.41188	6.40644	6.81338	6.8998	6.1683	6.65114	7.58712	6.44739	7.07506	6.68564	7.63448	6.50954	6.5447	7.48977	5.7827	6.48767	6.66973	6.49581	6.76023	6.94211	6.94183	6.59261	6.25271	6.6647	8.19103
8017391	3.67718	3.57562	3.84879	3.72727	3.91489	3.46188	3.37655	3.58876	3.37261	3.69911	3.31007	3.54316	3.40822	3.43408	3.38691	3.63347	3.51055	3.45249	3.37783	3.45422	3.51518	3.49543	3.41633	3.46238	3.38799	3.4906	3.3569	3.35238	3.4925	3.54608	3.3424	3.52907	3.3521	3.63771	3.45021	4.02456	3.42643	3.69206	3.37376	3.54603	3.40604	3.53876	3.55374	3.48325	3.58631	3.62503	3.5149	3.41954	3.39406
8017393	8.11946	7.90638	7.839	7.97947	8.02205	8.14316	7.6426	8.2156	7.89939	8.28931	8.63269	8.18491	8.10865	8.33298	7.80936	8.25186	8.37224	8.14215	7.74166	8.02938	7.77444	8.13875	8.27684	7.97999	8.00326	8.02748	7.85702	8.31789	8.08601	8.33942	8.31696	8.31426	8.75108	8.13881	7.98791	7.72923	8.19507	8.17419	7.78925	8.03609	7.92445	8.18934	8.4977	8.59562	8.22047	8.34222	8.12789	8.28605	8.11785
8017402	7.02279	7.0441	6.86445	7.11076	6.95122	7.19554	7.04905	7.16007	7.22257	7.10197	7.08701	7.05342	7.14693	6.97583	7.31991	7.32105	7.30174	7.10459	7.20101	7.15848	7.23679	7.03343	7.1667	7.23184	7.18019	7.1924	7.34394	7.06328	7.23826	7.15717	7.35833	7.32807	7.52982	7.20377	7.27389	7.52017	7.11433	7.13091	7.1257	7.10346	7.29089	7.32873	7.19208	7.16323	7.24308	7.10884	7.35504	7.29482	7.4969
8017421	8.8831	9.03281	8.99684	9.17857	9.03445	9.0522	8.90108	8.79155	8.74064	8.55648	8.39488	8.80525	8.90392	8.94832	9.00037	8.88671	8.79263	8.61151	9.32042	8.42463	8.97206	8.8452	8.61861	8.75606	8.91414	8.48359	9.323	8.86234	9.13564	8.77173	8.94812	8.90096	7.7837	8.62829	9.35782	8.97562	8.62944	8.76736	9.0224	8.64594	8.74142	8.30224	8.33667	8.10502	8.01525	8.39606	8.86365	8.40742	8.63975
8017437	6.71198	6.76817	6.87559	6.92742	6.60685	6.781	6.92199	6.91885	7.02671	6.76669	6.88559	6.88204	7.25027	7.00985	7.17953	6.98434	7.31104	6.66612	7.09928	6.50277	7.11389	6.83948	6.7298	6.79699	6.94751	6.60072	6.88985	6.74503	7.04081	6.67317	7.41221	6.80608	6.95194	6.68739	7.16131	6.9219	6.54566	6.97171	6.97321	6.74456	7.1674	6.72106	6.64582	6.55015	7.14006	6.86937	7.19917	6.81008	7.4636
8017460	7.89062	7.98803	8.02274	8.04533	7.80323	7.89031	7.58502	8.1263	8.45186	8.38605	8.36242	8.53835	8.64858	8.15514	8.52098	8.48676	8.25968	8.26106	8.42996	8.05624	8.42765	8.38332	8.22836	8.23797	8.1362	8.23913	7.73107	7.80587	7.91001	8.28903	8.55192	8.23047	7.95006	8.31983	7.88068	7.64894	8.2166	8.23044	8.17697	8.08255	8.29228	8.11214	8.07889	8.47633	8.6864	8.3879	8.63196	8.00453	8.31651
8017476	6.5864	6.45172	7.02899	6.70482	6.65788	6.2077	6.38649	7.20575	6.72428	7.48498	7.5523	7.13284	6.60271	6.73607	6.64894	6.95869	7.24154	6.32835	6.63503	6.56448	6.62539	7.20344	6.7526	6.38992	6.78576	6.97237	6.51471	6.83877	6.26986	6.67352	6.79417	6.12068	7.85951	6.97075	6.43742	6.31523	6.5889	6.87222	6.47678	6.888	6.80427	7.43589	7.07376	7.58803	7.19813	8.03332	6.97408	7.03753	7.09311
8017480	4.71021	4.80331	4.72481	4.61877	4.99124	4.41689	4.4922	4.60487	4.53778	4.89422	4.79811	4.49694	4.46282	4.59778	4.55132	4.46446	4.41041	4.68101	4.69488	4.58799	4.49433	4.91931	4.89002	4.59065	4.82504	4.9878	4.5738	4.91132	4.65894	4.7208	4.72705	4.78051	5.26499	4.81458	4.63	4.79148	4.62019	4.89345	4.70969	4.75038	4.67677	4.76745	4.85998	4.99043	4.87335	5.07821	5.0896	4.89837	4.98716
8017488	6.2034	6.22248	6.22555	6.02154	6.24564	6.03463	6.11708	6.0066	6.05375	6.28294	6.19805	6.30991	6.03346	5.79513	5.90685	6.13701	6.21279	6.07577	5.99247	5.78948	5.96125	6.09135	6.01976	5.85594	5.70774	6.09525	5.85166	6.28387	6.01125	6.04157	6.10661	6.02619	6.70458	6.10376	5.75687	5.67317	6.07727	6.11035	5.69822	5.92216	5.91242	6.40772	6.35545	6.6396	6.90573	6.7672	6.14005	6.12487	6.54016
8017499	6.46885	6.29225	6.35182	6.18451	6.3397	6.00919	6.26413	6.25818	6.2682	6.80973	6.48153	6.21138	6.01174	6.31478	6.31165	6.28194	6.62314	6.23885	6.29831	6.14154	6.0217	6.39965	6.39485	6.0758	6.52168	6.38965	6.14134	6.23516	6.1391	6.35501	6.44876	6.08522	7.32003	6.52886	6.32141	6.33879	6.31712	6.26224	6.13482	6.23449	6.29157	6.85849	6.84763	6.88331	7.18246	7.00366	6.79046	6.40526	6.83504
8017505	4.99491	4.93342	4.91063	4.86664	4.87296	4.78563	4.86412	4.5934	4.73396	5.09082	5.31572	4.80324	4.71984	4.85297	4.81716	4.89419	4.2532	4.8478	4.80011	4.65775	4.86667	4.67166	4.75806	4.70777	4.84364	5.28209	4.7432	4.71804	4.70442	4.85285	4.90189	4.86379	5.31769	5.13536	4.88143	4.71246	4.66239	4.84943	4.96308	4.74705	4.81981	5.64977	5.10997	5.49025	5.59235	5.58209	5.01359	5.37432	5.09369
8017511	6.85544	6.76339	6.78892	6.6832	6.80633	6.84708	6.68186	6.38867	6.50326	7.17861	7.07632	6.81577	6.69392	6.70056	6.54259	6.73065	6.78202	6.6935	6.49359	6.73761	6.67652	6.79441	6.92677	6.60154	6.79552	6.85114	6.34414	6.79952	6.75599	6.8063	6.74469	6.91796	7.65115	6.74841	6.37316	6.30127	6.76061	6.83498	6.69609	6.6656	6.80314	6.94096	7.17489	7.53569	7.73412	7.11281	7.13862	7.16581	6.97703
8017521	6.31686	6.21678	6.33162	5.84941	6.34271	6.32315	6.34058	6.4026	6.72276	6.59326	6.72709	6.53969	6.28623	6.33542	6.96419	6.41136	6.58344	6.36608	6.72459	6.27384	6.70936	6.4739	6.50729	6.22714	6.31082	6.52224	6.31482	6.68734	6.36267	6.44694	6.73588	6.38845	6.71106	6.50315	6.18868	6.00867	6.3607	6.38282	6.48399	6.54656	6.60638	6.7094	6.4301	6.65208	6.84281	6.74458	6.99753	6.43819	6.56586
8017547	7.9326	7.68046	7.4767	7.78385	7.40428	7.89617	8.11493	7.87052	8.03059	8.0915	8.59451	8.15053	8.30639	8.79597	8.23263	7.83247	8.10299	8.38487	7.57033	8.41991	8.34899	8.19485	8.29748	8.28734	8.22283	8.53672	8.57583	7.98123	8.21438	8.29082	8.89054	8.20119	8.53262	8.60342	7.90341	8.85434	8.25835	8.33297	7.58516	8.67307	8.2618	8.38337	8.73709	8.4755	8.33485	8.19701	8.55662	8.76045	7.86393
8017555	8.56953	8.49859	8.48674	8.56553	8.60312	8.55015	8.12531	9.41662	8.67041	8.82062	8.24132	8.68262	8.69022	8.52966	8.53463	8.87549	8.76872	8.75845	8.41513	8.32409	8.52508	8.79333	8.82889	8.8018	8.50884	8.70809	8.95338	8.72427	8.52885	8.81779	8.77733	8.46759	8.44499	8.76308	8.70444	8.6578	8.61951	9.12123	8.72457	8.45648	8.81733	8.63848	8.60419	8.57339	8.9277	8.77141	8.98254	8.41532	9.31249
8017582	8.70029	8.55252	8.61678	8.92599	8.77419	8.85537	8.13329	8.73138	8.482	8.4981	8.3656	9.18767	8.78588	8.82482	8.53892	8.95758	8.6217	8.95035	8.58825	8.5387	8.12518	8.74485	8.52973	9.00789	8.68474	8.96181	8.89237	8.71395	8.85114	8.97167	9.05492	8.81505	7.56826	8.74598	8.53041	9.18041	8.50221	9.08348	8.95951	8.79946	8.55532	8.70251	8.36025	8.54924	7.66899	8.71526	7.93118	8.64785	8.01342
8017597	4.51513	4.50527	4.58218	4.26186	4.48307	4.57256	5.95253	4.40683	4.18299	4.35123	4.25341	4.22064	4.17391	4.11966	4.70574	4.33	4.3552	4.38982	4.98895	4.90957	8.13328	4.25492	4.58001	4.25706	4.54792	4.28948	4.728	4.42483	4.54129	4.21852	4.25497	4.49127	4.65933	4.25127	4.41334	4.58077	4.39768	4.388	8.59029	4.35437	6.27509	4.4205	4.46027	4.78067	9.13809	4.39133	4.3104	4.55216	5.12096
8017599	9.03476	8.92906	8.40757	8.8298	8.53903	9.83458	10.1913	9.16351	9.92865	9.25154	10.5541	9.00515	9.92884	10.3901	10.0459	9.17356	9.8367	10.207	9.48712	10.5864	10.3627	8.69239	9.43602	9.57381	10.7898	9.84662	10.6488	9.44825	10.0605	9.22257	10.7663	9.43145	9.90581	9.85959	10.4543	9.75324	9.88332	9.49563	9.64856	10.1194	10.0581	9.71036	11.3606	9.11227	9.86174	8.83397	10.532	10.4773	9.88749
8017619	3.41736	3.64314	3.40254	3.56428	3.45788	3.70796	3.80874	3.46075	3.68414	3.7465	3.72906	3.28458	3.59987	3.45885	3.61733	3.63576	4.06442	3.99451	3.5563	4.60991	3.91342	3.29768	3.48113	3.97951	4.35066	3.73179	4.10538	3.62915	4.11607	3.51171	4.64231	3.73374	3.6319	3.64528	4.38356	3.59536	3.65902	3.59199	3.78284	4.03357	3.89494	3.74577	3.9664	3.54308	3.75682	3.45325	3.97036	3.8323	3.65973
8017621	6.47866	6.65221	6.5051	7.10949	6.83586	6.62154	6.64951	6.7378	6.62317	6.24022	6.10126	6.34839	6.6296	6.0294	6.65134	6.48498	7.02821	6.30025	6.71301	6.47151	6.75311	6.46643	6.57747	6.71986	6.70549	6.61863	7.24082	6.54685	6.65625	6.49293	7.10624	6.58534	6.43438	6.42705	6.97163	7.34525	6.50448	6.38997	7.51269	6.46536	6.6813	6.38442	6.3828	6.07958	6.10132	6.59671	6.89385	6.4178	6.70861
8017634	10.1693	9.80377	9.61038	9.82965	9.61569	10.4004	10.2077	10.1352	10.2493	9.78735	9.93094	10.0276	10.3583	10.3482	10.1917	10.2252	10.3006	10.0554	10.059	9.9812	10.0861	9.73827	9.79769	10.142	10.2206	9.95274	10.3537	10.5192	10.2803	9.93906	10.2494	10.2764	10.201	9.98033	10.4752	9.87814	10.1271	10.3195	9.7605	10.233	10.2634	9.98021	10.406	9.64933	9.7414	9.79844	9.91696	10.2743	10.5267
8017651	7.59231	7.64511	7.18789	7.71252	7.69502	8.2644	8.45772	7.93797	7.96438	7.63479	8.23171	7.85955	8.39169	8.27891	7.79439	7.8057	8.40621	8.54784	8.20868	8.48053	8.34222	7.57878	8.04722	8.08841	8.13022	7.73372	8.57043	7.95495	7.79012	7.71829	8.82156	7.98066	8.75736	7.9102	9.00798	8.4612	8.06637	7.79127	7.30017	8.23808	8.40323	7.80489	8.72848	7.24586	7.87368	7.21281	9.02488	8.19517	8.59402
8017671	8.02576	7.8584	8.00352	8.05176	7.8561	7.87875	7.99021	7.86006	7.78625	8.30421	8.08348	7.63392	7.9759	7.7798	7.46949	7.97429	8.27369	7.85134	7.58188	8.02983	7.51475	7.63858	8.1222	7.93415	8.10944	8.07459	7.94728	8.23764	8.04421	8.02694	8.41924	8.31753	8.87001	7.99529	8.48848	7.82126	8.04977	8.23924	7.66939	7.99719	8.17179	8.5348	8.12038	8.64037	8.7315	8.40283	8.65718	8.33526	8.73662
8017675	9.11663	8.96623	8.98111	9.17199	8.83882	9.40347	9.19322	9.7491	9.12855	9.18965	9.21959	9.45637	9.3917	9.20478	9.09362	9.46789	9.97931	9.32776	9.22135	9.53665	9.45387	9.20053	9.45564	9.34709	9.50618	9.53377	9.63187	9.519	9.19466	9.19708	9.63796	9.3946	9.64835	9.32254	9.62247	9.07281	9.46097	9.46634	9.12574	9.36002	9.47943	9.30382	9.3226	9.26852	9.2129	9.31536	9.83829	9.52572	10.0576
8017688	8.83665	8.83091	8.52997	9.08466	8.36476	8.99555	8.78456	9.05454	8.52489	7.64044	8.39715	8.26723	8.77335	8.61597	8.05143	9.20644	9.77246	8.86447	8.65957	9.50221	9.07912	7.93891	8.38817	9.18282	9.00988	9.00598	9.38316	9.0806	8.98012	8.80703	8.72324	9.1338	8.57048	8.76887	9.3859	9.02869	8.72647	8.36002	8.23845	8.88171	8.56382	7.96833	8.7741	8.06442	7.59157	7.77402	9.06093	8.91112	8.92862
8017702	4.76595	4.95868	4.68082	4.62368	4.77527	4.67637	4.98723	4.43997	4.53483	5.42391	5.5426	4.84632	4.47264	4.9371	4.50931	5.19884	5.45045	4.72586	4.7927	4.91958	4.94694	4.83859	5.12212	4.51899	5.13574	5.26195	4.95859	4.87445	4.76517	5.19042	5.03558	4.75369	5.95776	4.7193	5.3599	4.66805	4.65633	4.56631	4.57378	4.76801	4.62721	5.63133	5.42123	5.70686	5.39219	5.52698	5.56167	5.18239	5.85717
8017704	7.05812	7.2566	6.50283	7.14447	7.34864	7.3011	6.90384	6.85476	7.43745	5.8973	6.54523	6.77743	7.25855	7.41842	7.31409	6.78095	7.8108	7.16556	7.54828	7.58042	7.04959	7.27938	6.98671	7.43483	7.17957	6.74631	7.6389	6.3923	6.78182	7.37524	7.93609	7.42633	6.26489	6.98655	7.26688	6.94851	6.67637	6.96412	6.97638	7.02423	6.9111	5.98678	6.48935	5.3393	5.25159	6.61172	7.14084	6.91603	5.69419
8017711	8.55152	8.47394	8.23265	8.3261	8.66973	8.84614	9.04523	8.50954	8.64666	8.57948	8.84422	8.66456	9.07926	9.08516	8.94204	8.53984	8.87255	8.94589	9.38843	8.7968	9.07033	8.53031	8.69906	8.61872	9.05601	8.64473	9.51522	8.50121	8.77399	8.57837	9.49062	8.60047	9.06894	8.61341	9.44073	9.08554	8.78428	8.95951	9.11907	8.97503	9.00627	8.1718	8.64758	8.43102	8.46028	8.23988	8.91087	8.9723	9.41577
8017718	6.73483	6.59076	6.7155	6.69327	6.70893	6.99952	8.54583	6.86313	6.70933	6.78755	6.78069	6.85562	8.44531	6.92451	7.5879	6.7456	6.65513	6.6446	7.85903	7.01382	8.2837	6.77892	6.95802	6.4604	6.46875	6.74939	6.29187	6.73621	6.73724	6.61453	8.01832	6.77371	7.17894	6.73198	6.75527	7.17627	6.92485	6.55643	7.98985	6.63328	8.39961	7.03281	7.38488	6.92965	8.98423	6.93687	9.48028	6.8217	9.35577
8017736	5.10047	5.45089	4.92181	5.03399	5.42248	5.77839	6.1469	5.65453	5.88225	5.15527	5.66389	5.47218	5.85194	5.81952	5.53806	5.55834	5.88933	6.02886	5.67666	6.29472	5.89857	5.32068	5.63414	5.57547	6.00246	5.60829	5.70618	5.68142	5.61924	5.38673	5.52379	5.59655	5.30431	5.44044	6.00344	5.78021	5.64787	5.63141	5.12296	5.95655	5.66299	5.16686	5.98208	4.83269	5.15445	5.10649	5.56816	5.71478	5.38213
8017766	13.2345	13.314	13.2839	13.3337	13.2768	13.317	12.8635	12.9778	13.0403	12.9288	12.8504	12.9761	12.9921	12.9379	13.046	13.2158	13.0681	13.0814	13.0352	13.1016	13.0812	13.2952	13.2095	13.2037	13.079	13.0772	12.6054	13.0812	13.1252	13.1303	13.1507	13.2569	10.7914	13.113	11.9329	9.43236	13.0243	13.0093	12.7687	13.0941	12.9865	12.9936	12.5817	12.6904	12.4811	12.7525	12.7406	12.771	11.751
8017776	9.73549	9.97232	9.94945	10.1275	10.0312	9.8317	9.35088	9.94142	9.76802	9.46479	9.1996	9.57724	9.81912	9.34213	9.41397	9.90165	9.79084	9.63041	9.52392	9.80041	9.66619	9.61918	9.77868	9.85438	9.76706	9.72816	9.7126	9.51935	9.57272	9.87653	9.87854	9.8667	9.0146	9.79518	9.79337	9.92594	9.77236	9.41225	9.43218	9.81225	9.51819	9.38104	9.64339	9.22065	8.63807	9.25653	9.5322	9.64205	9.10562
8017810	8.17502	7.94538	7.86706	8.29795	8.05424	8.0419	7.85797	7.72261	8.13355	7.37449	7.65347	8.01305	8.21801	7.99029	8.40075	7.81987	7.78	7.76338	8.20494	7.66158	8.12265	7.91444	7.73217	7.95704	7.92036	7.70278	7.95257	7.92934	8.05549	7.9935	8.05882	7.88124	7.19119	7.76153	7.81113	7.6115	7.74525	7.83764	7.75345	7.70177	7.84991	7.47765	7.26621	7.25941	7.48919	7.30676	7.84435	7.52954	7.68917
8017825	5.29586	5.51518	5.3124	4.9836	5.02646	5.14065	5.38251	4.44736	4.64888	5.23665	4.86209	4.82593	4.39119	4.3994	4.73698	4.57572	5.06258	4.78161	4.82546	4.8417	4.78774	4.90458	4.61263	4.72571	4.8996	4.95374	5.01295	5.28061	5.15374	4.76061	4.70943	4.69271	4.96764	4.81103	4.87227	5.43622	4.84577	4.6516	4.6192	4.80753	5.27259	5.18399	4.84869	5.56469	5.16429	5.51815	5.35866	4.71461	5.56127
8017827	3.68675	4.0051	3.86654	4.14895	3.69266	3.9082	3.72605	4.76281	4.59201	4.21141	4.22927	4.48829	4.15644	4.24347	4.1878	4.48177	4.68104	3.93364	4.10673	3.97146	4.60877	4.02104	4.11003	4.12229	3.79854	4.00286	3.87025	3.91791	3.68792	3.77592	3.79338	4.11831	3.92204	4.07444	3.90324	3.86903	3.8586	4.37895	4.02808	3.9253	4.00146	4.0022	4.279	3.93873	4.4258	4.08784	4.00047	3.95466	3.87414
8017829	4.6466	4.90008	4.7266	4.84201	4.78457	4.92629	4.78809	4.73398	4.7957	5.17334	4.67214	5.1087	4.92201	4.62618	4.55539	4.63446	4.66772	4.52214	4.45857	4.74153	4.91142	4.79675	4.77731	4.79829	4.67899	4.91258	4.74866	4.9931	4.8784	4.77571	4.7835	4.53633	5.11261	4.74116	4.82176	4.74376	4.62605	4.83875	4.58685	4.61171	4.89452	4.603	4.84598	4.93731	4.9098	5.11168	4.63819	4.71968	4.87702
8017831	6.27769	6.33894	6.30446	6.33067	6.69669	6.50169	6.40036	6.73713	6.92445	6.56669	6.42532	6.44268	6.46466	6.56596	6.79329	6.31839	6.68858	6.54054	7.00116	6.4256	6.55639	6.57467	6.26657	6.49378	6.68749	6.45043	7.13163	6.08809	6.57732	6.57578	7.10575	6.54654	6.80025	6.25284	6.45854	6.49326	6.61514	6.20241	6.97649	6.69123	6.75412	6.71522	6.54064	6.47717	6.43556	6.7252	6.86204	6.4045	7.23534
8017840	6.7247	6.77456	6.55841	6.97009	6.54138	6.79478	6.59151	6.62558	6.3219	5.81644	6.0483	6.11682	6.51989	6.42082	6.24647	6.62958	6.69909	6.36886	6.47464	6.88462	6.54451	6.15542	6.22883	6.90829	6.66537	6.46385	7.03513	6.68444	6.64969	6.56517	6.46001	6.87947	6.25991	6.38824	6.87569	6.67243	6.46577	6.08445	6.35069	6.77816	6.34873	5.77977	6.34103	5.97651	6.05372	6.01353	6.29039	6.10661	5.93594
8017843	5.31061	5.36364	5.2077	5.21888	5.54861	5.74434	5.52902	5.58707	5.34792	5.75544	5.86579	5.46057	5.97715	5.88493	5.4372	5.1869	6.02057	5.85328	5.28984	5.20119	5.40906	5.25371	5.32958	5.4758	5.75211	5.27974	7.08697	5.39151	5.60244	5.31447	5.82116	5.99369	5.77699	5.47686	5.28687	5.07104	5.61674	5.76925	5.55823	5.30813	5.18846	5.2331	5.68904	5.43654	5.76955	5.15099	5.52009	6.15963	5.37729
8017850	8.89888	8.73968	8.56535	8.83407	8.70459	9.60986	9.22594	9.11591	9.21883	9.63943	9.46951	9.75656	9.41044	9.88308	9.26604	9.59383	9.11286	9.55087	9.37191	9.06343	9.29601	9.36874	9.27319	9.23244	9.41575	9.67008	9.95462	9.79238	9.45039	9.31132	9.11241	9.57709	9.76822	9.36362	9.21705	8.41097	9.61813	10.2066	9.89522	9.75931	9.85669	9.37186	9.51223	9.41443	9.38912	9.47309	9.79594	9.76588	9.83584
8017867	9.21085	8.95535	9.22778	9.23868	9.20828	9.15951	8.44934	10.0519	9.4928	9.09508	8.86366	8.60626	8.68112	8.75606	8.60564	9.55693	10.0376	9.21297	8.82101	8.51587	9.28556	9.14446	9.17978	9.18057	9.4936	9.51042	8.76853	9.69132	9.48578	9.29813	9.43063	9.44134	7.52275	8.91941	9.39782	7.55563	9.25312	9.89706	9.11346	9.14106	9.6292	8.81033	8.08303	8.4182	8.81848	9.13537	9.61327	9.1653	8.24927
8017885	9.8746	10.1497	9.77558	9.8081	9.84633	9.63347	9.42202	9.88343	8.45451	9.41073	7.74222	9.19275	9.62523	9.53544	9.33164	9.77836	9.80796	9.22657	9.24622	9.72609	7.691	9.94979	9.91622	9.69386	8.68305	9.70129	4.79747	9.80743	9.58226	9.69274	9.89291	9.85607	5.88379	9.23702	4.70067	4.96109	9.14575	9.31525	7.30389	9.47873	8.89773	9.0273	8.58182	8.73396	7.89246	8.83714	9.81095	8.93758	8.54859
8017927	9.07937	9.6178	9.10424	9.86134	9.48502	9.34633	8.80129	9.6877	9.06991	9.05192	7.79684	8.74082	9.68024	8.83466	8.1007	9.50125	9.45864	9.23106	7.44462	9.5865	8.98986	9.22584	9.85807	9.2988	9.26734	9.45209	5.76032	9.55183	9.14876	9.69501	9.87415	9.33235	6.92779	9.7603	6.23329	6.25641	9.09746	8.88776	6.0396	9.12249	8.22938	9.13639	8.90333	8.53837	8.86345	8.21444	7.44803	9.14338	6.17588
8017964	11.1005	11.1152	11.2005	11.2517	11.1123	10.7303	10.9613	11.0807	10.7012	10.598	9.48544	10.7164	11.1696	10.3969	10.2085	10.9212	10.9641	10.638	10.8691	10.8954	11.0297	10.8875	11.1916	10.9234	11.1622	10.9654	7.99071	10.5196	10.7578	10.7936	11.1473	10.8554	7.39287	10.7993	8.14372	6.68636	10.755	10.3158	10.045	10.5902	10.214	10.4388	10.1797	9.94058	10.2672	10.5196	11.1994	10.2757	6.92293
8018006	6.61553	7.69687	7.791	6.65507	7.70745	7.79358	6.23354	7.76285	7.05419	7.54727	6.03762	6.9491	7.24938	5.98902	5.83766	7.70629	8.27504	7.60348	6.03676	8.17093	6.40288	7.38764	8.1016	7.65208	8.1974	6.4826	4.83354	6.3968	6.58819	6.26552	6.0064	7.48531	5.48197	7.76018	5.17102	6.1194	6.49779	6.48868	4.61578	7.46913	6.73822	7.11489	7.01671	5.79381	5.75377	6.681	5.25013	6.66952	5.55324
8018038	8.86858	9.01765	8.89359	9.16541	8.95577	8.8173	7.83649	9.1677	9.04886	8.29239	7.50968	8.16699	8.45873	8.23626	8.39412	8.68309	8.75934	8.40903	8.76793	8.54238	8.69769	8.81459	8.75456	8.98302	9.09267	8.57196	8.73345	8.46231	8.92551	8.97248	8.9459	8.57594	6.15985	8.61972	7.97399	7.98434	8.13484	8.10334	7.56027	8.37358	8.59708	8.1484	7.80408	7.58713	7.44039	8.46742	7.79259	8.29305	7.5386
8018078	3.17891	3.24809	3.22458	3.30233	3.26008	3.09062	3.13577	3.35375	3.29682	3.38862	3.39688	3.35714	3.13355	3.07838	3.13947	3.28666	3.3258	3.23218	3.06628	3.13348	3.27691	3.25322	3.22144	3.11971	3.15033	3.25119	3.09273	3.19996	3.13437	3.07353	3.19529	3.13922	3.22909	3.20034	3.11314	3.22686	3.19935	3.15109	3.15815	3.19105	3.25672	3.2326	3.20309	3.35615	3.24118	3.29299	3.19662	3.09716	3.28758
8018082	9.02337	9.18211	9.0379	9.25754	9.25727	9.02089	8.62175	8.71698	9.12869	9.11965	8.3102	9.25682	8.87546	8.79559	8.14901	8.93365	8.7445	8.79128	8.23821	8.62378	8.22808	8.98598	8.70037	9.30228	8.93765	8.66395	8.38685	8.79274	8.86766	8.78473	9.22013	8.87548	8.00601	8.84255	8.38837	9.05624	8.57719	8.93912	8.26848	8.79597	8.88634	9.01987	7.90412	8.74775	8.91402	8.88475	8.4322	8.85721	9.34157
8018093	4.9372	5.07811	5.04908	4.91716	5.07279	4.91655	5.04677	5.63923	4.99635	5.00975	4.97876	4.999	4.9643	4.93521	5.00542	4.89975	5.43987	4.96098	5.08491	4.88948	5.25502	5.2219	5.10292	5.17023	5.20602	5.0336	5.53572	5.1143	4.84571	5.10613	5.15711	5.21687	5.04632	5.0384	5.22136	5.13576	5.02026	5.0002	5.31531	5.00593	4.86668	5.02114	5.00984	5.1129	5.09476	4.88974	5.24391	4.82278	5.27403
8018095	3.64308	3.76964	3.85391	4.49558	4.083	3.86306	3.50097	3.91617	4.15307	3.49189	3.51092	3.57952	3.79276	3.60145	3.5497	3.72269	4.23394	3.79361	3.66276	3.61363	3.66341	3.41803	3.52256	4.18005	3.95077	3.55664	3.88241	3.52816	3.54525	3.89788	3.71076	3.76577	3.31399	3.85564	3.80717	4.23944	3.65566	3.60016	4.00157	3.7023	3.6063	3.32344	3.35805	3.26398	3.39457	3.3253	3.21118	3.63345	3.22311
8018097	8.59209	8.50715	8.47329	8.54989	8.55477	8.44381	8.65961	8.72162	8.89088	8.25935	8.74194	8.67273	8.9057	8.87016	9.00768	8.68393	8.86832	8.7336	8.91993	8.78942	8.81462	8.60442	8.67964	8.64665	8.82826	8.59757	9.1954	8.48437	8.69427	8.65929	9.10524	8.6566	8.807	8.68649	9.31933	8.96525	8.73699	8.79739	8.98141	8.76647	8.67503	8.59701	8.54157	8.63571	8.67622	8.2152	8.97221	8.83104	9.45931
8018102	4.95368	4.78151	4.67405	4.68563	4.9617	4.97764	4.87348	4.91135	5.04765	5.12861	5.00121	4.85121	4.81599	4.68085	4.57645	4.94564	5.03689	4.56906	5.05004	4.54873	4.8993	4.9311	4.91579	4.69896	4.60841	4.81193	4.79035	4.77728	4.83046	4.84211	4.72642	4.59367	5.76312	4.7718	4.82123	5.7641	4.71772	4.85865	5.05137	4.54484	4.6113	5.3211	5.11199	5.01914	5.64475	5.47277	5.40596	4.99848	5.05609
8018107	7.59093	7.64186	7.61986	7.72085	7.49914	7.40936	7.69871	7.54412	7.55682	7.54035	7.51102	7.78943	7.7778	7.35924	8.08845	7.54082	7.36885	7.58313	7.93464	7.38927	7.7652	7.63087	7.7734	7.54217	7.36222	7.60708	7.38951	7.54134	7.28269	7.64374	8.30435	7.63221	7.73079	7.5372	7.98665	8.66686	7.39919	7.65935	7.46459	7.47386	7.58774	7.83714	7.62123	7.6109	8.24777	7.84705	8.1215	7.52522	8.12137
8018114	5.75713	5.93234	5.94506	5.71338	5.79006	5.8887	6.45323	5.78626	5.61481	6.23204	6.08799	6.02131	5.62542	5.89492	5.5997	5.89589	5.89048	5.67074	5.68226	5.75359	5.54011	6.01059	5.94873	5.88178	5.79123	5.95113	5.53579	5.9144	5.71804	5.92178	5.73897	5.79082	6.77791	5.89332	5.88886	5.51644	5.69881	6.10165	5.56913	5.87436	5.5585	6.29241	6.09936	6.26588	6.27966	6.11741	5.79246	5.89251	6.66338
8018156	4.61359	4.74262	4.85923	4.57715	4.68182	4.49566	4.52631	4.37895	4.60569	5.11864	4.75696	4.37426	4.43877	4.43081	4.5086	4.74231	4.68997	4.4283	4.36218	4.36772	4.7408	4.49842	4.3812	4.27418	4.55227	4.69384	4.37444	4.4404	4.59638	4.30482	4.47402	4.25103	5.22085	4.37883	4.3045	4.34776	4.6218	4.46821	4.49737	4.44539	4.56634	5.02209	4.63638	4.89319	5.04301	5.08578	4.86401	4.74614	4.73343
8018164	6.26363	6.28668	6.37445	6.17167	6.41169	6.14791	5.97562	6.24101	6.07973	6.47349	6.19212	6.30816	6.03896	6.25712	6.13777	6.13214	5.89517	5.99951	6.01978	6.09489	5.50715	6.16911	6.39076	5.99425	6.25192	6.146	6.16918	6.57364	6.09924	6.15996	6.23637	6.02337	7.05354	6.24843	6.06341	6.0828	6.35109	6.20403	6.06939	6.13002	6.22024	6.56327	6.51144	6.87689	6.68882	6.87994	6.33746	6.30945	6.6441
8018169	5.27824	5.14391	5.40512	5.08162	5.09972	5.40644	5.16861	5.24739	5.18435	5.64455	5.45015	5.44502	5.10603	5.28664	5.14247	5.40219	5.32588	5.4911	5.25502	5.14478	5.12851	5.46626	5.30934	5.24405	5.2721	5.51275	5.87203	5.36389	5.33714	5.38851	5.35896	5.20471	6.02229	5.31391	5.31003	5.21863	5.34756	5.45512	5.22142	5.30242	5.25105	5.64005	5.62483	5.76363	5.90514	5.70756	5.67051	5.73048	5.99179
8018177	7.24294	7.13128	7.19798	7.02641	6.90843	7.26744	6.94649	6.98514	7.27151	7.26982	7.11448	7.21308	7.26355	7.21962	7.1834	7.13188	7.07315	7.24942	6.91069	7.07307	7.1027	7.43789	7.50051	7.3031	7.09742	7.27662	8.00916	7.32807	7.33533	7.55514	7.46202	7.24763	7.58781	7.41303	7.25027	6.48822	7.47174	7.44866	6.85959	7.34696	7.2542	7.34063	7.57299	7.73411	7.29518	7.44408	7.26698	7.61632	7.44967
8018184	4.87838	5.01232	5.00794	4.71847	4.86779	4.75596	4.96361	4.76243	4.63851	5.61289	5.43866	4.94636	4.51116	4.72827	4.83566	4.87795	4.82737	4.64631	4.73355	4.61022	4.54409	4.93854	4.98209	4.65222	4.7608	5.04606	4.83333	5.11276	4.80195	4.87067	5.21942	4.79895	5.71308	4.9632	5.17746	4.94724	4.80208	4.77428	4.78684	4.75806	4.91919	5.36955	5.29161	5.69887	5.68108	5.40795	5.17939	5.1912	5.27057
8018189	6.61432	6.45745	6.50889	6.3334	6.75182	6.49542	6.67557	6.50713	6.41912	6.77688	6.44538	6.52307	6.44878	6.37791	6.32739	6.25928	6.32139	6.37493	6.41624	6.22147	6.38136	6.95546	6.68263	6.35139	6.34515	6.66318	6.59424	6.7632	6.71709	6.68344	6.97147	6.49632	7.25604	6.76244	6.43724	5.95578	6.56668	6.75385	6.23536	6.42745	6.56165	7.01068	7.00161	7.07883	7.20511	6.82622	7.03712	6.93427	7.03771
8018196	6.01041	6.08975	6.17142	6.0973	5.95643	6.33042	6.25128	6.03717	6.55493	6.34394	6.57587	6.45456	6.29299	6.52204	6.68782	6.19164	6.22888	6.78858	6.19954	6.25682	6.31837	6.57497	6.44694	6.23996	6.28562	6.14303	6.47748	6.04104	6.03018	6.35393	6.64549	6.2729	6.99772	6.46755	6.65935	5.72545	6.62287	6.29531	6.16134	6.22826	6.25824	6.32522	6.59848	6.71764	6.79107	6.2551	6.49865	6.64664	6.64558
8018209	7.39495	7.09421	7.24318	7.34907	7.22789	7.26107	7.28051	7.65245	7.50712	7.2617	7.17774	7.14802	7.13622	7.05132	7.31238	7.31881	7.55116	7.01374	7.11026	6.77072	7.30487	7.04726	6.93582	6.9978	7.15798	7.02301	7.14762	7.41571	7.26211	7.02099	7.63631	6.95159	7.59517	6.93364	7.16266	7.50948	7.08149	7.30869	7.72906	6.80498	7.32771	7.07475	7.06693	7.16135	7.09801	7.09569	7.40757	7.10007	8.02448
8018220	6.08678	6.16244	6.19749	6.11667	6.15178	6.14347	5.98225	6.13734	5.693	6.62209	6.45924	6.28905	6.05471	6.21764	6.37424	6.12399	6.18974	6.08047	6.16918	6.09376	5.98014	6.37723	6.3325	5.95678	6.1388	6.48614	5.97649	6.25825	6.1014	6.16875	6.335	6.15768	6.8215	6.32549	6.17616	5.94957	6.12261	6.18949	6.03282	6.15681	6.27377	6.46477	6.44228	6.85855	6.6058	6.67193	6.59229	6.23073	6.92535
8018236	7.13293	7.22626	7.14581	6.8968	7.08709	7.30887	7.13949	7.28728	7.50803	7.57781	7.51303	7.61008	7.33375	7.2636	7.07898	7.10259	7.00301	7.43405	7.12456	7.2268	7.87965	7.33735	7.17569	7.20058	7.13499	7.26796	7.69206	7.37709	7.11417	7.47208	7.38887	7.31428	7.38753	7.24596	6.99447	6.70051	7.38802	7.35504	7.0358	7.2486	7.66183	7.66522	7.1154	7.42944	7.8286	7.64537	7.612	7.33143	7.4858
8018251	6.57732	6.87298	7.02232	6.7876	6.94148	6.33753	6.32554	6.70276	6.8573	7.18416	6.65982	6.88978	6.68016	6.5403	6.27519	6.86297	6.61238	6.52084	6.58447	6.27245	6.87891	6.81541	6.98617	6.54167	6.63282	6.76223	6.76518	6.74919	6.38802	6.99105	7.61874	6.73663	7.39019	6.67558	6.25939	6.28645	7.03233	6.66727	6.39269	6.57292	6.59436	7.08039	6.77239	7.27815	7.87518	7.11234	6.88442	6.76121	7.19077
8018258	6.38935	6.3411	6.49599	6.24398	6.42809	6.2067	6.25171	6.42726	6.16183	7.07218	6.52988	6.56705	6.3331	6.3216	6.28821	6.34649	5.97206	6.19964	6.1668	6.04714	5.87022	6.67471	6.45263	6.13521	6.22096	6.21761	6.09962	6.58877	6.24486	6.40066	6.50115	6.12793	7.05127	6.45191	6.00163	5.96879	6.22271	6.39856	6.04961	6.15052	6.19584	6.7878	6.53853	7.09205	7.08549	7.05587	6.65463	6.28031	6.89491
8018264	7.30823	7.21917	7.0602	7.12638	7.1118	7.02784	6.86766	7.48851	6.77888	7.45008	7.62581	7.43615	7.16548	7.66205	6.71531	7.22838	6.90471	7.73252	6.60547	8.74163	6.83046	7.36614	7.38473	7.13158	7.00701	7.30616	6.43388	7.07072	6.85572	7.09639	7.26501	7.14314	8.28172	7.34626	8.67119	7.65699	7.42091	8.01105	6.84535	7.58182	7.1625	7.71948	7.92404	7.58837	7.17795	7.44505	7.20536	7.54324	7.38911
8018288	10.4805	10.4858	10.5203	10.4109	10.4326	10.3676	10.2722	9.95194	10.5289	10.1889	10.0833	10.394	10.3501	10.484	10.6805	10.2643	10.2561	10.1518	10.4516	9.96159	10.3271	10.248	10.1222	10.4321	10.4306	10.2623	10.5007	10.1628	10.4046	10.2744	10.5377	10.4651	10.0183	10.3091	10.5771	10.1048	10.3674	10.1308	10.4048	10.3851	10.5767	10.205	10.0009	9.81261	10.6371	10.1267	10.4216	10.1263	10.7676
8018295	3.57298	3.67106	3.65276	3.65883	3.63163	3.60107	3.62243	3.90817	3.53557	3.89274	3.67486	3.93662	3.64301	3.77575	3.64907	3.70551	3.82828	3.57793	3.61176	3.66167	3.55417	3.81561	3.56583	3.51335	3.73912	3.69974	3.56732	3.58619	3.51914	3.4828	3.5966	3.62236	4.05101	3.72846	3.58768	3.65526	3.58477	3.63183	3.6682	3.73464	3.64025	3.77233	3.81232	3.98098	3.9171	3.92798	3.57849	3.6321	4.05583
8018297	7.32598	7.31491	7.47519	7.17342	7.35434	7.1553	7.32639	7.56219	7.47447	7.58866	7.67223	7.5808	7.31797	7.62417	7.4862	7.33761	7.43435	7.14612	7.01956	7.10394	7.37419	7.48075	7.29108	7.31994	7.19028	7.34508	7.12873	7.34541	7.06726	7.13526	7.50078	7.19271	7.70747	7.28236	7.5391	7.17148	7.23598	7.39439	7.41849	7.21271	7.37911	7.4413	7.46747	7.56809	7.65948	7.66559	7.55121	7.47457	8.00513
8018305	7.15304	7.05143	6.88468	6.80499	6.97026	7.42313	7.68349	7.24432	8.07766	7.42002	8.46538	7.61031	7.96468	8.12436	8.08917	7.23136	7.65294	7.8593	8.18651	7.63382	7.99643	7.61324	7.52265	7.59755	7.92167	7.47291	8.48238	7.24335	7.69944	7.54522	8.33091	7.59396	8.7759	7.72382	9.75161	7.92488	7.92053	8.23058	8.487	7.7735	8.15024	7.4628	7.96858	7.5599	7.91145	7.49234	8.26991	7.87648	8.82486
8018315	10.2248	10.1253	10.2082	10.3785	10.4043	10.2596	10.3418	9.64127	10.0753	9.47427	9.66616	9.81494	10.4026	10.322	10.2266	9.87331	10.0537	10.128	10.6097	10.3421	10.0935	10.1089	10.0046	10.1759	10.5194	9.88175	10.243	9.72734	10.1595	10.2016	10.2882	10.1669	9.30915	10.0961	10.9651	10.6904	10.0896	9.67059	10.2723	10.2135	9.97218	9.46533	9.95777	8.87085	9.08539	9.1329	10.1635	9.81628	9.91952
8018324	8.07587	7.9739	7.87765	8.10159	8.0595	7.95015	8.1764	8.46516	8.37134	8.21476	8.28237	8.17571	8.19917	8.02907	8.11759	8.288	8.34791	8.30854	8.16184	8.28045	8.31955	8.11522	8.11533	8.15946	8.1431	8.0861	8.2458	8.02544	8.01329	7.96647	8.79272	8.174	8.27897	8.16483	8.52276	8.44064	8.10707	8.11487	8.46881	8.06705	8.29463	8.31035	8.17876	8.23483	8.23125	8.12777	8.53009	8.27746	8.90283
8018343	6.87931	6.98686	6.66976	6.81716	6.94904	7.35298	6.81436	6.60676	7.73989	7.26254	7.69142	7.29171	7.38161	7.54153	8.1068	7.06896	7.39317	7.47268	7.71727	7.159	7.43185	7.20891	7.16943	7.22951	7.58712	7.05174	7.22766	6.72978	7.23054	7.14804	8.24255	7.20054	7.28712	7.29199	7.41343	7.25016	7.37477	7.18216	6.84001	7.58798	7.85675	7.44169	7.26703	6.93332	7.42782	7.13052	8.2256	7.25324	7.69908
8018352	6.55179	5.95798	5.90887	6.06923	6.14852	6.19928	6.03781	5.96168	6.23468	6.40348	6.49255	6.38097	6.00678	6.41743	6.87249	6.0776	6.31902	6.79019	6.48885	6.12144	6.18749	6.42072	6.13668	5.98817	6.34389	5.98446	7.3548	6.35965	6.48703	6.15598	7.16688	6.19055	6.64995	6.301	6.99567	6.84991	6.54417	6.72043	6.94307	6.35123	6.54204	6.48431	6.34848	6.22069	6.52738	6.38457	6.24851	6.36476	6.94258
8018364	8.36101	8.43772	8.23123	8.46675	8.32496	8.67859	8.4209	8.30949	8.64292	8.45863	8.40317	8.5629	8.45501	8.50891	8.58818	8.34103	8.36973	8.65717	8.52807	8.40269	8.60492	8.26616	8.29171	8.43506	8.47657	8.45901	9.26012	8.42683	8.66627	8.6228	8.98886	8.50498	8.69148	8.41997	8.85252	8.37232	8.61503	8.66279	8.58455	8.27915	8.5248	8.28222	8.32924	8.42393	8.37289	8.49207	8.50039	8.73497	8.85651
8018377	5.94687	6.01216	5.81804	6.04696	5.98866	5.55656	5.63855	6.30127	6.24369	6.5779	6.15532	6.05583	5.79921	5.89769	6.16719	6.38129	6.58277	5.88248	6.0279	6.16127	6.22157	6.18853	5.93392	6.06319	5.68618	5.86364	5.4564	6.06105	5.79822	6.06867	5.68022	5.98844	6.25608	5.96109	5.35048	6.03245	5.69414	6.14072	5.95427	5.86507	5.9952	6.55585	6.18387	6.56894	6.6335	6.51502	6.12669	5.95526	6.29276
8018379	7.48562	7.70235	7.38702	7.40056	7.38917	7.23589	7.05241	7.46301	7.5371	7.69949	7.21408	7.52294	7.37347	7.36039	7.37529	7.2377	7.45023	7.74328	7.39279	7.43034	7.28744	7.62382	7.44786	7.30114	7.41745	7.38353	7.36211	7.56538	7.36251	7.5253	7.48038	7.6378	7.73035	7.5533	7.49395	7.46586	7.33004	7.45747	7.2282	7.25782	7.52581	7.89494	7.56457	7.7403	7.70684	7.69522	7.57811	7.63713	7.66483
8018400	7.25568	7.2582	7.06027	7.12747	6.93837	7.10466	7.18694	7.60668	7.51205	7.20704	7.09549	6.89415	7.32235	6.99699	7.27937	7.54173	7.52103	7.06185	7.38507	7.00875	7.44417	7.15579	7.06546	7.00922	6.89953	7.25436	7.10596	7.15228	7.07202	7.09079	7.37222	7.08344	7.43427	7.09185	7.04792	7.16739	7.26053	7.27529	7.27525	6.9135	7.27612	6.96941	7.05602	7.1414	7.22445	7.49143	7.53219	7.15987	7.72406
8018428	8.56581	9.0604	8.96646	8.96207	9.43555	8.62683	8.47206	9.03333	8.46395	8.95596	8.48197	8.66496	8.75492	8.56551	9.33188	8.28383	8.7183	8.3707	8.49811	8.2357	8.25422	8.69825	8.60246	8.5435	8.51788	8.27463	8.59276	8.04531	8.56315	8.75754	9.55818	8.41228	8.06505	8.40244	8.37756	7.78535	8.47151	8.73703	9.17016	8.17503	8.41189	8.62382	8.08637	8.82096	8.5118	8.67548	9.20193	7.9575	7.83677
8018439	9.51204	9.3605	9.20913	9.19143	9.55082	9.68512	9.16176	9.67218	9.83676	9.19196	9.266	9.3517	9.67971	9.82189	9.82262	9.76363	9.81761	9.62477	9.63143	9.65149	9.95608	9.58983	9.73398	9.76432	9.96263	9.34094	9.6139	9.03941	9.35496	9.63205	9.79066	9.50216	9.47385	9.55196	10.1039	9.68306	9.53455	9.49568	9.29275	9.4834	9.7092	9.31314	9.61154	8.93175	9.12706	9.28357	9.64784	9.48924	9.30114
8018445	5.29002	4.88943	5.33157	4.9058	5.10157	4.80309	4.82357	4.89699	4.72909	5.47932	4.97094	4.76548	4.8186	4.87215	5.07738	5.08884	5.16995	4.65305	4.98925	4.82554	4.74822	5.24316	4.99857	4.8482	5.19059	5.34002	5.14599	5.05645	5.03149	5.0126	5.24613	5.04334	5.40543	5.11044	5.11682	4.66303	4.88196	5.00868	4.92018	4.94905	4.89519	5.33033	4.89078	5.31201	5.26801	5.10754	5.31105	4.96865	5.68229
8018449	6.98083	6.98673	7.12381	6.98769	6.84651	7.1729	6.79646	7.26971	6.95774	7.10221	7.29944	7.21446	7.11311	7.27467	6.88708	7.1896	7.21505	7.07097	6.72586	7.09963	6.76121	6.98071	7.24476	6.952	7.14276	7.11329	7.24619	7.22714	7.03705	7.08262	7.06133	7.04256	7.83401	7.22154	6.85768	6.59046	7.3511	7.20178	6.49627	6.95076	6.83297	7.1964	7.49622	7.47116	7.21094	7.24098	7.08309	7.3438	7.63898
8018482	9.04321	9.18616	9.08912	9.45629	9.15163	8.93968	8.47692	9.6501	9.55202	9.40714	9.68533	9.73202	9.53142	9.21496	9.4555	9.48441	9.2902	9.47792	9.36375	9.33948	9.97787	9.31532	9.55386	9.51696	9.1773	9.72387	9.67987	8.94251	9.10686	9.65632	10.0217	9.32967	8.41312	9.58661	9.39064	8.83076	9.42902	9.79044	9.61936	9.2766	9.78577	8.99993	8.74346	8.86402	9.24955	9.07952	9.48254	9.30134	9.55988
8018494	7.73454	7.69285	7.68365	7.40015	7.41016	7.68048	7.4848	7.96076	7.92845	7.95104	8.38074	8.00767	7.66991	7.94199	7.61623	7.69981	7.79991	8.10107	8.08651	7.67088	8.11079	7.77818	7.96071	7.74818	7.93142	7.91288	8.35458	8.27893	8.08266	7.98636	8.04138	7.71487	8.80354	8.1074	8.45518	8.78152	8.03304	8.13777	7.63556	7.9907	8.24289	8.08783	8.33994	8.10397	8.5998	8.10039	7.8338	7.88042	8.74382
8018502	7.83745	7.84437	7.923	7.71408	7.83048	7.7998	7.71693	7.81662	7.52869	8.05749	8.09618	7.77478	7.65121	7.75336	7.73643	7.78734	7.72141	7.55807	7.63391	7.67766	7.43495	7.9851	7.94867	7.56232	7.83059	7.82797	7.90722	7.99211	7.78489	7.78609	7.98335	7.69021	8.34713	7.70363	7.86722	7.82929	7.73355	7.69997	7.61198	7.61449	7.8702	7.93967	7.9504	8.15236	8.42111	8.203	7.89395	7.88906	8.20598
8018511	6.90119	7.03145	6.96399	7.19244	6.97047	6.94063	6.76828	7.51793	7.16537	7.46464	6.89978	7.05218	6.84084	7.1093	7.14432	7.24215	7.0929	7.04972	6.81219	6.76819	7.09716	7.21784	6.97765	6.82166	6.88945	7.05368	6.91093	7.17272	7.02681	7.05143	7.30733	6.98006	7.04195	6.79107	6.89277	6.65153	7.01128	7.1472	6.86163	6.96639	7.04179	7.05613	6.78839	7.11682	7.18552	6.98037	7.19629	6.98539	7.39565
8018522	6.73418	6.73432	6.83144	6.50443	6.66368	6.63633	6.7909	6.69976	6.04427	7.07334	6.87292	6.53843	6.47978	6.61087	6.59793	6.31058	6.12847	6.65955	6.83094	6.6974	6.36323	6.84857	6.83742	6.58183	6.60153	6.83977	6.81563	6.80415	6.62706	6.7171	6.79074	6.53725	7.47973	6.58392	7.05292	6.78442	6.63677	6.73003	6.60911	6.5955	6.80164	7.02349	6.80097	7.16022	7.05562	7.18178	6.94401	6.73638	7.1547
8018558	11.2424	11.3878	10.8955	10.8769	10.9032	10.7475	9.65968	10.6266	10.503	10.8413	9.49394	10.7458	10.9682	10.6788	10.5149	10.9073	10.4589	10.58	10.6787	10.4481	10.6154	11.0326	10.9098	10.826	10.771	10.5865	9.72304	10.7648	10.4337	10.7253	10.8898	10.9374	8.39257	10.8941	9.84204	8.55712	10.6727	10.1785	9.80598	10.512	10.4011	10.5708	9.75438	9.88273	9.30325	10.8518	10.8676	9.80049	10.0267
8018579	6.93966	6.80919	6.80156	6.64085	6.8838	6.58928	6.80553	6.9696	6.54884	7.14789	6.79147	6.99477	6.58848	6.5297	6.66651	6.80834	6.96709	6.54008	6.61404	6.70292	6.68099	6.70769	6.86927	6.53213	6.7869	6.73606	6.6807	7.04084	6.75085	6.97285	6.67573	6.89734	7.37125	6.75283	6.65724	6.72304	6.73913	6.70614	6.69289	6.77028	6.71796	6.90695	7.2538	7.5541	7.4889	7.07723	7.34493	6.76084	7.17524
8018600	9.45638	9.20952	8.99171	9.24851	9.20307	9.22681	9.24023	8.7919	9.54627	8.95336	9.14798	9.36113	9.61252	9.2279	9.54777	9.10149	8.86736	9.25939	9.55861	9.1265	9.39301	9.0436	9.02315	9.29199	9.37086	8.98984	9.3445	9.04189	9.35857	9.20732	9.81801	9.11934	8.82585	9.22177	9.69796	9.47222	9.21522	9.51322	9.30873	9.2812	9.40423	9.06527	8.96842	8.60863	9.03172	9.01462	9.60783	8.96764	9.27721
8018620	8.8436	8.74916	8.72248	8.76149	8.85521	8.95157	8.96046	9.00674	8.90058	8.89095	8.95451	8.97863	9.10544	8.96224	8.9695	8.97729	9.03485	9.12625	8.83524	9.00512	8.86479	8.84719	8.94839	8.86576	9.01817	8.71402	9.00379	8.82118	8.85704	8.91312	9.35207	8.88854	8.82885	8.96445	9.10632	8.91562	9.02204	8.82012	8.98519	9.00289	9.04276	8.88563	8.73635	8.8806	8.8369	8.91574	9.39908	9.10098	9.38082
8018646	6.27965	6.18597	6.42175	6.25041	5.98778	6.17179	6.02498	5.86067	5.8536	6.47886	6.28167	6.2368	5.87082	6.24618	6.05747	5.91782	6.50947	5.96875	6.00972	5.90477	5.6171	6.03746	6.114	5.85798	6.02002	6.22991	5.57541	6.35775	6.10218	5.9963	5.9975	6.02956	6.8852	5.84113	5.91985	5.38059	5.96967	6.13545	5.80297	5.76562	5.8954	6.54003	6.3832	6.92524	6.90008	6.44387	6.13204	6.14086	6.32385
8018652	6.39008	6.20821	6.50713	6.41208	6.18691	6.55338	5.91774	6.66879	7.39473	7.17943	7.79885	7.45935	7.15795	7.46807	8.80263	6.36437	6.88749	6.76966	7.22949	6.73657	8.04893	6.4293	6.57904	6.73739	6.61425	6.99744	9.00445	6.62609	7.12767	6.97955	6.93467	6.32302	6.99092	6.73838	9.23438	7.06044	6.86219	7.31389	7.42186	6.69606	8.08174	6.72451	7.02743	7.44916	7.28959	6.45475	7.83267	7.00697	7.99134
8018673	6.39154	6.79347	6.55796	6.76499	6.94235	5.98438	6.67391	6.18268	6.50485	6.2947	6.15341	6.11057	6.48088	5.85424	6.25778	6.44471	6.27688	6.10009	7.26662	6.04895	6.94882	6.23073	6.50758	6.24928	6.38583	6.33615	6.56355	6.40842	6.63699	6.41501	7.18086	6.24367	6.49949	6.44022	6.08507	7.2367	6.29963	6.30298	7.67574	6.32883	6.56413	6.45789	6.10159	6.47401	6.22871	6.5443	6.82418	6.13171	7.21104
8018694	9.18431	9.50629	9.41176	9.60685	9.39565	8.7463	9.15765	9.22112	9.4926	8.96339	8.65973	9.02772	9.22183	8.72534	9.18825	9.22539	9.30829	8.9597	9.64977	9.11865	9.51578	9.21732	9.2634	9.25997	9.30097	8.87142	9.02533	8.81626	9.28696	9.06235	9.91581	9.09546	8.24875	9.25035	9.05122	8.91824	9.01725	8.36733	9.49658	8.80619	9.32097	8.90044	8.79176	8.62244	8.80776	9.26928	9.58477	8.74655	9.64102
8018708	6.99512	6.95129	6.75717	6.96385	6.8615	6.83619	7.06748	7.26408	7.14292	7.17196	7.07873	7.21504	7.27593	6.98324	7.26027	7.13369	7.48474	6.91046	7.0899	6.85778	7.25306	6.91073	7.01211	7.00485	6.87342	6.74697	7.25224	7.15822	6.88209	7.00427	7.7556	6.99952	7.35843	6.91014	7.40896	7.15173	7.13354	7.26612	7.72862	6.84573	7.25598	6.86145	6.85174	7.03453	7.1663	6.84305	7.46965	7.25401	7.85221
8018731	5.90814	6.08918	6.21399	5.9748	5.98632	6.583	6.32161	6.47882	6.86393	6.70972	7.07781	6.41848	6.64461	6.6452	6.59579	6.48422	6.59702	6.91569	6.56671	6.37585	6.57333	6.43177	6.53904	6.4673	6.77711	6.64382	7.53236	6.43878	6.56775	6.44663	6.94804	6.37064	7.77301	6.54496	7.17104	6.75223	7.00383	6.80306	6.3787	6.5728	6.73816	6.5522	6.95265	7.00448	7.41255	6.71999	7.003	6.8984	7.88608
8018754	7.8088	7.75199	7.96935	7.62602	7.82849	8.40536	7.55563	7.87249	7.40385	8.6569	8.07811	8.29269	7.99404	8.40978	7.01273	7.94887	7.26072	8.57443	7.0941	8.26421	7.17904	8.32989	7.82086	8.48305	7.60366	7.76083	7.72116	7.69797	7.68339	7.58532	8.21802	7.69936	8.17886	7.75466	7.23392	7.22405	7.82209	7.67586	7.04516	8.00677	7.64632	8.52301	8.59571	8.605	7.92134	8.60602	8.53461	8.68807	8.17288
8018761	6.27728	6.87338	6.90319	6.78541	6.11142	6.5976	6.14089	6.97537	7.56823	6.82828	6.71541	6.88405	6.28083	7.21892	7.29898	6.23687	6.80504	7.20042	8.27587	7.83117	6.42458	6.68355	6.46001	6.97169	7.04317	6.80335	8.81018	6.5636	6.64398	6.82839	6.29227	6.66906	6.85549	6.63822	8.01046	7.70723	6.83198	6.08229	6.53506	7.32378	6.12799	6.64246	7.1073	6.53318	6.00975	6.78691	6.74605	6.99683	7.45395
8018774	6.11976	5.98773	6.00684	5.79668	6.06323	5.98784	5.79685	6.05512	5.36512	6.16196	6.38963	6.29643	5.91085	5.82639	5.67405	5.97435	5.9571	5.68702	5.88147	6.98469	5.55111	6.30411	6.06381	5.62298	6.20121	6.42707	5.92891	6.10795	5.74893	6.21261	5.88524	5.97948	6.65025	6.27137	6.51606	5.65021	6.16984	6.1456	5.84958	6.21053	6.08457	6.26337	6.17367	6.54482	6.39117	6.40683	6.0519	6.17206	6.21535
8018786	5.59918	5.68993	5.75455	5.50639	5.71409	5.97605	5.86867	5.41858	5.7449	5.66203	5.66201	6.13561	5.5673	5.99131	5.59891	5.37799	5.22415	5.78226	5.53596	6.16679	5.28376	5.67518	5.7585	5.9506	6.18763	5.62332	5.72012	5.52653	5.36285	5.69058	5.93331	5.89148	6.39908	6.20692	6.40578	5.59254	5.9212	5.5189	5.15248	5.98746	5.72888	5.68054	6.15381	6.1072	5.62407	6.24351	5.85979	5.96265	6.12204
8018791	4.58345	5.0331	4.56849	4.9323	5.14507	4.66505	4.70808	5.57194	5.37911	5.6921	5.45747	5.70928	5.14251	5.21183	4.62412	5.42488	5.05994	5.3007	4.65307	5.60765	5.56714	5.30508	5.31971	5.21753	4.80343	4.95406	5.45833	5.04057	4.6607	4.90741	5.32284	5.13971	4.71456	5.06894	5.0607	5.5829	5.01665	5.19067	4.75505	5.13615	4.98929	5.09889	5.51597	5.20925	5.59914	5.26754	5.09621	5.12217	5.05719
8018793	7.44743	7.12623	7.17634	7.52252	7.45212	7.22276	7.25464	7.26735	7.33543	7.04262	7.52651	7.06218	7.52091	7.2403	7.73223	7.22799	7.48122	7.28255	7.42412	7.12367	7.8499	7.1503	7.29493	7.3132	7.32324	7.3574	8.09941	7.25262	7.4035	7.11014	8.08218	7.25606	7.40422	7.29453	8.15867	7.25353	7.40589	7.69935	8.13474	7.34744	7.4565	7.40832	7.41296	7.14693	7.57565	7.17093	7.48139	7.3935	7.88051
8018803	9.46652	9.31954	9.47443	9.67719	9.47356	9.32188	9.47234	9.27592	9.48366	9.12103	9.31206	9.29867	9.4509	9.3692	9.56624	9.36376	9.59316	9.49924	9.6306	9.37473	9.41179	9.38747	9.41391	9.34136	9.567	9.27138	9.42809	9.34571	9.42121	9.34229	9.76208	9.35767	9.66156	9.25152	9.84057	9.66258	9.44574	9.38649	9.48269	9.35991	9.60435	9.2185	9.29744	9.19239	9.09874	9.29421	9.47718	9.37507	9.84815
8018814	4.79411	4.7788	4.76383	4.72413	4.59975	4.98402	4.58026	4.67473	4.30916	4.71857	4.33121	4.69305	4.53238	4.44812	4.34247	4.50098	4.6767	4.82995	4.56041	4.50372	4.42371	4.60476	4.70079	4.83815	4.76191	4.4649	4.85222	5.0927	4.7058	4.63094	4.82118	4.70132	5.03939	4.70314	4.36321	4.72954	4.68695	4.82662	4.82298	4.55715	4.61816	4.59024	4.60112	4.63896	4.79429	4.83911	4.64824	4.79399	4.68423
8018816	7.19983	7.1638	7.2422	7.09326	7.0992	7.00134	7.20341	7.47199	6.42265	7.64291	7.85204	7.42986	7.03988	7.4847	6.92838	7.34588	7.53996	6.49776	6.70289	7.23261	6.5531	7.52523	7.37775	6.96216	7.32282	7.25639	7.42838	7.56325	6.99723	7.137	7.04054	7.22763	7.71362	7.20601	7.05908	6.66101	6.96255	7.38105	6.97455	7.16325	6.99293	7.48178	7.02776	7.79022	7.12109	7.54845	7.22416	7.12375	7.35579
8018818	4.41677	4.57639	4.48392	4.47818	4.50321	4.44969	4.58879	4.54023	4.43079	4.94938	4.92093	4.65852	4.47688	4.65042	4.55508	4.54642	4.3932	4.38912	4.59758	4.38175	4.4408	4.7383	4.56412	4.35156	4.53624	4.52583	4.3381	4.4706	4.66523	4.41982	4.74479	4.35548	5.42305	4.53178	4.552	4.4485	4.40953	4.44427	4.42114	4.44246	4.59766	4.92546	4.7892	5.14028	5.44477	4.80501	4.82579	4.46068	5.03694
8018823	7.13415	7.10646	7.08078	6.95361	7.09855	7.22481	6.81129	7.15843	6.66223	7.03076	7.17992	7.15212	6.98946	6.87372	6.51567	6.9922	7.40167	7.10349	6.40366	6.89848	6.8098	6.9831	7.21689	7.06345	7.01227	7.03365	6.85115	7.29185	7.09163	7.20163	6.98161	7.18721	7.63907	7.01405	7.554	6.60105	7.05751	7.35805	6.45898	7.10632	6.9768	6.93144	7.19367	7.40626	7.04523	7.12618	6.89207	7.33109	7.17848
8018849	6.80101	6.92522	6.75807	6.7468	6.65829	6.7828	7.09663	6.63663	6.71359	7.11914	7.2806	6.62399	6.93823	6.64131	7.38096	6.27214	6.6904	6.67887	7.76428	6.49231	7.08246	7.65974	6.99392	6.00459	6.17494	6.19187	7.3433	6.85465	6.82251	6.71314	7.0587	7.26416	7.9906	6.16992	8.02382	7.28679	6.92702	6.4778	6.79628	6.58059	7.09368	6.75112	6.73399	6.98182	7.21759	6.93987	7.46272	7.02094	8.19827
8018860	4.85407	4.79599	4.78905	4.71646	4.71806	4.79024	4.64962	4.56986	4.70299	4.90978	4.83026	5.05634	4.72662	4.5848	4.73161	4.7209	4.8625	4.7592	4.88322	4.67217	4.95997	4.78994	4.78791	4.66155	4.68747	4.84568	4.63543	4.96577	4.77453	4.57799	4.81437	4.59372	5.15122	4.81637	4.70706	4.6695	4.64847	4.7256	4.74328	4.60483	4.68155	4.97258	5.03525	5.23494	5.19012	4.95105	4.83502	4.99654	5.20593
8018864	6.16955	5.85396	5.9819	6.01433	6.07337	6.1491	6.21099	6.83722	6.34544	6.33884	6.91679	6.21814	6.11702	6.85	6.40755	6.43475	6.80153	6.56193	5.8693	5.99018	6.38154	6.46983	6.39154	6.09697	6.08968	7.11148	6.97163	6.90321	6.71108	6.59162	6.91376	6.11883	7.00224	6.57834	7.0657	5.93139	6.86026	8.47142	6.76233	6.30499	6.68051	6.45842	6.67362	6.73031	6.77099	6.47198	6.66628	6.67502	6.93844
8018870	3.92247	3.98554	4.26927	3.85151	4.03114	3.75858	3.93274	4.13174	3.79833	3.97314	4.12002	3.75929	3.83857	3.71736	3.85158	3.78198	3.94699	3.71137	3.85689	3.70652	3.62892	4.00362	3.84019	3.79916	3.91543	3.90665	3.80633	4.10099	3.71393	4.10314	3.86504	3.70711	4.24929	3.848	3.9633	3.90297	3.7814	3.81157	3.82093	3.92107	3.67859	4.31171	3.97602	4.48291	3.86337	4.04342	4.20818	3.90375	4.37786
8018872	6.14185	6.19263	6.22474	5.81471	5.96863	6.08174	6.09084	5.90772	5.64645	6.98396	6.61531	6.04427	5.83676	5.91067	5.75104	5.9218	5.43241	5.95378	5.85645	5.55046	5.2629	6.05814	5.88975	5.62261	5.93864	5.95212	5.84558	6.52013	5.93547	6.04986	6.13968	5.74541	6.83885	5.94623	5.92219	5.74101	6.04268	6.01377	6.06988	5.96597	5.90471	6.56913	6.46012	6.559	6.81482	6.29003	6.44497	6.27074	6.51088
8018902	5.21168	5.05109	5.28202	4.97843	5.26627	4.97388	5.03949	5.03859	5.37722	6.04525	5.40574	5.47425	5.05239	5.3276	5.23254	5.40259	5.34138	5.0168	5.19005	5.15173	5.32216	5.47201	5.4217	5.14881	5.3103	5.35319	5.30387	5.1943	5.1706	5.21986	5.8301	5.15135	5.78121	5.29764	5.18373	4.8342	5.0645	5.11132	5.10479	5.11389	5.12797	5.58652	5.72342	5.78487	5.8476	5.60342	5.45082	5.4473	5.91114
8018906	8.50279	8.46207	8.70815	8.50094	8.52077	8.34681	8.5253	8.55896	8.20216	8.6502	8.5672	8.48242	8.408	8.44605	8.37647	8.35808	8.36164	8.29104	8.31907	8.51566	8.16278	8.68757	8.83673	8.53801	8.53391	8.50504	8.67453	8.62278	8.42411	8.71832	8.5869	8.63139	8.8439	8.64942	8.71536	8.35523	8.47457	8.57579	8.46405	8.51162	8.389	8.57484	8.57246	8.66453	8.5772	8.47953	8.68243	8.44768	8.73749
8018908	4.46197	4.35517	4.46714	4.43644	4.23507	4.20887	4.40158	4.44516	4.46238	4.5952	4.539	4.63057	4.56733	4.38583	4.43354	4.57485	4.77395	4.39103	4.50769	4.22692	4.29704	4.31828	4.46745	4.20444	4.33713	4.58585	4.41212	4.36256	4.22663	4.43366	4.83823	4.36004	4.77899	4.42801	4.47692	4.30375	4.50275	4.66242	4.42918	4.44048	4.28737	4.55844	4.72311	5.03514	4.89437	4.79453	4.57367	4.39197	4.83005
8018922	9.21709	9.5558	9.42441	9.48755	9.55703	9.22958	9.24894	9.55305	9.47133	9.16071	9.11149	8.99607	9.63236	8.96267	9.28993	9.31115	9.69539	9.04317	9.19808	9.20509	9.39725	9.12538	9.32916	9.24107	9.16941	9.35288	9.68996	9.20368	9.43849	9.45209	9.92897	9.45623	8.80353	9.17959	9.28577	8.08239	9.20869	8.84942	8.69785	9.05716	8.99211	8.88828	8.95855	8.78823	8.51285	8.89763	9.24928	9.25992	8.90169
8018935	4.28109	4.40983	4.23027	4.45205	4.2393	4.18899	4.16871	4.3167	4.36816	4.28832	3.96782	4.13367	4.31518	4.02042	4.13283	4.26031	4.39246	4.162	4.30864	4.23811	4.31186	4.18278	4.29894	4.21946	4.20697	4.01416	4.70242	4.26098	4.2627	4.23215	4.29758	4.25869	4.12644	4.05382	4.23865	4.04327	4.12882	4.03709	4.1837	4.01942	4.28179	4.02909	4.12377	4.13219	3.91149	4.18742	4.05839	4.21985	4.31764
8018937	7.8092	7.53605	7.38643	7.68563	7.51643	7.59788	7.65604	7.88319	7.69993	7.69817	7.61486	7.50949	7.74691	7.48923	7.6128	7.77295	7.8111	7.77738	7.8488	7.72865	7.83587	7.45088	7.67688	7.65162	7.73275	7.68078	8.09279	7.60492	7.49918	7.77655	8.26314	7.4876	8.29227	7.63977	8.05897	8.12254	7.73848	7.70564	8.38212	7.56327	7.72995	7.71904	7.74026	7.83853	7.6662	7.68484	7.85013	7.64038	8.33941
8018966	8.96603	8.88138	8.67836	8.90686	8.75236	9.73609	8.53986	9.54053	9.14649	8.99272	9.69078	9.3659	9.47142	9.6943	8.62849	9.42123	9.39288	10.0597	7.89196	10.8465	9.24731	8.73599	9.45305	9.66651	9.86147	9.59011	10.208	9.01433	8.95949	9.28761	9.43165	9.45088	10.326	9.56539	9.80488	9.35911	9.62727	9.55989	8.13625	9.86126	9.88652	9.63	10.4636	9.26977	8.43094	9.16869	8.78703	10.0256	8.9668
8018972	6.80002	6.88943	6.67342	6.70301	6.69306	6.88045	6.47372	7.46952	7.01104	7.08137	6.54925	7.04081	6.56482	6.81853	6.50637	7.57111	7.44601	7.0705	6.64531	7.36634	6.97933	6.8175	6.98807	7.13307	6.8106	6.89467	7.595	7.06499	6.6147	6.87861	6.87739	7.04483	7.62069	6.97894	6.9779	6.73592	7.15882	7.34892	6.61415	7.0847	7.22368	7.14251	7.27686	7.56369	7.64399	7.10957	7.2054	7.27325	7.03574
8018975	9.24384	8.9655	8.40829	8.64699	8.89087	9.83996	9.75281	9.34477	8.67219	10.3184	10.5316	10.2984	10.564	10.3452	8.3715	9.84562	8.04868	10.3722	8.86887	9.49542	8.06059	10.1878	10.2283	9.89504	8.95715	10.1997	9.43379	10.2711	9.67463	10.5036	8.00412	10.6282	10.4842	10.4828	10.6476	9.54418	9.23758	10.9461	9.78804	10.0418	9.48331	9.96234	9.56855	11.3467	9.95793	10.361	8.19069	11.0836	9.85019
8018982	7.67311	7.64494	7.48366	7.86199	7.66093	7.9383	8.19528	8.14755	8.11277	8.03531	8.19252	8.22648	8.1135	8.16657	8.34325	8.02134	8.22755	8.30387	8.04966	8.41079	8.36827	8.03929	8.01506	7.94614	8.04836	8.06808	8.21988	7.89893	8.02181	7.95156	8.59983	8.13795	8.34017	8.01444	9.27247	8.46002	8.16612	8.26496	8.52816	8.12049	8.31193	7.81525	8.10836	7.92269	7.88208	7.90392	8.54799	8.25097	9.03957
8018993	6.15494	5.95419	6.22942	5.90354	5.81633	5.95656	5.95293	5.8468	5.91336	6.51219	6.30412	6.08705	5.95861	5.95118	5.74084	5.86877	6.12275	5.77031	5.62787	5.78972	5.61093	6.02143	5.85783	5.84609	5.91014	6.00016	5.81266	6.37228	5.97033	6.17705	6.06711	5.6944	6.72125	5.83949	6.01698	5.90987	6.0238	5.97274	5.69722	5.90437	5.96259	6.38018	6.26435	6.43932	6.89646	6.63128	6.17427	6.0298	6.54124
8019005	6.50038	6.48163	6.55498	6.36749	6.46668	6.15376	6.31635	6.3865	6.54985	6.89348	6.52701	6.37511	6.37052	6.22573	6.21889	6.62474	6.50731	5.98412	6.45396	6.37995	6.27861	6.57232	6.50621	6.03676	6.31602	6.3868	6.33584	6.47726	6.29574	6.53858	6.3497	6.28378	7.36499	6.6439	6.3371	6.2912	6.26315	6.33807	6.19192	6.28969	6.47308	6.75939	6.72321	7.08036	6.77579	6.90578	6.66146	6.61315	6.93085
8019010	7.04627	7.14394	7.35248	6.91419	7.19182	7.08	7.3482	7.37773	7.14414	7.72145	7.50528	7.31309	7.1423	6.95754	7.10912	7.30744	7.49319	7.19051	6.99701	6.89819	7.45541	7.27833	7.04986	6.92891	7.20161	7.22899	7.15994	7.22958	7.21766	6.92733	7.50897	7.03281	8.20798	7.20638	7.08036	7.35789	7.03859	7.30229	7.10966	7.13232	7.39107	7.59268	7.54082	7.82487	8.06926	7.64154	7.57657	7.1545	7.9762
8019018	7.88166	7.93791	7.73973	7.43007	7.9137	7.7418	8.0739	7.89671	8.23436	8.31398	8.47297	8.25845	8.15557	7.86084	8.44387	7.93633	7.57409	8.09894	8.336	7.93133	8.39578	8.20491	7.7606	7.89372	8.01181	8.12272	8.88146	8.00952	7.92955	7.97809	8.50572	8.03912	8.81008	8.06722	8.89476	8.73155	8.26764	8.24567	8.37871	8.08952	8.36136	8.0603	8.15621	8.51047	8.5992	8.29052	8.72727	8.3467	9.40995
8019031	7.30444	7.24753	7.1141	7.15506	7.12253	7.25762	7.67311	7.12241	7.24293	6.9546	7.25737	7.24568	6.97232	7.13782	7.42023	6.93494	7.38782	7.28409	7.6731	6.96259	7.42209	7.13138	7.24293	7.04056	7.25869	7.01969	7.52805	7.40885	7.05263	7.03719	7.6973	7.00899	7.83761	7.27262	7.86474	7.23976	7.15211	7.43832	7.92544	7.16257	7.35381	7.28451	6.97052	7.14133	6.96788	7.14073	7.74621	7.08635	8.06469
8019046	9.37049	9.08622	8.87493	9.13533	9.25835	9.29859	9.34053	8.8952	9.56614	9.36418	9.32705	9.16448	9.36628	9.32266	9.65022	9.11491	9.14547	9.40034	9.37843	9.01085	9.43273	9.17266	9.3286	9.39389	9.36208	8.91525	9.67607	8.8848	9.18861	9.15953	9.832	9.14335	9.45287	9.27119	10.7585	9.45214	9.35233	9.17043	9.73074	9.3259	9.60623	8.99235	9.10649	8.79506	9.14174	8.95905	9.65681	9.25971	9.6778
8019061	7.83729	7.9487	7.88386	8.13084	7.93769	8.08966	7.74667	8.18566	8.28873	8.21128	8.11185	8.00658	8.02012	7.92516	7.9996	7.97275	7.94191	8.42223	8.03652	8.30803	8.15527	8.11914	8.26884	8.016	7.99598	8.37377	8.80064	8.35831	8.00232	7.97388	8.71664	8.07316	8.29981	7.95333	8.39501	7.84767	8.39438	8.3096	8.16661	7.96299	8.45714	8.2787	8.17091	8.31815	8.36163	8.23258	8.2884	8.31221	8.85404
8019071	6.17863	6.20693	6.19496	6.20668	6.36575	6.00397	6.12778	6.17745	5.4581	6.55444	6.44996	6.2256	5.93748	6.03933	5.68011	6.13277	5.77831	5.74977	5.94496	5.86323	5.49025	6.05383	6.22337	6.09608	6.10537	6.40648	5.7736	6.35077	6.0285	5.99833	6.09032	6.08003	6.9809	6.21886	6.02517	6.00435	6.11695	6.28601	5.81561	6.361	6.18242	6.58595	6.78866	7.01079	6.53883	6.6662	6.18012	6.3333	7.03769
8019074	6.48957	6.58156	6.52378	6.40735	6.3628	6.28824	6.3255	6.24413	6.38608	7.00798	6.90332	6.57643	6.08722	6.42122	6.22958	6.33285	6.2524	6.31277	6.30953	6.22259	6.19714	6.53508	6.62165	6.13224	6.48463	6.30137	6.58635	6.75887	6.35834	6.36058	6.51428	6.21445	7.35627	6.32461	6.73554	6.11569	6.52948	6.43028	6.34972	6.15545	6.40026	7.05093	6.77197	7.3777	7.31383	7.0903	6.62313	6.78447	6.99104
8019081	6.37097	6.14076	6.19394	6.01531	6.27461	5.88715	6.12442	6.05888	5.55976	6.43758	6.12398	5.75819	5.76952	5.82421	5.85009	5.8164	5.7569	5.70696	5.77914	5.78507	5.31609	6.204	6.29192	5.85814	5.82873	5.99986	5.45575	6.14016	5.90734	6.10265	5.99109	5.7928	6.58094	5.89121	5.95591	5.75974	5.95666	6.00917	5.63247	5.83164	5.96382	6.28569	6.42553	6.43717	5.90167	6.15253	6.09949	5.82628	6.31796
8019083	7.0623	6.67681	6.92838	6.8464	7.07269	6.73434	6.69272	6.9628	6.78601	7.31642	6.76693	7.12428	6.7781	6.92295	6.99784	7.0469	6.83568	6.60681	6.85339	6.71792	6.58545	7.06454	6.72792	6.85721	6.87784	6.85455	6.57691	7.02142	6.88458	6.91592	7.05756	6.75392	7.75678	7.08653	7.08806	6.86193	6.9204	6.92474	6.71451	6.65873	6.66304	7.25769	7.1437	7.45571	7.73484	7.21946	7.47159	7.05082	7.33042
8019088	5.86098	5.79503	5.95689	5.61882	5.67636	5.4993	5.67765	5.51025	5.16333	6.35305	5.69036	5.58525	5.316	5.49593	5.78599	6.04807	5.6508	5.58638	5.52257	5.43711	5.02906	5.68595	5.74992	5.20878	5.61559	5.8311	5.70207	5.96724	5.47838	5.72953	5.70601	5.46694	6.63096	5.90067	5.65898	5.37415	5.55714	5.5284	5.48659	5.35459	5.44204	5.97544	6.19158	6.26841	6.24173	6.14939	5.98864	6.17648	6.24053
8019090	6.47277	6.37456	6.58245	6.30212	6.41594	6.26766	6.38923	6.33179	6.48003	7.1136	6.79298	6.60857	6.4292	6.66656	6.44849	6.55046	6.40116	6.14948	6.47108	6.19343	6.37856	6.89294	6.66461	6.44364	6.48938	6.55138	6.26877	6.52702	6.33347	6.56223	6.51335	6.39478	7.44259	6.74977	6.24959	6.22263	6.53465	6.58786	6.3771	6.27124	6.32665	6.87699	6.95018	7.14495	7.34669	7.21987	6.92971	6.52646	6.99951
8019108	6.89327	6.82572	6.85336	6.68278	6.92506	6.74771	6.9082	6.63946	6.31404	7.09581	6.84497	6.57697	6.62279	6.74121	6.58517	6.2566	6.00593	6.48645	6.62032	6.57626	6.37635	6.82274	6.80792	6.47749	6.73659	6.71372	6.66678	6.90494	6.80908	6.65677	6.89355	6.54722	7.57505	6.7661	7.11726	6.66048	6.74442	6.7201	6.69639	6.52045	6.68489	7.13592	6.77681	7.15568	7.22045	7.10314	7.05517	6.87558	7.49629
8019136	6.91048	6.97704	7.13936	7.08326	7.1382	7.02812	6.92604	7.18133	6.98694	7.0868	6.84068	6.87243	7.07257	6.84648	7.0465	7.44674	7.36712	6.96081	7.11096	6.9566	6.98413	7.40855	7.30881	7.01409	7.16782	7.15108	7.01238	7.36515	7.15611	7.22438	7.58804	7.05605	7.69813	7.13751	7.06321	7.00669	6.95263	6.96159	7.3379	7.14582	7.16513	7.35741	7.27235	7.42995	7.56003	7.14751	7.37398	7.13022	7.67303
8019149	9.0381	9.34633	9.24293	9.11545	9.14249	9.0612	8.90412	9.15725	8.74452	9.14223	8.99453	9.26844	9.06944	8.96509	8.99301	9.34976	9.68182	8.93562	9.07796	8.7619	9.01894	9.16394	9.2279	9.2014	8.95255	9.17154	9.09147	9.28068	9.09469	9.01343	9.63362	8.9459	9.50896	9.12106	8.99997	8.82468	9.18788	9.51851	8.90047	8.78785	9.01386	9.14246	8.87759	9.23716	9.45602	9.61292	9.30903	9.21991	9.56117
8019170	7.39014	7.41808	7.85229	7.43923	7.52682	7.43522	7.44038	7.28684	7.07926	7.87184	7.57668	7.30277	7.28188	7.22498	7.44768	7.45346	7.45176	7.27008	7.35045	7.04139	6.8836	7.31155	7.34793	7.07642	7.44202	7.31865	7.36008	7.37905	7.20078	7.38834	7.36567	7.11309	8.36381	7.20818	7.3956	7.14947	7.42005	7.39314	7.11328	7.40648	7.35333	7.69494	7.67031	7.69313	7.83426	7.84174	7.65927	7.41919	7.94608
8019177	6.52949	6.66415	6.82345	6.47092	6.72568	6.36619	6.46873	6.63296	6.04686	7.11646	6.80178	6.57201	6.38671	6.55383	6.38103	6.55045	6.3021	6.45138	6.52088	6.3398	6.36617	6.7837	6.71493	6.20337	6.57403	6.77676	6.16164	6.91655	6.58021	6.85119	6.98391	6.47876	7.57995	6.71758	6.52733	6.1692	6.42576	6.60736	6.41332	6.60545	6.5592	7.09105	6.99442	7.46816	7.32875	7.34162	7.03552	6.89978	7.14438
8019181	7.39525	7.1515	7.00069	7.07806	7.04816	7.01953	7.08914	7.15315	7.40429	7.67228	7.35782	7.52832	7.24776	7.20376	7.25977	7.3481	7.33672	6.96236	7.18939	7.13094	6.80204	7.3786	7.48902	7.11574	7.16627	7.39929	6.99337	7.23807	7.04033	7.14168	7.32843	7.07124	8.12466	7.47385	7.17246	6.83777	7.3561	7.10172	7.1426	7.34398	7.0396	7.22547	7.75808	7.54337	7.51443	7.65133	7.55348	7.14402	7.83211
8019183	11.8776	11.3619	11.9481	11.7769	11.7734	12.2139	12.3772	11.9389	12.5092	12.2653	12.5584	11.933	12.2658	12.6183	12.5929	12.1476	12.4322	12.8706	12.6142	12.5181	12.3141	12.2067	12.3183	12.2471	12.5718	12.0883	12.8088	12.3954	12.1884	12.1919	12.6246	12.1567	12.8972	12.1769	12.8523	12.7321	12.5537	12.5944	12.7141	12.7386	12.7889	12.4693	12.7069	12.0992	12.5996	12.3089	12.2151	12.3655	12.8101
8019194	7.83604	7.89134	7.92458	7.98319	7.92118	7.88431	7.85274	8.32941	7.97433	8.24101	7.94443	7.96955	7.82381	7.80952	7.80497	8.09194	8.0265	8.05274	7.64454	7.58094	7.56915	7.91486	7.94743	7.92776	7.83784	7.75685	7.83334	8.06197	7.96204	7.86113	8.32304	8.06596	8.36183	7.96983	7.99458	8.04063	7.9555	7.97795	7.8533	8.02309	7.93994	8.3865	7.87125	8.52491	7.89227	8.53199	8.40676	7.90696	8.53695
8019211	10.0823	9.94009	9.75517	10.0218	9.86173	10.023	10.3655	9.82685	10.7433	10.2397	10.3118	10.3544	10.2205	10.2592	10.6336	10.178	10.584	10.3697	10.5081	10.0428	10.7435	10.1161	10.2129	10.0701	10.1164	10.1391	10.7642	10.1863	10.1784	10.0828	10.7133	10.3493	10.2986	10.0049	10.7511	10.3785	10.1722	10.1881	10.1855	10.1918	10.5095	10.1052	9.92487	10.2448	10.1849	10.0257	10.5721	10.2181	10.8954
8019231	6.14032	5.7852	6.20458	5.84829	6.0586	6.03329	5.89151	5.79349	6.04709	6.59511	6.68051	6.39565	6.13795	6.21227	6.1743	6.01791	6.15256	6.08434	6.12371	5.81959	5.6471	6.37472	6.3181	6.19379	6.2482	6.407	6.05243	6.32263	6.05646	6.30651	6.34998	6.05172	6.9085	6.42152	5.96081	5.62284	6.63333	6.37124	5.90664	6.22768	5.91479	6.69465	6.83995	6.69674	7.08287	6.74336	6.48734	6.22341	6.59261
8019238	8.06737	8.23431	8.13878	8.05497	8.16459	8.19604	8.33596	8.71443	8.25798	8.68573	8.58859	8.45425	8.29247	8.16917	8.1922	8.45587	8.37603	8.24679	8.20705	7.87953	8.22913	8.3083	8.09892	8.25715	8.04452	8.14722	8.09782	8.44132	8.20895	8.15121	8.73695	7.98034	8.70736	8.0854	8.1008	8.12333	7.97186	8.17238	8.26602	8.01694	8.43682	8.4205	8.33887	8.60268	9.08653	8.49722	8.70806	8.29537	8.85344
8019243	5.61434	5.64215	5.99858	5.44899	5.55481	5.56329	5.46827	5.81321	5.81027	6.37641	6.07121	6.06118	5.85301	5.59491	5.69095	5.99401	6.00256	5.62205	5.80493	5.58545	5.82199	5.72706	5.61853	5.5006	5.62699	5.84526	5.23537	5.76873	5.76639	5.62772	5.81296	5.66342	6.49027	5.51527	5.35163	5.41117	5.73026	5.80576	5.21604	5.56066	5.66077	6.38235	6.10795	6.63021	6.24236	6.32244	6.2963	6.09637	6.29915
8019250	12.3946	12.3236	12.2278	12.3656	12.0297	12.4687	12.2912	12.0824	12.5772	12.5473	12.4158	12.6652	12.5077	12.5726	12.6772	12.5741	12.393	12.5999	12.8572	12.2722	12.5787	12.5007	12.466	12.4932	12.5198	12.4224	12.5393	12.5761	12.4613	12.3822	12.7811	12.5982	12.284	12.6013	12.7982	12.0536	12.6689	12.8242	12.5855	12.5749	12.6782	12.4607	11.8868	12.5609	12.624	12.6196	12.6507	12.572	12.7636
8019263	8.86316	8.91415	8.73253	8.9458	8.87214	8.99723	9.22601	9.12563	9.0882	9.04206	9.16568	9.05963	9.07521	9.02496	9.32253	8.82026	8.97184	9.13133	8.78439	8.80652	9.00214	8.78172	9.00309	8.95379	8.99715	8.90053	8.99555	9.26511	9.14225	8.92298	9.55731	8.83489	9.23162	8.96288	9.15569	8.88374	9.17494	8.993	8.95093	9.00847	9.12192	9.01674	9.06181	8.95906	8.94257	9.16405	9.1985	9.01818	9.36417
8019273	9.5602	9.25703	9.02298	9.37928	9.461	9.40578	10.1201	8.54919	9.50569	9.04479	9.41996	8.94725	9.41724	9.32713	9.80806	9.08472	8.96718	9.36978	10.167	9.04671	9.54747	9.18225	8.78513	9.22145	9.5609	8.89431	9.8185	8.84339	9.44581	8.96711	9.94818	8.96107	10.0449	9.15231	10.6284	10.1917	9.3915	9.4105	10.049	8.95827	9.86246	9.28981	9.50695	8.9255	9.13864	9.17035	9.72404	9.47422	9.87385
8019280	9.6356	9.66599	9.9825	10.0168	9.87962	9.61731	9.10178	9.9167	10.0672	9.91849	9.37902	9.97506	10.0987	9.21408	10.0146	9.87104	9.65537	9.45162	10.0253	9.00436	10.0006	9.64655	9.54607	9.47818	9.57056	9.8634	9.6245	9.78767	9.80617	9.88811	10.1456	9.61394	8.45888	9.6984	8.70937	8.35725	9.87316	9.94254	10.0634	9.47376	9.96007	9.68801	8.8003	10.2519	10.0884	10.0375	10.374	9.52572	9.49364
8019296	6.87541	7.01765	6.88358	6.96316	7.13598	6.93883	6.74381	7.22733	6.96026	7.02885	6.98749	7.09192	7.02941	6.59325	6.85648	6.91449	6.93448	6.75906	6.90626	6.67235	6.97129	7.03646	6.97513	6.80426	6.87418	7.04513	6.90141	7.10407	7.03026	6.87128	7.0932	6.85586	7.12262	6.92139	7.03287	6.89096	6.91159	6.97067	6.98963	6.61264	7.1529	6.98809	6.8959	7.16205	7.29808	7.23516	7.14098	6.84787	7.79039
8019308	6.95826	7.05985	6.95462	6.91217	6.87609	6.96598	7.53851	7.33454	7.31658	7.2085	7.41355	7.13582	7.39688	7.23109	7.44825	7.15586	7.24765	7.25296	7.4418	7.05066	8.01615	7.15436	7.37736	6.90951	7.16096	7.27369	7.64746	7.33893	7.33681	7.10112	7.70101	7.23409	8.00154	7.19122	7.87341	7.17848	7.29538	7.70777	8.42717	7.15492	8.04342	7.04508	7.12521	7.21537	7.87764	7.22292	7.56457	7.34928	8.62975
8019316	7.10293	7.09476	6.98547	7.11125	7.06557	6.78079	6.77227	6.64037	7.36872	7.4693	7.0267	7.01634	6.73092	6.93229	6.83383	6.75834	6.48053	7.07434	6.63187	6.78573	6.48012	6.93428	6.94774	6.6327	6.76284	6.95343	7.88898	7.18686	6.95066	7.00705	7.79224	6.86966	7.67007	7.0828	6.79783	7.5007	7.20644	7.62693	6.60044	7.04013	7.79126	7.37495	7.34394	7.64954	8.09723	7.34575	7.10952	7.14549	8.37772
8019331	7.11875	7.28067	7.28846	6.94952	7.19085	6.95869	7.04927	7.10313	6.85111	7.65363	7.21698	7.1992	7.10748	7.06679	7.10789	7.07208	6.90663	7.05043	7.05511	6.90815	6.66014	7.48206	7.34961	7.01217	7.20804	7.2457	6.82474	7.1777	6.98782	7.26903	7.2312	7.1	7.7015	7.31098	6.96981	6.73795	7.08248	7.20604	6.88399	7.12142	7.02737	7.50158	7.19418	7.81331	7.69799	7.58702	7.47596	7.15337	7.43754
8019334	8.00337	7.87335	7.83911	8.29461	7.92245	7.96218	10.9035	7.62315	7.59214	8.18994	7.1643	8.3031	10.3932	7.63361	10.0496	7.31865	6.82514	7.79006	9.76472	7.93198	9.30026	7.60234	7.89394	6.90114	6.93809	6.71674	7.3872	8.04209	7.49711	7.64527	10.1032	7.92595	7.21728	7.35368	6.62864	6.02777	7.90776	7.52726	9.44192	7.31458	10.7417	7.7826	7.98046	8.07926	11.0312	7.76247	11.9797	7.68312	11.4997
8019347	5.38352	5.61788	5.65833	5.4216	5.48968	5.33501	5.36028	5.13047	4.90395	6.09945	5.32564	5.07734	5.14305	4.93159	5.03876	5.28211	5.27638	5.11035	4.95087	4.83446	4.891	5.52084	5.33294	4.97414	5.21881	5.45916	5.0372	5.54955	5.47475	5.26363	5.04451	5.00167	6.35609	5.44096	5.27475	5.43952	5.25059	5.26985	5.38598	5.15912	5.30184	5.95084	5.67941	6.73265	6.03201	6.13007	5.63938	5.71921	5.79578
8019350	8.77537	8.87233	8.72088	8.57414	8.809	8.61891	9.2487	8.76443	8.64481	8.89007	8.73554	8.36163	8.77446	8.65535	9.46744	8.42189	8.25907	8.38125	9.34256	8.183	9.08809	8.53068	8.26401	8.47529	8.26015	8.44332	8.75759	8.62984	8.69706	8.47024	9.23644	8.75302	8.57806	8.55998	9.17647	8.15125	8.8173	8.809	9.24801	8.47394	9.3606	8.53072	8.05641	8.33826	9.5184	8.7374	9.79265	8.55837	9.81137
8019357	13.2532	13.074	13.2031	13.1494	13.1831	12.816	12.1399	12.8354	13.0576	12.9708	12.3014	13.149	13.3515	12.7774	13.2448	13.0253	12.3637	12.3911	13.1377	12.9402	12.9773	13.0107	12.6991	12.9025	12.128	13.0949	11.5592	12.4857	12.6219	12.7869	13.1083	13.0372	10.412	13.0011	10.5054	9.59575	12.8128	12.5801	12.2522	12.8722	13.181	12.7653	12.1151	12.965	13.1071	12.9586	13.3647	12.5278	11.5973
8019367	8.17304	8.20186	8.3645	8.2785	8.43729	8.12759	7.95804	8.69385	8.21538	8.34147	7.79036	8.43135	8.18763	7.98969	8.1039	8.35313	8.28068	7.68059	8.01602	7.99663	8.02433	8.36127	8.26885	7.98889	7.66072	8.15896	7.76886	8.11769	7.7398	7.97002	8.72524	8.00652	7.88292	8.1166	7.65588	7.33441	8.1082	7.84184	8.21741	7.66516	8.12387	7.89231	7.7293	8.34513	8.44513	8.5269	8.72063	7.73338	8.35863
8019376	9.32335	8.86055	8.94454	9.17207	9.04445	9.08806	8.6952	8.82083	9.49615	9.38266	9.09243	9.57732	9.03804	9.01297	9.57246	9.08561	8.78491	9.09544	9.53392	8.69488	9.41458	8.76948	8.92363	9.06246	8.56787	9.12649	8.7814	9.03159	9.2454	8.75271	9.6846	8.91795	8.53613	8.81083	8.72848	8.32328	8.84058	9.09238	9.0297	8.61307	9.33986	9.09577	8.62926	9.29962	9.63125	9.12274	9.4777	9.10516	9.33945
8019392	10.5906	8.59204	8.62288	10.1713	9.24212	9.82954	9.42808	9.92205	9.97527	10.5254	10.3217	10.4155	9.99565	10.8072	11.1476	9.59466	8.31086	9.7459	10.4554	9.21502	9.52076	10.0587	9.4653	9.2141	9.58362	9.04729	10.9843	10.1283	9.22702	9.69796	9.86089	9.81641	8.20545	9.00153	8.42031	7.76053	8.96428	10.1841	9.56525	9.86781	10.0571	9.63361	8.67695	10.2497	9.0747	10.4671	10.3345	9.9699	9.53484
8019437	6.95031	6.83742	6.93575	6.83165	6.90229	6.91066	6.63402	7.22533	6.83939	7.17776	6.73648	6.88058	6.66465	6.75667	6.72955	6.98602	6.93891	6.93459	6.80365	7.07738	6.55842	6.98762	6.86091	6.82296	7.04765	6.86587	7.16993	7.04206	6.87319	6.9134	7.04741	6.83349	7.43079	6.85336	7.36076	7.21404	6.88877	6.78116	6.72617	6.8191	6.86202	6.99974	7.04939	7.25777	7.13563	7.12108	7.12442	6.99853	7.34552
8019463	9.38514	9.31457	9.19759	9.27608	9.371	9.68656	9.85352	9.80837	9.4658	9.35821	9.57124	9.35128	9.61504	9.38264	9.85136	9.45918	9.83659	9.57139	9.46819	9.43403	9.83602	9.39928	9.39773	9.42224	9.45567	9.44237	9.94082	9.74421	9.42168	9.40872	9.84246	9.48204	9.67592	9.35538	10.1918	10.0099	9.55788	9.55859	9.6633	9.36539	9.72327	9.42282	9.45531	9.33375	9.24226	9.39028	9.87953	9.49548	10.5827
8019478	8.26204	8.22079	8.18495	8.10124	8.16262	8.03848	7.97047	8.15116	7.64414	8.56818	8.95367	8.45929	8.17408	8.19659	7.98402	8.28226	8.06811	8.12258	7.99293	8.03816	7.93756	8.32805	8.44272	8.111	8.04471	8.31042	7.87596	8.34448	8.2023	8.18126	8.21473	8.13618	8.69832	8.37366	8.25968	7.63595	8.15674	8.24945	7.87863	8.07887	7.96248	8.5745	8.33569	8.80461	8.50814	8.60564	8.2673	8.41438	8.53136
8019486	7.31471	7.31522	7.08081	7.30107	7.272	7.72824	7.17704	7.57781	7.44086	7.77118	8.54776	8.09712	7.98053	8.12641	7.839	7.24347	7.16723	8.07743	7.9354	7.49639	7.2228	8.19688	8.43097	7.66318	7.24113	7.62592	7.9764	7.83395	7.64135	8.24678	8.0845	7.89199	8.36063	7.85721	7.65043	7.32074	7.69365	8.32346	7.16615	7.7138	7.48132	8.00463	8.04512	8.41524	7.89777	7.92824	7.58334	8.66256	8.43592
8019494	7.35708	7.47003	7.43822	7.3786	7.2985	7.30431	7.1523	7.39077	7.22001	7.39232	7.05524	7.05793	7.30595	7.14002	7.22097	7.35284	7.38375	7.41954	7.42185	7.09172	7.2886	7.33552	7.26727	7.14237	7.28932	7.37592	7.04079	7.34276	7.32377	7.19053	7.45789	7.29621	6.94256	7.26364	6.85824	7.34857	7.11384	7.20703	6.88332	7.16194	7.22571	7.36819	6.95901	7.33625	6.96014	7.34497	7.33924	7.17194	7.25327
8019507	7.96807	8.03245	7.79748	7.90752	7.85169	8.23473	8.09062	8.2466	8.43432	8.39376	8.42242	8.01711	8.25397	8.30215	8.38079	8.25431	8.46831	8.20435	7.95183	7.64013	7.78697	8.27925	8.37436	8.03321	8.27401	8.32711	8.50997	8.39455	8.4577	8.23258	8.61289	8.1649	9.06267	8.27324	8.40124	8.05436	8.30387	8.95092	8.24889	8.0704	8.52354	8.4729	8.21708	8.63509	8.43622	8.51277	8.40184	8.46871	8.78149
8019517	5.44474	5.36601	5.32148	5.19916	5.19583	5.13692	5.1811	5.28257	5.34062	5.65696	5.26725	5.51018	5.0273	5.04958	5.35105	5.12503	5.4312	4.79221	5.12323	5.02056	5.16216	5.27841	5.19076	4.78655	5.17072	5.03135	5.06946	5.36463	5.16591	5.20482	5.37166	5.10686	5.64954	5.30962	4.91384	4.90875	5.15353	4.99266	5.07898	4.80957	5.12621	5.50547	5.40224	5.61562	5.78776	5.54581	5.44231	5.41371	5.80377
8019521	5.13183	5.10675	4.93707	5.10271	5.00469	5.00268	4.67996	5.06652	4.73837	5.33377	4.78241	4.4546	4.78904	4.73617	5.0621	4.97494	4.94168	5.05683	5.22789	4.97738	4.98725	5.27808	5.0599	4.8152	4.83428	5.09973	5.74376	5.07305	4.69899	5.1895	5.66506	4.72505	5.20725	4.86706	5.71863	5.69516	5.04988	4.95573	5.18718	5.03301	5.01903	5.09094	5.09973	5.20827	4.84267	5.2631	5.076	4.96898	5.46708
8019523	8.97981	8.91874	8.87424	9.08453	9.18496	8.92258	8.7764	8.73893	9.27775	9.18652	8.8138	9.34856	9.09808	9.16405	9.34853	9.10219	8.95689	9.1745	9.36053	8.95897	9.319	9.00691	8.80324	8.86722	9.23819	8.96207	9.712	8.91977	9.00992	8.81056	9.31128	9.10812	9.13788	8.99076	10.231	9.0222	8.93574	9.08636	9.25293	8.97419	9.25134	8.79482	9.11638	8.8268	9.18736	9.17776	9.35343	9.10958	9.73787
8019532	7.69562	7.91999	7.71242	7.81519	8.03928	7.45543	7.79179	7.6084	7.8602	8.00837	7.82159	7.82586	7.60575	7.66803	7.52962	7.73945	7.55211	7.24639	7.89816	7.61516	7.9682	7.79159	7.83519	7.56148	7.51852	7.93968	7.90042	7.68803	7.41277	7.70807	8.15934	7.71242	7.92267	7.69589	7.89076	7.5133	7.83727	7.92732	8.0669	7.77955	7.73059	7.44311	7.80918	7.48847	7.45184	7.66779	8.12941	7.63783	8.44632
8019541	5.23789	5.20751	5.0763	4.97922	5.22969	4.94629	5.19708	5.03935	5.11258	5.4105	5.10967	5.01431	5.02796	4.98166	5.15304	5.03428	5.35759	5.01997	5.0134	4.94786	5.2869	5.04431	5.01083	4.87857	5.07514	5.06264	4.97768	5.03862	5.18913	5.0763	5.2093	5.07985	5.47128	5.11346	5.10121	5.0269	5.00617	4.92975	5.05606	4.86298	5.32646	5.44293	5.18792	5.4557	5.44189	5.23432	5.43918	5.12607	5.62196
8019545	5.70321	6.13905	6.09714	5.92673	5.81578	5.95324	5.79437	6.24724	5.86585	6.57178	6.33333	6.03262	5.88433	6.14257	6.02273	6.03833	5.53315	6.12973	6.05834	5.97639	5.83673	6.13433	6.06046	5.91024	6.37524	6.00626	6.31254	6.11988	6.12112	6.0379	6.32102	6.02869	6.61595	6.15655	6.65733	6.06565	6.29267	6.02626	6.32319	6.1342	6.30961	6.24303	6.08206	6.29965	6.31048	6.2992	6.06589	6.39196	6.5983
8019559	6.3645	6.26222	6.38437	6.09376	6.09178	6.26564	6.45543	5.92692	6.29338	6.87033	6.31497	6.21056	6.15255	6.00766	6.2286	6.58496	6.82539	6.04972	6.32765	6.30281	6.13067	6.48895	6.39031	6.23339	6.39805	6.34359	6.60681	6.25563	6.215	6.37295	6.39669	6.0087	7.21168	6.44509	6.79889	6.23033	6.46732	6.29906	6.33618	6.15828	6.22087	6.64237	6.77127	6.78418	6.92518	6.6987	6.54034	6.53945	7.21091
8019561	3.1684	3.44307	3.31487	3.56127	3.24183	3.29454	3.19183	3.49096	3.36704	3.41877	3.24804	3.47718	3.20248	3.11915	3.27455	3.35583	3.40788	3.45966	3.07832	3.35118	3.37626	3.30618	3.32371	3.28397	3.17827	3.53557	3.1548	3.20472	3.14882	3.16849	3.05608	3.21682	3.24284	3.08544	3.21022	3.43665	3.35024	3.4333	3.13205	3.25937	3.21328	3.26884	3.06537	3.3933	3.48135	3.18591	3.26817	2.9955	3.22298
8019563	7.25665	7.04537	7.18448	8.28856	7.30767	7.31582	6.78252	8.49262	5.89602	7.18243	6.61503	6.27344	6.2281	6.87077	5.77474	7.59897	6.59937	8.14241	8.73486	6.70401	5.79807	7.47871	8.14101	7.81196	6.53273	6.50585	5.7645	7.12996	6.25255	6.71974	6.11532	6.65878	7.01789	7.95678	6.2881	8.0801	7.28045	7.95099	6.82465	7.36805	6.58235	6.93297	7.25774	7.34714	7.1832	7.16075	6.0988	6.98517	6.35832
8019565	7.44556	7.6534	7.61089	7.49117	7.50809	7.25182	7.44036	7.33235	7.42762	7.94889	7.58786	7.666	7.38855	7.45075	7.21702	7.55709	7.45832	7.44115	7.34393	7.36982	7.22123	7.6542	7.57961	7.26095	7.36254	7.55523	7.24104	7.59773	7.44489	7.442	7.51326	7.42636	8.28978	7.66095	7.4193	7.2123	7.5758	7.43163	7.32232	7.36043	7.40709	7.79399	7.71884	8.07824	8.02446	7.99105	7.7353	7.63135	7.7264
8019570	5.16445	5.24842	5.30238	5.26794	5.23113	5.13956	5.08125	5.33071	5.29129	5.59546	5.30293	5.29565	5.11585	5.14527	5.07646	5.27897	5.35682	5.11308	5.10093	5.02286	5.12813	5.3363	5.24582	5.07435	5.1705	5.21502	5.01367	5.26441	5.09571	5.25295	5.12652	5.14798	5.69348	5.35307	5.18939	5.11194	5.25011	5.1717	5.04222	5.11232	5.21084	5.4819	5.26319	5.78887	5.58133	5.64527	5.34486	5.39835	5.59574
8019574	7.68399	7.70296	7.7192	7.53525	7.5775	7.466	7.60152	7.55012	7.44931	8.19574	7.96575	7.75631	7.62019	7.62398	7.50405	7.69312	7.76192	7.48213	7.50918	7.45026	7.50541	7.90664	7.78843	7.44378	7.69956	7.8008	7.53305	7.68165	7.67244	7.73164	7.87817	7.57692	8.54465	7.81658	7.62346	7.44108	7.59527	7.72356	7.48859	7.63979	7.56327	8.22983	8.09645	8.402	8.42578	8.22982	8.00045	7.79588	8.28337
8019576	7.53846	7.5252	7.59911	7.39109	7.43805	7.34592	7.52469	7.38578	7.28307	8.19487	7.87395	7.65446	7.41534	7.46346	7.38704	7.58042	7.60538	7.39634	7.29877	7.32754	7.39827	7.73469	7.69047	7.29126	7.55429	7.72299	7.35059	7.55878	7.46141	7.57604	8.01314	7.46549	8.37999	7.68894	7.47751	7.37696	7.4926	7.61168	7.36857	7.50043	7.59762	8.10414	7.908	8.33556	8.30497	8.15821	7.87129	7.78912	8.32247
8019578	7.57725	7.54946	7.69054	7.3764	7.5197	7.37867	7.33773	7.20182	6.86572	7.63552	7.3749	7.19449	7.08447	7.1979	7.03668	7.2098	6.89804	7.27613	7.20568	7.11911	6.80325	7.35318	7.63114	7.16125	7.36173	7.47158	7.20833	7.58796	7.39424	7.5022	7.34441	7.24146	7.95151	7.52369	7.45838	6.98692	7.36194	7.41196	7.12348	7.37856	7.357	7.80129	7.46882	7.97231	7.74374	7.75153	7.48467	7.42108	7.65762
8019585	7.24741	7.18364	7.3774	6.99504	7.20359	7.13716	7.16167	6.95116	6.86786	7.53646	7.2105	7.03693	6.85248	6.7815	6.86232	7.02747	7.09647	6.89885	6.84913	6.94717	6.78323	7.0961	7.18345	6.90988	7.05349	7.04766	6.91531	7.24415	7.07066	7.09277	7.16168	6.89498	7.71344	7.10635	7.15746	6.84044	6.99266	7.0278	6.96413	6.9749	7.13923	7.4389	7.2772	7.67912	7.51313	7.56544	7.3056	7.15726	7.38483
8019588	6.86339	6.86975	7.06336	6.65451	6.95099	6.74735	6.78127	6.59877	6.6205	7.21111	6.80247	6.72961	6.56021	6.49586	6.58496	6.84382	6.87077	6.67628	6.5578	6.55371	6.48393	6.81548	6.89917	6.46538	6.88954	6.98564	6.53915	6.91156	6.85358	6.81915	6.84031	6.67135	7.50693	6.78067	6.79374	6.47179	6.8004	6.67944	6.52739	6.74612	6.75777	7.19551	6.96474	7.43378	7.38426	7.32996	7.11259	6.93463	7.01611
8019593	5.25392	5.24912	5.2246	5.28737	5.27076	5.06455	5.08023	5.11777	5.19179	5.45059	5.52008	5.28319	5.07465	5.18592	5.10189	5.31798	5.48361	5.04401	5.08707	5.07984	5.17724	5.44699	5.33298	5.02743	5.10798	5.38046	5.07285	5.22451	5.20092	5.14708	5.21435	5.20207	5.89455	5.39657	5.1803	5.21006	5.23745	5.4563	5.15854	5.29277	5.35097	5.65863	5.55474	5.7767	5.79044	5.68319	5.4492	5.34403	5.75945
8019597	4.60977	4.53742	4.66938	4.55929	4.6294	4.43371	4.51531	4.38492	4.53703	5.11111	4.67741	4.58104	4.4022	4.47453	4.51608	4.57257	4.63783	4.45464	4.50119	4.42641	4.38643	4.55866	4.48857	4.48255	4.49494	4.56422	4.44123	4.7709	4.47642	4.57706	4.538	4.48835	4.94335	4.65634	4.55321	4.50338	4.54992	4.61662	4.52266	4.58541	4.43428	4.72872	4.72785	4.99246	4.87232	4.93628	4.71283	4.44808	4.76958
8019599	3.75629	3.8269	3.80369	3.84787	3.85072	3.7166	3.70787	3.82731	3.64594	4.16827	3.79263	3.80195	3.59037	3.6319	3.6988	3.9455	3.95203	3.65603	3.68597	3.58294	3.78445	3.77649	3.81373	3.70995	3.66234	3.7392	3.77069	3.75303	3.70433	3.67663	3.73553	3.68956	4.07279	4.01625	3.76884	3.74053	3.88474	3.82071	3.8418	3.73503	3.72419	3.76467	3.86427	4.0629	4.1596	3.81578	3.93828	3.75598	3.99347
8019604	4.81945	4.97554	4.90149	4.78373	4.76256	4.69153	4.82548	4.60901	4.71672	4.97382	4.97624	4.60361	4.6724	4.80523	4.81327	4.6792	4.59519	4.69611	4.82751	4.80769	4.61341	4.94293	4.89258	4.62104	4.78828	4.78575	4.81225	5.03249	4.77349	4.83969	4.82058	4.66677	5.15148	4.8482	4.88818	4.71193	4.92728	4.82238	4.78479	4.67494	4.77541	5.19942	5.03954	5.49162	4.95644	5.15047	5.00015	4.92725	5.20371
8019614	4.85379	5.03474	4.93358	4.76417	4.88629	4.66064	4.86141	4.7727	4.86639	4.91471	4.91695	4.8941	4.79696	4.64371	4.73805	4.5399	4.9486	4.73787	4.83736	4.63973	4.85343	4.80509	4.71781	4.65346	4.75637	4.78558	4.61134	4.94912	4.85166	4.84944	4.76344	4.76319	5.19342	4.84217	4.93676	4.67115	4.73575	4.80187	4.62625	4.83139	4.80896	5.0899	4.87207	5.12359	5.15516	5.01139	4.87903	5.01018	4.93277
8019622	7.71489	8.20904	7.5085	8.20017	7.86603	8.29815	7.61491	8.64723	8.764	8.46657	8.58678	8.56502	8.76362	8.04854	7.8348	8.37863	8.31003	9.25921	7.67575	8.8855	8.59705	9.10813	9.75855	8.84925	8.61596	8.55272	9.07962	9.04111	8.75512	9.44639	8.79706	8.69415	8.22681	9.30467	8.93218	7.94992	8.93072	9.08352	8.85104	9.19339	8.92065	8.91815	8.43336	8.86338	8.59365	8.61047	8.02025	9.20132	8.65185
8019631	12.3546	12.4285	12.5002	12.2505	12.2808	12.7325	12.6275	13.1197	12.5696	12.3985	13.0519	12.486	12.6685	12.8361	12.2636	12.5225	12.919	12.2042	11.7665	12.3303	12.885	12.7209	12.7465	12.3447	12.8295	12.2718	12.9877	12.7066	12.5549	12.3618	12.2999	12.2685	12.8801	12.3241	12.6204	12.8563	12.4869	12.6385	12.0023	12.3872	12.4907	12.619	13.0103	12.6566	12.5935	12.5458	12.697	12.7669	13.093
8019633	12.3546	12.4285	12.5002	12.2505	12.2808	12.7325	12.6275	13.1197	12.5696	12.3985	13.0519	12.486	12.6685	12.8361	12.2636	12.5225	12.919	12.2042	11.7665	12.3303	12.885	12.7209	12.7465	12.3447	12.8295	12.2718	12.9877	12.7066	12.5549	12.3618	12.2999	12.2685	12.8801	12.3241	12.6204	12.8563	12.4869	12.6385	12.0023	12.3872	12.4907	12.619	13.0103	12.6566	12.5935	12.5458	12.697	12.7669	13.093
8019635	12.3546	12.4285	12.5002	12.2505	12.2808	12.7325	12.6275	13.1197	12.5696	12.3985	13.0519	12.486	12.6685	12.8361	12.2636	12.5225	12.919	12.2042	11.7665	12.3303	12.885	12.7209	12.7465	12.3447	12.8295	12.2718	12.9877	12.7066	12.5549	12.3618	12.2999	12.2685	12.8801	12.3241	12.6204	12.8563	12.4869	12.6385	12.0023	12.3872	12.4907	12.619	13.0103	12.6566	12.5935	12.5458	12.697	12.7669	13.093
8019637	12.3546	12.4285	12.5002	12.2505	12.2808	12.7325	12.6275	13.1197	12.5696	12.3985	13.0519	12.486	12.6685	12.8361	12.2636	12.5225	12.919	12.2042	11.7665	12.3303	12.885	12.7209	12.7465	12.3447	12.8295	12.2718	12.9877	12.7066	12.5549	12.3618	12.2999	12.2685	12.8801	12.3241	12.6204	12.8563	12.4869	12.6385	12.0023	12.3872	12.4907	12.619	13.0103	12.6566	12.5935	12.5458	12.697	12.7669	13.093
8019639	12.3546	12.4285	12.5002	12.2505	12.2808	12.7325	12.6275	13.1197	12.5696	12.3985	13.0519	12.486	12.6685	12.8361	12.2636	12.5225	12.919	12.2042	11.7665	12.3303	12.885	12.7209	12.7465	12.3447	12.8295	12.2718	12.9877	12.7066	12.5549	12.3618	12.2999	12.2685	12.8801	12.3241	12.6204	12.8563	12.4869	12.6385	12.0023	12.3872	12.4907	12.619	13.0103	12.6566	12.5935	12.5458	12.697	12.7669	13.093
8019641	12.3546	12.4285	12.5002	12.2505	12.2808	12.7325	12.6275	13.1197	12.5696	12.3985	13.0519	12.486	12.6685	12.8361	12.2636	12.5225	12.919	12.2042	11.7665	12.3303	12.885	12.7209	12.7465	12.3447	12.8295	12.2718	12.9877	12.7066	12.5549	12.3618	12.2999	12.2685	12.8801	12.3241	12.6204	12.8563	12.4869	12.6385	12.0023	12.3872	12.4907	12.619	13.0103	12.6566	12.5935	12.5458	12.697	12.7669	13.093
8019643	5.43966	5.90756	6.16372	5.50449	6.0818	5.60109	5.56697	5.18577	5.74826	6.71458	6.69069	5.21165	5.62213	5.7994	5.90151	5.57017	5.50228	5.89	5.60963	6.25369	5.82946	5.48169	5.83477	5.39478	5.83639	5.33398	5.53719	5.06598	5.91804	5.28718	6.11327	5.51282	6.83631	5.81645	5.33089	5.12058	5.15521	5.46869	5.49965	5.86011	6.0034	6.2518	6.82721	6.3828	5.98459	6.36488	6.16169	5.69851	6.00413
8019647	3.58366	3.68252	3.65378	3.54888	3.8078	3.60091	3.5013	3.501	3.4935	3.82286	3.59193	3.54857	3.4608	3.52177	3.48806	3.47209	3.62779	3.60339	3.39037	3.47616	3.47106	3.54748	3.42884	3.46916	3.4399	3.47302	3.45637	3.52873	3.49618	3.54617	3.55429	3.70675	3.57056	3.52857	3.47766	3.62567	3.46587	3.44554	3.49473	3.48605	3.52139	3.65652	3.53448	3.67921	3.61451	3.7912	3.52986	3.58357	3.54798
8019649	7.8574	8.10927	7.77786	8.12553	7.44474	7.67437	7.53889	7.35429	7.65234	6.64536	5.76584	7.39164	7.60914	6.54001	7.0445	7.67723	8.16412	7.77573	7.68147	8.01889	7.864	7.18202	7.53206	7.57077	6.96654	7.25209	7.90456	7.67585	7.25933	7.79848	8.0772	7.77668	5.8908	7.7591	8.72318	8.49745	7.57986	6.83155	7.95142	7.71048	7.53814	6.56512	6.37744	5.68235	6.2739	5.67259	6.99593	6.84567	7.00467
8019651	6.30933	6.10256	5.96877	5.9277	6.04605	6.35861	6.30332	5.74021	6.51073	6.62965	9.13389	6.5444	7.15282	7.02239	6.80526	5.66967	6.19999	7.20063	5.97175	6.56257	6.77996	6.70942	6.50266	6.82766	7.00789	6.67777	7.73938	6.30171	6.94062	7.128	7.00602	6.87683	7.97703	6.49741	6.89364	5.51861	7.29877	7.18768	6.07614	6.64078	6.43523	6.38206	6.69971	7.0369	6.50967	6.80435	6.32291	7.96459	6.94338
8019655	8.33413	8.42084	8.51248	8.2838	7.951	8.12887	8.37559	9.0792	8.67716	8.22097	7.6694	8.19359	8.14772	7.65878	7.37889	8.50014	8.45594	8.29518	8.14432	8.46317	8.40628	8.14086	8.3634	8.0825	8.03251	8.35897	8.8864	8.4279	7.81095	8.21537	8.42628	8.21155	8.84985	8.49137	9.28618	8.97992	8.29955	8.03056	8.44606	8.1226	8.35333	8.30808	8.39113	8.27749	8.64688	8.39895	8.18434	8.32356	9.17019
8019669	9.16455	10.027	9.86061	10.0287	10.0198	9.50828	8.03398	9.71666	8.88154	9.97468	7.65624	9.90207	9.82412	9.14973	8.82782	9.99047	9.96077	9.37386	9.51082	9.20355	7.72159	9.84527	9.69616	9.68073	9.32378	9.86228	7.23436	9.75188	9.5035	9.70581	9.31715	9.69976	8.10324	9.35853	7.16098	6.98846	9.71531	9.75924	7.70613	9.18312	8.85858	9.69574	8.49737	9.64957	7.69677	10.1221	9.80763	9.27353	7.96661
8019687	6.72851	6.77028	6.72326	6.92871	6.84429	6.72527	6.68007	6.92437	6.94874	6.89521	6.85486	6.61169	6.80476	6.88387	7.11598	6.9707	6.6808	6.52483	6.80494	6.48225	6.74237	6.92242	6.84676	6.85122	6.60272	6.46838	6.8941	6.77005	6.66794	6.48717	7.20485	6.66817	6.78078	6.77581	7.08787	6.71415	6.75547	6.83043	7.34309	6.50013	7.04038	6.5463	6.46798	6.76408	7.04587	7.02334	6.98225	6.71617	7.12527
8019693	7.69694	7.72455	7.70922	7.63309	7.65911	7.30233	7.62357	7.67867	7.27051	8.30456	8.13941	7.77773	7.57771	7.70691	7.66328	7.62197	7.60527	7.4081	7.48089	7.44339	7.08609	8.03955	7.78842	7.46356	7.65302	7.70282	7.66075	7.84791	7.34726	7.67305	7.6761	7.63324	8.45038	7.86683	7.46482	7.23329	7.4616	7.62459	7.45292	7.53052	7.65616	8.19464	8.22751	8.4266	8.27972	8.16281	8.022	7.75244	8.20822
8019699	6.35426	6.43024	6.44336	6.36069	6.38867	6.19968	6.31087	6.39267	6.25516	6.93413	6.56515	6.47492	6.2523	6.36678	6.25406	6.49611	6.6729	6.33042	6.24485	6.20984	6.32311	6.59597	6.48972	6.15346	6.32249	6.52549	6.1013	6.45616	6.25273	6.36111	6.384	6.28358	7.08069	6.54767	6.37671	6.15432	6.39546	6.49162	6.18303	6.24371	6.36672	6.82069	6.52425	7.16533	6.99549	6.93859	6.70017	6.57301	6.71447
8019703	12.3546	12.4285	12.5002	12.2505	12.2808	12.7325	12.6275	13.1197	12.5696	12.3985	13.0519	12.486	12.6685	12.8361	12.2636	12.5225	12.919	12.2042	11.7665	12.3303	12.885	12.7209	12.7465	12.3447	12.8295	12.2718	12.9877	12.7066	12.5549	12.3618	12.2999	12.2685	12.8801	12.3241	12.6204	12.8563	12.4869	12.6385	12.0023	12.3872	12.4907	12.619	13.0103	12.6566	12.5935	12.5458	12.697	12.7669	13.093
8019705	12.3546	12.4285	12.5002	12.2505	12.2808	12.7325	12.6275	13.1197	12.5696	12.3985	13.0519	12.486	12.6685	12.8361	12.2636	12.5225	12.919	12.2042	11.7665	12.3303	12.885	12.7209	12.7465	12.3447	12.8295	12.2718	12.9877	12.7066	12.5549	12.3618	12.2999	12.2685	12.8801	12.3241	12.6204	12.8563	12.4869	12.6385	12.0023	12.3872	12.4907	12.619	13.0103	12.6566	12.5935	12.5458	12.697	12.7669	13.093
8019707	12.3546	12.4285	12.5002	12.2505	12.2808	12.7325	12.6275	13.1197	12.5696	12.3985	13.0519	12.486	12.6685	12.8361	12.2636	12.5225	12.919	12.2042	11.7665	12.3303	12.885	12.7209	12.7465	12.3447	12.8295	12.2718	12.9877	12.7066	12.5549	12.3618	12.2999	12.2685	12.8801	12.3241	12.6204	12.8563	12.4869	12.6385	12.0023	12.3872	12.4907	12.619	13.0103	12.6566	12.5935	12.5458	12.697	12.7669	13.093
8019709	12.3055	12.4171	12.4959	12.2138	12.293	12.6548	12.6153	13.1381	12.6069	12.3817	13.0389	12.4637	12.6879	12.8332	12.2506	12.5234	12.9153	12.2045	11.7983	12.3263	12.9067	12.7159	12.7104	12.3374	12.7922	12.1697	12.9706	12.7026	12.4992	12.3208	12.2659	12.2965	12.7791	12.2634	12.5554	12.8497	12.482	12.6236	12.006	12.3869	12.4528	12.6032	12.9677	12.5726	12.5263	12.499	12.6685	12.7183	13.0606
8019711	6.28113	6.46627	6.47526	6.27683	6.53371	6.12115	6.39505	6.25838	6.38606	6.71104	6.45489	6.26612	6.41051	6.45381	6.36181	6.50272	6.25221	6.23081	6.28558	6.06807	6.15437	6.55556	6.6107	6.20561	6.44889	6.5796	6.0935	6.54327	6.34673	6.47514	6.18754	6.45603	6.80622	6.54944	6.25507	6.4251	6.24301	6.4586	6.27821	6.44981	6.20136	6.78656	6.59145	6.61144	7.01493	6.60837	6.51871	6.51042	6.52311
8019716	8.3485	8.47419	8.57277	8.29183	7.93225	8.14041	8.39913	9.09507	8.69895	8.3009	7.65656	8.18843	8.11726	7.63847	7.37216	8.48407	8.46327	8.34876	8.09897	8.47264	8.40035	8.11652	8.36997	8.06067	8.06441	8.37501	8.86505	8.46307	7.77293	8.23036	8.45846	8.22558	8.8778	8.50894	9.30422	9.06565	8.2953	7.96636	8.4579	8.07482	8.40322	8.29164	8.38443	8.26325	8.74092	8.51847	8.19426	8.28507	9.25955
8019731	7.91309	7.6018	7.88457	7.37087	7.52024	7.77096	7.75169	7.37036	7.75478	7.92131	8.46725	7.59975	7.63646	7.70276	7.80915	7.70199	7.77843	7.93427	7.77257	7.45913	7.62807	7.71502	7.90451	7.46516	7.9204	7.75065	9.10206	7.99451	7.82892	7.91444	7.86649	7.76751	8.56375	7.66915	7.61177	7.15843	8.18495	7.54177	7.36388	7.63985	7.61258	7.75228	7.84938	7.8319	8.14851	7.8276	7.9821	7.82742	8.25298
8019737	8.78587	7.96145	7.28972	7.98861	7.45859	8.95369	9.93534	7.62652	9.7603	8.46867	9.95295	9.28566	9.51835	9.73851	10.2185	8.29297	8.90596	9.15132	10.2542	8.44978	10.1362	9.16051	8.75809	8.48161	8.92838	8.55794	10.2036	8.65901	9.31073	8.86195	9.79724	8.8176	10.4586	8.29383	11.0055	9.58094	9.13854	9.32241	10.3078	9.46536	9.74262	8.93573	9.28808	8.80961	9.54829	8.32479	9.22024	9.19324	10.7851
8019751	4.01052	4.07648	4.58723	4.25557	4.12369	3.98437	3.96409	3.89237	4.08968	4.66555	4.02858	3.87335	4.03226	4.19026	3.96949	3.91427	3.8102	4.06644	4.40738	4.11976	4.08566	4.13187	4.16892	3.74925	3.98682	4.27071	3.87541	4.52644	4.00038	3.9287	3.82511	3.98662	4.43694	4.34241	4.04063	4.42713	3.75965	3.90814	3.9866	3.86154	4.02164	4.03778	4.64522	4.48856	4.36256	3.96794	4.01374	4.16752	4.49966
8019754	7.07299	7.09931	7.30032	6.95244	7.25493	7.21298	7.42161	7.55582	7.11465	7.59499	7.5831	7.34145	7.11195	7.30963	7.25682	7.48115	7.48266	7.19331	6.95337	7.0764	7.49486	7.36183	7.57187	7.16474	7.19188	7.20955	7.06104	7.04845	6.89367	7.08404	7.44418	6.98908	7.52921	7.34879	7.0057	7.13977	7.20354	7.03876	7.5618	7.00942	7.16714	7.27137	7.35648	7.34522	7.49587	7.4776	7.41743	7.21581	7.6304
8019762	11.5665	11.5651	11.5066	11.6544	11.1614	11.6909	11.4496	11.5477	11.683	11.3559	11.4644	11.7898	11.7157	11.803	11.7834	11.7554	11.7089	11.685	11.9863	11.3746	11.7067	11.7305	11.64	11.7081	11.6119	11.5019	11.7197	11.8879	11.5301	11.6109	11.8206	11.8854	10.7742	11.6976	11.8482	11.1048	11.778	12.0088	11.7288	11.7171	11.7106	11.3955	10.6252	11.2817	11.4235	11.4257	11.662	11.4904	11.6595
8019765	8.94564	8.98102	8.88494	8.95374	8.9308	9.11832	9.35767	9.09007	9.16663	8.86514	9.19054	8.9503	9.14973	9.05551	9.45373	8.80945	8.83698	9.18235	8.78061	8.838	8.99426	8.84572	9.02783	9.0507	9.06411	8.93621	9.01552	9.27415	9.29347	8.92094	9.66439	9.03941	9.05953	8.98461	9.26396	8.86944	9.16624	9.00254	9.01388	9.08147	9.09165	9.01348	8.93327	8.83967	8.90209	8.98658	9.2447	9.07469	9.39666
8019772	9.60303	9.26449	9.07624	9.43477	9.46703	9.4478	10.1705	8.55934	9.54138	8.97698	9.43605	8.96769	9.46455	9.36875	9.86374	9.13625	9.08306	9.4306	10.2187	9.07714	9.62762	9.21461	8.7596	9.25346	9.60409	8.89263	9.86866	8.76497	9.50188	8.95776	9.9771	8.9759	10.096	9.19205	10.6887	10.2583	9.43854	9.43902	10.1258	8.913	9.9095	9.38101	9.54336	8.97059	9.15967	9.21086	9.79616	9.53748	9.93245
8019778	9.63347	9.66225	9.98408	10.0253	9.8907	9.61786	9.0974	9.91932	10.0892	9.90314	9.38165	9.97657	10.1351	9.2117	10.0361	9.88045	9.63247	9.44311	10.0311	8.97322	10.0077	9.65415	9.53226	9.4796	9.54597	9.89146	9.62607	9.78925	9.81105	9.90086	10.1673	9.64871	8.41201	9.71336	8.70455	8.32108	9.88046	9.9488	10.1089	9.47533	9.9729	9.69006	8.75531	10.2534	10.0878	10.0503	10.3863	9.52729	9.47408
8019796	7.45583	7.55996	7.28555	7.61444	7.37373	7.77023	8.34907	8.21042	8.04221	7.88356	8.18749	7.81374	8.34993	8.19232	8.39159	7.79888	8.01169	8.08689	8.36387	7.87572	9.08001	7.61684	8.19171	7.73779	7.95307	7.88218	8.94963	8.00431	8.18756	7.87651	8.60567	8.0655	8.93502	7.93824	9.3155	8.07849	8.20404	8.67485	9.64493	8.07563	9.20313	7.72821	7.69685	7.96156	8.65889	7.38163	8.24599	8.1531	9.88765
8019798	6.67574	6.74938	6.69529	6.54688	6.79342	6.54763	6.80819	6.90119	7.02763	7.1187	7.02227	6.95988	6.68953	6.6075	6.89763	6.75791	6.91688	6.71655	6.84035	6.56149	7.2965	6.85443	6.80951	6.41833	6.71213	6.85662	6.73222	6.91893	6.86606	6.67227	6.93577	6.55306	7.57174	6.7231	7.09206	6.632	6.69128	7.01627	7.07999	6.57406	6.97922	6.58383	7.102	7.00125	7.39018	7.43105	7.18758	6.83928	7.79702
8019802	12.3076	12.387	12.4759	12.2745	12.2868	12.5807	12.6444	13.1379	12.6069	12.3429	13.0877	12.4901	12.6145	12.8517	12.2964	12.5111	12.8304	12.1311	11.7845	12.3326	12.8661	12.7177	12.7041	12.3347	12.848	12.2283	12.9912	12.6895	12.4916	12.3614	12.2968	12.326	12.7368	12.3269	12.5538	12.8399	12.4897	12.6341	11.9327	12.4084	12.4124	12.5363	12.9758	12.5298	12.4334	12.4969	12.6421	12.6829	13.0237
8019804	3.92699	3.96028	3.87384	3.97181	3.6988	4.23554	3.89632	3.95515	4.00718	4.05206	3.88471	3.62334	3.96714	4.13263	4.11259	3.87138	3.79787	4.22579	4.12077	4.16931	3.91963	4.0685	4.05677	4.24918	3.73807	3.77092	4.40732	4.12814	4.09397	4.10302	3.89736	3.98236	4.27698	3.70635	3.91187	4.33544	3.92384	3.94029	3.93373	4.11962	3.89245	4.37145	4.0568	3.89748	3.86283	4.17753	3.91085	4.17577	4.00286
8019807	8.73559	8.55051	8.12937	8.64004	8.47322	8.57483	9.46838	7.98531	8.81352	8.05899	8.56195	8.3779	8.61645	8.7917	9.16183	8.32513	8.41123	8.49724	9.14452	8.4512	9.07104	8.41588	8.21079	8.51539	8.64199	8.30607	9.24319	8.32964	8.67088	8.49546	8.33853	8.5645	7.83755	8.17501	8.94101	7.71952	8.47949	8.41403	9.3398	8.55905	8.78648	8.04878	7.92754	7.78693	8.06706	7.83054	8.44334	8.18257	8.46547
8019828	4.48459	4.7098	4.61636	4.39384	4.50523	4.46187	4.49004	4.37393	4.33802	5.08137	4.57525	4.58668	4.43827	4.46097	4.65193	4.62675	4.73849	4.34112	4.42351	4.35982	4.31559	4.54165	4.612	4.35789	4.46254	4.6054	4.28175	4.66283	4.44825	4.52277	4.5397	4.41532	5.00761	4.58523	4.46862	4.334	4.34911	4.61938	4.50597	4.55088	4.60704	4.65172	4.46137	5.15297	4.80305	4.61553	4.75734	4.62895	4.84874
8019831	4.63167	4.4736	4.64525	4.5203	4.57127	4.41319	4.71407	4.36284	4.60898	5.08042	4.79515	4.54286	4.62905	4.61453	4.55393	4.52918	4.57858	4.59725	4.45713	4.58134	4.57801	4.57205	4.79714	4.42365	4.58464	4.51838	4.59106	4.4674	4.65658	4.59366	4.7035	4.61828	5.19365	4.57813	4.56528	4.57397	4.49009	4.53405	4.53396	4.62728	4.64151	4.90305	4.82578	5.11354	5.4957	5.08793	4.76029	4.64631	4.8097
8019842	6.42644	6.73456	6.79992	6.85087	6.4546	7.91975	8.21198	7.2571	7.75807	7.70763	7.34016	7.06346	7.53138	7.88899	8.56642	7.32002	6.93337	7.79292	7.64162	7.49196	7.53029	8.52695	7.84243	7.38064	6.81735	6.08748	9.84669	7.08516	6.90341	7.69556	7.52275	8.06099	8.02916	7.43665	9.83117	7.44301	7.9037	6.57979	8.28297	8.02515	7.54748	7.55531	7.5179	6.8071	6.71511	7.55843	7.76468	8.00904	7.65281
8019851	5.73606	5.5402	5.52897	5.35452	5.58145	5.4323	5.71536	5.54452	5.52009	5.925	5.6651	5.62754	5.52435	5.60794	5.57331	5.41345	5.62215	5.4185	5.45173	5.63744	5.35528	5.52928	5.63544	5.50588	5.40582	5.36535	5.33881	5.63506	5.61156	5.46619	5.4618	5.49144	5.7768	5.35575	5.37567	5.46832	5.4142	5.5942	5.32265	5.90121	5.81695	5.61346	5.63617	5.77107	5.9404	5.92945	5.70047	5.6687	5.7068
8019857	4.32607	4.10099	4.05425	3.9025	4.14006	3.96403	4.75009	3.8676	4.46793	4.46159	4.99113	4.05994	4.56134	4.42304	5.16733	3.91983	4.50626	4.05025	5.36349	3.92632	4.77115	4.54803	4.42526	4.0397	3.98747	4.09612	5.49162	4.0932	4.28928	4.22136	4.48819	4.1735	4.8176	3.95078	6.41344	4.59139	4.33436	4.1259	4.85844	4.09645	4.29544	4.15792	4.11252	4.22641	4.31499	4.3792	4.30447	4.54797	5.27765
8019875	3.22196	3.23455	3.30731	3.32017	3.23227	3.35424	3.22417	3.29248	3.43581	3.32379	3.30084	3.31857	3.39052	3.28519	3.32675	3.32789	3.49069	3.3116	3.33166	3.30522	3.42514	3.26734	3.3193	3.30786	3.29888	3.23007	3.31441	3.23567	3.25009	3.24182	3.2253	3.31176	3.22647	3.31304	3.23511	3.25798	3.30458	3.36341	3.23467	3.3076	3.31829	3.34648	3.29551	3.35749	3.34212	3.35345	3.29443	3.28016	3.27394
8019877	8.82092	8.65784	8.62278	8.96579	8.80634	8.83342	8.78132	8.91604	9.01947	8.02834	8.86276	8.74683	9.12705	8.77803	8.91045	8.73793	9.13062	8.9212	9.09366	9.00924	8.93039	8.66827	8.69718	8.78572	8.53696	8.51142	9.06449	8.75197	9.13048	8.97934	8.79277	9.00537	8.44347	8.55708	9.13193	8.20743	8.85536	8.75806	9.18874	8.7766	8.67099	8.38551	8.80429	8.14832	7.21687	8.11283	8.60867	8.97289	7.97558
8019885	8.46801	8.28619	8.18297	8.65327	8.27022	8.46722	8.47049	8.46812	8.43716	7.66371	8.39925	8.37825	8.84705	8.34442	8.45297	8.58096	8.79585	8.54103	8.54908	8.55406	8.43774	8.28461	8.39738	8.31421	8.31236	8.16875	8.63802	8.37626	8.54095	8.76459	8.39728	8.49715	8.22283	8.21732	8.83037	7.72906	8.41431	8.50313	8.81441	8.4549	8.20224	8.00338	8.46185	7.82298	7.51306	8.11643	8.24435	8.70528	7.81796
8019908	4.3412	4.67139	4.2958	4.55485	4.26542	4.35844	4.53141	4.12003	4.37909	4.65088	4.29665	4.19824	4.29288	4.3283	4.56201	4.177	4.52186	4.26286	4.38913	4.32076	4.2157	4.65741	4.3996	4.47313	4.31	4.17727	4.18493	4.50943	4.4215	4.45175	4.32641	4.63807	4.48314	4.15803	4.44538	4.76576	4.44787	4.4711	4.28831	4.35999	4.46426	4.46473	4.67151	4.73639	4.32914	4.46463	4.24553	4.60011	4.39409
8019910	3.53321	3.67642	3.70666	3.77755	3.53581	3.69275	3.64053	4.05625	3.92766	3.73107	3.53228	3.7412	3.78076	3.6708	3.56345	3.72371	4.37005	3.66057	3.59433	3.59402	3.86264	3.47076	3.7872	3.67207	3.57949	3.58382	3.6708	3.59718	3.62497	3.74447	3.61757	3.80848	3.5381	3.58743	3.62409	3.56586	3.48155	3.64769	3.60672	3.74296	3.56772	3.58043	3.60681	3.66128	3.82624	3.79209	3.56889	3.677	3.71866
8019912	6.87173	6.63263	6.7653	6.73304	6.68858	7.10193	6.92303	6.78018	7.15942	7.15079	7.33922	6.96558	6.95976	7.49328	7.38526	6.86629	7.23477	7.27053	7.02464	7.0588	7.30257	7.1395	7.12026	6.91186	7.59721	6.97752	8.63452	7.11264	7.09334	7.13103	7.63077	6.82461	8.04536	6.91018	7.54795	6.61475	7.59338	7.41769	7.01801	7.04552	7.39095	7.04325	7.52841	7.30765	7.52582	7.22704	7.44213	7.50999	7.82718
8019924	6.67111	6.83861	6.56809	6.91396	6.85479	7.32271	7.29118	6.86496	7.47203	6.50769	7.32791	7.39049	7.54998	8.12322	7.5993	7.05422	7.53359	7.56802	7.673	7.43281	7.58902	7.34911	7.45243	7.36488	7.61549	7.22569	7.39727	7.07354	7.36743	7.29505	7.4063	7.42902	6.70095	7.23472	7.91077	6.78869	7.73041	7.39541	7.51051	7.78745	7.53125	7.02486	7.10598	6.89807	6.50013	6.78284	7.2449	7.07435	6.86144
8019930	11.5418	11.4828	11.4005	11.5242	11.5807	11.7851	11.8833	11.1167	12.1839	11.3681	11.9496	11.929	12.1398	12.2293	12.2429	11.5194	11.9807	12.0048	12.1244	11.9171	12.3381	11.6675	11.8522	11.7466	12.0354	11.7156	11.9602	11.5622	11.8129	11.7297	11.8256	11.8686	11.1395	11.7634	12.1962	11.1711	12.2487	11.8191	12.1911	12.1317	11.984	11.4386	11.821	11.4357	11.6649	11.1167	11.946	11.7626	11.4875
8019937	6.42962	6.2562	6.51949	6.10058	6.45183	6.2852	6.43197	6.26864	6.00827	6.85261	6.41657	6.40254	6.37475	6.27798	6.05891	6.53978	6.4242	6.277	5.98759	6.35525	6.41258	6.54802	6.58157	6.17662	6.26614	6.81036	6.1839	6.51701	6.48797	6.51201	6.57644	6.33984	7.78807	6.56051	6.27326	6.30409	6.23683	6.46984	6.22328	6.47555	6.22422	6.92696	6.70764	7.16095	6.96658	6.67857	6.69141	6.69279	6.75381
8019939	6.30056	6.65652	6.28942	6.17577	6.24002	6.48082	6.70834	6.58688	6.79138	6.9922	7.06259	6.91948	6.87126	6.9439	6.97492	6.50395	6.58033	6.68416	6.90741	6.6502	6.9904	7.02402	7.02725	6.21983	6.77564	6.83139	6.29401	6.70034	6.47978	6.33322	6.71518	6.57606	7.24519	6.58522	6.86394	5.47797	6.8095	6.8251	6.69338	6.66246	6.84754	6.90743	6.98325	6.93077	7.01588	6.66149	6.89853	6.75833	7.12254
8019954	6.50635	7.28321	6.95608	6.65242	7.22748	7.19183	8.17399	7.68061	7.57687	7.53666	8.13275	6.90087	7.60173	7.43001	8.01243	7.77227	8.2232	7.69257	7.48859	7.47269	8.03159	7.30104	7.73227	7.37815	7.38648	7.53747	7.6846	7.91354	7.83999	7.54159	8.28075	7.5989	7.5477	7.488	8.31584	6.57518	7.65759	7.66845	9.18361	7.60421	8.43564	7.37173	7.31494	7.16049	8.07423	7.65626	7.54564	7.57844	9.11969
8019958	3.45402	3.58282	3.53237	3.58169	3.52557	3.52476	3.51446	3.58563	3.65707	3.64145	3.55328	3.55178	3.55864	3.56397	3.55788	3.48222	3.53876	3.51424	3.44893	3.4865	3.58952	3.53378	3.38457	3.4512	3.31396	3.38031	3.31428	3.45214	3.47367	3.38822	3.39737	3.5351	3.5296	3.39276	3.30207	3.72168	3.44579	3.43811	3.50183	3.41638	3.55691	3.49815	3.45448	3.59851	3.63306	3.62287	3.47895	3.56559	3.64862
8019960	3.45911	3.58086	3.63611	3.56611	3.50347	3.46903	3.54312	3.36905	3.62444	3.61603	3.4268	3.46877	3.54347	3.36346	3.67421	3.51677	3.66529	3.52035	3.5421	3.43075	3.6269	3.43777	3.53212	3.47732	3.56909	3.49863	3.45722	3.50171	3.53324	3.50511	3.43001	3.51623	3.77213	3.46358	3.48174	3.42562	3.52894	3.5308	3.51505	3.53772	3.58263	3.47182	3.6025	3.68224	3.59852	3.8424	3.66231	3.53163	3.89535
8019962	5.94143	5.94487	6.37654	5.91517	5.96571	5.89285	5.98063	5.43146	5.76758	5.84387	6.05697	5.6027	5.51491	5.72167	5.79361	5.45921	5.58383	5.48748	5.70931	5.4999	4.95314	6.02875	5.76465	5.48084	5.78699	5.7502	5.76386	6.31092	5.73589	5.81306	5.68586	5.61869	6.27741	6.03043	5.88751	5.67811	5.66316	5.90985	5.66574	5.6556	5.8357	6.1627	6.08739	6.43963	6.47201	6.19417	5.75413	5.9039	6.28641
8019964	4.27448	4.30946	4.26163	4.36291	4.09135	4.31617	4.75985	4.25268	4.64042	4.28852	4.40195	4.23181	4.17164	4.49483	4.21523	4.4607	4.87261	4.65803	4.01585	4.8288	4.55166	4.15373	4.22925	4.37142	4.32513	4.18335	4.33315	4.24596	4.59027	4.03949	4.38851	4.07961	4.60354	4.26372	4.06921	4.36772	4.18378	3.9894	4.04293	4.33578	4.45571	4.49257	4.68231	4.23581	4.29001	4.38771	4.20391	4.67483	4.32809
8019988	8.92516	9.23571	9.21812	9.09629	9.09737	9.58519	9.56948	9.31224	9.76397	9.69387	9.62693	9.75074	9.65205	9.95257	10.1832	9.70503	9.61986	9.81095	9.78715	10.0149	9.96973	9.39154	9.45089	9.5365	9.7661	9.52476	9.64004	9.61129	9.52014	9.26524	9.50886	9.37859	9.22124	9.50511	9.93609	9.45069	9.68592	9.16671	8.04235	9.8688	9.7786	9.3859	10.3475	9.26188	9.72339	9.39655	9.45193	9.89294	8.80946
8020025	6.18506	6.34187	6.30426	6.11457	6.41172	6.00167	6.42802	6.08808	6.35085	6.52971	6.20656	6.3335	6.11019	6.21961	6.54477	5.96152	6.39722	6.34564	6.33195	6.57473	6.06266	6.11316	6.22212	6.28283	6.53373	6.20842	6.29918	6.41967	6.39035	6.28503	6.17427	6.38267	6.75999	6.37884	6.55401	6.17492	6.20158	6.1661	5.75415	6.64792	6.33851	6.48621	6.68329	6.30956	6.18206	6.2759	6.49094	6.37145	6.16044
8020027	5.50868	5.6704	5.73138	5.67448	5.80375	5.62338	5.57365	5.49686	5.8391	5.99532	5.57995	5.54302	5.35803	5.42248	5.29292	5.4824	5.9279	5.40327	5.42793	5.20211	5.27532	5.53625	5.50328	5.3058	5.53868	5.52574	5.38524	5.78176	5.63679	5.68738	5.67891	5.36161	6.15949	5.39742	5.35582	5.36738	5.65363	5.35428	5.37536	5.58691	5.59766	5.60964	5.81715	5.79536	5.9736	5.70484	5.60629	5.49922	5.97243
8020029	8.12913	8.13869	7.97375	8.15177	8.10615	8.15769	8.05482	7.80514	7.9966	7.81054	7.66431	7.66379	7.93916	7.80351	7.93318	7.91163	7.88511	7.81004	8.0446	7.83191	8.06061	7.80961	7.80553	8.09381	7.68554	7.81627	7.65203	7.95726	7.98446	7.97383	7.63893	7.83054	7.32521	7.69867	7.66731	7.08067	7.82298	7.96153	7.98386	7.74276	7.95373	7.62051	7.70807	7.62536	7.53789	7.60331	7.59998	7.82596	7.40405
8020037	6.75951	6.83333	6.69084	6.59359	6.30742	7.04306	6.60688	7.04213	7.27621	6.83643	6.67647	7.1098	6.63782	6.96451	6.83513	7.07671	7.01057	6.98756	6.42524	6.90061	6.68946	6.65416	6.60154	6.78503	6.52691	6.69945	6.9158	7.08028	6.79788	6.45368	6.54683	6.84105	7.18851	6.40595	7.23632	7.02277	6.87447	6.92104	6.25469	6.92446	6.62185	6.91562	7.39692	6.90323	6.81884	6.83323	6.53683	7.0435	6.92302
8020058	10.8391	10.4218	10.3877	10.4048	10.4587	10.245	9.74107	10.361	10.3431	10.0231	10.0734	10.5495	10.3977	10.5234	10.2391	10.3825	10.1762	10.3558	10.0299	9.87501	10.0936	10.5432	10.2377	10.2911	10.202	10.1973	10.0104	10.3783	10.2148	10.4288	9.68686	10.5573	8.86454	10.2716	9.62937	8.14915	10.1469	10.4246	9.873	10.2148	10.1471	10.0722	9.33593	9.95602	10.1499	10.3662	9.6427	10.1849	9.19586
8020068	9.15652	8.7303	8.67765	9.0021	8.88243	9.13479	8.71596	9.19681	8.8821	8.3613	8.43663	8.56569	8.91967	8.57239	8.14281	9.02806	9.25171	8.79578	8.26462	9.02415	8.81689	8.60158	8.79673	9.09518	9.1772	8.69617	8.89297	8.8818	9.03914	8.83719	9.15296	8.92833	8.20433	8.68975	8.7914	8.01858	8.68975	8.82306	8.80982	8.88747	8.64951	8.42006	8.639	7.85743	7.42689	8.41323	8.34699	8.81086	7.68099
8020086	5.93206	5.95893	6.30826	6.06643	6.10315	6.21473	5.88185	7.02083	6.13816	5.95977	5.53515	6.02649	6.07971	5.56058	5.5886	6.22743	6.31814	5.80434	5.71876	5.90577	5.84572	5.80457	6.32838	5.63974	5.89159	5.63114	5.81841	5.92283	5.83369	5.83737	5.77865	5.82092	6.46244	6.12485	5.74194	5.54813	6.08972	6.0668	5.67736	5.80143	6.0075	5.91071	6.26346	5.92608	5.8702	6.37929	6.04517	6.01582	6.01362
8020088	5.2894	5.4783	5.11944	4.83263	5.06167	4.95546	4.71044	5.18536	4.75403	4.81164	4.6356	4.55068	4.65842	4.42139	4.23256	4.74962	4.76268	4.97129	4.6416	4.83892	4.5783	4.63734	4.55319	5.05745	5.40763	4.57302	4.83003	5.41853	5.77046	4.73579	4.64411	4.86979	4.89047	4.61462	4.66279	4.5822	4.67715	4.52746	4.17834	4.74919	4.97886	4.81881	4.80425	4.96609	4.52219	5.3098	5.18946	5.44275	4.56549
8020090	6.66728	6.85058	6.59414	6.71323	6.89101	7.26963	7.29495	6.67305	6.93323	6.47392	7.1242	6.91718	6.94221	7.49009	6.49746	6.99701	6.75423	7.07537	6.79073	7.62124	7.0422	6.78054	6.66222	7.01058	7.10809	6.9322	7.18117	6.88842	7.00811	6.73457	6.75431	6.98121	6.81931	6.87693	7.21902	6.54695	7.07543	6.82457	6.51016	7.23599	7.0862	6.74135	7.44485	6.68889	6.48148	6.75551	6.84714	7.0859	6.86958
8020100	7.70824	7.44003	7.50212	7.57368	7.5787	7.85641	8.47701	7.69527	8.31943	8.08365	8.03731	7.87304	7.81892	7.88	8.11088	7.8119	8.0722	7.79891	7.97685	7.83079	8.06953	7.67585	7.65988	7.80161	7.8211	7.82031	7.66749	7.68847	7.94441	7.6894	8.53763	7.81979	7.80121	7.56035	7.66851	6.61824	7.87107	7.66975	8.41055	7.82795	7.84682	7.6691	7.84852	7.82297	8.08489	7.84383	8.15775	7.83927	7.91337
8020110	8.54327	8.58395	7.72052	8.40331	7.81554	9.4515	9.08117	8.69361	9.60463	8.68484	9.73732	8.44938	8.97057	9.57123	8.88215	8.1093	8.76127	9.95881	7.99645	9.9769	9.27783	8.6266	8.96163	9.14482	9.58419	9.06971	10.6063	8.56043	9.178	9.07146	9.64613	9.0245	10.0152	9.39239	10.4249	9.55046	9.59138	9.57064	8.63321	9.47867	9.46881	9.22533	10.0856	9.08651	8.40408	8.4422	8.76017	9.69253	9.20718
8020123	5.1632	5.21102	5.26536	5.17108	5.2766	5.08272	5.01309	5.00386	5.22918	5.41448	5.29822	5.31735	4.99524	5.04152	5.13865	5.17047	5.22056	5.09142	4.96739	5.02292	4.94141	5.1145	5.09901	4.9108	4.93848	5.00457	4.87541	5.21577	5.06062	5.14577	5.29118	4.90054	5.65715	5.07598	4.96646	4.81732	5.0534	5.15221	5.00679	5.17695	5.02705	5.03306	5.41002	5.66684	5.59534	5.52325	5.30302	5.35128	5.41083
8020129	8.21084	8.22073	7.96283	8.32589	8.21243	8.23289	8.38083	7.91311	8.56691	8.04432	8.55277	8.37984	8.47801	8.53829	9.20178	8.26172	8.12671	8.47513	8.47701	8.35266	9.1623	8.14554	8.16122	8.46462	8.47499	8.17779	8.60779	8.00737	8.26719	8.11672	8.13779	8.3486	7.83521	8.13899	8.68685	7.56261	8.38816	8.41604	9.04008	8.48021	8.79597	8.11099	8.25546	7.59352	7.90593	7.65785	8.32206	8.24168	7.70984
8020139	8.61986	8.5088	8.32152	8.74837	8.58259	8.27973	8.23848	9.24863	8.34707	8.39184	8.71397	8.57321	8.28918	8.88639	8.26244	8.67785	9.5776	8.4126	8.19837	8.34937	8.78642	9.00476	8.14321	8.20299	8.44753	8.72313	8.95633	8.51119	8.0302	8.47853	8.16845	8.54441	8.42861	8.50208	8.49107	8.04486	8.51526	8.57667	8.32653	8.60102	8.28352	8.54909	8.9283	8.63436	8.09591	8.35441	8.50476	8.40093	8.57451
8020141	6.69973	6.75289	7.0013	7.07458	6.83274	7.54386	7.69658	7.82981	7.09261	7.67488	8.4072	7.99621	7.33657	8.08983	6.46644	7.15566	7.7139	7.30877	7.05493	9.52805	7.03027	6.93846	6.92647	7.34155	6.65459	7.67069	7.73258	7.18068	6.8406	6.64319	7.09901	6.73318	8.18589	7.20469	7.11037	8.00298	7.74124	7.42337	6.85008	7.86835	8.2566	7.47802	8.72253	7.59168	7.94375	7.36422	7.11426	7.82679	10.935
8020149	8.52352	8.64868	8.28844	8.30931	8.33071	8.49549	8.62618	7.97378	8.69912	8.49017	8.2265	8.59918	8.31121	8.50007	8.7884	8.40309	8.31467	8.7785	8.98048	8.5136	8.42277	8.35068	8.14524	8.46073	8.59332	8.35322	8.43979	8.55559	8.65491	8.47154	8.31269	8.23726	8.09381	8.47527	8.38726	7.94003	8.21163	8.74018	8.78872	8.8079	8.35414	8.50859	8.81125	8.2838	8.14902	8.32514	8.19181	8.36733	8.68363
8020162	7.20052	7.36903	7.30662	7.06025	7.2569	7.19731	7.03919	7.20493	7.05979	7.80434	7.33594	7.43389	7.19056	7.12176	7.12017	7.5544	7.45406	7.14208	7.25401	6.96974	7.03582	7.44097	7.47989	7.08251	7.26205	7.38256	7.02499	7.39456	7.19826	7.56456	7.36481	7.27721	7.92172	7.51939	7.27685	6.85951	7.2185	7.35994	6.99606	7.15648	7.14725	7.89696	7.50729	8.11993	7.8612	8.10603	7.66989	7.54706	7.94582
8020164	6.30127	5.53457	5.59315	5.89961	5.70185	6.02164	6.73947	5.87918	5.47784	6.30201	6.5509	6.39974	7.53864	6.362	6.66077	6.07796	6.27255	6.22132	5.87041	6.02654	6.58535	5.93108	5.95061	6.08949	5.63093	6.05553	5.9409	6.54837	6.1701	6.11787	6.44584	5.94659	6.4358	6.53966	6.81556	5.67032	6.39149	6.44813	6.65387	6.01291	6.92454	5.91699	6.04414	6.27048	7.35088	6.13774	7.17255	6.54021	7.09108
8020179	7.57089	7.95489	7.60616	7.66546	7.62374	7.85917	8.34405	7.65344	7.83247	7.54671	7.78392	8.07944	7.98587	8.09879	8.0124	7.83131	7.80738	7.85059	7.90003	7.70761	8.14859	7.60569	7.59658	7.65985	7.76551	7.76935	7.81845	7.88156	8.04108	7.63565	7.82922	7.90996	7.42339	7.71933	7.50172	6.86724	7.74533	7.71544	8.10555	7.71424	8.21771	7.45988	7.69818	7.4876	7.78033	7.58254	7.99947	7.92955	8.23668
8020183	7.32314	7.4984	7.05388	7.0666	6.98575	6.81473	7.49231	7.7022	7.68325	7.1736	7.39055	7.02457	7.12464	7.15895	7.94665	7.17333	7.27767	7.23051	7.49891	7.20037	7.28808	7.49326	7.45954	7.43341	6.81815	8.20872	7.45491	7.4778	7.75518	7.49666	6.95737	7.15177	7.4782	7.77137	8.18447	7.01932	7.18317	8.05865	8.65001	6.9723	7.52082	7.0589	6.8775	6.80009	7.09402	7.29172	7.7073	7.07251	7.02576
8020197	4.03436	3.93605	4.04254	4.02454	4.04923	3.86088	4.25182	4.18062	4.02772	4.38821	4.0921	4.13562	4.09442	3.90299	4.06667	4.06782	4.19425	4.09598	3.98496	3.86628	3.92669	3.99748	4.0965	3.88424	4.01562	3.99267	3.98647	4.06021	4.0044	3.90629	4.12593	3.85717	4.65574	3.99381	3.98801	4.17425	3.88399	4.20128	4.13958	3.96564	4.12679	4.28771	4.22645	4.31803	4.14555	4.21682	4.12957	4.20283	4.3185
8020209	3.57052	3.64344	3.58534	3.59403	3.51952	3.6217	3.62206	3.66057	3.97876	3.96076	3.6406	3.69714	3.56545	3.61111	3.73718	3.654	3.68488	3.62446	3.53999	3.53602	3.6204	3.53436	3.46472	3.48019	3.56685	3.49544	3.53819	3.72647	3.58677	3.51466	3.58448	3.60885	3.58364	3.54238	3.42312	4.06737	3.48976	3.6794	3.76902	3.64279	3.69041	3.81217	3.62052	3.84845	3.91217	3.66055	3.61428	3.57013	3.69001
8020211	5.54135	5.41853	5.44829	5.16194	5.23752	5.19448	5.22187	5.46555	5.47089	5.77592	5.73729	5.38189	5.28747	5.1663	5.36346	5.4614	5.57789	5.19385	5.33226	5.23492	5.39877	5.254	5.3928	5.16123	5.30149	5.51627	5.29235	5.67728	5.19899	5.44099	5.48465	5.13383	6.04784	5.47626	5.33998	5.40455	5.1634	5.44503	5.20038	5.45968	5.72567	5.97753	5.81906	6.19363	6.2072	5.97616	5.88872	5.66774	5.94186
8020220	7.94392	8.00231	7.93165	8.06113	7.97662	8.24672	8.12845	8.02916	7.88912	8.41208	8.30192	8.08488	8.08386	8.47994	8.00553	7.93113	8.07243	8.39658	7.93791	8.11611	7.89211	8.16086	7.8952	7.99609	8.21167	7.91958	8.5758	7.90047	8.11166	7.98764	8.44542	7.73494	8.56924	8.01184	8.28388	8.34331	8.30275	8.16464	7.94001	8.35678	8.36155	8.26481	8.90451	8.29673	8.37356	8.3289	8.38232	8.36179	8.24642
8020226	5.8631	6.00967	5.95417	5.84662	5.99407	5.61521	5.79389	5.85575	5.69761	6.32719	6.01868	5.93024	5.66121	5.79579	5.81796	5.66223	5.6544	5.58926	5.71648	5.70025	5.46348	6.04759	6.19638	5.52505	5.78879	6.04268	5.93781	5.93395	5.81366	5.93435	5.92884	5.76279	6.45279	5.79387	6.07984	5.56399	5.90076	5.81494	5.62073	5.85804	5.866	6.14641	6.01272	6.54977	6.09602	6.22926	6.22308	5.97587	6.14963
8020239	3.57571	3.81891	3.78873	3.77333	3.7199	3.50141	3.56743	3.78626	3.57737	4.07468	3.7756	3.61413	3.46138	3.62395	3.65049	3.62907	4.02444	3.40404	3.55099	3.36421	3.60613	3.72773	3.70742	3.56845	3.80729	3.6794	3.68579	3.72841	3.81852	3.56181	3.61879	3.53141	4.16258	3.62073	3.80034	3.66778	3.67808	3.86697	3.60367	3.58769	3.62565	3.9681	4.06031	3.90308	3.88776	3.72694	3.61807	3.55954	3.93515
8020241	9.6165	9.71289	9.60314	9.83942	9.79628	9.55161	9.9747	9.10394	10.0106	9.67896	9.89352	9.75623	9.92159	9.94306	10.0362	9.60994	9.48913	9.83174	10.1458	9.84716	10.0921	9.69546	9.47171	9.76142	9.96851	9.71489	9.63255	9.27348	9.69296	9.77591	9.65028	9.74828	9.82123	9.83403	10.0409	9.29224	9.88943	9.70708	10.1588	9.96288	9.86851	9.70148	9.73094	9.67348	9.80455	9.27921	9.90558	10.084	9.53891
8020252	3.3392	3.421	3.36447	3.5139	3.20077	3.27194	3.44629	3.39728	3.50838	3.39692	3.5413	3.29938	3.52546	3.19152	3.46807	3.49963	3.44543	3.43531	3.17598	3.2678	3.43976	3.58538	3.17863	3.17298	3.54421	3.23739	3.37489	3.42283	3.44144	3.27403	3.62432	3.27329	3.03353	3.04954	3.14132	3.32591	3.26438	3.37998	3.35786	3.26964	3.74263	3.35149	3.23442	3.29485	3.57454	3.4241	3.32137	3.2591	3.41698
8020254	7.9272	7.83769	7.75451	8.13809	8.17972	7.81564	7.87927	7.70818	8.31749	7.58392	7.6077	7.7313	7.80351	7.85006	8.38563	7.67084	7.85554	8.15729	7.99431	7.72237	8.41819	7.64663	7.9797	7.93655	8.24559	7.57394	8.26106	7.41709	7.85635	7.54154	7.84314	7.76501	6.9815	7.73241	8.02592	7.11837	7.81866	7.90991	9.17881	8.02022	8.05155	7.55255	7.53348	6.80394	7.60943	7.49696	7.60253	7.47742	7.8413
8020267	7.95621	8.00172	8.01736	8.12695	8.16764	7.61022	7.80467	8.42043	8.00382	7.42066	7.45214	7.42895	7.85205	7.36606	7.57084	7.9241	8.04101	7.67806	7.95506	8.23072	8.0073	7.83875	7.95651	7.7843	7.72339	8.0111	8.51317	7.58225	7.73127	7.83277	7.44002	8.05887	7.29557	7.81863	8.12486	7.2756	7.89386	7.35178	7.86961	7.62615	7.50801	7.47588	7.77213	7.41901	6.70275	7.29581	7.42574	7.85997	7.51773
8020308	8.32063	7.97123	7.81921	7.84296	8.06878	8.15441	7.8786	8.22474	8.02587	8.07171	7.49519	7.95871	7.81545	7.5704	7.14432	7.69531	8.01831	7.8744	7.71948	7.80886	7.4313	8.06752	8.06691	7.84205	8.08905	7.82465	7.19802	7.39462	7.74738	7.95673	7.97052	7.90821	8.12342	7.99021	7.68847	6.89397	7.67137	7.36125	7.72419	7.62568	7.67091	8.34732	8.16322	7.90556	7.40504	8.41937	8.60426	7.77254	7.21029
8020321	7.50363	7.07906	7.04059	7.42822	7.38091	7.812	7.22826	8.40953	7.52002	6.90105	6.3237	6.76641	7.26205	6.30586	6.3871	7.44068	7.90239	7.30763	6.88896	7.43973	6.96517	7.45831	7.94487	7.73499	7.96497	6.93544	6.47578	6.91662	6.89086	7.44094	7.48288	7.52995	6.71132	7.47755	7.18693	5.9967	7.17759	6.67419	7.05328	7.13059	6.71266	7.23872	7.02378	6.50831	6.1757	7.45124	7.86454	6.75131	6.48491
8020323	6.43293	6.45163	6.32262	6.48277	6.60089	6.38682	7.00059	6.57454	6.71817	5.96079	6.0641	6.17734	6.51937	6.35092	6.57599	6.56418	6.56351	6.34211	6.89008	6.53371	6.8301	6.31392	6.08842	6.54214	6.69386	6.13944	7.34604	6.26828	6.54879	6.44986	6.2355	6.42757	5.79114	6.22785	6.57765	5.84131	6.34719	6.27596	7.38958	6.4589	6.57202	5.71181	6.08701	5.41221	5.84028	5.79913	6.18699	6.12565	6.18714
8020339	4.62613	4.6141	4.72879	4.63509	4.85724	4.61456	4.72151	4.58171	4.41945	5.24255	4.8732	4.67057	4.83184	4.69385	4.81827	4.80018	4.71436	4.70234	4.55229	4.66688	4.4308	4.87724	4.81348	4.88263	4.75492	4.82942	4.55703	4.73461	4.57274	4.84799	4.80276	4.65138	5.48984	4.74136	4.7109	4.55466	4.60036	4.70301	4.70332	4.57735	4.58139	4.98251	5.0934	5.38619	5.00842	4.84581	5.02165	4.79352	5.10561
8020343	4.19214	4.11262	4.12274	4.18196	4.18067	3.9698	3.82948	4.08056	4.04631	4.20638	4.07879	4.08855	4.07905	3.96393	3.97417	4.08193	4.0756	4.00166	4.11999	3.99929	3.94597	4.31272	4.21258	4.08148	3.95976	4.03749	3.74324	3.93462	4.01383	4.08214	3.97494	3.9423	4.25072	4.04439	3.80313	3.76759	4.05128	3.95994	3.93946	4.08425	4.01464	3.89496	4.04923	4.03532	4.06626	4.2538	4.03799	3.93623	4.22556
8020347	4.07942	4.27057	4.71562	5.1349	4.48692	4.57411	4.34811	4.89092	4.44809	4.64413	4.26592	4.32872	4.18707	3.96075	4.11797	4.22209	3.96941	4.41677	4.34074	4.82269	4.30789	4.05709	4.71361	4.5324	4.33753	4.24578	4.06354	4.34053	4.01334	4.38226	4.13554	4.75019	4.58779	4.42611	4.03126	4.52476	4.35963	4.59076	4.05605	4.10041	4.03637	4.32352	4.31937	4.24373	4.31269	4.37502	4.16309	4.64588	4.26384
8020349	4.73528	4.40639	4.91776	5.73639	4.89167	5.74369	5.51689	5.96687	5.57714	3.61651	3.83947	4.8883	5.50669	4.47144	3.79146	5.42127	5.78397	4.7716	6.06468	4.85088	4.73811	4.75365	5.03247	5.8483	5.27037	4.10059	4.66251	5.47498	5.74431	5.42005	3.18517	5.71782	3.39867	4.07741	3.93301	4.67512	4.59398	4.08795	4.37145	4.33364	3.87157	3.17353	3.60179	3.38351	3.09396	3.3367	4.11954	3.67552	3.27742
8020352	3.94967	4.2854	5.05815	4.42622	4.4917	4.26807	4.18594	5.2001	4.31362	4.28335	4.1511	4.73815	4.06715	3.96793	4.15001	4.70096	5.15238	4.10862	4.91529	4.75064	4.69886	4.2063	4.1807	4.88319	4.36569	4.78349	4.1673	4.59185	4.31349	4.7379	4.51237	4.30995	4.25331	4.69806	4.23207	4.46903	4.5067	4.1807	4.87822	3.99994	4.36826	5.0909	4.54568	4.20266	4.37172	4.20914	4.26718	5.00973	4.23284
8020354	3.93269	3.97456	4.11434	3.81168	4.13751	3.89747	3.96854	3.72688	3.66432	4.4339	4.22909	3.98959	3.79733	3.72779	3.73294	3.82664	3.93905	3.90887	3.89491	3.82552	3.73781	3.88944	3.88119	3.84025	3.9364	3.90269	3.74206	4.12068	4.02322	3.81152	3.89134	3.82073	4.55537	3.94537	3.75808	3.79946	3.86001	3.95109	3.94572	3.83766	4.02617	4.11455	4.06183	4.51558	3.97502	4.13905	4.1829	4.07037	4.1765
8020357	3.30029	3.46313	3.3691	3.32272	3.32259	3.21418	3.25812	3.35957	3.26906	3.31862	3.44522	3.47743	3.29021	3.41349	3.38169	3.37172	3.48804	3.34933	3.34301	3.3219	3.40997	3.32563	3.32425	3.28874	3.38304	3.45712	3.30932	3.49166	3.31467	3.30332	3.28821	3.24307	3.58527	3.33248	3.32	3.47198	3.20352	3.39069	3.32482	3.29446	3.44541	3.41073	3.50904	3.49573	3.36705	3.60322	3.50305	3.36396	3.69369
8020375	3.78148	3.68512	3.84319	3.7952	3.85453	3.65962	3.66947	4.00673	4.00029	4.04066	3.88015	3.87651	3.64679	3.69415	3.78681	3.78132	4.25328	3.75413	3.75585	3.59197	3.98395	3.78052	3.79049	3.59541	3.67779	3.89213	3.7829	3.72063	3.72747	3.74601	3.75699	3.75785	4.12115	3.87494	3.91031	3.65965	3.83753	3.67197	3.5661	3.8061	3.82313	3.93478	4.03391	3.90572	4.16576	4.00532	4.0666	3.76621	4.06563
8020377	3.90201	3.74134	3.77147	3.96513	3.81079	4.01424	4.1278	4.02782	3.75777	3.64984	3.82858	3.79858	3.8336	3.74967	4.10706	3.91475	4.17191	3.6686	3.662	4.00493	4.11408	3.77773	3.80184	3.87526	3.6473	3.67413	4.21896	3.70628	3.92307	3.83897	3.63989	3.76414	3.67745	3.64287	3.70118	3.78725	3.71474	3.74051	4.41934	3.72994	3.64406	3.70038	3.63686	3.84578	3.6586	3.67665	4.25754	3.69167	3.7985
8020382	4.63413	4.42512	4.43723	4.56314	4.56433	4.82667	4.76845	4.21326	4.46098	4.36078	4.1277	4.08448	4.15814	4.1709	4.27597	4.31626	4.35768	4.36796	4.45924	4.21499	4.5015	4.27096	4.1689	4.46674	4.38559	4.32034	4.44532	4.37508	4.60353	4.34828	4.39559	4.36468	3.89534	4.34049	4.28812	4.16715	4.34606	4.08895	4.75233	4.40668	4.34442	4.05997	4.16052	4.19125	4.15468	4.2035	4.09352	4.1473	4.26443
8020384	6.97162	6.74105	6.82672	6.73356	6.86149	6.72715	7.27593	7.0134	7.22217	6.6078	6.65892	5.98172	6.65598	5.69557	6.71201	7.00004	7.72973	6.53986	7.34351	5.92143	7.81425	6.82065	7.3461	6.76655	6.81083	6.52157	6.70478	6.66253	7.18534	6.97844	6.23751	6.22036	5.52123	7.05088	6.35876	6.02048	6.51654	6.05494	6.70088	6.23956	6.20269	6.55821	6.11338	6.36796	6.53688	6.84549	7.03088	6.06804	6.01837
8020411	5.78535	5.63732	5.58443	5.84432	5.77478	6.0231	6.2688	5.57668	6.05676	5.55255	5.85479	5.34395	5.87722	6.28943	6.11225	5.65441	5.46552	5.66234	5.76655	5.64063	5.91061	5.61848	5.69797	5.48177	6.02289	5.18274	6.22996	5.46509	5.93598	5.74538	5.86361	5.4964	6.01909	5.65433	6.52711	5.80361	5.48304	5.95557	7.16838	5.7442	6.05415	5.33948	5.54999	5.02163	5.34952	5.36615	5.38141	5.34196	5.28133
8020419	5.52341	5.89993	5.56466	5.74644	5.57604	5.01847	5.32035	5.7598	5.84869	5.44947	5.07908	5.04509	5.3778	4.83437	5.0803	5.61371	5.95141	4.94493	5.02888	5.22831	5.26821	4.97847	5.21595	5.1821	5.17288	5.16135	5.2684	5.35311	5.22096	5.34041	5.02227	5.03813	5.32375	5.12647	5.11303	5.14434	5.12803	5.25076	5.00152	5.07635	5.22605	5.37958	5.47372	5.35663	5.25748	5.50259	4.94483	5.07531	5.3656
8020421	3.56633	3.5642	3.77036	3.72573	3.6847	3.49982	3.60224	3.56948	3.72876	3.57426	3.39215	3.55057	3.362	3.382	3.59021	3.60824	3.77938	3.56836	3.53534	3.48692	3.7709	3.52639	3.48114	3.42308	3.51573	3.45447	3.54602	3.58644	3.4544	3.51239	3.3449	3.48867	3.49712	3.48868	3.53431	3.38092	3.3796	3.46688	4.16786	3.45014	3.37621	3.44291	3.40191	3.58586	3.45505	3.50381	3.61725	3.2899	3.4555
8020423	7.45439	7.3238	7.18009	7.30316	7.5713	7.35733	7.74527	7.23001	7.47358	7.23216	7.01505	7.26608	7.23712	7.2315	7.25706	7.60746	7.54539	7.36324	7.50543	7.39076	7.38425	7.34985	7.24985	7.36452	7.40031	7.15573	7.25074	7.2258	7.27561	7.09451	7.14953	7.23538	6.94772	7.25636	7.3141	6.95028	7.19828	6.77712	7.49094	7.24928	7.17435	6.98078	7.42744	6.90008	6.74927	7.21563	7.29215	7.29687	6.86647
8020449	6.02873	6.17478	6.29958	6.03497	6.09924	5.96974	6.15046	6.36713	5.33884	6.27262	6.04703	5.98489	5.85038	5.84687	5.63993	6.15304	5.72565	5.79071	5.76164	5.60828	5.68308	6.08497	6.10824	5.82552	6.02898	6.01225	5.72255	6.21345	6.06032	6.16848	5.96178	5.83315	6.71113	6.00925	5.93742	5.72315	5.87649	5.96225	5.80288	5.77179	5.97457	6.3175	6.18893	6.65433	6.7948	6.7055	6.39988	6.03111	6.72964
8020451	4.16013	4.03582	4.0448	4.01686	4.20911	4.08607	4.19181	4.43208	4.02133	4.25519	4.03723	4.05665	3.98819	3.88314	4.0517	4.03565	4.63713	4.24951	4.09553	4.1173	4.14541	3.99552	4.0981	3.88773	4.0513	3.9984	4.1282	4.06187	4.10563	4.0739	3.90081	4.04184	4.34341	3.98105	3.99048	3.97329	4.13065	3.98569	4.00545	3.91411	4.06145	4.2301	4.30194	4.11742	4.27726	4.34061	4.13261	3.92973	3.79707
8020453	4.15043	5.42123	4.57881	4.51404	4.32175	4.21813	4.30819	4.79589	4.17624	4.70506	4.45463	4.00896	4.36899	4.52878	4.35765	4.24543	5.24918	4.02962	4.40272	4.32535	4.42801	4.44966	4.29646	4.40169	4.2577	4.01052	4.0389	4.17877	4.56467	4.04797	3.84336	4.13416	3.90455	4.21551	3.92504	4.85225	4.38298	4.19929	4.28234	4.31934	4.29369	4.43716	3.964	4.1453	4.48299	4.32562	4.19459	4.31079	4.98035
8020455	9.07973	9.07224	9.09297	9.02617	9.11817	9.13779	8.73525	9.27406	9.11835	9.58525	9.54581	9.30142	9.16796	9.5379	9.19469	9.446	9.39018	9.72746	9.33159	9.37522	8.21899	9.39143	9.32922	9.53668	9.4528	9.44819	9.07894	9.27724	9.22719	9.12196	9.07531	9.3415	9.96675	9.13318	8.90369	9.88562	9.66256	9.49188	8.2646	9.5066	9.17628	9.74193	10.0086	9.85047	9.59123	9.38008	9.12688	9.49492	8.94269
8020464	3.85002	4.00243	3.9751	3.82657	4.1075	3.84033	3.96462	4.08135	3.90156	4.46621	4.15057	3.93478	4.01879	3.90025	4.04942	4.13331	4.01163	3.93494	3.77222	3.88767	4.00606	3.99218	3.95597	3.89081	4.04433	3.96289	3.71485	3.91585	3.89573	3.87029	3.99687	3.8116	4.53597	3.96326	3.75175	3.94519	3.94098	4.10519	3.61636	3.92298	4.03067	4.41526	4.18979	4.46635	4.27465	4.43487	3.95601	4.14141	4.4327
8020466	3.42907	3.50108	3.62762	3.47785	3.48445	3.49177	3.35666	3.56257	3.64878	3.68781	3.55823	3.61174	3.40059	3.58685	3.61349	3.58123	3.64426	3.44799	3.56354	3.47334	3.56052	3.43717	3.42388	3.38488	3.46729	3.34514	3.24452	3.50916	3.55197	3.4917	3.49374	3.55737	3.5555	3.389	3.42562	3.46034	3.459	3.44696	3.37728	3.58219	3.6265	3.58635	3.68747	3.70738	3.79751	3.54123	3.48061	3.515	3.59353
8020468	6.89066	6.72316	6.87894	6.9536	6.70398	6.98381	6.86617	6.72728	7.57779	6.54379	6.81299	7.25593	7.14019	7.46598	7.69302	7.05596	7.44557	7.46716	7.82673	7.25675	7.58566	7.04763	6.72542	7.40835	7.48835	6.65046	8.35177	6.90641	7.34762	6.85437	6.44785	7.26842	7.14482	6.47406	8.96261	6.39604	7.58023	6.84491	7.78224	7.56323	7.04083	6.64017	6.81648	6.07293	6.51173	6.47848	6.75077	7.00946	7.21616
8020491	6.39242	6.56521	6.53861	6.48245	6.36695	6.34117	6.33339	6.68712	6.64882	6.57462	6.30971	6.34274	6.2728	6.2309	6.59863	6.77209	6.60716	6.7711	6.42815	6.72449	6.42533	6.46049	6.27519	6.46878	6.63431	6.30043	6.78168	6.55347	6.51653	6.4253	6.26276	6.6245	6.72722	6.34641	7.19403	6.30067	6.64334	6.34684	6.39405	6.47161	6.45137	6.38258	6.50128	6.33454	6.21004	6.48488	6.32584	6.61663	6.62152
8020493	3.74785	3.81083	3.90386	3.95287	3.91457	3.91337	3.92029	4.16074	4.39688	3.93102	4.11961	3.87639	3.82143	3.85683	4.06059	4.02557	4.59459	4.02347	3.91967	3.89385	4.04669	3.86012	3.98624	4.11012	3.98367	3.83203	4.23875	3.91277	3.68039	3.92922	3.8527	3.89004	3.93702	3.94947	4.08902	4.0964	3.88784	3.85707	3.85497	3.95517	3.98624	3.84377	3.8928	3.79757	3.8356	4.00107	3.85307	3.80104	3.99479
8020495	7.80557	7.69148	7.73239	7.9357	8.10241	7.6034	7.24571	7.90207	8.20459	7.49652	6.74575	7.86962	7.49216	7.30419	7.73286	7.81717	7.77593	7.72332	8.18758	7.76883	7.90066	7.56219	7.72548	7.73154	7.87293	7.85015	7.66728	7.51778	7.59794	7.84916	7.75457	8.05523	6.94291	7.4249	7.38881	6.62139	7.9081	7.14959	8.06864	7.75511	8.01129	7.62733	7.27846	7.28352	7.64754	8.01808	7.35989	7.7545	8.26761
8020508	9.17248	8.96229	9.15002	9.3491	9.13525	9.12234	8.67635	9.20329	9.22388	8.78274	8.31625	9.15047	9.11163	9.05779	8.88343	9.37526	9.0363	8.93078	9.11941	8.83058	9.00242	9.0045	9.01695	9.27891	9.14534	8.99416	9.51624	9.24551	8.86057	9.16827	8.59823	9.34137	8.0569	9.09346	9.11159	7.46701	9.03948	8.80358	8.96961	9.0954	8.69693	8.78682	8.42991	8.30592	8.27986	8.71125	8.37263	8.57869	8.32129
8020527	8.89073	8.7508	8.56813	8.95061	8.85368	8.65804	8.60656	8.38248	8.62964	8.72924	8.92062	8.93638	8.80298	8.7626	9.10325	8.65889	8.68014	8.76003	9.22744	8.48019	8.69139	8.72711	8.6266	8.59734	8.54011	8.77543	9.19757	8.72968	8.89334	8.85056	8.5249	8.8744	8.47069	8.64667	8.80852	7.41522	8.81215	9.01127	8.85092	8.72653	8.72449	8.64987	8.54069	8.73933	8.38914	8.59646	8.6283	8.90943	8.55802
8020549	6.36074	6.29984	6.51996	6.23587	6.28843	6.31212	6.30967	6.20444	5.94412	6.54345	6.4659	6.33501	5.97979	6.15306	6.11593	6.28477	6.21731	5.76522	6.02912	6.00945	6.02837	6.1623	6.45902	6.03591	6.20897	6.33516	6.52336	6.46206	6.41523	6.55203	6.27651	6.38809	6.69905	6.13149	6.194	6.17998	6.0163	6.31184	6.24615	6.26103	6.07415	6.80147	6.26446	7.06758	6.46036	6.599	6.29054	5.98515	6.34851
8020551	6.50183	6.11471	6.04832	6.44461	5.77018	7.05801	9.13148	6.23414	6.87307	6.55531	7.43132	6.87274	7.06554	7.31447	8.28624	6.4607	7.47848	6.73193	8.55803	7.11521	8.3898	6.31037	6.18828	6.15509	6.13274	6.53611	7.35919	6.29795	6.99316	5.98931	7.84781	6.53941	7.0437	6.11608	7.76113	6.21964	7.07701	6.24811	8.20875	7.03659	8.04243	6.50923	7.37293	6.52117	8.76851	6.28871	9.01597	6.79435	8.7105
8020630	9.16991	9.15815	9.24325	9.52807	9.35558	9.06915	8.33108	8.87928	9.60258	8.82883	9.07676	9.40627	8.72693	9.29016	9.28026	9.30227	8.78882	8.75909	9.4818	8.58285	9.65417	8.87159	8.52286	9.33652	8.82451	9.42346	8.69074	8.871	9.27341	9.06132	8.16759	9.29112	7.10264	8.94967	8.30201	6.81623	8.85183	8.7457	9.25083	9.07094	9.0307	8.73018	7.81034	8.70708	7.58003	8.48558	8.27535	9.09529	8.0817
8020647	7.21007	7.3944	7.22638	7.33191	7.41847	7.12793	7.07396	7.17369	7.34917	7.16187	7.30663	7.05304	7.02195	7.40459	7.16756	7.30956	7.64692	7.33381	7.20763	7.18612	7.30778	7.09169	7.09978	7.27345	7.15023	7.41184	7.27636	7.21746	7.26048	7.24753	7.06784	7.29505	7.27907	7.13922	7.31145	6.58558	7.3025	7.33794	7.03918	7.22286	7.44667	7.46567	7.51467	7.25675	7.03057	7.16566	7.05221	7.37621	7.17828
8020650	5.79585	5.82318	5.70785	6.21595	5.89539	5.73153	5.86614	6.01656	6.06717	5.91559	5.62351	5.83072	5.51909	5.67982	5.41588	5.87295	6.24275	5.80619	5.86936	5.46651	5.51919	5.62495	5.7534	5.79974	5.78611	5.62582	5.74122	5.93542	5.89538	5.97919	5.57339	5.62962	6.22397	5.79265	5.74471	5.3627	5.76701	5.92634	5.68676	5.74483	5.75726	5.67295	5.82826	5.71923	5.54244	5.88871	5.73306	5.78948	5.85529
8020653	4.86502	4.92276	5.07237	4.94081	5.00669	5.06782	5.5376	5.02547	4.99803	5.53228	5.90269	5.39173	5.28523	5.53338	5.53828	4.99068	5.25206	5.64452	5.43137	5.32393	8.88652	4.9677	5.05984	5.02852	4.93423	5.01423	5.4585	5.12698	5.39054	5.01253	5.06826	4.82176	5.39364	4.98455	5.26568	5.51894	5.03029	5.15052	8.17532	5.22966	5.63925	5.16132	5.31948	5.23714	6.84017	5.19996	5.89145	6.20333	8.11339
8020664	3.2653	3.32701	3.31171	3.336	3.28189	3.26756	3.34485	3.22854	3.38605	3.34912	3.28905	3.20547	3.28317	3.22055	3.2246	3.24553	3.30509	3.28684	3.21173	3.22026	3.33575	3.26811	3.22195	3.14527	3.1606	3.21707	3.16041	3.23331	3.25444	3.24234	3.13239	3.22958	3.1887	3.17876	3.23325	3.37516	3.17943	3.21766	3.23852	3.26109	3.39856	3.33061	3.27905	3.35564	3.23091	3.39323	3.17285	3.30399	3.19284
8020666	4.3929	4.18409	4.49293	4.49526	4.45404	4.18976	4.44599	4.40192	4.19531	4.69601	4.66906	4.4591	4.29173	4.22046	4.20274	4.52156	4.62513	4.16809	4.14066	4.29024	4.38245	4.69647	4.88251	4.49111	4.71128	4.98162	4.92136	4.4189	4.27516	4.93233	4.88611	4.55063	4.86499	4.61186	4.77338	4.44612	4.60114	4.65106	4.90699	4.65155	4.57125	4.48977	4.72911	4.71818	4.96526	4.65628	4.38592	4.39614	4.81333
8020668	8.15649	8.14768	8.11151	8.5156	8.0918	8.25689	8.09312	7.98933	8.60682	7.77985	7.39618	7.60994	8.03245	7.95966	8.14361	8.24764	7.98205	7.90608	8.67722	7.92649	7.55623	7.99812	7.73193	8.10569	8.38138	7.62719	7.88294	7.81687	8.06587	8.1739	8.23894	7.9731	7.13135	8.08557	8.03245	7.09179	7.92968	7.92688	8.67755	8.16883	7.56993	7.60801	7.38166	7.17665	7.19823	7.77733	8.12233	7.62369	7.45894
8020682	3.49958	3.55054	3.48345	3.45483	3.39803	3.39105	3.57816	3.5858	3.49511	3.45035	3.31238	3.4732	3.48132	3.40413	3.49796	3.50083	3.53446	3.4516	3.51921	3.37173	3.70426	3.42914	3.39402	3.39573	3.42091	3.37042	3.39743	3.38766	3.37355	3.43053	3.40793	3.37811	3.38614	3.51729	3.40531	3.34194	3.41517	3.38789	3.42425	3.38114	3.31827	3.42091	3.30489	3.49154	3.40254	3.32016	3.39803	3.38288	3.49348
8020684	4.10719	4.6315	4.04929	4.25454	4.26766	4.13985	3.92709	4.17952	4.14048	4.34192	4.00584	4.00423	4.11538	3.80681	4.03015	4.34072	4.59924	4.08015	4.17212	4.05639	4.08343	3.90899	3.98476	4.09437	3.9791	3.82876	3.87013	4.0256	3.93058	4.18167	3.8725	3.80681	3.95098	3.842	3.77705	3.85365	3.84682	4.15615	3.62322	3.89747	3.92463	3.93612	4.15424	4.24503	4.18371	4.04302	4.11832	4.03449	4.25876
8020691	3.84433	3.88489	3.79053	3.72599	3.77413	3.70734	3.55883	3.75145	3.58356	3.83008	3.88734	3.71461	3.51996	3.67236	3.69275	3.79573	3.84357	3.62003	3.57413	3.65257	3.65947	3.75721	3.6866	3.60178	3.78304	3.65051	3.56504	3.68553	3.80697	3.69966	3.68816	3.60126	4.2312	3.63526	3.69032	3.68462	3.70169	3.6139	3.57802	3.61114	3.67262	3.90465	3.81942	4.16734	3.72975	3.86607	3.88067	3.74912	3.78902
8020702	4.57004	4.45345	4.49838	4.51128	4.3715	4.7827	4.47676	4.55209	4.72893	4.7683	5.10058	5.28696	4.80052	4.9987	4.52041	4.78505	4.9945	5.00665	4.1391	4.69219	4.84333	4.15217	4.69763	4.78724	4.68742	4.62784	5.131	4.34906	4.6402	4.50634	4.60997	4.62894	4.88496	4.78998	4.40112	4.77086	4.70906	4.82589	4.38166	4.7657	4.82486	4.70129	5.57433	4.61542	4.48801	4.45665	4.34118	5.02567	4.5342
8020717	4.30735	4.31558	4.45394	4.44545	4.54699	4.26021	4.13565	4.34588	4.83605	5.01315	4.36498	4.61521	4.29226	4.31881	4.38284	4.8666	4.87	4.34149	4.42219	4.28953	4.60162	4.84586	4.48477	4.78084	4.48317	4.55665	4.50918	4.6396	4.08408	4.36245	4.38823	4.44476	5.16104	4.35013	4.25866	4.35237	4.61885	4.33724	4.30394	4.60067	4.57282	4.72436	5.25507	5.04082	4.83897	4.8365	4.3977	4.85175	4.48578
8020722	3.55078	3.71823	3.80513	3.66579	3.55988	3.57236	3.61879	3.5726	3.67653	3.78711	3.91873	3.57882	3.43411	3.56299	3.53686	3.60578	3.53943	3.56405	3.43454	3.46309	3.75126	3.70596	3.51391	3.64291	3.55983	3.58907	3.43883	3.61596	3.61044	3.54633	3.61835	3.5228	3.8154	3.64567	3.57741	3.88359	3.54193	3.66484	3.5516	3.65991	3.60304	3.70704	3.5726	3.81648	3.82968	3.57499	3.67768	3.46447	3.66566
8020724	8.03901	8.98669	9.19368	8.48029	9.04653	8.202	7.88852	7.60192	7.9726	8.58093	8.2269	7.97907	8.79718	5.92459	8.25166	8.60518	8.63088	7.74206	9.1896	7.17439	9.56196	8.13018	8.37964	8.05512	7.82191	8.33389	5.31302	7.04454	8.33876	7.60227	9.25445	8.36248	5.64455	7.81066	5.45197	4.79201	8.3846	6.35559	9.09085	7.67638	8.94083	7.43684	6.74808	7.94864	9.15357	7.04713	8.79652	6.88651	7.91335
8020740	4.58781	4.62819	4.79742	4.52938	4.63989	4.4816	4.65482	4.74813	4.78989	4.92519	4.65857	4.73083	4.76986	4.4163	4.74009	4.63496	4.98029	4.53983	4.60751	4.45739	5.29418	4.81627	4.60496	4.35357	4.41834	4.39868	4.34329	4.46958	4.53082	4.3878	5.24115	4.43955	4.79885	4.59462	4.45051	4.2392	4.49729	4.28893	4.44575	4.4623	4.61198	4.72797	4.66412	5.07534	5.6001	4.7177	4.60517	4.53275	5.01209
8020760	6.58684	6.95884	6.82614	6.64946	7.05185	6.28758	6.81309	6.5355	6.94508	7.05983	6.74698	6.5199	6.97388	6.49551	6.769	7.00007	7.25638	6.4498	6.6514	6.80308	7.16854	6.92803	7.27453	7.03975	6.68996	6.99325	6.58786	6.78721	6.62387	6.95018	6.96226	6.63196	6.97886	7.09099	6.4917	6.70394	6.7708	6.65613	6.59906	6.45868	6.66496	6.83518	6.60636	7.31976	7.26771	6.72418	6.8987	6.86364	7.10685
8020762	4.54735	4.6601	4.48044	4.36369	4.40784	4.38527	4.32826	4.49668	4.52611	4.85191	4.63764	4.52817	4.38147	4.35598	4.5746	4.5973	4.73563	4.35824	4.36664	4.26002	4.58199	4.39422	4.36032	4.36166	4.3544	4.4283	4.32138	4.58391	4.37439	4.20499	4.56336	4.14357	4.95607	4.42731	4.39065	4.31873	4.46356	4.22634	4.22571	4.2897	4.52517	4.50914	4.66209	4.63588	4.86176	4.53891	4.53465	4.52598	5.13841
8020779	7.4417	7.57435	7.04349	7.1398	7.70494	8.0978	7.76945	7.23402	8.12677	7.59627	7.10018	7.61914	6.87458	8.43967	6.70722	7.30068	7.11331	8.39945	7.60862	8.38176	7.73701	7.851	7.62904	7.9887	8.00999	7.87776	8.80556	7.4757	7.57699	7.71522	5.83329	7.48084	8.82152	7.63298	9.55911	8.04576	8.11674	7.83166	7.01555	8.41375	6.56122	7.54283	8.50623	6.8425	5.36817	7.14923	5.14082	7.9978	8.29478
8020795	13.4572	13.3718	13.4323	13.4293	13.4968	13.2965	12.53	13.2635	13.2703	13.1887	12.8287	13.3633	13.2989	13.1057	13.1443	13.4943	13.2125	13.1743	13.3135	13.3718	13.4449	13.4077	13.1681	13.5348	13.125	13.1915	12.5823	12.7059	13.1353	13.3226	13.0142	13.3806	10.8411	13.3585	11.3236	8.78374	13.0647	12.9975	12.9452	13.1933	13.1129	13.233	12.762	13.0459	12.6413	13.2678	12.5828	12.9469	10.5286
8020802	3.55703	3.63793	3.50244	3.49393	3.6355	3.50201	3.42599	3.46201	3.72815	3.6445	3.68842	3.53934	3.51098	3.53959	3.4879	3.53523	3.5854	3.56282	3.59257	3.47474	3.50294	3.8065	3.5492	3.53749	3.47008	3.53531	3.46444	3.497	3.50147	3.4903	3.55134	3.56156	3.70877	3.64272	3.45229	3.6332	3.49992	3.38132	3.61848	3.60044	3.66495	3.64405	3.67532	3.65099	3.60006	3.71485	3.60864	3.55212	3.6479
8020804	3.78522	3.86868	3.74671	3.85719	3.78093	3.79191	3.69247	3.82688	3.79444	3.87419	3.69106	3.69024	3.68108	3.60906	3.84699	3.68908	3.99473	3.67875	3.67532	3.48386	3.74529	3.68391	3.84257	3.64812	3.75107	3.62019	3.66477	3.75224	3.81206	3.76489	3.76734	3.7315	3.73898	3.56135	3.66729	4.32277	3.70602	3.72132	3.70638	3.64088	3.67105	3.64195	3.55907	3.66611	3.65637	3.72916	3.73305	3.65056	3.85177
8020806	8.14176	9.15524	8.29194	8.50686	8.67543	8.23216	6.98979	8.79806	8.76757	8.75058	7.6355	8.04029	8.34404	8.28528	7.82148	8.12641	8.18813	8.21829	8.43886	8.50386	8.40891	8.67914	8.79238	8.5793	8.76319	8.52085	7.308	7.8138	8.32656	8.82781	7.68781	8.29017	6.83663	8.64762	6.5648	5.94559	7.97594	7.26376	6.34969	8.36779	7.66297	7.96674	8.1778	7.56109	7.01916	8.23183	6.56976	8.03422	6.30971
8020814	7.06998	6.76892	6.85049	6.98337	7.03253	6.48333	6.1845	6.35468	6.55251	6.41289	5.88919	6.75369	6.53457	6.55147	6.25214	6.64926	6.51981	6.17284	6.68738	6.61227	6.32954	6.63196	6.8123	6.77254	6.63321	6.56914	6.89595	6.29201	6.31	6.80123	6.27492	6.85381	5.6437	6.40823	7.13016	5.86144	6.69102	6.38891	6.6223	6.67191	5.86976	6.02713	6.04514	5.8998	5.5142	5.66477	5.80801	6.32233	5.37501
8020825	7.37654	7.83156	7.53987	7.63571	7.65356	7.19985	7.13593	7.40999	7.32123	6.979	6.11074	6.52927	6.86159	6.46084	6.65703	6.63389	7.6284	6.83089	7.25502	6.97762	6.99353	6.88005	7.0732	7.13012	7.49171	6.80226	7.50444	6.91892	7.21869	7.43105	6.76553	7.21122	7.0926	6.87614	7.5883	6.73885	7.08888	6.99323	6.95138	7.09807	7.02483	7.16484	7.04788	6.57831	6.1557	7.13731	6.8597	7.16133	7.10368
8020827	4.72549	8.0682	6.97875	5.16311	6.51606	6.33863	4.51116	5.50496	4.55656	6.23047	4.66305	6.92046	5.2057	4.83777	4.2918	7.61631	4.44365	4.57789	8.5655	5.60138	5.45752	6.93898	4.76717	6.51174	4.34696	4.98116	5.79248	4.75965	4.32449	5.69968	4.44177	5.5096	4.8201	4.98298	6.28821	4.17375	4.55637	4.24564	4.29218	5.1259	4.46933	5.08269	4.58316	4.83722	4.55039	7.35487	4.72286	4.75076	4.61803
8020842	5.5793	5.58964	5.42526	5.58966	5.61755	5.36711	5.63853	5.38836	5.99509	5.80238	5.55774	5.56217	5.81466	5.58989	5.80193	5.63993	5.39447	5.44911	5.81731	5.49413	5.69755	5.5836	5.66919	5.74851	5.63803	5.83119	5.66014	5.53408	5.44319	5.61249	5.92371	5.62144	6.04078	5.78765	5.6811	5.76945	5.66734	5.56871	5.84761	5.57819	5.5264	5.56193	5.65829	5.47687	5.99691	5.61991	5.85428	5.61697	6.16217
8020844	5.26673	5.6264	5.44454	5.39571	5.11886	4.85635	5.04591	5.45001	4.86058	5.50776	5.21124	5.06406	5.15124	5.23045	4.96556	5.37351	5.65687	4.93389	5.32529	5.29229	5.33684	5.00612	5.21871	4.97093	5.01483	5.30259	4.8626	4.97342	5.28916	5.22089	4.9633	4.82949	5.37587	5.0734	4.87794	4.8353	5.00542	4.84189	4.89021	4.97041	4.87439	5.44977	5.23616	5.21903	5.19767	5.41714	5.09782	5.06285	5.13509
8020847	5.53594	5.86374	5.87146	6.11611	5.85503	8.13157	8.52775	6.59163	7.52104	7.45181	8.12103	7.71362	7.27081	8.1742	8.82783	7.2368	9.27265	8.38378	8.72871	7.75011	9.23872	7.54579	7.72305	7.81921	8.68401	6.93115	8.16862	7.52472	7.46609	6.98894	8.20116	7.39587	7.64158	7.41998	6.98896	5.84975	8.3977	8.10841	8.631	8.69469	8.67757	7.55401	7.88897	7.52731	7.15418	7.47239	6.63767	8.02799	7.59585
8020878	9.2581	9.0977	9.38494	9.17772	9.02715	9.17527	9.1049	8.82021	9.68963	8.81305	9.27277	9.24584	9.20207	9.07128	9.09224	9.05542	8.98991	9.04769	8.96164	9.35132	9.4657	9.1577	9.28312	9.10275	8.87279	9.13716	8.73479	8.8721	8.94205	9.10712	9.18922	9.22535	8.94552	9.15082	8.93839	8.24537	9.36498	9.05179	9.53858	9.32454	9.15544	8.89015	8.89478	8.92966	9.00402	8.87239	8.85193	9.12796	8.63543
8020889	7.03929	6.96679	6.9988	7.17053	6.90751	7.07005	6.92007	6.86903	6.88086	7.10004	6.7682	6.64412	6.82952	6.69017	7.08978	7.09379	7.225	6.69771	6.98838	6.75724	7.16478	6.81893	6.99648	6.81698	7.17897	6.80314	7.12718	6.8694	6.80022	6.97423	6.99367	6.85889	7.28631	6.69182	7.0098	6.27609	6.67075	6.98407	7.51321	6.91379	6.82307	7.048	6.68585	7.06487	7.01727	6.75637	6.9358	6.67616	7.05796
8020898	6.86602	6.7339	6.73977	7.06792	6.54961	6.833	6.50523	6.58333	6.80558	5.97714	6.42176	6.76895	6.72026	6.85051	6.73415	6.8424	6.64332	6.67422	6.72719	6.6114	6.49988	6.46537	6.58835	7.01317	6.57253	6.52368	6.47925	6.68191	6.88419	6.61998	6.41019	6.75733	5.48334	6.41977	6.6315	6.30766	6.52265	6.70769	7.35356	6.44477	6.54932	5.81438	5.99916	5.80592	5.68122	5.99737	6.2498	6.43615	5.79021
8020903	8.2199	8.328	8.05419	8.40082	8.28656	8.4515	8.88158	7.46535	8.37001	7.72833	7.92793	8.30686	8.46047	8.66004	9.18006	8.26976	7.7068	8.52427	9.16597	8.20155	8.88688	8.02089	7.85343	8.52612	8.57336	8.17826	8.38949	8.19173	8.68717	8.30067	8.3342	8.3437	7.27244	8.46441	8.87826	7.30937	8.44146	8.19856	9.14961	8.63102	8.47367	8.03342	8.12187	7.7014	8.43765	7.39992	8.42837	8.32022	7.24678
8020919	7.18323	6.76385	6.95934	7.20918	7.02509	6.87999	7.12619	6.6504	6.88691	6.61071	6.54136	6.70757	6.87984	6.79823	7.0918	6.66519	6.73294	6.61007	6.8851	6.548	6.79555	6.42591	6.52121	6.79044	6.67249	6.35294	6.88189	6.48329	6.90311	6.68898	6.63291	6.78342	5.58093	6.40233	6.6928	6.08847	6.64755	6.30147	6.89046	6.6914	6.59339	5.95688	6.33962	5.52463	5.73548	5.83288	6.25666	6.47339	5.91155
8020930	8.84092	8.92044	8.75222	8.87841	8.84027	8.7702	8.83213	8.96116	8.39333	8.52237	7.96342	8.57588	8.63754	8.37889	8.67094	8.95826	8.51647	8.66243	8.85382	8.70796	8.41253	8.82633	8.84017	8.83466	8.61314	8.63168	8.37681	8.53621	8.50231	8.82013	8.36934	8.78369	7.20072	8.74918	7.56697	7.67511	8.46551	8.26406	8.68085	8.46971	8.64074	8.37869	8.48013	7.77395	7.91608	8.54637	8.117	8.38984	8.19125
8020955	8.62282	8.37788	8.73637	8.69967	8.54227	8.13882	7.74995	8.46293	8.7915	8.32342	8.34523	8.65627	8.40419	8.19874	9.15651	8.72697	8.63203	8.07964	8.5965	7.74165	8.74239	8.49365	8.13475	8.84769	7.58489	8.53174	8.97283	8.48275	8.67857	8.56522	8.04711	8.14152	6.80071	8.54138	8.31081	6.3113	8.2376	8.22461	8.75485	8.00153	8.66546	7.98332	6.85957	8.03385	8.28483	8.53093	8.05326	8.03202	8.5667
8020971	7.21942	6.84886	7.50206	7.45929	7.54236	6.925	6.71145	6.10328	7.13318	5.96997	5.50187	6.35	6.62368	5.80789	7.53716	7.03531	7.41484	6.12672	6.75917	6.05329	6.86471	5.70124	5.72942	7.38409	5.81416	7.15927	7.57918	6.94723	6.962	7.43153	6.6399	6.2903	6.09395	6.78516	7.50329	5.51834	7.22056	5.74603	6.46525	6.24713	6.9559	6.56576	5.62306	6.02428	6.49117	6.91473	6.40086	5.8485	7.30545
8020973	5.53964	5.75952	5.58812	5.51448	5.95765	5.67252	5.48699	5.74077	5.53144	5.84219	5.57211	5.77735	5.67893	5.81561	5.38982	5.99096	6.15707	6.06332	5.5158	6.10279	5.5394	5.66968	5.51481	5.72567	5.67187	5.70506	6.58719	5.74267	5.63125	5.56847	5.37915	5.78849	6.98451	6.04861	6.23561	5.26576	5.70774	5.63946	5.47309	5.815	5.69739	6.02912	6.29551	6.38149	6.1231	6.0949	5.86091	6.25671	5.75584
8021001	5.82829	5.82369	5.97274	6.03724	5.90427	6.02384	5.89887	6.11454	6.23773	5.85576	6.01169	5.85693	6.0746	6.05088	6.18761	6.32248	6.44582	6.0292	6.3074	6.33257	6.20512	5.66348	5.94077	6.01686	6.1426	5.99212	6.19673	5.78292	5.94108	5.83864	5.77535	5.93342	6.02446	5.93689	6.26395	5.78664	5.82835	5.81926	5.6666	6.13252	6.09228	5.97964	6.14272	5.92254	5.64527	5.94535	5.85406	5.90163	6.03
8021013	4.60818	4.84969	4.72145	4.61203	4.89648	4.56537	4.40548	4.83307	4.79995	4.59071	4.4839	4.33862	4.3509	4.35734	4.51369	4.66105	4.55088	4.40914	4.61595	4.44879	4.55409	4.30941	4.60097	4.40489	4.61936	4.44952	4.30945	4.53877	4.47685	4.54493	4.4108	4.49823	5.19628	4.40375	4.49477	4.50918	4.46086	4.36935	4.50643	4.62483	4.26193	4.3961	4.48524	4.28046	4.62132	4.28915	4.60346	4.38493	4.58534
8021015	8.65385	8.75003	8.64937	8.7364	8.73269	8.89635	9.01196	8.98019	8.80169	8.46223	8.59434	8.56189	8.90537	8.59025	8.6397	8.76725	8.90591	8.93458	8.68716	8.99921	8.81368	8.65433	8.94436	8.7628	8.83453	8.76644	8.73945	8.79791	8.81787	8.90554	8.50744	8.84333	7.94963	8.67203	8.60742	8.22673	8.65754	8.65239	9.13958	8.87797	8.75024	8.17211	8.71435	7.94077	7.44926	8.32398	8.3279	8.84678	8.24701
8021043	4.61454	7.08256	8.06846	9.22391	5.58634	7.33523	5.32279	8.22897	5.11816	5.88941	4.77438	5.44721	5.49937	5.63803	4.7261	4.87986	5.13607	6.49256	4.84918	6.19467	5.06135	5.68404	5.05534	4.83406	4.72905	6.46702	4.74816	5.0313	4.69056	7.68773	4.88141	7.2676	4.94511	5.25267	4.73689	4.86028	4.78948	4.76108	4.94497	5.78507	5.10305	6.11919	5.59929	6.36141	5.13047	5.09623	5.11885	5.21105	4.72571
8021045	4.2952	4.33595	4.2654	4.43224	4.27084	4.26337	4.5262	4.25931	4.57022	4.54824	4.2696	4.24634	4.25503	4.19952	4.37456	4.33521	4.31121	4.29999	4.22006	4.08557	4.33812	4.34202	4.05594	4.20401	4.22712	4.13023	4.19552	4.20984	4.20729	4.1036	4.23775	3.909	4.74831	3.98374	4.21226	4.22597	4.18306	4.29724	4.19638	4.14505	4.23876	4.50183	4.28161	4.84248	4.95037	4.47965	4.61009	4.19262	4.87388
8021047	7.75101	8.11008	8.11278	8.35222	8.27311	8.18266	7.75834	8.64594	8.48336	8.31947	8.05525	8.16235	7.78621	8.15437	7.8848	8.30267	8.4591	8.42931	7.74469	8.67944	8.50337	7.81418	7.90296	8.20729	8.42095	8.26242	7.42252	8.00912	7.97026	8.18444	7.52671	8.10705	8.02394	8.12251	7.84179	7.8769	7.96042	8.21167	8.067	8.29137	8.17181	7.87578	8.06757	8.15429	8.19077	8.22186	7.84002	8.36582	6.60783
8021058	6.05386	5.78691	6.14587	5.761	5.91348	5.89305	6.07496	5.52937	5.68724	6.15444	5.92988	6.09103	5.68128	5.70414	5.91936	6.00048	6.20983	5.74006	6.36125	5.554	6.03681	5.93852	5.72745	5.53646	5.75338	5.86592	5.42772	6.2372	5.92943	5.71477	6.11998	5.91673	6.20871	5.34606	5.48445	5.54084	5.94633	5.64669	5.62057	5.77496	5.80658	5.98544	5.93084	6.79432	6.7883	6.09005	7.20747	5.90112	6.58632
8021081	5.30153	5.674	5.39091	5.63384	5.53626	5.37434	5.35931	6.20205	5.06662	6.08197	5.37352	5.70482	5.70944	5.39979	5.22374	5.53613	5.41589	4.86798	4.84654	8.77471	4.59287	5.60552	5.08854	4.92687	4.89985	5.90639	5.09147	5.31692	4.95345	5.66202	5.19975	5.35518	5.8334	5.30825	4.93893	4.99372	5.29747	5.22505	4.90198	5.57677	4.99366	5.3717	5.29936	5.94884	5.10026	5.83004	5.64788	5.78538	5.12097
8021091	6.26999	6.45309	6.3268	6.2275	6.5289	6.26011	6.41077	5.9685	6.00304	6.62451	6.51067	6.45164	6.01601	6.23992	5.96036	6.08353	6.46589	6.1118	6.17924	6.16101	5.52236	6.36096	6.4559	5.80898	6.19925	6.18683	6.44704	6.38487	6.35146	6.23847	6.24103	6.05848	6.76406	6.38433	6.03091	6.02786	6.37434	6.68957	6.39721	6.29849	6.13004	6.59252	6.16158	7.01715	6.57654	6.58767	6.92821	6.45261	6.35503
8021101	6.80738	6.97494	6.84523	7.04777	6.85225	7.09108	7.48557	7.01639	7.4919	6.73523	7.04431	6.78539	7.02446	7.24012	7.81229	7.23063	7.25811	7.15874	7.31795	7.31197	7.44531	6.97312	6.56621	7.04181	7.38445	6.89022	7.62069	6.39797	7.12711	6.97448	6.84739	7.1521	6.39501	7.05234	8.28023	6.94839	7.47056	6.92489	7.22695	7.28265	7.44927	6.35637	7.18592	6.57474	6.91878	5.97385	6.85376	7.04206	7.0564
8021113	7.01897	6.85184	6.99123	7.18235	6.96485	6.91658	6.73464	6.99203	7.21123	6.11046	6.83544	6.8029	7.07418	6.75082	7.38016	6.94212	7.13344	7.03539	7.36728	6.97481	7.30759	6.75018	6.78363	7.1636	6.88797	6.82018	7.36674	6.90071	7.30473	6.81743	7.01042	6.85651	6.12628	6.76704	7.11409	6.29061	6.922	6.71009	7.37712	6.84189	7.21506	6.6212	6.69252	6.10687	6.6094	6.38025	6.78312	6.70279	6.78814
8021120	7.06266	7.016	7.45085	7.58142	7.76731	6.95741	6.30648	7.36159	6.91829	7.62341	6.25383	7.35391	7.07223	6.40213	6.11083	7.58357	6.39642	6.94982	6.52209	6.66182	5.98636	7.41568	6.92552	7.35421	6.59985	7.08988	6.70051	7.23433	7.14039	7.43667	6.35308	7.5787	6.67296	7.12332	6.11616	6.08152	6.57311	6.42467	6.03456	6.46416	6.70025	7.50826	6.47422	7.37913	6.84813	7.6836	6.71455	6.79496	6.35714
8021129	6.3372	6.36484	6.72457	6.47279	6.88603	5.97064	5.49422	7.10751	6.12521	6.07861	5.53078	6.38685	6.48847	5.60119	5.44839	6.87343	6.15237	6.37893	6.04966	5.92842	5.45224	6.9022	6.76993	6.64842	5.82054	6.60243	6.05018	6.51652	5.9715	6.85705	5.63337	6.83333	5.66149	6.41733	5.72733	5.20879	6.23882	5.84045	5.22375	5.97702	5.69731	6.63006	5.49356	5.80815	5.97298	6.35188	5.87738	5.96001	5.72013
8021131	6.55875	6.78964	6.66266	6.86439	6.90425	6.52675	6.62747	6.2414	6.24023	6.81301	6.16319	6.49994	6.57066	6.27977	6.25417	6.78811	6.61029	6.59294	7.02653	6.16692	6.46554	6.5909	6.24907	6.85347	6.46986	6.25004	6.18893	6.18694	6.84636	6.17135	6.09576	6.61672	5.73491	6.02261	6.97486	5.7445	6.33558	6.06798	7.57705	5.96358	6.23977	6.42833	5.98355	6.61329	6.41639	6.32628	6.83566	5.97318	5.61964
8021147	4.32249	4.32735	4.26191	4.63509	4.10893	4.02001	3.90086	3.96967	4.9733	3.84442	4.12757	3.92949	4.17391	4.01587	4.242	4.3104	4.44643	4.06536	4.44339	3.80321	4.42016	4.01377	4.2244	4.0922	3.8463	3.98086	4.19295	4.24256	4.055	4.12701	4.75354	4.19863	3.95581	4.00889	4.06948	3.98041	4.1869	4.07213	4.4548	4.16897	4.61103	4.1912	3.87136	4.66984	4.06918	3.84347	4.37261	3.79563	3.87001
8021150	6.24121	6.42394	6.44801	6.59287	6.24858	5.70652	5.71688	5.86138	6.61463	5.63063	5.55982	6.02422	5.90394	5.79749	6.42226	5.96998	5.87112	5.96067	6.21879	5.94197	6.00794	6.09626	5.67889	6.5064	5.90558	6.06256	5.56549	5.82431	6.13564	6.10849	6.43792	6.28368	4.2011	6.02364	5.514	5.69274	6.17468	5.78966	6.1521	5.83703	5.68357	5.38774	4.94683	5.38181	5.50367	5.6095	5.68816	5.65064	4.32212
8021152	4.38883	4.52347	4.36813	4.38779	4.36724	4.36344	4.15226	4.07284	4.15917	4.6153	4.21494	4.35319	4.18979	4.26951	4.28601	4.40278	4.5468	4.47716	4.21379	4.29244	4.28526	4.31135	4.34051	4.08843	4.25833	4.4607	4.26342	4.40501	4.3518	4.36402	4.24093	4.15626	4.96005	4.30093	4.13671	4.1844	4.28997	4.28667	4.28826	4.22419	4.43776	4.71868	4.29812	4.7729	4.93881	4.51647	4.40332	4.38394	4.49665
8021154	7.95109	8.20215	8.22289	8.66613	8.24349	8.15607	7.81003	8.36678	8.42169	8.16833	7.5122	8.03407	7.8372	7.8127	7.93283	8.29002	8.36223	8.0769	7.762	8.08498	7.98056	8.17016	8.31228	8.17589	8.0569	7.86995	8.18884	8.27688	7.93499	8.12467	8.19297	7.8455	7.58605	8.22012	7.18814	7.12612	8.00424	8.13478	8.64507	8.08932	8.38085	8.019	7.91097	7.69902	7.84424	8.41973	8.11873	7.90982	7.69817
8021169	9.97898	10.2005	9.72172	9.84097	9.78897	9.13531	7.93508	9.52227	9.15634	9.49582	8.10097	9.61295	9.11592	8.5948	9.16184	10.0609	9.30082	9.2618	10.0679	8.59493	8.89023	10.3188	9.85752	9.03795	8.20383	9.51112	9.47869	10.5036	9.52107	10.2382	9.0643	9.84656	7.15568	9.86668	7.94124	6.92278	9.56465	9.38345	7.86301	9.36351	8.71372	9.70939	8.41714	9.96694	8.08123	10.1708	9.73872	8.51228	6.7638
8021181	10.5964	10.8809	10.5349	10.6738	10.8986	10.9175	11.4503	10.9913	10.7142	9.81089	10.0919	9.85731	10.526	10.3272	11.3277	10.3152	10.659	9.86515	10.7812	10.018	11.1771	10.0174	9.84002	10.2727	10.3114	10.1682	10.9428	10.5936	10.8377	10.2606	11.5631	10.2212	9.71685	9.89342	10.1776	9.71297	10.3418	10.2166	11.3229	9.71784	9.99719	10.2198	10.4016	10.4977	10.2489	10.0871	10.4214	10.283	9.73774
8021183	10.2308	10.324	10.0586	10.3809	10.4462	10.438	10.9108	11.0016	10.3662	9.57968	9.69913	9.66237	10.2557	10.1904	10.9647	10.0319	10.4338	9.61739	10.6616	9.6437	10.8997	9.81575	9.74669	9.91307	10.2333	9.7693	10.663	10.1638	10.3315	9.93342	11.3315	9.86183	9.44799	9.6531	9.98795	9.33421	10.1598	9.89894	11.2296	9.40787	9.86242	9.79102	10.0798	9.91438	9.81272	9.72785	10.1847	10.0998	9.39057
8021185	4.43592	4.55103	4.3962	4.33533	4.34128	4.2115	4.20969	4.31286	4.22647	4.56206	4.21818	4.10208	4.05947	4.07457	4.33552	4.48238	4.3593	4.26198	4.24592	4.16195	4.34113	4.24607	4.2068	4.24061	4.21087	4.26201	4.31541	4.27412	4.28445	4.30667	4.23779	4.18774	4.26089	4.34254	4.41311	4.49318	4.27692	4.4329	4.33729	4.20009	4.20827	4.52911	4.36083	4.64522	4.50096	4.2596	3.98259	4.46937	4.64772
8021187	3.88291	3.95492	3.83313	3.97886	3.68886	4.00986	4.38523	4.1353	4.10924	4.34615	4.14648	3.89579	4.0512	4.0844	4.8133	3.87951	4.10991	4.0476	5.58836	3.74624	4.80671	4.34916	4.29253	3.96224	3.74456	3.82143	5.51188	3.86941	4.13962	4.16639	4.18419	4.0018	4.46881	3.86997	6.06417	4.1449	3.9841	3.74606	5.72509	3.95284	4.15345	3.92419	3.96634	4.04046	4.20074	4.10198	4.02129	4.09999	4.59839
8021199	5.94336	5.93563	5.93301	5.63209	5.80111	5.75621	6.30592	5.30625	5.15298	6.36622	5.92566	6.44737	5.82831	6.34351	5.43188	5.93964	5.64294	5.82986	6.45247	5.85901	4.98458	6.05032	5.82001	5.67973	5.75034	6.29457	5.49229	7.45921	6.10061	6.10011	5.91791	5.75745	6.52906	6.24102	5.85431	5.63729	5.8644	7.44339	5.6528	6.05433	6.18668	6.39941	6.28247	6.66618	7.04518	6.29394	6.18726	6.29695	6.50024
8021208	8.11115	8.24636	7.75011	8.17864	8.0865	8.446	8.71405	7.65636	9.1391	8.06474	8.8268	8.75729	8.77367	8.60305	8.80069	8.05357	8.1515	8.83121	9.08814	8.66471	8.85138	8.24679	8.18611	8.64552	8.49827	8.37361	9.56341	8.58364	8.9235	8.46899	8.13154	8.50705	8.56884	8.55772	9.02308	7.76901	8.76924	8.62864	8.76241	8.66785	8.55649	8.25633	8.58505	8.6807	7.92549	7.88739	7.75011	8.64197	8.37534
8021222	7.59759	7.56996	7.20691	7.38305	7.58188	7.28455	7.06922	7.30221	7.52178	7.29293	6.54888	7.20274	7.25769	6.97561	7.30266	7.45885	7.17734	6.93169	7.34389	6.92264	7.13793	7.23917	7.0424	7.19836	7.1098	6.96143	6.69997	6.91191	7.34585	7.26731	6.91574	7.16711	6.74513	7.21385	6.63544	6.47998	7.2687	6.9864	6.75783	6.82116	7.07	7.25452	7.20527	6.71801	7.51211	7.30056	7.35684	7.13975	7.24139
8021228	10.1654	10.1358	10.1161	10.1619	10.3522	9.97591	9.919	9.96467	10.1844	9.97055	9.89335	10.148	10.2007	9.99182	10.199	10.0982	9.94734	10.2098	10.4696	10.3481	10.0858	10.2473	10.2569	10.1423	10.449	10.1168	10.1473	9.75306	10.0525	10.1815	10.1804	10.0083	9.46699	10.176	10.1834	9.10507	10.0876	9.87964	10.5135	10.1093	10.1411	9.90251	10.0888	9.73381	9.45928	10.1071	9.9312	9.98649	9.55614
8021243	3.42766	3.45643	3.42552	3.39796	3.40791	3.42634	3.40071	4.02899	3.56875	3.84653	3.69999	3.72521	3.4531	3.57123	3.50538	3.58625	3.96305	3.38701	3.53097	3.44938	3.58184	3.54271	3.58872	3.47946	3.49795	3.55643	3.45368	3.68132	3.62738	3.42049	3.50727	3.52433	3.62963	3.64846	3.57132	3.30528	3.4967	3.50727	3.48312	3.44505	3.62726	3.70427	3.60181	3.79738	3.9101	3.84908	3.79558	3.69097	3.89264
8021245	4.73292	4.70873	4.67831	5.0408	4.92135	4.59542	4.84334	4.56255	4.65615	5.09796	5.40039	4.64747	4.72921	4.71117	4.79144	4.75626	4.4781	4.63603	4.80076	5.69153	5.75629	4.70039	4.68691	4.57216	4.63603	4.92502	4.70292	4.86558	4.79965	4.92496	4.79097	4.90028	5.53356	4.9381	4.8839	4.6118	4.62548	4.90608	4.87058	4.51163	4.73706	4.94535	5.13581	5.1261	5.94446	5.16404	5.16571	5.13102	5.05104
8021275	8.35997	8.12253	8.41511	8.35508	8.32049	8.17313	8.64887	8.06187	8.63096	7.97556	7.54661	7.98469	8.28045	8.31267	7.86617	8.05661	7.9864	8.09488	8.15232	8.52283	8.05042	7.89593	8.05474	8.14803	8.68027	7.98026	8.32907	7.89387	7.84606	8.0067	7.86269	7.87512	7.94748	7.92007	8.05658	7.55675	8.11328	7.85386	7.84011	8.11696	8.04904	8.02968	8.50799	7.60019	7.86554	7.63729	8.04436	8.03915	7.68879
8021286	3.87272	3.98518	3.76144	3.8697	3.80659	3.9455	4.10353	4.05479	4.22533	4.13323	4.44202	3.92827	4.22419	4.13432	4.16504	4.16853	4.30725	4.16257	4.17331	4.25951	4.30814	3.84682	4.10453	4.00117	3.8661	3.99307	4.4461	4.12333	3.99257	3.88125	4.25865	4.07605	4.35545	4.12211	4.34062	4.15664	3.86867	4.04756	4.62272	4.22271	4.12888	3.92981	4.2979	4.12735	4.0785	4.09965	3.92297	4.28554	4.54332
8021297	3.63736	3.57367	3.82383	3.75793	3.62126	3.77155	3.76956	3.7946	3.68624	3.94194	3.70509	3.73057	3.65784	3.67776	3.82818	3.68594	3.85998	3.65731	4.50322	3.58014	4.17116	3.64753	3.56203	3.64412	3.54043	3.6646	3.50477	3.65992	3.77133	3.6232	3.53491	3.64121	3.91881	3.41323	3.55298	3.76381	3.74165	3.61334	3.61596	3.741	3.75105	3.70016	3.91146	3.93626	4.37911	3.98803	3.63083	3.72452	3.65258
8021301	5.82971	6.44569	6.37059	5.70149	6.21127	6.40693	5.58404	6.60908	5.92871	6.04027	6.34248	6.32882	5.91307	6.68684	4.95619	6.15231	7.2422	6.79485	6.08759	7.46112	5.86475	6.1588	6.56716	7.06471	7.27613	6.07865	7.41593	6.2883	5.63914	6.34702	7.59025	5.96986	6.47242	6.83351	7.89032	5.17197	6.52044	6.05778	5.11532	6.67704	5.80821	5.89095	7.05304	6.15664	5.75346	6.34108	5.3813	6.35816	5.44816
8021312	8.203	8.3182	8.02826	8.30107	8.06261	8.29803	7.84013	8.21014	8.12249	8.11484	8.11944	8.36578	8.42713	8.19191	8.31105	8.43766	8.35413	8.18011	8.09016	8.29048	8.17108	8.20633	8.32572	8.39837	8.20749	8.15291	8.11509	8.17154	8.33615	8.41011	8.09174	8.42149	7.56072	8.30259	7.85968	7.2143	8.21238	8.31785	8.1225	8.31798	8.27823	8.16999	7.9401	7.80655	7.96478	8.13452	8.1456	8.15803	8.07053
8021342	5.08552	4.93967	5.15375	4.90486	5.07777	4.95453	4.82936	5.33246	5.26597	5.32697	5.60406	5.38795	5.08627	5.16872	5.03845	5.44485	5.60244	5.01778	5.01056	5.03865	5.56756	5.20599	5.05786	4.91251	5.14433	5.22203	4.9518	5.32308	5.11607	5.25403	5.181	5.25734	5.78145	4.91309	4.93984	5.04295	5.2053	5.23498	5.28462	5.09653	5.18375	5.49041	5.10877	5.85034	5.14432	5.41684	5.09228	5.14567	5.67633
8021344	7.00519	6.93982	6.94154	6.70435	7.04304	6.73389	7.03113	7.08701	7.06614	7.49782	7.37126	7.1425	6.79018	7.03887	6.88348	6.98192	6.78719	6.91481	6.82403	6.77615	6.91118	7.10864	7.09871	6.92791	7.15641	7.16947	6.86159	7.05343	6.94944	6.99704	7.16437	6.92721	7.67969	7.23002	7.10425	6.72922	6.8991	7.2838	7.08138	7.07752	6.9391	7.54368	7.20183	7.59371	7.45073	7.38618	7.15195	7.17953	7.52076
8021349	4.60511	4.88021	4.8329	5.02678	5.21421	4.7501	4.70226	5.33164	4.66697	5.25479	5.1066	5.24491	4.67418	4.8279	4.60919	4.94359	5.53334	4.91706	4.36507	7.43954	4.72486	4.82664	4.64245	4.88229	4.47906	5.25997	4.33011	4.56537	4.65669	4.69907	4.59248	4.82939	5.11312	4.51379	4.53421	4.4513	5.04574	4.55863	4.44023	5.65401	7.26262	4.87084	6.09125	5.09594	6.43115	5.07007	4.61102	5.38201	4.69097
8021357	8.96299	8.89084	8.646	8.94592	8.85446	8.59219	9.25509	9.14906	8.98952	9.31526	9.02845	8.9599	8.83804	8.26531	9.56252	8.97102	9.53135	8.86375	9.05693	9.96663	9.96026	8.86397	8.92255	9.14932	8.89923	8.97282	8.66743	8.60722	8.71754	8.4741	9.43478	8.7164	9.29401	8.50717	9.12336	6.65072	8.57535	8.79154	9.94504	9.03992	9.77044	8.82469	8.99649	9.01582	10.7258	8.81259	9.38404	8.83481	9.83888
8021363	6.22709	6.21143	6.22922	5.97327	6.17625	5.64469	5.90938	5.85978	6.1278	7.28996	6.55618	6.32208	6.02965	6.15015	6.38262	6.32848	6.64952	5.91367	6.27029	6.35866	6.25646	6.66583	6.59003	5.83182	6.23827	6.4007	5.44167	6.37633	5.82932	6.19779	6.35324	6.19779	7.56942	6.50969	6.31366	5.784	6.19779	6.2901	6.34756	6.14243	6.44026	7.32688	6.90779	7.56744	7.78626	6.90976	6.96708	6.76765	7.39192
8021365	7.12911	7.00831	7.24989	7.09125	6.91548	7.26998	7.1764	6.93341	6.53518	6.91228	6.90303	6.85812	6.94912	6.89852	7.102	7.15449	6.9187	7.00804	6.67294	7.15956	6.81491	6.9291	7.32847	7.32434	7.25197	7.08349	7.00805	6.84939	7.00627	6.79779	7.10778	7.25629	7.07745	7.108	6.84364	6.87702	6.65165	6.83244	7.6623	7.13888	6.82535	6.6484	6.88518	7.01032	6.5871	6.95127	6.61261	6.86115	6.73767
8021368	7.11747	6.21837	6.46736	6.91756	6.24562	7.33686	7.16048	6.73626	5.94824	6.49866	5.80512	6.1845	6.26979	5.89816	6.44857	6.52974	7.30472	6.70018	5.0853	7.04489	6.77696	7.11953	7.555	7.34053	7.25943	6.17943	5.99936	6.5448	7.20859	5.96412	6.20711	6.66475	6.5136	6.85617	6.42322	6.96349	5.98891	6.30737	7.43178	7.17394	7.15029	6.98247	6.98222	7.09721	6.54652	7.01833	6.41599	7.48849	6.11115
8021372	6.25818	6.21951	6.13235	6.08312	6.88768	5.57033	5.86993	6.49468	5.61842	5.23561	5.06302	5.69679	5.58789	5.10049	6.18879	5.81183	6.21294	6.05705	5.91672	6.34015	5.63153	5.50562	5.94775	5.90011	5.79538	6.10571	5.68277	5.54562	5.57871	5.47773	5.21764	5.89264	5.69616	5.59929	5.57506	6.00732	5.50649	5.5418	5.32474	5.36824	5.56901	5.45633	5.18731	4.99074	4.9105	5.71875	5.98654	5.9579	5.08805
8021374	4.84027	4.72581	4.84993	5.07084	5.04812	4.76991	5.03376	4.95923	5.15587	5.26216	5.16953	4.96692	5.09516	5.26963	5.07233	5.25899	4.883	5.10251	5.07903	4.62514	5.03009	5.01861	4.76817	5.12967	4.72449	4.81399	4.83183	4.8007	4.83791	5.20649	5.01793	4.80879	5.41273	4.90504	4.70334	4.88252	4.92154	5.22926	4.96738	4.75632	4.90586	5.21416	4.90213	4.87636	4.8028	5.57863	5.06087	4.97996	5.1027
8021376	7.38669	7.58096	7.53911	7.78591	7.5087	8.56782	8.71694	7.46136	9.38827	8.02131	8.04274	8.52413	8.1689	8.18657	8.47984	7.80967	9.01545	8.51742	8.9984	8.39449	9.07896	8.08685	8.29067	8.4526	9.99967	9.16708	8.84091	7.74722	7.79987	7.62455	7.49171	8.26691	8.09264	8.01509	9.19427	7.34264	9.30634	9.07067	9.21376	9.14012	8.212	8.74465	8.44047	7.89568	7.95685	7.76775	7.21102	8.55932	7.84988
8021416	8.96333	8.88281	8.98456	9.10757	9.09229	8.23535	8.12117	8.08677	8.58568	7.51309	6.3884	7.55556	8.42966	7.54231	8.5765	9.06144	9.61118	8.36412	8.80585	7.70346	8.20454	8.80479	8.97902	9.40008	8.93997	8.20912	7.14218	7.96522	8.27337	8.82984	8.2084	8.11577	4.31675	8.65214	6.31673	5.20026	8.21443	7.46149	7.32868	8.16011	8.20052	7.0004	5.83857	6.48151	6.17184	7.20093	7.61408	7.35141	5.05015
8021418	7.60505	7.78244	7.58132	7.77965	7.73102	7.59357	7.85545	7.8209	7.84428	7.60098	7.10536	7.35991	7.7914	7.35265	7.8678	7.71288	7.62531	7.6742	7.86855	7.57633	8.19163	7.48331	7.55968	7.7005	7.88621	7.68988	7.99521	7.54696	7.62531	7.74766	7.56841	7.60994	6.98445	7.65742	7.45882	7.09537	7.61168	7.41793	7.91472	7.56636	7.57319	7.39102	7.51955	7.11948	7.33701	7.38366	7.81775	7.58942	7.37369
8021438	4.91104	5.15798	5.33268	4.94619	5.30952	5.08153	4.88606	4.88776	4.62217	5.2938	5.18274	4.90879	4.98344	4.72215	5.11961	4.82726	5.3103	4.81861	4.81581	4.93439	4.82053	5.33682	5.31593	4.92932	5.12745	5.07303	5.05705	5.16843	4.95344	5.09023	4.83657	5.06695	5.26452	5.27857	4.87924	4.90964	4.84925	5.07786	4.83417	5.13613	4.74731	5.01215	5.23855	4.95404	5.17711	5.1727	5.11299	4.99364	5.45273
8021440	4.53794	4.67685	4.6563	4.62457	4.52056	4.47955	4.5778	5.15757	4.74638	4.96666	5.06928	5.08665	4.7092	4.74905	4.68589	4.93291	5.41979	4.89577	4.54627	4.55224	5.11001	4.72904	4.65667	4.69244	4.56018	4.76658	4.49011	4.68326	4.73713	4.514	4.67418	4.79208	4.65243	4.69048	4.51046	4.68094	4.53089	4.79704	4.59164	4.47233	4.66257	4.80319	4.68507	5.03979	5.23746	4.6914	4.60179	4.64131	4.9292
8021442	6.81763	6.83237	6.93242	6.92255	6.93569	7.87709	7.46034	7.70815	7.69071	7.24331	7.94789	7.11637	7.55759	7.59792	7.15937	7.63276	7.89114	8.26373	7.13931	8.68416	7.66203	6.83636	7.59644	7.58799	7.66716	7.48727	9.18252	7.37643	7.31495	7.33	8.02258	7.61006	9.37637	7.6037	9.51454	8.42006	7.66886	7.61796	8.60606	8.07268	7.86837	7.72863	8.5136	7.29112	7.39743	7.40044	7.79181	7.87327	8.07986
8021453	9.11325	8.88705	8.56042	8.86569	8.27613	8.88876	9.00149	8.28238	8.7967	8.54971	9.08448	8.80233	8.74228	9.03875	8.81541	9.01151	8.83685	8.60557	9.37526	8.31269	8.8147	8.78793	8.48387	9.27416	8.69111	8.75821	8.5848	8.93616	8.75407	8.82288	8.84941	9.15055	7.70336	9.25823	8.82802	8.85549	8.87044	9.39919	9.61203	9.02564	9.03018	8.69154	8.08507	8.51986	8.69967	8.82907	7.78076	8.71068	9.15947
8021461	6.4229	6.42858	6.59467	6.53609	6.33627	6.21582	6.3985	6.39226	6.59587	7.14474	6.73306	6.35938	6.49796	6.69253	6.46002	6.50938	6.63719	6.29418	6.48885	6.21601	6.60372	6.63427	6.39193	6.36052	6.45452	6.40754	6.44228	6.5403	6.36861	6.64899	6.72807	6.43651	7.38382	6.6469	6.67742	6.5113	6.5622	6.58723	6.49214	6.35497	6.21188	6.9896	6.89374	7.29303	7.29741	7.04757	6.79408	6.79103	6.96774
8021468	4.84291	5.00649	4.96402	4.96295	4.87735	4.87129	4.92087	5.24993	5.12735	5.28486	5.22344	5.07376	4.92753	5.03815	4.97209	5.1442	5.37334	5.04978	4.83178	4.82972	5.01573	5.03446	4.8784	5.0322	4.88242	5.16216	4.85807	4.97625	4.77238	4.83724	5.00656	4.96402	5.16986	5.03122	4.87113	5.15354	4.96705	4.96402	4.82582	5.0824	5.04575	5.18649	5.00789	5.44344	5.58078	5.24553	5.13607	5.10779	5.24697
8021470	4.44308	4.52087	4.38763	4.36797	4.54193	4.42786	4.35473	4.54017	4.38942	4.95507	4.91779	4.4203	4.41201	4.5733	4.37824	4.53382	4.4692	4.62351	4.32399	4.37966	4.42415	4.54483	4.58086	4.36178	4.48417	4.43079	4.70029	4.40475	4.59922	4.57816	4.68272	4.52912	5.36954	4.35857	5.60399	4.35734	4.62207	4.66655	4.42644	4.54443	4.5908	4.5827	4.69647	5.07975	4.67914	4.8186	4.58248	4.78574	4.79376
8021478	5.91059	5.81885	6.20867	5.73864	6.13407	5.62676	5.68037	5.53125	5.48677	6.72772	6.3819	5.82893	5.35755	5.5614	5.59521	5.68415	4.72168	5.33006	5.81761	5.44905	5.45991	6.23884	5.87928	5.43806	6.1641	5.99083	5.74442	6.10137	5.74652	5.99545	5.85809	5.64477	6.66833	5.86255	6.14785	5.42955	5.61424	5.9703	5.52059	5.82902	6.10065	6.18473	6.55503	6.50416	6.59391	6.37998	6.04916	6.12177	6.14941
8021480	3.68991	3.89842	3.5941	3.69903	3.55536	3.57344	3.74117	3.58904	3.66394	3.79366	3.63004	3.66486	3.50078	3.51118	3.69502	3.67968	3.6537	3.72253	3.57604	3.56786	3.5161	3.67429	3.73113	3.60155	3.6039	3.56252	3.61476	3.6766	3.53444	3.49323	3.59205	3.70935	3.64344	3.63106	3.56476	4.02519	3.59338	3.64554	3.54393	3.63275	3.6639	3.89964	3.5246	3.95052	3.93696	3.71208	3.59613	3.78631	3.90067
8021482	4.03658	3.90005	4.02095	3.81755	3.90062	3.81898	3.84343	3.96344	3.90538	4.27315	3.91509	3.92667	3.78877	3.95004	3.76775	4.01813	3.99452	3.87196	3.82223	3.70945	3.70074	3.98613	3.90623	3.81965	3.83233	4.01866	3.73364	4.02805	3.85757	3.75016	3.85043	3.93597	4.45948	3.9689	3.69236	3.81491	3.78756	3.91116	3.79015	3.74542	4.15485	4.38603	4.00517	4.28162	4.08197	4.47556	3.9709	3.99969	4.23566
8021484	5.35289	5.05073	5.51067	5.19283	5.17873	5.15896	5.13932	5.05879	4.88515	5.45846	5.6692	5.17017	5.2728	5.05981	5.08843	5.31068	5.51011	5.30135	5.10481	5.04622	4.86502	5.37272	4.92655	4.99662	5.05267	5.42875	4.85993	5.30031	5.32369	5.24627	5.2611	5.20262	5.70178	5.09031	4.94344	5.19579	5.24202	5.2408	5.06079	5.13752	5.37673	5.17656	5.30295	5.85345	5.75843	5.61661	5.54357	5.36332	5.63641
8021496	7.87253	7.94136	7.9581	8.20476	7.91081	8.14075	7.93472	8.05317	8.08705	7.29232	7.59899	7.75388	8.04471	7.76101	7.94897	7.91493	8.1068	7.88859	8.23329	7.98702	8.09726	7.59696	7.82329	7.96999	7.9305	7.80083	8.13207	7.88752	7.95871	7.88374	7.72232	7.9478	7.73897	7.66751	7.97171	7.18192	7.85282	7.78986	8.05773	7.87398	8.06746	7.52638	7.81168	7.48041	7.58901	7.74685	7.85954	7.9424	7.54735
8021528	6.1458	6.15698	6.29252	6.01111	6.20941	6.32397	6.47595	6.39913	6.8702	6.68708	6.53664	6.60741	6.3129	6.39994	6.16994	6.45503	6.44266	6.86717	6.48344	7.04547	6.70296	6.3317	6.37483	6.08663	6.34687	6.38528	6.89751	6.41447	6.47038	6.42655	6.18438	6.10584	7.12626	6.27063	7.75279	6.44543	6.53142	6.47214	6.13556	6.27746	6.21461	6.58614	6.82041	6.61782	6.87445	6.5022	6.51166	6.88781	6.48898
8021540	3.64628	3.64692	3.60001	3.80193	3.66017	3.48952	3.63143	3.68142	3.5588	3.81077	3.52031	3.6495	3.4368	3.61059	3.50479	3.58275	3.92966	3.51898	3.58562	3.65774	3.66321	3.58998	3.64322	3.69376	3.6382	3.71347	3.68799	3.60936	3.55422	3.61997	3.64285	3.69415	3.69553	3.80657	3.71397	3.71264	3.67136	3.67881	3.60016	3.63392	3.49779	3.53031	3.54909	3.59773	3.66443	3.63206	3.56336	3.53024	3.71331
8021542	7.9852	7.99422	8.00499	8.00427	7.92582	7.89282	8.03436	8.05813	7.99854	8.58429	8.29276	8.35679	8.07291	7.88619	8.01343	8.08663	8.06749	8.06558	8.03043	7.79368	8.26496	8.20223	8.20085	7.7025	7.89045	8.15285	8.1536	8.29923	8.21867	8.03773	8.06736	7.99052	8.13381	8.01167	7.88158	7.45002	8.02924	8.12103	8.06769	7.80562	7.93455	8.38335	8.10083	8.52596	8.50664	8.34813	8.26796	8.29888	8.17155
8021546	7.58434	8.1762	7.57055	8.16314	7.6143	7.88761	7.5558	7.88323	7.51281	7.68084	7.29752	8.14931	8.40231	7.64243	7.89677	7.84376	8.00691	7.77017	7.91165	7.55647	7.92253	7.87894	8.12858	7.47023	7.52908	7.76913	8.76425	8.11339	8.02933	8.25881	7.52184	8.1397	6.78423	7.81853	7.51528	6.53262	7.82136	7.83445	8.4851	7.60922	7.5548	7.53573	7.0006	7.84211	7.12516	7.22313	7.26123	8.02866	6.93335
8021563	7.60519	8.14675	7.66169	7.88967	7.65918	7.64021	7.28659	7.66298	7.5459	7.38063	6.50851	7.42383	8.02504	6.93014	7.27964	7.64116	8.09228	7.24423	7.56827	7.00734	7.52467	7.63476	7.41095	7.125	7.24242	7.15492	8.27277	7.67838	7.72508	7.87165	7.1161	7.46128	6.71376	7.69268	7.00547	6.38096	7.37649	7.11583	7.36673	7.19487	6.98406	7.12683	6.85924	7.31095	7.17348	7.43125	7.02199	7.37429	6.8675
8021565	8.49451	8.83677	8.79359	8.66054	8.84956	8.18424	8.53822	8.69482	8.40747	8.61481	7.58988	8.28144	8.37339	7.55445	8.23695	8.54464	8.44375	8.235	8.38586	8.30704	8.68077	8.69518	8.86946	8.39509	8.23448	8.17575	7.13038	7.99977	7.93602	8.36836	8.19914	8.29956	7.81488	8.66981	7.62057	6.39695	8.10793	7.40817	8.45315	8.08293	8.25065	8.57751	8.04341	8.2173	9.04235	8.61438	8.40105	8.00456	7.96512
8021584	4.09462	4.13492	3.98408	4.00884	4.0797	3.98163	4.15163	3.9766	3.99693	4.10685	4.0229	4.12574	3.97856	3.96703	4.09065	4.0547	4.08662	3.9244	3.97523	3.89432	4.65422	4.02284	3.99083	4.04222	3.88168	3.95326	3.94575	3.98248	3.91535	3.9465	4.10653	3.87194	4.66017	3.94823	4.21238	3.77162	3.92182	4.03654	3.99781	3.97752	3.9592	3.92923	4.02277	4.35837	4.45547	4.01919	4.11353	4.13361	4.34206
8021594	3.71526	3.85652	3.80661	3.51876	3.69961	3.53682	3.57816	3.51365	3.62915	4.12022	3.62424	3.62601	3.45471	3.48377	3.59116	3.56177	3.73395	3.48811	3.51975	3.43578	3.6537	3.59714	3.5684	3.4223	3.61822	3.61326	3.61419	3.71756	3.57643	3.52525	3.6607	3.61192	4.10356	3.68393	3.53374	3.80604	3.62425	3.68274	3.53416	3.6033	3.63741	3.89051	3.73975	4.03636	4.02521	4.0208	3.60707	3.6866	3.90459
8021603	4.49487	4.687	4.71771	4.49588	4.66844	4.5623	4.64371	4.34702	4.65675	4.80454	4.39486	4.49128	4.49226	4.36512	4.43538	4.78025	4.89644	4.41946	4.42023	4.27791	4.59267	4.37215	4.51583	4.48047	4.44709	4.34114	4.42224	4.66247	4.59908	4.51723	4.50118	4.3941	5.23294	4.71618	4.32612	4.35422	4.47914	4.63358	4.15968	4.42615	4.69939	4.82655	4.75902	4.90434	4.89259	4.76395	4.67405	4.53252	4.78666
8021614	4.19319	4.20005	4.25187	4.07612	4.22311	4.07342	4.16397	4.20084	4.18216	4.4834	4.32372	4.13145	3.96538	4.00868	4.26653	4.15806	4.37288	4.1583	4.09049	3.94232	4.13705	4.17364	4.15383	4.03164	4.25612	4.18429	3.95664	4.27532	3.97119	4.01796	4.11989	3.95649	4.50798	4.13382	4.14939	4.10517	4.02542	4.24658	4.04872	4.04826	4.06533	4.36664	4.27412	4.74167	4.88296	4.37523	4.3899	4.37116	4.446
8021623	3.89854	4.04619	4.07108	3.89936	3.92548	3.89549	4.06275	4.05091	4.12771	3.95696	4.05401	3.86953	3.81326	3.81564	3.84148	3.91733	4.30788	3.84743	3.9007	3.83425	4.05333	4.07547	3.83032	3.87695	3.69762	3.84431	3.69814	3.95606	3.87106	3.68314	3.93336	3.81705	4.00899	3.78805	3.59181	3.9321	3.72113	3.95079	3.86409	3.79436	3.86665	4.04973	3.99289	4.03391	4.21987	3.71891	3.93216	4.05112	3.97169
8021635	4.44756	4.48825	4.51173	4.57895	4.48658	4.7191	4.43493	4.44236	4.64572	4.70459	4.52157	4.36999	4.56649	4.50082	4.45329	4.51025	4.84982	4.45104	4.60234	4.44941	4.54145	4.51009	4.41446	4.34128	4.51166	4.53282	6.5667	4.54307	4.501	4.48192	4.4999	4.44586	4.97619	4.43512	4.38557	4.44843	5.01921	4.43591	4.44435	4.34727	4.53504	4.69727	5.28937	4.77292	5.08295	4.85515	4.69942	4.74086	4.59309
8021645	4.13901	4.25116	4.21663	4.0113	4.16022	4.02078	4.02397	3.98235	4.09075	4.55065	4.06186	4.18227	4.04614	3.96159	4.1915	4.12847	4.41198	3.9491	4.1106	3.9475	4.1523	4.10737	4.13837	4.13703	4.05537	4.23141	4.0333	4.04207	4.14634	4.00783	4.14608	4.14331	4.37418	4.17857	4.05807	4.05391	4.12348	4.21512	3.98248	4.03288	4.02913	4.49353	4.2342	4.45591	4.79215	4.32208	4.01639	4.23298	4.22594
8021653	7.26641	7.35208	7.18031	7.05887	6.76095	8.57041	7.45563	6.78647	8.77641	8.55251	7.69715	8.68696	8.55671	9.0825	9.03135	7.40988	8.49077	9.46327	8.3645	8.1788	7.75142	7.71721	7.63718	8.6502	9.23855	8.22478	8.70623	8.07205	8.89315	7.80104	8.40865	8.60629	8.27307	7.64263	8.30831	6.57328	9.3009	9.16924	7.91279	8.83739	8.26263	8.09744	7.92975	8.17423	7.00666	7.72292	5.87635	8.52297	7.26634
8021664	4.2377	4.05046	3.96054	3.74397	3.94244	4.06707	3.90058	3.88211	3.86964	3.95407	4.04691	4.09914	3.69414	3.74701	3.73391	3.93335	3.79724	3.9708	3.85528	3.85235	3.80126	3.87951	4.25561	3.87881	4.12762	3.93353	3.98925	3.91543	4.09242	3.99909	3.96722	4.10755	4.64693	4.00641	3.95319	3.93111	3.97991	3.9184	4.07121	4.06433	4.20482	3.97079	4.04801	4.36322	4.16916	4.1593	4.04402	4.02263	4.5146
8021666	4.29708	4.74361	4.28969	4.28045	4.49929	4.12075	4.19141	4.39932	4.60838	4.43875	4.28024	4.06387	4.11551	4.31735	4.32196	4.22218	4.36171	4.22537	4.12829	4.15422	4.26415	4.01375	3.98379	4.24248	4.25968	4.19378	3.95358	4.30807	4.08216	4.10505	4.02135	4.12327	4.18675	4.12057	3.99659	4.33293	3.93602	4.08725	5.61828	4.27214	4.69153	3.92429	4.09672	4.26254	4.24712	4.3209	3.99175	3.98131	4.35868
8021668	4.39901	4.44893	4.57832	4.47824	4.42774	4.45241	4.5112	4.32639	4.53061	4.53395	4.51636	4.51696	4.52533	4.53214	4.52179	4.61334	4.69962	4.43167	4.523	4.31131	4.59308	4.49992	4.48925	4.58937	4.45823	4.5861	4.22358	4.45104	4.46396	4.61099	4.41509	4.48917	5.16436	4.72842	4.29525	4.30784	4.49099	4.43845	4.49331	4.53256	4.56845	4.5347	4.42039	4.46317	4.89866	4.78262	4.49992	4.65878	4.78267
8021683	3.422	3.29755	3.39782	3.43397	3.42209	3.45732	3.43697	3.55194	3.45011	3.64942	3.56657	3.56122	3.36568	3.45004	3.66847	3.57372	3.68333	3.48856	3.36868	3.4396	3.55307	3.47362	3.28032	3.43231	3.3734	3.39473	3.33624	3.58438	3.34884	3.36822	3.50677	3.37906	3.37009	3.44226	3.41251	3.65154	3.41887	3.46031	3.39255	3.3992	3.41436	3.51171	3.47159	3.47618	3.72753	3.31299	3.4688	3.47734	3.55648
8021685	5.33006	5.03683	5.38988	5.64392	5.08178	6.93573	6.46241	5.51116	6.01923	5.3167	6.43026	5.17434	5.81558	7.30736	5.71363	5.89661	5.89127	7.72188	5.81202	7.39683	6.7992	4.99856	5.29884	6.23888	6.74048	5.70655	7.4849	5.55977	6.25696	4.98201	6.88805	5.52667	5.94862	4.97434	6.32986	7.81658	6.49255	5.25196	5.85962	6.1829	6.52964	6.1829	7.56331	4.91599	5.60665	5.53154	6.22021	6.15893	6.51612
8021695	5.39436	5.9954	6.20203	6.51874	7.3647	5.28754	4.81746	5.50225	4.61267	5.19503	5.20463	4.62408	4.80232	5.04887	4.80172	5.4169	4.90776	5.12392	4.41756	5.50878	4.56028	4.86006	4.83828	4.89386	4.92416	4.86318	4.78782	4.80316	4.94361	5.09681	4.98738	4.95381	5.25934	4.88926	4.92746	5.35913	4.79696	4.92169	4.81815	5.21651	5.45352	5.45296	5.34245	5.19375	5.3859	5.40384	5.19901	5.08244	5.00361
8021707	8.11778	8.00709	7.60726	7.87423	7.90326	7.87417	7.8749	8.37874	8.09142	8.14777	7.73706	8.01129	8.07733	7.7659	8.19716	7.81927	7.74729	8.08501	8.17468	7.80987	8.06853	8.01348	7.86503	7.88989	7.99983	8.1475	7.60363	7.86762	8.02121	7.81673	7.96476	8.0881	7.41525	7.72875	8.01693	7.78454	7.90755	7.77433	8.30644	7.70535	7.83073	8.1065	7.72536	7.68661	7.66866	7.51542	7.77863	7.86053	8.03812
8021712	6.48269	6.41214	6.50172	6.23195	6.30689	6.10618	6.22903	6.46816	6.05246	6.75843	6.38922	6.32618	6.14122	6.73464	6.28741	6.45513	6.42059	6.02795	6.46882	5.89651	5.87541	6.6927	6.17529	6.19474	6.29348	6.43203	5.98398	6.46411	6.27129	6.34754	6.36285	6.16948	7.03931	6.42446	6.30642	6.09395	6.379	6.14814	5.93049	6.14117	6.17959	6.78424	6.61152	6.82343	6.75326	6.96579	6.5757	6.68033	6.79063
8021714	5.87293	5.88305	5.85148	5.6198	5.82282	5.67922	5.72911	5.4539	5.46259	5.69512	5.64192	5.46772	5.43442	5.27909	5.47987	5.18914	5.3287	5.45802	5.43613	5.49467	5.3627	5.51768	5.50822	5.58022	5.63214	5.67446	5.48757	5.75733	5.67829	5.66407	5.51566	5.51606	5.65175	5.46878	5.55487	5.61112	5.35928	5.61779	5.30502	5.51685	5.6616	5.76872	5.63387	5.90137	5.71932	5.7358	5.75908	5.52626	5.75122
8021716	7.32326	7.30701	7.15659	7.47872	7.51144	7.05232	7.05187	7.13301	7.64954	6.69731	6.42626	7.06278	7.23525	7.11098	7.67016	7.22574	7.06515	6.99895	7.49928	7.0063	7.50929	6.95851	6.95299	7.35334	7.23079	7.0421	7.81631	6.78329	7.26796	7.02002	7.08038	7.29757	5.69097	7.02418	7.36139	6.41759	7.11393	7.16127	8.14785	7.33158	7.09132	6.3974	6.2941	5.93559	6.75858	6.52116	6.7685	6.60664	6.44954
8021725	6.27284	6.25445	6.62049	6.15852	6.30605	6.21542	6.2984	6.33348	6.00018	6.49735	6.2423	6.30929	5.96848	6.17945	6.20696	6.38308	6.20114	6.16222	5.98585	6.07611	6.11881	6.1734	6.18567	6.1204	6.26766	6.26129	5.88375	6.60595	6.30378	6.38404	6.22067	6.35954	6.38996	6.09325	6.14669	5.68899	6.19151	6.08935	6.04269	6.15847	6.12267	6.02337	6.16578	6.68489	6.12013	6.14816	6.20433	6.38034	6.43933
8021727	10.0534	10.0095	10.0737	10.0731	10.0057	9.92087	9.74979	9.64943	10.5251	10.0108	9.9682	10.296	10.0112	9.99628	10.1676	9.93137	9.78577	10.3104	10.7103	9.93518	10.536	9.90163	9.66451	10.1137	9.98118	10.3568	10.6542	10.216	10.3956	10.1274	9.8708	10.029	9.5577	10.2426	10.0622	8.19441	10.264	10.4019	10.2407	10.126	10.2652	10.0723	9.59395	10.4293	11.0743	10.1728	9.87613	10.0956	9.68599
8021741	10.1553	10.7314	10.5086	11.0055	11.1826	7.70505	6.00724	9.23745	9.08143	8.39774	7.29395	8.93436	8.34843	8.23513	7.02151	9.73214	8.83443	7.71718	9.3803	10.0429	8.1298	8.25226	7.23857	8.85355	7.64636	10.1559	9.51988	8.66412	9.97336	9.55846	5.45195	7.83475	5.79269	9.75568	5.47367	5.27751	8.88259	6.45789	5.60205	6.99592	7.81407	6.59258	5.6648	7.02425	5.74566	9.7209	6.65731	7.02221	6.03254
8021756	6.38539	6.5949	6.68904	6.37658	6.98706	6.25029	6.52972	6.5084	6.44085	6.60707	6.52502	6.15379	6.7092	6.31459	6.64295	6.65031	6.78143	6.33747	6.70374	6.39879	6.40039	6.39827	6.60562	6.17694	6.38638	6.26816	6.29502	6.34405	6.62808	6.28534	6.40177	6.29631	6.59413	6.47557	6.38808	6.86184	6.41324	6.45863	6.77924	6.52347	6.59984	6.43128	6.58546	6.64466	6.43132	6.35921	6.66632	6.49243	6.21931
8021768	7.27946	7.60625	7.48498	7.5714	7.60831	7.35605	7.04213	7.18407	7.10913	7.12122	7.29177	7.18364	6.97005	7.15474	7.3061	7.16551	6.76821	7.33029	7.19601	7.52555	7.13092	7.0702	7.25233	7.37864	7.27071	7.31702	6.77936	7.25154	7.48412	7.28084	7.21929	7.38561	7.11454	7.3772	7.10952	7.05208	7.28189	7.13258	7.63012	7.3047	7.34172	7.19292	7.23837	7.49588	6.9427	7.21753	7.49315	7.39699	7.08323
8021774	6.17619	6.08541	6.44543	5.89523	6.07779	6.02964	6.14824	6.18821	6.112	6.6576	6.29664	6.48994	5.9559	6.07258	6.2417	6.19093	6.53764	5.947	5.91573	5.71428	6.09691	6.1812	6.17188	5.766	6.11979	6.21537	5.88482	6.53176	6.20552	6.12779	6.24285	6.02865	6.49971	6.1471	5.95334	5.88783	6.09691	6.28847	5.67608	6.06517	6.07029	6.52369	6.19324	6.73452	6.63281	6.50985	6.60491	6.35645	6.50115
8021777	4.31839	4.53506	4.213	4.39007	4.49068	4.23423	4.18979	4.01085	4.14449	4.55165	4.15226	4.42467	4.2535	4.32771	4.09259	4.18378	4.22607	4.13724	4.17486	4.12691	4.32084	4.61497	4.29502	4.37178	4.33816	4.49153	4.24413	4.48565	4.20755	4.42913	4.2968	4.38281	4.62232	4.24688	4.06761	3.96894	4.29516	4.27743	4.2223	4.30022	4.37236	4.85286	4.4664	5.08845	4.2779	4.50395	4.37899	4.25719	4.41153
8021783	7.47561	7.5098	7.4186	7.67926	7.8324	7.66086	7.85592	7.71972	7.57817	7.84876	7.719	7.55898	7.64889	7.70004	7.82152	7.80568	7.99309	7.68538	7.79561	7.81574	7.66907	7.71749	7.67577	7.61679	7.69721	7.56815	7.94423	7.50101	7.59891	7.74493	7.68138	7.70583	8.05645	7.71999	8.01353	7.37957	7.64052	7.66716	8.0303	7.66301	7.72704	7.51678	7.83521	7.77907	7.60288	7.67078	7.86766	7.65722	7.8227
8021818	5.56533	5.59735	5.56167	5.35442	5.48204	5.53332	5.72545	5.56873	5.59057	6.24958	6.03826	5.62975	5.51594	5.50618	5.44698	5.57534	5.61409	5.58966	5.33231	5.26382	5.55334	5.84695	5.90743	5.4332	5.68984	5.61887	5.36236	5.83768	5.6882	5.49806	5.50868	5.35734	6.4348	5.62097	5.56017	5.34047	5.64246	5.59848	5.38794	5.4447	5.69019	5.94613	5.76601	6.32012	6.46475	6.20869	5.93478	5.83008	6.34848
8021824	3.96541	4.03549	4.02323	4.07093	3.96536	4.14458	4.10418	3.91067	3.93702	3.88436	3.96957	3.95966	3.767	3.76294	3.83698	3.87534	3.91438	4.31839	3.89198	3.87589	3.78887	3.81332	3.94026	4.14474	3.87105	3.81589	4.1193	3.90762	3.89866	3.84212	3.7461	3.98692	3.90548	4.02549	3.98782	5.21857	3.77126	3.77595	4.09439	3.98512	4.08567	3.79866	3.89692	3.98133	3.90899	4.22144	3.60559	3.94865	3.93844
8021826	6.7674	6.92586	6.95811	6.62046	6.75073	6.60768	6.48938	6.73893	6.63777	7.2908	6.68415	6.81581	6.61168	6.69224	6.61519	6.78665	6.55827	6.75903	6.71433	6.56146	6.5504	7.04996	7.02535	6.84253	6.65437	6.81099	6.56711	6.75588	6.66648	6.83938	6.94531	6.56265	6.65915	6.66559	6.4729	6.37329	6.38489	6.68839	6.55951	6.67856	6.61093	7.3632	6.63184	7.39301	7.235	7.21066	6.93466	6.75542	6.93642
8021832	7.63584	7.7981	7.65598	7.756	7.77207	7.82356	7.69357	7.97941	7.90012	7.61499	7.54496	7.67237	7.64046	7.54951	7.6863	7.98172	8.06468	7.87186	7.78959	7.74762	7.8938	7.79938	7.74105	7.74727	7.56991	7.64617	7.99283	7.60434	7.5977	7.6552	7.30082	7.76053	7.37483	7.5101	7.56065	7.08521	7.58774	7.54376	7.55823	7.51804	7.63662	7.49411	7.5825	7.37307	7.15611	7.25141	7.56913	7.5684	7.33408
8021866	6.66214	6.60729	6.9929	6.72756	6.69348	7.0186	6.87233	6.65618	6.51354	7.33319	7.32152	6.72701	6.84768	6.95111	6.23426	7.12165	7.00571	7.23372	6.38836	7.22325	6.94269	6.89583	6.67625	6.92621	6.93583	7.03757	6.86522	7.18048	6.65123	6.93494	6.95663	7.03968	7.57073	6.82475	6.60202	6.44839	7.16788	6.88938	6.15701	7.04674	6.82112	7.23089	7.58148	7.48705	7.15636	7.38873	7.15713	7.17575	7.23675
8021884	7.69129	7.72795	7.71192	7.60932	7.73044	7.66648	7.81797	7.92463	7.72656	7.70285	8.07393	7.76735	7.80648	7.71847	7.68783	7.80975	7.65864	7.80008	7.79018	7.62667	7.75401	7.82341	7.80751	7.52396	7.78928	7.83899	7.71348	7.75083	7.73029	7.79998	7.87999	7.78382	8.10335	7.71382	7.64894	7.30903	7.83948	7.80917	7.81896	7.56298	7.82916	8.11419	7.74018	8.0493	7.98825	7.93504	7.89024	7.90162	8.01652
8021900	7.68674	7.69806	7.86923	7.48745	7.67749	7.45558	7.54376	7.48509	6.91563	7.83005	7.48816	7.55928	7.08208	7.4591	7.46219	7.19692	6.73917	7.48923	7.26116	7.35852	6.64545	7.79887	7.84759	7.25727	7.50751	7.66185	7.35842	7.87513	7.63889	7.63317	7.66867	7.54548	8.29995	7.67411	7.43963	7.09837	7.57115	7.6724	7.48268	7.42609	7.61338	7.9278	7.62443	8.25393	8.04561	8.08759	7.57038	7.54071	7.86756
8021905	7.34562	7.807	7.70537	7.59654	7.65679	7.7093	7.93266	7.54277	7.87562	8.14835	7.6611	8.30566	7.84634	7.82686	8.12515	7.99741	8.04692	7.91286	7.79042	7.6327	7.91745	8.3145	8.07453	7.70595	7.70028	7.99746	7.92205	7.92228	7.58462	8.18764	7.97235	8.11313	7.7456	7.66009	7.66723	7.13066	8.28791	8.13695	8.41561	7.86479	7.90444	7.97812	7.85278	7.43654	8.00368	8.09284	7.76505	7.75278	7.82045
8021914	7.22468	6.91765	7.22858	7.35066	7.36994	6.99139	7.56813	7.15512	7.29801	6.93304	6.7856	6.90829	7.14803	6.76895	7.30772	6.93279	7.26658	7.11994	7.31219	7.1164	7.51178	6.96051	6.9238	6.87894	7.18362	7.06411	7.53633	6.83381	7.1479	7.00676	7.47176	6.99803	6.82703	6.81781	6.98395	7.07883	7.10688	7.1824	7.95128	7.26832	7.2667	6.46846	7.01991	6.21225	7.00086	6.61025	7.01741	6.85246	6.85383
8021919	7.35982	7.07567	7.13045	7.19312	7.19853	7.23986	7.43566	7.02075	7.29443	7.38466	7.41529	7.21589	7.27056	7.33926	7.50304	7.2467	7.15669	7.37164	7.36298	7.20722	7.22973	7.2158	7.14753	7.20236	7.2681	7.15964	7.31507	7.28037	7.19099	7.18825	7.37156	7.11427	7.46743	7.15088	7.23272	7.30215	7.33941	7.353	7.39152	7.30374	7.35144	7.20768	7.33164	7.45968	7.48348	7.33206	7.37383	7.19283	7.42032
8021924	8.10429	8.08425	7.86783	8.2181	8.07392	8.07518	8.27455	8.22019	7.99936	7.86645	7.94014	7.7555	8.18466	7.88396	8.48778	8.19586	8.37751	8.1715	8.33704	8.20765	8.39767	7.79035	7.99029	8.26963	8.22344	8.17453	8.19535	7.8197	7.93174	8.07629	8.26495	8.26267	7.57697	8.06687	8.2334	7.67017	8.19901	8.14466	8.64802	8.06674	8.18674	7.91629	7.88469	7.58799	7.43974	7.82562	7.77791	8.10487	7.81805
8021946	5.58277	5.50168	5.24459	5.4988	5.38942	5.5576	6.12352	5.26987	6.32304	5.7298	5.91523	5.52495	5.22027	5.62899	5.84672	5.10751	5.83038	5.46581	5.425	6.97587	5.79269	5.56845	5.49692	5.39463	7.00896	5.79554	8.65338	5.56692	5.5764	5.43683	5.60427	5.46907	5.78274	5.69425	5.30342	5.61605	5.6951	5.5058	5.7665	5.89713	6.18394	5.60595	5.91308	5.84579	6.35087	5.88409	5.84533	5.74677	6.14336
8021961	3.33233	3.46771	3.52172	3.44663	3.23786	3.14824	3.19106	3.31084	3.44499	3.43126	3.46645	3.56627	3.38358	3.2717	3.58085	3.35931	3.6472	3.31349	3.30573	3.23924	3.60876	3.35765	3.22706	3.18677	3.2829	3.3425	3.47475	3.23645	3.29499	3.29038	3.3298	3.28629	3.53772	3.29036	3.24479	3.34938	3.29445	3.34027	3.31624	3.28075	3.35577	3.29892	3.63647	3.32002	3.70943	3.40184	3.51191	3.22516	3.48473
8021963	6.88369	7.20283	7.10803	6.96223	7.21831	7.207	7.29075	7.20536	7.2902	7.62343	7.63683	7.26829	7.17546	7.21685	7.49231	7.26894	7.24732	7.19407	7.20003	7.13216	7.23586	7.72844	7.24969	6.90108	7.23014	7.20739	7.40393	7.34012	7.13353	7.0887	7.38004	7.27026	8.11754	7.17344	7.08127	6.8233	7.0101	7.41228	7.04047	7.32075	7.26394	7.67526	7.40977	7.95993	7.75273	7.95949	7.79812	7.40329	7.66017
8021966	9.7172	9.62002	9.44396	9.60259	9.7583	9.1342	8.84254	9.49026	9.31291	8.60296	7.73713	8.43333	8.75866	8.6106	9.22926	8.96765	9.00574	8.66507	8.76896	8.76557	8.7669	8.66879	8.82733	9.14542	8.7676	9.0108	9.14602	8.83944	8.79475	9.11372	8.72337	8.66452	7.61324	8.94111	8.67159	7.93292	8.82811	8.08188	8.39014	8.77364	8.65326	8.5188	8.12765	8.21924	7.88997	8.54974	8.56655	8.49489	7.05872
8021984	9.07784	8.95388	9.03652	9.16244	9.24838	8.8217	8.8116	8.54608	8.85151	8.32404	7.99966	8.61062	8.88532	8.47877	8.73367	8.86629	8.51289	8.6246	9.10151	8.50773	8.64534	8.72039	8.50343	8.84273	8.81976	8.64514	8.73198	8.67822	8.76718	8.71334	8.18289	8.88157	7.43027	8.69584	8.36896	7.15986	8.65274	8.44796	8.76077	8.6212	8.4	8.08174	8.34087	7.94967	7.53993	8.58142	8.43726	8.62615	7.74897
8021993	4.25605	4.06988	4.04963	4.29649	4.15968	4.20342	4.10125	4.16749	4.14089	4.15767	4.01465	4.11821	3.87346	4.00224	3.93689	4.21227	4.32044	4.05548	4.17568	3.97923	3.82252	4.34423	4.20035	4.01232	4.17214	4.07319	3.96402	4.27897	4.21765	4.13997	3.92545	4.28106	4.23191	4.2338	4.05446	3.96149	4.10781	4.3529	4.06911	4.02069	3.94535	4.25229	4.03043	4.16564	3.99189	4.07135	4.24677	4.41325	4.12382
8021995	3.90199	3.89548	4.67708	4.47714	4.42388	3.99402	3.79313	4.56441	4.97911	4.20662	3.79396	3.80619	3.81745	3.74701	3.73171	5.13754	4.0224	3.71482	4.47924	4.52519	3.95301	4.09658	3.89934	4.1821	3.59653	3.63763	3.53169	3.91702	6.27589	4.43308	3.83446	4.88556	3.82871	4.25241	3.96118	3.72025	3.73284	3.60079	4.1097	4.56305	3.69959	4.25269	4.11465	3.91061	3.98961	4.79032	4.93253	3.9233	3.7852
8022007	6.28175	6.06585	6.5741	6.56732	6.39331	6.0465	6.1275	6.55554	6.49785	6.15358	5.622	5.91252	5.78181	5.67864	5.94752	6.65741	6.36157	5.55539	6.40598	6.09982	5.9771	6.31499	6.27429	6.19989	5.84757	5.84841	5.93206	6.12116	7.2576	6.24905	5.96248	6.64209	6.35298	5.993	6.04338	5.79074	5.9125	5.75944	6.17997	6.11125	5.50285	6.54869	6.1541	6.37385	5.8354	6.53995	6.36227	6.20055	6.25717
8022009	7.40703	7.07532	7.0453	7.03261	7.01048	7.25388	7.48515	7.29007	7.67696	7.10403	7.42504	7.44132	7.54863	7.23944	7.68017	7.32938	7.80477	7.569	7.77975	7.6915	7.57656	7.18837	7.08885	7.26924	7.60326	7.31482	7.87254	7.3983	7.5809	7.33679	7.42284	7.32385	7.45969	7.35345	7.86715	7.09391	7.41124	7.66636	8.02352	7.40207	7.23577	7.14416	7.38641	7.04001	6.90939	6.85799	7.33348	7.57053	7.13433
8022020	3.95751	3.85391	3.72163	3.95516	4.02796	3.6747	3.78443	3.8453	4.02549	4.01029	3.87304	3.71579	3.76227	3.71558	3.64678	3.7892	3.8758	3.73682	3.64525	3.55429	3.71631	3.87624	3.76056	3.75742	3.79232	3.83964	3.65977	3.7813	3.6373	3.83113	3.76509	3.86118	4.07664	3.97569	3.74998	6.57911	3.67113	3.97395	3.98379	3.82159	3.79265	3.76696	4.04481	4.15359	4.17892	3.79373	3.79732	3.79119	3.92047
8022022	9.60109	9.40858	9.65904	9.86427	9.62802	10.197	9.48116	10.8244	10.2831	9.80616	9.32966	10.2094	10.1574	9.73769	8.98857	10.1766	9.76474	9.74867	9.03959	9.5368	9.50385	10.2709	10.4124	10.2161	9.8061	10.746	9.35755	9.9694	9.61175	9.82081	9.54631	10.2541	8.60951	9.75358	9.32258	6.95914	10.1151	10.2572	9.24359	10.0973	9.49985	9.85972	9.20269	9.92555	8.74194	10.3123	8.92709	10.0097	9.36143
8022043	7.7566	7.81252	7.91804	7.60654	7.95427	7.58891	7.7097	7.06393	7.21931	7.33855	7.204	7.38859	7.21622	7.19374	7.41527	7.37635	7.16754	7.27508	7.45472	7.26302	6.83205	7.47838	7.74414	7.48648	7.59183	7.55005	7.53069	8.01145	7.8989	7.73219	7.67213	7.48981	8.65543	7.65843	7.71802	7.68236	7.64149	7.58628	7.845	7.51096	7.53482	7.87166	7.4929	7.84973	8.10182	7.68394	7.56323	7.28951	7.95621
8022045	6.55291	9.23256	7.26049	8.36545	6.71802	9.33658	8.80922	9.64645	9.50445	8.96703	9.32208	8.80288	8.88008	9.02454	9.82855	7.58687	10.1834	9.23437	6.14304	8.72903	9.77907	8.80381	8.97896	8.03697	7.68163	10.0828	5.72857	10.1851	10.2733	9.55143	6.46767	8.89644	7.33404	8.88335	9.4611	5.74091	9.9037	10.009	10.2105	9.58256	10.1726	9.5163	8.66932	8.30333	6.05358	8.37952	6.53037	9.42013	6.57462
8022085	5.98049	5.88138	6.01419	5.9606	5.8914	6.07111	5.87887	5.88693	5.8777	6.41866	5.94926	6.09862	5.89114	5.88366	5.87014	5.99006	5.8483	5.76172	5.87815	6.73626	5.67942	6.04832	6.01229	5.82711	5.87773	6.10908	5.69282	5.99243	5.88995	6.06841	5.88244	5.82975	6.41769	5.88255	5.82364	5.69475	5.97899	5.87767	5.8083	6.05012	5.83413	6.1289	6.1323	6.29179	6.28037	6.34179	5.95293	6.08108	6.21793
8022100	5.41324	5.47764	5.60099	5.35182	5.46229	5.39422	5.08244	4.9528	4.72039	5.4505	5.43342	4.9988	4.7729	5.01869	4.89331	4.59729	4.3592	4.96729	4.59452	4.83994	4.79687	5.57047	5.1915	5.18345	5.38077	5.32628	5.05311	5.63501	5.16275	5.52015	5.20699	4.98308	5.56298	5.03393	5.06247	4.84457	4.91461	5.28134	4.91732	5.09401	5.02049	5.53013	4.85214	5.67976	5.41215	5.23669	4.9828	5.29164	5.2459
8022102	3.42132	3.36415	3.4604	3.35958	3.32903	3.43398	3.44487	3.48332	3.42909	3.32696	3.37047	3.34423	3.27874	3.32521	3.32289	3.29047	3.7104	3.4502	3.31868	3.39412	3.4446	3.42989	3.34374	3.39858	3.32	3.26682	3.4364	3.41879	3.33438	3.31875	3.3037	3.36805	3.54127	3.36901	3.32597	3.52486	3.35158	3.45814	3.33747	3.47981	3.42642	3.42839	3.27015	3.53589	3.59403	3.49739	3.32968	3.51196	3.48861
8022104	3.87771	3.70486	3.75119	3.69686	3.72779	3.62297	3.70629	3.55214	3.65477	3.83021	3.68903	3.61474	3.61747	3.71668	3.7109	3.43087	3.66818	3.69617	3.56069	3.78799	3.7196	3.64622	3.49073	3.59643	3.52756	3.683	3.6674	3.68694	3.67175	3.59425	3.76787	3.6219	3.79317	3.92694	3.65253	4.20468	3.69797	3.83031	3.75406	3.93048	3.79032	3.926	3.82334	4.09179	4.06847	3.9672	3.7654	3.9652	4.25948
8022106	7.47347	7.62109	7.2527	7.38514	7.44928	7.15399	7.36631	8.0515	7.25967	7.40325	7.12043	7.39982	7.56647	6.97878	7.40832	7.68019	7.5679	7.27738	7.9037	6.88432	7.57755	7.6671	7.50798	7.25072	7.1993	7.29801	6.79958	7.42094	7.10808	7.63862	7.27993	7.47472	7.0327	7.48581	6.92523	5.94321	7.38336	7.50554	7.80104	7.21926	7.28161	7.25666	6.89412	7.30656	7.3106	7.48753	7.62186	7.08225	7.03183
8022110	7.56173	7.75856	7.70184	7.90427	7.79006	7.28556	7.41587	7.61928	7.68663	7.78408	7.2963	7.54963	7.58876	7.18329	7.59184	7.71539	7.65643	7.54527	7.4909	7.74272	7.47523	7.47302	7.71612	7.67193	8.05899	7.37963	7.54682	7.26445	7.5497	7.62471	7.42012	7.67698	7.19381	7.7438	7.55532	7.03811	7.63084	7.31174	7.33354	7.49352	7.48488	7.05971	7.56018	7.31107	7.36543	7.50332	7.84469	7.61113	6.93636
8022118	7.00334	6.90654	6.74214	6.85669	6.7622	7.39093	7.01101	6.49739	7.43511	7.06339	7.51242	6.89256	7.06062	7.3479	6.76999	6.63456	6.80821	7.59962	6.38051	7.62702	7.11184	7.19439	7.25754	7.34971	7.58006	6.95322	8.36766	7.30622	7.48171	7.58814	7.51608	7.27835	6.7223	7.6094	7.56024	6.12258	7.5039	7.74366	6.43745	7.43183	7.20384	7.29598	7.67538	6.88107	7.0726	6.92844	6.63141	7.56835	7.15375
8022145	7.76013	8.34575	8.59	8.5246	8.74314	8.16147	8.04525	8.75888	8.14814	8.26969	7.45555	8.03599	7.93202	7.93459	7.69273	8.59208	8.52499	8.01282	8.20587	7.84038	7.50295	7.99083	8.07224	8.44202	8.46089	8.12405	7.44156	7.81863	8.07781	8.11896	7.95121	7.91298	7.40082	7.86077	7.44317	6.60272	8.06049	7.69464	7.67913	8.10813	7.60267	7.60012	7.58351	7.85161	6.60395	7.69809	7.28216	7.58932	7.13149
8022168	5.92966	6.39957	6.70883	7.16192	6.95475	6.1069	6.01159	7.0008	6.34966	6.23183	5.84715	5.97404	6.01905	5.98208	5.91793	6.8017	7.07384	6.59128	6.30711	6.13564	5.9137	6.15987	6.19564	7.01056	6.87516	6.42676	5.95977	6.07613	5.88167	6.57402	6.11403	6.18272	5.28488	5.95548	5.93203	5.21957	6.39126	5.86004	6.10081	6.31729	6.16409	6.11193	5.71471	5.56219	5.0878	5.65515	5.29378	5.99652	5.80794
8022170	11.2487	11.2275	11.224	11.2206	11.2149	11.3705	11.3903	10.8572	11.3284	11.0193	11.0843	10.9107	11.0285	11.5138	11.184	11.1535	11.0421	11.1111	10.6965	11.135	11.0255	11.0643	11.1265	11.1967	11.3666	10.9938	10.9609	10.9011	11.0599	10.953	11.1415	11.0268	10.7874	11.0636	10.7977	12.1199	11.1778	10.9313	11.2503	11.241	11.3041	10.885	11.3089	10.2327	11.0244	10.5846	11.0185	10.8551	11.0292
8022174	4.49012	4.62903	4.5629	4.61682	4.35661	4.38816	4.39088	4.90501	4.67474	4.77129	4.79306	4.60316	4.31075	4.58818	4.72283	4.34724	4.5112	4.42121	4.23947	4.3266	4.58069	4.60575	4.53313	4.39937	4.48676	4.38887	4.12534	4.57628	4.40928	4.39639	4.30402	4.27753	4.88497	4.33381	4.27366	4.34821	4.40244	4.55705	4.40725	4.30687	4.59215	4.68429	4.53153	4.7598	4.72169	4.55588	4.61537	4.49849	4.46359
8022176	5.18185	5.32043	5.22053	5.14075	5.18276	5.45115	4.93591	5.40828	4.92594	5.54857	5.44542	5.06733	5.11373	5.36693	5.01271	5.27504	5.23106	5.03007	4.95308	5.00967	4.90021	5.22735	5.15822	5.23205	5.03511	5.24972	5.23023	5.40013	5.14523	5.14927	5.04314	5.04749	5.73693	5.12246	5.11166	5.38554	5.33355	5.28735	5.10342	5.24194	5.20567	5.682	5.85395	5.69033	5.5234	5.2551	5.24148	5.30189	5.64971
8022243	5.45111	5.2771	5.57492	5.22633	5.26159	5.3896	5.48846	5.55468	5.36552	5.4021	5.25498	5.31174	5.2521	5.2	5.26424	5.57446	5.7419	5.29655	5.22411	5.26469	5.25921	5.39952	5.14726	5.35368	5.26416	5.5047	5.40719	5.62032	5.29607	5.43444	5.5405	5.38908	5.84842	5.42094	5.44684	5.30443	5.35822	5.40779	5.22064	5.45339	5.27931	5.65121	5.65922	5.62327	5.631	5.51505	5.60037	5.68677	5.66244
8022245	3.63437	3.74191	3.6137	3.72842	3.5696	3.42881	3.51143	3.95968	3.60892	4.10299	3.6953	3.76519	3.56815	3.63241	3.63225	3.76755	3.80723	3.43517	3.56637	3.46309	3.71987	3.84889	3.56652	3.72718	3.6651	3.67609	3.64992	3.6797	3.60954	3.64181	3.69861	3.79899	4.08744	3.75539	3.53374	3.48028	3.62652	3.61838	3.69892	3.6213	3.60892	3.89392	3.76045	3.89076	3.9113	3.71891	3.63525	3.76838	3.87611
8022247	3.47902	3.76369	3.65099	3.58797	3.49436	3.66621	3.62545	3.55614	3.5494	3.93911	3.79592	3.52378	3.55062	3.71022	3.58176	3.71425	3.84014	3.61305	3.58983	3.43956	3.6996	3.5528	3.58779	3.76875	3.37079	3.56506	3.55627	3.49585	3.37989	3.63406	3.59418	3.75596	3.71674	3.6521	3.49452	3.56924	3.48439	3.54539	3.69154	3.59548	3.52479	3.72072	3.72406	3.86231	3.84044	3.70647	3.64306	3.54093	3.58639
8022249	4.49187	4.3866	4.45957	4.40157	4.50049	4.25117	4.27334	4.12602	4.12479	4.82339	4.59954	4.30745	4.06299	4.35824	4.46604	4.32529	4.66804	4.32698	4.19961	4.17119	4.16122	4.39736	4.3023	4.12786	4.37145	4.65864	4.48703	4.65201	4.41497	4.37498	4.24767	4.47285	4.77024	4.73963	4.2342	4.22675	4.3512	4.45417	4.49844	4.30649	4.22405	4.76135	4.44924	4.59069	4.63164	4.96398	4.22409	4.42805	4.35218
8022251	7.74788	7.68938	6.94179	7.52805	7.52923	8.0765	8.64948	7.84643	8.37756	7.99363	7.97521	7.78018	8.01423	8.49251	8.26916	7.71053	8.12582	8.25885	8.59801	8.10181	8.43298	7.80268	7.83823	7.94912	8.37406	8.03135	8.3394	8.17568	8.46863	7.75689	8.23082	8.00765	8.05183	7.6927	8.66206	7.20535	8.16703	8.23385	8.47188	8.29789	8.41512	7.98252	8.39254	7.50076	7.56757	7.74019	8.08185	8.25507	8.3359
8022275	3.58822	3.59503	3.65615	3.73468	3.74902	3.60311	3.69113	3.48851	3.584	3.49443	3.5883	3.50608	3.58199	3.54865	3.44351	3.57305	3.63508	3.54561	3.60318	3.56439	3.71782	3.56892	3.56862	3.614	3.52945	3.45152	3.67126	3.60236	3.68313	3.59112	3.73932	3.57963	3.62331	3.54699	3.61072	6.86807	3.52819	3.50391	3.56803	3.5011	3.44817	3.54554	3.62319	3.62826	3.80704	3.55557	3.4846	3.56446	3.54054
8022277	6.36408	6.16463	6.38518	6.22829	6.14074	6.14027	6.19043	6.54943	5.79001	6.12391	6.3403	6.37294	6.17987	6.20456	5.93337	6.16021	6.26545	5.75269	5.93231	5.88248	5.81789	6.38414	6.27699	6.23134	6.10694	6.15469	6.35441	6.3375	5.9996	6.43268	6.22799	5.94759	6.67005	5.99448	5.93936	5.67345	6.15125	5.91975	5.9595	5.97678	6.20582	6.27967	6.60611	6.4466	6.33662	6.67031	6.3285	6.27498	6.3525
8022279	3.75038	3.72331	4.33851	3.70862	3.83713	3.79071	3.75677	4.61968	4.08357	4.16255	4.16568	4.21127	4.18416	3.88699	4.03798	4.10731	4.65588	3.7596	4.07169	3.88	4.65472	3.79772	3.7733	4.19343	3.57438	4.19798	3.74357	4.05885	3.68459	3.80116	3.86544	4.01983	3.60601	3.47509	3.42514	4.46867	3.57694	3.69637	4.0985	3.77079	4.09455	3.61095	3.56856	4.10797	3.4824	4.15499	3.39057	3.66989	3.80495
8022281	3.29316	3.39698	3.33844	3.30872	3.23281	3.30782	3.2729	3.35711	3.63939	3.5478	3.45025	3.35742	3.38652	3.34577	3.36778	3.4586	3.68904	3.60054	3.33251	3.31185	3.35742	3.4016	3.34326	3.3086	3.29454	3.36442	3.25676	3.37537	3.30323	3.2562	3.35763	3.35933	3.28643	3.42294	3.27215	3.49773	3.37789	3.28974	3.31497	3.30759	3.22687	3.37537	3.34735	3.38753	3.41025	3.49606	3.25728	3.29474	3.47194
8022283	7.64332	7.44736	7.48376	7.41324	7.20312	7.96819	7.3576	7.26312	8.4719	6.48699	7.20886	7.39847	8.30102	6.81162	6.26932	7.90464	8.07255	7.40778	5.96103	7.3364	8.22272	7.15783	7.41671	7.58904	8.37667	6.41891	7.33305	7.21665	7.92008	7.359	8.43214	7.47447	6.20229	7.08758	7.59235	7.48297	7.74984	6.73391	8.71847	7.77442	8.14242	7.20729	7.06012	6.69053	6.49861	6.93158	7.51546	6.72242	8.20534
8022295	9.07027	8.89934	9.10281	8.97583	8.89393	9.32575	8.80439	8.8008	9.64671	8.44319	8.76902	8.95786	9.54974	8.15905	7.52417	9.25272	9.52761	9.10087	7.46959	9.09923	9.77431	8.95446	9.19492	9.03899	9.72306	8.32089	9.02981	8.89176	9.24649	8.90782	9.8455	8.97601	7.80085	8.91627	8.95512	8.99995	9.29207	8.30488	10.0881	9.28491	9.69719	9.25563	8.75072	8.32287	8.13279	9.06064	9.08623	8.59746	9.64084
8022310	8.29853	7.99672	8.35673	8.1672	8.24285	8.54002	7.97458	8.037	8.99307	7.76923	8.23685	7.91791	8.73673	7.4108	6.8266	8.45762	8.88758	8.0622	6.50897	8.13413	8.99132	7.96074	8.21446	8.0435	8.92952	7.40518	8.15029	7.95287	8.30863	7.97043	9.0815	8.1273	7.0631	7.93314	8.16359	8.25964	8.42173	7.65038	9.37032	8.4427	8.72	8.36449	8.03039	7.7257	7.6574	7.96191	8.32487	8.03068	9.04025
8022320	10.7705	10.8941	11.1813	11.1391	11.2122	11.0531	10.8685	11.7001	11.0266	10.5912	10.2149	10.4742	10.8033	10.3488	10.2208	10.9418	11.0702	10.862	11.0125	11.293	11.0485	10.7832	11.0624	11.0348	11.0266	10.7396	11.4214	10.9824	10.6604	11.0064	11.0463	11.1132	10.3694	10.7322	11.2094	10.9669	11.0076	10.8592	11.3247	10.8713	10.778	10.7654	10.5629	10.4634	10.2666	11.0209	10.8184	10.7785	10.7959
8022326	7.45257	7.77492	7.74762	7.69609	7.6696	7.52391	7.28627	7.70836	7.75043	7.38824	7.61208	7.98953	7.84287	7.47562	7.5825	7.69375	7.77302	7.55468	8.06851	7.39957	7.97073	7.72822	7.4439	7.7047	7.67583	7.39569	7.77052	7.8599	8.05105	8.04105	7.30999	7.88386	7.42428	7.62171	7.80394	6.70447	7.75959	7.70432	7.97023	7.58988	7.69142	7.58183	7.16969	7.78104	7.58939	7.72619	7.62684	7.75486	7.1444
8022338	9.92051	9.89244	9.90395	10.4261	9.52712	9.5099	9.27225	10.6332	9.69153	9.50129	7.97942	9.36267	8.96728	8.59401	9.08374	10.2644	9.5137	8.98388	9.08086	9.60548	8.36424	9.92081	9.80677	10.0445	9.57575	9.59952	9.15157	9.59381	9.57266	9.7549	8.24183	9.43034	8.13677	9.86227	8.63884	8.08964	9.01536	9.56682	7.46235	8.95894	8.62434	9.15726	8.65329	8.59088	6.9746	9.29251	7.88846	8.57219	6.41171
8022340	3.70577	3.69537	3.78847	3.74306	3.49206	3.59776	3.58225	3.51592	3.47857	4.08062	3.55466	3.76465	3.60166	3.67905	3.54817	3.70052	3.64224	3.71762	3.57777	3.50893	3.56285	3.45809	3.56979	3.53711	3.469	3.51096	3.65651	3.56505	3.48569	3.54109	3.81862	3.48154	4.09113	3.46656	3.56092	3.64563	3.6008	3.74463	3.50876	3.56922	3.65835	3.76329	3.79992	3.8446	3.80422	3.82869	3.78481	3.6007	3.69832
8022342	7.94836	8.10721	7.98854	8.04507	8.14243	8.19895	7.77792	8.0618	8.19378	7.86447	7.7262	8.24745	8.11412	8.23929	8.39608	8.40401	8.00829	8.10708	8.27373	7.89165	8.16883	8.09398	7.98053	8.3309	8.01771	8.19043	8.25963	8.14088	8.20034	8.00039	7.86238	8.2671	7.09761	8.06949	7.90654	7.11487	7.96083	7.90215	8.31222	8.12438	7.93133	7.90884	7.563	7.8336	7.65883	8.0833	7.78011	7.82932	7.93746
8022356	8.29439	8.29202	7.16405	6.6321	7.55303	7.7173	6.96947	7.55459	6.75669	8.00016	7.38513	8.04555	7.70097	8.91407	7.91432	7.48818	7.45722	8.81281	8.3583	7.77548	7.78495	7.63105	7.81878	7.18603	7.3978	7.90566	9.00069	7.28556	7.0776	7.59141	7.13983	7.95996	7.00626	7.72976	7.88825	6.83709	7.60757	7.54499	6.13092	7.68906	7.27548	8.12164	7.67184	7.7391	7.72017	7.46172	6.16287	7.37414	6.37203
8022378	4.74594	4.58092	3.68255	3.74261	3.91064	3.93052	3.81096	3.96447	3.9246	4.27131	3.66037	3.97058	3.97188	4.51493	4.2652	3.87804	4.4288	5.28885	4.18672	4.19042	4.29534	4.0575	4.55318	3.55604	3.76736	3.96559	5.16116	3.95935	3.78449	3.92929	3.58458	4.5018	3.85607	4.1722	4.22952	3.75949	4.07031	3.71972	3.41542	3.94146	3.97642	4.14062	4.1254	4.1403	4.0443	3.80894	3.60739	3.89302	3.85725
8022380	6.3984	6.44463	5.70738	6.38236	6.14116	6.13823	6.42487	6.05826	6.41371	6.37461	5.97035	6.13976	6.17873	6.21909	6.686	6.05581	5.93318	6.11259	6.3944	6.12646	6.76585	5.85341	6.06938	6.07342	6.25887	6.24386	6.13354	5.94631	6.28149	6.24829	6.11845	6.42153	5.84626	6.16115	6.08677	5.67609	6.43419	6.05974	6.88382	6.03116	6.28445	6.09611	6.2453	6.17761	6.11506	6.05539	5.9872	6.24101	6.45167
8022393	7.55529	7.428	7.2569	7.3312	7.47626	7.64547	7.37347	7.45772	7.7618	6.83914	7.28432	7.19225	7.48667	7.59817	7.2592	7.57899	7.61392	7.65147	7.26207	7.28159	7.29437	7.08635	7.26636	7.5631	7.44635	7.43592	7.66238	8.10202	7.9247	7.73569	7.19733	7.48237	6.79575	7.31438	7.47117	7.43167	7.25393	8.21761	7.48226	7.57126	7.31662	7.10049	7.3374	6.70483	6.64208	7.04627	6.5432	7.7267	6.79249
8022404	8.25519	8.30839	7.98956	8.40465	8.4836	7.8639	8.02046	7.22439	8.1985	7.43556	7.04532	8.05137	7.75033	7.82617	8.41821	8.04691	7.33435	7.53547	8.00435	7.86758	7.90303	7.67204	7.08029	8.21928	7.74196	8.07386	8.34949	7.42853	8.03617	7.51139	8.22887	8.03049	6.37718	7.71691	7.68975	6.63326	7.70459	7.77524	8.84729	7.81437	7.78478	7.30355	7.05763	6.78329	7.39696	7.34453	7.55613	7.52354	6.58694
8022410	5.83746	5.59286	5.76559	5.39933	5.90315	5.50687	5.46525	5.8477	5.33034	6.273	5.8173	5.59524	4.85373	5.52447	5.63168	5.44276	5.7187	5.52539	5.40795	5.17666	5.17825	5.3934	5.47617	5.45467	5.8074	5.55474	5.83082	5.83026	5.91279	5.55475	5.587	5.5085	6.30426	5.30419	5.87782	5.28727	5.45345	5.66588	5.70523	5.68077	5.79971	5.94716	6.13077	6.00106	5.80254	6.04855	6.13092	5.65201	6.1388
8022412	4.10237	4.18456	4.25356	4.04575	4.24555	4.00867	3.82663	4.30845	4.37513	4.41817	4.14083	4.20012	4.15593	4.03231	3.96801	4.33646	4.13151	4.0152	4.03771	4.02421	4.35288	4.2345	4.21812	4.12006	3.94495	4.17119	4.10822	4.24987	4.04825	4.05385	4.06593	4.10713	4.60927	4.46651	4.06472	4.00837	3.97653	4.23955	4.07447	4.18275	4.13089	4.10748	4.13256	5.00026	4.91237	4.35337	4.32015	4.24435	4.3828
8022418	7.54526	7.63052	7.42868	7.40286	7.63529	7.81729	7.99505	7.02834	7.0552	7.74945	7.76449	6.93023	7.74784	8.11673	8.27651	7.13215	7.38844	7.55813	7.24259	7.56366	7.23291	7.24462	7.55054	7.78833	7.7032	7.58755	7.69138	7.2418	7.26835	7.58924	7.62536	7.46783	7.39707	7.40498	7.45961	8.8321	7.67663	7.63763	8.31482	7.74892	7.79573	7.16614	7.70614	7.42657	8.04738	7.51902	7.45578	7.30326	7.81578
8022420	4.28046	4.42861	4.47025	4.28767	4.34599	4.33729	4.43707	4.82763	4.11621	4.77674	4.48283	4.38716	4.13183	4.02922	4.11366	4.55511	4.53151	4.28828	4.56694	4.86663	4.54457	4.30555	4.23265	4.3031	4.11856	4.44653	4.56325	4.29887	4.09267	4.64817	4.15767	4.309	4.54895	4.34429	4.53303	4.33669	4.35646	4.27977	4.67087	4.46757	4.19542	4.35033	4.41381	4.53748	4.4354	4.40197	4.46462	4.41119	4.42848
8022424	7.02073	7.12399	7.26882	7.49852	7.23517	7.30491	7.15131	7.0367	7.06532	6.37448	6.46551	7.17799	7.2394	7.57755	7.26326	7.39675	7.21864	7.29574	7.03241	7.45239	7.03211	7.32725	7.26292	7.89595	7.49932	7.32153	7.53449	7.1158	7.10857	7.52062	7.08811	7.58214	6.66876	7.39922	7.69671	7.33133	7.31151	7.37157	7.42857	7.56314	7.20326	6.73218	6.5911	6.44343	5.9285	7.11549	7.08525	6.94786	7.28696
8022426	5.0581	4.73353	5.05634	4.86442	4.51816	4.80023	5.0485	5.30335	5.19192	6.07397	5.54264	5.352	4.86696	5.24076	5.49724	5.20326	5.39531	4.53548	5.06433	4.80879	5.2534	5.56752	5.15757	4.98446	5.14648	5.12828	4.6857	4.98891	4.82283	4.99876	5.14364	4.84353	5.22062	5.34832	4.94615	4.64691	5.1769	5.4437	4.92823	4.98697	4.83927	5.01265	5.15422	5.84025	5.28797	5.716	5.71025	5.05626	5.56497
8022428	4.54792	4.70326	4.6355	4.62872	4.7864	4.63406	4.78905	4.67397	4.57027	4.92792	4.93684	4.70497	4.36244	4.61446	4.59034	4.63231	4.71519	4.61797	4.34802	4.5491	4.56265	4.72687	4.6834	4.45228	4.54565	4.49284	6.90084	4.59997	4.83254	4.53818	4.63016	4.55402	6.01882	4.57062	4.43212	4.8704	4.63656	4.5054	4.87155	4.61778	4.63247	4.87566	4.9434	4.92566	4.9799	4.90921	4.86392	4.51305	4.83749
8022434	4.49701	4.75309	4.81032	4.57333	4.64787	4.42879	4.54657	4.27637	4.16759	4.81942	4.40973	4.23062	4.34766	4.29655	4.30478	4.32419	4.30683	4.30946	4.17165	4.44281	4.4578	4.52807	4.39386	4.56167	4.56728	4.49668	4.82987	4.51741	4.68444	4.42396	4.40932	4.42296	5.04152	4.63417	4.3276	6.34029	4.31961	4.30313	4.3121	4.2433	4.62633	4.71493	4.73787	4.80095	4.68188	4.53567	4.49137	4.25684	4.68192
8022436	3.75297	3.6104	3.90361	3.61322	3.55275	3.76485	3.78984	3.67138	4.00768	3.91605	3.82757	3.9765	3.70862	3.5149	3.71657	3.72939	3.84571	3.98289	3.61701	3.68329	3.82674	3.64309	3.50405	3.71717	3.57351	3.67433	3.76778	3.70483	3.90934	3.59484	3.64367	3.61797	3.93436	3.56117	3.53372	3.56101	3.48469	3.63226	3.46419	3.57791	3.64068	3.97142	3.52006	3.62765	3.82867	3.87212	3.74142	3.59686	3.76091
8022439	3.20503	3.12502	3.17707	3.22995	3.13918	3.15857	3.53749	3.23537	3.20143	3.27844	3.32845	3.23359	3.26957	3.3693	3.19762	3.22552	3.51327	3.21583	3.09726	3.12451	4.16079	3.17639	3.21166	3.10143	3.21143	3.20156	3.42817	3.17707	3.18895	3.26272	3.15013	3.24898	3.32188	3.09076	3.12857	3.21453	3.17356	3.23466	3.35644	3.267	3.30262	3.34125	3.33854	3.21166	3.26029	3.26093	3.19915	3.18827	3.30256
8022441	8.3535	8.45068	8.26668	8.63015	8.43238	8.61146	8.69024	8.22762	8.71233	7.65835	7.76476	8.1027	8.42771	8.2236	8.41242	8.37037	8.49305	8.50692	8.48124	8.77361	8.32635	8.01266	8.04118	8.59291	8.61887	8.19488	8.63748	8.37741	8.61862	8.29807	8.2738	8.38433	6.94632	8.25534	8.73242	7.59917	8.43933	8.06518	8.7239	8.46788	8.24313	7.88206	8.20695	7.50629	7.28644	7.90167	7.95528	8.1451	7.62365
8022471	3.43976	3.41209	3.50426	3.46777	3.36232	3.40307	3.43672	3.5052	3.50709	3.34578	3.56345	3.42086	3.40141	3.4099	3.39789	3.40343	3.47916	3.4692	3.37285	3.39495	3.48527	3.50421	3.3257	3.3701	3.3878	3.43152	3.45193	3.3911	3.38995	3.39926	3.29226	3.38125	3.33091	3.32536	3.28988	3.4731	3.28783	3.40615	3.39481	3.40759	3.49344	3.28345	3.15121	3.453	3.43313	3.56674	3.34828	3.25655	3.51962
8022473	7.39395	7.26439	6.86981	7.52579	7.4818	7.20455	7.35907	6.9123	7.25139	6.35751	6.36481	6.84029	7.15984	7.00002	7.08999	7.21807	7.42347	7.12008	7.47418	7.06388	7.35929	6.6288	6.86863	7.18946	7.07696	6.76954	7.47181	7.00888	7.20464	7.00768	7.02318	7.17831	5.85399	6.81928	7.26318	6.12567	7.11002	7.05202	7.54694	7.06283	6.63817	6.3643	6.52801	6.30593	6.06482	6.01178	6.30575	6.75739	5.93766
8022488	8.2291	7.92472	7.42031	7.47448	7.79569	7.76679	8.51701	7.8975	7.981	7.18913	7.93379	7.75549	7.57488	7.89585	8.00011	7.70369	8.13763	8.02349	8.03491	7.59496	8.20408	7.94372	7.97703	7.88683	7.94986	8.06594	8.33013	7.86494	8.1971	7.6853	7.54351	7.874	6.88442	7.96555	8.40868	7.31495	7.95038	7.94105	8.33871	7.83393	7.76017	7.67914	7.50052	7.18928	8.12131	7.61125	7.30553	7.98416	7.38735
8022498	3.67141	3.86355	3.84959	4.00531	3.75711	3.71522	3.66554	3.89114	4.02987	4.53308	4.04026	4.00538	4.02264	3.99901	3.79146	3.79073	4.0238	3.71336	3.75596	3.82977	4.09664	4.00666	3.70056	3.70026	3.75315	3.74523	3.72793	3.72909	3.70716	3.72068	3.68814	3.81012	4.03591	3.85627	3.73	3.67357	3.90457	3.90882	3.77702	3.76035	3.82977	3.9801	4.29102	4.38204	4.82741	4.30817	3.90559	4.04252	4.14014
8022500	3.24667	3.38779	3.30413	3.43157	3.22565	3.26851	3.29714	3.34228	3.42527	3.23241	3.21665	3.32842	3.29924	3.25588	3.22979	3.36212	3.44045	3.38096	3.29364	3.11262	3.52896	3.30128	3.33216	3.18725	3.18511	3.12056	3.12153	3.30483	3.24929	3.24008	3.17228	3.2384	3.1243	3.20834	3.11707	3.35287	3.19465	3.2762	3.21009	3.16355	3.29306	3.29734	3.21554	3.26928	3.47953	3.24854	3.27919	3.2686	3.22522
8022502	3.76497	3.70016	3.79791	3.70165	3.70756	3.41809	3.79753	3.93292	3.69052	4.62243	3.87611	3.7889	3.62476	3.56159	3.80884	3.79183	4.19784	3.72469	3.76917	3.56231	3.55909	3.73043	3.57767	3.53431	3.82537	3.91343	3.44555	3.92304	3.69642	3.74751	3.66082	3.53968	4.52485	3.76769	3.70844	3.53492	3.70216	3.73012	3.71163	3.61776	3.55017	4.03041	4.37635	4.21153	4.0602	4.01015	3.87923	3.75945	4.35183
8022504	3.55977	3.61356	3.4939	3.59443	3.42045	3.4732	3.43251	3.89121	3.72183	3.70464	3.74762	3.54395	3.4394	3.37109	3.42639	3.69083	3.82508	3.5194	3.4583	3.50269	3.76008	3.45453	3.48587	3.44505	3.39272	3.47753	3.35529	3.46603	3.55479	3.29561	3.33895	3.45281	3.45623	3.38261	3.34002	3.72966	3.41732	3.44183	3.4879	3.462	3.64384	3.60885	3.45356	3.53257	3.68349	3.52117	3.33777	3.51653	3.54888
8022506	7.38329	7.60135	6.93173	7.54099	7.06032	7.62858	7.62606	7.72985	7.60855	6.17227	6.74776	7.27433	7.48893	7.39694	7.19629	7.14293	6.92377	7.01481	7.09054	6.59488	7.72414	7.09549	7.16088	7.79541	7.42124	7.65546	7.36982	7.58914	7.04734	7.18722	6.53078	7.26644	6.08501	6.989	7.14601	6.91277	7.11836	7.20871	7.48803	7.26156	7.01831	5.94673	6.60087	5.85798	5.25334	6.18452	6.88327	6.32321	6.41811
8022508	3.72651	3.88418	3.76507	3.74161	3.80201	3.76759	3.68423	3.66836	3.73531	4.15374	3.84334	3.80996	3.74564	3.64186	3.67488	3.93186	3.80703	3.73337	3.5244	3.56884	3.69391	3.68944	3.58136	3.71486	3.72056	3.61256	3.71425	3.76609	3.76451	3.66362	3.80973	3.74367	3.82474	3.59343	3.58225	3.82305	3.54628	3.84519	3.59499	3.66483	3.78198	3.71235	3.84883	3.85827	4.07476	3.86439	3.79956	3.70486	4.07841
8022514	7.18993	6.83465	6.80955	7.09816	6.7829	6.80268	6.83757	7.08311	7.58663	6.96572	6.76461	7.40281	7.176	6.77456	7.29108	7.20119	7.73009	7.25604	7.12711	7.03221	7.22944	6.98133	7.10982	7.0626	7.55225	6.66257	7.45351	6.66965	6.80623	7.06445	7.34898	6.99292	7.12306	7.08121	7.35079	6.35781	7.38732	7.62109	8.52448	7.32642	7.25342	6.93831	7.01126	6.9273	7.57781	6.86155	7.1316	6.79879	7.15975
8022531	8.37751	8.18854	8.27226	8.20657	8.20953	8.55762	8.87069	8.00008	8.61074	8.46331	8.6753	8.66773	8.70634	8.57109	9.23761	8.4246	8.83462	8.65312	9.38016	8.34876	9.23368	8.40915	8.58094	8.20274	8.80495	8.1269	10.177	8.27261	8.70033	8.02498	9.16237	8.4204	8.74872	8.06281	10.947	7.41076	8.72157	8.69432	9.51044	8.54996	8.65344	7.77187	8.33848	7.97419	8.33846	8.06348	8.54008	8.60739	9.25996
8022557	3.67276	3.78069	3.66176	3.64863	3.60153	3.69993	3.76284	3.63591	3.88786	3.70704	3.71396	3.6285	3.76422	3.42816	3.96468	4.00624	4.69053	3.92208	4.59907	3.7551	4.27578	3.66691	3.79226	3.83594	3.85292	3.79083	5.05577	3.95937	3.80411	3.50251	3.92779	3.74128	3.90819	3.67887	5.87967	3.54848	4.0333	3.70613	4.19538	3.70515	3.82944	3.82826	3.69448	3.70078	3.65917	3.53051	3.82661	3.64824	3.687
8022559	6.11085	5.75185	5.59307	6.11548	5.60046	7.01217	8.77574	5.92216	6.46358	6.3739	8.15063	7.46252	7.29181	7.1639	8.22718	6.75801	7.72703	7.05532	8.56438	7.20515	7.95753	5.99286	5.92021	6.49581	6.78608	6.71204	7.20359	6.70827	7.3812	5.3017	7.44946	6.34555	6.72882	6.20546	7.53125	6.03186	6.75257	6.14713	7.2059	7.34884	7.22499	6.39113	6.99553	6.59105	7.60891	5.75168	8.27394	6.92638	8.41801
8022570	3.70777	3.88987	3.76883	3.98839	3.70259	3.74077	3.99067	3.86991	3.96841	4.15974	3.99972	3.81718	3.64412	3.89219	3.72132	3.76362	3.90111	3.72472	3.77319	3.66643	3.87582	3.93126	3.92133	3.64777	3.77629	3.84755	3.71041	3.72329	4.01512	3.61209	3.73086	3.70109	3.9667	3.80977	3.75156	3.7019	3.80971	3.78346	3.66471	3.72754	3.80971	3.82019	3.94148	4.26924	4.32816	3.93268	3.80099	4.04615	3.88605
8022572	6.81244	7.14678	7.23132	7.43539	7.15049	7.75891	7.58351	7.36605	8.13719	7.54122	7.50666	7.72222	7.36661	7.46322	6.48677	7.47666	7.57084	8.01609	7.62429	7.7625	7.18893	7.44108	7.56676	7.98574	7.99007	7.66292	7.48535	7.39082	7.69037	7.62733	7.44824	7.14603	7.62464	7.75589	7.32406	6.78723	7.51987	7.55116	7.30534	7.72608	7.28775	7.60592	7.82016	7.65731	7.25592	7.30727	6.92296	7.73069	7.13743
8022606	6.19205	6.28948	6.09732	6.23974	6.11532	5.77076	5.8976	5.94164	6.01314	5.8725	6.57708	6.15968	5.71191	6.07281	5.81883	6.03233	6.4936	5.71263	5.67289	6.02016	6.11341	5.76544	6.32308	5.80858	6.11229	6.49258	5.9447	6.02379	5.75726	6.05181	5.97008	6.04688	6.88719	6.45902	6.09401	6.10509	6.00084	6.27617	5.90346	6.22021	5.9445	6.3437	6.30293	6.45756	6.45765	6.28764	6.24478	5.86181	6.33791
8022608	6.6859	6.53078	6.73008	6.07229	6.57051	6.19981	6.65509	6.53227	6.37339	7.28771	6.71409	6.5597	6.13443	6.45373	6.4085	6.41383	6.32042	6.36596	6.26643	6.30782	6.13147	6.78934	6.9215	6.40976	6.58913	6.8785	6.41198	6.80215	6.59339	6.71273	6.69006	6.37831	7.52714	6.73073	6.59476	6.33134	6.68476	6.71247	6.24516	6.43918	6.28027	7.17203	7.12908	7.20454	7.27669	7.06874	6.90478	7.05764	7.02113
8022610	5.43595	5.24275	5.5267	5.21238	5.31396	5.10511	5.27331	5.01561	5.10083	6.06958	5.74864	5.46195	5.29103	5.25704	5.51753	5.24778	4.98846	5.30607	5.51925	5.2684	4.85609	5.62442	5.48767	5.19374	5.33854	5.55914	5.38424	5.67852	5.21125	5.43923	5.52923	5.01658	6.09376	5.53472	5.39399	5.39429	5.30024	5.57099	5.33109	5.26351	5.21892	5.98569	5.71126	6.10191	5.5875	5.84548	5.75613	5.52127	6.02423
8022612	5.56261	5.39151	5.41331	5.26319	5.62131	6.2565	5.9018	5.44995	6.49168	5.84621	6.30236	5.31426	6.07628	6.87367	5.6728	5.92722	6.32172	6.79244	5.421	7.66596	6.31233	5.73675	6.07569	5.79617	7.00938	6.00865	5.33266	5.79717	6.53223	5.49547	6.71318	5.94237	6.79179	6.06026	5.6613	6.46199	5.88265	5.44138	5.82654	6.74496	7.13366	6.24547	8.03256	6.02204	5.83632	5.94914	6.24194	6.58092	5.71085
8022623	7.44354	7.30988	7.47908	7.15839	7.33359	7.09472	7.21788	7.38823	7.09939	7.5502	7.26991	6.92922	6.94887	7.29069	7.18818	6.84466	6.75903	6.9952	7.04451	7.05847	6.99608	7.43021	7.40152	7.19413	7.46024	7.29994	7.12838	7.53961	7.49744	7.41429	7.46203	7.436	7.78451	7.56062	7.1908	6.88493	7.27735	7.27374	7.34042	7.31062	7.26154	7.25807	7.48576	7.73393	7.5894	7.66961	7.51737	7.51018	7.58399
8022625	8.2584	8.36685	8.25221	8.39443	8.41642	8.40143	8.19654	8.50443	8.6852	7.91041	7.61358	8.17752	8.60633	8.38122	8.11929	8.38405	8.71242	8.36221	8.49076	8.1479	8.30278	8.28098	8.31926	8.3981	8.53239	8.47889	8.36032	8.61125	8.73019	8.45929	8.01242	8.4108	7.65818	8.31339	8.14353	7.449	8.39657	8.48215	8.07704	8.37555	8.20375	7.86965	7.87111	7.79664	7.57938	7.93486	7.63951	8.18836	7.62607
8022640	9.53511	9.59942	9.37844	9.43136	9.4726	8.85163	8.96101	8.71945	9.46149	8.87782	8.59632	9.14059	8.80425	8.5451	9.43754	9.29063	8.82851	8.73909	10.2443	9.08779	9.40541	9.67832	9.06691	9.44117	7.71919	9.03607	9.79262	8.61167	8.89475	9.16874	8.67487	9.80343	7.05584	9.18828	9.11357	8.05123	8.79338	8.18849	8.53044	8.77141	8.5133	8.38054	7.46205	8.1106	7.37078	8.50753	8.77594	8.41647	7.83731
8022642	3.21574	3.48739	3.39762	3.18565	3.04383	3.18685	3.08222	3.34121	3.20131	3.3349	3.15366	3.14554	3.0879	3.21721	3.14152	3.27922	3.46251	3.27402	3.2221	3.30991	3.20049	3.21621	3.10625	3.42558	3.11238	3.20521	3.33923	3.12065	3.30532	3.17899	3.14898	3.09273	3.10995	3.14483	3.01645	3.06289	3.06835	3.13355	3.1947	3.29105	3.19989	3.15958	3.20093	3.15419	3.27773	3.37993	3.1158	3.21915	2.87787
8022644	3.90843	4.03633	4.12901	4.04976	4.15013	3.81573	3.85749	3.92052	4.11881	4.15746	4.12589	3.96229	3.66356	3.88416	4.04015	4.13924	4.12007	3.92878	3.74726	3.76038	3.88967	3.89972	3.80153	3.83338	4.05755	4.03378	3.78507	3.86635	4.04254	3.82628	3.93865	3.87208	3.99513	3.88631	3.79206	4.23677	3.98015	3.97358	3.82386	3.85961	4.05497	4.08482	3.82779	4.1868	4.13835	4.18255	4.28275	4.10282	4.24998
8022646	6.0945	6.00961	5.98492	5.6511	5.86056	6.54223	6.05402	6.41022	6.0967	6.44811	6.39746	6.37887	6.38146	6.8109	5.64565	6.37359	6.10788	6.58009	6.02439	6.35307	6.04174	6.52812	6.23533	6.22619	6.41897	6.21942	7.06422	6.16865	5.86743	6.17847	5.84001	6.12709	7.07208	6.19782	6.14202	6.2612	5.94349	6.12334	5.49146	6.51969	6.19418	6.22652	6.87768	6.4762	6.53507	6.41654	5.63872	6.43474	6.25354
8022653	5.35806	5.3334	5.44044	5.22887	5.3412	5.0747	5.38257	5.1051	5.2507	5.81195	5.44481	5.38189	5.27959	5.33353	5.22542	5.23756	5.24365	5.18909	5.0766	5.34563	5.18849	5.42779	5.45568	5.05984	5.37616	5.28897	5.18007	5.49284	5.44982	5.30048	5.38286	5.29594	6.61455	5.30329	5.17677	5.21907	5.34316	5.31515	5.18113	5.43713	5.27268	5.91813	5.47292	6.12534	5.69701	5.90549	5.53995	5.4678	6.01825
8022655	5.51412	5.54679	5.63172	5.23472	5.40654	5.8574	5.421	5.11715	6.21558	6.07146	5.4822	5.79382	5.66649	5.57444	4.93141	5.89979	5.80019	5.55999	5.43216	6.00052	4.93884	5.70271	5.78616	6.08052	6.19565	6.13011	5.68798	5.8473	5.58508	5.3986	5.16184	6.12089	6.04539	6.06078	5.19958	5.44447	5.82392	5.30311	4.9737	5.9321	5.40998	6.14773	5.65174	5.88726	5.59641	5.87188	5.5468	5.7816	5.48179
8022666	6.80023	7.90911	7.62016	7.17481	6.49028	8.99271	7.72809	7.45491	8.9608	8.21229	7.02526	8.75198	8.25478	9.05757	4.37726	8.81274	9.21803	9.14615	8.77432	9.08848	7.01399	8.58254	8.85285	9.42582	9.73734	8.95266	8.59297	8.50551	7.58094	8.14331	4.46922	8.97432	7.41212	8.74199	6.97976	8.06722	9.32137	7.52388	4.64175	9.70551	7.07869	9.03891	8.8558	8.35598	7.98244	8.46513	5.15049	8.25903	5.25245
8022674	10.3028	10.6126	10.627	10.5903	10.7968	10.5404	10.3189	10.323	10.7621	10.5328	10.0036	10.5099	10.5911	10.2316	10.1659	10.5424	10.6476	10.7458	10.6457	10.3903	10.6922	10.5029	10.7334	10.7342	11.0359	10.7745	9.48889	10.0716	10.5048	10.6539	10.4175	10.7696	10.1375	10.701	10.2652	9.66829	10.8773	10.2323	10.646	10.6506	10.086	10.4697	10.3216	10.3595	9.58261	10.4124	10.1067	10.612	9.29861
8022692	4.01862	3.98448	3.97916	4.05038	3.9518	4.01943	3.9323	3.89684	3.87774	4.16665	4.13293	4.01845	3.81995	4.37658	3.96039	3.90518	3.98172	3.85355	3.72215	3.96145	3.80384	4.14935	4.03563	3.84985	3.9105	4.01794	3.99469	3.89384	4.02771	4.05507	3.90943	3.99192	4.38967	3.97014	3.76338	4.10176	3.93564	4.29051	3.9876	4.18699	3.98403	4.04987	4.40552	4.18705	4.16682	4.06575	4.09334	3.92114	4.15842
8022711	8.08524	7.90043	7.76265	8.02894	8.23338	8.2287	8.56134	8.07913	8.10018	7.86155	7.49562	8.16947	8.1994	8.17651	7.58988	8.25191	7.92217	8.23175	8.06715	8.19187	7.65632	7.9495	8.1622	7.90745	8.20038	8.16282	7.92898	8.00171	7.90023	7.89484	7.77604	8.2967	8.76113	7.96649	8.79167	6.3123	8.55828	7.87831	8.05498	8.4202	7.86432	7.99629	8.63086	7.66667	7.60738	7.33623	7.6432	8.04759	9.27161
8022728	4.44689	4.41516	4.57293	4.43362	4.48434	4.4421	4.48443	4.30849	4.38979	4.67453	4.60649	4.52253	4.43912	4.45932	4.54668	4.52715	4.80218	4.29158	4.24231	4.16293	4.39347	4.46274	4.42457	4.46938	4.37633	4.55123	4.30452	4.57708	4.38331	4.45208	4.33487	4.25734	4.9255	4.40802	4.4111	4.31297	4.52069	4.52502	4.39319	4.34609	4.47405	4.55019	4.71176	4.99943	4.64172	4.70618	4.76357	4.55193	5.00538
8022745	4.01024	4.27734	4.24188	4.19281	4.28287	3.8763	3.85109	4.154	4.15203	4.52477	4.14758	4.19923	4.10455	3.7539	3.99576	4.16633	4.57144	4.12922	3.90587	3.90038	4.92578	3.94989	4.03289	3.99469	3.71104	3.93483	3.63063	4.0031	3.88744	3.8913	4.19983	4.09635	3.86372	3.88817	3.59237	4.00328	3.94173	4.14326	3.9461	3.86701	4.04765	4.09255	3.94004	4.21476	4.77815	3.93492	4.0878	3.94598	4.13111
8022747	6.16837	5.84773	5.75143	6.22723	5.98572	5.89528	5.73248	5.81923	6.83542	5.62772	5.42082	6.33413	5.98163	6.11529	6.4247	6.24316	6.64829	6.49434	7.23463	6.77368	7.51059	6.22354	6.09897	6.10841	6.33559	5.84536	6.35895	5.28681	5.99022	5.7358	5.73585	5.7699	5.71413	5.88222	6.38232	5.77608	6.34293	5.82784	6.12085	6.33162	6.67586	5.89685	6.23966	5.80309	5.96182	5.58511	6.31236	5.77003	5.99815
8022761	3.58873	3.60814	3.59596	3.7734	3.82801	3.49161	3.44364	3.67158	3.3861	3.48354	3.53991	3.54781	3.4998	3.26266	3.54272	3.47356	3.6487	3.4715	3.63037	3.48491	3.42869	3.57329	3.41013	3.43866	3.60272	3.50774	3.45445	3.57343	3.64938	3.5168	3.43177	3.63234	3.68929	3.35014	3.48445	3.41623	3.4058	3.31765	3.32435	3.57969	3.54781	3.53254	3.63074	3.52452	3.45151	3.71891	3.5529	3.52028	3.42872
8022763	3.60201	3.5198	3.47544	3.70558	3.59514	3.45053	3.50922	3.60174	3.50279	3.7435	3.63626	3.63824	3.43647	3.50483	3.51571	3.47973	3.6113	3.50226	3.38913	3.41225	3.66141	3.54448	3.55747	3.51794	3.48466	3.37874	3.47713	3.67	3.45282	3.47305	3.4826	3.39807	3.58126	3.39209	3.4671	3.5554	3.34671	3.43497	3.4923	3.38508	3.55658	3.59029	3.48646	3.48655	3.57011	3.69272	3.49517	3.538	3.6909
8022767	8.19097	7.9986	7.93468	8.2115	7.98722	8.00162	7.64873	7.96236	8.42428	7.32504	7.00228	7.77439	8.13461	7.97218	8.13162	8.05254	7.84593	7.79768	8.2729	7.72463	8.22246	7.98501	7.8495	8.0601	7.87103	7.72238	7.75957	7.84772	8.06894	7.87777	7.48546	7.87747	6.09509	7.59385	7.29808	6.33696	7.66986	7.63672	8.07325	7.72109	7.85993	7.08613	7.16102	6.62954	7.08806	7.16788	7.454	7.28631	6.0849
8022799	4.25215	4.28752	4.26495	4.23181	4.26407	4.10623	4.20087	4.36087	4.29365	5.02159	4.68063	4.24058	4.10649	4.28149	4.24481	4.4225	4.37239	4.29757	4.15262	4.08477	4.22454	4.35127	4.18004	4.02346	4.11269	4.17577	4.03846	4.24401	4.07762	4.18751	4.32547	3.94762	5.25301	4.27074	4.2521	3.99992	4.34902	4.29594	4.04702	4.05711	4.17401	4.57199	5.0861	5.04545	4.96645	5.07323	4.74229	4.49561	5.03777
8022801	3.4677	3.81165	3.85399	3.72566	3.55655	3.57483	3.57804	3.91506	3.65949	3.69863	3.60064	3.63793	3.5254	3.59929	3.43495	3.52756	3.55873	3.5898	3.43144	3.57291	3.73568	3.75004	3.62248	3.57642	3.57857	3.60301	3.62433	3.58819	3.67596	3.57841	3.53238	3.55122	3.60851	3.51743	3.45158	3.69426	3.56916	3.54204	3.62867	3.68228	3.6207	3.61749	3.56752	3.66106	3.46261	3.6856	3.6164	3.72316	3.90466
8022803	7.43208	8.08245	7.88579	8.02839	7.87109	7.21358	7.16269	7.96846	7.71581	7.90231	7.02981	7.84162	7.5437	7.66558	7.53982	8.04408	7.97352	7.88217	7.36334	7.63368	7.59619	7.95074	8.15201	8.04657	7.56953	8.31153	6.97461	7.47101	7.42518	7.79596	7.46067	7.71528	7.20021	7.94215	7.83931	6.81664	7.73422	8.4498	8.09522	7.64938	7.75269	7.90255	7.44727	7.47475	7.34723	7.45123	7.59777	7.59345	7.40969
8022814	10.6066	10.6194	10.6075	10.5031	10.5633	11.0101	11.2504	10.6826	10.8092	9.82048	10.3606	10.1483	10.8005	10.8813	10.8223	10.5182	10.7682	10.5763	10.6866	10.7818	10.8292	10.3306	10.5255	10.7612	11.1946	10.3022	10.7715	10.3468	10.6009	10.6048	10.6578	10.5401	10.4293	10.4397	10.9179	11.9624	10.7479	10.3731	10.9535	10.7635	10.5123	10.044	10.7183	9.37088	9.90137	9.61202	10.5655	10.1281	10.4673
8022817	4.9051	4.78091	4.936	4.66232	4.76017	4.75114	4.62963	4.62143	4.46824	5.28128	4.8376	4.78238	4.66821	4.63052	4.68347	4.7007	4.94226	4.70138	4.63671	4.68355	4.62618	4.631	4.79129	4.53746	4.57322	4.82942	4.26915	4.90492	4.81389	4.83927	4.81573	4.91298	5.58565	4.64764	4.59349	4.69456	4.51128	4.75718	4.74586	4.65302	4.96524	4.9216	5.276	5.45487	5.31388	5.14186	4.91878	4.94606	5.19312
8022831	3.50359	3.51207	3.626	3.66173	3.70338	3.36653	3.54579	3.76905	3.53304	3.6571	3.64782	3.62164	3.41172	3.48929	3.71981	3.56961	3.82249	3.70662	3.50057	3.52937	3.64929	3.54673	3.61481	3.50277	3.46061	3.58275	3.54957	3.6427	3.51165	3.52172	3.53047	3.50795	3.74484	3.66399	3.51608	3.4479	3.47763	3.52285	3.59524	3.37835	3.63454	3.63995	3.57048	3.8341	3.88563	3.62527	3.59052	3.54173	3.67658
8022856	5.57765	5.36249	5.85741	5.96123	5.79684	5.13599	4.65509	5.2468	4.88477	5.98507	4.87673	5.19089	4.78519	5.0563	4.66272	6.28949	4.95544	4.74104	6.64394	5.15774	4.44298	5.86587	4.8293	5.24435	4.74214	4.96298	4.60536	4.94364	5.34194	4.80621	4.5959	5.35713	5.15371	5.07023	4.45728	4.32933	4.65582	4.69107	4.71956	4.77471	4.67507	5.17888	4.7282	5.55892	4.60615	5.6301	4.77268	5.00274	4.8775
8022870	5.87151	5.7673	6.02268	5.87601	5.82189	5.43637	5.24155	5.59669	5.43903	5.57433	5.44262	6.02158	5.45401	5.6174	5.38941	6.23634	5.72247	5.2158	6.06647	5.27125	5.45725	5.77988	5.55363	5.54959	5.28987	5.33798	5.29066	5.45649	5.44858	5.35321	5.17728	5.34491	5.55463	5.1915	5.10955	5.10299	5.45851	5.27117	5.50773	5.3256	5.24166	5.83208	5.37437	5.67471	5.84333	5.46053	5.30432	5.47694	5.63604
8022872	5.38768	5.4886	5.66277	5.92126	5.74047	5.67943	5.97569	5.68402	5.82219	6.19002	5.82124	5.62366	5.71889	5.60642	5.87715	6.02098	5.98541	5.88621	5.77274	5.95094	5.73861	5.73397	5.63534	6.04506	5.71517	5.76164	6.40046	5.56578	5.9519	5.78789	5.58929	5.65106	5.34131	5.85409	5.79941	5.2141	5.73036	5.28374	6.35537	5.70513	5.58654	5.2814	6.01714	5.55157	5.30001	5.31711	5.56613	5.46368	5.38348
8022882	8.66159	8.62234	8.56385	8.54505	8.59729	8.51124	8.59687	8.38411	8.82162	7.91885	8.09206	8.37807	8.68931	8.36601	8.65896	8.68355	8.78316	8.59571	8.51667	8.7434	8.86202	8.57374	8.71778	8.69134	8.59844	8.62707	8.5926	8.3063	8.56091	8.68421	9.04878	8.72526	7.73683	8.71588	8.68504	7.89214	8.68126	8.8303	9.11213	8.68036	8.60644	8.26459	8.13611	7.9503	7.89923	8.04462	8.34577	8.50397	7.7449
8022892	4.67303	4.51577	4.6084	4.81549	4.76686	4.4546	4.86793	4.45296	4.72621	4.35762	4.56283	4.48104	4.52221	4.66301	4.70454	4.69597	4.80413	4.48072	4.82109	4.64553	4.81918	4.43698	4.47957	4.63282	4.63454	4.6622	4.57542	4.49314	4.41567	4.57033	4.60862	4.61889	4.75845	4.5595	4.77381	4.51882	4.81061	4.2873	4.43062	4.67445	4.51443	4.68277	4.63418	4.72721	4.85443	4.56725	4.80995	4.68157	4.88472
8022902	6.16145	5.98297	6.30057	6.06118	6.07779	5.79898	5.97239	6.38474	6.56257	5.6969	6.0111	5.98954	6.21478	5.89519	6.15935	6.07397	6.35045	6.08306	6.14252	6.16838	6.81809	6.37451	6.07698	6.16935	6.22599	5.57949	6.55633	6.12118	5.98672	6.01047	5.96014	5.76247	5.63346	5.94229	6.73464	5.54739	6.07992	5.79576	6.07992	6.02589	5.92894	5.74732	6.08083	5.65449	5.67634	5.6654	5.96202	5.79999	5.71642
8022912	6.91102	6.90469	7.05817	6.65636	6.98946	6.63776	6.75507	6.74694	6.14525	7.44244	6.868	6.81074	6.54114	6.77726	6.7365	6.75797	5.87229	6.54357	6.50378	6.67561	6.46957	6.73934	6.91838	6.48634	6.715	6.75812	6.50448	6.85072	6.83586	6.78419	7.01359	6.65092	7.91037	6.80865	6.91469	6.70526	6.6813	6.82493	6.7582	6.71647	6.88774	7.49025	7.06549	7.82075	7.41155	7.46948	7.4485	7.16131	7.61889
8022914	8.25532	8.22569	8.06713	8.2175	8.32377	8.11956	8.44791	8.11594	8.63293	8.09755	7.84642	8.29598	8.31222	8.14454	8.61882	8.32684	8.23093	8.38849	8.25822	8.12168	8.32008	8.08749	8.03956	8.42521	8.07975	7.96544	8.17501	8.28761	8.47983	8.13013	7.95793	8.05135	7.53389	8.02016	8.28299	8.61076	8.1238	8.10476	8.85848	8.25761	8.31098	7.78712	8.15613	7.86229	7.49832	7.77423	7.9379	8.22904	7.99998
8022927	7.17353	7.42174	7.42703	7.52848	7.94508	7.73694	7.67965	7.09906	7.36851	7.36656	7.51949	7.92546	7.75049	7.95258	7.82555	7.38283	7.36085	7.72024	7.82952	7.88936	7.91478	7.4641	7.50233	7.77261	7.72053	7.55933	8.31706	7.61007	7.54256	7.35935	7.62278	7.66015	7.64762	7.69306	7.86219	7.28268	7.59921	7.34108	7.80044	7.8424	7.89089	7.11479	7.46758	7.2326	7.36414	7.32169	7.28113	7.66608	7.4717
8022941	8.21479	8.04323	7.94334	8.09386	8.08871	8.61686	8.88106	8.01065	8.89945	8.79378	8.87622	8.93056	8.76522	9.1595	8.64974	8.37951	8.77485	9.2673	9.3563	9.07586	9.23437	8.43241	8.18656	8.55641	9.02713	8.86123	9.00133	8.36794	8.75196	8.51655	8.18172	8.98163	9.40242	8.74409	9.64666	8.25883	9.11089	8.76168	9.35785	9.16311	9.33666	8.53522	9.13196	8.70211	8.53004	8.32353	8.63642	9.11575	8.78714
8022952	7.05055	6.96973	7.12872	6.90797	6.91766	6.82224	6.96805	6.91678	6.5436	7.4888	7.13598	6.89283	6.84417	7.03282	6.80521	6.91329	6.59127	6.56542	6.6959	6.93971	6.49907	7.09617	7.17773	6.70208	7.03072	7.09487	6.69766	7.28251	6.97098	7.01225	7.12785	6.91022	8.04953	7.22575	7.16748	6.94545	7.03727	7.00162	6.7618	6.96665	6.97394	7.40681	7.50127	7.71326	7.50589	7.27781	7.42182	7.14101	7.61995
8022970	5.16109	5.26469	5.307	5.35874	5.22232	5.11867	5.11237	5.08669	5.1789	5.26292	5.14292	5.35858	5.157	5.07982	5.10582	5.51844	5.66737	5.09557	5.11638	4.98946	5.24785	5.28138	5.34611	5.15861	5.14179	5.26247	5.06527	5.13511	4.98692	5.05083	5.23962	5.07947	6.04624	5.21917	5.14995	5.43469	5.176	5.08466	5.24643	4.98361	5.11025	5.31488	5.46044	5.34779	5.65991	5.34709	5.3946	5.0862	5.47557
8022972	10.0071	9.9686	9.9834	10.1603	9.97364	10.0916	10.2065	9.91684	10.0447	9.5416	9.95647	9.60683	9.90761	10.4462	9.97546	9.90775	9.92086	9.98681	9.57998	10.0404	9.55269	9.84643	9.90106	10.2076	10.1569	9.86827	9.68714	9.6801	9.82396	10.0201	10.0097	9.76025	9.04472	9.79992	9.39927	11.3601	9.97953	9.47757	10.1595	9.95678	10.0007	9.45178	10.0528	9.00999	9.36538	9.26615	9.59949	9.693	9.23514
8022974	4.32553	4.35621	4.3251	4.30383	4.38683	4.30699	4.49715	4.57449	4.33831	4.5092	4.23195	4.46552	4.36247	4.19389	4.32982	4.42173	4.53186	4.31859	4.37885	4.20392	4.54258	4.24069	4.31473	4.2301	4.10064	4.19008	4.71575	4.2079	4.06005	4.2502	4.34873	4.32911	4.48457	4.23648	4.39558	4.29015	4.2407	4.38807	4.20737	4.44215	4.42585	4.46424	4.28409	4.3835	4.40002	4.46378	4.58068	4.55253	4.8624
8022976	4.36694	4.17621	4.07642	4.18159	4.17974	4.08437	4.11741	4.0432	4.19414	4.44901	4.42207	4.12882	4.19244	4.21378	4.09421	4.23188	4.43127	4.18199	4.0893	3.90916	4.21789	4.30178	4.07091	4.09418	4.13296	4.19209	4.03306	4.31013	4.20545	4.10954	4.36561	4.02117	4.51919	4.00583	4.07358	4.10747	4.27626	4.24678	4.20262	4.15307	4.42936	4.27353	4.29077	4.55622	4.23179	4.41434	4.2291	4.12392	4.56093
8022986	4.8979	4.98589	5.00745	4.54715	4.84589	4.64469	4.62218	4.90332	4.41168	5.39056	5.22365	4.97311	4.65671	4.94371	4.54998	5.01942	4.55689	4.60169	4.80408	4.69673	4.65769	5.27143	5.11636	4.64798	4.88438	5.01378	4.68931	5.12367	4.88426	5.05883	4.99901	4.54827	5.92225	5.06358	4.95293	4.54471	4.90145	4.82706	4.52387	4.93646	4.89061	5.351	5.18277	5.72212	5.379	5.3757	5.12443	4.88845	5.92834
8022994	3.62893	3.69628	3.66189	3.6675	3.65029	3.5335	3.89351	3.60166	3.67468	3.98687	3.76858	3.61734	3.57483	3.50218	3.68857	3.54636	3.6386	3.57207	3.58893	3.55787	3.62066	3.60324	3.65551	3.52518	3.59123	3.53488	3.57499	3.70332	3.57443	3.52614	3.68814	3.61647	3.85686	3.61103	3.66549	4.22437	3.48733	3.64886	3.61508	3.62935	3.63854	3.75427	3.8735	3.74903	4.12114	3.76552	3.6846	3.76755	3.98849
8022996	7.45262	7.70779	7.55395	7.58115	7.68934	7.81081	7.87102	7.88544	7.74848	7.52041	7.33577	7.55078	7.83217	7.69907	7.6186	7.84836	8.00689	7.7817	8.09012	7.85207	7.8805	7.59019	7.80716	7.77466	7.87829	7.72298	7.85885	7.64935	7.7227	7.79804	7.67669	7.86739	7.10853	7.78746	7.49985	6.95846	7.8295	7.73512	8.23088	7.81979	7.66785	7.46666	7.64371	7.22373	7.08264	7.40791	7.7515	7.80726	7.47997
8023043	7.46288	7.33192	6.81803	7.35164	7.51194	7.47247	8.03969	7.10271	7.64442	6.95119	8.01366	7.12843	7.5187	8.01016	8.67134	7.05332	6.99046	7.60891	9.04985	6.99988	7.76855	7.68968	7.29422	6.92101	6.80808	7.51284	8.11168	7.45671	7.88705	7.90829	7.78998	7.26677	7.13213	7.59634	8.13032	5.24618	7.79068	8.3397	9.03251	7.25026	8.03653	7.39842	7.49382	6.7104	6.467	7.27254	7.55952	7.69225	8.06608
8023059	7.39022	7.56434	7.78899	7.37445	7.32549	7.23239	7.59814	7.51471	7.3501	7.39947	7.73538	7.452	7.52617	7.9139	7.52938	7.49091	7.61523	7.29895	7.5506	7.35776	7.29287	8.00604	7.88062	7.62211	7.80975	7.69715	7.73613	7.67339	7.67887	7.7681	7.85338	7.51235	8.09852	7.84827	7.71941	7.30691	7.71489	7.68985	7.69706	7.56556	7.56182	7.84419	7.49107	7.79372	8.05069	8.10532	7.88293	7.72201	7.67344
8023061	5.40945	5.2632	5.19794	5.87589	5.49084	5.23934	5.36828	6.45295	6.1919	5.98225	5.76368	6.33353	5.78584	5.88242	5.81427	6.45918	6.60218	5.87928	5.87927	5.51492	6.26629	5.89535	5.44203	5.97042	5.2244	5.96019	5.36939	5.52524	5.38672	5.01713	5.6035	5.90984	5.85131	5.51813	5.13368	5.70278	5.55759	5.83098	5.38402	5.73692	5.25672	6.3404	6.10278	6.01869	6.08459	6.2673	5.60128	5.18088	5.91768
8023063	10.2423	10.2975	10.2912	10.2501	10.2214	10.3122	9.90085	9.91712	9.67879	9.89487	9.59331	10.118	10.0226	10.2964	9.98701	10.1563	9.89576	9.81859	9.81298	9.6865	9.72611	10.1528	9.95252	10.2032	9.90219	10.0691	10.0009	10.3778	10.2475	9.91762	9.23739	10.3028	8.52012	9.96821	9.56934	8.6866	10.0684	10.0514	9.91955	10.1381	9.98869	9.94119	9.58172	9.65186	9.56632	10.0616	9.52005	9.97608	9.26469
8023078	3.59635	3.63385	3.64274	3.91365	3.50401	3.53327	3.52341	3.61319	3.77108	3.73952	3.60158	3.83775	3.43136	3.60381	3.74162	3.65709	3.76012	3.39305	3.62467	3.405	3.7034	3.52005	3.45882	3.56358	3.5745	3.46386	3.3992	3.63106	3.47991	3.39135	3.48248	3.51277	3.78428	3.34005	3.57347	3.50923	3.45221	3.44554	3.44183	3.49221	3.48192	3.39369	3.56679	3.80908	3.74491	3.58934	3.77483	3.55032	3.60675
8023080	5.3082	5.42811	5.34744	5.26145	5.29348	5.26991	5.30422	5.25874	5.52991	5.65741	5.25993	5.34998	5.15634	5.17548	5.31113	5.3979	5.35966	5.06913	5.21833	5.12604	5.46103	5.38599	5.28288	5.08576	5.3731	5.3646	5.3197	5.30484	5.27949	5.2851	5.34062	5.18447	5.81724	5.39896	5.2104	5.26311	5.35615	5.16181	5.42601	5.16778	5.22807	5.72548	5.39415	5.88779	5.94049	5.65354	5.84154	5.42892	5.9346
8023121	5.46051	5.42953	5.46111	5.44928	5.53953	5.16826	5.38171	5.60415	5.3728	6.03176	5.69807	5.58958	5.52796	5.30528	5.62003	5.51158	5.53726	5.27915	5.44009	5.32785	5.4952	5.51677	5.60448	5.54121	5.5614	5.70358	5.36088	5.43342	5.3798	5.46639	5.70805	5.40549	6.01772	5.65217	5.39437	5.26776	5.42256	5.46389	5.42385	5.38818	5.46852	5.54144	5.94252	6.05302	5.84021	5.6619	5.63309	5.54969	5.86264
8023133	8.47512	8.34399	8.12186	8.3864	8.41985	8.4855	8.49547	8.24027	8.52167	8.19901	8.00309	8.45149	8.51677	8.19038	8.22409	8.32186	8.31748	8.35972	8.44738	8.37261	8.34497	8.19075	8.28449	8.55721	8.78677	8.31733	8.62123	8.23214	8.57379	8.33791	8.23892	8.4346	7.88738	8.39899	8.75966	7.56097	8.27821	8.0671	9.08976	8.3756	8.48338	8.17396	8.41237	7.63469	7.70729	8.12359	7.89006	8.26341	7.91005
8023152	6.44983	6.57833	6.21161	6.40882	6.31186	6.30567	6.17356	6.04343	6.03441	6.31036	6.27986	6.09008	6.04897	6.2881	6.22682	6.49523	6.37133	6.17155	6.42487	6.15466	6.09106	6.42071	6.20119	6.10419	5.97618	6.08518	5.99988	6.30504	6.18526	6.25856	6.33013	6.17748	6.42356	6.27488	6.22485	5.69959	6.20568	6.18228	6.39282	6.03426	6.01673	6.59954	6.26402	7.0366	6.70553	6.67258	6.56063	6.3006	6.65866
8023154	6.46549	6.62182	6.18694	6.43633	6.32254	6.32491	6.19254	6.071	5.95372	6.34615	6.28287	6.16251	6.09815	6.28274	6.26119	6.52097	6.40513	6.21089	6.42606	6.1883	6.06582	6.43119	6.29039	6.14648	5.96399	6.15076	6.04787	6.37531	6.24669	6.26129	6.3149	6.20489	6.4315	6.29696	6.28595	5.71819	6.2385	6.20188	6.44813	6.05807	6.01486	6.6323	6.34125	7.01997	6.75612	6.66661	6.59705	6.32272	6.6199
8023156	6.39584	6.61093	6.13746	6.43907	6.27355	6.32143	6.21414	6.05121	5.85205	6.34334	6.31376	6.12239	6.17472	6.31633	6.25286	6.45164	6.36488	6.27266	6.40145	6.19524	6.02074	6.35072	6.31331	6.1509	6.00906	6.22354	6.04399	6.26977	6.23671	6.23594	6.27613	6.2098	6.45972	6.28351	6.265	5.74691	6.21008	6.21051	6.41831	6.06816	6.05289	6.60138	6.38121	6.89845	6.58486	6.66276	6.57555	6.36113	6.52273
8023159	4.37196	4.61252	4.60694	4.13781	4.27289	4.46081	4.29462	4.14405	4.33779	4.97224	4.6991	4.53093	4.37885	4.19281	4.19882	4.55424	4.66636	4.31416	4.23532	4.0629	4.35263	4.45707	4.19784	3.91542	4.36139	4.26939	4.19564	4.26073	4.40693	4.45307	4.34462	4.26396	4.7266	4.32373	4.36732	4.34973	4.27607	4.43439	4.26141	4.09029	4.38984	4.77297	4.5037	4.54324	4.6849	4.77257	4.6249	4.41238	4.52691
8023165	9.76649	9.75089	9.55779	9.65442	9.83305	9.44631	9.30561	9.10811	9.91316	9.88822	9.44016	9.87083	9.65481	9.3414	9.72896	9.74873	9.0444	9.54857	9.93543	9.69277	9.847	9.69043	9.4251	9.67074	9.57586	9.62156	9.30034	9.31303	9.54248	9.34194	9.52192	9.38538	8.61535	9.66074	9.10315	8.85206	9.49597	9.40225	9.57309	9.44921	9.81061	9.67902	9.10216	9.29256	9.32272	9.75198	9.47993	9.49846	9.09842
8023175	8.8731	8.65229	8.70065	8.65952	8.70417	8.44247	8.80675	8.52062	8.81455	8.29403	8.95063	8.68308	8.70574	8.69277	9.21478	8.54769	8.42831	8.64899	9.14662	8.60212	9.07662	8.82233	8.68799	8.61993	8.77321	8.63992	8.72383	8.17689	8.54137	8.70849	8.6682	8.62858	7.83325	8.6362	9.05207	8.00076	8.67861	8.77323	9.66165	8.77113	8.84182	8.57372	8.36439	8.4064	8.5339	8.35237	8.6942	8.66244	8.00858
8023184	6.06695	6.33807	6.44722	5.85389	6.10889	6.01896	5.94988	6.08348	5.95305	6.87928	6.36839	6.26835	5.9255	5.97945	6.02944	6.17926	6.13514	6.10493	6.08225	5.88696	5.89138	6.08247	6.09454	5.7786	6.01022	6.08053	5.85239	6.3938	6.05264	6.11681	6.13174	5.79247	7.19191	6.18886	5.90611	5.65799	6.1506	6.21646	5.86345	5.90091	6.04815	6.49963	6.65639	6.71612	7.16254	6.97537	6.46418	6.40386	6.88463
8023187	3.31025	3.40447	3.32251	3.28396	3.39802	3.29755	3.53127	3.40072	3.66639	3.41693	3.34184	3.51712	3.2718	3.27659	3.39269	3.31822	3.46847	3.4241	3.32418	3.32883	3.5278	3.30116	3.29359	3.26941	3.2922	3.31447	3.30511	3.28301	3.27859	3.30615	3.3052	3.31498	3.29321	3.29493	3.28356	3.30395	3.3886	3.28697	3.43904	3.24943	3.34109	3.205	3.30306	3.46051	3.3553	3.29443	3.30998	3.33122	3.43974
8023189	4.71943	4.70761	4.51704	4.55985	4.68979	4.49395	4.39549	4.698	4.36703	5.00253	4.71516	4.57597	4.67813	4.44761	4.68062	4.72391	4.43138	4.0182	4.77685	4.65991	4.15485	4.79915	4.91444	4.68313	4.73644	4.81103	4.66443	4.57181	4.7227	4.74491	4.9155	4.88189	5.32842	4.73888	4.93428	4.53801	4.88287	4.75431	4.71099	4.45044	4.36859	4.56437	4.9255	4.59601	4.9292	4.56982	4.92672	4.49339	4.99879
8023191	7.5288	7.60763	7.75645	7.7137	7.96811	8.17612	8.27016	7.56194	8.19853	7.2883	7.42473	7.37919	7.73082	8.07541	8.08852	7.8035	7.85218	8.01181	8.18898	8.0711	8.29043	7.31667	7.65085	7.99772	8.26935	7.78283	7.93899	7.78194	8.04141	7.61732	7.81217	7.88491	8.02782	7.51005	8.11083	7.62713	8.09581	7.64985	8.08913	7.99702	8.42921	7.75013	7.83189	7.43184	7.56217	7.50007	7.44639	7.9454	7.9864
8023195	8.10728	8.09088	7.95444	8.16862	8.30898	8.46822	8.50787	8.13866	8.80386	8.04716	8.18575	8.00735	8.55216	8.82224	8.93618	8.13234	8.35803	8.49021	8.88449	8.68628	8.76548	8.02059	8.19856	8.42526	8.9864	8.27271	9.05022	8.11797	8.3546	8.11066	8.37204	8.30008	7.81442	8.23077	9.15072	8.14569	8.59145	8.34068	9.05965	8.66888	8.7066	7.83014	8.58304	7.49093	7.82611	7.52708	8.11633	8.22253	8.57887
8023212	6.66048	6.86154	7.17416	6.86806	6.73323	6.80631	6.7278	6.71881	6.47739	7.02602	6.82819	7.15571	7.33392	6.87912	6.65649	7.15966	6.83509	6.84936	6.90501	7.21588	6.91619	6.6223	6.58715	7.00546	6.69002	6.80631	6.44605	6.90191	6.61926	6.80631	7.02393	6.73352	7.47861	6.53516	6.67633	6.57463	6.76281	6.70609	6.51666	6.95387	6.77428	6.94179	7.2639	7.1984	7.11582	7.24646	7.7762	6.74822	6.86825
8023216	4.79518	4.84743	4.93968	4.88946	4.91158	4.65984	4.92178	5.54259	5.12173	5.22441	4.99878	5.19048	4.99906	5.10828	5.14695	5.35231	5.40613	4.95739	4.93614	4.88025	5.39001	5.05075	5.03445	5.16534	4.99419	4.78265	5.17077	4.9297	4.94434	5.01761	4.84545	4.96818	4.98387	4.87368	4.91214	4.85979	5.09838	5.1146	4.91339	4.91926	4.9763	5.05286	4.92918	5.2947	4.95122	5.12735	4.91426	4.98576	5.05707
8023218	4.87593	5.06269	5.36668	5.10405	5.09417	5.04101	5.02135	5.58268	5.62513	6.24103	5.95759	5.72228	5.71286	5.37932	5.42233	5.86213	6.13724	5.0626	5.15301	5.11889	5.8388	5.69675	5.41684	5.05259	4.94466	5.45473	4.99952	5.68031	5.06844	5.23904	5.32141	5.09984	5.66232	5.31367	4.89215	5.49249	4.95044	5.50904	5.24163	5.13713	5.26012	5.77865	5.89798	5.97713	6.37188	6.01433	5.72106	5.4227	6.1238
8023220	6.76156	6.67046	6.74843	6.87236	6.94629	7.06973	6.36686	7.43267	6.43263	6.72061	6.33736	6.95148	6.75069	6.77723	6.18544	6.90384	6.91635	7.27656	6.2595	6.565	6.17811	6.50764	6.68576	7.25359	6.9266	6.65907	6.54563	6.88913	6.77954	6.47864	6.49841	6.718	6.37387	6.72981	6.30945	5.95361	6.94178	6.46251	5.38598	6.53	6.17933	6.82905	7.16288	6.80205	6.1172	6.73126	6.71519	6.73485	6.06899
8023228	9.5734	9.63995	9.65361	9.71687	9.69997	9.55341	9.67102	9.4007	9.79314	9.52442	9.80182	9.65042	9.74896	9.6624	9.90635	9.79155	9.85385	9.79575	9.94062	9.95322	9.88601	9.57251	9.6232	9.90442	9.81188	9.68256	9.96579	9.50388	9.72914	9.88253	9.80047	9.70102	9.09052	9.82632	9.70381	9.50838	9.75967	9.9266	10.3443	9.9139	9.91681	9.70767	9.72344	9.38032	9.29669	9.5774	9.72621	9.72703	9.59146
8023246	8.83022	8.87333	8.63276	9.03545	8.80867	8.78812	8.62506	8.87657	8.94972	8.68744	8.78849	8.96532	9.04967	9.40332	9.20792	9.09079	9.22	8.6478	9.28313	8.34841	9.07466	9.06989	8.98567	8.97809	8.8579	8.78373	8.9531	8.93236	9.17647	8.90009	8.96148	9.0819	8.09641	8.7688	8.58824	7.34156	8.88475	8.85253	9.08108	8.75848	8.80603	8.33859	8.27134	8.56443	8.39301	8.5777	8.61615	8.64624	8.56152
8023252	5.69432	5.67781	5.73397	5.75895	5.65023	5.86824	5.73536	5.66533	5.83716	5.39076	5.61368	5.55516	5.86928	6.19649	5.80727	5.55095	6.01841	5.72032	6.00805	5.5349	5.84422	5.58493	5.4503	5.95943	6.10801	5.48144	6.25209	5.85512	5.81148	5.55659	6.09163	5.44778	5.27518	5.36752	5.78663	5.77259	5.80727	5.63425	6.40488	5.64298	5.57603	5.27243	5.83721	5.13968	5.26957	4.74058	5.49139	5.51336	5.79904
8023259	4.7135	4.51301	4.29461	4.91267	4.66444	4.62079	4.92162	5.82343	5.93023	4.18712	4.84974	4.43707	5.82073	5.94572	5.634	5.40163	5.96293	5.70169	5.26077	5.51739	5.90818	4.25566	4.89622	5.98473	5.65247	4.76605	6.22458	4.35909	4.77628	4.79153	5.74412	5.06083	3.72561	4.82572	5.50375	5.38926	4.91904	4.80969	6.05683	5.60416	5.14775	3.66945	4.34712	3.8277	4.02548	3.77231	3.99311	4.59104	4.41189
8023261	10.3546	10.2174	10.2252	10.2112	10.3385	9.65631	9.892	9.71932	9.68115	10.01	9.012	10.1341	9.86711	9.4957	9.89295	10.0129	9.51026	9.85419	10.165	9.71679	9.86217	10.0894	9.73583	9.86003	9.51696	9.96456	9.62233	9.85747	9.71439	9.98514	9.47677	10.1257	7.54959	10.0573	8.64567	6.89741	9.82344	9.76874	9.73088	9.85567	9.48941	9.8776	9.079	9.89778	9.3145	9.85592	9.53285	9.05452	7.76979
8023267	7.93194	7.92459	8.0233	8.08463	8.02767	7.89236	8.48017	7.97234	8.53612	7.79386	7.89021	8.4765	8.47975	8.17018	9.05134	8.0578	8.1847	8.10066	9.22357	8.2134	8.46272	7.91045	7.96746	8.02983	7.92518	8.11778	7.832	8.38452	8.24989	8.024	8.10879	8.12315	7.37041	8.00339	8.13839	6.98533	8.18066	8.25094	8.61048	8.12863	8.21095	7.50987	7.51813	7.76196	8.28064	7.8525	8.7151	7.80016	8.49962
8023308	5.81944	6.14273	5.92859	5.91972	5.79337	5.73157	6.00414	6.21977	6.24098	6.3132	6.00984	6.15431	6.08434	5.9275	6.29757	6.24383	6.44643	5.99386	6.30419	6.01931	6.4153	5.948	5.88874	6.00414	5.90896	5.98958	5.69066	6.00148	5.85144	5.89141	6.05466	6.03791	6.12995	5.99642	6.05945	5.84129	5.9323	6.02381	5.81538	5.93813	5.97137	6.15941	6.1441	6.23427	6.61878	6.36919	6.18016	5.99624	6.43681
8023310	4.40245	4.23559	4.49135	4.38977	4.41089	4.26157	4.24969	4.47824	4.37997	4.39051	4.2232	4.25188	4.2963	4.28545	4.46372	4.41949	3.86669	4.20052	4.36135	4.22171	4.15669	4.33674	4.34216	4.34757	4.30525	4.36478	4.31837	4.41214	4.24514	4.40362	4.31355	4.35426	4.32674	4.34759	4.42142	4.10403	4.22187	4.47352	4.27852	4.32937	4.50118	4.29582	4.3419	4.33281	4.52195	4.49265	4.33001	4.35001	4.08292
8023312	5.84757	6.26529	6.52112	6.21632	6.00114	5.99195	5.91798	5.9976	5.78471	6.08023	5.36042	5.8637	5.54289	5.48943	5.16329	6.00412	6.27995	5.64766	5.36472	5.4819	5.58524	5.53003	5.63898	5.96534	5.43631	6.28218	5.258	5.78713	5.89138	5.56141	4.92849	5.96407	5.45258	5.05407	5.19492	5.31613	5.47234	5.46312	5.206	5.54485	5.43249	5.41299	5.59242	5.82211	5.66585	5.58777	5.68402	5.70727	5.6577
8023314	4.69716	4.82259	4.90543	4.80449	4.77714	4.71087	4.76562	4.91598	4.64354	4.85156	4.57981	4.87445	5.04272	4.5594	4.80216	4.79616	4.90762	4.73643	4.7362	4.54347	4.93882	4.69494	4.8242	4.38496	4.81726	4.6378	4.71156	4.78151	5.10105	4.5544	4.69738	4.57743	5.138	4.71373	5.15978	4.62059	4.54805	4.83364	4.60519	4.62201	4.92418	4.62388	4.80187	5.06859	5.15648	4.85029	5.0471	4.69874	5.11357
8023323	8.00541	7.8065	7.84192	8.14397	7.89383	8.10958	7.99761	8.06696	7.78999	7.58886	7.68491	7.78952	7.84937	7.79743	8.29515	7.87576	8.0157	7.89594	8.04409	7.85369	7.88843	7.92881	7.91188	7.88665	7.84568	7.96478	8.24944	8.04494	7.75059	7.98755	7.95829	7.95989	7.63852	7.84925	7.84898	7.1256	7.79016	8.12354	8.3119	7.76344	8.06585	8.01421	7.72773	7.64782	7.74894	7.75034	8.02197	7.90509	8.31776
8023344	7.23896	7.0389	7.20362	7.1645	7.13087	7.13665	6.89864	7.77611	7.40111	7.65728	7.44936	7.29884	7.40212	7.32696	7.40278	7.57471	7.76603	7.15516	7.42723	7.15907	7.31795	7.41674	7.46738	7.43512	7.33236	7.21157	7.40948	7.33704	7.01162	7.40747	7.17878	7.31803	7.65935	7.43679	7.36927	6.66105	7.27257	7.55367	7.45533	7.1813	7.20454	7.36525	7.1418	7.26253	7.47774	7.64355	7.4931	7.52212	7.72269
8023361	7.52103	6.85562	7.02571	7.06799	6.63865	6.80849	6.77454	6.59549	6.60055	6.21722	5.56871	7.22586	6.81005	5.80158	6.02994	6.78462	6.16483	6.07268	5.97596	6.66632	6.08408	6.42864	6.32316	6.81954	5.83991	7.21181	5.81891	7.3346	6.77967	6.32435	5.51378	7.64639	6.05634	6.93123	6.14509	5.42097	7.16187	7.42914	5.57591	6.23166	5.92003	6.41866	5.79124	6.83515	6.49985	6.67659	6.42826	6.3466	6.06144
8023373	3.31419	3.494	3.46517	3.56144	3.47209	3.32816	3.41313	3.62585	3.73849	3.51933	3.36353	3.45528	3.41107	3.50054	3.56404	3.60944	3.82696	3.39177	3.44784	3.35778	3.85504	3.35749	3.43199	3.39006	3.41827	3.35353	3.46946	3.34528	3.40364	3.32755	3.46085	3.44183	3.32865	3.35344	3.32023	3.47574	3.32236	3.45751	3.52665	3.4137	3.35661	3.35255	3.32535	3.39659	3.40935	3.3898	3.24156	3.44812	3.51027
8023375	4.38548	4.34169	4.51693	4.26297	4.55435	4.24444	4.47271	4.61084	4.41034	4.78822	4.832	4.44724	4.332	4.5051	4.58696	4.76494	4.57975	4.56871	4.44605	4.39712	4.58599	4.48244	4.42947	4.36482	4.5052	4.58451	4.39992	4.5191	4.43398	4.60418	4.68542	4.43354	5.07845	4.71075	4.4993	4.53119	4.44778	4.56746	4.6543	4.66355	4.46876	4.76058	4.84427	4.74564	5.05712	4.6897	4.73708	4.50455	4.70318
8023377	8.01448	8.19333	7.96727	8.19541	8.16806	8.4366	8.60579	8.44482	8.62392	8.21946	8.72477	8.20842	8.47641	8.59448	8.46386	8.3182	8.61238	8.54749	8.56671	8.58454	8.7304	8.45214	8.43411	8.27829	8.56585	8.53825	8.4555	8.42082	8.4513	8.29963	8.5062	8.41228	8.94236	8.41114	8.58302	8.14991	8.54903	8.77885	9.41713	8.37937	8.34351	8.36462	8.56444	8.22109	7.87253	8.40265	8.29901	8.71168	8.59738
8023380	4.6922	4.67243	4.66261	4.41349	4.79059	4.47501	4.60593	4.52184	4.45502	4.65416	4.5868	4.38231	4.14848	4.1014	4.17429	4.44625	4.34527	4.12922	4.09863	4.18383	4.21549	4.42104	4.46382	4.37365	4.52544	4.33969	4.17645	4.57845	4.4653	4.33384	4.16537	4.32784	4.62116	4.27445	4.15465	4.10054	4.30873	4.32423	4.17526	4.55873	4.45663	4.7634	4.36095	4.66542	5.05257	4.46327	4.17931	4.41755	4.55669
8023382	8.88983	8.81834	8.81434	9.01783	8.86747	9.05496	9.03592	9.00748	9.32195	8.53395	8.69466	8.95115	9.03705	8.94614	9.10659	8.92794	8.92064	8.93934	9.15	9.11925	9.02447	8.83412	8.97943	9.03669	9.00075	8.87169	9.22977	8.88091	8.98711	9.13835	8.9184	9.05139	8.43851	8.90271	9.13504	8.23222	9.09866	8.97454	9.01912	9.10662	9.13626	8.74401	8.85905	8.52795	8.80749	8.62306	8.85681	9.02341	8.56553
8023392	8.67278	8.77099	8.77114	8.64842	8.77982	9.24445	9.64409	10.6738	9.4681	8.94608	9.89203	9.29209	9.39865	10.2583	9.31892	9.54683	10.3116	8.94332	8.77857	8.92357	9.89211	9.20642	9.1829	9.23071	9.69628	8.8239	9.60887	9.43699	8.88873	8.90377	8.71739	9.37216	9.36658	8.80031	9.0317	8.87977	9.32102	9.62612	9.07374	9.16583	8.91906	9.429	10.1935	8.82968	9.57929	9.21659	9.71745	9.53017	9.7922
8023394	3.53552	3.42604	3.56468	3.45089	3.47143	3.43947	3.34369	3.47046	3.81531	3.59068	3.75215	3.52427	3.40417	3.45384	3.47442	3.60451	3.78381	3.45174	3.4074	3.4301	3.62579	3.53443	3.38992	3.36183	3.36311	3.47397	3.38387	3.375	3.37606	3.40283	3.39149	3.42099	3.61448	3.45958	3.43017	3.48113	3.37159	3.40754	3.4837	3.40145	3.53625	3.70641	3.56745	3.59399	3.67517	3.41903	3.61528	3.55806	3.6636
8023401	6.28059	6.86811	6.9489	6.53651	6.56179	7.1959	5.91213	7.04005	6.97028	6.21231	5.49492	6.49305	7.20764	7.02166	5.23651	7.02412	7.80506	7.2098	6.6356	7.1313	5.48656	6.40647	7.25314	7.43836	7.90857	6.46417	5.96396	6.81351	6.72216	6.06743	5.77436	6.43934	5.162	6.63071	6.8516	5.65745	6.63894	6.35219	3.96894	7.33217	5.42953	6.07041	6.31407	5.16508	5.09307	5.65769	4.29215	6.62224	5.24789
8023415	8.43189	7.96176	7.96571	8.39077	8.21367	9.15823	8.51682	8.52956	8.67313	8.0527	9.10802	8.22093	8.84476	9.30254	8.05861	8.56884	8.97348	9.5886	7.94106	9.86802	9.05536	7.71101	8.41335	8.92547	9.29185	8.62071	9.11164	8.26026	8.90412	8.03691	9.36266	8.624	9.06727	8.7537	8.80134	9.0626	8.71694	8.1711	8.16355	9.23032	9.22356	8.61086	9.83738	8.03958	8.10639	7.94996	9.10024	9.26138	8.39351
8023437	4.20318	4.28784	4.22068	4.17369	4.29751	4.219	4.34041	4.22437	4.03509	4.14119	4.2624	4.11229	4.16528	4.04668	4.08736	4.23917	4.26696	4.01142	4.35573	4.05735	4.25653	4.11853	4.23645	3.99701	4.07722	4.13861	4.12109	4.25878	4.02148	4.17126	4.27712	4.22634	4.4296	4.1413	4.23584	4.13513	4.00086	4.29102	4.05022	4.08956	4.42156	5.01838	4.56648	4.64454	4.55807	4.49692	4.53622	4.41391	4.62565
8023448	5.34549	5.53266	5.20671	5.15905	5.12652	4.96705	5.362	5.26243	5.15872	5.29268	5.72646	5.21174	5.32044	5.4319	5.16524	5.41708	5.28354	5.24692	5.17864	5.01989	5.00154	5.38265	5.26243	5.17207	5.38777	5.14694	5.15924	5.2841	5.13947	5.38086	5.41502	5.25126	6.15088	5.28338	5.26366	5.25728	5.2057	5.27874	5.1047	5.52123	5.21714	5.64655	5.63975	6.03847	5.89022	5.76547	5.60993	5.49849	6.33697
8023450	8.61345	8.71577	8.51705	8.79411	8.5814	8.45931	8.76256	8.09016	8.91501	8.30747	8.381	8.56424	8.63236	8.54939	9.01673	8.5219	8.40044	8.46332	8.91615	8.13115	8.84035	8.39527	8.323	8.63823	8.61188	8.47266	8.50918	8.33548	8.54	8.5134	8.38719	8.63273	7.54058	8.60159	8.43813	7.51355	8.64531	8.6954	9.14677	8.51996	8.68519	8.11121	8.08415	7.98231	8.35259	7.9442	8.57466	8.46685	8.19676
8023462	3.81146	3.70199	3.9422	3.6528	3.81335	3.38804	3.73813	3.49757	3.61028	4.58802	3.87639	4.00916	3.76591	4.19254	4.00923	3.99616	4.11761	3.81118	3.93439	3.91423	3.14159	3.94173	3.91469	3.49855	5.02644	4.20271	3.86246	3.71945	3.26132	3.80274	4.28791	3.98034	4.60566	4.45508	4.34709	4.21319	4.13734	4.16854	3.87669	3.89682	3.88474	4.07142	4.33791	4.59595	4.51458	4.37651	3.85918	4.08762	4.81415
8023466	7.90494	7.96185	7.79627	7.86123	7.80009	7.71634	7.76659	7.77225	8.10226	7.86022	7.67826	7.85522	7.90742	7.86074	8.34125	7.89415	7.79561	7.75619	7.97915	7.52009	8.41278	7.83348	7.4616	7.92257	7.97946	7.92307	7.62829	7.75111	8.02139	7.8504	7.48749	8.00107	7.06657	7.99961	7.77857	5.78335	7.96694	8.03534	8.66995	7.68249	8.27106	7.50722	7.0174	7.31764	7.61171	7.77071	7.62048	7.5861	7.80393
8023481	9.72403	9.56609	9.31823	9.54817	9.47933	9.75318	9.99786	9.14383	10.1117	9.73854	9.85171	9.89717	9.83515	9.79932	10.2775	9.46999	9.47163	9.95046	10.1671	9.68551	9.96711	9.60697	9.47176	9.6583	9.90886	9.64292	9.98304	9.64357	9.96223	9.46787	9.80133	9.57802	9.76562	9.72894	9.98495	8.85011	9.67587	9.91951	10.7688	9.84994	10.0466	9.59357	9.65523	9.62134	10.0207	9.48971	9.79271	9.97141	10.3227
8023497	7.98281	8.28922	7.96162	8.55195	8.21607	8.87885	9.06631	8.43006	9.17552	8.557	8.83785	9.03747	8.81732	8.99833	9.05344	8.56376	8.7723	9.29539	9.71951	9.06885	9.59153	8.6482	8.45756	9.07327	8.94863	8.52958	9.23868	8.75862	8.9007	8.76836	9.33293	8.95535	8.26807	9.03427	9.80168	7.87083	8.94371	9.27237	10.0052	9.39654	8.89393	8.42966	8.89464	8.53412	7.89978	8.44423	8.97056	8.81931	8.9933
8023526	7.45637	7.58647	7.50778	8.08008	8.01707	8.00752	7.81203	7.3048	8.42234	7.73927	7.56908	7.83298	7.88406	8.38364	8.71515	7.65246	7.72495	8.44058	8.85678	7.9859	8.1689	7.94102	7.8991	8.16655	8.38185	7.66828	9.00528	7.71378	8.16119	8.17893	7.82871	8.33365	7.72488	7.97476	8.88058	8.06028	8.16179	8.29951	7.97273	8.28425	8.22649	7.27421	7.76609	7.8393	7.55727	7.6001	7.68633	8.2678	7.70071
8023528	6.83717	5.42284	6.56888	4.914	5.60162	7.25942	7.31531	6.48776	5.05149	7.43344	6.69076	5.57123	5.92408	6.60267	5.82236	7.97782	8.27879	6.96271	8.38691	6.39265	6.16831	7.46572	7.67307	7.37802	6.41356	6.64692	5.43075	6.53519	7.19651	6.23576	5.15944	7.25504	7.19487	6.70635	6.28681	5.54448	6.32019	5.90214	6.8479	7.24691	7.032	6.89693	6.64434	6.55151	5.51542	7.52397	8.06576	5.67374	6.8753
8023545	3.54363	3.3476	3.55326	3.38829	3.36597	3.34564	3.44148	3.34127	3.39746	3.49011	3.45038	3.38714	3.40926	3.3712	3.48343	3.43233	3.35038	3.48208	3.45658	3.29642	3.53594	3.37065	3.46646	3.33678	3.46043	3.41174	3.36131	3.40177	3.3782	3.38781	3.3359	3.35615	3.45577	3.3777	3.41497	3.45164	3.43357	3.44598	3.5851	3.29847	3.41771	3.43691	3.36462	3.59838	3.53123	3.41254	3.30151	3.43532	3.40174
8023547	3.27768	3.48351	3.42236	3.33134	3.42121	3.49321	3.49866	3.45292	3.60837	3.61589	3.49451	3.54358	3.25364	3.41286	3.28346	3.42219	3.32157	3.62316	3.34557	3.27384	3.4421	3.32065	3.33278	3.3718	3.34158	3.28983	3.27058	3.38008	3.34571	3.28738	3.35284	3.29811	3.20164	3.39153	3.26187	3.64632	3.19761	3.42746	3.20657	3.2911	3.44934	3.34481	3.1658	3.36229	3.39037	3.48294	3.36325	3.2955	3.1852
8023549	6.39499	6.65033	6.61395	6.26982	6.52144	6.29471	6.46498	6.43369	6.3034	7.10355	6.785	6.63918	6.21738	6.38284	6.44487	6.48365	6.04142	6.03175	6.4422	6.28368	6.36824	6.84754	6.56932	6.31712	6.65188	6.55103	6.39165	6.64577	6.40981	6.58283	6.47802	6.48067	7.15032	6.73825	6.36628	6.29537	6.46524	6.5447	6.44571	6.43973	6.40194	6.94075	6.99196	6.94433	6.93373	6.99138	6.61243	6.5349	7.19988
8023554	3.8945	3.90382	3.98616	3.76089	3.77222	3.82123	3.73908	3.78469	3.95996	4.03721	3.94273	3.84301	3.86204	3.94942	4.03177	3.89237	3.8426	3.88716	3.84259	3.84455	4.12952	3.91917	3.91958	3.89098	3.89404	3.86596	3.87933	3.80054	3.93884	3.93732	3.84715	3.97613	4.30703	3.84292	3.86649	3.88944	3.83915	3.95068	3.79547	3.91291	3.91907	4.11695	3.81806	4.39126	4.1146	4.29916	4.01119	3.91026	3.90119
8023561	11.1637	11.2139	11.0904	11.3969	11.2077	10.9081	10.6837	10.4407	10.3044	10.3657	9.44029	10.7333	10.8052	10.4908	10.7023	11.039	10.1785	10.6852	11.0047	10.7191	9.78006	11.0829	11.0269	10.9652	10.9123	10.8848	10.5391	11.0124	10.9095	11.1934	10.8927	11.1354	9.09415	11.073	10.8829	8.92722	10.9132	11.2304	11.0221	10.8837	10.4906	10.4326	9.8123	10.1097	9.76183	10.5846	10.1639	10.4564	9.83153
8023575	6.42389	6.55811	6.58013	6.39892	6.48583	7.39985	5.2664	6.76587	5.43015	6.69987	5.81225	6.91601	6.29223	7.11499	5.48161	7.28999	6.61644	7.03724	5.58905	7.09722	5.8448	6.42453	6.87883	7.3461	6.18826	6.70048	4.97272	6.35921	6.41885	6.71782	5.59657	6.77877	6.14874	6.95985	5.56077	5.22551	6.60404	6.62035	5.31885	7.17577	5.79114	6.8983	7.12306	6.45869	6.18078	6.65285	5.75029	7.28387	6.15664
8023591	6.20451	5.9141	5.98795	6.08395	6.14983	5.80376	5.82022	5.9305	5.8562	6.0768	5.91586	5.95107	5.83982	5.91594	6.20303	5.82506	6.06302	6.06746	6.05034	5.90102	5.88298	6.14975	5.81765	6.0351	6.09455	5.77936	5.85263	5.86692	5.85677	6.05585	6.11633	5.73535	6.22865	5.99185	5.70373	5.73894	5.92706	5.96111	6.22901	5.85494	5.90149	6.07803	5.80797	6.41079	6.42772	6.22389	5.82022	5.64687	6.09397
8023593	4.50855	4.3838	4.48167	4.39904	4.35708	4.21492	4.3993	4.56891	4.48516	4.67789	4.67785	4.64418	4.46978	4.45642	4.28773	4.77079	4.6434	4.62433	4.41723	4.25574	4.49978	4.70722	4.32299	4.50887	4.4567	4.51645	4.2873	4.44966	4.35639	4.51443	4.65867	4.37041	4.92505	4.43663	4.4423	4.46355	4.408	4.46786	4.46228	4.39755	4.40455	4.5394	4.78889	4.63546	5.28554	4.83376	4.60198	4.55206	4.64775
8023596	4.38296	4.26887	4.25267	4.00599	4.41828	4.22576	4.17752	4.0783	4.03027	4.31264	4.29465	4.08492	4.03871	4.09616	4.39979	4.11979	4.10197	3.93161	4.02142	4.1523	4.23457	4.09922	4.06537	4.09369	4.20669	4.09127	3.933	4.09332	4.26576	4.19895	4.01353	4.06602	4.61686	4.00437	4.29658	4.00009	4.0823	4.06932	4.09535	4.03565	4.175	4.16993	4.16118	4.28059	4.42244	4.17099	4.11029	4.17969	4.71121
8023598	9.45065	9.89099	8.7289	8.46738	8.0545	8.25272	7.33956	8.88677	8.54703	8.58333	6.9181	8.24657	8.15951	8.42508	8.42324	8.93368	8.20243	7.76818	7.65529	7.77627	7.48577	8.35076	8.64099	9.05057	8.04119	9.10389	7.92997	8.64788	8.50129	8.26418	7.76783	8.17537	7.02468	8.07617	7.21824	7.37353	8.45031	8.45958	8.20512	7.94613	7.53548	8.42387	8.00817	7.62575	6.75729	7.95437	7.61245	7.36648	6.54583
8023605	7.60463	7.7236	7.66272	7.81635	7.76096	7.33699	7.35199	7.30727	7.68803	6.99082	6.89837	7.26603	7.40821	7.60165	7.73675	7.42028	6.90713	7.50874	8.05552	7.85029	7.75036	7.60277	7.54127	7.74382	7.6979	7.79992	7.5254	7.16558	7.52786	7.59052	7.22254	7.78961	6.88056	7.81793	7.70287	6.86029	7.57932	7.41754	8.2302	7.48393	7.40777	7.11398	7.30688	7.01229	6.84043	6.93601	7.38187	7.18599	6.76488
8023640	4.17961	4.26195	4.61686	4.10812	4.20244	4.08998	4.24451	4.31177	4.32698	4.42434	4.40323	4.14871	4.25335	4.12463	3.97924	4.13632	4.17881	4.17619	4.16144	4.0457	4.19931	4.12101	4.1665	3.98534	4.12595	4.09773	3.92788	4.26764	4.43654	4.18113	4.01646	3.99653	4.93104	4.15285	4.10766	4.10217	4.08744	4.2589	4.06063	4.15325	4.42539	4.61605	4.246	4.85791	4.53379	4.65684	4.29514	4.36694	4.4657
8023642	3.48121	3.46132	3.41315	3.61561	3.41624	3.62246	3.51701	3.42949	3.47555	3.52329	3.58626	3.45319	3.48964	3.4432	3.45494	3.46656	3.44847	3.57961	3.50363	3.48985	3.63335	3.34534	3.40869	3.49594	3.344	3.3677	3.43894	3.3712	3.49401	3.36189	3.36918	3.46164	3.36708	3.41975	3.36458	3.61524	3.37674	3.48563	3.48327	3.50876	3.47423	3.38382	3.44235	3.45823	3.63383	3.5364	3.36109	3.46473	3.41494
8023644	3.36194	3.38859	3.47188	3.40372	3.41548	3.29348	3.35712	3.40547	3.39894	3.51243	3.5085	3.38431	3.30026	3.23597	3.34155	3.47146	3.55529	3.3091	3.3091	3.26791	3.38285	3.36898	3.34705	3.4155	3.18434	3.27067	3.2604	3.56996	3.28738	3.27748	3.2489	3.37079	3.39266	3.35236	3.18223	3.38621	3.35042	3.38746	3.3326	3.36846	3.38246	3.30507	3.3246	3.40803	3.51919	3.40549	3.29616	3.30075	3.24089
8023646	6.57571	6.58929	6.56753	6.49278	6.59157	7.22696	6.90223	6.86827	7.10335	7.11805	7.56618	7.04577	7.12886	7.31273	6.59463	6.97239	7.56038	7.50493	6.57765	7.34703	7.14186	6.73937	6.81756	6.85627	7.39641	6.95339	6.58184	6.8768	7.12965	6.72419	6.80099	6.82449	7.93487	7.01229	7.02537	6.61038	7.18795	6.8433	6.28548	7.191	7.12713	7.3856	7.98507	7.55722	7.00131	7.09228	6.82991	7.34795	6.8501
8023656	8.70726	9.04002	8.71148	8.88439	8.91534	8.78888	8.49928	8.89571	9.12251	8.46398	8.45164	8.93763	8.90431	9.1322	9.18866	8.91275	9.17666	9.08225	9.14604	8.82776	9.09939	9.06537	9.08185	9.11535	9.23835	9.12235	8.75691	9.06621	9.2447	9.06424	8.80648	8.96723	7.9642	9.02795	8.71307	7.57365	9.08935	9.42702	9.58423	8.89162	9.15572	8.63012	8.2876	8.36859	8.45915	8.63644	8.68762	8.5622	8.49397
8023672	8.2276	8.29054	8.17272	8.14695	8.27515	8.17891	8.14829	8.14616	8.39916	7.90519	8.10239	8.21727	8.29594	8.29769	8.32803	8.29353	8.58081	8.17654	8.60622	8.39485	8.38377	8.32676	8.21195	8.28709	8.37154	8.32224	8.3303	8.11423	8.3887	8.24445	8.02982	8.26225	7.15428	8.17491	8.22316	7.61465	8.29215	8.01989	8.53212	8.31076	8.25746	7.79826	8.00557	7.76622	7.61277	8.08532	8.36883	8.08319	7.29193
8023688	3.87567	3.98731	3.84017	3.78088	4.05327	3.83197	3.81987	3.63102	3.64038	4.11404	3.65346	3.66436	3.60303	3.52596	3.64591	3.82598	4.0799	3.57838	3.52313	3.75055	3.402	3.78805	3.63135	3.77305	3.67804	3.79238	3.68049	3.7693	3.73793	3.73069	3.81083	3.78371	4.15385	3.88437	3.75579	4.0215	3.74509	3.76608	3.62728	3.81529	3.84131	4.43387	4.25047	4.35978	4.34219	3.70748	3.88534	3.80559	4.08733
8023696	3.86923	3.67932	3.87593	3.73171	3.68064	3.55199	3.58185	3.45081	3.6786	4.09476	3.86984	3.77949	3.5022	3.95937	3.62121	3.84266	3.49924	3.51014	3.76809	3.90206	3.78293	3.76268	3.75569	3.8614	3.77949	3.75856	3.90234	3.82704	4.04987	3.598	3.77949	4.00187	4.61925	3.84999	4.4208	3.82585	3.7905	3.83494	3.85742	3.69842	3.8777	4.15291	4.02277	4.36381	4.30221	4.01781	4.22903	4.03539	4.51759
8023703	4.0185	4.062	4.14704	4.19495	4.06829	4.13854	4.04234	4.25289	4.09005	4.23143	4.208	4.22731	4.09152	4.14268	4.09715	4.17467	4.4791	4.14525	4.01023	3.95552	4.20157	4.09534	4.02764	4.04596	3.9819	4.03094	3.78579	4.17003	4.13938	4.00508	3.98849	3.95509	4.34744	3.9673	3.96748	4.16833	4.06506	4.05562	3.98617	4.1011	4.01723	4.37513	4.28676	4.42736	4.76815	4.35297	4.66437	4.29111	4.24773
8023708	4.46616	4.59268	4.67988	4.45798	4.6876	4.40153	4.3219	4.89523	4.63459	5.02159	4.80111	4.72918	4.44237	4.7089	4.64645	5.06791	4.67988	4.63789	4.59957	4.64616	4.42322	5.23394	4.96289	4.83278	4.55643	4.73178	4.22322	4.73134	4.72662	4.81988	4.60635	5.00442	5.03622	5.12179	4.17866	4.20063	4.63553	4.86977	4.54339	4.63942	4.48671	5.16879	4.67481	5.27086	4.76447	5.06893	4.55643	4.3398	5.17582
8023710	5.17323	5.05332	5.36898	5.15259	5.12955	5.60499	4.84572	5.12069	4.53983	4.28482	4.28398	5.29267	5.08258	5.5167	4.03676	5.27359	5.34457	5.80383	4.2382	5.83959	4.60638	4.30294	4.45639	5.63379	4.56024	4.83385	4.044	4.71674	4.54312	5.04505	4.25266	4.86321	4.96526	5.54445	4.13742	4.95743	4.97408	5.27333	4.18999	5.56469	4.88283	5.04412	5.414	4.8788	4.47417	4.63438	4.55001	4.77303	4.5419
8023727	6.58962	7.3064	7.04576	6.55274	6.78752	7.19593	5.94561	7.08116	7.14166	7.67579	6.14461	7.61953	7.32438	7.7909	5.79994	7.4384	7.01119	7.73587	6.47586	7.96864	6.65886	6.5417	7.01316	7.3381	7.67139	7.72272	6.77152	7.56991	6.37546	6.61953	5.10603	6.93832	6.88975	7.19579	6.98156	8.79013	7.65799	7.38974	5.02549	7.87252	6.38929	7.98646	7.67719	6.7619	5.24245	6.70011	5.35584	7.66581	5.42984
8023735	7.42904	7.51811	7.46027	7.50896	7.62113	7.18352	7.18769	7.4211	8.01609	6.67754	6.58934	7.04038	7.1634	6.81155	6.92511	7.39308	7.67736	7.14631	7.46486	7.30384	7.11438	7.13531	7.15413	7.4691	7.23156	6.99952	7.01648	7.09124	7.44914	7.21485	7.23813	7.17387	6.38435	7.31326	7.04512	6.3712	6.9277	6.86219	6.93415	7.21994	7.08008	6.73417	7.08393	6.50397	6.24988	6.79714	6.99041	6.91788	6.1863
8023755	3.49764	3.4532	3.71161	3.58472	3.46493	3.67534	3.52154	3.53883	3.80625	3.54899	3.72581	3.44696	3.43333	3.80091	3.74124	3.64722	3.72357	3.61272	3.57586	3.5679	3.83607	3.63684	3.3218	3.50891	3.56076	3.49501	3.36438	3.61364	3.44496	3.42858	3.54585	3.39123	3.81407	3.48774	3.5006	3.61416	3.52405	3.55926	3.52045	3.51559	3.59529	3.46057	3.47941	3.49806	3.58144	3.84633	3.26531	3.40963	3.2785
8023757	6.60709	6.80138	6.0788	6.87081	6.73547	7.52424	6.19332	6.30385	6.75497	6.35234	7.01266	6.38049	6.97333	7.17903	5.09584	7.04592	7.73587	7.31886	5.59105	6.77566	6.39513	5.901	6.59872	6.8133	7.52186	6.69248	5.59241	6.63596	7.00298	6.90019	6.36214	6.80265	6.22065	7.19837	5.68778	5.63315	6.84183	7.04962	5.32471	7.11084	6.89694	6.42584	7.22225	5.99823	5.25454	5.86724	5.63721	7.33796	5.56742
8023766	7.77514	7.50718	7.81606	8.36029	8.24362	6.65088	6.6634	7.75655	7.0414	7.1989	6.48164	6.82369	7.12832	6.51551	7.06001	7.94779	7.26149	6.88488	7.82739	7.37659	7.12701	7.16766	7.17455	7.20291	6.77868	6.97506	7.26543	6.81949	6.93867	7.60055	6.75881	7.26588	6.57689	7.3649	6.94107	6.74726	6.89296	6.52903	7.18761	6.88166	7.04606	6.88286	6.84371	6.76168	6.35575	7.30833	6.89351	6.82124	6.5072
8023816	4.16235	4.23264	4.39702	4.1137	4.3902	4.02478	3.94194	4.00423	4.05192	4.33778	4.16286	3.99465	3.9168	3.81624	3.90295	4.0759	4.37542	4.01012	3.98793	3.91956	4.02641	4.05055	3.97677	4.00641	3.96382	3.94089	3.86568	4.24912	4.14855	4.09962	3.96845	3.95394	4.1312	3.81076	3.96136	3.95104	3.96784	3.98924	3.86995	3.9095	4.06189	4.41947	3.9239	4.17241	4.18963	4.32665	4.01452	3.95829	4.11133
8023822	5.58205	5.54044	5.67441	5.55695	5.43972	5.31742	5.27515	5.25662	5.27335	5.60939	5.38936	5.23189	5.27599	5.2944	5.38692	5.19337	5.27073	5.38227	5.32527	5.3201	5.35999	5.60679	5.56709	5.25327	5.27144	5.35549	5.29996	5.45567	5.55406	5.39809	5.37822	5.59349	5.67568	5.26393	5.25143	5.35384	5.59733	5.20887	5.42939	5.43382	5.3353	5.49845	5.58377	5.71056	5.52346	5.82667	5.72591	5.42576	5.46469
8023828	4.0639	4.03512	4.10387	4.10143	4.13649	4.00626	4.03788	3.90862	4.18552	4.5154	4.02343	4.02338	4.27222	4.18379	4.09356	4.05304	4.24924	4.05573	4.04595	3.85563	4.03673	4.21323	4.1952	4.05403	4.06503	3.9905	3.84105	4.12744	4.13321	4.0451	4.55409	3.93544	4.20852	4.15869	4.03272	3.98863	4.04828	3.98601	4.07017	4.02074	4.24544	4.20412	4.23451	4.29914	4.43991	4.40656	4.42688	4.29382	4.30993
8023843	4.62896	4.9895	4.79876	4.65169	5.306	4.31539	4.54652	4.51089	4.22112	4.37924	4.29739	4.38488	4.29483	4.39036	4.28668	4.55744	4.51989	4.4113	4.40092	4.50629	4.21237	4.84381	4.7482	4.32714	4.47172	4.4549	4.32374	4.46755	4.4601	4.59538	4.58775	4.51921	4.48484	4.68696	4.84034	4.08908	4.50652	4.51351	4.36188	4.40621	4.39864	4.67388	4.61049	4.6147	4.64793	4.58578	4.42403	4.52291	4.57625
8023855	12.5164	12.6535	12.4625	12.4754	12.3846	12.2367	12.1389	12.2953	12.3789	12.2539	12.0504	12.4597	12.494	12.2608	12.5112	12.3299	12.1824	12.2729	12.481	12.3049	12.4571	12.5702	12.4161	12.3794	12.1173	12.2174	12.1186	12.4528	12.386	12.4647	12.109	12.4327	9.73024	12.3755	11.4219	9.74396	12.1456	12.4935	12.5936	12.2584	12.283	12.1804	11.6145	12.0073	12.0402	12.2255	12.2326	12.1815	11.4807
8023862	7.462	6.98994	7.36874	7.26141	7.04496	7.09619	6.95241	7.30121	5.93017	7.61499	7.37115	6.87744	7.21111	7.54035	7.3544	7.57109	7.26565	7.01277	7.05392	6.89475	5.93337	7.2276	7.52397	7.45956	7.1329	7.36424	6.60237	7.3385	7.11614	7.21983	7.26025	7.16709	7.99604	7.47934	7.17437	6.60607	7.3779	7.3881	6.91763	7.13207	7.07604	7.54979	7.5813	7.8044	7.52966	6.87161	7.30085	7.24742	7.39467
8023864	4.44083	4.57669	4.8325	4.30597	4.55447	4.34951	4.54971	4.52389	4.51372	4.69955	4.6066	4.80332	4.5027	4.54971	4.27158	4.46434	4.69853	4.58565	4.7088	4.60875	4.07907	4.56846	4.54791	4.37426	4.65098	4.53991	7.05509	4.45791	4.72623	4.41674	4.79418	4.69701	4.83082	4.87573	4.97659	4.54247	4.52934	4.65073	4.66168	4.43404	4.43691	4.65073	4.70763	5.13358	4.97132	4.83274	4.61552	4.54185	5.03471
8023868	5.71782	5.80308	5.59461	6.1674	5.96985	5.56982	5.5504	5.80946	5.85055	5.74474	5.50897	5.82249	5.37386	5.5761	5.59663	5.60745	5.68112	5.50188	5.88422	5.63116	5.76892	5.84358	5.78788	5.47455	5.80323	5.73343	5.68922	5.65388	5.67507	5.47261	5.78102	5.53239	6.12482	5.64714	5.46981	5.68576	5.93038	5.4855	5.47505	5.65219	5.78049	6.17462	6.04043	5.76034	5.90274	5.99524	5.97208	5.64547	5.47447
8023871	9.11988	9.51751	9.42766	9.24272	9.41812	8.85051	8.65654	9.08499	8.80665	8.86693	7.9194	8.69119	8.72949	8.45586	8.26241	9.1522	8.76847	8.69532	8.50871	8.7862	8.13711	8.78882	8.85944	9.00227	8.90557	8.75476	8.32261	8.70983	8.78449	8.9404	8.21198	9.02851	8.49707	8.92024	8.0941	7.91248	8.82589	8.36881	8.35279	8.92341	8.55763	8.78318	8.66308	8.55284	8.26113	8.94814	8.47255	8.68324	7.92074
8023876	4.38156	4.69216	4.52297	4.45549	4.34751	4.3137	4.20186	4.43107	4.70302	4.42015	4.52947	4.14252	4.28994	4.27045	4.37504	4.55269	4.31821	4.12455	4.23616	4.34994	4.30248	4.52043	4.4163	4.26714	4.27042	4.16476	4.22901	4.40974	4.47063	4.29772	4.43251	4.143	4.5151	4.31821	4.28761	4.17052	4.3053	4.24696	4.16993	4.42644	4.23973	4.34547	4.60339	4.23832	5.11749	4.72024	4.39292	4.30915	4.87156
8023882	6.72807	6.97144	7.13969	7.22616	7.41428	7.12568	7.38037	7.85829	7.40185	7.61228	7.30676	7.35169	7.19759	7.0652	7.26807	7.39337	7.46663	7.07431	7.27596	7.10307	7.43559	7.47779	7.22654	7.22805	7.12552	7.31021	7.05531	7.24616	7.12928	7.07283	7.205	7.41641	7.31649	7.03503	7.10965	6.87236	7.2951	7.37968	7.77308	7.20898	7.3562	7.30734	7.35113	7.50613	7.24302	7.3056	7.73861	7.43037	7.9027
8023889	7.64612	7.31145	7.53798	7.63603	7.50784	7.2947	6.92632	7.59584	7.72209	7.37273	7.71905	7.58252	7.34163	7.32321	7.3476	7.72515	7.74232	7.53235	7.72671	7.82072	8.2671	7.3173	7.46595	7.35137	7.43435	7.49027	8.31812	7.23846	7.37602	7.28464	7.26668	7.64097	7.76832	7.44119	7.02856	6.59037	7.32293	7.42525	7.23879	7.35029	7.21511	7.5326	7.33851	7.37535	7.01071	7.51302	6.5192	7.9485	7.09861
8023906	3.24915	3.44684	3.47639	3.34899	3.4022	3.29799	3.33781	3.25294	3.42625	3.54025	3.38472	3.35009	3.19562	3.19228	3.29525	3.2209	3.37139	3.38396	3.32321	3.253	3.36696	3.35269	3.26013	3.20225	3.24187	3.25201	3.21276	3.31833	3.31038	3.21628	3.27508	3.19214	3.5862	3.3149	3.23349	3.30829	3.31038	3.18146	3.27797	3.2757	3.44511	3.39151	3.23083	3.4534	3.47303	3.4874	3.35942	3.37073	3.48961
8023908	3.93518	3.8919	3.96847	3.92557	4.07519	3.89283	3.92136	4.09103	4.12467	4.52243	4.51469	4.08532	4.02386	4.00194	3.85209	4.18785	4.4073	4.14158	3.92273	3.94232	4.08363	4.01973	4.10656	3.87176	4.07483	3.95116	3.84665	4.07764	3.9606	3.98427	4.014	4.00249	4.45981	3.94142	3.88316	4.38444	3.9806	4.3013	3.89947	4.02876	4.1805	4.56409	4.28017	4.96373	4.75399	4.64222	4.16857	4.15372	4.88789
8023910	5.79658	5.85896	5.8836	5.52645	5.69951	5.8633	5.86749	5.6746	5.78381	6.9169	6.31557	5.82339	5.09231	5.68897	5.71201	6.17023	5.75832	5.92222	5.58026	5.36511	5.20486	5.62196	5.8439	5.5162	5.69973	6.10061	5.06038	6.15707	5.30551	5.73787	5.79121	5.34199	7.09076	5.80651	5.67852	5.41001	5.85922	6.15422	5.25951	5.96575	5.756	5.68798	6.7167	6.83643	7.56	6.55198	6.30978	5.84731	6.63273
8023914	9.32473	9.33596	9.46927	9.52365	9.28304	9.02676	8.71099	9.70201	9.75692	9.70392	9.15572	9.68072	9.49094	9.36679	10.0751	9.7345	9.59516	9.46314	9.23327	9.18054	8.95491	9.4746	9.45674	9.73112	9.23301	9.47396	8.63434	9.24916	9.21111	9.59922	9.28876	9.19725	8.36521	9.33233	8.7967	7.34204	9.482	9.54312	9.37608	8.90628	9.09024	9.33014	8.75552	9.2849	9.18897	9.47853	9.12965	9.25601	8.55892
8023920	8.91202	8.84455	8.65048	8.96299	8.90726	8.80534	8.84268	8.65659	9.45534	8.32609	8.7035	8.83252	8.97584	9.07442	9.36281	9.23544	8.75097	8.95609	9.41982	8.7293	9.2475	9.17731	9.01895	9.13668	8.74963	8.82167	9.55781	8.51605	8.93127	9.03985	9.13308	9.02319	8.20366	8.77253	9.31169	7.93888	8.90202	9.03456	9.99116	9.09398	9.13188	8.48349	8.39576	8.32453	8.62619	8.42031	8.93104	8.6345	8.62944
8023926	5.58252	5.74591	5.73032	5.63532	5.79528	5.59488	6.44743	6.07294	5.59779	5.81517	5.82321	5.84861	5.83359	5.85404	5.68379	5.9378	5.73296	5.71866	5.49676	5.76627	5.85005	5.6221	5.80004	5.29189	5.3819	5.81839	5.5224	5.63683	5.54305	5.6405	5.53627	5.69638	5.94011	5.35926	5.51438	5.18833	5.50128	5.46954	6.54219	5.63514	5.47227	5.60485	5.82462	5.46624	5.74272	6.07939	5.80743	5.93575	6.10316
8023933	7.31187	7.21042	7.64575	7.23248	7.47946	7.2229	7.02845	5.87063	6.61631	7.16804	7.10382	6.77145	6.80466	6.34277	7.02802	6.6685	7.09184	6.6053	6.63161	6.32416	6.41808	6.59089	6.52219	6.4326	6.66339	6.45414	6.56811	6.96476	7.0212	7.26436	6.92275	6.48361	7.12605	6.46944	6.28323	6.81397	6.73294	6.88112	6.66708	6.73893	6.71005	7.16015	7.16691	7.44481	6.89546	7.01414	6.8052	6.63991	6.90091
8023935	3.71687	3.95495	3.62668	3.64891	3.80619	3.79666	3.88376	3.70148	3.77139	4.10758	3.82065	3.73867	3.59329	3.58342	3.64173	3.66332	3.79174	3.62216	3.61164	3.5291	3.90404	3.56493	3.66977	3.52641	3.70048	3.66134	3.61391	3.79285	3.65817	3.66408	3.57002	3.49357	3.92269	3.61696	3.53797	3.56515	3.61022	3.74988	3.60178	3.42813	3.72977	3.73257	3.79913	3.82697	4.18611	3.81145	3.82099	3.66181	4.02602
8023937	3.86371	4.01746	4.00726	4.00479	4.01763	3.93571	3.82589	3.95563	3.8858	4.08656	4.13808	3.82871	3.92313	3.8726	3.91046	3.93788	3.97939	3.97036	3.96668	3.80535	3.86075	3.86791	3.92219	3.81812	3.84759	4.05725	3.79721	3.83654	3.90383	3.91515	3.82997	3.86242	4.15155	4.03737	3.93277	4.01612	3.80142	3.88556	3.87216	3.82946	3.90799	4.35241	3.94945	4.09447	4.17661	4.36303	4.0313	3.9271	4.13735
8023939	5.84968	5.64955	5.90324	5.65175	5.73267	5.65673	5.72737	5.28317	5.2677	6.02489	5.8984	5.78236	5.37489	5.38333	5.18381	5.38118	5.82057	5.60914	5.59666	5.39557	5.50933	5.56873	5.73939	5.32397	5.73724	5.69773	5.52976	5.94117	5.70327	5.82766	5.99931	5.91223	6.84606	5.83648	5.803	6.01626	5.65289	5.8181	5.83469	5.58609	5.66228	6.43764	5.79777	6.59212	6.71431	6.43693	6.2738	5.79626	6.47817
8023941	7.44647	7.44622	7.54741	7.12502	7.48043	7.47764	7.4004	7.52796	6.99083	7.93225	7.89481	7.59823	7.24365	7.46633	7.22201	7.48736	7.52236	7.39455	7.18109	7.17494	7.05888	7.50269	7.34215	7.00296	7.33602	7.67022	7.16737	7.82733	7.51302	7.43408	7.48158	7.21645	8.47296	7.46387	7.36294	7.12274	7.33284	7.344	7.06292	7.34817	7.25626	7.90373	7.88472	8.31075	8.20953	8.0508	7.81463	7.61657	8.07025
8023948	7.55531	7.48847	7.59847	7.48762	7.62668	7.45224	7.39608	7.73583	7.40218	7.97582	7.84832	7.82204	7.2812	7.44578	7.47469	7.6003	7.83222	7.41638	7.40696	7.24692	7.44533	7.73883	7.50343	7.2043	7.60201	7.6319	7.27494	7.72063	7.44574	7.5902	7.72447	7.45318	8.11268	7.6234	7.31526	7.31928	7.44573	7.60703	7.37275	7.36289	7.35884	7.91496	7.4755	7.97677	7.79185	7.80183	7.65822	7.654	7.74966
8023955	9.96655	9.67947	9.50608	9.41932	9.46504	10.2251	10.0228	9.87889	10.3916	10.4287	10.7653	10.4639	10.4481	10.6353	10.8204	9.92527	10.1772	10.4745	10.821	10.0594	10.8548	10.2078	10.2576	10.242	10.386	9.89769	10.7495	10.1621	10.2043	10.158	10.3975	10.1603	10.9479	10.3058	10.893	10.7432	10.04	10.2018	10.6889	10.4639	10.864	10.4499	10.3981	10.3993	10.764	10.2679	10.2789	10.5654	10.7693
8023968	8.99167	9.00734	8.87559	9.15198	9.01191	8.88556	8.85642	9.01367	9.47076	9.21804	8.82168	9.42268	8.98511	9.24582	9.36382	9.13955	9.25809	9.20281	9.2011	8.81721	9.27536	8.88931	9.01006	9.08136	8.66451	9.07374	8.32757	8.85692	8.84013	8.8269	9.14042	8.98929	7.99503	8.87742	7.87357	8.43318	8.94491	8.913	8.5716	8.71641	9.17747	9.15032	8.53032	9.03962	9.04234	8.81686	9.01509	9.0718	9.07623
8023977	6.90264	6.93568	6.97875	6.70527	7.01319	6.66331	6.83396	6.92923	6.85414	7.4744	7.32473	7.1	6.91095	6.85147	6.7163	7.1633	6.98416	6.7257	6.61915	6.75352	6.57362	7.14179	7.16819	6.7784	6.97406	7.00354	6.71287	7.06533	6.82563	6.92408	6.93396	6.93912	7.86442	7.12974	6.94373	6.65689	6.86557	7.15732	6.72141	6.92489	6.69612	7.28621	7.34458	7.54601	7.42903	7.18384	7.23336	7.23705	7.21726
8023984	7.38624	7.3553	7.40906	7.14392	7.43284	7.24269	7.31129	7.68205	7.46604	8.13066	7.57725	7.70336	7.30674	7.46851	7.61924	7.5127	7.80194	7.24071	7.24514	7.24721	7.3747	7.57914	7.53004	7.17142	7.29082	7.42636	7.66664	7.52788	7.14434	7.3566	7.51864	7.27429	8.04018	7.48893	7.25102	7.1384	7.46847	7.5817	7.31789	7.35281	7.32687	7.37057	7.69091	7.60374	8.22145	7.87246	7.49208	7.32169	7.89917
8023990	7.38794	7.38708	7.32186	6.97079	7.36513	7.24388	7.30344	7.06938	6.97999	7.52724	7.92001	7.37461	7.05483	7.21617	7.09322	6.94814	6.81585	7.02799	7.01198	6.93338	6.725	7.60783	7.38116	6.89201	7.27809	7.45625	6.89121	7.63968	7.16348	7.35547	7.43979	7.01439	8.1319	7.3792	7.34692	6.92075	7.25785	7.32859	7.06542	7.10546	7.25185	7.71532	7.62796	8.22248	7.92562	7.81491	7.57826	7.3333	8.12838
8023995	7.73578	7.47986	7.35097	7.39649	7.59287	8.80468	7.87563	7.96317	8.15152	7.92967	8.83619	8.15174	8.32222	8.65441	7.52078	7.98333	8.58334	8.8917	7.20398	8.24303	8.02972	7.65898	7.87504	8.43334	8.95633	8.41999	8.08854	7.99036	8.46704	8.18612	7.67609	7.76346	8.7243	8.13116	8.2113	8.82762	9.13303	8.7194	7.50372	8.28273	8.2959	8.58319	9.61286	8.85561	7.56446	8.50089	7.62435	8.53048	7.586
8024001	8.61708	8.84976	8.84716	8.49055	8.64183	8.63786	8.51735	8.52961	8.99675	9.07218	8.82712	8.61902	8.82824	9.03033	8.79454	8.78109	8.84192	9.02324	8.89606	8.81811	8.65931	8.86387	8.82401	8.88728	8.9069	8.95134	9.04005	8.82206	8.72693	8.65301	8.79785	8.76313	9.7615	8.82296	8.40385	8.86926	8.8601	8.92345	8.73922	8.9398	8.84867	8.92376	9.1194	9.19379	8.86896	8.85843	8.52472	8.88585	9.22519
8024003	7.42402	7.16233	7.26766	7.12575	7.16793	7.25396	7.12548	7.21647	6.96638	7.62575	7.38771	7.35429	7.11683	7.04781	7.20122	7.20621	7.24894	7.23727	6.9344	7.43583	6.97791	7.15162	7.06317	7.09004	7.14118	7.23373	6.91488	7.21691	7.22637	7.14373	7.20874	7.06536	7.65025	7.05565	7.20341	6.90998	7.16613	7.20893	7.07419	7.07132	6.98566	7.23606	7.68144	7.65757	7.69238	7.60947	7.4482	7.388	7.39173
8024013	6.42928	6.31335	6.3336	6.38219	6.37391	6.25641	6.03944	6.3835	6.38396	6.70112	6.41094	6.55945	6.16534	6.10107	6.41493	6.50655	6.91335	6.14519	6.276	6.53445	6.37589	6.29975	6.53554	6.24774	6.23005	6.44487	5.87609	6.3971	6.15175	6.26005	6.28789	6.25639	6.98463	6.61309	7.36076	7.93915	6.11759	6.52767	6.21972	6.32273	6.10436	6.74733	6.45186	7.04164	6.89172	6.71068	6.56353	6.30704	6.54412
8024019	10.3558	10.0438	10.2112	10.292	10.1811	10.2158	10.5638	10.4222	10.9114	10.5736	10.972	10.5694	10.7554	10.2977	10.6616	10.5458	10.505	10.7681	10.9156	10.5858	11.1104	10.3658	10.551	10.5596	10.5525	10.5207	10.5415	10.1432	10.3219	10.4677	10.8804	10.6046	10.6899	10.5306	10.9039	11.2578	10.7314	10.77	10.9451	10.5965	10.9724	10.4098	10.3308	10.2364	10.712	10.5348	10.8487	10.6462	10.8705
8024038	6.72662	6.42326	6.55141	6.26838	6.64991	6.32734	6.27162	6.6622	6.30069	7.32502	7.06095	6.81309	6.53492	6.74753	6.5898	6.87397	6.51637	6.42244	6.37487	6.3502	6.11757	6.76369	6.72574	6.3538	6.61482	6.77223	6.27305	6.85577	6.46315	6.47854	6.75734	6.3478	7.7446	6.76217	6.42774	6.27844	6.59273	6.65562	6.33208	6.50473	6.47104	7.1214	6.98599	7.39414	7.19407	7.43092	6.99391	6.8083	7.32686
8024048	7.35458	7.08506	7.33737	7.03791	7.02656	6.88978	6.91022	7.06796	6.96976	7.70296	7.54568	7.0964	6.69912	7.02868	6.66512	7.1843	7.27897	6.80221	7.04134	6.94776	6.89609	7.19227	7.14977	6.94739	7.05763	7.19613	6.86919	7.26125	7.0955	7.10662	7.28072	7.10355	7.89929	7.10029	7.15919	6.81694	7.0394	7.23711	7.0049	7.125	7.09441	7.71112	7.24302	7.86011	7.80113	7.55154	7.33545	7.40078	7.61498
8024056	7.53285	7.42236	7.49281	6.87861	7.27688	7.05235	7.10683	7.28506	7.26744	7.73695	7.47445	7.34139	6.94441	7.21201	7.05664	7.36352	7.47857	7.00728	7.11645	7.02147	6.80626	7.46928	7.44371	6.90145	7.12873	7.62616	7.01972	7.50951	7.20755	7.28051	7.44861	6.97549	7.96354	7.51412	7.15895	7.07404	7.18985	7.34626	6.87867	7.29691	6.99969	7.83696	7.59035	7.76009	8.09366	7.88243	7.4526	7.51712	7.58719
8024062	7.76939	7.78413	7.49016	7.55042	7.66638	7.60753	7.26262	7.28116	7.66446	7.99999	8.13172	7.91894	7.94407	7.43968	7.82592	7.23629	7.39109	8.0914	7.73819	9.15828	7.68557	7.84544	8.24633	7.77613	8.2924	8.25759	8.47821	7.94456	8.03081	8.30556	7.67019	8.08637	8.1225	8.10584	7.85962	7.49675	8.2628	8.67742	7.65099	7.80787	7.89275	8.04931	7.91561	8.38718	8.02854	8.1405	7.86442	8.12742	7.78012
8024070	6.82751	6.73966	6.90647	6.58005	6.79934	6.66588	6.6765	6.45555	6.43689	7.12053	6.78411	6.82417	6.59794	6.8613	6.65446	6.6815	6.44708	6.54258	6.67133	6.62554	6.2016	6.86287	6.91125	6.5422	6.80536	6.80584	6.62764	6.92245	6.62475	6.7119	6.88607	6.66484	7.39633	6.71758	6.57782	6.38161	6.80413	6.90773	6.57638	6.71682	6.80437	7.14312	6.85231	7.40752	7.01303	7.22331	7.02681	6.7394	7.10846
8024078	7.44318	7.24483	7.57371	7.175	7.30661	7.43551	7.85342	7.04575	7.17282	7.7005	7.87499	7.03108	7.14733	7.03392	7.14168	7.24632	6.82203	7.31649	6.99472	6.97319	6.67543	7.33549	7.14198	6.90653	7.16997	7.34998	7.11999	7.60851	7.37504	7.24207	7.3798	7.14993	7.89791	6.98939	7.15806	8.10334	7.1744	7.25919	7.3512	6.98696	7.36779	7.57458	7.49904	7.94828	7.89353	7.6535	7.43117	7.43741	7.71437
8024089	8.50644	8.34164	8.53538	8.34696	8.38488	8.3509	8.49538	8.46669	8.8827	8.6117	8.5444	8.43882	8.36382	8.1817	8.27551	8.42067	8.06409	8.41567	8.60014	8.11802	8.11335	8.63196	8.45989	8.5404	8.53241	8.49803	7.90004	8.47145	8.39541	8.60077	8.67441	8.31622	8.30426	8.47467	7.75626	8.51138	8.62558	8.31806	8.24667	8.3516	8.54361	8.59207	8.21899	8.73533	8.5205	8.71519	8.48065	8.56457	8.59788
8024100	7.10914	7.10601	7.17738	6.9177	7.19355	7.14148	6.95965	6.96748	6.86204	7.7262	7.46583	7.09234	6.84314	6.81594	7.00495	7.17468	6.92607	6.93102	7.00355	6.92597	6.73876	7.24694	7.18061	6.89426	7.10688	7.20074	7.02772	7.37291	7.16485	7.09786	7.17927	7.02354	7.78081	7.08383	7.08082	6.91177	7.13669	7.07248	7.13199	6.91616	7.13144	7.46043	7.49156	7.70625	7.82339	7.72455	7.46704	7.3715	7.6517
8024111	8.20318	7.61683	8.28675	8.02371	8.01307	8.71842	8.43284	8.6207	8.27539	8.50105	9.57855	8.7777	9.18397	9.54142	8.89896	9.09672	9.34941	9.63694	8.76895	9.29551	9.02202	8.60258	8.91533	8.58885	8.66952	9.022	8.78183	8.64283	8.82136	8.22759	8.6918	8.59015	9.61201	8.81015	9.88341	8.88071	8.73491	8.98131	9.09708	9.21522	9.18858	8.64203	9.34261	8.80159	9.46125	8.53138	8.7393	9.17611	9.11219
8024120	6.72627	6.51457	6.66283	6.33477	6.39055	6.57842	6.37151	6.41404	6.27695	6.9859	6.84112	6.58794	6.60447	6.7344	6.44332	7.03614	6.83176	6.7741	6.66478	6.54395	6.27439	6.78001	6.62838	6.45034	6.38495	6.66747	6.64096	7.05179	6.727	6.67443	6.54819	6.84117	7.60287	6.60262	6.86098	6.57483	6.78345	6.86649	6.18733	6.75455	6.95781	6.97991	7.00853	7.37729	7.26197	7.06096	6.85008	6.74515	7.01158
8024170	7.24216	7.14495	7.28968	7.05338	7.28002	7.38503	6.99283	7.5007	7.11669	7.50366	8.07962	7.40453	7.49776	7.55437	7.02241	7.60613	7.6452	7.52792	6.85713	7.07781	7.13541	7.41513	7.34281	7.26863	7.23003	7.35076	7.32773	7.50266	7.3582	7.30243	7.39118	7.62291	8.07222	7.39638	7.23993	6.4444	7.51836	7.4656	6.87404	7.22779	7.15621	7.49178	7.75103	7.96875	7.53549	7.68572	7.41713	7.66037	7.31363
8024194	11.6996	11.6536	11.5109	11.6153	11.8953	11.5569	11.6369	11.3688	11.7145	11.9186	11.8255	11.6025	11.4924	11.7255	12.1132	11.731	11.4821	11.3901	11.76	11.523	12.0855	11.6794	11.5886	11.5866	11.8381	11.4429	11.4246	11.1842	11.3921	11.0872	11.7949	11.5977	11.2082	11.51	10.2716	11.1365	11.6939	11.0508	11.488	11.384	11.7324	11.5925	11.403	11.4068	11.8385	11.796	11.8892	11.4225	11.6245
8024204	7.50908	7.55332	7.41782	7.53751	7.45556	7.62635	7.63616	8.10627	7.7673	7.90319	7.73271	7.82261	7.65598	7.56581	7.67551	7.72042	8.04329	7.57924	7.57481	7.37404	7.68847	7.78301	7.69223	7.54086	7.72061	7.81732	7.34075	7.86916	7.60738	7.55687	7.55359	7.67517	8.05674	7.67208	7.01694	7.50035	7.73541	7.87188	7.59295	7.3711	7.52527	7.8924	7.59829	7.92505	7.60329	7.95879	7.83078	7.67932	7.88299
8024219	9.22706	9.17964	9.17136	9.10014	9.21302	8.86305	8.65549	8.95452	9.50219	9.69203	9.48004	9.84608	9.5212	9.4086	9.3137	9.66773	8.92821	9.55356	9.4761	9.09713	9.63434	9.71461	9.41793	9.5539	9.31734	9.5996	8.70346	8.79227	8.88277	9.33637	9.44693	9.63624	9.14151	9.65795	8.71815	9.63481	9.56467	9.37811	9.08771	9.48412	9.60621	9.46758	9.21371	9.49468	9.94163	9.52592	9.27561	9.26758	9.35421
8024228	7.96227	8.07871	8.25678	7.86349	8.23063	7.98229	8.21344	8.47141	8.28066	8.39523	8.79934	8.36658	8.26916	8.52772	8.63886	8.25732	8.29977	8.67832	8.0606	8.35382	8.77143	8.51309	8.43709	8.42215	8.28607	8.7709	8.45421	8.50158	8.27986	8.4346	8.70655	8.32757	8.85592	8.54545	8.77651	9.31561	8.81485	9.17513	8.41687	8.35079	8.49461	8.77416	8.62924	8.47571	8.3507	8.43392	8.60531	8.59372	8.72514
8024238	10.0038	10.2855	10.2701	10.2378	10.33	10.414	10.4185	10.4259	9.8823	9.86208	9.45991	9.55088	9.60353	9.85739	9.90194	10.0703	10.3012	10.1055	9.77529	10.2504	9.96162	9.63463	9.7481	10.0544	9.72243	9.89712	9.32623	10.1761	10.2432	9.60888	9.82612	9.71776	9.70029	9.9078	9.04646	10.7966	9.76456	9.69252	8.56667	9.63058	9.80668	10.1225	10.438	9.77721	9.77903	10.1939	10.0914	10.0604	9.80143
8024246	8.55557	8.64707	8.67386	8.60583	8.58292	8.65189	9.02262	8.75789	8.59663	9.11584	9.07571	9.03444	8.66885	8.55326	8.75057	8.81641	8.45487	8.51721	8.71029	8.30483	8.67313	8.99874	8.82389	8.66274	8.53391	8.79342	8.33062	8.66849	8.57605	8.73758	8.95412	8.66737	9.0078	8.85493	8.38246	8.47093	8.67425	8.70047	8.64198	8.52538	8.89796	9.10404	8.65575	9.2272	9.57242	9.07695	8.78776	8.88398	8.93111
8024250	7.81481	7.76849	8.13625	8.03283	7.98608	7.88529	7.70005	8.33625	8.08114	8.361	8.32264	8.13871	8.01408	8.16809	8.28539	7.75232	8.10478	7.93153	8.24414	7.79707	7.89968	8.38009	8.27756	7.84591	7.97154	8.20378	7.75315	8.37096	8.18837	8.12628	8.57017	8.02232	8.28913	8.21697	8.04575	7.85292	8.01897	8.45476	7.86664	7.80799	8.13033	8.33098	8.18351	8.47569	8.40824	8.48454	8.2929	8.06717	8.2735
8024255	7.90359	8.40513	8.30423	8.41826	8.20554	8.05191	8.01569	8.41557	8.17187	8.15272	7.21061	8.01184	8.15166	7.65021	7.80814	8.19502	8.63526	7.90584	7.84803	7.94833	8.03183	7.95464	8.13965	8.05523	8.21855	7.91911	7.05228	8.1815	7.87914	8.02968	7.51218	7.96616	7.58279	8.28608	7.50379	7.94476	8.19743	7.63022	7.16559	7.62843	7.8687	8.00084	8.02639	7.99204	7.9089	8.32168	7.7095	8.05206	7.51979
8024273	8.24346	8.38652	8.23946	8.26543	8.18656	8.13645	7.90708	8.40158	8.43812	8.68891	8.54119	8.68418	8.28573	8.51036	8.7949	8.46995	8.44462	8.28175	8.45282	8.0193	8.38373	8.55241	8.47857	8.39996	8.14691	8.42322	7.73038	8.28755	8.19628	8.30855	8.17074	8.49914	8.0827	8.38541	7.57139	7.76704	8.16168	8.53111	8.0326	8.34004	8.41825	8.55345	8.09014	8.61402	8.63046	8.64491	8.47327	8.37112	8.2399
8024282	8.10865	8.10649	8.12362	8.14288	8.16705	8.03678	8.39813	8.68295	8.25302	8.27933	8.23038	8.01771	8.14101	7.91429	8.20686	8.2646	8.5653	8.10761	8.11963	8.09801	8.43371	8.08508	8.25957	8.12892	8.19573	8.12147	7.96511	8.32719	8.22306	8.16682	8.11297	8.18546	8.59348	8.18435	8.23684	8.60462	8.21023	8.2137	8.41412	8.00699	8.26587	8.0784	8.03021	8.20705	8.33111	8.46395	8.21267	8.32423	8.59041
8024299	10.3732	10.1612	10.1726	10.2732	10.3181	10.3501	10.6762	9.86841	10.7438	10.7052	10.8599	10.6549	10.618	10.8815	10.855	10.514	10.2485	10.7644	10.3042	10.7123	10.4225	10.504	10.6002	10.4831	10.426	10.4918	10.0241	9.91784	10.3108	10.3996	10.851	10.4558	10.8828	10.5645	10.1471	11.5882	10.5731	10.6091	10.5192	10.5815	10.8075	10.4095	10.8704	10.4271	10.9703	10.6246	10.4468	10.662	10.7651
8024304	5.83518	5.88838	6.01284	5.59627	5.76173	5.90334	5.78078	5.79107	5.63146	5.92397	6.07837	5.71088	5.65069	5.51265	5.5748	5.77626	5.93609	5.61082	5.62326	5.58851	5.83307	5.69634	5.95403	5.57563	5.81809	5.77847	5.46665	6.02048	5.75391	5.81038	5.68647	5.59035	6.43986	5.80169	5.66988	5.70001	5.77748	5.81123	5.62534	5.51646	5.71461	6.15101	6.17283	6.22462	6.51707	6.08804	5.90143	5.783	6.25989
8024306	6.41191	6.29614	6.41369	6.13886	6.48152	6.19917	6.27557	5.98186	5.858	6.82361	6.63216	6.38299	6.11404	6.16232	6.05827	6.44782	5.79511	6.156	6.30558	6.21691	5.88011	6.65032	6.63285	6.17483	6.34916	6.54218	6.12734	6.46212	6.38925	6.52957	6.5501	6.49372	7.10163	6.47201	6.24681	6.00982	6.27168	6.43612	6.25146	6.27431	6.35165	6.7692	6.24601	7.02222	6.72211	6.64506	6.5699	6.72067	6.70358
8024323	10.3294	10.4929	10.4031	10.8147	10.456	10.3407	8.81837	10.4159	10.7989	10.7115	10.0757	10.8629	10.5243	10.383	10.8389	10.4883	10.2732	10.508	11.2741	10.1288	10.4365	10.6955	10.5062	10.5563	10.3227	10.7703	9.92632	10.5894	10.8494	10.8686	10.3445	10.8005	8.36903	10.7526	8.57669	8.22151	10.5632	10.5778	10.3073	10.6162	10.6824	10.5635	9.64058	10.8178	10.013	10.7428	10.144	10.4384	7.90589
8024331	6.28669	6.51453	6.41441	6.11326	6.25867	6.20528	6.19151	6.46701	6.12913	6.71791	6.46734	6.33821	6.09755	6.14484	6.19694	6.18671	6.46063	6.19755	6.07991	6.03448	6.28878	6.46105	6.26074	6.15338	6.22478	6.31041	6.05033	6.32842	6.08763	6.32221	6.42386	6.16558	6.82891	6.27354	6.10235	6.14895	6.23741	6.22018	5.98615	6.11194	6.27266	6.53647	6.54933	6.81837	6.73108	6.66664	6.63038	6.32699	6.73408
8024347	6.98631	6.92855	6.80631	6.93654	6.92704	6.84148	7.194	7.52622	7.21891	7.50155	7.12287	7.35746	7.09561	7.15253	7.15571	7.31292	7.37474	7.23112	7.29451	6.95873	7.22759	7.25207	7.28193	7.13586	6.87733	7.21161	7.04067	7.32963	6.95808	7.14278	7.28901	7.05399	7.38204	7.1648	7.11027	7.41902	7.18153	7.35897	7.39506	7.07325	7.29535	7.02841	7.15455	7.31376	7.33702	7.29855	7.12242	7.23601	7.53293
8024356	6.91946	6.74753	7.0336	6.85187	6.71553	6.68787	6.73117	7.38362	7.09122	7.50856	7.31752	7.21569	6.91166	7.12368	7.0147	7.29159	7.51786	6.86822	6.93305	6.75011	6.84785	7.18403	7.17622	6.89135	6.90677	7.08757	6.89732	7.35011	6.70932	7.10426	7.30069	6.99883	7.65021	7.04586	7.04013	6.78555	7.01119	7.33454	7.01594	7.08969	6.9126	7.25819	7.12281	7.33833	7.54023	7.32369	7.01881	6.93457	7.47396
8024358	8.43093	8.27085	8.31779	8.5083	8.55711	8.70246	8.87991	8.78705	8.80151	8.62259	8.70314	8.51787	8.54086	8.582	8.82094	8.56208	8.6831	8.91044	8.71205	8.55325	8.43125	8.35368	8.40131	8.51092	8.47551	8.39019	8.39581	8.65638	8.67032	8.34903	8.63229	8.52618	8.58487	8.38617	8.48359	8.80566	8.65346	8.63438	8.30626	8.43585	8.63919	8.42853	8.46563	8.44082	8.65469	8.73633	8.73911	8.6874	8.49683
8024373	6.78072	6.50829	7.02126	6.61977	6.81756	6.53233	6.50736	6.33327	6.30475	7.03963	6.72942	6.60148	6.32168	6.40475	6.4026	6.63049	6.45358	6.56849	6.49326	6.34806	6.18053	6.84405	6.66911	6.32574	6.56002	6.84305	6.47044	6.51266	6.58659	6.60866	6.63426	6.38917	7.43945	6.61086	6.65228	6.64695	6.71312	6.64026	6.41759	6.46119	6.47627	6.85426	6.83073	7.24313	7.28341	7.11834	7.01178	6.58461	7.17089
8024391	7.81896	7.87343	7.69849	7.68011	7.63689	7.83857	7.86256	8.69258	8.05855	8.01246	7.73087	7.7687	7.88791	7.57987	8.06223	8.1908	8.8214	8.01414	7.92411	7.69621	8.22685	8.10098	8.01935	7.77771	7.77353	7.75819	8.2524	8.09795	7.67601	7.9657	8.16401	8.01017	8.18203	7.84783	7.99328	8.62346	8.00358	7.93342	7.75846	7.87543	7.867	7.83336	7.96465	7.66508	8.04693	8.15269	7.99711	7.85711	8.15805
8024420	8.10684	8.10694	8.18522	8.27649	8.21362	8.29194	8.58485	8.82979	8.21859	8.78748	9.09003	8.30601	8.3781	8.44703	8.4952	8.53894	8.76548	8.57676	8.51996	8.48388	8.74409	8.42453	8.5576	8.3128	8.28983	8.37492	8.39239	8.38819	8.27968	8.32022	8.3781	8.4049	8.98629	8.35601	8.47609	9.06176	8.43576	8.38907	8.44549	8.34702	8.30702	8.49991	8.77887	8.79688	8.54678	8.59867	8.55138	8.53563	9.0043
8024429	7.39415	7.6032	7.76334	7.31376	7.45325	7.27162	7.42488	7.47403	7.10929	8.05689	7.90667	7.47114	7.35802	7.5731	7.29812	7.60746	7.71226	7.40188	7.36524	7.36828	7.29228	7.71924	7.82973	7.39517	7.53194	7.60277	7.43593	7.74967	7.62333	7.56934	7.55278	7.43163	8.25059	7.66733	7.48988	7.3427	7.49909	7.55819	7.34958	7.48973	7.53522	8.03958	7.92325	8.54894	8.34911	8.12166	7.98881	7.85206	8.23759
8024436	11.4849	11.4803	11.2989	11.2734	11.5292	11.2998	11.5552	11.0459	12.0031	11.8431	12.0837	12.0258	11.8059	11.9516	12.0564	11.6779	11.4269	11.8942	11.7187	11.8768	12.304	11.6716	11.6994	11.6297	11.8222	11.7388	11.9595	11.362	11.5323	11.4949	11.7072	11.5726	11.6901	11.951	12.0604	11.5229	11.8841	11.6958	11.595	11.8665	11.8828	11.5649	11.8448	11.7634	11.9494	11.388	11.6071	11.9054	11.4009
8024444	6.90297	6.83258	7.18932	6.33266	6.92767	6.68673	6.55398	6.62529	6.64073	7.40041	6.62437	6.59318	6.69395	6.50322	6.33937	6.78864	7.06281	6.36974	6.66607	6.47362	6.63925	6.74067	6.65579	6.41599	6.67668	6.9058	6.46592	6.96782	6.68697	6.62423	6.73093	6.52929	6.95243	6.76538	6.3905	6.51931	6.80773	6.63761	6.31979	6.71438	6.59602	7.10322	7.03915	6.99638	6.86102	7.15316	6.53894	6.78548	6.75179
8024446	8.04611	7.75239	8.00832	7.93916	7.94969	8.09034	8.13269	8.28755	7.99506	7.8281	8.07111	8.04066	8.00486	7.6831	8.16016	8.43072	8.33433	7.98728	8.01785	8.02341	7.93555	8.00651	8.06294	7.97879	7.86138	8.22777	8.16436	7.97795	7.77759	7.80648	8.03675	8.06168	8.36763	7.99774	7.96889	8.34794	8.09436	8.04216	7.67615	7.89428	8.04989	8.56108	7.91715	8.32017	8.16894	8.28505	8.3094	7.93093	8.45429
8024467	7.23259	7.04131	7.76008	7.27088	7.44403	7.51802	6.7578	7.46427	7.49125	7.3224	7.49557	6.4518	6.37665	6.66225	6.83496	7.56472	7.79171	6.95425	7.75847	6.48314	6.7163	6.97665	7.0338	6.83466	7.3564	6.54229	7.11567	6.97665	6.83667	6.66832	6.74881	6.63995	7.06247	6.57515	6.39348	6.19328	7.19537	6.45903	6.18636	6.74262	6.66365	7.0953	6.90028	7.2194	7.14224	7.43432	6.95934	6.80517	6.81472
8024485	7.52731	7.98431	7.57494	7.34312	7.59747	7.77723	7.38219	8.07322	7.54866	8.07062	8.25904	8.07692	7.78381	8.07532	7.93912	7.86663	7.94146	7.82935	7.10335	7.18269	7.1304	8.07582	7.96967	7.64565	7.81617	8.02141	7.73719	8.32345	7.70601	7.782	7.46814	7.41387	8.05704	7.79251	7.48965	7.01989	7.75236	8.8383	7.10811	7.46667	7.70112	7.9658	7.77374	8.10302	7.67038	8.10593	7.8747	7.98189	7.60893
8024494	4.00165	4.0075	3.96403	4.158	4.36314	4.04065	4.00581	4.09108	4.25754	3.98288	4.06085	4.11283	4.1469	4.06516	4.11219	4.29179	4.22154	3.9502	4.01503	3.97143	4.35569	4.14967	4.01238	4.03599	4.23595	4.15609	3.89832	4.12126	3.94331	3.99234	4.02085	4.17752	4.34248	4.11838	4.0513	4.15317	3.95128	4.06771	3.99439	4.04107	4.07981	4.48063	4.07054	4.49681	4.51778	4.12676	4.18523	4.11992	4.49008
8024497	7.11774	7.14332	7.39554	7.1985	7.0466	6.94678	6.76987	7.44197	7.3957	7.06019	6.85678	6.90195	6.77596	6.88317	7.29107	6.84314	7.0054	6.67987	6.84575	6.654	7.3166	7.13955	6.95282	6.99303	6.7727	6.38707	6.29494	6.73968	6.73749	6.56389	7.29725	6.66342	7.08391	6.56684	6.3958	7.15192	6.76066	6.475	6.45202	6.61685	7.09935	6.78873	6.65496	7.15599	7.39022	7.29675	7.14595	6.67344	7.00779
8024511	6.02884	6.10897	6.03974	6.23953	6.19209	5.82476	5.86936	6.28408	6.01783	6.68904	5.83236	6.16302	6.07604	6.14985	6.0874	6.19359	6.37973	6.09937	6.14773	6.02927	6.29982	6.15234	6.15416	6.03002	6.11375	6.31615	5.40957	5.94316	5.86994	6.12891	6.02254	5.95349	6.18179	5.76072	5.68978	6.23703	5.927	5.99984	5.69932	5.76555	5.9605	6.15496	5.96725	6.46325	6.24963	6.26116	6.28766	6.07465	6.24756
8024518	7.13645	6.48625	6.41485	6.47375	6.80967	6.92097	7.5718	6.46499	6.90767	6.46262	6.67597	6.24732	6.57832	6.66788	6.91824	6.74176	6.97716	6.63545	6.95769	6.728	6.82137	6.57281	6.56653	6.69971	6.82937	6.57904	6.51843	6.49587	6.82666	6.65727	7.0412	6.48331	6.27089	6.49543	6.10658	7.93377	6.46019	6.75762	6.90869	6.62955	6.63151	6.78295	6.90972	6.03718	6.07617	6.44024	6.34753	6.78753	6.13647
8024527	4.93537	4.76735	4.80898	4.7412	4.80672	4.85907	4.76378	4.77286	4.64863	5.12638	5.0624	4.82744	4.65845	4.52861	4.78098	4.80573	4.89158	4.60264	4.64575	4.53989	4.7402	4.83706	4.9113	4.76932	4.78425	4.76054	4.78329	4.87285	4.71944	4.7917	4.93498	4.75294	5.14811	4.84307	4.83338	4.79796	4.79968	4.8791	5.19536	4.63461	4.64483	4.92798	4.8747	5.0855	5.05784	5.03684	5.24806	4.95249	5.17485
8024532	6.8876	7.04547	6.67392	6.68411	7.19827	7.11266	7.29491	7.0002	7.22687	7.04727	7.19399	7.12828	7.03763	7.00522	7.52884	7.05641	6.66123	7.08594	7.27068	7.0718	7.13772	6.83442	6.99994	6.93103	7.12906	7.52861	6.65826	6.82706	7.00445	7.14553	6.83633	6.77768	7.11231	7.2202	7.20554	7.9642	7.12696	6.9773	6.79249	6.94264	6.4432	7.24161	7.38775	7.05448	7.35071	7.14928	6.52461	7.10058	6.92193
8024537	5.61073	5.75409	5.96863	5.40648	5.59149	5.27306	5.38506	5.5962	5.54025	5.91657	6.03275	5.13597	4.92048	5.75598	5.4642	5.00245	5.77523	5.11367	5.45963	5.2795	5.2955	5.48694	5.51019	5.16792	5.7385	5.6114	5.46278	5.70971	5.64174	5.54878	5.56549	5.36857	6.23422	5.28041	5.57492	5.43244	5.21349	5.52682	5.07953	5.33252	5.70479	6.01154	5.69525	6.32602	6.0761	5.91394	5.87475	5.56216	6.24637
8024557	9.0487	9.10328	8.93728	9.0428	9.11478	9.03744	9.09575	8.97102	9.14486	9.36598	8.95372	9.37176	9.11983	9.01997	9.44302	9.03748	8.86256	9.33019	9.55281	9.38551	9.1782	8.91064	9.07524	8.94858	8.84854	8.99996	8.75554	8.9755	9.27307	9.33008	9.19963	9.02963	8.74705	9.08224	9.31489	9.50691	9.2878	9.19008	9.04429	9.02717	9.19906	9.28286	9.1072	9.35053	8.66478	9.13679	9.26298	9.20854	9.0099
8024566	8.46009	8.5866	8.44048	8.46722	8.47201	8.43365	8.6866	8.9793	8.815	8.62566	8.45032	8.9864	8.73268	8.81318	9.00649	8.82342	8.84869	8.97286	9.11861	8.85589	8.73663	8.55872	8.52925	8.7262	8.46309	8.63483	8.61449	8.64577	8.63045	8.63782	8.58188	8.64984	8.22607	8.44633	8.79992	8.91556	8.72069	8.84689	8.61242	8.47226	8.54265	8.65147	8.63009	8.72414	8.44737	8.74537	8.82383	8.61678	8.57291
8024572	6.30059	6.18927	6.37762	6.23334	6.3187	6.62301	6.52526	6.34523	6.71828	6.60201	7.28628	6.53576	6.36093	6.93634	6.22371	6.32598	6.44094	7.08112	5.94267	6.49099	6.93928	6.72243	6.95508	6.62407	6.74302	6.57822	8.34356	6.7335	6.65008	6.95635	6.93974	6.5792	7.1581	6.72372	7.12494	6.06262	7.0599	7.40918	6.26953	6.6635	6.99729	6.77697	6.87494	7.00576	6.98709	6.97185	6.60366	7.15712	6.7927
8024582	5.82049	5.81481	6.04075	5.5846	5.8668	6.00565	5.89878	5.87435	5.62446	5.95383	6.08705	6.05871	5.75325	6.01647	5.79525	6.32699	6.57404	5.82642	5.63096	5.73815	5.85449	5.77781	6.19834	5.51209	5.90443	6.02954	5.7566	6.02482	5.95793	5.81035	6.03889	5.71407	6.85982	5.90517	5.55834	5.41001	6.00045	5.85322	5.46507	5.94681	5.70635	6.09122	6.07957	6.43971	6.47591	6.25456	6.07233	6.45618	6.29723
8024584	8.20721	8.17643	8.11598	8.21651	7.949	8.30134	8.50623	8.26656	8.41745	8.48372	8.58866	8.37924	8.15703	7.98794	8.4707	8.25425	8.39136	8.20131	8.48805	7.85287	8.70785	8.23679	8.26311	8.14879	8.16425	8.17878	7.95661	8.51047	8.3407	8.10077	8.31144	8.16323	8.41199	8.05793	7.7145	8.07672	8.24613	8.40384	8.10802	8.14613	8.52958	7.95966	7.89435	8.32176	8.66464	8.48247	8.46184	8.2102	8.52413
8024605	6.55481	6.45589	6.51186	6.37656	6.70704	6.23304	6.42475	6.59276	6.74228	6.96428	6.923	6.67456	6.31706	6.55979	6.49532	6.73225	6.47744	6.4686	6.24575	6.47697	6.24155	6.71732	6.67341	6.3422	6.46056	6.70878	6.60363	6.56986	6.21078	6.49563	6.55627	6.39908	7.21648	6.7665	6.4746	6.34799	6.43754	6.64527	6.57863	6.50895	6.39848	6.91937	6.96828	7.43703	7.41297	6.97899	6.8274	6.62721	7.36001
8024623	10.0815	10.1804	10.374	10.3749	10.2521	10.1499	9.94858	10.1868	10.2514	10.5144	10.0243	10.4316	10.3894	10.0653	10.3399	10.3904	10.1639	10.1818	10.4332	10.1438	10.7084	10.0783	10.1415	10.2071	10.1073	10.5829	9.49172	10.1627	10.085	10.1932	10.0811	10.2212	9.621	10.2256	9.68814	9.91461	10.4153	10.317	9.32508	10.056	10.3464	10.5024	9.86954	10.267	10.132	10.4037	10.202	10.213	10.0429
8024637	8.1651	8.19824	8.27523	8.28595	8.27387	8.35718	7.82025	8.7537	8.30627	8.42597	8.26689	8.03748	7.93216	8.31786	7.79205	8.06413	7.90427	8.18823	8.19293	8.01594	7.78838	8.17632	8.17371	8.33813	7.94929	8.21277	7.85638	8.28655	8.11542	7.98922	7.9267	8.30618	8.2562	8.07425	7.6571	8.29782	8.10197	8.1393	7.59206	8.03107	8.17355	8.41723	7.98926	8.51706	7.96296	8.60885	8.26977	8.21327	8.25428
8024655	7.53624	7.67142	7.73644	7.62736	7.56614	7.56696	7.19276	7.67252	7.33623	8.23276	7.52844	7.62029	7.15599	7.15643	7.27302	7.73983	7.55244	7.30661	7.50338	7.19217	7.08362	7.84518	7.71064	7.60234	7.46612	7.5654	7.06097	7.72602	7.40375	7.57704	7.53471	7.42788	8.35739	7.38178	7.14361	7.12412	7.3641	7.63815	7.03569	7.35355	7.34174	7.74009	7.96563	8.19708	8.2888	8.19841	8.04375	7.46797	7.94936
8024660	8.88551	8.93106	8.96482	8.913	8.95763	9.02355	9.15386	8.77104	9.01148	8.99668	9.03452	8.9987	8.89224	8.71013	8.92175	8.8984	9.01266	8.94319	8.90947	8.79695	8.97819	8.72724	8.83443	8.7981	8.81533	8.65937	8.66863	8.95912	9.00284	8.70904	8.83037	8.85533	8.97089	8.70768	8.58549	8.97649	8.90918	8.91814	8.72009	8.74756	8.96888	8.99148	8.89206	9.11482	9.04244	9.08105	9.23189	8.91436	9.02567
8024676	7.07015	6.87552	6.92233	6.95196	7.15236	6.77869	6.75738	7.28025	7.24515	6.9952	7.15926	7.25128	6.96184	7.13987	7.26095	6.81418	6.55122	7.03208	6.75223	7.4239	7.32586	7.13817	6.81607	7.47918	7.1354	7.38307	7.67093	7.01917	7.06212	7.16531	7.45375	7.46543	7.30018	7.31651	6.99267	7.15125	7.25103	7.04381	7.04827	7.46138	7.55919	6.89369	7.77121	7.41852	7.50388	7.34262	7.73398	7.11661	7.33095
8024682	5.94528	5.92814	5.93505	5.9493	5.94076	6.05687	6.02366	6.20955	5.8178	6.17176	6.26379	5.99229	5.75453	6.00418	5.87224	6.37713	6.13771	5.69498	6.00083	5.82656	6.03426	6.18661	6.06754	5.89237	6.05029	6.07789	5.8801	6.13891	5.8302	5.9487	6.17942	5.99196	6.38987	6.03175	5.7022	5.60599	5.90902	6.02763	5.78392	5.86157	5.88377	6.19231	6.21995	6.14145	6.74063	6.11678	6.19985	5.96044	6.45105
8024687	7.59119	8.04014	7.91324	7.81607	7.60593	7.60003	6.59757	7.82203	8.08602	7.93538	7.60767	7.67408	7.36579	7.80539	6.71233	7.59679	6.79565	8.22643	6.90596	7.87013	6.76135	7.86334	7.70743	7.68547	7.71243	7.64115	7.0175	8.01329	7.70368	7.88585	7.24634	7.83268	8.18743	7.70592	8.21138	9.21396	7.56497	8.07987	6.57296	7.70599	7.34407	7.98838	7.49871	8.03681	7.45522	7.65446	7.45508	7.72001	7.38922
8024708	6.52476	6.33251	6.66824	6.55202	6.47097	6.25824	6.4402	7.12798	6.64041	7.00466	6.91569	6.78466	6.42308	6.83018	6.61678	6.95694	6.99567	6.60942	6.2708	6.20375	6.59124	6.86777	6.64014	6.19811	6.55364	6.33547	6.10537	6.71154	6.37553	6.52119	6.39718	6.45048	6.66028	6.36087	5.90525	6.06656	6.46162	6.41063	6.04946	6.39239	6.38256	6.38516	6.65329	6.74058	7.19937	6.44317	6.6227	6.53239	6.59441
8024712	6.23279	6.3025	6.39427	5.91071	6.33172	5.88637	6.15627	5.80793	5.84285	6.54719	6.37102	6.26568	6.02307	5.90756	6.02762	6.11117	6.13516	5.75672	5.98836	5.71084	5.75053	6.22461	5.95351	5.92022	5.96824	6.15543	5.94359	6.34416	6.0115	6.03461	6.01724	5.95783	6.81435	5.98105	5.86356	5.66897	5.89462	6.03418	5.84604	5.86927	6.02972	6.42586	6.18894	6.68503	6.83692	6.64151	6.30779	6.24717	6.69647
8024728	7.18549	7.03334	7.4533	6.8207	7.03411	6.78011	6.95233	6.46688	6.20421	7.29792	7.11519	6.77507	6.55085	6.61862	6.58594	6.60152	6.00878	6.66225	6.68526	6.56097	5.97752	6.86935	7.00345	6.61316	6.70444	6.95227	6.63901	7.20664	6.72536	6.88518	6.80319	6.54781	7.71028	6.86198	6.76937	6.50561	6.82425	6.6974	6.65071	6.81479	7.14528	7.33555	7.02519	7.36556	6.90048	7.28161	6.96814	7.00674	7.22535
[truncated: 16,353 more rows]
[truncated: 76 more columns]
