# Supplementary material for: Increased CDCA2 Level Was Related to Poor Prognosis in Hepatocellular Carcinoma and Associated With Up-Regulation of Immune Checkpoints
Source: Front Med (Lausanne). 2022 Mar 7;8:773724. doi: 10.3389/fmed.2021.773724 (PMC8964461; doi:10.3389/fmed.2021.773724)
Supplement: Supplementary file 11 [file Table_9.XLSX]

## Sheet: Sheet1
!Series_title	Microarray expression data for tumor and adjacent non-tumor tissues from hepatocellular carcinoma patients
!Series_geo_accession	GSE76427
!Series_status	Public on May 26 2017
!Series_submission_date	Dec 30 2015
!Series_last_update_date	Aug 13 2018
!Series_pubmed_id	29117471
!Series_summary	Here we aimed to develop a new molecular prognostic stratification system for hepatocellular carcinoma (HCC) patients after liver resection based on common prognostic factors for primary tumors (PTs) and adjacent non-tumor tissues (ANTTs). We studied global mRNA expression profiles from 115 PT tissue samples and 52 ANTT samples derived from 115 HCC patients. Methods for the study included gene ex…
!Series_overall_design	One hundred sixty-seven total RNA samples from hepatocellular carcinoma tumors and adjacent non-tumor liver tissue samples have been obtained with informed consent from patients who underwent radical resection between the years 2000 and 2013 in Singapore General Hospital and collected at the National Cancer Centre of Singapore (NCCS)/SingHealth Tissue Repository. Linked clinical and histo-patholo…
!Series_type	Expression profiling by array
!Series_contributor	Oleg,V,Grinchuk
!Series_contributor	Surya,P,Yenamandra
!Series_contributor	Vladimir,A,Kuznetsov
!Series_sample_id	GSM2011285 GSM2011286 GSM2011287 GSM2011288 GSM2011289 GSM2011290 GSM2011291 GSM2011292 GSM2011293 GSM2011294 GSM2011295 GSM2011296 GSM2011297 GSM2011298 GSM2011299 GSM2011300 GSM2011301 GSM2011302 GSM2011303 GSM2011304 GSM2011305 GSM2011306 GSM2011307 GSM2011308 GSM2011309 GSM2011310 GSM2011311 GSM2011312 GSM2011313 GSM2011314 GSM2011315 GSM2011316 GSM2011317 GSM2011318 GSM2011319 GSM2011320 GSM…
!Series_contact_name	Surya Pavan,,Yenamandra
!Series_contact_email	suryay@bii.a-star.edu.sg
!Series_contact_institute	Bioinformatics Institute
!Series_contact_address	30, Biopolis street, #07-01 Matrix
!Series_contact_city	Singapore
!Series_contact_zip/postal_code	138671
!Series_contact_country	Singapore
!Series_supplementary_file	ftp://ftp.ncbi.nlm.nih.gov/geo/series/GSE76nnn/GSE76427/suppl/GSE76427_RAW.tar
!Series_supplementary_file	ftp://ftp.ncbi.nlm.nih.gov/geo/series/GSE76nnn/GSE76427/suppl/GSE76427_non-normalized.txt.gz
!Series_platform_id	GPL10558
!Series_platform_taxid	9606
!Series_sample_taxid	9606
!Series_relation	BioProject: https://www.ncbi.nlm.nih.gov/bioproject/PRJNA307262
!Sample_title	Primary HCC tumor tissue, 19	Primary HCC tumor tissue, 62	Primary HCC tumor tissue, 21	Primary HCC tumor tissue, 63	Primary HCC tumor tissue, 46	Primary HCC tumor tissue, 60	Primary HCC tumor tissue, 8	Primary HCC tumor tissue, 66	Primary HCC tumor tissue, 17	Primary HCC tumor tissue, 58	Primary HCC tumor tissue, 61	Primary HCC tumor tissue, 24	Primary HCC tumor tissue, 25	Primary HCC tumor tissue, 54	Primary HCC tumor tissue, 83	Primary HCC tumor tissue, 88	Primary HCC tumor tissue, 85	Primary HCC tumor tissue, 18	Primary HCC tumor tissue, 73	Primary HCC tumor tissue, 40	Primary HCC tumor tissue, 53	Primary HCC tumor tissue, 78	Primary HCC tumor tissue, 16	Primary HCC tumor tissue, 97	Primary HCC tumor tissue, 41	Primary HCC tumor tissue, 57	Primary HCC tumor tissue, 99	Primary HCC tumor tissue, 101	Primary HCC tumor tissue, 76	Primary HCC tumor tissue, 98	Primary HCC tumor tissue, 6	Primary HCC tumor tissue, 26	Primary HCC tumor tissue, 3	Primary HCC tumor tissue, 34	Primary HCC tumor tissue, 72	Primary HCC tumor tissue, 31	Primary HCC tumor tissue, 22	Primary HCC tumor tissue, 32	Primary HCC tumor tissue, 102	Primary HCC tumor tissue, 103	Primary HCC tumor tissue, 5	Primary HCC tumor tissue, 4	Primary HCC tumor tissue, 7	Primary HCC tumor tissue, 11	Primary HCC tumor tissue, 23	Primary HCC tumor tissue, 36	Primary HCC tumor tissue, 47	Primary HCC tumor tissue, 70	Primary HCC tumor tissue, 84
!Sample_geo_accession	GSM2011285	GSM2011286	GSM2011287	GSM2011288	GSM2011289	GSM2011290	GSM2011291	GSM2011292	GSM2011293	GSM2011294	GSM2011295	GSM2011296	GSM2011297	GSM2011298	GSM2011299	GSM2011300	GSM2011301	GSM2011302	GSM2011303	GSM2011304	GSM2011305	GSM2011306	GSM2011307	GSM2011308	GSM2011309	GSM2011310	GSM2011311	GSM2011312	GSM2011313	GSM2011314	GSM2011315	GSM2011316	GSM2011317	GSM2011318	GSM2011319	GSM2011320	GSM2011321	GSM2011322	GSM2011323	GSM2011324	GSM2011325	GSM2011326	GSM2011327	GSM2011328	GSM2011329	GSM2011330	GSM2011331	GSM2011332	GSM2011333
!Sample_status	Public on May 26 2017	Public on May 26 2017	Public on May 26 2017	Public on May 26 2017	Public on May 26 2017	Public on May 26 2017	Public on May 26 2017	Public on May 26 2017	Public on May 26 2017	Public on May 26 2017	Public on May 26 2017	Public on May 26 2017	Public on May 26 2017	Public on May 26 2017	Public on May 26 2017	Public on May 26 2017	Public on May 26 2017	Public on May 26 2017	Public on May 26 2017	Public on May 26 2017	Public on May 26 2017	Public on May 26 2017	Public on May 26 2017	Public on May 26 2017	Public on May 26 2017	Public on May 26 2017	Public on May 26 2017	Public on May 26 2017	Public on May 26 2017	Public on May 26 2017	Public on May 26 2017	Public on May 26 2017	Public on May 26 2017	Public on May 26 2017	Public on May 26 2017	Public on May 26 2017	Public on May 26 2017	Public on May 26 2017	Public on May 26 2017	Public on May 26 2017	Public on May 26 2017	Public on May 26 2017	Public on May 26 2017	Public on May 26 2017	Public on May 26 2017	Public on May 26 2017	Public on May 26 2017	Public on May 26 2017	Public on May 26 2017
!Sample_submission_date	Dec 30 2015	Dec 30 2015	Dec 30 2015	Dec 30 2015	Dec 30 2015	Dec 30 2015	Dec 30 2015	Dec 30 2015	Dec 30 2015	Dec 30 2015	Dec 30 2015	Dec 30 2015	Dec 30 2015	Dec 30 2015	Dec 30 2015	Dec 30 2015	Dec 30 2015	Dec 30 2015	Dec 30 2015	Dec 30 2015	Dec 30 2015	Dec 30 2015	Dec 30 2015	Dec 30 2015	Dec 30 2015	Dec 30 2015	Dec 30 2015	Dec 30 2015	Dec 30 2015	Dec 30 2015	Dec 30 2015	Dec 30 2015	Dec 30 2015	Dec 30 2015	Dec 30 2015	Dec 30 2015	Dec 30 2015	Dec 30 2015	Dec 30 2015	Dec 30 2015	Dec 30 2015	Dec 30 2015	Dec 30 2015	Dec 30 2015	Dec 30 2015	Dec 30 2015	Dec 30 2015	Dec 30 2015	Dec 30 2015
!Sample_last_update_date	May 26 2017	May 26 2017	May 26 2017	May 26 2017	May 26 2017	May 26 2017	May 26 2017	May 26 2017	May 26 2017	May 26 2017	May 26 2017	May 26 2017	May 26 2017	May 26 2017	May 26 2017	May 26 2017	May 26 2017	May 26 2017	May 26 2017	May 26 2017	May 26 2017	May 26 2017	May 26 2017	May 26 2017	May 26 2017	May 26 2017	May 26 2017	May 26 2017	May 26 2017	May 26 2017	May 26 2017	May 26 2017	May 26 2017	May 26 2017	May 26 2017	May 26 2017	May 26 2017	May 26 2017	May 26 2017	May 26 2017	May 26 2017	May 26 2017	May 26 2017	May 26 2017	May 26 2017	May 26 2017	May 26 2017	May 26 2017	May 26 2017
!Sample_type	RNA	RNA	RNA	RNA	RNA	RNA	RNA	RNA	RNA	RNA	RNA	RNA	RNA	RNA	RNA	RNA	RNA	RNA	RNA	RNA	RNA	RNA	RNA	RNA	RNA	RNA	RNA	RNA	RNA	RNA	RNA	RNA	RNA	RNA	RNA	RNA	RNA	RNA	RNA	RNA	RNA	RNA	RNA	RNA	RNA	RNA	RNA	RNA	RNA
!Sample_channel_count	1	1	1	1	1	1	1	1	1	1	1	1	1	1	1	1	1	1	1	1	1	1	1	1	1	1	1	1	1	1	1	1	1	1	1	1	1	1	1	1	1	1	1	1	1	1	1	1	1
!Sample_source_name_ch1	hepatocellular carcinoma tumor tissue	hepatocellular carcinoma tumor tissue	hepatocellular carcinoma tumor tissue	hepatocellular carcinoma tumor tissue	hepatocellular carcinoma tumor tissue	hepatocellular carcinoma tumor tissue	hepatocellular carcinoma tumor tissue	hepatocellular carcinoma tumor tissue	hepatocellular carcinoma tumor tissue	hepatocellular carcinoma tumor tissue	hepatocellular carcinoma tumor tissue	hepatocellular carcinoma tumor tissue	hepatocellular carcinoma tumor tissue	hepatocellular carcinoma tumor tissue	hepatocellular carcinoma tumor tissue	hepatocellular carcinoma tumor tissue	hepatocellular carcinoma tumor tissue	hepatocellular carcinoma tumor tissue	hepatocellular carcinoma tumor tissue	hepatocellular carcinoma tumor tissue	hepatocellular carcinoma tumor tissue	hepatocellular carcinoma tumor tissue	hepatocellular carcinoma tumor tissue	hepatocellular carcinoma tumor tissue	hepatocellular carcinoma tumor tissue	hepatocellular carcinoma tumor tissue	hepatocellular carcinoma tumor tissue	hepatocellular carcinoma tumor tissue	hepatocellular carcinoma tumor tissue	hepatocellular carcinoma tumor tissue	hepatocellular carcinoma tumor tissue	hepatocellular carcinoma tumor tissue	hepatocellular carcinoma tumor tissue	hepatocellular carcinoma tumor tissue	hepatocellular carcinoma tumor tissue	hepatocellular carcinoma tumor tissue	hepatocellular carcinoma tumor tissue	hepatocellular carcinoma tumor tissue	hepatocellular carcinoma tumor tissue	hepatocellular carcinoma tumor tissue	hepatocellular carcinoma tumor tissue	hepatocellular carcinoma tumor tissue	hepatocellular carcinoma tumor tissue	hepatocellular carcinoma tumor tissue	hepatocellular carcinoma tumor tissue	hepatocellular carcinoma tumor tissue	hepatocellular carcinoma tumor tissue	hepatocellular carcinoma tumor tissue	hepatocellular carcinoma tumor tissue
!Sample_organism_ch1	Homo sapiens	Homo sapiens	Homo sapiens	Homo sapiens	Homo sapiens	Homo sapiens	Homo sapiens	Homo sapiens	Homo sapiens	Homo sapiens	Homo sapiens	Homo sapiens	Homo sapiens	Homo sapiens	Homo sapiens	Homo sapiens	Homo sapiens	Homo sapiens	Homo sapiens	Homo sapiens	Homo sapiens	Homo sapiens	Homo sapiens	Homo sapiens	Homo sapiens	Homo sapiens	Homo sapiens	Homo sapiens	Homo sapiens	Homo sapiens	Homo sapiens	Homo sapiens	Homo sapiens	Homo sapiens	Homo sapiens	Homo sapiens	Homo sapiens	Homo sapiens	Homo sapiens	Homo sapiens	Homo sapiens	Homo sapiens	Homo sapiens	Homo sapiens	Homo sapiens	Homo sapiens	Homo sapiens	Homo sapiens	Homo sapiens
!Sample_characteristics_ch1	diagnosis: hepatocellular carcinoma (HCC)	diagnosis: hepatocellular carcinoma (HCC)	diagnosis: hepatocellular carcinoma (HCC)	diagnosis: hepatocellular carcinoma (HCC)	diagnosis: hepatocellular carcinoma (HCC)	diagnosis: hepatocellular carcinoma (HCC)	diagnosis: hepatocellular carcinoma (HCC)	diagnosis: hepatocellular carcinoma (HCC)	diagnosis: hepatocellular carcinoma (HCC)	diagnosis: hepatocellular carcinoma (HCC)	diagnosis: hepatocellular carcinoma (HCC)	diagnosis: hepatocellular carcinoma (HCC)	diagnosis: hepatocellular carcinoma (HCC)	diagnosis: hepatocellular carcinoma (HCC)	diagnosis: hepatocellular carcinoma (HCC)	diagnosis: hepatocellular carcinoma (HCC)	diagnosis: hepatocellular carcinoma (HCC)	diagnosis: hepatocellular carcinoma (HCC)	diagnosis: hepatocellular carcinoma (HCC)	diagnosis: hepatocellular carcinoma (HCC)	diagnosis: hepatocellular carcinoma (HCC)	diagnosis: hepatocellular carcinoma (HCC)	diagnosis: hepatocellular carcinoma (HCC)	diagnosis: hepatocellular carcinoma (HCC)	diagnosis: hepatocellular carcinoma (HCC)	diagnosis: hepatocellular carcinoma (HCC)	diagnosis: hepatocellular carcinoma (HCC)	diagnosis: hepatocellular carcinoma (HCC)	diagnosis: hepatocellular carcinoma (HCC)	diagnosis: hepatocellular carcinoma (HCC)	diagnosis: hepatocellular carcinoma (HCC)	diagnosis: hepatocellular carcinoma (HCC)	diagnosis: hepatocellular carcinoma (HCC)	diagnosis: hepatocellular carcinoma (HCC)	diagnosis: hepatocellular carcinoma (HCC)	diagnosis: hepatocellular carcinoma (HCC)	diagnosis: hepatocellular carcinoma (HCC)	diagnosis: hepatocellular carcinoma (HCC)	diagnosis: hepatocellular carcinoma (HCC)	diagnosis: hepatocellular carcinoma (HCC)	diagnosis: hepatocellular carcinoma (HCC)	diagnosis: hepatocellular carcinoma (HCC)	diagnosis: hepatocellular carcinoma (HCC)	diagnosis: hepatocellular carcinoma (HCC)	diagnosis: hepatocellular carcinoma (HCC)	diagnosis: hepatocellular carcinoma (HCC)	diagnosis: hepatocellular carcinoma (HCC)	diagnosis: hepatocellular carcinoma (HCC)	diagnosis: hepatocellular carcinoma (HCC)
!Sample_characteristics_ch1	patient id: HCC19	patient id: HCC62	patient id: HCC21	patient id: HCC63	patient id: HCC46	patient id: HCC60	patient id: HCC8	patient id: HCC66	patient id: HCC17	patient id: HCC58	patient id: HCC61	patient id: HCC24	patient id: HCC25	patient id: HCC54	patient id: HCC83	patient id: HCC88	patient id: HCC85	patient id: HCC18	patient id: HCC73	patient id: HCC40	patient id: HCC53	patient id: HCC78	patient id: HCC16	patient id: HCC97	patient id: HCC41	patient id: HCC57	patient id: HCC99	patient id: HCC101	patient id: HCC76	patient id: HCC98	patient id: HCC6	patient id: HCC26	patient id: HCC3	patient id: HCC34	patient id: HCC72	patient id: HCC31	patient id: HCC22	patient id: HCC32	patient id: HCC102	patient id: HCC103	patient id: HCC5	patient id: HCC4	patient id: HCC7	patient id: HCC11	patient id: HCC23	patient id: HCC36	patient id: HCC47	patient id: HCC70	patient id: HCC84
!Sample_characteristics_ch1	tissue: primary hepatocellular carcinoma tumor	tissue: primary hepatocellular carcinoma tumor	tissue: primary hepatocellular carcinoma tumor	tissue: primary hepatocellular carcinoma tumor	tissue: primary hepatocellular carcinoma tumor	tissue: primary hepatocellular carcinoma tumor	tissue: primary hepatocellular carcinoma tumor	tissue: primary hepatocellular carcinoma tumor	tissue: primary hepatocellular carcinoma tumor	tissue: primary hepatocellular carcinoma tumor	tissue: primary hepatocellular carcinoma tumor	tissue: primary hepatocellular carcinoma tumor	tissue: primary hepatocellular carcinoma tumor	tissue: primary hepatocellular carcinoma tumor	tissue: primary hepatocellular carcinoma tumor	tissue: primary hepatocellular carcinoma tumor	tissue: primary hepatocellular carcinoma tumor	tissue: primary hepatocellular carcinoma tumor	tissue: primary hepatocellular carcinoma tumor	tissue: primary hepatocellular carcinoma tumor	tissue: primary hepatocellular carcinoma tumor	tissue: primary hepatocellular carcinoma tumor	tissue: primary hepatocellular carcinoma tumor	tissue: primary hepatocellular carcinoma tumor	tissue: primary hepatocellular carcinoma tumor	tissue: primary hepatocellular carcinoma tumor	tissue: primary hepatocellular carcinoma tumor	tissue: primary hepatocellular carcinoma tumor	tissue: primary hepatocellular carcinoma tumor	tissue: primary hepatocellular carcinoma tumor	tissue: primary hepatocellular carcinoma tumor	tissue: primary hepatocellular carcinoma tumor	tissue: primary hepatocellular carcinoma tumor	tissue: primary hepatocellular carcinoma tumor	tissue: primary hepatocellular carcinoma tumor	tissue: primary hepatocellular carcinoma tumor	tissue: primary hepatocellular carcinoma tumor	tissue: primary hepatocellular carcinoma tumor	tissue: primary hepatocellular carcinoma tumor	tissue: primary hepatocellular carcinoma tumor	tissue: primary hepatocellular carcinoma tumor	tissue: primary hepatocellular carcinoma tumor	tissue: primary hepatocellular carcinoma tumor	tissue: primary hepatocellular carcinoma tumor	tissue: primary hepatocellular carcinoma tumor	tissue: primary hepatocellular carcinoma tumor	tissue: primary hepatocellular carcinoma tumor	tissue: primary hepatocellular carcinoma tumor	tissue: primary hepatocellular carcinoma tumor
!Sample_characteristics_ch1	event_os: 0	event_os: 0	event_os: 0	event_os: 1	event_os: 1	event_os: 0	event_os: 0	event_os: 0	event_os: 0	event_os: 1	event_os: 0	event_os: 0	event_os: 1	event_os: 0	event_os: 1	event_os: 0	event_os: 0	event_os: 0	event_os: 0	event_os: 0	event_os: 0	event_os: 1	event_os: 0	event_os: 0	event_os: 0	event_os: 0	event_os: 0	event_os: 0	event_os: 0	event_os: 0	event_os: 1	event_os: 0	event_os: 0	event_os: 0	event_os: 0	event_os: 0	event_os: 0	event_os: 1	event_os: 0	event_os: 0	event_os: 0	event_os: 1	event_os: 0	event_os: 0	event_os: 0	event_os: 0	event_os: 0	event_os: 0	event_os: 0
!Sample_characteristics_ch1	duryears_os: 2.56	duryears_os: 2.17	duryears_os: 0.04	duryears_os: 0.49	duryears_os: 0.98	duryears_os: 0.03	duryears_os: 0.58	duryears_os: 0.04	duryears_os: 1.8	duryears_os: 0.07	duryears_os: 0.04	duryears_os: 2.56	duryears_os: 1.5	duryears_os: 2.09	duryears_os: 3.62	duryears_os: 0.02	duryears_os: 0.07	duryears_os: 4.82	duryears_os: 3.03	duryears_os: 0.04	duryears_os: 0.58	duryears_os: 1.7	duryears_os: 0.78	duryears_os: 1.22	duryears_os: 1.14	duryears_os: 1.07	duryears_os: 1.27	duryears_os: 0.75	duryears_os: 2.26	duryears_os: 0.53	duryears_os: 0.07	duryears_os: 2.03	duryears_os: 1.65	duryears_os: 1.79	duryears_os: 0.89	duryears_os: 2.71	duryears_os: 2.79	duryears_os: 0.42	duryears_os: 0.55	duryears_os: 0.52	duryears_os: 0.68	duryears_os: 0.15	duryears_os: 3.2	duryears_os: 2.79	duryears_os: 4.79	duryears_os: 1.38	duryears_os: 2.66	duryears_os: 4.19	duryears_os: 5.76
!Sample_characteristics_ch1	event_rfs: 1	event_rfs: 1	event_rfs: 0	event_rfs: 1	event_rfs: 1	event_rfs: 0	event_rfs: 0	event_rfs: 0	event_rfs: 1	event_rfs: 0	event_rfs: 0	event_rfs: 1	event_rfs: 1	event_rfs: 0	event_rfs: NA	event_rfs: 0	event_rfs: 0	event_rfs: 1	event_rfs: 0	event_rfs: 0	event_rfs: 0	event_rfs: 1	event_rfs: NA	event_rfs: 0	event_rfs: 0	event_rfs: 1	event_rfs: 1	event_rfs: 0	event_rfs: 0	event_rfs: 0	event_rfs: 0	event_rfs: 0	event_rfs: 0	event_rfs: 1	event_rfs: 1	event_rfs: 0	event_rfs: 0	event_rfs: 1	event_rfs: 0	event_rfs: 0	event_rfs: 1	event_rfs: 0	event_rfs: 1	event_rfs: 0	event_rfs: 0	event_rfs: 0	event_rfs: 0	event_rfs: 0	event_rfs: 1
!Sample_characteristics_ch1	duryears_rfs: 1.58	duryears_rfs: 1.15	duryears_rfs: 0.04	duryears_rfs: 0.44	duryears_rfs: 0.95	duryears_rfs: 0.03	duryears_rfs: 0.59	duryears_rfs: 0.04	duryears_rfs: 0.92	duryears_rfs: 0.07	duryears_rfs: 0.04	duryears_rfs: 1.58	duryears_rfs: 0.75	duryears_rfs: 2.12	duryears_rfs: NA	duryears_rfs: 0.02	duryears_rfs: 0.08	duryears_rfs: 4.51	duryears_rfs: 3.07	duryears_rfs: 0.04	duryears_rfs: 0.59	duryears_rfs: 1.22	duryears_rfs: NA	duryears_rfs: 1.29	duryears_rfs: 1.15	duryears_rfs: 0.78	duryears_rfs: 1.29	duryears_rfs: 0.76	duryears_rfs: 2.29	duryears_rfs: 0.53	duryears_rfs: 0.07	duryears_rfs: 2.06	duryears_rfs: 1.67	duryears_rfs: 1.23	duryears_rfs: 1.32	duryears_rfs: 2.74	duryears_rfs: 2.83	duryears_rfs: 0.36	duryears_rfs: 0.56	duryears_rfs: 0.53	duryears_rfs: 0.56	duryears_rfs: 0.15	duryears_rfs: 0.58	duryears_rfs: 2.83	duryears_rfs: 4.86	duryears_rfs: 1.4	duryears_rfs: 2.7	duryears_rfs: 4.25	duryears_rfs: 1.14
!Sample_characteristics_ch1	age (years): 55	age (years): 70	age (years): 65	age (years): 77	age (years): 55	age (years): 14	age (years): 78	age (years): 73	age (years): 71	age (years): 71	age (years): 66	age (years): 55	age (years): 59	age (years): 79	age (years): 65	age (years): 55	age (years): 71	age (years): 67	age (years): 79	age (years): 65	age (years): 78	age (years): 61	age (years): 55	age (years): 54	age (years): 58	age (years): 58	age (years): 56	age (years): 58	age (years): 63	age (years): 54	age (years): 68	age (years): 74	age (years): 51	age (years): 43	age (years): 73	age (years): 53	age (years): 50	age (years): 73	age (years): 61	age (years): 41	age (years): 68	age (years): 60	age (years): 47	age (years): 50	age (years): 53	age (years): 49	age (years): 48	age (years): 85	age (years): 58
!Sample_characteristics_ch1	gender (1=m, 2=f): 1	gender (1=m, 2=f): 1	gender (1=m, 2=f): 1	gender (1=m, 2=f): 1	gender (1=m, 2=f): 1	gender (1=m, 2=f): 1	gender (1=m, 2=f): 1	gender (1=m, 2=f): 1	gender (1=m, 2=f): 2	gender (1=m, 2=f): 2	gender (1=m, 2=f): 1	gender (1=m, 2=f): 1	gender (1=m, 2=f): 1	gender (1=m, 2=f): 1	gender (1=m, 2=f): 1	gender (1=m, 2=f): 2	gender (1=m, 2=f): 1	gender (1=m, 2=f): 1	gender (1=m, 2=f): 1	gender (1=m, 2=f): 1	gender (1=m, 2=f): 1	gender (1=m, 2=f): 1	gender (1=m, 2=f): 1	gender (1=m, 2=f): 1	gender (1=m, 2=f): 2	gender (1=m, 2=f): 1	gender (1=m, 2=f): 1	gender (1=m, 2=f): 1	gender (1=m, 2=f): 1	gender (1=m, 2=f): 2	gender (1=m, 2=f): 1	gender (1=m, 2=f): 1	gender (1=m, 2=f): 1	gender (1=m, 2=f): 1	gender (1=m, 2=f): 1	gender (1=m, 2=f): 1	gender (1=m, 2=f): 1	gender (1=m, 2=f): 1	gender (1=m, 2=f): 1	gender (1=m, 2=f): 1	gender (1=m, 2=f): 1	gender (1=m, 2=f): 1	gender (1=m, 2=f): 2	gender (1=m, 2=f): 1	gender (1=m, 2=f): 1	gender (1=m, 2=f): 1	gender (1=m, 2=f): 2	gender (1=m, 2=f): 1	gender (1=m, 2=f): 1
!Sample_characteristics_ch1	bclc_staging: B	bclc_staging: B	bclc_staging: A	bclc_staging: B	bclc_staging: A	bclc_staging: B	bclc_staging: 0	bclc_staging: A	bclc_staging: B	bclc_staging: A	bclc_staging: A	bclc_staging: B	bclc_staging: C	bclc_staging: C	bclc_staging: B	bclc_staging: A	bclc_staging: A	bclc_staging: B	bclc_staging: A	bclc_staging: A	bclc_staging: 0	bclc_staging: C	bclc_staging: A	bclc_staging: 0	bclc_staging: A	bclc_staging: A	bclc_staging: C	bclc_staging: A	bclc_staging: 0	bclc_staging: B	bclc_staging: A	bclc_staging: A	bclc_staging: A	bclc_staging: A	bclc_staging: A	bclc_staging: A	bclc_staging: A	bclc_staging: C	bclc_staging: C	bclc_staging: A	bclc_staging: A	bclc_staging: B	bclc_staging: A	bclc_staging: A	bclc_staging: A	bclc_staging: A	bclc_staging: B	bclc_staging: A	bclc_staging: A
!Sample_characteristics_ch1	tnm_staging_clinical: I	tnm_staging_clinical: II	tnm_staging_clinical: I	tnm_staging_clinical: II	tnm_staging_clinical: I	tnm_staging_clinical: IIIA	tnm_staging_clinical: IIIA	tnm_staging_clinical: II	tnm_staging_clinical: IIIA	tnm_staging_clinical: I	tnm_staging_clinical: I	tnm_staging_clinical: I	tnm_staging_clinical: IIIB	tnm_staging_clinical: IIIB	tnm_staging_clinical: I	tnm_staging_clinical: I	tnm_staging_clinical: I	tnm_staging_clinical: IIIA	tnm_staging_clinical: I	tnm_staging_clinical: I	tnm_staging_clinical: IIIA	tnm_staging_clinical: IIIB	tnm_staging_clinical: IIIB	tnm_staging_clinical: I	tnm_staging_clinical: II	tnm_staging_clinical: I	tnm_staging_clinical: II	tnm_staging_clinical: I	tnm_staging_clinical: II	tnm_staging_clinical: I	tnm_staging_clinical: II	tnm_staging_clinical: I	tnm_staging_clinical: I	tnm_staging_clinical: II	tnm_staging_clinical: I	tnm_staging_clinical: I	tnm_staging_clinical: I	tnm_staging_clinical: IIIB	tnm_staging_clinical: IIIB	tnm_staging_clinical: I	tnm_staging_clinical: II	tnm_staging_clinical: II	tnm_staging_clinical: I	tnm_staging_clinical: I	tnm_staging_clinical: I	tnm_staging_clinical: II	tnm_staging_clinical: IIIA	tnm_staging_clinical: I	tnm_staging_clinical: I
!Sample_treatment_protocol_ch1	n/a	n/a	n/a	n/a	n/a	n/a	n/a	n/a	n/a	n/a	n/a	n/a	n/a	n/a	n/a	n/a	n/a	n/a	n/a	n/a	n/a	n/a	n/a	n/a	n/a	n/a	n/a	n/a	n/a	n/a	n/a	n/a	n/a	n/a	n/a	n/a	n/a	n/a	n/a	n/a	n/a	n/a	n/a	n/a	n/a	n/a	n/a	n/a	n/a
!Sample_growth_protocol_ch1	n/a	n/a	n/a	n/a	n/a	n/a	n/a	n/a	n/a	n/a	n/a	n/a	n/a	n/a	n/a	n/a	n/a	n/a	n/a	n/a	n/a	n/a	n/a	n/a	n/a	n/a	n/a	n/a	n/a	n/a	n/a	n/a	n/a	n/a	n/a	n/a	n/a	n/a	n/a	n/a	n/a	n/a	n/a	n/a	n/a	n/a	n/a	n/a	n/a
!Sample_molecule_ch1	total RNA	total RNA	total RNA	total RNA	total RNA	total RNA	total RNA	total RNA	total RNA	total RNA	total RNA	total RNA	total RNA	total RNA	total RNA	total RNA	total RNA	total RNA	total RNA	total RNA	total RNA	total RNA	total RNA	total RNA	total RNA	total RNA	total RNA	total RNA	total RNA	total RNA	total RNA	total RNA	total RNA	total RNA	total RNA	total RNA	total RNA	total RNA	total RNA	total RNA	total RNA	total RNA	total RNA	total RNA	total RNA	total RNA	total RNA	total RNA	total RNA
!Sample_extract_protocol_ch1	RNA was extracted with Trizol reagent, followed by clean-up with QIAGEN RNeasy mini kit in accordance with the prescribed protocol provided with the kit.	RNA was extracted with Trizol reagent, followed by clean-up with QIAGEN RNeasy mini kit in accordance with the prescribed protocol provided with the kit.	RNA was extracted with Trizol reagent, followed by clean-up with QIAGEN RNeasy mini kit in accordance with the prescribed protocol provided with the kit.	RNA was extracted with Trizol reagent, followed by clean-up with QIAGEN RNeasy mini kit in accordance with the prescribed protocol provided with the kit.	RNA was extracted with Trizol reagent, followed by clean-up with QIAGEN RNeasy mini kit in accordance with the prescribed protocol provided with the kit.	RNA was extracted with Trizol reagent, followed by clean-up with QIAGEN RNeasy mini kit in accordance with the prescribed protocol provided with the kit.	RNA was extracted with Trizol reagent, followed by clean-up with QIAGEN RNeasy mini kit in accordance with the prescribed protocol provided with the kit.	RNA was extracted with Trizol reagent, followed by clean-up with QIAGEN RNeasy mini kit in accordance with the prescribed protocol provided with the kit.	RNA was extracted with Trizol reagent, followed by clean-up with QIAGEN RNeasy mini kit in accordance with the prescribed protocol provided with the kit.	RNA was extracted with Trizol reagent, followed by clean-up with QIAGEN RNeasy mini kit in accordance with the prescribed protocol provided with the kit.	RNA was extracted with Trizol reagent, followed by clean-up with QIAGEN RNeasy mini kit in accordance with the prescribed protocol provided with the kit.	RNA was extracted with Trizol reagent, followed by clean-up with QIAGEN RNeasy mini kit in accordance with the prescribed protocol provided with the kit.	RNA was extracted with Trizol reagent, followed by clean-up with QIAGEN RNeasy mini kit in accordance with the prescribed protocol provided with the kit.	RNA was extracted with Trizol reagent, followed by clean-up with QIAGEN RNeasy mini kit in accordance with the prescribed protocol provided with the kit.	RNA was extracted with Trizol reagent, followed by clean-up with QIAGEN RNeasy mini kit in accordance with the prescribed protocol provided with the kit.	RNA was extracted with Trizol reagent, followed by clean-up with QIAGEN RNeasy mini kit in accordance with the prescribed protocol provided with the kit.	RNA was extracted with Trizol reagent, followed by clean-up with QIAGEN RNeasy mini kit in accordance with the prescribed protocol provided with the kit.	RNA was extracted with Trizol reagent, followed by clean-up with QIAGEN RNeasy mini kit in accordance with the prescribed protocol provided with the kit.	RNA was extracted with Trizol reagent, followed by clean-up with QIAGEN RNeasy mini kit in accordance with the prescribed protocol provided with the kit.	RNA was extracted with Trizol reagent, followed by clean-up with QIAGEN RNeasy mini kit in accordance with the prescribed protocol provided with the kit.	RNA was extracted with Trizol reagent, followed by clean-up with QIAGEN RNeasy mini kit in accordance with the prescribed protocol provided with the kit.	RNA was extracted with Trizol reagent, followed by clean-up with QIAGEN RNeasy mini kit in accordance with the prescribed protocol provided with the kit.	RNA was extracted with Trizol reagent, followed by clean-up with QIAGEN RNeasy mini kit in accordance with the prescribed protocol provided with the kit.	RNA was extracted with Trizol reagent, followed by clean-up with QIAGEN RNeasy mini kit in accordance with the prescribed protocol provided with the kit.	RNA was extracted with Trizol reagent, followed by clean-up with QIAGEN RNeasy mini kit in accordance with the prescribed protocol provided with the kit.	RNA was extracted with Trizol reagent, followed by clean-up with QIAGEN RNeasy mini kit in accordance with the prescribed protocol provided with the kit.	RNA was extracted with Trizol reagent, followed by clean-up with QIAGEN RNeasy mini kit in accordance with the prescribed protocol provided with the kit.	RNA was extracted with Trizol reagent, followed by clean-up with QIAGEN RNeasy mini kit in accordance with the prescribed protocol provided with the kit.	RNA was extracted with Trizol reagent, followed by clean-up with QIAGEN RNeasy mini kit in accordance with the prescribed protocol provided with the kit.	RNA was extracted with Trizol reagent, followed by clean-up with QIAGEN RNeasy mini kit in accordance with the prescribed protocol provided with the kit.	RNA was extracted with Trizol reagent, followed by clean-up with QIAGEN RNeasy mini kit in accordance with the prescribed protocol provided with the kit.	RNA was extracted with Trizol reagent, followed by clean-up with QIAGEN RNeasy mini kit in accordance with the prescribed protocol provided with the kit.	RNA was extracted with Trizol reagent, followed by clean-up with QIAGEN RNeasy mini kit in accordance with the prescribed protocol provided with the kit.	RNA was extracted with Trizol reagent, followed by clean-up with QIAGEN RNeasy mini kit in accordance with the prescribed protocol provided with the kit.	RNA was extracted with Trizol reagent, followed by clean-up with QIAGEN RNeasy mini kit in accordance with the prescribed protocol provided with the kit.	RNA was extracted with Trizol reagent, followed by clean-up with QIAGEN RNeasy mini kit in accordance with the prescribed protocol provided with the kit.	RNA was extracted with Trizol reagent, followed by clean-up with QIAGEN RNeasy mini kit in accordance with the prescribed protocol provided with the kit.	RNA was extracted with Trizol reagent, followed by clean-up with QIAGEN RNeasy mini kit in accordance with the prescribed protocol provided with the kit.	RNA was extracted with Trizol reagent, followed by clean-up with QIAGEN RNeasy mini kit in accordance with the prescribed protocol provided with the kit.	RNA was extracted with Trizol reagent, followed by clean-up with QIAGEN RNeasy mini kit in accordance with the prescribed protocol provided with the kit.	RNA was extracted with Trizol reagent, followed by clean-up with QIAGEN RNeasy mini kit in accordance with the prescribed protocol provided with the kit.	RNA was extracted with Trizol reagent, followed by clean-up with QIAGEN RNeasy mini kit in accordance with the prescribed protocol provided with the kit.	RNA was extracted with Trizol reagent, followed by clean-up with QIAGEN RNeasy mini kit in accordance with the prescribed protocol provided with the kit.	RNA was extracted with Trizol reagent, followed by clean-up with QIAGEN RNeasy mini kit in accordance with the prescribed protocol provided with the kit.	RNA was extracted with Trizol reagent, followed by clean-up with QIAGEN RNeasy mini kit in accordance with the prescribed protocol provided with the kit.	RNA was extracted with Trizol reagent, followed by clean-up with QIAGEN RNeasy mini kit in accordance with the prescribed protocol provided with the kit.	RNA was extracted with Trizol reagent, followed by clean-up with QIAGEN RNeasy mini kit in accordance with the prescribed protocol provided with the kit.	RNA was extracted with Trizol reagent, followed by clean-up with QIAGEN RNeasy mini kit in accordance with the prescribed protocol provided with the kit.	RNA was extracted with Trizol reagent, followed by clean-up with QIAGEN RNeasy mini kit in accordance with the prescribed protocol provided with the kit.
!Sample_label_ch1	Biotin	Biotin	Biotin	Biotin	Biotin	Biotin	Biotin	Biotin	Biotin	Biotin	Biotin	Biotin	Biotin	Biotin	Biotin	Biotin	Biotin	Biotin	Biotin	Biotin	Biotin	Biotin	Biotin	Biotin	Biotin	Biotin	Biotin	Biotin	Biotin	Biotin	Biotin	Biotin	Biotin	Biotin	Biotin	Biotin	Biotin	Biotin	Biotin	Biotin	Biotin	Biotin	Biotin	Biotin	Biotin	Biotin	Biotin	Biotin	Biotin
!Sample_label_protocol_ch1	500 ng of RNA from each sample were reverse transcribed into cDNA and thereby labeled with biotin-UTP following manufacturer protocols.	500 ng of RNA from each sample were reverse transcribed into cDNA and thereby labeled with biotin-UTP following manufacturer protocols.	500 ng of RNA from each sample were reverse transcribed into cDNA and thereby labeled with biotin-UTP following manufacturer protocols.	500 ng of RNA from each sample were reverse transcribed into cDNA and thereby labeled with biotin-UTP following manufacturer protocols.	500 ng of RNA from each sample were reverse transcribed into cDNA and thereby labeled with biotin-UTP following manufacturer protocols.	500 ng of RNA from each sample were reverse transcribed into cDNA and thereby labeled with biotin-UTP following manufacturer protocols.	500 ng of RNA from each sample were reverse transcribed into cDNA and thereby labeled with biotin-UTP following manufacturer protocols.	500 ng of RNA from each sample were reverse transcribed into cDNA and thereby labeled with biotin-UTP following manufacturer protocols.	500 ng of RNA from each sample were reverse transcribed into cDNA and thereby labeled with biotin-UTP following manufacturer protocols.	500 ng of RNA from each sample were reverse transcribed into cDNA and thereby labeled with biotin-UTP following manufacturer protocols.	500 ng of RNA from each sample were reverse transcribed into cDNA and thereby labeled with biotin-UTP following manufacturer protocols.	500 ng of RNA from each sample were reverse transcribed into cDNA and thereby labeled with biotin-UTP following manufacturer protocols.	500 ng of RNA from each sample were reverse transcribed into cDNA and thereby labeled with biotin-UTP following manufacturer protocols.	500 ng of RNA from each sample were reverse transcribed into cDNA and thereby labeled with biotin-UTP following manufacturer protocols.	500 ng of RNA from each sample were reverse transcribed into cDNA and thereby labeled with biotin-UTP following manufacturer protocols.	500 ng of RNA from each sample were reverse transcribed into cDNA and thereby labeled with biotin-UTP following manufacturer protocols.	500 ng of RNA from each sample were reverse transcribed into cDNA and thereby labeled with biotin-UTP following manufacturer protocols.	500 ng of RNA from each sample were reverse transcribed into cDNA and thereby labeled with biotin-UTP following manufacturer protocols.	500 ng of RNA from each sample were reverse transcribed into cDNA and thereby labeled with biotin-UTP following manufacturer protocols.	500 ng of RNA from each sample were reverse transcribed into cDNA and thereby labeled with biotin-UTP following manufacturer protocols.	500 ng of RNA from each sample were reverse transcribed into cDNA and thereby labeled with biotin-UTP following manufacturer protocols.	500 ng of RNA from each sample were reverse transcribed into cDNA and thereby labeled with biotin-UTP following manufacturer protocols.	500 ng of RNA from each sample were reverse transcribed into cDNA and thereby labeled with biotin-UTP following manufacturer protocols.	500 ng of RNA from each sample were reverse transcribed into cDNA and thereby labeled with biotin-UTP following manufacturer protocols.	500 ng of RNA from each sample were reverse transcribed into cDNA and thereby labeled with biotin-UTP following manufacturer protocols.	500 ng of RNA from each sample were reverse transcribed into cDNA and thereby labeled with biotin-UTP following manufacturer protocols.	500 ng of RNA from each sample were reverse transcribed into cDNA and thereby labeled with biotin-UTP following manufacturer protocols.	500 ng of RNA from each sample were reverse transcribed into cDNA and thereby labeled with biotin-UTP following manufacturer protocols.	500 ng of RNA from each sample were reverse transcribed into cDNA and thereby labeled with biotin-UTP following manufacturer protocols.	500 ng of RNA from each sample were reverse transcribed into cDNA and thereby labeled with biotin-UTP following manufacturer protocols.	500 ng of RNA from each sample were reverse transcribed into cDNA and thereby labeled with biotin-UTP following manufacturer protocols.	500 ng of RNA from each sample were reverse transcribed into cDNA and thereby labeled with biotin-UTP following manufacturer protocols.	500 ng of RNA from each sample were reverse transcribed into cDNA and thereby labeled with biotin-UTP following manufacturer protocols.	500 ng of RNA from each sample were reverse transcribed into cDNA and thereby labeled with biotin-UTP following manufacturer protocols.	500 ng of RNA from each sample were reverse transcribed into cDNA and thereby labeled with biotin-UTP following manufacturer protocols.	500 ng of RNA from each sample were reverse transcribed into cDNA and thereby labeled with biotin-UTP following manufacturer protocols.	500 ng of RNA from each sample were reverse transcribed into cDNA and thereby labeled with biotin-UTP following manufacturer protocols.	500 ng of RNA from each sample were reverse transcribed into cDNA and thereby labeled with biotin-UTP following manufacturer protocols.	500 ng of RNA from each sample were reverse transcribed into cDNA and thereby labeled with biotin-UTP following manufacturer protocols.	500 ng of RNA from each sample were reverse transcribed into cDNA and thereby labeled with biotin-UTP following manufacturer protocols.	500 ng of RNA from each sample were reverse transcribed into cDNA and thereby labeled with biotin-UTP following manufacturer protocols.	500 ng of RNA from each sample were reverse transcribed into cDNA and thereby labeled with biotin-UTP following manufacturer protocols.	500 ng of RNA from each sample were reverse transcribed into cDNA and thereby labeled with biotin-UTP following manufacturer protocols.	500 ng of RNA from each sample were reverse transcribed into cDNA and thereby labeled with biotin-UTP following manufacturer protocols.	500 ng of RNA from each sample were reverse transcribed into cDNA and thereby labeled with biotin-UTP following manufacturer protocols.	500 ng of RNA from each sample were reverse transcribed into cDNA and thereby labeled with biotin-UTP following manufacturer protocols.	500 ng of RNA from each sample were reverse transcribed into cDNA and thereby labeled with biotin-UTP following manufacturer protocols.	500 ng of RNA from each sample were reverse transcribed into cDNA and thereby labeled with biotin-UTP following manufacturer protocols.	500 ng of RNA from each sample were reverse transcribed into cDNA and thereby labeled with biotin-UTP following manufacturer protocols.
!Sample_taxid_ch1	9606	9606	9606	9606	9606	9606	9606	9606	9606	9606	9606	9606	9606	9606	9606	9606	9606	9606	9606	9606	9606	9606	9606	9606	9606	9606	9606	9606	9606	9606	9606	9606	9606	9606	9606	9606	9606	9606	9606	9606	9606	9606	9606	9606	9606	9606	9606	9606	9606
!Sample_hyb_protocol	Illumina HumanHT-12 v4 Expression BeadChip arrays using Illumina standard protocol.	Illumina HumanHT-12 v4 Expression BeadChip arrays using Illumina standard protocol.	Illumina HumanHT-12 v4 Expression BeadChip arrays using Illumina standard protocol.	Illumina HumanHT-12 v4 Expression BeadChip arrays using Illumina standard protocol.	Illumina HumanHT-12 v4 Expression BeadChip arrays using Illumina standard protocol.	Illumina HumanHT-12 v4 Expression BeadChip arrays using Illumina standard protocol.	Illumina HumanHT-12 v4 Expression BeadChip arrays using Illumina standard protocol.	Illumina HumanHT-12 v4 Expression BeadChip arrays using Illumina standard protocol.	Illumina HumanHT-12 v4 Expression BeadChip arrays using Illumina standard protocol.	Illumina HumanHT-12 v4 Expression BeadChip arrays using Illumina standard protocol.	Illumina HumanHT-12 v4 Expression BeadChip arrays using Illumina standard protocol.	Illumina HumanHT-12 v4 Expression BeadChip arrays using Illumina standard protocol.	Illumina HumanHT-12 v4 Expression BeadChip arrays using Illumina standard protocol.	Illumina HumanHT-12 v4 Expression BeadChip arrays using Illumina standard protocol.	Illumina HumanHT-12 v4 Expression BeadChip arrays using Illumina standard protocol.	Illumina HumanHT-12 v4 Expression BeadChip arrays using Illumina standard protocol.	Illumina HumanHT-12 v4 Expression BeadChip arrays using Illumina standard protocol.	Illumina HumanHT-12 v4 Expression BeadChip arrays using Illumina standard protocol.	Illumina HumanHT-12 v4 Expression BeadChip arrays using Illumina standard protocol.	Illumina HumanHT-12 v4 Expression BeadChip arrays using Illumina standard protocol.	Illumina HumanHT-12 v4 Expression BeadChip arrays using Illumina standard protocol.	Illumina HumanHT-12 v4 Expression BeadChip arrays using Illumina standard protocol.	Illumina HumanHT-12 v4 Expression BeadChip arrays using Illumina standard protocol.	Illumina HumanHT-12 v4 Expression BeadChip arrays using Illumina standard protocol.	Illumina HumanHT-12 v4 Expression BeadChip arrays using Illumina standard protocol.	Illumina HumanHT-12 v4 Expression BeadChip arrays using Illumina standard protocol.	Illumina HumanHT-12 v4 Expression BeadChip arrays using Illumina standard protocol.	Illumina HumanHT-12 v4 Expression BeadChip arrays using Illumina standard protocol.	Illumina HumanHT-12 v4 Expression BeadChip arrays using Illumina standard protocol.	Illumina HumanHT-12 v4 Expression BeadChip arrays using Illumina standard protocol.	Illumina HumanHT-12 v4 Expression BeadChip arrays using Illumina standard protocol.	Illumina HumanHT-12 v4 Expression BeadChip arrays using Illumina standard protocol.	Illumina HumanHT-12 v4 Expression BeadChip arrays using Illumina standard protocol.	Illumina HumanHT-12 v4 Expression BeadChip arrays using Illumina standard protocol.	Illumina HumanHT-12 v4 Expression BeadChip arrays using Illumina standard protocol.	Illumina HumanHT-12 v4 Expression BeadChip arrays using Illumina standard protocol.	Illumina HumanHT-12 v4 Expression BeadChip arrays using Illumina standard protocol.	Illumina HumanHT-12 v4 Expression BeadChip arrays using Illumina standard protocol.	Illumina HumanHT-12 v4 Expression BeadChip arrays using Illumina standard protocol.	Illumina HumanHT-12 v4 Expression BeadChip arrays using Illumina standard protocol.	Illumina HumanHT-12 v4 Expression BeadChip arrays using Illumina standard protocol.	Illumina HumanHT-12 v4 Expression BeadChip arrays using Illumina standard protocol.	Illumina HumanHT-12 v4 Expression BeadChip arrays using Illumina standard protocol.	Illumina HumanHT-12 v4 Expression BeadChip arrays using Illumina standard protocol.	Illumina HumanHT-12 v4 Expression BeadChip arrays using Illumina standard protocol.	Illumina HumanHT-12 v4 Expression BeadChip arrays using Illumina standard protocol.	Illumina HumanHT-12 v4 Expression BeadChip arrays using Illumina standard protocol.	Illumina HumanHT-12 v4 Expression BeadChip arrays using Illumina standard protocol.	Illumina HumanHT-12 v4 Expression BeadChip arrays using Illumina standard protocol.
!Sample_scan_protocol	BeadChips were scanned using the Illumina BeadArray Reader and the BeadScan Software (Illumina).	BeadChips were scanned using the Illumina BeadArray Reader and the BeadScan Software (Illumina).	BeadChips were scanned using the Illumina BeadArray Reader and the BeadScan Software (Illumina).	BeadChips were scanned using the Illumina BeadArray Reader and the BeadScan Software (Illumina).	BeadChips were scanned using the Illumina BeadArray Reader and the BeadScan Software (Illumina).	BeadChips were scanned using the Illumina BeadArray Reader and the BeadScan Software (Illumina).	BeadChips were scanned using the Illumina BeadArray Reader and the BeadScan Software (Illumina).	BeadChips were scanned using the Illumina BeadArray Reader and the BeadScan Software (Illumina).	BeadChips were scanned using the Illumina BeadArray Reader and the BeadScan Software (Illumina).	BeadChips were scanned using the Illumina BeadArray Reader and the BeadScan Software (Illumina).	BeadChips were scanned using the Illumina BeadArray Reader and the BeadScan Software (Illumina).	BeadChips were scanned using the Illumina BeadArray Reader and the BeadScan Software (Illumina).	BeadChips were scanned using the Illumina BeadArray Reader and the BeadScan Software (Illumina).	BeadChips were scanned using the Illumina BeadArray Reader and the BeadScan Software (Illumina).	BeadChips were scanned using the Illumina BeadArray Reader and the BeadScan Software (Illumina).	BeadChips were scanned using the Illumina BeadArray Reader and the BeadScan Software (Illumina).	BeadChips were scanned using the Illumina BeadArray Reader and the BeadScan Software (Illumina).	BeadChips were scanned using the Illumina BeadArray Reader and the BeadScan Software (Illumina).	BeadChips were scanned using the Illumina BeadArray Reader and the BeadScan Software (Illumina).	BeadChips were scanned using the Illumina BeadArray Reader and the BeadScan Software (Illumina).	BeadChips were scanned using the Illumina BeadArray Reader and the BeadScan Software (Illumina).	BeadChips were scanned using the Illumina BeadArray Reader and the BeadScan Software (Illumina).	BeadChips were scanned using the Illumina BeadArray Reader and the BeadScan Software (Illumina).	BeadChips were scanned using the Illumina BeadArray Reader and the BeadScan Software (Illumina).	BeadChips were scanned using the Illumina BeadArray Reader and the BeadScan Software (Illumina).	BeadChips were scanned using the Illumina BeadArray Reader and the BeadScan Software (Illumina).	BeadChips were scanned using the Illumina BeadArray Reader and the BeadScan Software (Illumina).	BeadChips were scanned using the Illumina BeadArray Reader and the BeadScan Software (Illumina).	BeadChips were scanned using the Illumina BeadArray Reader and the BeadScan Software (Illumina).	BeadChips were scanned using the Illumina BeadArray Reader and the BeadScan Software (Illumina).	BeadChips were scanned using the Illumina BeadArray Reader and the BeadScan Software (Illumina).	BeadChips were scanned using the Illumina BeadArray Reader and the BeadScan Software (Illumina).	BeadChips were scanned using the Illumina BeadArray Reader and the BeadScan Software (Illumina).	BeadChips were scanned using the Illumina BeadArray Reader and the BeadScan Software (Illumina).	BeadChips were scanned using the Illumina BeadArray Reader and the BeadScan Software (Illumina).	BeadChips were scanned using the Illumina BeadArray Reader and the BeadScan Software (Illumina).	BeadChips were scanned using the Illumina BeadArray Reader and the BeadScan Software (Illumina).	BeadChips were scanned using the Illumina BeadArray Reader and the BeadScan Software (Illumina).	BeadChips were scanned using the Illumina BeadArray Reader and the BeadScan Software (Illumina).	BeadChips were scanned using the Illumina BeadArray Reader and the BeadScan Software (Illumina).	BeadChips were scanned using the Illumina BeadArray Reader and the BeadScan Software (Illumina).	BeadChips were scanned using the Illumina BeadArray Reader and the BeadScan Software (Illumina).	BeadChips were scanned using the Illumina BeadArray Reader and the BeadScan Software (Illumina).	BeadChips were scanned using the Illumina BeadArray Reader and the BeadScan Software (Illumina).	BeadChips were scanned using the Illumina BeadArray Reader and the BeadScan Software (Illumina).	BeadChips were scanned using the Illumina BeadArray Reader and the BeadScan Software (Illumina).	BeadChips were scanned using the Illumina BeadArray Reader and the BeadScan Software (Illumina).	BeadChips were scanned using the Illumina BeadArray Reader and the BeadScan Software (Illumina).	BeadChips were scanned using the Illumina BeadArray Reader and the BeadScan Software (Illumina).
!Sample_description	Sample name: PT19	Sample name: PT62	Sample name: PT21	Sample name: PT63	Sample name: PT46	Sample name: PT60	Sample name: PT8	Sample name: PT66	Sample name: PT17	Sample name: PT58	Sample name: PT61	Sample name: PT24	Sample name: PT25	Sample name: PT54	Sample name: PT83	Sample name: PT88	Sample name: PT85	Sample name: PT18	Sample name: PT73	Sample name: PT40	Sample name: PT53	Sample name: PT78	Sample name: PT16	Sample name: PT97	Sample name: PT41	Sample name: PT57	Sample name: PT99	Sample name: PT101	Sample name: PT76	Sample name: PT98	Sample name: PT6	Sample name: PT26	Sample name: PT3	Sample name: PT34	Sample name: PT72	Sample name: PT31	Sample name: PT22	Sample name: PT32	Sample name: PT102	Sample name: PT103	Sample name: PT5	Sample name: PT4	Sample name: PT7	Sample name: PT11	Sample name: PT23	Sample name: PT36	Sample name: PT47	Sample name: PT70	Sample name: PT84
!Sample_data_processing	Raw data was obtained via the GenomeStudio; data have been normalized using the RSN method from R-package lumi.	Raw data was obtained via the GenomeStudio; data have been normalized using the RSN method from R-package lumi.	Raw data was obtained via the GenomeStudio; data have been normalized using the RSN method from R-package lumi.	Raw data was obtained via the GenomeStudio; data have been normalized using the RSN method from R-package lumi.	Raw data was obtained via the GenomeStudio; data have been normalized using the RSN method from R-package lumi.	Raw data was obtained via the GenomeStudio; data have been normalized using the RSN method from R-package lumi.	Raw data was obtained via the GenomeStudio; data have been normalized using the RSN method from R-package lumi.	Raw data was obtained via the GenomeStudio; data have been normalized using the RSN method from R-package lumi.	Raw data was obtained via the GenomeStudio; data have been normalized using the RSN method from R-package lumi.	Raw data was obtained via the GenomeStudio; data have been normalized using the RSN method from R-package lumi.	Raw data was obtained via the GenomeStudio; data have been normalized using the RSN method from R-package lumi.	Raw data was obtained via the GenomeStudio; data have been normalized using the RSN method from R-package lumi.	Raw data was obtained via the GenomeStudio; data have been normalized using the RSN method from R-package lumi.	Raw data was obtained via the GenomeStudio; data have been normalized using the RSN method from R-package lumi.	Raw data was obtained via the GenomeStudio; data have been normalized using the RSN method from R-package lumi.	Raw data was obtained via the GenomeStudio; data have been normalized using the RSN method from R-package lumi.	Raw data was obtained via the GenomeStudio; data have been normalized using the RSN method from R-package lumi.	Raw data was obtained via the GenomeStudio; data have been normalized using the RSN method from R-package lumi.	Raw data was obtained via the GenomeStudio; data have been normalized using the RSN method from R-package lumi.	Raw data was obtained via the GenomeStudio; data have been normalized using the RSN method from R-package lumi.	Raw data was obtained via the GenomeStudio; data have been normalized using the RSN method from R-package lumi.	Raw data was obtained via the GenomeStudio; data have been normalized using the RSN method from R-package lumi.	Raw data was obtained via the GenomeStudio; data have been normalized using the RSN method from R-package lumi.	Raw data was obtained via the GenomeStudio; data have been normalized using the RSN method from R-package lumi.	Raw data was obtained via the GenomeStudio; data have been normalized using the RSN method from R-package lumi.	Raw data was obtained via the GenomeStudio; data have been normalized using the RSN method from R-package lumi.	Raw data was obtained via the GenomeStudio; data have been normalized using the RSN method from R-package lumi.	Raw data was obtained via the GenomeStudio; data have been normalized using the RSN method from R-package lumi.	Raw data was obtained via the GenomeStudio; data have been normalized using the RSN method from R-package lumi.	Raw data was obtained via the GenomeStudio; data have been normalized using the RSN method from R-package lumi.	Raw data was obtained via the GenomeStudio; data have been normalized using the RSN method from R-package lumi.	Raw data was obtained via the GenomeStudio; data have been normalized using the RSN method from R-package lumi.	Raw data was obtained via the GenomeStudio; data have been normalized using the RSN method from R-package lumi.	Raw data was obtained via the GenomeStudio; data have been normalized using the RSN method from R-package lumi.	Raw data was obtained via the GenomeStudio; data have been normalized using the RSN method from R-package lumi.	Raw data was obtained via the GenomeStudio; data have been normalized using the RSN method from R-package lumi.	Raw data was obtained via the GenomeStudio; data have been normalized using the RSN method from R-package lumi.	Raw data was obtained via the GenomeStudio; data have been normalized using the RSN method from R-package lumi.	Raw data was obtained via the GenomeStudio; data have been normalized using the RSN method from R-package lumi.	Raw data was obtained via the GenomeStudio; data have been normalized using the RSN method from R-package lumi.	Raw data was obtained via the GenomeStudio; data have been normalized using the RSN method from R-package lumi.	Raw data was obtained via the GenomeStudio; data have been normalized using the RSN method from R-package lumi.	Raw data was obtained via the GenomeStudio; data have been normalized using the RSN method from R-package lumi.	Raw data was obtained via the GenomeStudio; data have been normalized using the RSN method from R-package lumi.	Raw data was obtained via the GenomeStudio; data have been normalized using the RSN method from R-package lumi.	Raw data was obtained via the GenomeStudio; data have been normalized using the RSN method from R-package lumi.	Raw data was obtained via the GenomeStudio; data have been normalized using the RSN method from R-package lumi.	Raw data was obtained via the GenomeStudio; data have been normalized using the RSN method from R-package lumi.	Raw data was obtained via the GenomeStudio; data have been normalized using the RSN method from R-package lumi.
!Sample_platform_id	GPL10558	GPL10558	GPL10558	GPL10558	GPL10558	GPL10558	GPL10558	GPL10558	GPL10558	GPL10558	GPL10558	GPL10558	GPL10558	GPL10558	GPL10558	GPL10558	GPL10558	GPL10558	GPL10558	GPL10558	GPL10558	GPL10558	GPL10558	GPL10558	GPL10558	GPL10558	GPL10558	GPL10558	GPL10558	GPL10558	GPL10558	GPL10558	GPL10558	GPL10558	GPL10558	GPL10558	GPL10558	GPL10558	GPL10558	GPL10558	GPL10558	GPL10558	GPL10558	GPL10558	GPL10558	GPL10558	GPL10558	GPL10558	GPL10558
!Sample_contact_name	Surya Pavan,,Yenamandra	Surya Pavan,,Yenamandra	Surya Pavan,,Yenamandra	Surya Pavan,,Yenamandra	Surya Pavan,,Yenamandra	Surya Pavan,,Yenamandra	Surya Pavan,,Yenamandra	Surya Pavan,,Yenamandra	Surya Pavan,,Yenamandra	Surya Pavan,,Yenamandra	Surya Pavan,,Yenamandra	Surya Pavan,,Yenamandra	Surya Pavan,,Yenamandra	Surya Pavan,,Yenamandra	Surya Pavan,,Yenamandra	Surya Pavan,,Yenamandra	Surya Pavan,,Yenamandra	Surya Pavan,,Yenamandra	Surya Pavan,,Yenamandra	Surya Pavan,,Yenamandra	Surya Pavan,,Yenamandra	Surya Pavan,,Yenamandra	Surya Pavan,,Yenamandra	Surya Pavan,,Yenamandra	Surya Pavan,,Yenamandra	Surya Pavan,,Yenamandra	Surya Pavan,,Yenamandra	Surya Pavan,,Yenamandra	Surya Pavan,,Yenamandra	Surya Pavan,,Yenamandra	Surya Pavan,,Yenamandra	Surya Pavan,,Yenamandra	Surya Pavan,,Yenamandra	Surya Pavan,,Yenamandra	Surya Pavan,,Yenamandra	Surya Pavan,,Yenamandra	Surya Pavan,,Yenamandra	Surya Pavan,,Yenamandra	Surya Pavan,,Yenamandra	Surya Pavan,,Yenamandra	Surya Pavan,,Yenamandra	Surya Pavan,,Yenamandra	Surya Pavan,,Yenamandra	Surya Pavan,,Yenamandra	Surya Pavan,,Yenamandra	Surya Pavan,,Yenamandra	Surya Pavan,,Yenamandra	Surya Pavan,,Yenamandra	Surya Pavan,,Yenamandra
!Sample_contact_email	suryay@bii.a-star.edu.sg	suryay@bii.a-star.edu.sg	suryay@bii.a-star.edu.sg	suryay@bii.a-star.edu.sg	suryay@bii.a-star.edu.sg	suryay@bii.a-star.edu.sg	suryay@bii.a-star.edu.sg	suryay@bii.a-star.edu.sg	suryay@bii.a-star.edu.sg	suryay@bii.a-star.edu.sg	suryay@bii.a-star.edu.sg	suryay@bii.a-star.edu.sg	suryay@bii.a-star.edu.sg	suryay@bii.a-star.edu.sg	suryay@bii.a-star.edu.sg	suryay@bii.a-star.edu.sg	suryay@bii.a-star.edu.sg	suryay@bii.a-star.edu.sg	suryay@bii.a-star.edu.sg	suryay@bii.a-star.edu.sg	suryay@bii.a-star.edu.sg	suryay@bii.a-star.edu.sg	suryay@bii.a-star.edu.sg	suryay@bii.a-star.edu.sg	suryay@bii.a-star.edu.sg	suryay@bii.a-star.edu.sg	suryay@bii.a-star.edu.sg	suryay@bii.a-star.edu.sg	suryay@bii.a-star.edu.sg	suryay@bii.a-star.edu.sg	suryay@bii.a-star.edu.sg	suryay@bii.a-star.edu.sg	suryay@bii.a-star.edu.sg	suryay@bii.a-star.edu.sg	suryay@bii.a-star.edu.sg	suryay@bii.a-star.edu.sg	suryay@bii.a-star.edu.sg	suryay@bii.a-star.edu.sg	suryay@bii.a-star.edu.sg	suryay@bii.a-star.edu.sg	suryay@bii.a-star.edu.sg	suryay@bii.a-star.edu.sg	suryay@bii.a-star.edu.sg	suryay@bii.a-star.edu.sg	suryay@bii.a-star.edu.sg	suryay@bii.a-star.edu.sg	suryay@bii.a-star.edu.sg	suryay@bii.a-star.edu.sg	suryay@bii.a-star.edu.sg
!Sample_contact_institute	Bioinformatics Institute	Bioinformatics Institute	Bioinformatics Institute	Bioinformatics Institute	Bioinformatics Institute	Bioinformatics Institute	Bioinformatics Institute	Bioinformatics Institute	Bioinformatics Institute	Bioinformatics Institute	Bioinformatics Institute	Bioinformatics Institute	Bioinformatics Institute	Bioinformatics Institute	Bioinformatics Institute	Bioinformatics Institute	Bioinformatics Institute	Bioinformatics Institute	Bioinformatics Institute	Bioinformatics Institute	Bioinformatics Institute	Bioinformatics Institute	Bioinformatics Institute	Bioinformatics Institute	Bioinformatics Institute	Bioinformatics Institute	Bioinformatics Institute	Bioinformatics Institute	Bioinformatics Institute	Bioinformatics Institute	Bioinformatics Institute	Bioinformatics Institute	Bioinformatics Institute	Bioinformatics Institute	Bioinformatics Institute	Bioinformatics Institute	Bioinformatics Institute	Bioinformatics Institute	Bioinformatics Institute	Bioinformatics Institute	Bioinformatics Institute	Bioinformatics Institute	Bioinformatics Institute	Bioinformatics Institute	Bioinformatics Institute	Bioinformatics Institute	Bioinformatics Institute	Bioinformatics Institute	Bioinformatics Institute
!Sample_contact_address	30, Biopolis street, #07-01 Matrix	30, Biopolis street, #07-01 Matrix	30, Biopolis street, #07-01 Matrix	30, Biopolis street, #07-01 Matrix	30, Biopolis street, #07-01 Matrix	30, Biopolis street, #07-01 Matrix	30, Biopolis street, #07-01 Matrix	30, Biopolis street, #07-01 Matrix	30, Biopolis street, #07-01 Matrix	30, Biopolis street, #07-01 Matrix	30, Biopolis street, #07-01 Matrix	30, Biopolis street, #07-01 Matrix	30, Biopolis street, #07-01 Matrix	30, Biopolis street, #07-01 Matrix	30, Biopolis street, #07-01 Matrix	30, Biopolis street, #07-01 Matrix	30, Biopolis street, #07-01 Matrix	30, Biopolis street, #07-01 Matrix	30, Biopolis street, #07-01 Matrix	30, Biopolis street, #07-01 Matrix	30, Biopolis street, #07-01 Matrix	30, Biopolis street, #07-01 Matrix	30, Biopolis street, #07-01 Matrix	30, Biopolis street, #07-01 Matrix	30, Biopolis street, #07-01 Matrix	30, Biopolis street, #07-01 Matrix	30, Biopolis street, #07-01 Matrix	30, Biopolis street, #07-01 Matrix	30, Biopolis street, #07-01 Matrix	30, Biopolis street, #07-01 Matrix	30, Biopolis street, #07-01 Matrix	30, Biopolis street, #07-01 Matrix	30, Biopolis street, #07-01 Matrix	30, Biopolis street, #07-01 Matrix	30, Biopolis street, #07-01 Matrix	30, Biopolis street, #07-01 Matrix	30, Biopolis street, #07-01 Matrix	30, Biopolis street, #07-01 Matrix	30, Biopolis street, #07-01 Matrix	30, Biopolis street, #07-01 Matrix	30, Biopolis street, #07-01 Matrix	30, Biopolis street, #07-01 Matrix	30, Biopolis street, #07-01 Matrix	30, Biopolis street, #07-01 Matrix	30, Biopolis street, #07-01 Matrix	30, Biopolis street, #07-01 Matrix	30, Biopolis street, #07-01 Matrix	30, Biopolis street, #07-01 Matrix	30, Biopolis street, #07-01 Matrix
!Sample_contact_city	Singapore	Singapore	Singapore	Singapore	Singapore	Singapore	Singapore	Singapore	Singapore	Singapore	Singapore	Singapore	Singapore	Singapore	Singapore	Singapore	Singapore	Singapore	Singapore	Singapore	Singapore	Singapore	Singapore	Singapore	Singapore	Singapore	Singapore	Singapore	Singapore	Singapore	Singapore	Singapore	Singapore	Singapore	Singapore	Singapore	Singapore	Singapore	Singapore	Singapore	Singapore	Singapore	Singapore	Singapore	Singapore	Singapore	Singapore	Singapore	Singapore
!Sample_contact_zip/postal_code	138671	138671	138671	138671	138671	138671	138671	138671	138671	138671	138671	138671	138671	138671	138671	138671	138671	138671	138671	138671	138671	138671	138671	138671	138671	138671	138671	138671	138671	138671	138671	138671	138671	138671	138671	138671	138671	138671	138671	138671	138671	138671	138671	138671	138671	138671	138671	138671	138671
!Sample_contact_country	Singapore	Singapore	Singapore	Singapore	Singapore	Singapore	Singapore	Singapore	Singapore	Singapore	Singapore	Singapore	Singapore	Singapore	Singapore	Singapore	Singapore	Singapore	Singapore	Singapore	Singapore	Singapore	Singapore	Singapore	Singapore	Singapore	Singapore	Singapore	Singapore	Singapore	Singapore	Singapore	Singapore	Singapore	Singapore	Singapore	Singapore	Singapore	Singapore	Singapore	Singapore	Singapore	Singapore	Singapore	Singapore	Singapore	Singapore	Singapore	Singapore
!Sample_supplementary_file	NONE	NONE	NONE	NONE	NONE	NONE	NONE	NONE	NONE	NONE	NONE	NONE	NONE	NONE	NONE	NONE	NONE	NONE	NONE	NONE	NONE	NONE	NONE	NONE	NONE	NONE	NONE	NONE	NONE	NONE	NONE	NONE	NONE	NONE	NONE	NONE	NONE	NONE	NONE	NONE	NONE	NONE	NONE	NONE	NONE	NONE	NONE	NONE	NONE
!Sample_data_row_count	47322	47322	47322	47322	47322	47322	47322	47322	47322	47322	47322	47322	47322	47322	47322	47322	47322	47322	47322	47322	47322	47322	47322	47322	47322	47322	47322	47322	47322	47322	47322	47322	47322	47322	47322	47322	47322	47322	47322	47322	47322	47322	47322	47322	47322	47322	47322	47322	47322
!series_matrix_table_begin
ID_REF	GSM2011285	GSM2011286	GSM2011287	GSM2011288	GSM2011289	GSM2011290	GSM2011291	GSM2011292	GSM2011293	GSM2011294	GSM2011295	GSM2011296	GSM2011297	GSM2011298	GSM2011299	GSM2011300	GSM2011301	GSM2011302	GSM2011303	GSM2011304	GSM2011305	GSM2011306	GSM2011307	GSM2011308	GSM2011309	GSM2011310	GSM2011311	GSM2011312	GSM2011313	GSM2011314	GSM2011315	GSM2011316	GSM2011317	GSM2011318	GSM2011319	GSM2011320	GSM2011321	GSM2011322	GSM2011323	GSM2011324	GSM2011325	GSM2011326	GSM2011327	GSM2011328	GSM2011329	GSM2011330	GSM2011331	GSM2011332	GSM2011333
ILMN_1343291	31094.6	28304	36160.1	33676.7	43642.2	37903.7	38078.1	34237.4	27781.4	38455.9	29377.6	34105.4	41058.7	33373	34811.2	38269.1	30668	32321	29317.3	27856.5	31126.6	39153.4	29418.3	36850.8	34210	26238.2	34795.2	36247.5	36460.3	39255.7	35449.7	34117.9	38610.2	36163.9	36383.6	40630.9	36095.9	33856.2	36159.4	35530.3	34955.9	37937.2	36837.7	35431.6	37142.4	40031.5	33880.8	36259.6	28445.6
ILMN_1343295	5944.07	7661.13	2790.09	8494.92	2811.93	2073.33	8766.54	5212.42	1024.52	3338.47	5603.46	8230.87	8004.13	3438.22	9280.36	6216.32	3803.76	5786.52	4063.43	1492.09	11192.2	2274.64	4275.5	6271.94	15534.7	13046	3940.19	6134.87	5871.5	3133.83	5865.22	5414.61	3605.31	7640.07	3685.37	5098	5601.55	7292.14	5615.08	7780.15	3948.67	2898.75	5000.87	3463.13	5743	5323.07	4241.78	3362.31	4325.97
ILMN_1651199	101.63	89.55	91.47	103.92	103.41	93.58	96.15	101.26	100.53	84.88	102.72	98.3	106.61	114.29	111.03	77.76	105.47	106.47	82.06	101.43	118.26	117.08	106.03	79.92	97.05	100.59	98.73	87.91	84.52	97.61	99.28	110.2	98.34	91.85	90.87	122.01	91.46	109.67	83.02	98.21	105.76	98.6	99.53	102.25	89.46	88.62	94.77	92.94	105.75
ILMN_1651209	116.56	133.04	122.59	101.75	117.66	117.21	112.84	113.64	108.29	105.53	117.28	130.7	110.18	114.6	106.5	124.4	106.75	125.54	118.14	114.9	130.4	116.06	128.41	115.97	122.92	103.84	96.05	110.26	107.52	118.7	112.56	99.38	113.11	122.47	101.41	124.63	118.08	96.87	120.36	113.84	107.74	105.8	101.36	111.76	126.18	125.67	115.49	96.84	110.46
ILMN_1651210	110.88	117.21	105.54	94.43	105	102.96	93.8	100.39	118.13	91.38	115.2	99.9	93.51	111.17	100.25	90.99	96.85	113.25	87.42	123.51	110.87	109.41	101.24	93.08	97.07	110.94	114.64	95.51	91.29	100.36	111.84	110.61	103.47	96.84	110.39	104.24	104.19	97.59	95.97	113.45	89.47	106.68	97	116.93	101.1	103.17	103.77	96.16	99.38
ILMN_1651221	109.93	115.64	124.62	106.5	111.04	117.46	113.43	100.63	120.78	120.51	114.9	110.75	105.33	111.54	117.11	116.44	124.7	145.71	123.4	113.78	123.79	118.39	110.85	121.18	116.29	110.59	102.19	110.89	107.58	118.43	125.15	120.81	115.46	100.38	99.36	112.51	117.85	113.51	132.49	113.36	103.35	111.1	117.94	120.09	140.91	115.97	128.88	106.67	120.5
ILMN_1651228	4362.2	3700.84	6292.99	5177.73	5334.43	6381.08	7984.32	9553.68	5887.55	9241.99	11848.3	7838.58	9483.65	12082.8	8431.99	13009.5	12176.8	11119.8	9261.58	16410.5	9929.76	10802.4	11847.4	5593.78	4467.26	5430.27	3888.59	8139.33	11693.6	4818.64	5906.43	10392	10081.3	5680.69	9851.14	9928.38	7022.34	8282.1	16989.4	6802.81	9227.21	11182.5	4669.84	6649.34	16457.6	13021.4	8863.84	13860.3	8083.95
ILMN_1651229	277.83	363.12	439.75	320.02	314.53	468.1	262.06	403.91	360.27	492.83	428.91	289.88	259.58	453.93	308.43	388.92	535.29	373.73	356.1	609.46	317.14	291.35	318.5	403.46	610.05	626.74	251.84	435.18	253.76	375.03	290.16	374.06	261.78	528.03	208.05	390.83	645.84	284.44	293.31	289.08	339.5	252.94	394.64	369.14	428.36	538.82	231.99	345.42	298.28
ILMN_1651230	106.84	89.35	97.9	115.53	91.93	99.87	99.64	102.16	109.38	101.95	98.32	99.46	92.11	102.95	99.83	93	100.9	101.24	101.4	106.76	119.15	100.17	95.51	86.19	104.78	108.34	98.05	104.84	87.59	109.12	99.01	94.82	111.01	108.97	83.18	92.79	104.12	96.87	106.39	97.22	92.84	90.23	94.63	106.79	120.92	104.53	107.56	91.91	94.85
ILMN_1651232	144.42	109.98	122.05	95.78	130.81	139.64	106.39	134.32	156.97	136.76	125.38	136.75	123.75	111.79	113.44	126.22	106.8	124.81	122.49	123.54	116.61	139.36	132.42	128.93	110.88	130.84	130.52	146.69	114.29	115.84	120.14	134.92	130.76	111.7	130.82	120.21	113.95	134.14	122.8	107.68	110.28	131.04	94.35	136.81	120.89	127.25	126.75	103.32	133.66
ILMN_1651235	106.16	99.14	111.23	105.18	109.67	116.23	114.91	104.06	108.95	103.04	110.35	121.77	100.52	114.16	99.86	84.61	91.03	91.14	101.44	97.06	103.73	96.47	102.83	108.43	94.3	121.84	94.65	98.88	107.52	111.54	106.76	91.36	95.8	105.1	112.75	104.02	92.37	106.84	95.45	104.39	99.81	95.69	106.39	102.06	96.03	104.73	103.4	95.49	90.81
ILMN_1651236	104.01	91.58	98.76	97.3	111.49	94.48	96.28	101.5	105.23	100.27	91.95	99.86	114.25	99.33	103.73	103.02	104.51	102.94	102.28	91.52	110.72	105.99	97.86	92.85	98.23	101.2	93.67	100.05	104.22	97.62	97.69	93.18	85.12	87.5	95.34	99.37	107.38	88.17	85.3	110.59	105.35	94.63	103.06	99.45	92.72	93.98	78.63	83.13	108.68
ILMN_1651237	491.54	162.25	137.85	145.59	189.97	198.68	251.44	294.79	190.45	136.45	550.14	422.25	162.82	319.35	109.16	498.5	159.13	305.14	90.58	98.39	347.54	182.17	74.7	173.1	248.18	593.83	132.84	254.4	244.07	252.35	229.18	162.3	220.81	206.34	138.55	400.44	396.86	393.15	298.36	245.12	85.69	169.13	424.84	329.02	199.55	213.25	80.78	95.24	114.97
ILMN_1651238	95.01	101.9	79.11	102.09	111.8	113.93	119.73	96.51	101.32	104.17	107.88	104.72	94.27	118.94	87.23	88.47	99.02	117.37	84.93	99.37	93.51	103.22	101.03	79.56	94.42	90.01	113.86	99.05	101.46	86.32	104.3	92.16	97.86	108.04	101.2	95.06	81.7	89.87	92.04	83.18	100.12	92.7	95.27	98.19	96.06	95.51	82.86	83.57	96.84
ILMN_1651249	87.77	96.76	109.9	101.59	94.96	90.08	101.17	113.78	106.66	99.54	100.63	108.79	106.58	96.42	103.5	82.52	102.92	108.34	100.52	91.07	94.53	108.32	110.86	93.97	111.56	92.99	93.68	104.96	117.17	99.14	84.4	95.35	98.72	104.18	100.5	94.88	109.61	101.32	90.54	92.34	93.4	87.17	102	105.12	90.95	95.94	92.2	83.37	83.19
ILMN_1651253	106.85	107.45	112.7	131.94	154.15	92.51	139.13	88.27	96.96	146.63	98.94	75.81	140.67	164.59	133.35	69.01	90.75	89.73	88.8	122	114.73	157.01	96.63	116.85	143.83	187.6	75.45	87.66	227.82	153.94	132.61	92.56	147.32	137.79	93.06	223.4	101.83	124.86	82.95	125.17	267.47	115.79	79.51	94.41	188.99	131.74	148.92	79.16	218.15
ILMN_1651254	3911.57	4625.29	4016.8	6115.55	2467.79	6611.42	4300.46	2462.53	2727.52	1907.06	1845.35	5536.45	3402.5	5027.1	2392.07	3750.6	3950.26	2553.28	2320.29	6223.18	5819.98	3980.03	2954.72	6070.55	5358.31	3507.24	2445.04	3054.89	8466.69	2640.94	3104.63	3586.82	3244.23	3604.94	2659.1	5802.98	3618.31	4218.93	3354.01	3170.9	2218.36	3460.92	2930.92	3377.6	3545.04	2940.67	2105.39	2769.22	6108.23
ILMN_1651259	291.63	184.34	147.04	171.59	184.23	166.09	143.24	161.1	200.59	145.63	147.85	211.99	151.4	142.26	176.69	134.71	133.01	138.05	167.98	142.33	129.19	159.4	169.72	153.31	151.16	147.73	153.33	176.89	151.63	136.65	188.21	171.51	158.76	150.96	270.45	135.7	152.38	164.92	138.16	194.39	186.68	130.69	176.25	143.11	132.71	123.91	123.5	138.78	134.12
ILMN_1651260	89.2	83.16	68.08	89.86	81.28	82.73	84.77	88.86	89.32	97.78	82.95	83.1	81.76	90.7	90.3	77.39	94.93	80.66	100.49	79.77	83.42	85.58	92.92	88.21	87.74	87.27	93.78	84.62	75.41	91.35	88.33	99.2	82.33	74.05	84.29	74.24	83.15	105.46	85.51	88.76	78.94	78.71	90.4	107.72	81.94	76.37	92.01	84.49	76.8
ILMN_1651262	4601.09	4123.22	5106.58	4360.43	4065.52	2280.51	4557.62	2700.75	3318.98	3325.4	2514.83	3775.23	3492.34	1884.79	5345.44	6395.95	3709.3	2610.72	1999.84	4310.2	3909.73	3968.72	2170.49	3922.5	4594.54	6409.92	2803.9	4141.58	2834.39	4510.05	4527.42	1849.93	4293.38	5769.39	2119.57	4927.54	5770.58	4868.23	5045.18	3128.24	4147.5	3126.86	4207.13	4328.57	3911.73	5273.55	3433.48	2216.87	6022.54
ILMN_1651268	142.32	122.09	103	134.85	120.53	131.77	116.48	128.11	132.8	121.84	129.31	131.76	135.14	127.95	162.92	134.09	118.65	115.62	132.87	106.5	122.01	104.98	103.66	111.83	125.23	112.15	113.61	126.42	119.05	122.65	117.86	117.4	107.86	129.74	124.11	100.09	135.37	127.12	105.77	119.19	164.77	103.73	119.84	156.9	102.7	125.34	114.59	93.94	120.96
ILMN_1651278	348.26	444.64	349.67	268.52	414.29	487.78	278.85	531.68	318.1	280.01	611.84	339.66	407.32	442.26	433.26	393.23	386.66	396.89	226.96	310.97	268.41	329.63	315.19	663.8	321.13	389.78	313.7	267.52	236.82	380.13	373.53	290.69	296.22	331.89	347.96	458.24	316.07	401.68	280.39	404.55	532.4	459.7	540.41	483.26	339.3	352.16	499.36	430.68	237
ILMN_1651279	121.83	112.84	130.34	123.34	103.46	126.32	120.84	140.53	121.9	110.69	126.37	109.15	126.59	129.42	112.56	133.57	123.58	119.63	116.24	141.07	119.13	103.47	145.63	105.37	118.04	129.12	112.43	115.35	110.4	99.6	119.68	123.8	118.11	109.57	112.04	132.26	134.3	113.35	128.68	135.9	113.68	104.4	115.54	103.06	110.87	106.16	129.72	103.97	132.31
ILMN_1651281	109.09	100.18	88.86	98.15	85.19	108.81	94.17	96.02	91.46	90.5	91.11	100.94	104.02	101.18	89.69	116.5	97.42	106.75	93.69	91.75	93.59	110.33	108.32	89.66	93.93	91.23	94.12	106.34	101.17	94.47	90.57	106.62	89.58	93.73	89.05	107.12	102.96	86.82	101.89	92.53	98.34	88.41	94.83	100.75	99.36	96.27	90.95	121.79	115.85
ILMN_1651282	112.87	122.15	131.02	112.52	120.66	130.28	136.6	131.62	120.94	118.18	122.02	111.44	122.09	122.04	137.48	119.25	126.11	140.11	107.44	147.02	138.54	124.07	124.72	149.92	117.83	123.01	106.9	132.06	117.54	128.54	117.38	128.07	131.52	119.25	118.48	122.59	123.14	120.04	122.95	111.61	128.97	170.59	121.56	126.51	121.27	139.67	151.71	123.1	119.45
ILMN_1651285	314.43	240.94	667.55	201.9	280.37	363.19	339.41	541.92	304.71	294.01	240.19	310.17	264.66	275.71	319.68	296.03	392.77	221.36	248.1	824.81	257.55	287.39	232.71	216.99	183.04	220.5	345.86	310.67	271.13	336.56	194.93	437.41	416.82	313.24	284.12	248.38	386.09	234.27	302.19	230.15	227.95	468.07	286.25	382.74	320.13	288.2	294.45	323.75	270.45
ILMN_1651286	111.36	97.42	94.26	88.34	105.74	108.47	90.08	93.59	95.22	103.71	89.84	102.85	92.83	85.49	87.47	91.48	87.32	99.05	86.45	94.22	92.21	87.69	93.68	80.08	85.03	85.58	91.67	96.15	97.78	93.6	97.71	101.58	97.94	101.27	90.7	82.25	79.42	93.85	93.84	92.61	96.73	83.57	103.28	106.4	85.56	88.35	78.6	82.95	83.39
ILMN_1651288	142.38	142.27	140.02	136.58	136.57	137.59	150.25	151.21	148.02	138.86	145.25	147	134.32	128.79	137.69	134.48	134.39	132.49	141.27	161.15	130.32	138.97	161.68	135.41	142.6	146.67	149.97	126.72	125.72	129.6	127.07	150.68	131.03	123.3	129.21	139.37	129.44	132.69	132.69	129.88	135.94	130.11	123.06	143.52	154.57	148.01	158.12	136.86	138.85
ILMN_1651292	103.24	96.72	72.33	94.31	98.23	84.3	105.51	123.09	112.17	102.39	107.76	116.79	107.61	89.82	107.65	104.76	89.14	120.77	113.58	97.12	103.61	106.5	106.92	89.66	91.13	111.3	99.93	93.44	101.11	106.58	96.33	103.38	92.54	93.41	103.81	106.37	122.15	94.79	105.21	94.87	88.29	102.88	99.62	110.95	86.62	116.08	80.88	85.4	99.16
ILMN_1651296	177.39	132.03	157.16	180.88	175.1	154.83	256.56	134.64	195.54	107.54	113.92	217.13	207.66	112.3	227.03	191.53	152.68	152.27	135.06	173.76	215.54	160.8	133.1	129.35	169.53	161.35	185.72	119.14	173.42	167	182.7	129.54	116.66	192.4	131.24	138.07	285.6	154.35	228.45	169.62	171.94	163.86	136.72	146.11	163.95	163.44	116.33	120.54	298.57
ILMN_1651303	133.42	118.63	114.03	121.76	112.68	116.14	111.74	118.88	111.6	98.86	121.12	112.81	98.19	120.94	116.96	105.32	109.26	104.6	123.49	102.55	120.25	108.84	127.72	104.07	105.26	105.12	115.2	111.54	125.41	112.34	112.73	114.28	106.49	105.24	110.59	112.36	107.66	107.83	112.44	131.55	109.93	102.26	115.73	121.81	105.71	118.34	100.67	105.43	112.87
ILMN_1651309	81.92	90.68	93.74	92.41	85.18	91.8	87.55	93.42	95.96	92.97	97.72	91.86	84.84	89.89	72.95	102.9	86.95	96.58	93.83	86.27	92.95	83.29	91.1	88.06	88.72	94.93	98.09	89.22	78.92	86.16	89.92	89.4	91.32	82.67	95.59	86.22	104.43	97.74	82.91	79.97	79.8	81.12	84.91	86.14	82.05	80.95	74.81	90.09	91.73
ILMN_1651310	110.68	85.74	89.4	98.86	107.84	87.37	102.38	98.61	102.68	110.98	119.94	121.48	95.35	117.64	112.49	106.75	116.64	117.65	103.43	102.73	96.44	100.71	104.99	99.34	95.87	104.6	105.25	117.57	111.17	100.61	101.62	119.66	107.7	95.23	96.44	107.29	110.26	95.96	115.84	106.13	103.01	90.01	101.43	104.46	99.69	119.67	99.96	101.67	108.82
ILMN_1651315	649.97	609.24	822.88	920.64	922.13	1057.72	890.12	1037.96	815.12	870.99	942.88	811.59	586.21	1039.91	741.18	867.67	936.48	678.54	717.29	1581.09	1076.74	795.41	1034.28	666.52	826.88	1172.62	620.45	729.87	1070.83	607.73	821.42	727.94	804.63	512.95	726.94	766.67	623.03	578.06	1307.17	676.35	535.49	820.99	663.66	910.68	841.01	837.22	551.31	712.69	918.85
ILMN_1651316	148.12	127.71	122.39	161.67	129.58	154.38	165.46	129.14	119.59	136.75	120.6	121.76	122.65	157.73	108.87	129.92	120.28	160.13	132.77	90.15	146.08	211.88	191.29	109.77	127.13	112.54	125.79	122.39	268.27	138.54	145.65	139.64	158.75	120.49	134.5	145.82	179.13	125.93	115.59	128.69	132.53	123.66	130.52	169.81	91.06	140.76	146.54	152.26	130.81
ILMN_1651325	93.54	92.57	102.31	92.65	100.05	119.07	101.62	107.49	94.67	98.38	94.22	104.19	103.66	98.35	98.18	104.26	97.56	110.48	98.22	109.92	112.67	86.3	101.29	93.75	83.93	99.07	101.21	101.91	111.96	96.47	91.13	111.94	96.33	97.75	94.77	97.79	100.43	90.58	93.31	100.41	95.82	93.84	105.04	103.45	89.46	101.67	94.03	93.61	98.38
ILMN_1651328	130.7	121.41	127.05	125.5	129.56	125.97	138.71	142.59	138.52	130.23	134.65	155.38	126.66	137.1	134.26	124.64	157.21	128.34	136.47	149.6	133.59	127.36	154.99	155.02	125.05	136.94	152.7	147.28	134.83	115.63	122.31	147.75	119.08	128.94	115.67	119.85	134.97	127.66	143.88	124.49	120.58	123.93	124.51	132.22	151.8	156.73	118.55	118.41	154.23
ILMN_1651329	120.59	123.25	124.55	139.07	139.36	107.74	129.23	114.62	115.57	92.17	129.73	118.44	117.91	136.14	114.45	120.11	114.03	131.14	147.15	121.25	107.09	116.1	116.31	120.27	117.29	120.72	133.39	106.62	114.03	108.19	115.39	111.65	112.34	115.1	118.39	110.45	123.43	108.58	99.03	113.64	120.46	120.97	113.25	113.85	116.52	118.72	113.39	91.75	117.64
ILMN_1651330	88.61	93.56	82.79	86.13	95.4	88.67	79.13	84.11	85	87.83	82.41	90.42	81.88	87.26	70.62	96.31	78.35	82.06	99.92	89.77	84.51	83.02	87.45	87.33	83.04	77	84.57	74.18	83.74	84.57	89.38	79.5	82.17	74.92	95.54	80.53	78.9	89.82	80.4	84.86	83.59	92.68	85.78	86.36	85.98	92.33	80.26	90.56	84.04
ILMN_1651336	197.21	237.68	313.39	267.05	281.79	253.07	139.8	165.27	306.06	268.12	209.12	151.88	262.04	187.89	192.33	119.34	158.75	141.05	298.91	146.59	140.68	158.87	282.07	190.93	143.1	146.74	176.93	187.25	178.98	177.64	219.03	230.1	207.96	181.1	337.57	191.74	168.47	193.45	168.1	152.54	157.63	397.99	195.31	212.77	149.81	179	353.07	311.19	176.51
ILMN_1651339	139.7	128.98	130.43	131.23	133.88	109.25	118.2	128.39	124.49	117.74	124.45	129.96	113.71	100.14	128.37	124.14	114.84	116.88	129.61	113.96	118.34	139.95	145.36	131.02	123.09	166.45	114.82	140.46	112.01	126.78	122.81	133.11	109.33	121.04	128.34	110.57	117.56	104.84	113.16	137.75	130.46	117.8	99.04	138.43	115.78	108.95	122.3	127.47	114.47
ILMN_1651341	147.62	152.71	148.68	130.62	144.87	160.26	127.96	168.18	161.26	112.66	156.23	147.9	128.07	189.85	122.3	171.4	189.64	145.66	112.14	138.93	137.23	180.29	132.52	201.81	169.44	127.86	112.69	158.1	149.38	155.9	202.9	165.22	132.8	150.29	126.09	183.01	154.97	129.92	160.33	152.68	129.64	131.6	108.46	143.95	159.25	198.71	154.51	135.77	159.72
ILMN_1651343	127.05	127.78	162.07	137.32	140.55	138.65	444.03	141.04	140.42	143.06	148.15	139.97	142.1	156.39	150.45	131.47	160.57	141.64	150.67	164.46	587.03	142.84	132.19	133.92	101.45	115.87	127.91	122.5	126.55	164.5	109.35	199.4	183.41	114.15	125.81	123.03	147.8	129.92	177.78	162.85	131.62	175.62	108.82	142.61	112.04	142.47	118.11	154.38	106.71
ILMN_1651346	279.27	288.24	315.53	195.34	219.64	209.68	484.31	279.16	303.12	172.56	252.86	296.34	229.12	380.29	331.3	293.49	278.52	198.72	286.17	350.12	436.04	267.74	166.64	260.02	213.06	310.76	160.26	386.28	249.26	258.44	217.7	174.19	285.94	220.03	247.08	382.57	225.89	488.15	183.54	154.23	352.57	312.68	276.61	291.85	244.75	261.53	150.51	279.44	315.4
ILMN_1651347	1905.51	1545.01	1003.43	1011.39	837.75	1353.18	966.25	1329.36	1612.78	1131.54	1713.12	1713.04	764.32	1435.19	1803.23	2948.13	1202.2	926.17	1467.76	1085.33	1294.34	974.42	789.72	1216.1	1829.81	1022.34	707.67	1625.53	932.71	1446.2	1325.94	1372.34	942.44	769.17	1614.68	1912.23	1083.81	3024.52	1103.45	1121.49	796.93	1331.21	912.98	1052.33	1086.43	874.37	636.74	1098.08	1969.97
ILMN_1651351	102.27	102.56	93.02	88.13	98.32	90.06	104.6	98.83	91.78	92.41	94.32	91.01	97.45	92.44	85.6	106.01	108.81	99.65	100.42	92.87	97.73	90.08	106.84	86.36	100.07	89.73	96.96	84.51	103.66	102.29	80.6	102.61	97.38	100.19	86.14	92.6	79.42	88.49	91.69	98.08	97.33	82.18	86.94	95.84	81.01	89.32	98.43	91.59	79.68
ILMN_1651354	9777.39	810.77	-217.71	34142.7	14679.1	31.15	11236.6	1086.94	-283.31	-245.04	581.04	6987.27	1509.06	995.83	14746.2	-208.32	6534.97	82.43	-276.53	-155.85	8650.44	-40.92	320.68	-496.97	1048.78	3288.25	217.9	4838.78	22512.9	15677.5	-63.62	279.51	8469.02	15742.2	705.07	217.79	1235.65	436.05	-428.88	9811.34	16609.4	-0.89	376.44	567.92	594.57	9079.26	1175.07	1102.38	386.08
ILMN_1651358	83.1	78.28	92.33	77.19	97.75	61.62	88.74	85.56	106.84	84.01	88.48	89.19	94.88	98.46	82.62	186.46	91.45	102.55	67.73	87.49	80.57	63.71	85.08	89.81	76.36	85.06	80.13	80.72	241.62	99.13	89.33	93.5	92.52	93.82	86.99	87.88	87.52	92.67	95.42	135.45	88.54	93.13	107.1	79.08	72.05	68.45	76.36	75.55	100.96
ILMN_1651364	243.92	177.2	187.25	172.2	172.84	220.54	134.23	148.87	154.4	236.24	166.32	257.52	171.92	163.96	153.89	179.12	157.83	160.17	326.54	244.32	134.43	180.56	178.59	263.02	174.3	118.73	133.6	211.02	117.23	149.38	123.08	233.42	222.25	177.46	206.16	168.46	173.8	201.06	233.11	179.35	144.17	169.96	158.35	182.84	134.36	191.67	145.25	175.24	265.13
ILMN_1651365	78.7	86.35	78.67	96.75	88.3	91.5	150.66	83	78.48	74.25	89.55	88.04	88.84	110.62	96.59	87.41	87.02	99.4	78.44	84.72	170.79	90.24	84.1	82.44	90.03	76.02	76.3	64.2	125.01	100.07	92.01	77.21	94	80.12	80	122.69	82.37	78.61	86.04	73.69	89.25	70.16	75.52	91.19	74.59	91.95	97.3	78.11	74.86
ILMN_1651369	127.3	103.69	114.68	105.39	114.5	132.7	107.1	121.16	110.44	116.41	104.73	118.94	104.1	110.17	113.84	126.38	88.9	123.76	117.54	115.76	108.65	110.01	104.41	88.35	110.62	106.35	97.48	116.71	97.8	114.21	109.6	115.54	110.45	108.15	107.18	113.73	107.71	114.83	99.82	103.78	104.6	96.07	102.01	113.59	93.59	110.79	108.56	97.37	93.52
ILMN_1651370	117.48	98.85	95.09	99.17	112.37	98.4	96.9	107.18	123.67	112.85	124.28	112.51	79.38	99.38	109.31	99.19	105.84	112.82	105.13	96.83	104.23	98.17	103.99	93.93	95.25	106.17	93.96	85.58	101.64	103.61	90.57	109.44	84.92	105.85	106.39	97.49	103.69	107.27	109.25	114.19	107.42	79.9	105.91	108.15	102.65	89.97	99.26	88.55	106.36
ILMN_1651373	81.8	90.81	99.55	92.14	99.41	96.89	99.36	99.08	95.09	82.43	91.59	92.96	84.69	79.97	90.88	85.22	77.09	104.41	80.93	102.15	84.78	84.15	86.19	87.21	89.44	84.5	92.06	109.47	99.64	88.18	86.02	96.62	92.2	85.24	89.73	85.48	85.04	92.24	88.58	93.64	97.75	93.45	83.49	84.92	100.12	89.01	84.71	93.04	94.33
ILMN_1651378	406.64	805.87	679.59	619.44	650.3	1124.58	565.83	842.53	994.53	1057.66	947.08	524.3	656.29	867.26	490.88	461.93	727.95	892.99	538.12	967.25	743.52	732.21	793.14	559.58	833.95	889.17	1237.32	487.54	772.77	739	612.54	662.79	637.12	665.08	711.26	1024.07	546.64	585.38	862.06	694.87	506.59	517.45	558.08	855.14	879.32	768.63	619.51	622.44	975.48
ILMN_1651380	114.49	112.23	116.76	113.3	117.17	123.24	121.93	125.92	126.45	123.65	117.27	117.25	120.16	119.15	118.25	124.57	116.39	122.13	119.95	129.39	124.13	123.52	123.69	125.04	118.13	109.89	120.41	111.82	122.14	115.76	130.33	127.12	108.23	117.55	123.05	113.86	113.05	114.04	110.72	110.11	119.02	113.75	106.61	112.29	122.6	110.41	131.66	125.46	116.69
ILMN_1651385	408.67	749.35	388.24	778.67	454.86	946.76	405.99	515.35	622.24	557.97	407.32	464.49	749.16	677.11	457.11	541.52	681.34	916.46	513.65	504.1	469.27	909.77	1345.97	952.72	684.34	559.86	479.71	536.21	329.95	620.54	565.61	613.96	530.81	626.71	392.39	695.95	508.26	298.84	400.25	692.46	481.26	340.61	336.48	372.8	515.46	637.98	844.82	915.78	596.34
ILMN_1651388	113.89	92.6	101.37	107.66	122.11	97.89	110.37	101.09	116.18	106.38	100.5	100.74	115.71	92.04	96.76	127.73	114.78	103.25	111.15	113.96	112.49	98.66	117.88	95.03	106.37	124.34	106.56	110.92	93.27	113.28	89.5	99.67	127.44	100.8	101.16	102.4	101.85	107.81	111.99	101.46	109.95	110.36	108.67	107.22	104.88	100.19	98.31	103	88.68
ILMN_1651395	112.88	109.73	106.84	121.83	114.41	120.02	106.94	112.17	108.89	111.25	116.08	99.49	106.28	115.93	117.53	100.11	96.57	102.38	117.01	103.02	118.62	102.59	101.89	103.14	105.19	99.13	116	113.65	99.31	120.67	109.4	105.06	108.18	103.13	106.19	107.56	98.74	102.2	123.94	106.06	90.99	109.04	100.63	103.88	107.41	122.39	106.14	111.56	93.57
ILMN_1651396	117.88	113.14	102.04	103.55	109.33	104.85	97.16	111.93	106.94	114.23	102.24	105.95	106.86	112.08	99.18	104.22	109.46	106.87	114.65	121.57	117.07	107.8	115.64	112.76	98.66	115.09	100.21	111.47	92.52	100.29	108.15	104.85	109.33	96.65	107.27	116.17	104.66	98.52	112.79	103.9	101.31	98.39	105.83	103.59	105.17	96.99	109.57	102.64	109.33
ILMN_1651403	109.18	129.71	118.55	126.1	111.34	132.04	145.3	123.97	115.74	129.44	116.66	121.38	126.53	128.15	115.91	122.62	130.25	126.54	113.86	114.27	131.33	132.69	135.25	120.48	117.94	110.24	102.44	119.87	145.27	125.03	122.59	111.74	123.83	120.36	111.32	116.17	115.67	116.68	118.27	106.95	121.71	120.18	115.52	126.09	124.15	112.64	131.42	104.52	111.1
ILMN_1651404	107.42	99.74	111.93	113.62	109.64	99.95	106.52	93.35	91.07	96.46	110.96	106.48	99.21	101.69	91.3	99.06	99.09	103.95	99.49	128.37	105.02	103.24	125.7	110.26	98.2	112.57	96.98	92.44	102.01	95.95	97.83	107.35	107.09	87.7	98.11	108.32	99.5	100.36	97.64	95.05	96.92	98.94	106.05	106.98	91.39	95.94	97.13	117.6	98.8
ILMN_1651405	1627.36	978.92	1413.13	917.72	1231.13	2359.62	1143.24	1120.31	757.73	842.4	1051.12	1714.27	1407.84	1763.33	1127.3	1188.51	1266.63	1347.69	897.69	2279.55	1352.22	518.85	1508.68	1076.21	994.44	1005.22	1516.61	881.07	1208.11	842.3	1357.47	469.79	1401.41	917.42	1084.58	1825.35	1196.43	583.8	2021.3	964.27	858.1	710.51	781.32	830.03	688.42	1025.71	839.39	988.08	1951.75
ILMN_1651408	93.41	104.1	99.78	137.16	111.96	116.6	122	107.65	153.6	117.9	138.7	126.36	138.04	139.69	117.34	125.34	139.75	155.59	116.01	132.68	105.43	131.98	156.33	111.49	113.79	103.94	111.96	112.29	126.69	120.56	135.14	135.38	124.45	120.73	117.91	131.98	112.42	107.93	138.8	113.13	128.68	145.52	117.8	108.35	104.69	109.94	97.47	130.36	113.91
ILMN_1651415	161.36	145.29	128.28	140.7	114.52	140.25	134.5	113.24	138.82	139.13	115.5	168.52	120.23	119.89	102.82	127.25	182.74	213.86	123.16	116.69	133.36	143.68	102.32	163.45	123.93	224.15	107.98	195.78	151.64	158.79	150.18	104.44	126.66	102	130.32	126.37	119.68	141.35	127.22	113.56	115.8	96.54	185.61	280.14	128.97	108.53	110.03	121.87	126.27
ILMN_1651428	104.61	111.98	105.51	122.75	103.57	133.08	135.33	104.01	112.13	115.27	107.81	102.56	114.02	100.36	117.39	113.51	119.36	109.57	110.21	106.32	108.63	105.29	103.75	109.93	118.56	105.63	97	122.56	103.78	105.47	125.51	116.9	114.54	106.72	121.3	125.59	112.47	106.15	102.44	117.1	104.93	96.14	102.22	107.98	109.3	100.28	89.73	103.27	110.71
ILMN_1651429	633.09	350.47	333.63	783.13	113.23	138.73	1141.16	266.22	76.34	277.71	75.96	820.4	336.4	988.8	107.58	100.22	309.54	188.23	362.13	174.34	751.54	202.85	358.04	264.45	57.44	52.22	528.48	130.05	1647.4	1072.14	1350.95	497.51	1216.1	123.78	79.5	63.18	265.98	61.87	539.52	3530.44	3938.06	412.76	90.53	114.5	1400.52	127.1	599.08	505.15	584.63
ILMN_1651430	113.41	96.42	110.74	90.71	102.02	87.68	90.74	103.82	85.9	97.76	92.22	93.28	98.98	95.41	103.12	94.22	81.46	87.68	96.86	93.36	83.12	79.23	92.77	88.72	77.01	88.27	79.39	87.49	95.21	94.4	101.06	103.22	102.13	106.56	107.51	105.05	100.31	94.66	82.34	93.83	80.62	111.5	90.32	85.62	102.86	84.79	94.71	97.89	85.39
ILMN_1651433	725.7	284.04	289.42	354.9	370.27	208.54	313.89	186.6	600.67	241.92	359.2	483.19	249.98	249.07	332.06	720.74	208.75	246.2	308.77	156.94	202.17	226.59	130.13	345.08	298.92	266.7	386.25	258.64	280.64	491.58	385.84	219.49	322.25	322.16	498.55	253.41	451.59	574.16	174.77	287.39	535.6	381.27	507.55	395.89	176.21	243.61	177.71	217.54	135.04
ILMN_1651435	115.41	106.53	105.96	102.86	97.75	121.72	110.68	106.54	103.55	109.18	107.96	87.75	104.04	90.52	104.78	114.21	97.9	103.91	102.57	98.11	108.57	102.55	106.46	108.29	106.63	92.78	100.49	101.49	102.17	105.92	102.59	107.19	96.36	89.22	91.81	90.5	113.88	99.37	99.36	103.98	91.15	95.59	85.55	105.05	98.45	102.46	97.38	90.62	100.69
ILMN_1651437	117.66	102.33	121.08	113.59	119.41	125.32	110.61	114.34	120.1	119.28	115.59	120.1	108.7	109.23	99.4	116.6	115.68	112.8	108.97	98.82	116.87	94.95	120.07	107.49	101.74	110.37	130.31	98.13	109.32	107.05	121.08	116.03	98.75	111.56	111.5	100.21	109.62	105.19	102.48	105.23	107.86	104.93	105.96	110.6	106.79	106.57	99.7	116.88	110.99
ILMN_1651438	317.9	223.29	477.87	350.57	233.54	340.12	243	386.9	492.76	331.31	297.65	276.7	294.5	369.8	227.72	267.06	342.49	301.64	289.17	863.07	273.36	436.97	430.4	215.24	378.66	540.96	268.62	262.32	283.9	342.69	223.5	308.52	235.49	195.18	205.76	519.73	478.45	252.31	415.83	268.32	177.67	320.71	282.45	233.46	478.31	269.04	284.79	396.28	302.51
ILMN_1651447	104.49	88.54	100.93	99.33	104.78	119.73	100.88	85.42	90.56	94.94	113.31	99.08	88.87	113.22	91.31	94.07	100.82	110.92	99.57	115.77	96.25	97.46	108.41	109.13	104.3	101.47	112.51	98.01	101.4	86.85	85.21	86.45	98.49	110.03	101.3	93.65	104.74	98.07	96.12	103.63	102.38	98.99	99.27	100.88	89.48	99.84	99.78	72.44	112.05
ILMN_1651453	116.24	104.25	115.39	132.38	122.2	138.14	123.79	114.62	103.94	110.99	133.77	113.08	103.42	108.8	107.66	116.56	107.9	100.39	116.05	114.84	106.85	113.8	103.09	106.94	110.06	111.96	118.96	116.71	121.88	104.68	114.74	107.22	110.22	107.1	107.25	102.21	113.59	111.68	104.48	103.61	105.02	105.12	112.39	121.43	116.14	110.55	121.11	120.03	108.32
ILMN_1651456	92.73	91.19	93.92	96.41	107.94	90.33	89.18	97.81	105.18	92.49	101.04	101.8	93.93	115.47	98.41	87.75	100.54	92.72	88.73	95.64	96.9	92.2	85.49	95.8	90.48	101.68	82.9	90.15	90.55	99.19	92.29	103.86	85.26	96.14	94.16	98.96	84.88	103.23	93.17	86.69	103.76	90.74	91	95.7	84.09	95.41	97.25	94.06	101.66
ILMN_1651457	125.14	109.47	121.59	107.11	105.03	121.31	91.11	115.69	129.3	103.16	103.07	92.02	109.81	119.13	94.6	99.66	109.36	100.08	125.43	112.45	102.68	108.29	122.65	90.23	102.99	98.36	107.69	110.81	105.53	101.64	102.93	119.63	100.05	99.88	101.3	105.34	106.89	98.42	106.23	104.67	98.54	101.23	84.11	121.03	114.5	103.61	97.54	96.66	96.66
ILMN_1651464	143.18	145.08	146.02	122.43	143.12	131.47	131.01	140.35	142.32	133.19	152.98	158.97	174.47	123.05	131.96	130.1	158.14	139.68	150.57	145.87	136.6	139.61	173.02	166.7	122.92	156.39	151.05	150.66	138.63	126.96	141.56	145.87	125.85	125.1	129.44	142.04	134.52	131.66	154.73	147.73	143	144.77	150.26	153.25	157.06	121.11	158.69	149.19	140.02
ILMN_1651466	102.51	105.62	116.52	88.94	109.07	118.57	102.9	104.22	101.74	101.79	103.17	113.34	101.23	106.66	96.58	101.19	94.63	110.33	108.35	107.56	117.32	110.75	102.78	102.93	97.8	98.07	102.78	101.75	101.8	96.8	96.31	107.66	95.17	90.31	109.06	100.81	99.44	107.88	106.64	102.59	108.04	117.8	91.72	110.84	102.72	104.97	99.41	118.48	100.07
ILMN_1651470	109.01	101.39	101.51	95.35	99.09	86.21	117.97	112.13	106.17	102.23	118.55	107.9	111.58	104.96	117.73	113.33	105.46	107.39	106.28	103.04	93.6	124.13	146.91	93.79	100.13	109.35	87.7	93.26	106.11	134.76	126.05	119.1	110.47	96.22	113.89	106.16	104.05	106.63	119.55	108.79	123.9	111.11	98.63	101.21	107.7	97.31	95.47	98.54	101.19
ILMN_1651477	101.91	106.61	88.85	106.22	101.44	104.81	89.84	99.68	83.01	88.02	85.4	84.42	98.27	112.33	93.08	91	79.86	110.04	104.43	84.7	93.03	97.63	94.54	108.15	81.1	99.26	89.15	82.7	93.34	102.55	81.85	91.69	96.14	94.81	79.65	102.73	91.13	108.39	87.98	94.23	89.88	112.65	88.62	86.96	95.47	91.24	94.06	98.52	101.69
ILMN_1651486	141.9	125.86	120.33	132.9	150.18	126.89	119.37	110.27	124.68	165.1	116.16	126.59	112.9	117.55	105.38	130.7	108.27	117.76	108.14	101.36	117.64	99.31	103.03	110.94	134.4	117.39	97.29	139.32	98.54	121.3	119.97	114.46	108.48	135.81	152.56	118.63	135.15	141.02	99.97	127.33	126.69	123.06	146.66	138.1	106.94	118.37	117.9	99.96	102.05
ILMN_1651488	126.2	113.09	130.33	125.49	115.74	134.09	139.5	122.18	122.97	127	130.4	148.44	127.81	127.81	139.85	129.96	131.15	122.99	112.34	112.24	129.95	112.18	129.55	122.96	122.65	125.04	127.38	113.08	128.42	134.78	111.03	119.89	113.46	121.84	107.03	109.37	120.66	112.03	128.86	118.58	145.58	118.32	116.13	143.29	136.77	117.67	102.46	131.11	121.79
ILMN_1651490	110.53	127.99	107.19	101.32	103.88	130.37	107.9	103.5	103.26	104.82	97.04	106.73	110.95	94.12	102.14	100.25	104.09	107.41	111.52	120	114.36	110.09	112.12	119.13	104.41	119.94	112.34	106.45	103.17	103.69	119.03	113.71	93.42	96.02	107.67	108.15	106.63	105.35	107.65	104.43	106.77	108.62	125.36	114.48	111.67	107.53	181.03	130	105.29
ILMN_1651492	121.43	119.18	121.59	130.61	97.78	110.31	130.09	130.34	120	115.7	116.91	113.22	112.93	112.26	108.13	122.39	113.98	129.54	116.26	122.26	127.6	144.26	136.67	115.55	112.69	122.54	118.98	113.24	116.74	117.07	108.57	109.77	109.15	111.87	115.32	113.47	112.32	113.02	115.44	117.32	114.23	106.18	138.28	118.72	106.38	103.51	117.78	112.63	99.84
ILMN_1651495	86.72	89.56	92.66	98.22	87.81	86.96	83.09	91.13	95.34	95.71	84.29	95.37	77.18	104.56	88.99	106.28	92.24	99.41	91.08	109.99	90.31	104.97	86.18	95.32	83.64	102.31	89.31	94.26	89.94	98.48	92.24	103.05	83.69	81.06	94.56	92.82	85.54	101.02	94.44	78.69	102.61	100.18	84.33	95.19	104.37	86.7	78.43	100.27	90
ILMN_1651496	626.5	4368.62	1457.52	1470.76	4598.08	938.86	665.41	1224.63	7261.48	430.4	1684.35	1305.45	1551.34	994.52	2729.78	2548.3	5411.04	1368.07	4313.08	1427.21	1282.41	594.64	1920.06	3156.83	3474.72	3562.41	289.37	2017.38	1696.85	554.51	2839.96	2280.93	1179.41	2096.76	4407.35	5575.43	42.41	4541.04	563.89	674.59	-244.59	1919.89	1135.05	4057.46	7404.03	3048.43	2362.37	2877.69	596.28
ILMN_1651498	451.2	499.22	1623.04	523.07	1642.36	667.8	601.06	6707.38	605.74	748.96	7589.89	467.2	1570.77	561.32	2177.1	2070.73	1817.98	242.42	2654.94	1674.73	596.29	952.79	6622.33	712.38	729.68	1658.44	1190.7	587	941.87	1639.2	480.75	9384.01	608.32	679.74	1023.48	778.21	704.89	444.18	933.41	422.04	778.08	2992.77	1147.54	1265.12	1004.54	242.49	2531.19	2589.6	922
ILMN_1651499	201.33	214.96	203.09	186.63	187.39	186.79	200.75	333.3	204.84	208.47	221.08	235.88	235.93	306.83	212.63	239.61	323.53	365.52	186.09	414.11	288.53	249.32	554.31	193.07	177.17	192.96	321.91	172.03	188.09	161.03	200.38	155.56	180.22	184.34	158.18	204.5	210.92	185.81	211.33	183.98	184.29	187.21	192.84	215.45	237.04	234.38	116.53	139.02	264.32
ILMN_1651501	103.57	117.87	124.67	124.8	116.9	110.18	109.26	110.06	125.84	127.61	109.34	109.47	109.44	98.35	116.27	107.92	102.64	103.68	109.41	103.01	100.77	109.37	102.89	108.73	113.45	108.7	104.81	115.26	106.8	105.32	98.88	112.35	110.66	117.32	97.86	113.52	109.29	108.69	97.02	108.54	101.85	112.41	105.79	95	105.91	111.13	91.85	102.09	111.83
ILMN_1651504	217.08	291.75	367.26	234.04	219.07	288.37	257.19	235.42	439.82	379.57	274.48	298.29	240.67	401.04	235.06	342.24	407.92	221.64	258.23	566.01	237.58	360.68	289.21	235	241.55	379.77	200.27	185.22	357.37	295.42	312.36	294.6	260.62	278.64	195.16	564.83	325.06	426.96	301.92	265.37	226.23	269.27	296.02	255.87	196.31	259.89	252.14	205.56	599.42
ILMN_1651506	143.49	176.86	174.68	197.97	296.82	241.01	175.12	151.77	303.29	251.24	180.51	151.24	171.81	318.56	344.8	247.47	229.44	160.74	204.19	269.97	140.94	296.26	186.21	140.28	196.94	201.45	245.26	150.53	328.23	220.49	350.59	197.12	163.06	340.03	165.34	256.78	164.73	199.09	302.75	235.75	257.93	192.02	175.69	163.29	224.21	341.64	172.21	192.1	298.78
ILMN_1651507	181.34	159.52	126.59	127.03	137.96	116.66	134.15	106.45	140.04	126.88	130.3	142.77	119.5	102.82	146.92	130.89	108.5	109.29	117.53	98.19	110.45	135.94	110.87	129.94	119.5	112.61	143.11	140.56	112.42	105.16	117.89	118.26	120.08	146.85	181.91	131.67	106.85	150.9	119	140.11	175.63	145.63	129.96	124.82	144.09	141.1	104.05	93.21	118.75
ILMN_1651508	140.95	130.25	142.95	134.49	115.52	126.77	130.6	142.45	138.11	127.97	116.4	135.79	124.74	114.86	133.78	124.92	128.54	124.6	126.87	133.6	128.63	123.34	132.12	130.37	115.49	117.33	124.21	117.18	123.65	121.49	121.05	128.33	113.88	116.26	124.06	122.3	123.03	120.15	130.67	116.57	124.04	123.24	136.95	118.19	107.53	135.83	112.09	127.63	110.32
ILMN_1651513	650.69	542.88	448.18	447.15	787.89	675.98	423.03	622.19	445.87	571.44	610.33	799.18	428.52	531.47	427.42	602.26	420.14	815.63	342.94	332.75	545.64	656.17	455.51	495.15	309.27	395.37	340.65	668.17	387.02	684.02	817.3	547.9	561.07	572.63	748.85	767.6	373.7	809.56	446.74	802.95	828.81	490.87	705.81	644.57	787.37	547.15	460.68	384.89	630.89
ILMN_1651520	123.49	114.37	99.01	116.09	108.6	102.55	107.74	123.14	104.3	98.07	104.07	105.89	107.98	109.08	105.78	103.73	120.82	115.6	109.37	116.3	118.44	101.1	108.21	96	103.19	103.25	108.61	101.79	109.58	107.82	106.7	120.98	104.41	101.74	103.11	118.87	99.41	104.88	122.96	100.4	107.49	101.14	110.24	116.28	114.9	116.7	121.15	103.27	102.84
ILMN_1651532	91.68	108.77	97.21	114.44	114.65	115.54	112.83	102.93	108.25	117.34	107.93	110.32	104.6	112.92	110.71	107.41	117.04	113.5	108.25	101.69	106.77	108.56	112.46	97.32	95.45	104.92	121.75	117.23	95.43	118.88	104.67	105.04	94.79	104.66	111.77	104.95	107.64	111.78	113.11	102.07	105.3	115.4	103.52	99.28	107.94	103.53	85.93	107.57	100.95
ILMN_1651535	108.78	113.36	131.89	122.58	118.93	119.48	117.89	116.73	113.99	115.89	104.18	99.93	111.81	125.08	118.71	112.42	134.06	117.76	110.55	127.14	124	109.51	111.06	112.52	110.77	120.09	110.23	103.7	104.92	106.25	116.19	118.72	100.38	100.2	114.76	113.61	119.78	102.91	124.16	112.97	107.89	108.7	115.09	117.89	112.56	110.74	107.03	114.26	101.37
ILMN_1651536	87.68	85.43	92.62	85.42	93	99.33	94.39	95.86	95.82	101.2	84.08	95.2	84.14	78.49	91.43	95.68	88.84	84.94	96.45	90.45	81.15	82.3	85.23	91.6	84.46	88.27	85.18	86	91.3	81.14	89.1	85.77	81.08	75.58	90.09	87.91	81.63	95.25	89.71	83.04	87.29	91.7	95.02	85.35	82.75	90.57	81.56	82.35	79.52
ILMN_1651538	141.08	127.18	144.3	125.33	141.57	140.68	150.6	203.5	132.9	117.14	131.2	165.38	136.13	130.55	132.63	121.27	158.59	144.34	138.58	155.33	168.14	127.79	126	127.78	137.51	134.01	146.8	125.43	136.2	135.32	130.81	143.73	122.93	135.54	124.53	131.54	153.01	135.21	155.59	139.12	131.89	129.99	119.06	105.06	129.93	128.48	109.61	94.84	143.71
ILMN_1651543	101.74	107.32	92.87	96.7	91.71	110.82	96.48	100.99	90.95	96.85	104.19	91.19	91.41	95.56	86.91	93.02	97.26	88.11	93.62	106.65	109.89	89.52	105.48	90.61	84.69	92.73	95.6	94.18	84.11	87.05	89.86	94.93	101.74	109.9	109.16	103.55	86.23	103.13	105.37	91.45	100.87	86.81	97.68	92.88	105.21	92.59	89.18	97.55	96.17
ILMN_1651544	185.09	179.29	200.06	182.58	202.6	162.02	179.77	196.98	170.48	173.06	201.36	197.72	156.23	238.23	209.14	352.93	336.86	204.92	201.8	304.26	159.58	202.22	149.33	160.2	262.35	199.37	144.34	181.14	215.31	222.8	215.12	226.02	181.91	233.19	169.29	271.41	178.45	187.37	201.3	182.34	136.32	190.26	170.48	148.79	202.02	182.83	133	136.92	245.61
ILMN_1651547	98.39	111.57	103.03	93.36	95.23	106.52	129.52	94.74	95.05	94.73	94.01	93.95	108.92	91.67	101.88	132.69	109.16	108.48	103.93	114.8	127.12	80.3	114.7	109.86	95.16	110.8	95.45	110.6	100.45	92.36	99.54	82.44	94.11	95.51	106.93	99.02	93.84	90.03	83.2	121.05	100.37	95.91	92.24	102.77	99.67	98.12	99.47	100.74	107.45
ILMN_1651554	394.73	153.97	656.98	123.93	540.66	419.67	168.46	487.82	337.21	335.08	231.63	275.4	141.9	161.77	137.22	441.54	552.63	161.43	422.58	595.59	140.46	240	130.68	576.81	203.15	100.6	270.36	505.52	206.11	455.49	240.6	187.69	483.77	449.64	414.73	371.68	742.98	429.07	287.48	220.24	315.65	933.43	555.67	441.31	474.88	239.7	134.9	104.1	90.52
ILMN_1651557	591.14	143.08	339.31	563.7	164.49	84.16	699.47	258.16	356.3	259.52	242.77	551.14	310.67	193.82	255.91	776.05	348.96	398.77	271.6	287.73	845.87	346.54	287.13	361.11	459.66	807.64	191.96	340.38	416.58	758	218.89	430.37	442.46	297.04	274.16	349.67	974.75	415.86	130.62	305.34	255	320.64	840.65	709.06	249.09	259.25	330.54	401.01	171.5
ILMN_1651563	118.62	109.48	100.7	113.07	101.27	87.85	97.83	96.55	104.9	90.24	120.41	93.16	110.98	114.2	103.47	97.86	104.77	107.09	98.46	110.55	118.24	116.87	103.83	90.94	101.98	90.97	116.81	108.43	118.79	106.35	118.23	115.06	95.43	88.65	108.05	95.66	102.62	89.83	110.63	94.54	106.02	96.88	93.14	106.28	108.67	100.79	89.15	98.17	106.73
ILMN_1651565	122.47	119.67	111.11	116.13	119.71	119.28	114.28	122.64	110.73	117.93	104.82	110.53	125.5	121.72	121.67	109.16	114.91	120.62	119.73	114.31	119.57	110.53	127.7	124.37	105.68	109.21	114.63	107.57	102.02	114.63	103.63	102.52	110.24	105.51	116.91	103.14	118.62	114.34	115.45	111.88	112.9	112.08	106.65	116.24	120.52	109.64	110.03	136.92	113.6
ILMN_1651567	132.1	122.17	132.48	139.21	124.16	129.13	120.87	128.6	128.59	143.96	129.66	133.86	143.46	130.99	149.9	127.98	149.84	111.13	170.68	150.45	125.94	135.7	149.47	161.52	137.66	132.65	126.72	140.28	133.26	136.8	115.81	129.93	135.83	123.26	127.81	136.18	135.03	126.77	137.69	121.84	109.45	135.73	119.82	125.07	150.35	123.94	127.49	124.17	135.92
ILMN_1651568	5126.03	-108.92	-38.92	323.21	-171.46	-212.26	-63.05	300.22	-49.04	-145.29	-131.36	5247.53	-136.01	3622.28	4556.91	28.61	-85.5	-8.94	-178.53	12.37	-64.77	2629.41	-7.62	130.33	2076.88	9864.07	2052.14	101.52	2441.2	1198.05	474.58	177.77	62.98	991.88	48.86	1.1	283.28	2277.63	3973.39	4190.06	3915.93	-4.52	949.4	3897.1	7478.27	0.75	71.2	-0.96	4713.91
ILMN_1651569	127.3	134.74	118.24	131.72	143.23	121.37	129.01	118.07	151.64	148.16	139.53	145.91	130.98	141.47	129.61	134.04	139.81	130.57	136.86	128.46	133.33	117.09	140.09	125.02	135.79	139.36	129.87	128.02	138.63	125.51	136.52	131.38	120.03	125.56	129.86	130.18	125.12	126.98	119.35	126.33	127.81	124.26	126.78	134.01	151.97	150.45	120.13	130.07	125.86
ILMN_1651574	287.25	185.51	255.69	151.81	119.57	179.14	147.36	161.77	186.2	186.27	142.56	280.06	220.37	154.85	181.07	202.54	126.74	140.42	172.71	310.04	133.53	145.24	200	201.23	237.49	141.9	174.43	126.83	140.41	265.39	149.61	163.48	149.17	127.84	137.79	167.56	246.97	174.72	288.28	174.9	162.57	141.3	199.01	331.1	151.51	179.57	195.99	197.67	255.04
ILMN_1651576	99.97	99.41	107.08	98.19	89.1	102.95	89.18	113.77	93.67	98.53	92.62	90.47	92.38	92.09	100.14	105.7	92.08	95.03	98.66	94.99	118.2	96.34	102.68	96.02	88.21	103.99	98.24	99.74	86.05	98.61	89.09	97	94.6	100.07	96.23	98.28	97.37	104.44	87.93	91.96	95.51	86.32	97.32	109.37	105.14	101.22	90.2	92.93	89.38
ILMN_1651582	118.58	119.14	98.11	102.6	116.98	112.6	109.69	105.04	108.69	123.4	116.66	119.19	109.85	121.89	97.97	100.35	99.94	112.89	114.7	113.1	125.05	125.61	107.31	110	100.56	97.13	101.03	120.49	106.71	117.5	94.31	104.37	125.81	119.1	106.95	110.06	105.27	124.8	113.15	108.22	118.26	113.46	106.97	112.73	97.71	118.15	96.21	110.08	97.29
ILMN_1651584	107.55	101.22	100.07	88.64	90.71	111.62	105.28	99.26	105.72	99.27	98.61	115.72	92.73	101.51	113.06	106.74	106.77	116.36	113.39	108.24	90.82	106.13	110.74	103.96	98.37	101.98	95.52	106.84	85.94	102.04	115.77	104.5	96.61	113.49	91.95	100.69	93.02	103.93	98.2	84.15	107.8	93.43	93.52	91.83	91.99	106.31	88.03	91.71	94.42
ILMN_1651597	109.81	107.79	101.54	105.86	95.66	102.36	95.17	101.84	102.51	90.84	93.62	99.28	100.21	96.03	107.36	99.74	90.5	85.16	87.34	94.02	99.31	91.79	96.46	88.19	84.49	97.07	87.49	85.11	95.29	94.29	92.41	90.52	106.1	100.93	88.78	80.5	94.94	101.5	94.92	93.16	98.38	88.15	89.63	90.19	96.01	88.62	92.01	80.5	106.75
ILMN_1651599	103.79	105.18	122.16	116.04	130.68	91.65	114.43	117.22	122.59	122.47	132.37	119.59	103.32	120.16	110.09	117.46	115.3	123.86	118.9	114.17	100.48	106.83	111.44	113.41	116.84	118.48	118.14	118.04	110.06	114.26	111.57	123.21	114.64	114.29	126.52	110.43	110.8	116.7	111.3	111.09	129.5	101.95	116.55	109.22	109.27	113.24	101.44	112.15	117.32
ILMN_1651604	154.14	132.01	165.41	102.66	131.04	121.37	119.61	123.05	152.32	121.26	124.88	117.88	134.1	170.29	136.48	128.86	108.71	94.17	141.23	119.31	123.07	120.38	141.38	110.64	121.39	119.07	119.02	110.38	106.6	133.99	134.28	141.93	131.51	122.12	125.19	106.04	136.81	125.63	133.3	118.15	134.16	130.58	115.06	129.18	124.18	113.12	163.06	116.07	103.01
ILMN_1651606	117.85	130.6	127.66	126.47	126.62	132.65	119.68	112.8	123.28	113.9	122.17	124.85	130.76	122.46	138.69	120.74	135.72	125.97	130.96	148.47	126.24	116.8	150.89	122.32	115.27	123.48	110.47	135.78	121.58	126.33	116	144.26	120.93	124.19	132.68	119.54	124.35	127.77	117.93	125.95	123.89	119.17	124.36	130.8	133.03	146.97	117.97	105.55	138.56
ILMN_1651608	103.52	97.83	110.12	107.07	119.53	103.72	113.73	95.12	114.65	105.38	110.35	99.97	108.92	118.42	128.41	114.66	113.58	112.25	130.88	123.51	121.2	107.44	113.32	112.42	100.94	98.5	93.71	101.6	105.06	101.8	106.88	117.81	101.9	105.45	102.61	103.97	105.39	101.49	103.01	106.05	106.42	104.02	104.38	112.17	121.65	110.48	103.99	115.73	107.95
ILMN_1651609	125.77	102.64	126.09	120.24	123.54	124.37	113.74	139.17	111.39	104.27	102.9	121.89	110.31	115.96	118.34	123.74	129.03	116.25	96.84	115.39	116.4	111.18	128.51	117.22	116.17	116.78	118.16	108.44	103.46	114.17	121.88	122.49	104.19	109.11	100.59	112.69	108.96	111.29	105.13	106.82	121.73	103.36	116.5	117.72	110.42	113.24	104.71	132.36	114.15
ILMN_1651610	253.01	212.7	2748.79	249.51	401.71	431.43	1074.64	2469.68	528.12	468.84	402.84	201.03	639.68	405.45	219.97	918.1	2255.21	371.67	517.28	2481.66	798.98	757.09	420.73	674.49	300.88	762.18	607.93	677.55	759.78	782.61	797.91	686.82	833.6	578.74	932.85	347.47	855.37	386.81	793.03	352.14	455.94	1931.92	847.56	947.44	521.86	810.14	539.58	543.45	481.26
ILMN_1651617	119.76	139.35	142.8	118.07	158.21	172.56	148.16	170.27	180.64	132.92	174.9	158.48	184.97	153.51	159.03	157.25	157.39	138.92	228	123.03	156.91	108.57	123.66	114.5	113.37	116.31	114.62	130.31	124.02	114.98	117.22	140.94	135.44	164.62	132.26	155.72	98.29	137.68	150	138.26	165.33	173.45	132.75	132.76	130.46	133.03	187.38	147.91	136.25
ILMN_1651624	92.76	101.2	99.89	96.87	99.23	104.4	106.79	106.18	107.7	114.12	116.32	109.92	91.37	86.98	97.02	88.38	94.9	94.72	92.48	93.95	87.96	103.04	95.81	98.38	98.92	112.46	115.26	100.39	89.62	93.82	97.9	96.02	91.58	92.7	90.68	85.78	99.09	101.5	109.23	92.87	99.66	88.54	102.66	84.55	101.22	103.34	84.91	102.52	100.62
ILMN_1651628	1101.27	681.6	646.5	469.08	397.74	535.36	325.05	586.12	496.69	504.84	445.83	1147.19	530.97	732.64	471.23	296.44	432.49	571.6	377.53	620.33	319.19	698.22	421.71	389.53	453.63	432.3	682.25	481.78	623.25	677.08	494.91	587.51	498.83	353.58	410.5	620.4	546.19	969.39	1119.18	473.98	738.63	336.86	558.17	478.56	727.79	444.58	381.11	376.85	806.18
ILMN_1651636	120.32	128.56	110.54	106.94	135.16	120.22	125.46	123.59	118.55	130.85	133.41	123.17	142.9	124.84	129.63	131.09	129.77	126.12	144.13	112.27	121.19	108.63	123.26	131.27	133.23	114.78	110.95	114.85	120.47	121.97	133.55	120.67	121.18	126.97	124.89	118.02	134.45	123.05	133.58	99.01	117.87	121.16	131.35	131.53	110.6	133.56	101.58	127.19	148.33
ILMN_1651637	127.64	111.54	138.01	124.81	118.29	110.05	128.03	136.2	119.35	137.36	141.77	128.36	123.48	139.09	132.78	125.14	141.57	126.33	129.62	180.67	127.48	131.03	149.23	128.74	131.24	139.72	119.83	126.44	127.01	111.69	126.48	118.15	129.06	123.42	126.99	129.02	114.03	129.4	131.41	122.06	121.92	123.27	142.18	150.5	124.17	129.86	157.08	122.86	120.89
ILMN_1651641	106.37	131.99	110.67	126.07	117.08	106.18	97.07	103.2	105.75	116.49	107.96	117.33	107.08	129.81	105.43	94.58	116.13	95.25	130.8	112.7	105.08	122.19	117.82	124.88	127.92	116.41	92.68	125.5	103.91	109.41	104.93	120.11	113.3	134.74	116.63	124.13	102.75	108.48	104.81	101	99.33	106.28	93.74	111.91	108.29	101.39	115.15	127.97	122.42
ILMN_1651642	140.35	142.53	146.92	149.76	143.78	125.9	134.35	187.69	150.46	144.08	152.42	158.06	150.78	151.94	157.43	137.02	157.53	153.62	140.6	148.28	147.98	140.67	203.7	144.04	133.76	128.68	162.9	132.07	148.15	150.79	159.95	178.02	136.98	140.03	141.18	144.44	146.28	140.4	163.83	141.4	152.61	154.33	138.48	148.24	160.02	161.41	163.25	163.37	154.48
ILMN_1651643	118.64	134.91	126.19	116.57	104.07	116.47	121.99	111.63	112.33	133.39	133.36	127.64	96.23	111	116.33	117.13	120.32	116.83	96.84	125.9	108.01	110.33	110.76	122.48	129.2	121.27	133.13	106.19	123.87	110.75	123.69	99.33	104.52	117.25	117.4	118.72	118.28	119	102.29	103.11	122.18	105.98	91.02	120.95	112.93	112.59	109.27	138.96	108.86
ILMN_1651652	86.19	92.1	90.47	92.33	83.56	96.53	102.94	85.27	81.8	90.16	107.77	88.21	86.7	90.91	79.72	87.29	85.82	108.15	90.26	87.57	89.22	79.76	93.56	94.07	80.51	84.26	85.26	89.85	90.19	94	92.64	93.74	95.19	104.14	79.11	91.99	95.86	88.99	84.75	97.09	76.68	80.86	103.29	87.65	91.21	93.37	72.35	80.67	95.04
ILMN_1651656	83.34	78.89	89.84	87.22	86.74	78.72	83.99	82.61	76.36	90.17	97.87	93.56	78.67	89.01	87.54	86.22	73.97	84.19	87.34	90.7	83.02	76.83	92.54	76.88	75.43	79.87	94.67	86.56	102.96	77.01	80.15	80.77	96.05	87.56	99.28	91.17	79.35	84.99	79.58	81.88	85.73	92.19	77.87	85.64	82.09	89.89	82.13	66.71	90.15
ILMN_1651657	113.02	112.91	107.64	114.85	119.07	130.14	127.15	115.93	116.33	124	124.28	122.1	111.93	108.04	127.14	122.87	121.6	127.18	109.84	112.14	118.85	111.91	94.71	109.67	111.5	135.02	107.96	110.94	111.81	103.14	106.07	126.06	107.93	120.68	104.37	116.95	113.62	110.3	98.81	123.51	109.16	119.41	109.06	100.22	117.87	104.43	99.08	104.99	107.69
ILMN_1651660	116.32	94.36	101.66	107.55	132.53	98.11	113.51	113.33	99.25	112.35	108.67	117.46	122.59	112.46	125.52	110.2	118.15	107.43	105.62	113.1	119.27	114.64	106.3	104.13	102.64	107.31	97.94	97.04	99.91	118.62	113.42	112.25	114.39	106.45	102.09	116.38	108.14	118.39	134.29	103.97	107.9	115.3	110.96	112.11	122.2	128.95	115.44	91.86	116.98
ILMN_1651662	88.13	97.79	95.08	88.74	90.36	87.96	105.51	100.56	122.97	93.39	97.91	95.82	115.26	101.96	94.58	115.63	104.68	103.95	93.66	94.04	99.32	89.23	95.92	99.3	96.86	102.18	83.78	101.72	97.37	98.17	92.04	102.69	108.49	94.54	87.81	98.68	98.15	98.89	108.47	92.12	97.95	89.19	88.91	78.98	86.38	103.97	100.94	85.26	104.73
ILMN_1651664	115.22	114.88	112.07	112.3	106.05	129.69	97.21	114.67	121.21	116.21	118.35	120.91	114.3	120.79	105.27	120.64	121.71	119.69	108.69	117.02	113.7	115.31	102.96	111.42	109.56	114.88	109.2	125.76	113.07	116	107.92	113.71	116.21	104.61	116.41	109.05	106.64	120.48	110.04	113.14	123.89	106.38	112.26	107.65	107.17	107.07	118.6	126.95	104.38
ILMN_1651672	106.87	119.58	97.99	113.33	102.39	116.95	116.74	111.43	110.39	108.83	123.47	112.75	124.37	105.46	95.47	118.37	110.09	105.88	109.95	112.32	101.89	107.83	114.08	101.2	111.74	104.67	127.01	111.21	102.11	109.31	104.92	115.47	116.95	117.47	109.99	105.66	110.71	110.33	123.13	105.9	110.6	108.89	104.71	111.62	109.74	99.44	119.8	100.09	111.26
ILMN_1651680	22579.9	21506.2	17880.8	22261.9	25716.4	17300	21437.7	15614.2	10686.8	13722.1	18927.8	14758.7	15891.9	7378.29	18493.1	7755.89	4690.48	9109.38	21944.2	1666.72	13276.6	5354.42	7809.28	24697.6	7027.4	6291.69	14427.4	22462.6	10200.6	14555.2	12849	10914.3	16135.1	14567.3	27490.1	9647.58	10476.9	22590.8	10078.5	24974.6	28637.1	20018.7	19080.5	18642.8	15492.2	10769.6	14284.9	16026.1	6374.55
ILMN_1651681	123.95	117.62	124.08	109.31	128.38	109.01	128.14	99.73	115.44	96.32	118.81	129.53	118.8	109.32	115.86	119.34	111.31	109.18	121.58	124.22	131.86	117.87	127.87	109.75	107.81	116.68	111.44	122.19	113.56	104.13	117.87	131.29	102.49	108.08	118.11	116.37	110.2	111.99	99.01	112.83	106.37	110.68	104.19	108.52	112.57	109.82	107.39	111.13	113.74
ILMN_1651684	195.93	178.69	229.97	285.8	214.34	225.33	176.5	204.56	360.3	153.91	238.51	222.84	196.21	226.36	205.69	181.04	223.8	166.53	182.1	232.87	157.58	257.62	225.87	214.66	206.28	340.33	161.68	192.81	293.11	221.79	190.05	219.61	230.1	224.96	169.2	223.54	160.56	241.93	215.55	181.18	221.88	170.08	205.67	199.7	326.32	184.31	152.88	140.48	231.07
ILMN_1651685	93.77	111.32	110.19	119	106.59	106.3	120.96	106.04	113.15	109.45	99.3	116.15	121.35	103.94	110.46	95.05	95.37	105.69	102.53	91.18	106.3	87.8	100.45	98.37	105.02	98.24	101.41	102.47	94.39	99.57	94.36	116.45	97.36	104	91.63	84.13	90.51	103.65	96.21	101.08	117.52	89.82	95.07	101.73	94.62	92.84	88.31	100.23	104.99
ILMN_1651690	127.77	104.76	133.31	117.03	104.47	115.67	113.86	123.9	126.14	104.74	117.68	120.53	108.97	111.57	97.1	105.57	106.3	107.81	116.59	112.06	109.5	100.05	107.66	117.35	92.98	120.15	102.68	108.42	109.01	104.88	112.62	125.09	93.43	109.1	109.97	114.63	103.56	100.81	107.58	102.22	98.99	94.64	98.6	101.47	105.47	119.3	91.29	110.34	126.09
ILMN_1651692	152.09	144.36	175.9	176.03	173.97	182.71	213.68	171.88	161.89	139.44	129.89	137.68	114.4	193.51	179.3	140.13	151.73	168.34	130.63	180.8	217.62	156.28	188.85	146.38	143.57	166.17	222.69	152.6	202.81	172.61	193.06	153.1	148.93	155.42	152.48	161.24	169.41	181.08	174.13	137.74	131.35	152.05	145.75	144.73	133.78	163.57	182.11	166.19	167.92
ILMN_1651693	115.69	133.14	124.63	117.61	121.4	128.2	137.49	129.81	133.32	132.52	135.13	132.64	130.58	131.62	127.29	131.66	116.73	137.33	122.06	132.35	127.74	128.68	139.58	122.52	122.13	129.68	136.13	127.09	120.51	112.81	120.55	134.25	121.78	119.52	115.31	125.19	124.09	117.73	127.05	120.82	124.74	111.9	120.88	118.22	124	126.58	113.02	115.36	132.35
ILMN_1651699	281.85	228.8	187.64	263.98	216.97	146.65	275.55	260.17	306.08	213.25	258.64	414.7	274.39	358.74	385.03	438.58	453.14	167.8	387.36	298.85	323.3	501.98	323.55	232.61	245.54	195.61	246.38	417.2	221.34	239.43	267.41	302.55	412.6	396.55	274.67	526.43	170.64	224.33	208.74	431.57	223.54	269.64	243.89	244.4	349.9	395.05	338.37	430.19	267.31
ILMN_1651705	6751.23	5891.77	5151.75	2786.16	4594.72	2080.66	972.6	3360.37	3599.72	5669.33	5629.04	5241.48	5588.72	2139.97	2030.61	10246.1	2240.52	1668.08	8524.22	1878.21	1033.86	3414.26	3943.32	5890.09	3842.27	1072.3	2956.6	4155.8	2637.13	5579.94	2187.04	8162.17	4984.29	1782.88	7183.14	4576.8	1558.25	1322.05	2881.89	3630.42	787.61	6498.13	5203.02	3870.17	2774.2	2111.47	6961.49	5616.87	3173.36
ILMN_1651708	119.75	95.26	122.94	93.53	120.67	102.33	111.5	122.23	110.32	111.78	116.78	107.09	107.95	125.19	88.33	111.43	108.55	110.94	105.54	103.82	109.54	101.56	121.59	108.39	119.93	115.79	97.15	103.25	107.55	99.49	122.81	125.57	101.88	103.78	111.87	112.78	104.83	103.56	103.03	106.02	108.04	99.28	111.61	102.17	106.91	108.26	100.25	117.47	101.54
ILMN_1651710	96.49	85.32	83.73	117.65	81.29	93.5	112.45	83.02	109.86	85.37	87.38	99.13	104.65	83.96	91.79	86.89	96.17	112.04	89.84	95.44	84.99	88.93	83.11	89.06	101.41	97.41	78.51	91.05	118.85	110.38	94.29	87.21	118.12	112.42	80.71	89.85	89.75	82.68	91.84	96.53	97.37	78.69	99.77	99.1	80.68	86.64	82.93	97.76	88.3
ILMN_1651711	119.18	126.61	101.39	105.55	101.54	105	115.9	103.25	112.94	115.56	101.85	104.79	126.25	113.23	110.42	115.49	93.28	111.86	108.47	106.44	103.7	118.59	108.36	104.05	101.01	124.68	101.76	112.75	125.46	118.39	94.46	111.47	111.03	121.55	110.15	121.24	110.51	105.62	101.11	107.33	99.33	109.07	105.36	127.75	108.78	114.34	128.25	110.43	112.46
ILMN_1651712	114.74	113.03	100.41	119.99	110.92	127.23	117.05	97.63	130.08	93.72	107.85	107.74	123.4	114.15	126.02	124.68	117.12	103.34	128.03	117.33	128.59	110.5	128.04	127.17	125.24	121.92	112.57	113.6	113.27	110.46	113.52	136.95	112.44	118.18	108.95	115.96	102.28	128.53	102.03	113.3	110.85	98.02	104.67	112.25	109.38	90.26	119.26	93.77	129.89
ILMN_1651715	110.69	117.96	118.16	110.44	112.85	125.03	133.1	122.34	119.08	126.79	145.18	114.15	113.83	124.5	126.7	140.88	117.06	138.28	121.95	122.77	134.4	120.46	101.49	112.32	116.81	133.29	120.66	120.03	102.27	122.84	120.06	129.21	113.43	130.06	130.68	120.61	119.98	124.33	106.23	131.16	125.43	113.04	135.84	117.93	109.86	113.68	129.93	99.34	98.3
ILMN_1651717	114.73	110.84	99.86	106	113.64	108.23	100.34	86.81	104.65	90.29	105.31	92.69	101.74	116.39	93.89	94.47	103.1	98.08	94.74	109.16	100.87	97.96	110.38	99.6	92.62	103.41	98.77	118.48	95.64	119.33	95.57	104.52	96.85	91.2	107.78	98.31	89.05	102.16	90.92	91.51	97.05	96.66	117.65	103.32	107.68	109.47	91.34	113.59	101.96
ILMN_1651719	621.33	751.83	1439.24	889.82	711	1105.34	1027.69	529.2	1203.52	1207.12	496.65	715.24	1111.33	784.61	706.68	1017.37	884.85	509.64	952.91	1366.19	1054.95	951.92	868.92	1089.78	924.37	662.48	582.32	842.31	798.57	637.89	521.75	816.17	677.12	790.94	913.96	856.64	648.3	725.55	581.53	959.74	770.08	1025.53	630.18	551.68	391.21	773.27	841.74	1073.09	403.17
ILMN_1651727	111.32	96	101.18	106.17	110.45	100.26	93.52	102.4	101.5	85.82	83.08	102.79	97.62	96.64	97.63	97.83	90.32	101.31	99.1	92.76	112.24	114.64	68.03	93.26	93.03	108.52	105.14	94.06	82.91	97.46	97.17	86.31	113.74	76.98	101.47	91.17	90.93	89.97	92.07	81.71	103.86	104.23	94.15	93.96	96.64	93.69	119.01	92.85	100.38
ILMN_1651735	2600.1	3532.29	2491.36	3250.17	2015.22	2811.32	2152.64	1012.86	4246.42	1782.69	1044.23	2937.48	2832.09	3345.32	2159.95	1320.93	2231.59	1090.05	2351.6	2035.95	1838.87	1510.47	1939.09	3217.13	1881.55	1198.52	2082.31	2521.93	1768.05	1529.99	2045.73	2797.57	2539.98	3021.8	3928.1	2531.9	1129.05	4169.87	1473.68	2170.53	1784.8	1899.44	1682.58	2208.64	762.01	1870.88	3010.21	2368.16	2605.8
ILMN_1651737	102.96	122.6	102.99	104.52	270	100.96	120.95	108.67	97.69	115.31	90.52	108.83	122.86	112.98	107.66	110.32	101.61	110.56	141.39	118.54	138.7	153.27	118	111.64	104.05	96.4	95.97	114.21	153.21	108.83	116.08	96.04	102.93	160.08	116.97	200.91	108.06	86.91	102.44	99.82	97.24	135.43	106.35	81.6	129.06	85.57	90.93	134.44	99.46
ILMN_1651741	129.5	121.33	112.17	119.71	129.63	118.11	118.55	116.87	129.29	131	122.96	136.27	117.66	117.71	114.3	125.49	126.41	132.44	138.8	126.36	129.37	123.98	170.09	142.43	133.65	135.85	115.74	131.15	109.28	118.52	125.8	133.74	118.86	118.75	130	126.58	119.82	129.42	108	117.3	107.7	125.38	125.49	124.06	118.45	108.89	120.58	112.44	118.55
ILMN_1651745	120.69	132.91	127.25	139.19	113.65	197.24	261.26	127.18	210.78	224.72	120.42	116.78	177.6	131.96	126.28	135.7	140.83	133.73	219.53	109.45	378.87	130.85	247.58	323.09	128.75	120.22	132.8	124.34	115.07	127.69	142.9	149.27	143.92	132.58	247.78	347.42	115.28	116.81	123.55	123.2	120.04	135.53	139.83	142.14	125.33	116.37	145.82	156.85	119.43
ILMN_1651752	152.05	130.56	145.82	133.61	155.1	151.56	135.26	138.48	151.71	137.93	133.57	159.03	167.88	156.47	140.27	133.93	138.09	126.77	157.14	150.69	145.14	135.47	170.11	152.7	137.97	131.22	171.04	135.97	152.54	127.4	156.26	154.86	136.95	143.39	142.79	147.32	134.64	141.86	136.69	133.17	153.16	128.66	121.8	139.72	133.62	153.61	144.58	160.11	141.4
ILMN_1651758	117.27	106.16	93.53	89.24	112.85	103.17	100.94	97.17	109.87	107.22	105.89	109.2	92.13	95.82	116.69	109.26	103.75	107.69	102.3	100.87	108.5	101.38	100.96	100.73	102.97	89.99	100.45	98.78	85.76	111.75	92.17	105.79	93.96	104.28	102.91	115.2	107.82	106.09	105.91	101.6	89.82	96.25	106.76	106.05	113.9	97.03	103.61	100.72	86.9
ILMN_1651760	106.15	97.29	89.12	84.78	106.62	107.5	123.62	115.53	92.14	96.17	98.06	106.05	98.4	121.15	112.91	106.51	99	113.99	96.37	106.08	111.78	134.54	111.05	106.96	88.42	99.85	110.43	113.04	103.28	115.5	108.31	101.17	92.05	99.06	108.53	90.69	89.52	98.48	108.42	93.1	93.91	99.99	87	103.59	118.4	113.57	104.58	97.09	117.69
ILMN_1651763	85.09	88.77	104.53	102.65	99.34	84.65	92.35	108.58	81.73	78.88	150.72	79.49	77.5	104.92	84.6	199.64	87.18	95.57	91.11	85.06	84.91	85.38	94.64	96.8	93.13	88.64	90.44	97.45	85.7	92.01	89.93	88.67	90.86	91.06	87.8	84.62	93.94	96.17	90.1	92.35	90.29	251.94	77.34	91.17	85.25	87.43	64.76	102.2	91.71
ILMN_1651767	138.6	154.53	214.99	176.5	149.47	183.68	260.44	187.28	182.43	185.03	133.22	170.31	150.62	222.05	172.05	148.25	244.02	170.78	126.45	217.72	275.92	212.26	145.79	130.08	191.34	221.44	180.45	186.38	203.02	182.92	166.47	134.25	170.38	215.18	140.55	182.69	191.16	150.02	320.42	181.67	151.21	166.06	148.91	158.26	176.86	187.25	179.79	179.04	278.26
ILMN_1651769	208.87	147.95	240.89	163.16	226.9	215.25	148.52	238.77	176.48	189.35	243.59	192.02	171.64	158.81	191.53	216.53	137.41	229.39	167.42	211.64	140.94	205.64	128.08	192.47	213.12	180.88	138.97	196.61	157.49	253.27	172.57	207.38	169.6	148.91	205.88	211.01	175.6	223.96	203.7	185.1	222.47	190.47	249.07	259.63	163.57	162.57	143.69	153.84	239.73
ILMN_1651771	108.98	98.06	93.73	112.23	103.67	100.56	101.15	103.6	101.86	111.06	108.81	113.56	109.04	119.89	90.74	108.92	105.78	114.69	107.39	114.06	103.7	102.66	113.13	89.21	115.5	93.96	117.11	114.6	109.54	106.76	113.26	113.91	105.15	108.49	112.16	104.47	110.09	114.77	108.36	104.81	102.46	101.03	98.44	100.43	102.68	115.6	111.74	101.33	102.2
ILMN_1651776	140.19	160.95	212.14	167.12	188.03	158.82	353.61	241.38	212.9	142.45	142.44	145.82	156.87	140.5	139.55	164.61	197.83	149.74	134.68	188.34	331.24	155.1	122.92	146.89	120.65	132.27	245.68	143.16	231.6	192.29	183.48	153.34	228.68	188.11	145.53	162.23	223.1	141.61	156.59	161.32	244.25	241.61	161.6	154.32	148.27	151.82	158.2	181.48	150.94
ILMN_1651787	126.1	115.31	124.37	124.5	110.53	122.55	110.36	119.72	119.38	124.49	127.51	121.88	113.65	122.52	123.35	100.71	121.72	114.91	115.53	99.11	99.32	110.61	95.2	106.24	114.79	129.21	112.32	110.3	112.53	106.81	115.1	109.26	106.81	108	99.12	103.88	122.81	119.27	116.17	116.59	113.22	108.45	119.92	108.45	115.32	114.9	93.18	96.09	108.04
ILMN_1651788	444.46	828.86	863.19	649.03	678.61	851.47	444.61	705.68	650.57	1009.45	629.91	547.25	714.95	852	464.13	952	972.8	1003.8	589.21	1674.17	577.93	930.27	857.87	679.55	528.22	1159.16	969.36	416.22	1084.27	645.33	646.93	645.05	498	473.98	433.32	989.75	993.27	612.79	1486.21	579.22	412.06	783.35	658.67	525.09	531.48	596.38	638.07	824.4	989.8
ILMN_1651789	48.04	22.32	31.43	113.4	34.42	9.27	37.52	2644.88	32.59	17.12	2012.79	13.52	622.72	53.99	30.72	106.15	23.26	1986.45	8.82	29.03	28.97	30.8	39.12	121.21	139.97	128.74	133.09	158.35	106.58	155.59	146.88	136.55	154.43	106.43	212.7	146.54	135.55	117.71	133.38	3580.98	120.22	184.91	135.26	140.64	99.12	136.22	133.72	141.65	106.07
ILMN_1651792	172.48	156.16	126.37	119.43	162.52	111.33	119.23	139.19	150.41	98.73	145.04	179.47	92.13	124.73	163.16	132.82	104.9	98.29	158.5	102.33	111.16	109.98	97.43	107.24	103.53	133.29	101.15	112.1	103.51	130.51	106.56	167.77	122.95	119.36	171.21	118.45	101.34	132.5	99.08	112.07	129.33	122.97	115.9	123.89	143.47	104.74	92.59	109.75	105.23
ILMN_1651799	1551.67	2171.55	2811.72	2299.84	4310.66	2590.66	4060.83	2229.11	6274.56	3272.61	2008.87	1750.01	6928.7	3083	7039.42	2609.27	5042.3	1902.21	4136.45	6103.96	3490.47	3239.83	8431.1	1568.54	1466.87	1793.18	5450.25	1686.07	1604.84	1762.75	2327.4	1447.89	2115.02	2933.62	1770.72	2678.78	1502.48	2376.55	1339.83	2057.63	4712.2	2232.9	3540.58	4289.61	1744.66	3873.26	10306.8	5337.05	1965
ILMN_1651800	240.5	150.1	135.02	186.82	206.64	158.05	129.64	267	204.23	276.98	366.76	202.24	161.18	202.98	110.18	248.61	189.52	327.2	230.75	128.31	120.51	111.8	107.83	168	251.48	394.39	106.96	204.07	199.22	236.96	249.6	306.84	170.74	205.73	284.4	197.24	252.68	113.86	145.8	160.86	221.17	170.11	194.56	147.16	206.54	186.32	118.56	130.32	124.59
ILMN_1651806	108.59	115.24	88.72	113.5	110.27	110.24	112.63	94.89	94.39	99.41	116.77	106.97	104.24	112.94	99.03	91.32	117.1	105.57	96.57	111.11	106.58	110.76	106.22	118.27	105.18	106.08	91.84	107.04	116.5	102.27	103.4	99.82	104.48	95.93	101.78	100.64	102.15	109.67	112.27	112.77	102.18	88.73	104.72	116.56	104.9	93.32	104.38	102.93	98.67
ILMN_1651811	118.94	116.41	122.55	123.85	111.72	121.53	124.84	107.49	122.36	133.3	122.5	115.17	115.76	127.63	112.63	109.55	113.63	122.02	114.47	119.38	131.93	126.26	141.93	114.24	118.28	134.28	130	125.17	112.7	115.46	115.72	136.16	121.57	99.02	111.68	120.27	120.73	124.54	109.11	107.22	117.04	102.55	124.05	123.39	119.53	116.16	124.67	109.51	110.18
ILMN_1651817	76.15	103.86	60.95	91.77	118.2	104.83	109.93	109.86	76.63	99.87	64.27	109.61	111.14	85.69	73.84	111.67	147.98	131.4	98.76	104.02	121.62	96.68	83.21	108.92	92.81	107.31	118.35	128.66	99.25	106.29	91.9	107.37	114.53	115.26	72.16	92.79	111.71	81.99	90.61	107.44	73.01	75.62	103.02	111.72	599.59	112.43	105.65	110.9	108.9
ILMN_1651819	1485.5	742.99	1345.13	1176.69	763.54	678.65	634.23	779.36	1393.56	756.6	588.29	1686.71	710.27	1284.94	668.1	1210.86	839.1	966.52	883.59	1772.15	693.22	838.12	811.92	1418.27	1578.03	928.27	852.03	938.78	665.37	411.62	626.56	1442.95	844.65	629.72	791.32	740.54	1171.51	816.16	1234.42	935.36	447.44	589.52	622.01	542.33	1066.93	640.63	626.21	822.24	792.38
ILMN_1651826	160.12	583.91	347.47	478.25	414.96	1104.39	2016.93	394.61	202.32	314.21	233.54	165.67	588.1	519.22	408.35	255.73	556.52	418.93	239.92	385.41	1217.48	363.47	988.62	330.55	192.01	231.93	473.01	373.14	1662.53	491.09	303.75	297.58	879.33	396.63	326.59	499.4	836.91	280.56	314.96	425.56	526.07	413.17	279.56	467.15	245.51	631.76	1132.71	1119.15	359.55
ILMN_1651828	2341.47	1707.76	1068.71	811.16	1161.39	1341.59	1382.1	2127.08	2151.02	1330.65	2423.88	3781.76	1445.64	2685.35	1701.34	1553.72	1933.87	1358.07	1108.7	1461.01	1206.06	1287.58	1142.17	1259.73	2475.21	2047.15	2261.65	776.08	2743.63	1944.56	1285.03	1440.71	1316.38	2416.05	1412.56	2822.37	835.75	2188.96	2215.97	1396.5	3141.55	1348.22	1268.22	1418.11	2903.32	2069.7	1028.51	1064.19	2737.1
ILMN_1651832	686.78	1052.45	1096.17	1039.85	811.87	1677.43	2712.08	930.07	1111.32	1706.22	667.87	692.72	1172.77	1357.33	998.51	1386.17	1267.59	1578.69	1005.95	1490.81	3016.02	1150.12	1651.06	1148.65	685.15	942.37	1168.97	862.13	1474.69	886.99	994.13	915.82	1019.05	769.64	818.4	1717.38	2188.42	707.41	1751.66	1065.59	634.18	836.41	963.59	884.31	608.35	1182.13	1173.53	1802.95	1224.44
ILMN_1651838	186.74	273.39	1072.73	380.77	194.34	249.07	272.75	481.87	181.99	312.16	293.66	268.55	354.29	238.35	960.9	188.4	297.05	249.17	134.45	1655.32	157.36	786.86	2058.32	369.66	700.54	614.32	939.17	352.78	368.31	331.87	603.7	186.22	479.46	259.54	190.99	253.87	207.87	201.26	385.66	568.65	702.48	136.07	530.57	975.93	290.46	304	1867.68	414.95	1017.7
ILMN_1651846	112.24	77.76	89.24	96.85	108.93	100.74	88.83	101.52	102.41	94.46	93.86	83.45	95.84	80.15	100.1	91.74	97.69	111.95	92.2	113.46	95.78	104.06	98.95	82.81	103.83	93.15	107.77	92.77	76.94	92.4	90.98	103.86	87.35	91.71	90.74	104.3	93.15	88.85	94.79	100.39	97.43	83.89	102.68	104.23	100.26	80.18	98.78	88.64	80.67
ILMN_1651848	105.09	106.51	103.64	90.98	102.66	93.96	108.13	95.31	102.7	112.3	106.56	89.81	82.87	92.06	109.61	87.98	91.27	95.85	97.9	120.41	114.35	101.99	96	100.9	94.31	92.54	99.84	106.68	110.82	83.56	97.54	99.01	84.91	82.45	93.08	111.51	93.73	89.64	104.86	96.71	101.99	102.91	102.24	104.75	86.55	97.14	100.89	100.3	89.96
ILMN_1651850	27076	26599.4	28289.9	29657.6	27632.8	33048.2	29832.7	29851.3	22391.2	26386.1	27131	30038.4	28107.4	27966.1	29450.1	27561.2	28853	21374.7	24830.2	30688.3	25615.9	25746.1	18054	24172.2	28633	23591.8	31151.6	25189.3	27771.6	31612.8	26871.5	28889.9	29556.4	27104.1	28012.3	31286.1	19187.4	29581.2	31261.9	28978.6	24702.8	31789.3	27224.1	24601.9	20153.2	28657.5	26712.3	28912.4	21628.8
ILMN_1651865	104.42	103.47	103.44	97.81	101.71	100.16	109.6	98.93	112.62	115.41	118.69	94.85	105.95	124.96	107.91	103.49	111.04	98.36	103.71	95.59	93.13	109.1	109.76	106.16	109.71	94.51	90.24	113.69	100.37	100.33	98.93	110.07	109.73	99.25	97.29	113.79	113.56	116.79	98.18	102.21	95.49	115.8	103.46	103.62	98.24	90.88	109.01	89.88	106.5
ILMN_1651872	434.29	1120.43	540.57	929.26	608.11	733.67	395.41	434.77	988.47	512.57	486.91	382.69	696.74	1257.53	534.17	528.06	1218.72	480.31	512.55	683.8	396.45	815.6	1003.02	498.43	780.24	418.25	382.1	733.86	423.67	654.17	1467.86	1055.29	513.98	873.24	723.69	894.41	314.26	315.35	394.45	921.35	579.56	363.99	318.68	327.96	1356.16	1231.88	905.34	712.19	371.61
ILMN_1651878	120.92	146.11	97.74	99.81	95.17	102	129.06	97.21	94.28	133.09	90.13	119.26	114.72	112.91	106.02	97.98	101.5	97.39	102.93	102.15	129.3	88.58	106.01	112.69	79.63	128.18	101.39	88.61	96.65	106.88	135.44	100.15	133.19	95.77	105.5	101.26	110.37	150.27	118.2	117.67	113.54	94.12	85.11	109.5	88.64	103.62	98.98	137.16	162.53
ILMN_1651886	866.07	1304.46	799	653.53	674.19	1660.91	819.24	1014.42	589.49	953.66	904.59	904.84	717.36	809.14	690.34	708.97	1373.54	1149.3	931.47	1114.27	893.94	754.73	597.82	691.07	559.65	1041.41	1232.86	982.79	958.88	969.04	749.89	472.45	643.48	506.74	677.82	1158.7	1227	610.4	1484.92	534.45	638.99	644.27	847.16	1067.98	749.98	1039.05	483.71	577.77	1223.82
ILMN_1651899	12366.5	14096	10939	16587.1	17617.5	11496.6	16033.7	15016.1	10910.3	16598	17726.3	16045.3	10912	9359.72	9480.66	13824.3	9877.27	13499.8	14584.1	5869.3	13076.7	15973.6	6133.27	12182.2	12867.5	8777.32	11421.9	17152.2	14615.2	16294.2	19023.8	11925.9	18530.5	20158.4	24194.8	15093.9	14821.9	20545.4	14233.2	16326.5	24951.6	12909.2	16653.3	14279.7	17420.3	14822.6	11962.5	12232.7	8390.18
ILMN_1651900	128.06	120.16	100.97	98.89	87.05	106.97	99.86	113.68	117.77	98.02	107.23	112.69	104.08	132.17	118.09	104.72	81.6	118.5	105.35	106.94	130.09	120.67	112.24	102.2	103.62	109.68	102.9	99.54	89.2	96	94.5	113.94	115.46	99.12	108.06	99.91	110.49	97.04	100.12	108.65	109.84	95.81	103.72	110.21	125.68	104.49	92.5	96.94	99.89
ILMN_1651902	189.83	126.15	237.66	133.05	84.15	170.72	89.5	115.28	158.52	134.31	116.44	209.82	139.56	112.49	134.4	172.29	103.03	167.39	194.55	265.34	96.46	120.2	212.8	174.51	481.48	287.42	153.83	128.92	116.73	195.08	105.17	140.62	146.06	117.33	124.62	113.43	173.77	114.3	145.25	223.83	164.28	121.86	489.22	448.38	154.14	138.18	188.55	139.34	165.36
ILMN_1651903	107.92	109.74	128.14	128.46	95.71	97.8	113.58	105.31	112.57	109.23	99.83	112.71	103.98	104.97	87.63	105.93	105.11	122.61	107.63	97.46	101.75	110.9	109.03	101.68	100.63	109.81	95.85	113.59	111.77	94.71	106.73	114.95	115.51	111.62	92.76	89.26	102.99	102.87	100.23	90.21	106.71	98.22	86.52	99.11	113.55	108.34	103.92	92	101.77
ILMN_1651905	96.7	88.37	83.83	95.65	86.8	87.86	85.23	91.34	97.01	83.4	88.99	99.78	82.93	88.11	78.9	86.59	92.47	96.02	89.68	90.48	85.64	76.99	104.39	98.12	88.07	100.68	80.2	79.81	86.92	80.89	92.48	91.75	83.83	94.21	81.81	97.39	91.18	97.99	79.69	86.51	100.21	84.74	84.92	92.17	83.74	88.55	82.35	72.28	88.97
ILMN_1651913	115.18	109.3	127.25	121.43	121.28	115.79	117.44	112.43	115.14	120.68	104.85	113.87	117.14	113.32	116.87	107.53	116.76	113.61	111.26	115.72	117.54	111.75	183.28	105.47	110.82	131.39	110.49	134.57	95.2	127.02	86.57	133.84	110.71	124.11	127.57	113.19	118.76	119.4	110.83	133.22	115.05	111.27	139.69	115.08	110.58	111.59	168.4	106.34	131.24
ILMN_1651916	142.54	117.82	101.36	121.21	119.15	127.37	102.73	137.51	142.8	111.41	134.59	125.48	123.02	127.32	129.31	143.07	98.63	126.37	121.53	114.82	136.97	116.15	142.67	118.54	119.55	113.98	118.72	133.82	125.42	110.64	147.79	134.71	120.93	114.78	121.89	105.34	113.9	127.16	166.4	126.14	134.63	119.19	118.87	114.43	113.22	115.06	102.99	129.78	116.07
ILMN_1651936	225.44	229.02	414.45	281.3	221.2	303.3	357.17	248.54	271.77	447.8	253.47	251.97	334.66	384.46	255.73	333.41	347.68	309.11	247.58	543.42	314.01	246.07	284.04	198.59	423.55	491.89	315.62	345.14	287.42	298.84	379.24	181.53	239.72	372.27	209.28	328.24	331.11	282.21	263.94	316.42	290.97	375.77	395.95	352.76	230.29	374.41	253.17	162.75	272.17
ILMN_1651938	125.74	118.54	119.94	100.02	118.43	101.7	123.13	113.01	117.78	122.77	108.97	122.72	112.21	107.99	101.57	101.08	103.77	104.13	109.92	110.31	120.09	113.9	117.19	114.93	112.68	103.35	115.68	120.87	107.25	101.99	111.39	115.91	116.53	104.69	98.39	107.04	99.48	119.48	102.35	100.47	119.51	106.55	103.83	102.85	106.28	118.32	105.97	128.07	104.56
ILMN_1651940	89.72	83.05	90.36	89.01	86.74	92.83	89.19	95.15	92.18	82.18	105.71	82.64	88.11	81.06	103.22	91.68	89.83	93.1	91.28	84.14	78.39	83.6	82.54	85.01	79.83	73.74	80.13	92.54	75.26	74.07	84.14	83.91	89.23	94.89	82.63	85.08	88.41	78.37	84.02	88.98	97.55	94.96	79.47	88.13	84.2	80.51	75.9	81.13	83.38
ILMN_1651943	118.33	131.98	127.29	125.52	124.93	136.72	129.09	127.21	138.28	124.48	123.29	123.56	120.61	133.82	118.83	116.33	134.93	136.29	124.95	124.4	124.38	129.53	116.65	124.02	119.76	131.15	127.54	104.58	113.28	127.08	122.89	139.94	126.85	134.02	120.25	118.4	124.26	129.56	113.7	105.81	118.27	104.34	122.21	118.63	123.64	119.73	103.29	146.34	130.28
ILMN_1651944	135.76	124.72	94.25	120.14	121.87	126.55	110.72	128.13	132.62	137.52	126.93	128.97	125.27	114.21	112.9	119.79	130.76	117.09	152.69	149.67	112.25	116.61	129.01	126.14	125.82	111.72	128.6	149.61	127.47	113.31	120.9	126.28	116.1	122.9	128.58	131.96	124.53	124.26	134.09	114.88	123.56	123.44	136.7	127.06	114.34	95.53	124.62	149.33	109.67
ILMN_1651949	183.73	194.91	178.99	236.3	205.75	178.7	140.16	166.75	332.95	191.17	188.27	179.33	170.48	261.89	181.55	208.75	240.78	178.69	194.09	177.56	138.98	280.85	121.64	204.23	220.33	211.49	179.64	173.09	236.1	229.02	216.83	329.62	204.6	214.28	183.61	177.97	158.83	244.06	211.88	190.13	264.93	153.75	183.3	184.44	241.29	155.45	136.79	131.14	193.03
ILMN_1651950	516.03	401.71	1674.53	731.76	303.76	571.38	553.71	301.98	271.51	481.35	314.74	541.39	590.12	114.73	319.65	170	242.01	304.16	136.36	1030.81	370.74	385.11	466.31	230.28	649.82	619.78	485.06	815.42	682.58	495.47	395.11	666.82	430.73	406.89	258.86	179.53	444.07	1362.19	299.1	568.75	748.95	303.63	216.32	154.14	365.39	238.1	1315.7	452.97	547.22
ILMN_1651958	271.46	363.16	1585.36	231.78	263.35	418.1	6078.33	497.75	95.04	104.89	195.11	266.87	2120.23	96.55	151.04	112.79	810.36	72.3	450.94	285.51	5128.24	357.26	182.53	913.77	169	57.78	1038.96	2302.12	128.72	740.43	305.42	475.72	1799.16	516.26	841.02	125.09	427.55	591	610.43	840.07	2481.68	3822.38	623.81	999.27	786.68	139.53	1001.21	1082.83	48.91
ILMN_1651964	190.94	211.75	198.87	214.18	234.05	325.77	190.25	232.42	205.2	178.99	215.58	204.54	145.9	197.21	204.53	203.54	161.35	361.4	172.13	212.95	283.36	142.45	110.45	163.72	172.13	194.11	257.08	162.36	193.59	218.37	243.77	148.23	193.73	246.93	182.4	215.25	516.53	199.54	186.74	190.01	144.29	178.32	183.93	389.69	210.99	290.95	83.81	115.9	242.02
ILMN_1651966	150.54	159.96	140.09	135.36	132.73	121.61	139.98	137.26	152.77	145.38	145.94	142.96	166.45	195.87	139.99	131.14	118.39	149.48	152.83	124.33	142.73	142.21	179.17	160.21	140.49	161.52	128.23	132.63	125.78	150.48	153.84	184.8	132.72	127.18	148.91	151.04	138.25	140.41	149.31	129.81	153.44	147.21	128.68	156.19	118.28	145.66	125.56	119.79	141.66
ILMN_1651967	141.45	135.48	121.12	122.5	144.85	125.8	134.62	159.94	141.4	117.45	124.48	131.78	128.31	111.17	116.78	131.97	112.49	137.57	123.68	111.28	114.87	134.55	137.79	150.11	128.33	136.91	107.23	118.59	131.08	127.31	128.76	137.7	129.7	131.47	121.23	126	121.56	127.35	121.77	132.74	121.68	125.15	116.39	126.12	126.67	120.69	107.62	119.29	121.16
ILMN_1651980	115.7	120.98	122.34	126.77	128.68	122.92	102.36	108.9	119.21	108.37	136.17	129.03	111.64	117.86	121.61	114.69	112.14	131.87	119.27	102.78	117.59	129.92	135.94	111.6	134.81	122.59	119.12	131.7	112.94	119.92	118.74	120.98	113.14	118.85	118.42	125.82	105.93	114.65	107.64	101.25	113.3	99.54	112.68	113.1	114.31	116.63	95.78	104.82	120.22
ILMN_1651984	137.22	103.37	125.68	96.93	131.28	146.33	132.74	125.17	124.65	103.98	105.28	109.35	117.84	134.76	121.67	123.67	107.04	135.8	122.11	99.07	129.67	101.88	103.17	117.19	105.32	106.1	127.18	106.83	89.67	127.04	125.43	128.26	126.8	117.89	111.79	125.79	113.25	114.26	135.72	120.71	131.5	131.64	116.52	97.96	121.61	101.81	112.36	111.46	81.9
ILMN_1651987	1089.57	784.66	978.4	665.22	897.89	1067.15	319.51	1075.24	705.42	928.98	1160.11	928.81	544.15	1011.57	878.36	896.07	613.11	1322.67	531.72	319.93	264.53	795.95	427.78	542.95	1177.29	876.33	600.86	1570.76	1057.53	1284.39	880.09	638.21	766.22	1382.48	882.08	501.01	596.39	1178.22	584.19	1161.9	914.5	143.75	1064.8	901.91	901.71	783.49	548.39	606.06	549.06
ILMN_1652000	137.81	102.99	136.15	129.75	154.05	130.05	133.16	134.81	116.47	154.42	137.48	147.42	116.77	159.8	148.65	140.61	141.61	141.08	130.24	131.75	145.19	135.37	148.32	116.32	148.06	140.69	126.34	167.97	138.46	128.71	110.58	132.97	143.48	140.11	127.1	129.03	136.11	139.92	105.68	121.29	110.39	130.5	139.97	150.25	156.17	138.03	106.41	113.75	155.83
ILMN_1652003	150.09	143.56	137.83	165.43	194.86	124.21	317.09	184.91	221.07	181.44	277.15	181.08	186.2	160.9	234.95	253.44	150.58	167.48	277.96	134.19	243.69	137.73	158.66	166.14	184.04	157.01	179.09	178.47	170.97	198.66	190.89	418.27	192.94	214.4	318.85	192.08	174.57	200.7	139.95	176.28	227.86	279.48	219.52	173.19	223.65	233.01	238.43	179.63	136.2
ILMN_1652006	152.71	113.69	112.82	150.04	124.36	122.98	128.6	133.47	147.38	125.71	132.59	138.5	122.93	128.49	121.54	94.89	141.34	135.83	144.32	151.35	107.13	143.2	140.97	118.39	173.69	137.5	114.03	131.82	128.35	110.9	116.07	117.37	130.98	145.29	110.4	120.26	224.7	141.29	126.45	135.35	113.31	121.79	133.49	121.39	124.52	112.71	133.93	85.56	145.38
ILMN_1652008	282.22	220.69	136.2	162.97	196.57	163.91	186.67	182.78	130.49	165.07	262.15	192.66	139.58	136.74	128.47	180.73	128.27	144.55	152.51	120.25	213.72	128.55	110.57	119.72	212.26	141.16	137.49	215.57	159.94	236.91	188.82	146.99	171.13	179.79	198.95	144.61	189.9	216.24	124.65	243.53	136.28	134.29	180.71	152.19	149.75	159.03	129.42	96.99	144.82
ILMN_1652015	128.04	117.38	121.92	134.15	130.2	110.92	112.5	138.98	135.29	114.88	126.9	127.07	121.12	125.53	115.73	117.47	129.86	127.17	115.66	123.39	125.59	123.51	131.46	127.7	110.58	122.77	111.63	117.05	120.36	113.27	118.5	125.46	117.24	114.38	127.57	118.55	122.54	119.97	122.07	105.73	134.67	105.62	121.73	132.25	122.67	124.18	106.05	119.73	124.52
ILMN_1652017	98.83	93.64	72.65	81.72	94.15	105.06	99.09	75.57	125.09	92.43	97.92	105.97	81.57	84.78	92.89	93	97.89	87.13	72.14	87.64	95.83	84.63	86.17	89.83	93.84	84.64	74.31	86.17	82.09	91.22	90	102.24	85.39	102.96	82.68	81.76	99.77	77.44	84.98	87.9	91.53	136.87	70.55	82.65	93.08	117.24	93.52	80.68	124.79
ILMN_1652022	100.66	164.14	108.31	90.57	90.12	121.85	108.81	126.73	115.73	127.32	105.86	127.42	121.49	119.2	110.27	112.87	116.3	111.62	84.36	113.35	106.63	120.74	151.26	105.56	107.27	125.19	95.27	120.03	99.96	114.13	106.74	137.83	112.13	105.94	102.91	117.94	116.07	125.43	141.76	103.54	118.32	123.46	104.33	120.97	101.56	98.44	127.77	138.25	131.16
ILMN_1652023	118.51	115.65	123.77	139.1	113.59	112.87	119.66	114.57	133.44	122.42	111.77	113.31	118.59	128.03	124.43	108.62	118.08	111.04	118.39	109.25	126.99	119.12	121.76	122.88	107.89	117.69	118.89	123.76	108.09	106.02	121.33	135.06	127.48	110.67	111.99	111.55	102.71	112.51	118.88	107	108.35	113.4	116.39	113.28	119.16	126.04	104.69	142.43	104.61
ILMN_1652024	208.53	283.57	277.66	362.17	360.2	211.09	209.56	180.05	243.27	269.54	184.7	186.59	193.63	179.71	246.64	313	169.59	188.38	299.66	157.6	224.77	196.34	121.18	254.31	221.64	168.51	144.99	339.32	192.69	192.4	301.4	366.08	256.05	234.99	381.79	278.13	224.07	309.78	160.43	290.54	328.47	292.94	216.55	230.05	209.13	196.17	164.3	138.29	230.36
ILMN_1652037	136.87	134.59	128.87	456.81	223.91	122.23	139.34	338.42	136.91	141.1	332.82	108.86	203.39	127.74	229.56	144.29	131.84	946.64	190.8	145.59	146.06	130.31	366.91	154.93	236.05	244.08	900.11	148.48	139.58	131.38	134.5	170.78	205.39	137.13	148.39	126.16	108.37	135.96	162.65	180.52	117.94	157.51	163.05	149.83	140.04	277.36	785.71	157.43	165.67
ILMN_1652056	88.78	88.19	100.21	97	93.11	92.45	88.11	93.86	98.03	93.91	109.52	104.87	87.57	93.02	99.76	109.94	101.97	104.51	96.01	89.63	94.09	90.02	91.05	86.79	88.63	90.42	94.53	92.36	94.05	88.51	89.91	104.23	101.19	90.37	91.36	96.78	95.96	101.43	102.74	95.7	90.3	93.51	81.55	96.9	86.58	83.03	88.64	87.16	95.73
ILMN_1652065	106.12	134.09	134.85	185.4	118.68	118.79	180.33	167.77	109.84	112.09	115.43	132.95	104	110.02	145.84	117.22	133.93	121.59	123.01	137.65	159.5	93.29	92.88	124.34	136.26	149.4	120.28	113.03	148.95	157.5	82.93	170.44	109.7	160.46	97	107.1	146.62	138.7	106.18	140.91	92.37	153.73	111.28	119.27	129.6	130.62	105.2	107.73	114.69
ILMN_1652066	125.26	131.21	124	114.44	101.89	86.85	120.2	107.33	116.2	149.08	119.22	109.76	110.19	102.22	102.9	112.48	109.47	106.87	106.29	153.21	112.95	109.89	106.06	96.99	92.55	97.75	109.68	113.25	109.98	93.93	107.03	98.81	106.39	122.19	119.01	101.93	116.9	103.56	102.44	114.13	113.67	84.1	107.42	100.83	105.42	112.85	109.65	108.66	88.25
ILMN_1652072	106.98	122.47	111.36	232.07	127.22	109.57	125.21	121.67	114.91	133.7	117.94	106.99	134.74	108.97	115.13	117.11	138.25	112.84	121.79	104.91	129.01	116.1	165.81	174.3	114.98	104.54	117.36	109.97	103.33	99.82	113.21	133.38	115.41	116.93	131.32	114.98	115.43	119.23	108.93	133.23	102.88	110.71	108.66	112.91	116.35	108.79	135.24	130.32	112.74
ILMN_1652073	4547.73	4821.95	3395.82	5008.78	8325.5	7689.28	7606.23	8147.44	4464.4	8105.41	10122.7	7731.68	7484.05	4944.94	7736.99	4349.22	4435.86	9257.79	9676.42	3468.09	8191.98	4964.84	6160.53	5008.27	2453.9	2493.62	4749.42	7961.51	4149.59	7507.15	10908.1	5231.42	9662.6	6492.8	12159.5	8255.88	5800.26	10426.6	6259.18	8463.92	7426.79	7561.75	7463.14	7423.33	8537.08	7107.85	6207.55	9125.15	2538.76
ILMN_1652079	95.21	100.47	112.78	97.61	91.43	100.08	107.04	93.54	84.84	102.1	100.47	93.14	94.48	108.2	91.53	118.53	112.44	104.31	106.39	111.94	92.12	109.66	104.28	81.25	85.92	123.41	93.15	90.21	105.24	111.29	92.69	92.88	99.83	100.19	96.84	83.7	91.64	99.25	105.49	104.63	91.58	83.88	96.15	92.87	100.97	105.3	114.93	89.43	101.33
ILMN_1652081	119.99	110.03	81.22	118.61	119.33	96.38	95.7	105.14	103.91	120.04	110.15	110.05	113.89	99.67	99.59	121.17	102.84	111.97	104.96	120.94	120.43	117.39	118.95	110.68	108.76	117.76	111.1	91.54	95.54	109.51	96.08	121.62	102.56	100.96	102.43	106.54	105.98	115.03	92.28	91.49	105.02	96.09	88.16	111.77	113.89	99.76	114.9	94.41	107.83
ILMN_1652082	152.95	164.91	156.47	174.96	158.02	171.26	559.24	188.38	119.87	196.9	146.51	145.18	171.45	172.23	145.99	130.34	148.92	208.69	127.55	147.07	527.3	137.24	114.37	101.39	139.43	228.33	117.02	155.58	329.62	238.45	109.72	130.38	178.49	168.45	162.96	176.16	241.23	202.22	132.3	346.71	257.39	137.94	124.82	145.89	174.93	192.55	207.3	155.04	155.99
ILMN_1652085	1005.96	1124.58	1194.42	850.3	871.55	1018.98	643.22	621.24	1149.86	842.23	711.74	984.22	994.36	951.06	898.08	616.73	805.18	816.49	1037.52	1577.85	641.1	965.97	914.98	892.36	591.96	1224.22	783.43	929.99	893.52	674.53	646	905.71	716.04	1006.12	1081.94	899.73	742.14	819.1	689.8	822.08	1037.76	734.94	913.38	960.52	892.58	932.6	807.06	675.9	1034.99
ILMN_1652088	106.47	101.24	97.64	89.34	91.85	107.37	104.25	99.35	101.04	83.13	104.78	91.71	98.57	105.83	94.3	100.88	98.95	92.82	98.28	96.08	88.94	95.33	92.59	86.78	92.96	100.47	93.14	85.65	94.83	98.66	103.11	102.24	97.68	101.69	96.2	88.16	100.95	88.91	104.44	92.03	87.06	85.51	94.38	89.72	85.19	87.07	85.97	93.31	103.17
ILMN_1652098	109.38	106.34	105.18	91.18	87.35	90.77	97.41	94.74	96.89	87.49	100.99	106.68	97.39	108.69	112.05	98.1	88.28	95.92	96.07	101.1	105.49	112.74	103.25	98.11	100.12	101.22	91.35	108.17	99.39	94.09	100.21	103.11	107.87	97.46	97.81	113.13	100.39	96.29	97.12	96.34	95.06	88.96	86.02	97.37	96.36	109.08	108.81	102.66	89.06
ILMN_1652104	93.69	98.44	96.7	88.73	96.68	107.21	103.56	117.62	103.65	101.34	93.58	98.97	82.47	94.93	104.42	88.1	91.72	98.81	92.96	92.19	85.32	96.2	97.72	96.3	101.04	103.26	80.01	91.03	89.95	109.63	89.69	110.37	95.08	100.85	90.1	95.84	103.79	109.15	88.65	99.1	87.06	98.18	89.12	88.67	88.08	91.24	74.66	103.39	109.23
ILMN_1652110	97.03	109.53	121.73	101.73	107.67	104.95	128.77	109.78	112.31	121.15	145.46	105.73	94.59	125.14	115.86	133.84	115.98	126.04	97.79	108.69	114.32	125.16	101.63	119	97.5	103.72	100.22	109.08	97.53	112.64	128.94	147.14	115.65	117.86	127.09	108.73	115.58	104.43	130.8	117.14	109.58	137.48	94.99	123	118.79	125.1	98.06	105.56	104.29
ILMN_1652113	127.78	117.41	134.36	129.44	113.44	109.69	111.02	119.96	130.74	115.02	107.75	111.84	109.02	141.38	112.83	128.15	132.52	131	131.79	136.76	119.21	132.38	117.32	122.68	129.44	121.3	114.7	118.95	118.12	102.81	101.8	105.29	132.92	102.94	116.79	111.2	120.05	116.81	115.29	110.44	137.9	109.39	123.65	123.96	117.49	114.09	93.05	129.73	123.23
ILMN_1652123	3453.14	1935.44	2239.89	2051.98	1576.07	2113.66	2401.07	1682.32	2438.91	890.42	2531.86	2267.74	1152.33	884.54	360.06	1699.5	454.38	2493.48	1057.03	299.6	1610.94	1175.33	195.1	2275.77	1696.24	1552.33	1686.98	1573.65	1251.98	2496.81	1463.53	1397.95	1906.73	1529.44	1578.01	1699.9	2391.02	5786.67	974.41	2984.96	1056.96	1345.64	2823.15	2768.1	697.3	806.93	1135.75	824.13	980.25
ILMN_1652128	3931.68	3129.89	3078.47	3235.54	3397.93	912.75	2014.21	1933.83	1450.32	2460.87	2447.07	3214.93	2271.97	1728.25	2399.64	2893.49	1098.24	1855.37	2303.58	1558.61	1216.7	3436.01	2046.58	3224.64	2976.85	1662	2769.18	2976.17	2631.73	1869.01	3973.36	3282.07	3016.5	1780.47	3076.6	2587.08	1834.07	5704.2	2545.42	3021.66	4052.61	1862.7	2885.63	2254.24	2381.63	1581.62	2519.27	2149.53	2582.7
ILMN_1652132	111.89	123.11	101.3	126.47	108.46	116.76	112.5	112.74	125.53	98.43	111.33	103.31	124.09	123.97	123.21	114.27	123.07	120.12	131.6	107.46	109.79	112.39	100.02	95.34	103	114.44	113.49	110.64	104.96	105.26	130.77	131.45	123.01	113.5	113.74	124.89	91.45	113.6	106.84	115.64	119.7	106.52	116.18	123.77	105.44	106.98	114.48	97.89	118.76
ILMN_1652137	114.62	93.15	88.55	91.12	94.52	96.01	80.32	87.4	77.88	102.72	96.16	92.24	90.88	88.89	93.75	88.24	88.28	82.32	92.25	91.15	92.3	85.27	99.26	82.1	81.48	84.36	96.84	89.02	86.95	100.17	91.44	93.28	79.6	83.89	89.89	83.81	86.19	89.95	82.04	87.32	79.98	90.13	77.98	86.67	77.22	86.07	82.82	88.57	87.38
ILMN_1652144	126.22	114.46	113.53	130.93	130.82	110.12	117.29	133.29	124.02	104.21	119.86	138.55	129.49	127.75	123.77	127.53	108.77	121.73	128.81	117.04	109.98	117.56	134.85	117.88	112.61	118.57	100.84	123.61	104.26	121.28	128.26	146.51	129.64	126.45	127.79	118.62	125.42	114.73	129.03	117.49	135.45	123.11	102.98	133.28	121.96	110.76	120.07	105.3	120.98
ILMN_1652147	163.4	141.53	114.05	123.61	138.57	116.61	137.46	150.56	116.8	112.16	107.35	157.33	113.68	106.02	108.18	122.56	130.55	153.03	114.18	165.22	152.45	110.68	119.03	117.95	110.5	109.12	126.18	125.31	121.13	139.73	134.99	113	136.01	128.4	110	115.07	171.38	160.43	108.74	115.48	97.83	115.4	126.46	174.2	121.3	138.39	101.77	134.22	116.19
ILMN_1652151	119.14	118.61	120.04	115.81	121.12	125.96	121.99	120.34	123.6	115.95	126.31	116.34	132.34	123.08	127.05	111.98	118.21	131	131.27	120.48	123.75	122.62	151.56	127.61	118.89	127.19	127.63	119.36	113.46	108.47	137.4	109.06	106.54	112.88	124.61	118.35	122.05	118.83	117.87	113.76	126.86	114.21	116.59	104.23	112.17	117.31	118.03	122.45	137.31
ILMN_1652155	117.16	112.57	101.28	101.72	102.26	116.79	93.8	100.75	102.62	96.33	97.17	100.61	99.85	96.67	106.93	97.37	111.17	100.66	87.6	106.05	108.56	93.92	111.36	98.18	103.07	91.55	103.49	99.65	90.81	101.43	101.74	98.28	96.38	101.83	108.28	103.65	95.75	101.91	112.88	88.91	114.63	100.75	108.33	106.03	101.32	105.21	100.89	94.71	96.46
ILMN_1652160	256.78	212.28	217.58	204.09	220.17	202.51	219.27	229.3	208.84	217.33	245.46	234.29	201.41	195.91	198.02	206.81	200.16	203.46	220.32	199.97	189.18	216.52	183.88	274.74	186.28	202.4	220.36	221.66	218.05	221.17	211.25	223.65	235.77	231.59	234.38	179.59	182.34	256.62	214.35	190.07	206.01	146.62	240.57	239.95	201.82	173.86	241.72	268.27	237.95
ILMN_1652161	137.81	136.08	133.86	136.15	160.78	122.07	116.47	122.66	126.39	151.62	151.19	135.76	117.53	122.12	156.95	120.43	106.76	115.81	136.99	121.8	117.91	117.45	107	121.54	133.19	129.62	107.56	129.25	140.29	120.27	132.4	101.23	125.79	151	145.26	126.92	134.15	117.74	128.31	164.65	139.82	128.96	126.89	116.93	115.71	114.31	117.93	121.15	113.91
ILMN_1652163	285.73	173.79	173.73	183.86	205.42	357.98	236.52	194.77	222.01	169.9	218.25	308.99	157.52	282.28	206.27	327.66	401.59	196.07	176.83	171.81	272.67	322.66	152.63	167.78	210.28	309.9	227.61	215.49	204.47	203.17	187.99	175.24	185.01	205.31	175.21	230.68	554.23	233.13	408.49	206.05	222.05	265.19	188.75	166.4	207.71	187.24	167.74	189.18	257.51
ILMN_1652164	126.32	126.47	120.96	120.27	145.53	131.73	133.01	113.49	134.23	129.47	128.5	127.92	105	111.14	114.74	119.83	115.93	126.26	108.02	138.2	129.46	156.46	110.64	121.94	123.57	120.13	133.21	215.6	122.78	114	120.2	135.92	117.22	124.26	110.89	121.14	117.2	114.33	129.18	130.73	113.93	113.12	123.18	112.5	111.95	121.4	113.8	137.75	124.6
ILMN_1652166	91.33	112.82	109.67	94.39	104.09	122.48	84.69	90.02	105.05	75.86	91.46	98.13	105.59	145.86	138.12	129.02	179.84	121.37	113.49	121	103.66	102.97	103.25	80.9	113.48	139.28	191.88	84.42	125.13	99.8	114.86	106.35	89.48	88.83	103.76	96.36	119.08	105.27	114.57	98.14	146.14	118.42	128.63	267.61	112.91	107.87	106.21	106.32	108.37
ILMN_1652170	101	96.65	89.74	86.45	109.13	96.34	91.59	82.92	94.93	100.27	90.13	101.77	99	102.35	97.17	93	82.53	92.07	90.22	82.15	91.98	88.19	87.67	88.07	82.21	94.56	93.06	76.03	101.72	94.23	93.46	94.14	93.09	83.85	91.66	97.52	88.62	91.25	92.68	90.83	89.4	109.28	91.83	91.96	92.9	83.27	81.07	80.62	104.41
ILMN_1652171	147.53	118.11	104.61	95.56	111	102.51	120.72	112.96	107.02	116.95	125.19	125.13	99.6	123.82	101.57	130.18	113.64	103.62	96.43	104.2	113.4	105.29	101.86	96.09	101.25	109.7	95.57	105.29	101.07	109.69	104	108.48	97.87	102.81	103.27	106.7	108.13	130	96.87	108.48	97.52	107.15	141.89	113.31	101.61	102.8	89.4	107.26	115.82
ILMN_1652175	97.12	94.08	97.48	105.02	113.66	108.29	108.43	89.2	101.01	98.68	100.06	110.56	114.06	108.17	94.91	99.01	98.5	109.04	108.83	109.75	101.63	108.83	103.54	97.44	93.43	97.3	103.59	103.6	112.78	99.37	91.3	119.48	95.42	107.02	87.62	99.78	92.88	90.01	102.25	98.38	108.02	89.8	100.68	97.57	95.17	106.89	116.05	106.11	100.65
ILMN_1652178	118.05	113.63	108.06	101.15	130.96	113.24	121.95	115.24	113.01	102.58	114.33	114.73	124.1	124.15	122.37	131.88	118.94	119.96	115.45	115.59	114.78	120.78	139.62	98.01	112.14	116.19	107.91	114.1	120.88	117.01	131.21	123.48	116.3	98.35	108.31	98.8	122.88	113.05	110	117.84	122.39	131.64	100.57	114	128.1	126.06	118.87	112.03	122.4
ILMN_1652181	132.27	108.65	108.63	109.39	104.09	117.32	122.56	101.56	115.59	116.09	112.01	115.38	122.69	104.76	107.42	103.14	110.94	109.57	116.7	105.53	107.19	117.87	107.8	105.61	114.88	114.25	104.19	113.5	114.4	109.88	103.58	103.73	112.61	99.23	105.58	106.23	102.46	109.89	93.69	114.78	108.26	94.35	99.4	112.49	112.47	105.28	114.3	103.46	88.74
ILMN_1652185	759.24	319.8	861.81	822.93	395.55	279.56	774.44	610.9	275.4	423.99	507.35	784.76	691.15	632.84	312.62	818.43	525.15	649.27	299.57	1225.08	688.94	697.04	1185.52	447.3	736.61	628.58	768.77	673.18	614.39	960.51	957.66	441.56	572.95	299.1	235.55	265.75	684.13	671.34	846.33	460.19	585.59	326.18	603.32	579.27	561.61	368.07	979.43	557.39	472.69
ILMN_1652188	111.09	108.89	114.42	102.59	112.91	130.3	108.61	118.82	114.92	93.94	105.48	109.4	111.68	114.9	118.73	120.2	133.24	129.39	126.08	110.56	102.9	116.44	100.27	125.14	101.17	102.16	109.6	110.34	113.69	104.51	118.67	119.74	106.49	106.52	125.2	116.61	102.8	105.21	115.46	101.12	115.14	105.36	107.08	108.72	111.8	99.19	118.62	112.65	114.11
ILMN_1652196	104.56	281.14	97.16	93.21	88.07	121.39	116.55	127.17	113.93	99.6	154.68	126.11	114.54	97.97	107.59	329.97	99.48	98.7	89.79	107.84	87.88	103.07	103.93	85.28	132.33	92.99	93.04	261.96	85.04	102.04	226.67	107.79	112.68	106.44	98.98	110.87	80.02	96.7	104.57	153.56	105.53	224.52	122.3	98.97	75.38	116.26	87.07	127.73	124.23
ILMN_1652198	87.49	102.98	84.3	86.31	101.5	82.47	124.67	89.14	85.42	82.34	84.48	76.38	78.78	86.23	90.85	99.3	104.5	81.2	83.52	79.49	81.33	75.49	90.8	85.05	93.32	94.33	108.94	92.28	96.86	86.38	86.76	85.31	94.68	76.8	82.25	79.78	75.04	87.24	92.39	102.02	102.99	100.86	69.46	79.26	101.89	94.69	72.4	75.73	79.87
ILMN_1652199	-617.2	-354.93	-467.09	-573.49	860.69	3036.98	19325.5	-560.65	-580.52	-566.31	-587.6	-607.75	3514.69	1883.1	-566.07	-586.21	-395.79	1061.32	-599.54	-575.24	4503.59	38.65	-109.41	838.94	819.37	838.91	901.24	901.03	30924	1466.7	861.07	855.13	918.33	841.98	977.01	1012.45	842.72	830.1	891.15	863.03	2541.09	1437.44	918.03	977.44	977.73	959.48	3873.81	3131.47	942.27
ILMN_1652205	102.54	104.42	122.82	117.29	114.35	116.13	130.96	129.07	117.13	110.77	122.8	128.03	119.3	115.59	116.33	121.26	137.03	120.6	121.19	115.76	118.1	119.94	102.49	121.9	107.88	113.97	125.73	94.24	93.99	110.22	94.1	109.36	124.97	111.28	99.94	122.34	119.92	116.94	128.35	118.73	109.93	102.66	113.26	129.98	110.36	108.63	132.82	103.8	109.35
ILMN_1652206	137.77	140.92	144.08	142.3	144.11	128.44	117.35	89.96	183.1	135.4	144.95	154.93	149.43	157.58	174.32	129.68	159.53	130.08	164.19	137.99	137.56	141.6	124.89	121.01	109.52	107.76	104.78	144.71	115.31	108.54	143.5	178.46	145.55	117.52	151.13	146.57	96.35	136.78	126.63	118.92	119.05	135.87	129.52	176.1	115.34	131.05	156.08	186.68	121.27
ILMN_1652207	10544.2	13391.7	17305.4	19722	14888	13802.8	13831.6	12789.4	9346.43	5884.39	13186.1	10531.6	17874.1	11488	14240.3	14635.8	15730.7	14471.2	15208.9	16690.5	16758	13459.8	18030.4	9435.7	17380.1	18849.8	9919.87	12089.2	12162.4	13844.7	11534.3	20702.2	12101.4	12422.8	14538.5	11020.9	16088.3	7667.45	10545.2	15913.9	12535.2	14952.8	10821.8	10843	9326.51	13906.4	19091.1	19324.6	9944.58
ILMN_1652209	119.64	102.19	123.69	113.16	103.9	114.9	111.01	106.97	120.38	113.71	114.12	116.7	114.25	104.34	84.68	113.05	108.69	97.87	106.46	110.25	132.09	118.07	98.83	105.22	92.99	107.45	114.03	109.69	84.52	99.89	108.72	112.64	99.17	112.2	103.03	94.96	103.5	112.85	110.82	119.94	106.4	112.81	111.28	107.7	114.13	108.75	97.8	111.24	99.39
ILMN_1652215	398.33	447.14	301.67	337.44	425.33	291.73	236.18	281.29	346.14	674.32	319.06	493.01	440.03	283.56	369.54	377.65	285.04	537.9	535.71	162.69	256.11	313.97	329.44	448.52	427.05	362.82	313.65	554.48	248.95	508.95	557.53	481.36	561	558.53	351.71	289.78	285.8	514.61	232.68	442.51	641.46	454.92	555.24	398.57	573	411.48	458.41	477.68	193.34
ILMN_1652218	118.33	113.11	124.01	124.41	128.38	115.71	124.41	130.47	125.76	122.78	129.32	124.76	116.55	124.66	119.71	107.77	122.47	115.3	121.54	107.85	117.73	101.87	123.49	117.48	118.06	122.29	108.53	116.62	115.93	103.12	114.13	99.73	109.71	113.3	109.83	113.09	112.54	120.82	111.73	104.03	109.37	109.9	104.88	119.44	109.6	115.45	124.73	123.18	114.13
ILMN_1652219	119.97	99.23	119.26	121.32	122.85	100.94	130.3	142.67	133.31	130.73	123.57	117.44	150.85	136.17	136.49	133.62	138.99	133.94	125.68	126.84	127.88	127.37	127.14	124.07	118.21	129.28	113.51	107.39	121.24	133.81	122.7	123.37	122.59	129.63	120.74	129.73	139.34	116.12	134.33	113.2	133.87	129.77	134.67	134.34	121.74	135.3	132.73	100.98	102.79
ILMN_1652223	180.41	148.68	196.63	202.29	157.4	178.8	157.49	129.01	234.41	142.52	139.48	164.94	146.39	199.03	152.41	255.47	186.37	174.21	179.34	154.55	168	150.23	119.99	181.25	180.76	151.37	123.02	234.66	165.36	152.68	129.5	181.07	137.23	167.38	170.15	162.97	204.78	171.1	221.93	177.58	169.57	165.52	165.45	204.65	190.85	158.8	118.66	142.74	140.2
ILMN_1652230	25001.7	27316.3	29758.4	26852.3	31943.4	33076.3	31423.1	30846.5	35407.7	26219.4	29036.7	26310	28481.6	22212.1	27666.6	28598.5	21877.7	22891.5	26221.1	15146.7	23325.1	19320.5	17742.2	26823.4	27864.3	22254.8	29946.6	27952.5	23797.1	34032.6	29261.9	25358.6	31996.5	31534.1	30658.6	28699	22779.5	31597.5	27343.7	34123.2	29167.2	32274.6	31438.4	26593.3	31279.9	21628.1	27120.6	27616.1	18076.9
ILMN_1652236	95.51	97.36	94.71	83.66	97.16	92.74	87.74	94.53	118.63	97.49	111.97	106.76	94.68	100.93	94.77	115.37	106.27	101.29	100.8	114.87	96.45	110.57	124.13	114.21	93.38	110.78	121.76	89.85	98.79	97.54	104.24	99.19	115.26	103.46	107.11	93.95	79.92	95.63	109.74	95.76	107.25	91.83	88.13	105.49	103.75	98.36	91.25	107.66	108.88
ILMN_1652237	758.56	118.19	105.34	190.75	183.12	110.81	311.96	119.53	124.69	122.24	150.83	675.57	128.53	175.16	129.16	127.95	207.6	115.09	129.01	109.03	434.68	121.04	101.21	91.76	121.43	470.15	44.55	152.01	558.47	356.91	123.51	162.18	314.35	169.73	161.56	127.49	187.12	137.28	85.16	123.38	152.19	127.05	150.61	112.25	155.05	679.57	134.33	150.81	117.94
ILMN_1652242	134.54	142.89	159.98	143.04	142.9	169.1	151.19	133.87	149.88	169.95	149.55	151.09	161.24	182.24	138.93	140.66	149.55	157.29	159.59	192.12	143.08	136.45	178.81	159.66	138.11	138.14	140.78	136.02	148.83	137.89	151.94	160.02	142.85	142.79	139.94	145.22	133.07	149.26	154.44	120.18	140.62	131.39	150.93	141.53	151.71	180.14	176.71	141.54	151.29
ILMN_1652243	117.17	112.92	123.18	109.15	95.96	93.01	109.59	111.8	106.06	100.81	113.49	137.99	116.58	109.69	96.22	106.77	99.84	105.2	106.91	126.02	108.09	119.95	107.89	98.63	107.8	106.87	106.54	110.09	105.56	99.05	104.54	106.26	104.13	114.5	114.72	95.36	101.44	108.89	108.77	100.01	113.14	92.16	120.23	111.77	96.75	105.36	102.75	94.07	109.98
ILMN_1652244	96.84	94.71	91.67	81.25	120.34	95.76	339.95	89.31	67.72	140.53	95.28	90.97	119.07	95.64	97.9	71.21	91.66	110.68	81.83	97.59	287.54	77.84	86.17	151.59	163.56	90.3	90.75	92.37	463.54	95.67	97.08	117.24	88.4	90.35	94.3	140.88	109.31	122.26	89.74	100.51	94.48	105.71	84.47	97.65	82.14	99.67	87.37	79.79	237.99
ILMN_1652246	120.91	103.27	112.52	107.4	102.64	101.63	186.92	106.08	97.86	107.17	111.7	108.12	119.8	105.58	101.39	105.07	125.82	152.87	107.75	113.36	317.63	111.84	124.91	139.39	102	87.35	139.72	129.1	100.06	105.1	93.32	88.55	107.13	126.11	94.4	84.56	125.2	97.45	114.44	119.96	95.81	125.39	97.26	92.53	104	103.08	148.05	117.5	99.09
ILMN_1652248	106.92	96.97	115.9	108.56	106.38	99.2	95.91	100.83	104.38	105.06	99.35	107.05	99.41	101.73	108.49	106.24	90.21	97.19	118.79	102.14	114.87	107.78	109.13	125.44	101.88	105.57	110.35	101.51	94.79	98.76	97.23	119.1	100.45	105.69	107.03	102.98	113.89	111.49	104.88	103.18	107.73	102.11	97.97	98.23	105.21	102.89	100.78	112.55	106.83
ILMN_1652249	113.45	112.12	128.79	143.9	93.32	121.33	110.03	110.84	121.48	114.55	114.28	103.92	111.19	131.8	107.95	108.03	126.08	117.61	110.53	135.64	125.58	127.06	134.65	115.42	127.17	100	124.49	113	146.81	110.78	125.25	122.33	104.02	133.05	106.6	116.54	112.38	113.33	97.55	109.68	115.99	111.15	122.83	108.27	115.57	137.13	113.46	133.55	156.02
ILMN_1652254	113.78	96.61	111.62	115.26	118.24	122.83	117.45	118.81	108.35	112.73	112.8	113.77	116.5	124.48	105.97	104.23	113.68	112.5	122.62	105.7	116.63	115.98	111.09	102.18	110.25	110.43	124.73	113.12	108.65	101.44	123.38	101.28	106.21	113.59	100.15	110.05	109.85	106.97	107.45	117.51	107.2	113.1	119.77	105.49	114.31	115.96	96.36	135.27	109.09
ILMN_1652259	120.54	113.96	116.7	128.1	121.88	108.66	104.08	120.75	117.01	116.47	107.78	125.61	113.63	98.23	121.77	118.65	98.06	110.98	111.74	102.06	111.55	112.82	107.04	126.67	110.41	123.75	93.87	115.21	106.26	112.39	115.18	99.29	102.71	97.63	112.22	118.38	115.67	113.75	108.35	107.8	102.37	104.04	118.61	106.35	118.34	115.03	110.42	103.01	105.15
ILMN_1652276	102.84	139.98	112.39	179.1	117.8	120.04	102.16	280.37	118.15	114.14	323.74	118.67	157.37	119.18	108.16	558.79	95.97	123.77	108.26	116.08	124.29	101.32	105.4	116.85	118.1	112.7	104.12	492.14	98.29	101.54	163.86	149.04	151.24	118.04	113.95	129.26	109.79	112.51	120.23	225.08	178.06	339.1	114.73	91.52	114.66	97.35	87.83	80.63	112.34
ILMN_1652277	141.08	119.78	142.17	113.15	133.63	174.8	118.52	128.15	124.16	127.21	133.44	137.09	127.67	134.69	132.88	132.8	120.19	128.54	129.33	121.7	134.78	129.49	114.9	114.48	181.73	111.66	143.67	136.75	130.03	123.37	136.82	122.95	137.59	125.34	117.34	138.37	145.76	127.9	139.41	123.32	126.23	117.23	144.21	147.48	132.69	117.23	124.11	131.16	132.55
ILMN_1652280	132.08	196.01	116.26	171.9	208.31	132.28	181.52	116.35	152.02	90.72	143.6	105.75	112.85	147.7	435.4	130.85	111.08	101.92	142.42	103.99	172.11	142.94	111.83	94.01	142.02	129.23	107.4	152.58	135.01	100.67	225.31	188.34	118.49	340.36	162.78	106.73	110.34	164.92	108.41	169.97	167.29	134.15	108.43	107.39	116.34	189.56	120.88	123.42	143.68
ILMN_1652284	119.18	101.89	117.46	116.99	115.66	120.58	105.51	112.44	125.11	105.11	124.05	127.94	117.34	132.17	104.54	107.01	98.54	113.75	113.87	134.35	115.34	137.47	133.62	105.08	113.32	112.41	118.13	114.72	103.5	110.48	106.86	95.88	111.67	109.01	111.93	102.43	110.24	113.51	145.69	106.96	107.18	108.79	116.42	115.83	128.46	103.73	105.98	114.59	124.35
ILMN_1652287	99.72	109.11	86.94	89.05	95.66	95.21	107.11	117.99	113.17	114.36	114.62	122.55	103.63	91.84	100.55	105.71	106.9	108.81	104.76	108.45	115.92	118.2	106.65	113.22	95.78	101.47	102.63	106.5	97.43	102.2	97.29	119.22	108.17	100.22	97.95	90.72	99.11	103.54	98.18	101.37	105.77	102.14	99.76	94.05	106.62	108.72	107.26	97.78	93.64
ILMN_1652291	97.3	106.86	92.17	102.28	115.98	97.18	111.21	87.68	93.09	94.38	89.56	101.09	114.9	130.28	85.8	97.89	105.81	95.21	104.89	115.08	111.07	103.64	113.83	93.84	97.2	106.93	105.68	97.46	82.81	107.11	109.89	110.03	87.91	98.29	100.38	98.14	93.71	101.81	91.79	102.99	102.12	100.15	108.12	95.04	100.64	103.51	112.87	100.87	101.27
ILMN_1652297	131.52	120.39	123.15	129.03	123.15	123.21	118.3	120.54	127.87	135.1	122.15	129.28	120.14	110.75	124.65	120.27	127.78	126.68	113.68	112.58	114.6	119.58	110.24	113.68	146.09	136.83	117.48	108.21	124.17	116.6	132.29	133.23	132.75	129.62	136.26	121.17	121.89	115.2	115.66	119.89	122.61	120.16	122.23	116.18	125.54	124.71	106.06	124.27	128.51
ILMN_1652300	183.19	172.93	151.26	113.93	159.18	138.58	111.47	318.52	149.06	140.25	339.12	184.89	131.8	149.7	173.54	114.41	127.73	206.74	174.11	158.45	130.97	133.11	189.69	139.65	168.52	143.85	266.03	205.67	150.18	126.29	120.92	142.68	155.57	152.66	192.76	134.71	137.12	147.85	184.48	117.17	123.52	98.85	144.6	149.17	227.6	149.36	133.42	140.08	171.78
ILMN_1652306	134.58	142.25	186.9	144.35	161.77	179.2	144.98	166.86	140.96	158.55	157.52	138.43	168.07	148.15	148.21	136.37	152.74	157.89	142.07	195.63	136.52	151.54	228.1	174.95	144.26	169.58	183.72	143.2	148.68	169.07	137.06	170.91	144.54	138.34	153.8	141.04	146.08	143.57	174.85	141.37	141.24	146.71	159.18	155.94	158.47	157.26	193.2	174.98	165.4
ILMN_1652309	128.58	113.89	147.13	172.15	169.71	135.27	135.78	199.35	187.88	132.01	201.25	139.99	148.67	160.25	152.44	153.27	159.6	161.03	109.1	170.59	163.9	172.09	169.51	127.27	112.72	128.28	153.38	121.53	136.53	146.58	161.85	196.57	123.53	120.54	152.78	147.76	146.35	110.08	139.18	117.3	156.38	155.74	130.86	141.3	165.86	133.47	135.08	125.83	152.2
ILMN_1652313	157.74	246.95	328.65	179.26	158.38	214.55	118.6	219.93	236.48	373.12	269.94	160.76	419.83	148.88	142.79	216.68	107.27	270.05	249.7	147.96	131.34	178.92	192.18	528.73	347.17	224.38	180.71	317.64	164.64	484.41	310.83	179.29	318.51	155.47	260.3	145.38	215.4	393.15	236.42	293.85	368.66	245.34	455.28	321.75	242.89	302.03	374.25	391.45	275.44
ILMN_1652314	147.36	173.8	165.65	165.45	103.23	122.08	110.89	157.21	136.86	125.97	139.7	149	127.11	129.96	144.69	121.89	118.59	116.13	130.86	113.74	120.45	133.96	135.11	129.31	158.49	170.76	124.96	127.61	121.04	130.86	216.32	128.66	135.74	165.83	109.4	131.86	129.56	137.21	146.03	136.39	105.28	115.93	162.81	161.99	128.51	143.62	104.28	110.45	199.42
ILMN_1652319	122.31	120.58	122.61	120.79	124.66	120.02	131.95	138.23	123.36	126.6	134.17	121.83	117.83	106.24	122.48	112.25	115.25	127.19	124.55	125.85	129.91	119.24	152.06	106.2	131.2	125.58	131.28	122.44	131.65	116.33	134.25	118.57	121.78	120.57	119.98	118.84	119.12	117.7	130.92	119.44	121.01	112.83	120.71	125.89	120.15	119.91	150.06	119	114.35
ILMN_1652331	201.86	140.86	149.9	192.9	169.28	149.47	179.55	144.71	148.9	137.13	130.06	143.5	181.11	159.94	174.06	189.49	121.99	214.4	145.05	121.23	159.91	160.42	100.45	136.34	151.07	188.49	148.52	183.59	144.89	151.66	186.88	164.1	154.66	151.95	146.61	138.03	156.48	265.67	126.26	180.15	154.07	135.89	166.66	206.65	133.39	139.17	143.09	99.83	109.66
ILMN_1652333	2479.04	1962.59	1611.05	1097.51	1689.4	2885.31	593.39	1719.53	1320.89	947.7	2181.18	2618.14	1133.74	1273.77	1140.46	1045.79	381.23	1362.14	997.26	1202.01	796.1	991.92	736.25	1172.5	1060.79	1864.66	2791.36	2065.22	692.09	1577.38	1091.64	1335.85	1062.42	3031.91	1787.69	3591.6	1519.7	749.02	1462.78	1013.6	886.87	2298.62	3029.43	3053.54	1405.21	1068.83	1173.04	661.15	950.58
ILMN_1652342	96.73	120.6	86.14	92.15	120.73	113.29	90.93	110.44	113.88	90.77	83.38	116.88	96.74	108.57	102.16	117.73	105.2	109.15	115.74	94.53	92.07	102	105.37	111.08	106.98	102.5	104.65	98.95	91.13	98.59	113.32	105.39	101.77	93.17	112.46	91.36	96.4	104.79	80.64	108.38	96.48	114.06	102	95.21	95.64	96.12	121.97	94.1	95.87
ILMN_1652343	93.97	113.8	124.69	108.56	113	111.79	111.39	107.34	91.48	108.71	109.48	103.39	110.64	109.89	89.95	100.19	110.37	105.42	113.81	109.5	117.07	107.21	150.76	100.81	106.31	115.34	123.3	107.53	113.6	96.57	109.9	124.82	92.22	97.95	98.79	93.15	98.23	108.19	100.66	98.64	117.05	105.96	102.01	115.12	107.72	111.81	103.87	118.63	105.06
ILMN_1652348	124.18	124.83	122.41	130.38	128.78	136.84	109.02	117.7	126.66	118.11	115.77	129.77	123.52	120.9	128.7	114.82	120.27	103.75	120.81	116.49	124.13	114.43	133.91	122.37	121.04	121.99	131.25	132.79	114.25	105.27	117.06	114.86	118.38	119.65	127.23	115.02	120.38	114.06	118.99	115.48	120.53	118.01	118.17	118.29	134.94	123.32	101.86	117.41	128.73
ILMN_1652357	511.46	526.79	427.48	757.24	831.33	607.15	370.84	513.52	474.94	820.8	617.82	472.55	658.56	349.87	635.42	590.99	563.18	531.83	458.7	347.16	427.09	925.02	367.07	518.61	434.99	574.9	491.23	379.01	442.5	512.23	613.85	1179.64	590.26	376.88	669.84	825.8	588.24	1119.39	449.57	665.62	516.05	813.49	617.48	720.47	307.63	630.1	741.53	580.84	430.13
ILMN_1652365	89.73	102.95	89.43	89.73	85.71	94.58	88.08	96.84	78.83	81.77	95.23	92.65	88.39	95.97	84.54	94.82	95.67	88.5	97.19	92.12	87.9	92.97	104.59	94.73	100.93	89.52	95.08	87.22	91.14	100.92	94.54	109.92	84.46	89.63	82.93	97.81	93.06	93.24	90.47	86	92.49	99.23	95.41	83.55	103.27	95.22	100.71	77.97	85.85
ILMN_1652366	108.38	110.51	96.85	102.65	106.43	120.45	96.5	87.72	97.08	104.6	105.29	113.4	98.41	117.9	103.61	105.94	108	109.54	101.28	98.5	100.92	99.44	85.91	101.46	109.35	108.16	90.03	117.38	140.14	111.94	107.58	106.2	104.47	105.35	100.75	102.75	100.75	84.78	99.07	98.38	100.58	94.06	87.49	97.01	92.62	82.27	95.81	89.91	109.85
ILMN_1652368	115.87	94.99	86.44	80.93	115.09	111.66	111.97	90.29	100.7	102.64	93.73	91.38	92.28	109.5	115.24	111.42	92.51	101.84	116.1	106.05	110.65	95.35	108.96	91.48	100.76	102.71	93.2	84.39	106.28	114.79	107.77	119.81	93.89	95.42	108.53	133.23	100.26	109.48	107.56	96.34	101.46	105.39	96.82	110.23	106.79	103.86	88.63	115.87	97.24
ILMN_1652369	161.84	119.99	118.8	160.04	107.55	145.46	129.41	118.42	126.96	123.41	129.82	156.33	110.88	112.7	114.29	122.64	112.06	127.4	122.49	103.51	135.64	121.46	116.75	140.29	124.43	127.74	99.76	115.62	129.03	143.09	128.96	123.14	126.93	116.17	129.01	132.12	125.62	125.64	121.3	137.1	115.99	108.75	138.09	116.56	125.99	129.45	125.75	116.57	123.74
ILMN_1652371	82.4	243.88	80.91	97.36	91.19	119.86	203.55	150.55	101.7	92.24	145.96	76.4	134.58	91.68	85.95	130.04	113.84	146.41	121.17	81.32	189.01	95.23	94.31	80.17	150.22	73.42	90.71	102.21	76.28	139.25	198.29	87.27	93.4	98.97	96.17	101.19	145.95	100.57	73.87	206.76	167.34	179.13	86.63	95.15	85.55	89.65	109.4	94.48	97.35
ILMN_1652376	97.17	71.45	77.61	75.5	84.25	77.85	82.6	86.62	76.87	89.2	79.27	85.51	87.52	79.86	82.18	79.92	82.59	84.98	86.83	83.9	79.41	78.95	89.19	84.45	68.38	80.45	85.97	89.43	81.24	79.51	70.33	76.45	78.23	85.57	84.58	82.4	84.63	77.98	90.87	87.22	76.39	76.34	78.41	83.32	75.1	72.8	73.14	68.38	74.18
ILMN_1652378	228.66	258.33	213.89	253.5	230.16	159.33	183.76	159.18	207.14	165.46	194.45	196.91	199.74	120.71	180.71	135.81	112.99	147.07	226.57	101.3	194.14	204.06	104.49	189.89	157.33	181.59	152.11	175.24	137.86	191.91	279.82	146	194.11	189.91	259.44	167.99	188.39	303.83	132.3	290.78	258.04	168.16	251.22	195.93	145.78	160.24	153.86	137.34	97.87
ILMN_1652379	3027.43	3621.11	3154.96	4154.59	1602.15	1176.38	2357.49	1630.1	2465.8	4060.75	1468.53	3496.73	5484.23	6023.17	3208.42	3779.18	2641.26	2107.63	5036.61	3263.73	1650.61	5890.23	6362.72	2847.79	1405.25	2941.48	2686.83	4322.7	2370.82	1165.52	3142.45	5619.02	5046.21	2699.39	3081.29	1319.89	2049.64	4588.94	2365.8	2162.94	2558.93	3267.32	2320.67	2673.21	2315.51	3133.82	6711.53	5523.61	3478.13
ILMN_1652381	121.81	107.15	137.72	120.05	118.04	129.49	113.71	125.4	122.2	115.67	127.59	127.12	115.58	135.71	127.84	124.66	126.17	135.48	130.82	142.22	126.39	128.42	167.76	150.08	118.06	144.63	151.59	124.31	128.76	115.01	123.04	112.76	111.3	119.9	114.52	125.58	128.92	122.22	133.75	126.48	112.99	118.37	134.37	117.19	112.72	120.69	112.52	116.05	111.88
ILMN_1652392	103.05	99.51	105.9	107.17	113.91	96.53	103.97	105.93	93.15	106.91	103.9	97.46	98.91	109.38	105.09	95.44	108	93.64	103.66	102.21	95.7	100.42	102.36	97.67	103.59	100.85	91.22	108.48	101.97	102.43	107.38	102.66	107.54	99.58	105.68	110.79	100.43	99.24	108.4	98.74	106.56	93.53	89.27	105.77	91.5	96.71	96.37	93.75	107.37
ILMN_1652394	426.93	1279.45	734.81	869.34	1144.91	613.07	1015.48	577.53	798.74	1016.55	604.25	365.57	875.89	1126.09	1777.38	720.95	778.6	429.76	621.15	663.57	810	2080.39	801.07	436.48	872.45	825.47	1185.53	364.89	1207.7	860.72	2044.4	980.41	709.03	2034.91	656.44	890.41	780.94	1162.79	959.39	1101.15	1592.23	562.04	871	941.37	1640.17	1534.59	775.34	613.62	1860.92
ILMN_1652397	71.37	76.66	79.01	97.11	88.12	81.48	90.27	79.93	72.37	84.95	81.04	84.55	75.49	83.59	85.12	77.86	82.77	94.36	87.16	77.44	100.68	83.96	87.18	76.83	72.28	75.63	90.74	86.46	82.9	86.81	74.76	83.12	79.85	75.63	78.14	88.54	77.46	81.02	77.36	84.21	78.27	84.69	82.31	87.94	73.73	80.23	73.06	72.05	68.75
ILMN_1652407	300.17	279.96	141.07	321.52	217.32	268.39	186	125.36	136.3	217.97	170.81	234.94	211.38	182.58	161.07	237.74	231.74	235.78	256.65	111.98	244.13	216.34	153.05	163.17	244.2	161.73	129.96	183.98	202.53	194.8	296.52	193.24	205.08	257.02	217.7	286.49	219.57	344.92	155.22	229.28	186.34	185.22	158.5	217.67	183.22	180.11	144.59	146.32	213.96
ILMN_1652409	499.41	301.33	310.45	442.68	374.68	297.47	339.41	398.53	520.11	322.04	415.47	497.17	306.74	334.63	353.34	377.53	374.13	223.03	335.41	314.42	278.02	190.22	397	390.5	192.05	328.5	297.56	322.69	450.96	339.94	273.26	404.14	414.29	296.53	366.65	276.16	295.21	140.61	340.31	203.7	564.41	354.86	295.15	455.16	550.18	263.81	331.02	267.95	214.55
ILMN_1652412	145.98	133.49	139.36	177.46	178.85	139.69	120.01	109.09	187.46	141.14	94.76	120.44	112.98	100.65	193.06	159.85	99.22	105.72	171.12	89.75	113.34	114.71	96.01	187.39	152.22	106.5	115.46	194.89	93.72	123.29	112.11	113.16	148.02	125.18	199.69	143.01	116.8	121.79	85.28	155.13	97.84	168.39	135.23	132.59	177.48	151.14	97.2	90.81	82.96
ILMN_1652413	92.93	87.49	82.4	84.89	87.41	94.1	107.43	81.85	85.33	98.07	88.36	85.35	98.44	89.53	87.07	87.31	90.68	96.67	83.31	78.06	132.75	83.16	88.34	80.04	82.65	83.12	73.78	87.93	80.1	80.85	93.79	109.46	90	80.1	87.3	99.92	92.43	85.25	77.09	94.53	76.89	85.13	92.24	77.88	82.08	83.2	85.87	78.91	73.91
ILMN_1652417	104.92	103.98	133.53	102.43	107.81	115.6	123.58	118.75	127.05	122.12	115.19	103.4	118.95	101.23	108.14	131.23	101.06	110.69	122.22	129.53	116.57	121.7	110.89	107.97	114.43	101.23	117.28	126.55	121.11	127.4	109.69	121.74	99.85	111.44	106.29	116.07	111.57	117.31	96.21	93.51	95.06	127.14	106.17	108.68	125.63	109.51	106.24	102.32	107.53
ILMN_1652424	113.66	97.68	118.67	111.9	112	102.05	94.62	94.92	102.28	99.95	100.62	100.17	111.45	108.9	114.35	101.91	110.63	122.31	107.88	109.44	115.16	97.93	136.46	115.38	96.89	124.5	102.86	109.37	102.47	105.36	100.22	102.51	93.24	102.34	97.77	102.16	104.14	104.98	110.03	100.89	121.01	90.11	95.83	110.64	95.27	103.51	99.57	112.42	102.62
ILMN_1652429	101.73	95.01	99.1	105.32	99.54	104.72	115.2	97.57	110.04	101.96	97.39	103.31	113.61	107.81	98.79	99	96.28	101.98	109.77	127.44	111.04	100.06	90.79	92.25	101.63	99.46	86.2	114.38	99.26	96.98	105.82	101.14	95.35	99.93	96.14	93.18	95.45	100.16	95.97	98.1	97.97	92.85	91.08	98.66	102.19	110.38	102.42	97.13	95.74
ILMN_1652430	107.55	102.07	93.39	100.93	101.31	87.26	110.94	97.8	105.63	96.99	94.98	96.39	106.87	91.38	113.8	110.45	113.13	95.13	112.32	102.47	115.78	107.73	108.26	91.31	114.86	101.19	111.99	104.19	105.68	95.63	119.44	112.38	119.75	89.63	107.59	95.79	102.32	105.57	96.46	113.24	99.89	96.67	96.92	107.22	100.63	108.61	100.12	126.71	108.93
ILMN_1652431	92.45	94.01	95.36	80.47	112.49	107.27	87.42	103.66	94.61	99.06	81.5	100	99.8	108.85	89.71	64.41	88.77	96.45	92.54	114.18	80.68	98.21	110.77	108.4	87.42	189.19	86.32	85.26	104.5	83.57	86.16	97.68	94.44	75.37	105.96	75.81	96.92	87.15	89.6	167.45	107.18	104.06	79.19	105.8	112.48	87.22	89.83	96.46	137.45
ILMN_1652434	183.6	171.74	211.14	173.05	151.48	152.94	161.22	160.39	192.29	151.18	152.34	199.1	180.16	211.42	168.45	183.21	185.72	173.36	148.4	252.64	161.37	165.88	247.13	176.34	122.13	192.86	122.7	142.3	148.24	151.55	139.64	168.7	177.76	141.59	160.79	163.51	214.43	211.81	125.14	130.09	250.79	154.38	143.96	176.77	130	137.82	169.69	151.39	142.12
ILMN_1652436	103.92	92.71	98.28	114.2	99.82	107.04	85.19	113.18	91.39	112.18	103.06	101.84	108.18	99.55	105.24	107.57	103.57	100.69	107.82	123.08	107.55	114.27	96.23	92.95	97.55	104.16	101.42	101.24	99.52	111.79	106.27	110.52	97.11	102.48	89.61	98.07	95.16	106.77	95.81	99.45	93.23	104.63	97.19	105.66	100.89	100.73	102.12	104.1	95.72
ILMN_1652439	110.15	116.99	121.79	119.77	131.18	111.57	122.83	134.52	119.47	122.25	113.93	120.27	113.14	115.84	122.4	107.4	114.58	122.19	107.42	96.27	133.26	113.2	106.06	144.94	119.31	132.31	104.2	109.19	112.68	104.22	89.22	108.25	115.63	112.43	109.61	120.62	120.64	107.03	96.92	118.98	103.23	117.43	129.97	111.82	114.33	125.71	108.14	116.9	98.37
ILMN_1652445	180.64	237.35	235.51	177.4	292.36	218.48	249.2	157.86	309.6	290.81	181.92	160.33	165.34	198.21	230.4	240.23	232.58	133.38	150.68	195.62	281.44	386.5	131.54	396.88	378.35	160.28	338.25	186.44	145.07	259.31	277.88	178.49	221.9	145.02	170.19	282.89	136.22	191.47	435.03	267.09	134.78	205.98	225.27	192.53	118.37	203.43	255.54	168.72	178.67
ILMN_1652450	125.67	99.27	125.8	105.88	117.67	123.77	127.44	123.62	114.37	119.83	107.36	132.44	107.23	124.48	114.44	109.36	126.92	116.55	112.98	116.49	122.32	109.7	113.13	114.7	118.36	124.65	103.77	119.31	125.85	123.56	109.79	112.41	104.46	108.36	121.16	102	118.38	101.61	119	103.64	111.35	102.21	113.22	102.68	107.21	106.07	127.02	101.95	100.52
ILMN_1652456	472.45	111.99	116.39	221.97	434.33	161.44	274.74	334.13	555.26	287.06	436.26	375.05	210.66	125.04	231.92	230.62	186.91	216.58	573.99	127.18	239.76	131.5	145.74	427.23	216.21	199.26	262.61	122.17	219.01	245.98	228.2	145.72	178.74	297.86	688.38	206.4	197.32	419.24	177.05	248.71	375.71	111.82	271.61	223.61	173.67	145.83	220.63	150.84	172.36
ILMN_1652459	326.95	252.85	283.92	276.62	310.72	268.26	260.9	303.25	225.89	313.24	341.7	277.28	215.85	250.24	259.9	208.63	228.44	261.11	313.72	311.93	217.22	182.1	347.22	317.64	235	233.05	254.96	270.48	231.38	284.99	249.56	244.58	257.1	247.22	270.46	213.32	206.69	310.45	239.83	195.13	261.75	229.89	280.37	261.82	273.94	228.43	347.57	354.17	260.07
ILMN_1652461	115.01	109.95	103.42	104.74	98.53	100.08	109.69	100.17	107.4	121.66	104.37	96.65	102.6	107.68	103.42	114.66	106.05	102.18	89.06	105.39	111.32	100.22	124.74	100.82	107.36	101.01	118.44	108.15	98.34	94.79	102.22	111.47	107.96	108.6	103.6	92.93	90.44	104.2	108.02	93.98	120.58	96	109.8	105.61	103.27	99.96	105.01	98.44	103.08
ILMN_1652464	105.16	76.07	93.49	87.73	108.61	90.29	117.42	114.84	93.91	85.04	122.06	104.56	107.9	113.56	109.52	1068.42	97.96	277.36	95.7	98.07	124.37	83.77	122.7	191.46	100.65	83.57	111.75	126.12	74.11	100.98	139.18	90.39	98.08	94.14	98.39	131.07	97.92	113.51	88.12	214.29	138.32	124.01	96.91	60.46	88.87	121.68	82.7	113.71	76.37
ILMN_1652465	99.94	89.85	83.58	87.39	86.03	96.74	83.49	90.24	89.43	80.29	80.66	87.53	98.15	91.27	81.54	92.31	89.15	92.83	92.99	82.8	98.18	91.46	87.92	79.57	77.67	80.3	81.54	100.27	84.08	77.79	81.32	93.08	92.87	87.64	92.77	89.58	89.23	95.51	80.48	78.47	95.52	100.3	92.26	85.49	89.99	86.96	81.31	96.61	86.63
ILMN_1652466	106.22	111.4	89.32	166.57	88.17	100.98	102.31	99.99	99.8	108.78	107.35	91.8	95.84	92.1	91.56	88.61	86.53	119.98	97.86	102.3	95.31	102.33	118.55	94.42	91.4	99.44	104.92	115.45	98.14	96.87	94.04	186.46	94.99	98.81	94.34	104.64	93.95	96.15	102.45	98.36	96.78	95.98	90.31	105.11	101.47	96.08	103.08	84.01	101.06
ILMN_1652469	135.92	135.18	135.08	127.44	116.8	124.88	131.1	127.78	127.11	126.71	138.81	125.42	132.82	115.9	123.15	127.95	128.78	126.47	131.8	121.72	125.65	128.23	129.96	119.43	114.47	142.37	135.72	127.45	124.64	115.49	127	120.02	120.05	112.97	118.35	118.24	116.9	127.66	117.19	121.67	138.6	127.1	122.83	125.71	125.5	125.39	140.63	119.6	121.29
ILMN_1652472	126.62	147.08	136.26	118.78	159.16	103.3	109.19	135.38	132.87	139.08	156.91	118.73	109.67	185.26	130.99	176.24	124.28	153.88	112.78	207.21	122.13	129.1	130.03	127.23	175.61	183.66	172.3	128.7	167.38	128.48	117.47	129.42	105.11	151.95	137.3	132.34	143.11	124.58	174.88	160.73	84.83	122.38	139.84	94.95	206.03	117.81	124.38	122.06	97.13
ILMN_1652486	317.63	276.7	208.09	198.81	216.17	219.61	167.68	162.87	247.56	223.03	165.44	283.08	186.89	201.8	179.7	228.4	299.72	292.81	260.49	199.52	170.16	273.35	233.99	252.83	297.68	444.46	212.56	274.32	207.58	310.23	286.58	203.99	197.66	217.47	183.76	183.78	226.15	216.8	232.07	182.79	210.72	210.73	322.01	326.63	227.62	216.48	198.39	238.64	169.91
ILMN_1652487	155.91	155.37	175.81	143.7	144.37	170.71	127.37	117.45	187.78	134.44	122.69	133.72	125.7	144.86	143.2	142.87	134.36	134.55	139.01	117.17	141.22	137.2	207.31	136.65	148.84	129.78	117.91	201.91	142.27	135.23	148.07	141.25	133.22	151.44	149.86	137.98	135.24	194.21	125.09	143.93	161.78	146.5	161.03	166.54	164.49	147.19	119.07	98.45	118.05
ILMN_1652488	103.51	86.59	82.77	93.94	96.32	102.96	98.75	91.23	91.27	106.15	99.15	82.47	100.26	95.85	86.07	89.88	85.22	112.26	108.55	100.86	100.66	94.49	99.77	87.42	105.61	89.75	93.54	104.22	91.96	100.84	88.18	113.04	98.19	97.04	98.21	90.08	103.19	90.82	102.05	110.67	93.39	92.79	112.92	98.49	103.01	104.3	94.67	101.06	98.21
ILMN_1652490	323.5	189.99	157.97	217.67	154.64	159.52	132.82	141.76	181.92	125.05	164.76	249.96	137.75	142.72	160.06	134.34	135.79	117.4	167.86	120	132.49	125.72	124.76	183.47	259.38	154.02	162.92	161.23	182.66	164.97	147.02	123.28	161.86	152.24	182.09	149.02	114.54	163.66	144.16	229.39	152.64	154.22	139.99	167.29	155.46	128.26	151.25	159.41	127.95
ILMN_1652494	92.29	81.29	87.3	112.56	80.06	86.28	100.45	95.39	98.87	82.84	93.88	88.11	99.97	105.55	112.14	98.93	97.89	100.06	87.29	81.64	89.89	95.66	98.94	83.67	86.64	82.1	97.54	90.97	91.24	82.85	99.13	97.88	94.79	96.97	89.49	103.37	91.21	85.21	111.14	93.71	81.95	88.02	86.79	99.75	111.77	92.38	86.21	77.08	97.61
ILMN_1652505	673.55	436.15	631.81	826.57	708.12	369.07	516.8	285.12	443.82	630.58	237.78	577.76	303.64	352.24	628.64	877.1	414.92	675.86	319.87	341.8	608.25	478.98	206.82	301.96	400.59	895.67	406.83	543.88	498.46	795.54	643.56	435.42	372.71	540.06	361.87	601.03	743.02	472.2	513.74	635.81	534.7	1019.73	643.63	482.97	935.09	487.98	370.11	255.46	393.13
ILMN_1652507	101.95	91.76	94.88	88.63	108.41	107.45	97.65	113.55	118.75	108.97	103.46	110.76	94.96	110.29	106.02	108.12	110.48	124.12	103.83	112.11	118.63	104.5	100.64	103.42	108.45	102.95	106.53	98.45	103.3	91.98	98.41	98.9	106.88	101.15	106.1	101.38	101.07	111.3	100.04	98.49	109.54	98.36	91.98	99.07	101.07	91.31	93.93	109.16	117.24
ILMN_1652512	828.79	436.3	301.14	827.64	813.73	570.65	1071.78	873.61	498.67	907.32	559.78	1141.36	456.33	724.66	550.31	208.55	791.43	964.38	1305.27	443.17	777	599.68	542.09	542.59	769.36	1197.1	769.55	534.74	777.58	649.42	459.45	280.66	901.12	923.77	345.78	843.05	594.71	823.83	444.06	681.34	998.52	371.03	945.26	1054.21	524.26	542.95	397.45	668.51	916.65
ILMN_1652521	208.13	263.5	360.44	300.61	287.18	244.97	341.48	281.89	255.42	463.07	287.32	206.15	320.18	258.61	284.52	212.39	258	302.63	223.53	449.92	315.08	252.17	366.79	214.68	203.62	218.76	208.59	277.19	199.97	189.28	215.4	322.21	238.06	271.87	231.03	312.83	399.9	298.94	259.08	258.45	230.54	278.71	204.99	205.05	379.11	234.01	373.01	308.91	227.99
ILMN_1652525	193.33	203.94	315.94	236.62	190.64	309.79	192.26	309.49	166.7	281.38	357.92	220.89	196.83	538.49	182.59	185.01	226.76	363.65	320.85	556.45	213.5	308.77	245.71	213.03	475.7	376.64	214.54	218.1	390.44	258.15	211.56	286.32	223.72	318.2	182.27	188.9	421.06	244.56	497.53	174.7	214.7	172.48	359.17	215.73	357.45	429.04	169.65	280.06	481.91
ILMN_1652527	86.95	100.97	105.59	93	102.46	98.35	103.02	96.65	96.37	97.7	91.36	88.68	99.72	100.77	100.33	88.61	101.17	97.29	103.36	111.08	94.87	99.77	107.13	96.14	81.57	117.93	85.22	106.54	79.07	88.65	97.96	98.49	95.04	105.17	106.67	95.84	88.81	84.71	100.26	89.55	100.05	92.38	99.33	103.04	103.11	103.98	92.37	88.3	91.6
ILMN_1652533	235.63	296.23	270.03	228.58	225.06	323.95	287.04	672.69	284.43	252.4	325.99	297.44	315.63	401.89	308.02	287.1	495.5	518.04	296.39	793.55	454.04	303.38	1012.46	268.38	311.37	245.07	564.99	265.75	271.22	243.34	268.88	281.22	270.74	261.66	295.46	583.35	349.47	253.97	328.44	254.68	334.09	345.13	250.3	280.82	314.16	402.1	203.41	350.85	403.6
ILMN_1652540	125.82	130.58	119.87	135.08	121.83	145.76	143.63	136.16	118.9	166.19	139.36	127.03	109.25	122.41	113.81	131.7	123.76	140.67	111.49	138.46	149.79	121.89	133.01	111.72	199.49	153.24	108.28	113.44	124.35	104.58	137.28	113.48	147.23	150.77	130.32	131.49	182.26	116.58	133.94	135.06	123.09	108.46	121.65	96.45	104.1	125.75	122.97	126.14	164.75
ILMN_1652549	401.81	143.4	106.02	186.97	183.51	116.22	112.97	101.79	92.27	112.96	119.78	289.23	166.1	156.04	218.15	131.42	129.47	143.27	99.11	141.75	119.87	246.37	146.25	142.32	148.59	139.61	223.64	120.02	157.04	143.61	184.13	145.74	118.55	161.59	147.94	141.98	128.8	144.86	160.23	191.13	132.67	132.77	99.54	121.1	80.35	193.93	144.9	126.68	117.12
ILMN_1652550	105.8	112.99	101.83	101.9	111.8	108.85	100.45	105.33	117.51	112.91	104.77	105.58	107.76	133.61	110.61	104.56	87.55	113.18	108.64	106.61	100.92	102.58	111.47	98.81	107.51	113.12	105.35	114.42	108.07	106	118.51	117.66	101.16	105.39	91.16	113.64	102.73	110.21	106.29	106.28	98.29	100.28	113.07	113.24	94.95	106.26	101.51	119.84	101.28
ILMN_1652574	104.16	101.32	82.06	115.3	89.78	101.65	113.67	119.79	100.09	103.13	104.72	98.43	83.3	112.29	107.73	111.31	101.29	106.75	99.67	100.99	121.69	115.56	102.38	85.86	94.34	96.13	88.87	101.98	88.66	112.97	104.66	112.64	91.01	92.91	95.36	105.36	110.47	91.89	98.66	105.43	91.7	100.28	105.34	111.17	79.78	95.59	96.95	112.56	102.84
ILMN_1652577	128.84	123.75	119.61	129.18	125.65	136.28	130.04	155.48	130.19	133.73	153.08	125.38	138.06	132.35	137.24	121.59	121.89	139.65	134.31	114.86	130.85	122.56	178.56	149.43	121.37	125.03	136.76	119.41	126.73	148.08	110.59	141.21	130.86	131.59	131.17	129.67	120.2	123.27	134.22	137.25	127.55	125.54	126.04	131.97	138.21	124.3	144.39	127.41	130.61
ILMN_1652578	102.77	85.69	92.34	86.02	71.52	85.96	88.07	89.5	101.25	97.98	96.52	96.91	88.64	107	99.79	97.47	90.79	94.5	92.73	96.31	89.15	86.02	93.06	89.71	84.61	77.9	99.66	94.26	92.49	94.15	103.37	81.34	90	83	80.7	81.3	89.76	86.67	87.43	93.6	84.31	99.02	79.49	91.66	80.9	85.99	92.26	93.07	80.69
ILMN_1652580	345.67	213.53	187.56	148.66	196.76	237.07	226.88	328.56	187.94	225.04	293.75	449.9	181.9	260.01	142.17	461.34	249.39	199.42	117.64	164.88	274.43	226.01	160.96	196.12	189.77	358.31	314.61	212.65	229.51	271.07	273.27	198.33	190.07	242.22	230.2	336.7	274.67	183.88	505.88	200.1	162.63	227.17	211.71	230.42	222.16	237.25	176.62	184.41	207.23
ILMN_1652594	192.09	196.13	211.34	178.62	179.63	156.04	179.38	200.51	247.82	178.5	241.44	188.36	157.42	339.19	487.64	183.61	207.3	248.31	287.62	187.04	205.16	186.78	157.72	130.86	229.35	198.6	160.86	209.85	248.26	260.32	163.99	144.29	182.16	237.15	364.3	193.04	150.02	161.16	260.9	263.63	164.93	223.86	171.35	206.02	256.25	165.09	125.56	106.02	230.45
ILMN_1652602	133.49	168.94	133.54	179.99	201.75	138.67	138.09	157.88	200.62	149.92	184.18	170.81	145.57	135.58	116.53	197.92	231.99	194.2	153.99	126.02	138.12	197.78	252.34	212.59	190.89	204.19	129.3	125.84	175.88	147.4	155.02	173.44	158.43	122.77	154.2	153.64	211.17	174.72	135.89	155.21	114.07	134.89	158.11	170.24	119.59	117.97	158.93	142.97	174.83
ILMN_1652604	156.11	181.58	144.27	228.26	115.88	141.73	123.73	111.21	111.98	124.9	113.58	120.34	139.64	98.33	98.9	104.99	109.45	109.44	118.18	93.97	122.95	141.76	121.96	144.31	99.3	118.63	119.39	133.86	142.31	167.64	120.06	114.76	196.35	154.91	111.23	100.39	140.65	118.03	124.39	261.15	111.72	136.64	114.81	110.87	102.67	192.5	162.25	157.03	150.63
ILMN_1652609	129.76	105.93	135.1	118.64	143.68	94.68	119.67	108.09	164.05	118.73	109.45	109.89	97.93	111.68	113.22	95.41	123.71	87.87	118.82	106.93	122.79	125.79	98.87	134.68	113.84	111.61	124.76	88.5	111.47	103.39	111.91	118.37	110.74	143.31	119.02	104.25	107.6	114.35	98.48	123.12	92.28	102.79	96.81	117.69	109.37	104.36	96.24	86.38	108.56
ILMN_1652611	124.93	118.46	126.53	111.4	112.98	110.86	108.96	105.68	109.94	114.95	107.75	91.47	110.93	125.66	103.01	110.72	113.61	103.21	113.28	110.19	94.65	99.28	114.63	98.87	101.87	119.56	117.47	111.82	119.97	106.51	101.38	114.91	111.25	108.04	105.45	99.1	100.93	97.95	108.34	96.51	107.78	104.46	95.42	100	114.36	107.69	102.13	102.98	102.35
ILMN_1652628	103.46	111.99	118.14	100.88	92.21	91.38	103.37	111.85	104.24	100.93	87.23	109.61	105.85	106.33	90.81	114.25	99.29	105.85	103.47	103.99	126.83	95.13	113.02	101.28	110.78	107.15	107.12	105.3	91.78	102.15	101.66	111.25	96.49	102.21	90.69	95.46	97.22	89.4	107.04	97.1	96.72	97.58	94.1	104.69	106.78	98.82	100.76	119.49	90.97
ILMN_1652631	257.27	272.06	338.98	271.21	212.3	268.64	1880.98	279.49	162.36	210.71	150.18	273.81	336.65	323.25	280.54	196.02	452.29	287.1	191.8	405.69	2632.32	245.08	256.5	215.18	145.01	446.61	373.31	312.22	1208.03	557.09	138.66	351.83	565.19	386.39	118.82	383.98	936.56	113.75	365.99	391.69	382.28	619.62	182.75	244.55	269.76	403.76	542.83	611.25	252.07
ILMN_1652638	525.81	246.72	243.26	228.64	519.57	345.87	249.48	381.13	363.22	359.62	473.46	563.59	268.73	465.66	364.72	175.33	524.44	388.93	453.15	435.56	294.12	413.93	290.97	325.14	418.57	591.6	312.17	472.53	353.97	225.7	285.87	181.53	309.02	316.38	361.42	415.8	402.8	274.5	274.13	379.77	307.27	418.52	378.33	451.49	210.09	270.91	215.63	226.23	240.06
ILMN_1652639	119.68	121.09	127.1	130.1	131.57	120.14	127.42	121.32	123.72	118.54	115.37	121.36	116.34	117.43	124.15	119.52	112.93	119.73	108.56	132.14	122.38	127.27	134.73	113.73	115.05	100.26	125.52	131.6	114.75	119.89	120.6	138.55	117.56	120.12	116.58	115.09	111.4	115.28	122.67	112.97	116.73	108.94	123.2	123.79	130.74	139.49	110.29	126.13	111.51
ILMN_1652646	104.58	109	124.99	100.68	110.57	105.3	123.37	105.91	108.3	101.55	102.17	103.68	114.77	101.84	93.59	110.78	124.42	116.46	98.92	121.39	108.35	102.16	114.82	102.78	103.09	103.72	105.39	110.61	99.14	109.81	97.13	111.2	107.14	108.81	108.69	102.95	107.27	106.87	122.69	104.84	118.92	101.42	100.97	104.9	108.54	109.3	108.22	119.86	109.78
ILMN_1652647	148.66	125.33	123.14	139.21	129.77	139.62	129.29	126.71	131.04	132.4	111.07	138.31	122.91	132.13	129.88	142.02	133.21	146.4	120.54	133.46	126.42	141.8	167.65	135.26	136.8	142.86	131.06	127.36	157.6	136.48	125.27	141.67	126.06	154.39	124.84	141.95	122.48	133.75	110.02	132.52	111.42	122.06	114.16	116.58	135.93	130.22	123.46	113.84	124.56
ILMN_1652649	130.19	133.29	149.22	127.25	118.8	121.37	114.55	103.89	100.8	122.52	96.56	109.8	88.76	99.82	104.02	113.56	94.86	106.3	108.55	122.14	113.68	122.67	85.15	107.82	125.39	93.37	128.32	109.79	93.5	101.77	99.39	110.72	105.11	118.99	100.95	98.59	114.85	119.28	134.04	125.3	99.63	84.5	114.67	102.59	90.91	108.57	107.99	97.97	148.89
ILMN_1652650	107.25	120.67	123.12	128.72	110.86	118.85	183.16	115.47	86.26	106.15	87.72	121.66	130.94	183.24	111.5	131.06	157.04	152.99	99.35	136.4	155.92	129.6	150.67	114.76	108.6	106.87	119.75	112.34	266.59	126.04	121.71	107.14	133.56	120.28	109.98	149.41	122.14	109.24	128.24	115.99	113.08	109.57	92.23	99.1	99.65	120.58	121.56	108.3	136.51
ILMN_1652660	112.08	120.04	116.99	115.79	111.07	111.01	122.33	111.84	96.82	120.66	120.26	107.81	100.1	92.74	108.17	97.79	117.29	117.43	106.4	119.19	131.45	99.8	126.82	111.22	88.19	116.27	111.61	92.01	112.65	99.8	104.95	102.53	110.99	106.75	107.42	110.77	107.38	103.38	107.3	99.23	111.85	127.12	119.05	128.42	128.52	126.17	99.59	96.48	115.53
ILMN_1652662	171.45	157.45	184.57	155.57	167.29	149.51	140.19	160.85	160.97	150.68	169.81	144.17	165.64	156.16	161.58	121.35	122.62	142.67	131.85	153.43	141.16	140.13	153.45	165.47	159.46	140	148.25	165.97	152.62	153.71	152.66	146.52	154.83	156.97	192.32	138.01	143.57	161.64	141.89	143.83	157.62	146.16	151.86	147.38	148.07	138.27	133.48	152.72	144.37
ILMN_1652666	101.17	121.19	115.29	109.09	99.04	104.03	106.69	102.97	111.7	112.68	104.01	107.7	113.34	118.71	90.33	99.44	104.54	93.75	114.21	109.39	107.41	122.79	110.07	100.14	104.92	121.1	107.54	98.85	96.54	95.24	105.48	113.63	108.49	120.56	104.64	98.04	97.71	113.02	102.49	98.65	107.82	102.13	104.18	106.7	98.2	120.85	108.98	106.48	111.63
ILMN_1652670	104.95	91.88	121.2	111.78	91.63	97.96	105.47	112.08	100.12	100.46	103.32	97.89	96.97	101.41	100.8	104.56	105.72	98.22	101.69	124.94	89.46	107.6	114.91	106.61	99.27	100.68	103.24	101.83	102.61	109.6	93.18	102.92	104.64	101.57	88.97	100.2	95.24	99.78	114.12	95.77	99.76	107.94	104.57	117.66	105.05	96.31	101.41	103.47	102.58
ILMN_1652674	121.11	97.99	105.27	102.65	102.93	114.9	88.04	113.95	126.76	108.38	103.66	128.45	99.31	119.65	122.35	99.85	87.25	95.27	104.74	113.78	124.21	114.76	117.95	109.33	119.69	110.68	106.65	108.62	102.13	95.98	106.25	103.13	106.04	108.53	113.88	97.4	114.24	106.54	99.51	107.87	97.04	86.32	103.76	101.32	107.83	111.71	99.88	94.27	112.03
ILMN_1652677	113.26	185.23	230.18	486.08	164.24	155.91	230.9	219.97	355.82	209.83	145.04	122.01	192.94	194.64	363.86	136.91	177.97	144.94	119.25	134.83	233.24	268.1	213.5	159.83	158.55	336.3	223.18	120.42	283.76	127.24	253.81	142.71	150.05	241.65	185.74	268.84	259.13	239.03	154.58	223.11	465.73	384.66	187.81	172.59	141.35	204.59	250.58	186.35	232.36
ILMN_1652680	102.9	109.49	112.6	122.37	110.96	99.09	112.11	104.15	103.61	100.95	117.34	92.72	103.83	95.92	108.14	97.16	99.12	127.68	98.81	108.23	113.28	105.01	114.46	110.92	97.63	93.36	95	95.19	106.87	95.79	103.14	114.92	94.64	103.08	105.9	103.24	109.84	104.15	114.87	105.87	107.26	91.53	111.64	114.41	103.96	98.01	127.41	124.19	99.31
ILMN_1652685	112.23	113.9	106.09	122.44	119.24	112	116.27	125.85	120.51	107.17	128.74	117.71	113.33	117	121.24	101.68	120.04	117.43	112.98	122.54	109.87	107.65	113.45	106.77	107.05	113.61	110.07	117.82	122.48	113.51	117.28	117.12	105.29	107.43	118.62	121.08	112.37	116.28	111.37	108.59	101.67	108.82	109.99	117.25	112.61	105.74	117.03	93.44	112.11
ILMN_1652687	108.17	97.48	119.18	116.69	96.17	89.92	108.73	96.05	120.76	105.04	94.42	97.76	110.25	115.04	103.29	134.2	94.39	107.75	122.6	100.33	104.9	95.33	121.34	94.73	110.05	116.17	88.73	98.59	95.33	113.98	100.23	111.8	116.41	84.87	97.7	111.77	100.35	99.52	108.39	97.49	110.07	116.54	103.44	102.1	86.64	108.9	97.26	120.61	102.49
ILMN_1652689	99.64	135.92	111.08	89.36	115.77	110.97	123.21	96.35	99.81	99.68	100.51	115.27	113.71	106.53	92.8	104.98	95.96	120.17	126.17	106.3	123.97	119.17	106.98	106.46	88.35	95.86	99.31	133.12	112.81	111.5	118.96	113.95	115.1	98.59	116.2	92.06	114.21	92.09	129.87	99.84	90.53	99.41	98.36	111.85	123.32	115.39	96.14	110.38	93.47
ILMN_1652693	94.51	90.39	105.11	109.36	84.46	97.17	98.67	96.9	114.1	94.52	103.38	89.88	97.8	100.86	102.32	98.06	98.26	87.88	105.97	83.94	82.12	106.39	84.98	91.31	87.51	87.72	100.32	87.26	95.33	90.2	109.93	102.42	94.65	86.69	92.01	94.11	86.6	99.61	96.52	102.59	88.52	88.25	83.22	83.02	85.73	99.6	91.98	85.23	101.67
ILMN_1652694	96.83	98.83	100.94	99.65	103.88	88.91	99.72	110.94	104.94	97.8	102.47	98.17	101.44	101.85	112.2	89.51	88.77	103.46	106.91	97.65	107.77	130.09	101.87	83.16	99.67	90.11	108.3	100.33	100.12	86.63	98.03	103.25	98.8	99.39	105.48	99.87	107.75	98.29	110.19	97.52	92.82	93.82	101.72	92.37	98.53	101.65	85.52	89.53	108.86
ILMN_1652700	127.74	142.83	124.45	138.2	143.3	138.77	126.1	135.48	155.82	134.93	146.36	128.86	144.46	150.34	151.06	139.43	130.93	132.36	147.31	148.18	136.22	130.16	165.3	131.59	138.53	119.04	117.94	122.06	126.97	128.08	136.51	139.78	138.27	137.1	147.35	124.24	128.46	138.55	151.22	125.53	140.12	140.75	117.2	139.77	121.41	139.11	139.57	175.59	152.18
ILMN_1652701	122.86	105.88	121.68	106.46	107.42	114.34	109.52	105.94	117.25	128.13	110.29	117.65	110.97	117.88	111.38	116.5	112	115.24	122.29	116.92	122.21	115.73	130.25	95.1	105	101.7	110.24	113.69	116.07	119.86	103.69	129.31	108.57	111.46	102.91	116.38	111.26	110.88	117.6	103.62	119	107.82	124.36	119.76	108.23	121.43	107.32	117.56	105.77
ILMN_1652711	130.61	119.79	128.98	134.94	119.88	122.97	132.25	132.66	127.51	137.73	134.97	138.89	122.78	124.92	127.1	111.28	120.12	130	136.35	121.2	134.11	123.43	135.17	122.97	133.86	117.69	112.07	115.25	117.82	117.76	138.04	132.05	121.46	126.08	125.94	114.35	130.68	120.41	135.16	116.15	149.38	116.46	116.15	126.12	127.7	111.39	144.15	126.21	120.14
ILMN_1652715	71.62	85.88	88.76	89.98	90.54	93.63	99.46	96.65	94.38	85.76	89.98	92.79	89.58	90.09	86.83	88.34	85.91	92.64	85.52	93.1	94.76	95.31	84.39	87.29	89.16	83.18	76.87	82.78	88.8	81.58	88	92.58	81.48	95.65	78.08	82.26	93.39	97.29	95.04	88.58	100.42	85.64	98.34	105.53	90.68	87.46	79.26	82.51	83.85
ILMN_1652716	84.5	111.35	106.48	108.53	85.97	85.6	124.17	121.93	114.38	136.13	116.25	114.1	94.59	135.32	110.11	146.29	123.61	122.42	106.37	135.87	141.34	100.56	99.56	90.43	100.1	82.21	90.35	102.78	113.38	113.66	95.53	103.55	104.55	128.06	112.8	154.76	117.51	103.54	105.31	112.14	90.11	114.43	103.34	120.73	151.42	116.94	91.86	118.67	99.32
ILMN_1652719	128.79	107.71	138.74	128.04	116.4	124.69	134	120.18	126.97	115.48	131.92	114.16	117.7	121.38	129.69	127.24	116.82	125.74	143.74	100.34	109.87	134.04	111.6	104.91	110.36	113.12	103.68	121.53	101.74	133.29	132.46	119.45	142.94	118.69	119.65	116.28	125.89	97	133.97	111.49	146.67	102.87	127.82	128	127.91	108.71	112.7	115.65	118.4
ILMN_1652721	111.36	102.15	98.36	111.48	157.31	115.76	149.5	124.61	145.01	128.97	106.02	146.76	144.28	140.29	130.76	143.13	123.96	129.75	144.95	143.26	119.8	122.27	83.29	113.7	113.71	113.84	117.66	119.99	121.51	140.47	119.73	149.7	117.08	117.75	126.21	129.31	126.15	126.25	137.14	132.94	143.82	130.86	146.86	157.52	131.28	86.33	138.67	133	108.98
ILMN_1652722	554.64	1613.47	757.65	386.11	1001.9	1925.16	601.35	904.88	890.85	1162.89	986.1	508.05	980.74	671.29	752.89	997.28	336.71	1698.16	964.08	481.06	564.41	399.37	693.79	574.44	492.32	804.61	461.21	1267.03	870.35	992.35	932.73	1286.78	1011.49	1491.89	1036.01	543.64	1444.53	201.13	549.23	416.71	915.24	858.11	741.44	964.6	1659.4	936.26	859.17	1033.46	524.15
ILMN_1652727	122.3	109.91	126.61	124.22	130.76	110.15	115.3	114.66	130.33	103.93	118.25	114.25	111.09	111.04	115.79	126.51	95.91	114.96	121.29	108.72	91.89	97.64	91.61	110.91	111.6	120.14	110.95	97.5	107.08	111.81	111.3	94.57	95.56	116.15	128.27	107.58	123.26	112.42	113.92	110.19	111.86	97.79	99.3	105.16	99.6	103.6	103.55	97.32	102.6
ILMN_1652729	117.09	102.04	104.99	95.47	107.53	83.31	106.35	95.47	99.61	101.31	121.27	105.46	87.81	97.15	101.75	84.58	99.7	93.62	96.18	110.08	90.75	92.35	99.83	109.81	97.89	109.21	90.76	91.83	100.9	98.62	105.89	93.57	91.39	105.95	100.47	97.55	99.66	101.86	85.06	93.57	89.03	92.56	90.73	86.43	87.83	92.71	92.35	88.98	106.23
ILMN_1652732	100.54	71.14	109.43	79.06	93.58	103.86	87.35	83.84	89.11	77.64	94.34	94.68	91.04	89.24	85.26	95.25	90.07	93.31	84.79	85.13	84.23	89.77	86.65	93.04	87.35	84.68	74.75	84.51	91	85.39	106.01	90.28	84.1	88.59	100.74	89.42	95.35	79.86	84.21	86.28	95.27	89.48	87.83	94.72	80.15	83.81	75.71	78.73	95.18
ILMN_1652735	163.1	135.73	150.15	140.32	141.68	172.06	142.5	162.26	179.97	161.7	152.84	127.87	131.36	177.31	147.14	196.03	154.6	221.41	151.55	153.61	140.24	123.73	154.51	165.29	193.19	139.5	142.24	159.24	141.25	144.02	133.78	144.33	131.78	129.84	147.48	174.28	154.25	154.63	133.2	130.33	143.67	140.04	200.11	191.98	137.38	138.08	110.74	127.31	145.76
ILMN_1652736	817.32	925.04	508.71	770.5	1547.57	966.93	248.23	836.96	764.3	826.97	700.3	892.51	697.74	961.38	1166.3	1351.56	725.27	962.9	885.05	1184.82	363.96	1624.35	1064.5	-63.25	854.92	523.83	950.58	762.88	929.18	249.63	299.94	816.57	535.34	943.67	540.03	606.56	1093.03	1262.31	1143.03	1109	406.84	821.96	329.46	353.35	732.36	1209.76	848.06	868.47	715.32
ILMN_1652737	113.84	89.96	110.94	100.4	109.17	108.75	102.24	118.98	109.25	103.61	94.43	116.13	108.05	103.28	113.01	104.59	94.88	116.79	106.93	119.12	106.21	107.39	105.92	112.3	86.15	115.73	119.72	90.19	100.47	108.76	96.04	115.83	114.95	105.48	105.54	107.56	103.67	110.17	98.76	102.2	92.59	100.18	91.29	109.23	100.84	106.07	104.17	127.61	112.12
ILMN_1652740	120.59	122.7	120.49	110.3	116.34	121.37	111.96	102.08	103.18	104.91	107.8	116.9	113.23	110.2	108.66	114.08	104.53	101.91	109.09	100.42	107.65	105.5	104.93	107.63	106.43	109.52	112.12	112.19	106.12	102.42	102.24	102.02	110.43	114.96	100.19	101.83	113.18	107.06	101.66	96.66	91.69	107.2	105.01	110.75	101.45	99.79	99.17	104.13	105.61
ILMN_1652745	117.19	87.13	100.39	108.1	94.49	98.49	99.94	103.58	111.45	95.62	91.62	98.36	91.82	104.14	84.34	101.04	120.2	97.79	85.78	106.59	91.91	101.59	109.98	94.24	109.39	101.14	99.28	103.04	91.92	95.16	119.56	110.22	93.24	104.45	90.52	100.7	91.91	97.44	99.6	97.99	86.44	75.98	86.06	101.52	107.64	88.49	109.51	97.78	92.9
ILMN_1652747	117.64	97.99	117.74	118.5	113.41	124.63	111.16	123.71	115.83	109.91	103.28	111.31	109.73	107.61	106.01	116.29	121.11	119.49	115.29	125.43	120.77	121.8	119.84	109.68	108.72	113.69	121.09	104.58	109.02	105.39	111.95	108.05	99.71	118.47	107.16	101.04	109.77	104.75	117.85	111.96	109.22	104.28	119.47	111.07	103.07	111.29	103.95	117.8	112.78
ILMN_1652749	355.32	421.95	699.91	283.17	377.8	692.72	344.79	556.13	570.55	829.6	528.9	365.4	554.07	412.96	518	550.35	776.39	347.08	290.67	1256.9	317.27	386.1	556.92	370.91	345.1	468.62	701.6	358.48	426.2	478.01	396.36	251.87	286.19	254.35	522.12	669.7	397.64	327.57	917.49	358.57	238.39	501.79	333.99	390.13	185.45	530.42	420.77	381.27	629.03
ILMN_1652753	534.66	638.74	405	623.41	568.61	512.63	329.03	254.93	666.55	447.24	326.38	494.42	531.98	377.92	366.97	382.55	653.52	882.84	469.69	214.5	404.34	838.15	368.86	449.38	637.87	270.59	568.08	363.88	500.01	462.07	1262.86	577.2	429.41	574.63	552.87	621.7	654.18	629.96	275.46	261.48	500.66	409.32	618.93	461.05	366.07	516.48	206.67	259.85	388.2
ILMN_1652754	6730.16	4080.63	2990.92	2496.98	3284.17	2145.04	4112.12	2944.02	2627.67	4607.72	2386.34	6815.59	2747.84	3114.87	2071.15	4961.2	2786.38	3763.58	1385.45	4302.32	4570.75	2818.73	3274.06	2291.4	2967.69	5175.36	1858.62	3479.95	5454.08	4446.5	4313.62	2773.75	3648.96	4240.2	2620.04	2842.69	4006.99	2684.73	3495.8	7005.91	1718.84	3490.97	2843.82	3047.2	1760.18	3524.51	3321.67	3921.82	1509.13
ILMN_1652756	97.61	98.69	88.93	97.22	84.74	92.26	97.21	113.06	111.23	105.08	103.72	116.29	104.92	95.05	89.4	108.81	102.07	114.18	117.66	97.44	111	93.74	100.49	115.93	94.89	98.53	121.75	81.55	96.51	103.51	93.07	100.92	107.18	90.08	91.27	102.23	100.34	102.37	93.03	97.8	104.64	95.53	89.67	109.42	100.4	92.64	92.31	113.6	103.11
ILMN_1652758	120.24	127.01	117.68	122.68	101.75	113.38	115.09	110.84	116.48	127.98	113.26	119.66	123.27	117.49	120.03	134.69	107.37	109.97	113.61	114.69	123.93	110.97	141.39	110.61	109	113.58	124.08	120.85	117.28	109.38	120.98	112.03	106.55	106.64	113.87	107.4	112.28	96.54	110.13	108.36	115.68	110.48	114.69	118.09	116.43	110.93	110.26	121.55	116.86
ILMN_1652761	110.92	100.93	110.97	96.22	115.34	114.49	105.96	90.94	105.27	109.48	110.16	111.46	103.13	117.12	89.59	95.2	95.47	93.48	116.47	105.15	116.23	96.33	109.15	95.78	103.57	111.97	87.31	105.65	98.69	101.87	102.07	104.36	100.75	102.36	114.71	101.52	102.46	96.52	110.5	89.71	108.81	107.02	100	98.38	99.98	96.29	114.18	114.54	104.6
ILMN_1652762	191.58	610.13	403.67	165.98	202.9	1223.03	163.55	339.94	220.54	610.02	323.8	217.72	669.45	226.26	161.7	202.4	208.84	991.21	227.76	628.71	155.85	257.49	194.79	358.06	450.68	340.8	540.35	278.11	164.92	388.83	230.46	198.5	242.56	290.01	152.62	213.64	464.11	365.53	633.86	402.12	222.95	209.05	529.47	471.43	219.01	260.64	161	177.12	276.5
ILMN_1652763	208.57	315.29	85.36	214.37	160.33	245.79	151.74	110.49	157.55	181.28	116.54	158.74	174.97	152.06	148.02	105.2	98.07	127.93	178.47	93.04	131.59	114.86	159.68	159.58	128.26	122.55	130.22	139.8	143.67	163.71	237.93	176.56	171.48	218.73	149.88	143.79	127.3	239.37	114.36	194.56	304.03	154.19	136.95	148.36	108.45	173.63	140.91	174.33	106.57
ILMN_1652768	15497	11538.4	12304	16616.8	16173.6	14782.1	26208.2	10047	10945.2	11658.7	12811.9	12586.7	14845.2	14653	7510.71	3263.06	7957.63	6807.19	16062.8	2349.69	26935.3	9760.5	5362.53	22142.9	5187.13	7168.77	8449.63	21852	10779.8	14420.5	19526.8	12608.3	13704.6	11383	16554.7	9015.49	12814.2	23555.7	15727.5	16175.1	10526	15745.4	15283.1	12049	21386.2	14468.7	8592.76	10145.8	6163.11
ILMN_1652777	136.61	114.94	150.63	167.84	140.65	123.29	194.92	151.09	122	142.12	145.53	132.42	118.86	120.99	117.83	130.93	135.5	148.68	113.18	142.62	259.12	123.32	115.57	97.07	119.51	124.38	124.46	145.95	189.52	132.08	125.51	133.76	138.29	153.14	145.8	108.14	171.76	117.78	120.94	197.47	97.71	157.48	129.31	127.72	125.25	175.14	204.77	149.59	120.3
ILMN_1652780	118.64	89.09	117.9	113.03	104.37	92.94	94.21	90.5	102.05	95.6	100.69	106.19	99.08	113.23	102.18	93.48	114.04	97.32	101.76	112.46	88.72	99.76	99.22	99.06	99.24	95.89	115.24	97.68	118.1	96.37	111.4	101.26	107.76	111.35	106.78	106.22	102.43	107.97	100.92	98.34	105.53	98.77	110.57	106.92	95.63	83.49	103.12	112.58	94.65
ILMN_1652784	128.3	109.81	109.23	109.59	119.62	125.16	113.86	112.03	98.73	101.4	99.83	123.32	102.17	124.07	105.56	104.17	122.53	119.88	119.9	117.95	107.04	114.69	102.8	117.62	109.06	106.18	105.25	104.43	103.34	97.35	101.06	115.72	107.32	116.96	107.3	113.95	108.15	96.27	104.26	102.21	110.42	107.29	110.32	106.86	110.68	98.11	99.66	125.9	103.83
ILMN_1652786	92.34	119.19	95.44	96.79	107.51	91.72	88.23	93.32	106.31	100.88	102.46	89.11	100.22	103.3	101.65	101.26	111.89	103.98	101.75	103.38	99.87	97.73	102.58	92.38	91.5	92.11	122.18	114.71	90.53	111.84	104.15	99.06	97.48	106.02	94.44	94.19	109.42	97.76	106.11	93.94	112.66	89.65	101.22	96.77	101.54	98.66	95.06	91.53	99.26
ILMN_1652787	987.97	666.88	420.35	993.54	399.06	352.37	803.27	608.8	657.63	543.14	591.7	1858.92	672.11	1800.68	452.76	281.82	1396.45	444.28	483.31	833.09	736.59	2513.12	768.26	189.67	155.5	482.49	575.87	578.43	1584.18	1406.15	1305.49	256	1352.39	683.97	188.5	411.16	1198.21	1368.36	838.38	601.12	621.07	325.72	701.61	889.05	650.95	2296.32	1044.66	991.94	1116.13
ILMN_1652790	132.81	139.56	223.77	185.41	172.49	214.15	188.95	171.88	229.19	130.14	221.9	138.52	177.6	155.11	173.32	211.04	147.21	140.79	183.13	138.29	138.67	163.19	130.02	151.99	167.67	150.15	125.54	217.66	157.27	146.41	177.74	206.87	166.65	162.29	269.49	157.6	162.54	315.82	135.31	170.78	175.49	195.96	148.1	204.02	146.66	165.16	131.98	105.49	155.92
ILMN_1652797	127.49	663.86	346.38	102.04	216.34	123.19	225.39	132.82	126.41	253.57	102.51	132.84	120.56	101.7	225.57	136.97	186.39	249.67	539.8	387.67	169.07	135.87	126.71	201.65	78.7	148.74	298.53	147.4	142.4	135.87	167.23	241.51	367.22	134.19	115.09	201.9	138.37	410.55	100.2	370.24	125.25	135.26	159.77	162.8	149.99	128.52	147.72	213.4	192.33
ILMN_1652799	125.89	93.78	104.05	113.46	95.84	115.51	101.38	109.08	112.85	95.06	118.45	102.94	110.72	123.09	107.11	106.45	107.26	119.16	105.15	108.13	97.94	106.57	106.96	107.88	107.32	119.83	117.3	111.49	115.83	105.44	103.88	105.91	107.71	118.31	98.67	107.03	109.91	110.99	90.95	103.35	93.11	111.32	113.64	116.82	101.48	105.33	119.89	113.56	108.13
ILMN_1652806	2139.47	985.86	1637.45	1568.44	1446.36	1484.16	960.24	2520.58	1760.63	2751.65	2778.01	1945.7	1784.53	706.67	1169.85	1518.8	757.33	1959.94	1877.59	426.12	809.82	1070.92	1369.11	2186.13	1659.77	1710.68	1708.67	2919.01	1015.14	2249.3	2067.63	2886.59	2364.08	1300.68	772.45	1039.88	1626.62	1704.88	728.59	1704.5	1507.87	1216.79	2594.6	1973.55	1754.29	984.51	2059.06	2030	917.1
ILMN_1652807	89.37	104.72	98.47	119.15	97.84	118.47	102.57	107.91	101.92	99.63	106.26	117.76	100.41	114.61	105.41	109	103.68	115.67	97.27	111.26	105.77	99.46	102.73	98.63	100.45	116.51	104.32	110.18	102.53	110.08	107.05	109.61	102.12	99.24	99.14	95.44	93.55	93.35	109.48	106.92	105.27	91.43	98.84	105.36	94.99	107.79	101	108.11	92.43
ILMN_1652808	100.36	100.25	94.75	110.67	115.7	97.82	100.53	101.15	107.02	109.05	106.36	106.19	104.64	111.75	110.22	101.71	116.53	105.28	95.1	105.64	100.79	106	99.41	99	101.97	96.98	97.06	110.24	95.65	100.51	96.94	103.05	100.46	101.09	96.89	104.17	98.18	95.66	103.08	100.4	112.18	102.04	105.62	94.15	96.76	106.23	90.91	104.93	104.77
ILMN_1652819	192.11	187.34	177.78	165.04	123.76	116.45	132.82	151.35	150.92	130.57	159.69	178.24	159.59	171.28	202.91	159.94	146.88	135.99	189.57	190.8	158.9	153.13	132.37	188.48	198.32	144.8	156.76	121.28	162.73	153.11	128.09	128.05	163.56	165.6	204.23	197.08	137.93	172.15	145.3	155.58	129.14	133.69	134.15	189.23	174.29	152.49	107.28	165.55	160.74
ILMN_1652825	96.65	212.06	154.12	245.23	198.76	201.86	482.05	178.34	276.63	123.33	112.47	95.7	137.99	244.76	180.03	120.66	172.47	185.73	145.67	133.17	296.9	145.39	307.4	166.6	128.96	208.79	334.04	168.82	487.28	192.01	147.6	130.68	231.52	215.63	166.89	195.13	277.82	145.99	193.7	181.58	343.13	194	100.15	230.39	89.48	292.23	277.15	286.49	153.97
ILMN_1652826	155.03	183.93	218.02	76.2	158.01	198.37	144.91	841.77	178.45	221.19	517.82	138.39	159.82	143.19	176.95	151.83	213.89	123.97	174.46	213.12	171.3	200.44	296.71	302.39	77.4	119.82	145.12	198.89	50.3	144.2	126.74	126.96	238.88	161.38	193.67	157.74	217.68	90.23	238.74	161.94	188.76	171.25	106.87	168.43	169.13	104.03	109.56	387.02	103.73
ILMN_1652837	101.94	100.24	94.76	110.37	106.91	102.16	102.5	121.1	105.4	102.26	106.91	106.33	94.11	103.99	101.77	108.82	93.62	100.61	94.36	92.17	119.12	127.31	101.65	93.01	104.83	100.27	101.57	103.23	112.44	85.99	106.7	95.41	96.39	104.44	104.03	103.85	89.22	106.84	99.71	90.29	88.6	84.34	107.58	95.97	101.67	98.43	97.82	98.02	98.94
ILMN_1652846	737.62	657.17	529.22	551.95	696.09	1712.49	349.66	1231.71	928.11	963.61	1340.16	672.51	759.94	996.1	548.48	761.41	1207.11	816.84	765.21	1059.74	390.64	764.66	1340.58	969.09	1521.25	890.21	1560.3	722.54	503.55	819.93	664.88	649.04	533.82	557.09	929.49	1175.34	779.35	423.55	674.84	438.56	660.13	635.58	599.51	596.15	422.66	684.38	764.77	952.32	681.29
ILMN_1652852	116.34	100.74	129.42	127.52	121.91	133.86	128.92	117.97	126.07	124.33	127.12	131.65	121.56	127.07	115.73	129.41	131.95	130.21	131.67	115.58	124.67	122.91	113	113.5	110.63	122.47	118.05	118.26	115.39	126.37	112.96	108.71	116.56	119.28	112.46	111.1	118.11	121.55	124.05	116.98	121.96	112.77	120.45	128.94	115.85	128.11	105.15	118.94	126.79
ILMN_1652854	117.4	128.12	113.95	117.17	121.14	127.14	114.19	103.9	120.51	107.63	99.97	109.91	120.51	107.59	127.79	115.08	127.13	108.89	115.49	107.08	107.75	112.25	107.48	106.58	94.05	113.67	127.91	118.34	98.51	127.72	103.49	102.33	105.55	113.93	109.1	91.55	108.73	120.77	96.92	116.47	122.25	116.07	116.72	132.37	107.31	127.8	111.54	107.67	102.55
ILMN_1652857	160.29	215.92	211	221.28	156.63	274.8	177.05	181.89	176.99	226.7	218.53	205.71	254.46	190.54	214.67	126.07	134.58	404.88	110.86	428.83	214.1	442.14	154.06	229.14	274.32	205.8	246.73	107.96	179.3	239.42	180.08	326.44	378.77	256.94	91.18	296.6	469.75	139.89	354.27	275.03	139.86	97.56	357.26	372.87	122.97	324.46	325.51	274.5	430.47
ILMN_1652865	155.04	117.76	141.07	112.48	147.58	148.85	147.38	123.56	134.57	127.52	127.28	126.05	138.25	128.32	157.33	141.76	139.27	144.19	141.76	121.41	151.81	132.13	158.17	127.92	131.97	122.76	124.72	134.79	132.17	126.81	128.38	143.53	130.51	126.56	131.21	131.66	134.09	132.96	134.09	128.25	127.24	120.93	138.48	147.9	139.13	129.13	133.22	146.9	145.65
ILMN_1652866	117.33	113.5	123.91	111.49	116.01	120.9	124.73	108.68	109.68	106.41	109.04	127.38	115.01	110.17	116.33	110.01	117.25	111.02	125.36	126.21	98.07	129.15	117.03	98.04	118.58	105.18	124.27	119.99	117.83	115.82	99.71	112.09	110.68	117.45	100.91	113.52	119.15	107.52	113.16	118.14	114.52	115.07	107.05	119.61	107.83	111.97	109.46	134.56	108.42
ILMN_1652871	103.42	94.24	108.51	99.2	112.08	91.69	116.23	98.58	111.49	114.17	116.21	101.93	97.98	121.89	109.37	153.08	87.29	96.45	111.79	107.76	136.84	120.23	138.57	96.6	107.58	113.77	102.73	104.59	83.11	111.49	117.52	96.61	113.3	104.26	92.76	116.27	101.75	105.58	95.37	93.09	100.57	110.48	101.57	84.62	109.03	124.5	106.29	115.87	96.66
ILMN_1652872	134.66	129.97	123.44	127.6	115.26	114.53	122.42	124.62	115.26	130.72	121.96	123.01	124.76	117.81	123.16	115.81	114.3	126.88	117.7	123.58	120.73	127.23	110	118.16	137.77	110.7	121.11	128.69	112.74	117.48	94.08	112.06	109.89	114.71	114.67	108.5	119.46	119.26	123.48	126.97	114.23	116.34	109.53	122.08	103.64	99.38	119.89	103.6	122.77
ILMN_1652876	103.56	96.24	105.26	91.61	104.64	98.28	101.89	106.59	104.85	101.96	104.38	105.93	86.26	110.18	91.01	85.16	100.36	94.71	105.72	102.62	105.17	120.66	106.41	88.08	99.41	95.92	91.61	112.37	96.64	95.76	94.51	87.54	118.64	100.53	89.35	101.05	91.11	96.99	106.12	94.62	89.44	99.99	88.83	89.79	99.54	90.65	89.59	96.06	95.49
ILMN_1652881	121.53	104.91	102.3	104.57	109.52	125.22	108.61	106.53	112.94	108.15	94.14	116.88	108.15	116.63	115.15	105.41	113.4	119.88	108.67	115.33	119.15	116.03	106.72	107.2	97.2	104.39	93.13	108.48	100.3	100.74	102.5	108.77	101.38	104.25	114.9	111.13	108.15	112.02	102.47	96.47	108.75	113.71	110.33	110.06	117.36	108.1	92.95	106.02	95.66
ILMN_1652888	109.57	118.66	95.26	110.2	104.91	130.3	104.3	129.54	118.7	114	133.62	111.05	116.95	132.76	122.65	119.14	124.98	130.52	122.74	122.77	139.47	109.85	158.96	108.25	119.21	108.85	112.3	114.42	118.66	111.25	116.06	107.82	107.21	108.97	102.39	119.24	109.86	116.15	129.27	121.07	115.24	109.23	106.51	116.12	99.21	126.64	113.67	106.44	125.75
ILMN_1652890	117.42	114.94	125.15	111.72	116.51	100.49	114.36	124.04	124.74	114.74	114.61	117.69	122.19	120.54	121.77	117.39	113.13	109.49	122.96	112.37	122.39	122.43	112.28	127.12	116.83	112.33	91.66	127.89	114.35	107.37	113.59	114.89	109.61	107.65	99.73	122.04	106.65	99.98	123.46	115.33	111.65	107.38	110.92	115.91	122.46	97.86	115.67	116.07	116.23
ILMN_1652906	195.57	133.15	173.5	185.39	119.54	164.76	249.81	147.99	116.15	109.63	101.22	163.79	141.15	164.8	143.14	101.79	142.84	126.67	125.2	182.41	230.47	139.13	131.26	112.06	132.44	161.37	177.11	154.01	170.68	163.05	133.22	118.09	180.95	173.93	130.27	150.91	156.96	153.97	137.66	162.95	152.89	160.56	130.46	155.76	131.52	170.63	138.85	148.58	133.47
ILMN_1652907	335.5	367.1	258.34	312.12	335.42	518.15	492.89	335.18	433.23	411.88	494.37	430.13	335.58	788.1	274.96	702.94	400.51	356.21	386.85	319.99	448.91	692.9	348.05	333	312.07	222.92	222.59	524.08	354.35	487.01	307.51	465.49	404.88	408.34	448.52	526.97	338.12	513.44	319.81	399.17	316.94	372.26	619.61	414.35	593.14	364.23	325.14	407.96	267.66
ILMN_1652913	282.24	131.67	114.15	152.65	147.36	128.05	101.12	128.82	154.79	127.54	176.49	225.93	121.43	114.26	144.19	168.26	120.47	163.77	152.38	112.58	101.92	116.53	109.92	123.76	153.46	195.03	109.1	162.97	154.8	169.49	102.86	111.01	168.83	186.23	123.92	145.91	166.9	289.31	130.31	194.04	127.06	123.82	219.41	177.48	127.37	150.94	106.72	96.27	104.74
ILMN_1652918	134.69	103.19	139.9	124.2	126.47	139	143.82	103.26	118.49	104.67	119.59	116.98	116.24	122.49	116.91	117.08	126.99	131.71	116.92	110.54	119.93	141.85	160.03	144.3	122.74	117.31	119.27	118.43	132.81	124.55	151.57	123.08	143.11	131.52	128.97	107.46	122.22	113.13	150.25	117.07	162.38	107.76	109.39	121.3	147.74	104.44	140.8	104.36	117.6
ILMN_1652927	107.33	101.79	92.6	106.54	99.75	92.15	97.82	119.22	110.08	118.95	114.24	116.9	110.06	114.73	112.52	122.61	110.07	119.15	118.72	101.8	114.13	105.33	111.5	95.81	109.12	111.37	107.95	116.18	99.27	98	95.86	107.32	93.53	98.19	114.61	105.1	100.95	107.2	111.92	93.71	109.78	97.58	110.29	109.1	98.29	108.27	111.22	128.74	106.67
ILMN_1652928	83.14	108.42	94.29	104.09	100.38	115.86	113.56	100.5	114.6	108.41	100.77	80.98	113.59	122.3	111.09	110.21	122.1	104.84	122.93	114.25	122.78	112.14	102.3	109.39	90.21	88.29	108.37	97.21	103.36	114.27	97.76	105.24	105.94	114.88	93.56	90.88	111.21	99.48	112.71	98.27	98.41	118.88	100.18	93.28	91.87	114.79	90.71	109.99	97.56
ILMN_1652929	185.07	107.35	148.04	106.39	106.07	123.7	137.62	198.34	137.05	91.63	199.04	274.36	132.23	205.29	111.56	129.12	140.94	203.28	100.2	183.69	117.32	156.1	118.49	137.99	126.35	189.86	327.9	132.31	145.43	139.04	139.12	110.07	122.75	140.51	138.4	135.05	114.08	164.35	169.19	126.83	137.45	130.24	169.72	204.41	224.8	129.04	96.96	100.85	236.69
ILMN_1652931	167.42	129.4	133.49	132.59	132.53	140.32	128.27	133.53	136.87	116.47	135.1	140.2	132.81	138.1	126.98	129.47	125.13	126.44	139.44	108.91	119.51	117.21	109.67	130.51	124.13	118.24	148.7	114.76	125.12	126.88	124.76	133.59	124.08	120.37	125.56	128.97	115.52	127.16	138.35	118.27	130.48	114.46	124.48	116	115.06	123.73	124.43	106.3	121.52
ILMN_1652938	83.76	102.35	111.8	99.01	113.67	110.99	123.54	117.76	110.51	95.27	109.74	107.52	109.95	125.35	107.8	120.62	110.07	99.52	108.93	108.56	108.38	94.99	106.81	91.86	109.32	116.82	108.56	104.89	107.47	90.86	120.51	114.89	98.16	112.1	106.65	120.93	109.26	111.04	104.02	112.53	103.03	120.12	102.1	102.87	104.45	92.44	100.85	108.96	98.11
ILMN_1652939	113.35	121.49	117.11	121.37	120.57	125.16	120.59	109.7	134.2	102.61	116.37	129.48	120.12	134.22	125.73	127.11	111.42	136.8	141.16	126.31	130.27	139.74	115.18	117.55	116.01	123.91	116.31	134.47	113.98	126.65	124.05	117.78	126.54	114.66	118.67	120.38	109.14	110.28	137.11	126.63	131.55	127.23	112.61	127.51	119.03	110.33	94.26	116.06	125.35
ILMN_1652940	113.35	112.61	103.93	115.24	96.33	104.51	99.77	106.84	107.91	93.61	110.23	110.24	118.22	100.31	99.4	113.16	100.37	105.74	109.7	125.72	119.39	103.55	96.2	115.56	102.28	101.37	108.2	98.25	97.46	90.87	98.46	103	108.72	108.53	98.42	94.53	91.62	103.69	97.24	102.58	113.49	103.73	99.67	102.6	116.73	94.61	105.34	121.38	111.33
ILMN_1652946	129.38	111.71	119.47	113.68	101.65	119.1	106.99	124.19	118.96	112.58	113.83	131.26	100.5	120.33	109.41	120.17	111.78	108.25	115.98	137.91	126.93	166.65	115.6	121.32	125.31	115.01	134.67	109.05	121.29	107.29	123.28	113.01	106	103.03	100.88	105.82	115.01	111.65	140.61	119.83	109.44	94.21	91.64	110.08	119.67	92.03	96.78	115.58	135.43
ILMN_1652952	96.89	103.77	98.36	111.33	107.7	85.93	102.4	99.3	90.8	91.79	93.29	90.49	96.74	106.43	94.48	97.45	97.38	92.82	96.74	100.26	105.68	84.52	119.88	88.18	80.19	110.44	87.91	97.41	100.91	89.46	97.41	80.2	103.75	97.67	95.75	96.13	106.5	97.68	92.35	84.53	93.62	89.17	102.46	104.95	96.18	97.09	83.13	79.51	90.8
ILMN_1652955	10915.8	3613.36	3749.28	3970.91	5772.21	5538	7990.18	9076.74	6559.96	4594.63	9603.79	16894.5	5248.36	7633.91	6671.55	5233.05	6840.15	5531.97	7967.36	3888.62	7689.45	6284.41	4590.61	8791.48	4555.61	6028.79	9482.56	5565.32	6389.49	8315.82	5799.53	5463.33	5854.92	4478.11	10894.6	6683.32	3179.42	7050.61	8790.96	4681.71	12335.5	8501.73	5677.54	6072.73	12828.2	4409.16	5275.3	5435.29	4738.47
ILMN_1652959	109.79	96.48	107.62	105.33	111.83	100.41	110.94	109.37	104.17	90.36	97.06	111.45	113.81	102.4	113.67	101.84	111.73	112.23	122.77	103.67	120.04	102.51	108.26	104.77	102.93	108.94	105.23	99.48	106.96	99.28	101.61	105.96	104.65	97.01	113.32	100.24	107.15	98.77	111.24	108.98	100.19	99.39	96.88	110.53	106.96	98.09	109.65	129.93	101.86
ILMN_1652963	91.56	97.7	95.66	116.04	88.39	96.34	78.44	92.2	84.99	87.16	95.3	103.63	96.23	88.56	85.16	93.66	90.76	103.05	87.24	99.79	94.44	94.14	101.07	97.71	92.14	96.24	97.76	82.16	95.67	78.15	99.29	88.79	90.09	87.24	89.56	95.22	84.12	93.11	88.01	98.76	95.89	85.41	100.45	93.66	99.41	87.04	93.44	97.21	89.55
ILMN_1652967	100.29	101.52	97.57	115.56	107.1	96.44	100.67	104.21	104.27	99.02	103.73	99.91	115.13	103.2	108.07	104.66	109.2	101.58	115.52	117.85	92.87	105.56	150.75	98.74	108.17	110.86	107.74	127.08	110.49	112.35	95.87	121.81	102.24	93.49	99.32	107.52	102.1	108.54	97.23	99.3	119.31	97.54	102.05	85.17	104.17	100.92	95.91	124.22	105.16
ILMN_1652969	108.71	114.69	103.58	117.3	122.02	120.82	116.8	118.75	122.37	103	122.96	121.31	105.76	112.52	104.58	120.46	124.77	97.65	117.75	106.88	104.57	117.91	127.34	103.98	109.55	123.81	115.82	104.26	106.91	105.64	104.9	112.32	112.49	113.32	105.53	104.35	107.38	105.22	114.87	102.3	109	114.42	117.78	121.05	122.41	126.88	117.17	104.43	94.21
ILMN_1652975	139.42	162.4	154.5	173.56	166.78	1470.3	197.83	174.66	167.93	164.76	150.31	169.86	2161.88	191.71	166.87	190.73	175.77	1185.08	147.04	126.04	141.09	178.47	173.17	197.45	164.82	190.83	4371.79	169.75	166.37	178	190.07	188.57	191.47	172.62	192.66	178.63	194.5	537.86	188.64	171.38	177.14	176.66	97.3	111.5	119.28	114.63	107.38	116.92	126.52
ILMN_1652977	110.74	113.13	122.35	106.66	97.97	132.56	110.57	104.49	118.94	111.56	101.22	108.95	107.09	122.11	112.77	109.83	109.7	109.62	115.26	133.15	121.41	115.37	112.36	110.81	101.12	115.58	96.41	116.21	110.38	101.83	115.37	113.14	105.4	106.78	119.68	107.45	110.7	103.97	96.27	110.61	102.47	95.27	93.73	115.31	107.41	125.26	102.8	114.43	106.39
ILMN_1652982	116.05	93.73	107.68	106.3	103.39	110.75	108.13	109.75	122.21	94.96	118.75	118.9	123.54	111.98	106.03	122.78	116.46	113.88	120.82	124.65	112.13	110.69	111.84	116.16	103.09	102.36	116.87	104.83	101.84	118.19	111.87	108.48	90.59	96.26	105.13	94.41	116.76	98	106.76	115.42	102.84	121.09	107.48	101.3	103.2	98.6	99.65	103.29	102.51
ILMN_1652989	469.87	487.4	511.2	395.65	566.38	494.6	554.56	309.05	502.91	327.81	384.33	555.75	413.7	295.55	278.86	473.43	269.95	491.76	700.15	347.3	571.78	555.14	149.48	398.5	484.74	365.25	468.34	329	401.21	931.77	463.63	450.21	414.75	346.62	438.89	583.09	720.4	595.87	399.15	515.38	567.77	344.83	750.6	659.16	335.2	334.65	303.16	234.91	263.86
ILMN_1652990	111.19	97.61	115.65	108.09	92.34	96.38	97.33	114.87	117.7	101.22	110.56	99.1	105.03	106.92	104.44	99.39	99.17	106.48	100.53	120.47	114.59	101.38	106.85	101.11	96.13	94.59	91.42	102.79	110.51	105.49	109.86	109.26	107.63	103.41	97.2	95.9	94.11	107.63	104.37	100.26	107.5	92.05	103.84	104.13	101.71	109.45	98.56	115.95	93.98
ILMN_1652991	107.1	112.21	117.9	110.16	118.74	116.18	112.67	110.93	111.71	115.33	98.87	104.16	110	96.45	102.92	112.71	115.9	117.19	111.28	128.56	114.72	105.89	103.97	102.01	102.37	112.08	137.2	119.18	117.79	106.37	105.31	115.98	112.96	105.85	114.19	104.72	105.48	108.64	115.53	105.82	115.64	98.75	106.96	95.85	112.61	112.4	98.29	115.38	95.82
ILMN_1652992	88.19	83.54	95.54	83.56	78.21	96.03	85.07	78.4	102.92	84.01	90.38	77.37	81.98	75.65	96.36	78.96	94.98	88.3	74.79	81.37	88.61	84.95	83.68	86.08	87.46	76.31	85.43	92.4	73.6	79.13	87.97	87.74	77.94	72.15	92.5	85.32	84.07	90.21	91.04	77.16	77.68	88.6	79.46	88.85	84.12	78.14	82.95	77.8	91.91
ILMN_1652996	119.9	112.54	125.86	108.05	120.59	87.82	119.63	105.85	105.83	117.61	111.78	100.08	102.72	96.53	100.9	109.99	102.59	107.18	99.37	105.88	109.03	114.07	116.02	97.11	105.27	106.31	95.39	104.76	120.72	97.44	99.93	106.94	107.76	101.15	92.44	106.97	99.68	98.84	105.43	99.87	116.48	89.24	99.74	99.88	116.34	115.05	126.87	100.47	97.97
ILMN_1652998	85.99	85.86	96.3	105.66	95.12	99.18	98.88	102.43	109.77	89.71	93.78	95.78	104.08	104.82	90.41	102.18	93.88	91.15	79.79	97.1	91.88	86.64	84.65	96.87	93.63	95.09	103.86	84.6	97.24	96.15	89.24	101.98	84.93	98.68	80.75	92.05	97.4	97.32	100.41	86.83	86.57	77.41	83.71	90.87	91.67	89.42	95.09	88.96	90.39
ILMN_1653001	154.24	320.71	228.06	414.16	544.41	280.17	166.04	210.85	340.34	246.4	156.94	182.84	359.09	206.2	253.6	110.56	333.09	162.81	375.09	236.46	219.17	190.8	281.65	164.46	452.22	332.99	225.43	354.27	226.52	137.55	173.95	359.66	238.43	546.17	201.14	228.29	335.34	131.43	226.07	223.32	130.5	208.06	196.98	158.69	127.76	295.93	262.61	425.71	157.26
ILMN_1653006	123.11	110.56	126.08	117.8	131.52	123.08	110.3	128.46	117.78	137.49	113.78	107.84	111.86	114.94	115	120.27	126.86	127.87	121.41	119.16	128.2	115.12	125.78	104.8	101.75	106.02	109.26	110.22	127.03	123.88	119.59	124.56	117.31	121	116.91	117.55	112.46	114.95	118.03	107.67	112.25	106.57	101.82	116.9	100.46	116.57	107.52	117.3	124.87
ILMN_1653018	100.85	96.94	100.88	89.42	87.23	89.66	90.89	78.45	99.72	96.12	95.78	98.72	94.99	88.32	90.3	97.55	96.07	107.24	97.27	95.57	97.15	101.66	82.91	95.82	96.62	98.5	104.4	91.11	85.72	82.54	98.53	82.94	91.31	90.94	91.41	89.97	77.68	88.32	88.38	97.48	86.37	80.87	106.72	96.54	84.68	100.17	84.63	98.99	102.65
ILMN_1653026	97.31	127.2	114.44	114.1	121.66	147.96	426.9	117.11	113.49	106.18	113.47	111.85	179.8	103.85	110.11	110.81	132.26	111.69	105.44	113.42	394.92	119.47	148.13	116.95	123.51	125.96	140.08	116.15	104.43	110.76	134.26	141	158.45	148.4	177.4	123.48	155.96	129.01	87.83	143.93	115.15	168.85	141.94	133.41	132.48	143.21	177.86	201.46	130.67
ILMN_1653028	2836.43	2063.62	5840.7	2988.23	3114.99	2798.14	15148.7	7044.85	1344.57	2800.69	2150.57	2535.55	1823.99	1418.84	3650.26	3643.49	4721.87	1690.33	1523.34	7018.35	13591.8	1824.58	1017.06	3392.22	1705.87	4354.61	2499.82	2532.57	5046.12	5532.01	1219.8	8538.07	6416.61	6764.58	714.83	4246.86	11252.2	2824.71	2391.41	3681.69	4237.54	9540.71	3360.64	3589.74	3454.94	3358.66	2631.47	2593.99	2650.18
ILMN_1653031	108.39	118.06	105.1	118.34	127.78	124.57	113.79	110.9	115.54	124.25	122.62	109.69	97.52	113.74	112.6	117.2	119.13	119.66	119.71	115.56	122.48	105.06	155.24	107.37	112.99	126.2	120.64	115.88	101.74	109.54	110.73	131.36	110.93	104.56	110.39	117.35	111.34	109.08	107.61	98.21	117.58	115.36	118.34	119.41	110.07	108.44	132.82	98.89	118.18
ILMN_1653033	119.88	121.51	115.36	115.11	124.69	129.41	140.59	114.54	115.34	110.09	113.82	134.23	102.64	121.22	110.76	136.05	102.66	123.36	100.95	128.37	110.83	111.74	104.07	107.09	111.14	123.48	119.99	110.57	119.41	107.38	112.32	121.36	114.3	116.73	120.94	119.33	114.13	116.65	111.82	109.84	100.35	114.82	111.05	106.8	113.76	120.64	115.72	109.37	116.85
ILMN_1653039	861.84	607.31	1040.94	954.92	485.29	1216.52	990.79	970.61	473.34	569.56	1017.31	1388.77	607.04	1377.04	1271.35	710.66	1147.98	2857.1	1452.17	2309.85	1448	443.64	1316.98	440.13	254.09	557.82	717.53	896.35	302.79	686.92	912.59	1029.85	1415.84	854.94	406.11	1763.1	1834.07	579.66	871.94	712.39	567.3	915.29	576.06	843.63	790.94	1777.36	797.43	992.28	984.87
ILMN_1653040	114.09	95.73	91.4	110.88	119.3	124.37	102.91	120.69	103.29	105.79	124.01	109.77	105.98	118.09	114.7	110.33	121.56	119.04	128.91	109.49	111.72	115.69	126.89	133.71	114.84	119.09	111.49	114.84	121.57	124.2	107.86	107.83	102.31	98.19	108.01	101.15	103.85	110.68	103.97	107.96	96.93	124.1	90.94	123.85	111.29	116.38	101.24	109.59	141.73
ILMN_1653042	672.12	393.59	251.5	1433.68	353.57	362.1	428.1	239.27	442.99	344.67	243.31	919.38	538.08	1487.45	829.47	430.69	912.72	1218.85	324.24	519.58	549.85	1369.21	893.57	292.96	1499.49	762.84	581.1	769.12	563.91	1018.25	1366.46	437.82	638.96	325	283.72	274	426.81	461.2	878.7	673.01	260.69	470.98	454.3	391.09	1293.55	1372.18	654.67	913.67	321.2
ILMN_1653043	97.26	95.51	101.87	119.24	95.51	112	96.25	111.27	122.9	83.42	98.41	99.99	92.78	99.13	112.96	111.19	110.04	95.31	106.05	113.77	86.29	97.39	113	98.9	88.21	90.82	85.43	100.51	94.3	113.89	92.43	104.44	98.78	111.47	124.42	85.43	91.15	101.22	101.96	107.07	114.69	105.23	108.71	86.6	99.93	97.05	113.64	98.95	90.72
ILMN_1653047	154.96	152.09	145.97	128.78	163.62	114.35	137.49	111.66	136.61	145.24	135.56	138.04	124.81	101.27	129.84	115.41	129.57	127.04	147.13	112.37	154.81	114.28	120.66	141.73	125.17	110.35	128.82	139.96	114.03	110.1	123.34	129.94	109.54	134.52	187.86	125.73	124.84	139.18	100.03	134.85	148.4	113.43	144.26	164.17	116.19	112.83	101.5	110.34	120.67
ILMN_1653055	100.02	112.12	109.71	108.49	111.43	100.94	111.46	113.71	120.76	108.98	116.21	110.15	115.03	108.64	98.22	90.03	104.94	98.08	100.37	96.34	91.91	98.87	98.29	94.17	110.69	110.77	114.27	94.02	104.38	97.15	105.25	102.08	106.35	103.12	100.62	92.92	102.8	99.73	103.04	102.52	106.76	98.55	103.33	111.41	102.81	110.5	92.86	97.93	116.26
ILMN_1653056	120.91	123.11	121.98	119.58	126.77	109.49	117.96	125.09	128.55	114.56	125.94	126.32	123.94	127.23	122.95	134.16	113.12	121.41	124.6	131.08	127.28	119.51	105.42	119.97	106.84	133.75	119.71	138.64	118.69	112.94	116.64	120.38	117.33	114.13	125.86	128.69	121.28	100.6	104.08	106.63	117.85	127.21	120.43	121.24	115.79	116.8	112.1	108.93	117.25
ILMN_1653057	113.25	106.46	98.45	106.38	116.82	86.69	113.53	100.39	105.03	102.82	116.25	102.89	114.45	114.73	110.64	126	113.98	109.65	109	93.79	122.6	117.28	103.7	102.02	102.27	99.32	117.76	106.47	95.75	105.91	101.76	106.88	105.54	101.67	109.7	103.53	107.22	103.35	108.55	102.72	95.99	109.38	105.55	94.34	100.21	98.12	94.96	105.6	112.83
ILMN_1653073	107.21	102.65	96.31	93.97	115.82	95.85	80.81	98.73	106.37	97.81	84.92	105.37	99.83	103.54	105.67	104.91	101.9	97.46	92.05	90.05	101.13	104.2	107.28	102.96	103.82	103.31	92.61	99.46	98.92	88.65	96.77	103.46	93.73	96.14	108.8	104.8	105.47	98.18	87.07	85.95	97.06	96.43	98.91	91.13	99.74	91.2	92.88	107.88	107.39
ILMN_1653077	108.03	88.89	106.7	95.51	111.22	106.25	119.53	110.51	107.39	107.81	110.66	110.26	117.18	119.71	94.89	101.7	110.84	119.29	111.68	119.14	99.99	104.57	104.09	109.33	90.14	108.1	118.66	99.14	97.45	115.85	118.9	104.08	98.61	88.74	106.22	104.26	108.66	114.97	115.03	101.65	105.95	102.88	99.08	113.04	112.75	101.77	94.01	101.31	93.68
ILMN_1653092	116.23	102.01	110.28	108.92	110.34	119.88	97.53	110.61	106.29	118.85	115.28	109.15	113.87	107.7	106.73	110.83	101.21	106.77	112.72	111.42	103.63	106.81	115.03	96.59	112.91	113.7	100.02	86.35	104.64	123.86	114.24	103.07	95.35	108.62	105.6	107.51	100.7	95.37	116.1	101.66	112.62	95.47	98.75	88.14	101.69	109.74	110.77	119.63	120.1
ILMN_1653098	101.04	119.72	127.63	113.99	111.01	104.43	126.23	142.41	123.36	102.55	107.23	113.78	110	127.72	109.72	116.66	136.06	122.02	107.94	148.96	131.91	115.33	144.37	111.99	111.02	135.98	109.77	125.4	93.4	100.55	115.04	108.26	116.9	105.04	111.97	107.43	102.44	116.95	104.93	110.68	120.46	115.45	108.78	119.75	117.09	109.23	101.88	113.24	113.65
ILMN_1653102	98.81	116.93	105.28	99.06	93.84	105.64	101.8	111.46	100.73	104.19	93.07	114.01	97.88	96.1	97.46	99.35	107.55	108.87	114.42	102.77	105.43	94.35	108.05	103.4	106.27	101.74	106.07	93.45	114.74	98.12	95.51	101.5	109.89	97.34	100.87	99.1	100.78	111.93	109.57	97.84	89.6	101.86	107.86	99.97	110.13	106.64	93.59	99.28	107.13
ILMN_1653103	112.11	117.55	119.38	97.49	115.04	118.79	110.36	102.13	102.38	88.57	118.28	110.4	101.33	115.33	107.33	112.71	101.34	104.49	116.15	116.89	113.13	116.46	97.88	108	132.68	98.33	113.06	101.05	100.23	109.02	109.94	99.67	125.54	96.89	111.8	120.39	103.95	112.16	127.16	110.59	111.58	96.06	104.58	122.03	137.14	105.83	108.75	103.93	103.92
ILMN_1653106	104.02	90.18	107.46	101.1	98.25	97.25	102.99	103.79	104.24	105.85	112.5	109.57	108.97	102.54	100.08	111.62	102.07	92.12	102.91	102.43	107.57	108.07	113.47	94.48	112.51	90.88	102.78	116.18	106.92	102.57	90.6	120.88	105.03	90.7	109.45	105.86	112.64	93.04	116.61	103.71	97.63	98.03	100.29	99.8	120.85	98.46	103.61	108.31	109.96
ILMN_1653115	7383.68	6506.42	8490.08	5281.14	4129.43	-53.49	1950.19	6745.46	4947.04	-360.66	7823.35	6145.44	6434.73	5855.46	3223.64	7353.12	7414.1	1.91	5203.93	6662.86	1554.64	6317.29	6058.57	3411.74	11995	4262.68	7155.78	7395.61	6143.08	5834.44	6191.09	9489.21	3748.02	4802.59	6811.9	6761.48	2754.12	4379.29	7653.1	4665.96	2373.2	8268.71	9784.63	5035.96	1866.77	3782.1	5133.44	5286.13	4651.18
ILMN_1653120	122.02	106.95	118.59	105.69	94.37	93.58	91.16	105.3	104.63	109.9	125.75	109.12	106.31	90.87	109.79	105.73	101.6	108.67	92.75	105.29	107.86	102.27	92.86	86.66	104.33	104.23	91.67	93.28	99.07	90.75	102.64	99.14	109.71	85.7	98.22	85.5	106.64	114.21	110.14	96.86	101.87	85.86	93.29	101.69	96.19	116.29	92.99	95.64	103.49
ILMN_1653125	152.43	124.11	155	134.72	142.97	119.59	124.54	152	129.02	131.03	144.18	155.71	146.35	158.93	155.62	152.84	170.23	144.12	122.29	230.32	135.99	122.52	110.51	126.55	132.96	147.24	130.73	123.57	124.72	125.38	132.51	132.53	153.55	135.23	121.76	153.71	166.7	115.9	158.12	131.9	131.85	146.04	135.6	137.26	142.53	120.27	126.31	127.19	127.39
ILMN_1653127	100.81	109.17	103.81	99	110.05	99.13	103.82	106.31	117.27	102.28	143.99	109.69	114.53	100.57	114.99	111.25	110.02	100.24	118.88	100.28	106.33	114.55	104.2	108.92	110.46	98.09	106	111.07	95.53	113.96	103.11	90.42	116.19	107.11	90.8	122.15	109.78	114.35	102.59	112.85	103.26	101.61	111.23	109.01	108.31	101.72	100.73	121.09	100.36
ILMN_1653129	280.75	338.73	163.41	288.59	363.96	255.81	565.26	248.23	261.51	330.25	298.79	190.67	217.49	362.51	393.12	518.93	376.17	549.59	412.08	183.02	624.59	495.55	153.67	214.97	470.86	358.18	251.76	260.8	521.79	716.28	636.66	383.55	220.1	515.98	266.48	631.44	443.91	229.65	243.83	425.24	393.75	276.77	538	431.58	759.42	573.61	208.76	197.17	269.21
ILMN_1653133	545.1	766.56	917.07	774.92	1159.83	624.21	350.23	352.01	2774.86	1241.16	524.82	759.38	791.12	978.24	842.86	600.47	962.92	225.91	1805.81	533.1	293.6	984.66	878.68	1123.78	455.85	491.06	475.52	493.58	637.99	444.09	1235.25	537.52	888.75	964.21	1326.79	651.22	495.07	1246.86	428.87	483.99	1064	1607.9	535.87	425.26	135.1	849.59	1193.36	1005.31	1162.68
ILMN_1653134	258.07	247.51	380.5	479	273.58	398.72	403.29	198.03	300.51	356.03	241.39	225.8	271.42	325.19	368.38	292.76	239.61	258.72	277.08	361.33	374.11	373.22	138.42	342.8	338.3	183.12	165.53	376.46	289.63	332.93	297.24	252.7	324.37	343.59	346.44	349.06	273.03	248.87	237.86	356.71	336.88	321.24	283.15	314.38	456.15	348.35	356.6	267.54	215.89
ILMN_1653142	107.19	101.93	121.46	115.64	124.89	112.34	110.4	111.94	120.17	116.27	108.44	127.32	93.94	116.6	124.58	107.63	121.24	114.14	107.84	113.39	103.24	112.47	116.91	103.39	95.85	102.72	109.28	102.66	111.29	110.55	98.3	117.69	111	116.78	89.98	111.65	103.31	104.43	101.19	91.61	113.04	92.54	102.51	110.57	110.87	111.79	116.26	105.61	105.79
ILMN_1653143	314.82	247.18	183.28	248.52	226.44	225.04	133.38	164.46	198.54	165.52	229.16	229.17	179.41	160.3	196.16	102.39	143.16	164.89	216.95	103.94	154.75	167.67	157.4	226.58	168.97	200.58	202.21	242.29	168.27	247.87	262.88	153.06	179.64	202.29	184.93	137.56	161.5	276.61	155.18	229.23	282.85	167.76	199.6	253.76	189.66	175.09	139.07	97.22	128.29
ILMN_1653146	124.08	122.68	101.34	118.93	121.71	134.61	118.5	127.5	123.48	116.25	112.52	122.19	115.63	121.65	120.03	119.4	116.61	124.67	106.52	128.03	121.32	154.61	107.89	109.82	122.76	124.95	136.7	113.62	125.29	117.48	119.23	128.44	108.32	122.55	129.57	106.15	117.46	122.38	101.55	115.78	117.71	102.84	145.65	139.81	160.21	122.43	117.32	105.98	118.82
ILMN_1653150	122.17	124.19	118.45	113.97	124.32	92.23	123.36	103.96	125.04	91.42	109.77	97.82	83.26	95.32	87.41	102.31	107.3	111.8	115.02	109.49	93.74	102.48	111.57	112.16	115.59	101.11	106.76	101.98	104	89.35	101.19	113.95	98.28	110.9	111.52	107.55	96.37	103.08	90.89	101.18	103.69	98.06	94.95	96.98	97.05	111.55	103.7	107.45	97.17
ILMN_1653155	97.16	101.76	102.8	107.2	100.71	96.79	90.07	95.89	102.13	106.07	125.06	105.71	112.64	122	105.64	107.65	105.61	115.03	108.18	107.45	115.97	97.76	119.84	102.93	97.18	108.27	97.52	93.03	96.89	97.04	105.07	99.26	97.6	93.43	95.64	106.34	99.29	116.18	100.11	107.32	105.81	98.25	97.61	104.82	103.11	106.27	111.37	88.48	95.65
ILMN_1653158	104.34	97.6	93.66	92.33	95.89	94.57	99.94	97.53	96.52	90.96	93.89	110.46	96.05	90.48	94.16	79.43	88.48	92.25	98.38	102.28	98.01	86.28	94.36	89.89	85.85	89.19	96.56	97.07	87.66	86.91	102.65	103.46	91.38	93.43	95.97	96.25	98.46	87.21	91.49	85.96	93.39	91.12	88.78	106.81	88.39	93.06	92.06	86.49	97.49
ILMN_1653161	166.5	122.61	83.34	104.11	81.72	86.24	111.01	53.99	74.9	72.82	67.15	176.97	97.1	87.16	390.89	55.06	101.84	86.26	83.8	78.43	64.19	141.95	72.42	62.88	96.37	80.44	82.27	81.43	114.32	85.88	166.22	90.03	89.75	241.64	86.86	73.75	89	501.85	87.01	293.07	236.4	98.79	92.91	105.2	95.5	92.59	87.16	89	133.11
ILMN_1653163	137.09	243.95	123.55	135.81	163.48	150.82	137.94	130.71	113.57	139.03	128.57	142.29	122.44	125.75	119.39	139.19	131.8	156.88	126.48	119.53	160.73	181.27	154.92	114.82	142.93	157.1	163.44	140.04	142.09	152.81	124.59	119.27	132.08	151.19	110.87	121.51	148.49	116.29	195.1	181.09	131.72	105.18	124.31	111.26	133.6	173.13	155.54	129.64	144.33
ILMN_1653165	464.85	662.19	810.04	660.33	390.63	898.08	485.83	506.71	633.91	545.16	499.9	581.83	544.25	706.21	368.29	662.67	496.43	633.3	430.01	599.81	511.53	518.36	851.54	643.53	773.09	755.63	561.24	620.07	525.12	524.7	590.42	543.39	395.21	465.26	475.93	546.28	961.67	541.78	680.01	625.62	440.1	435.56	405.86	388.57	443.11	554.34	705.68	736.47	712.31
ILMN_1653166	117.04	135.24	134.87	98.37	120.29	97.37	144.97	107.83	103.24	138.1	103.88	130.76	135.11	92.3	117.75	138.86	111.94	120.93	115.74	120.79	108.48	103.25	103.79	88.24	91.79	90.28	109.79	99.77	119.26	126.22	111.08	113.45	125.14	121.99	103.64	97.85	147.19	114.52	99.9	109.16	94.27	134.82	92.99	131.11	110.2	124.94	94.18	93.79	126.07
ILMN_1653174	106.33	105.71	102.06	92.48	103.02	92.38	99.11	105.53	96.13	93.16	102.84	93.25	93.88	106.15	92.26	89.01	100.73	105.75	95.14	91.53	96.71	103.13	96.09	86.28	100.17	102.46	99.96	106.68	96.55	99.11	92.8	93.35	105.18	109.77	95.32	97.71	103.57	90.53	89.64	100.48	93.33	97.18	100.35	98.69	86.21	102.61	94.71	98.27	84.64
ILMN_1653180	204.02	132.43	172.95	152.33	142.84	165.86	433.39	174.59	148.02	146.72	100.24	178.8	255.13	214.44	170.22	155.73	165.84	186.99	111.66	156.68	512.88	146.93	122.49	111.75	130.95	240.71	245.88	217.28	216.4	212.6	121.09	192.41	186.17	177.9	111.87	140.32	212.77	218.26	495.98	289.85	220.75	228.79	183.96	209.55	323.01	159.32	186.21	165.24	144.84
ILMN_1653182	125.65	125.91	124.39	126.75	130.36	125.58	114.74	104.57	123.29	112.25	111.2	112.71	108	110.22	107.99	108.32	97.52	133.32	110.87	111.59	113.6	118.84	101.24	122.65	121.79	142.6	124.11	113.87	121.47	109.39	113.84	119.07	107.2	107.85	104.81	108.86	114.32	100.56	112.17	116.97	112.48	112.63	114.87	109.96	106	111.94	103.9	141.48	109.16
ILMN_1653185	122.82	137.54	130.2	126.82	131.34	142.39	125.39	134.15	143.66	121.65	145.61	129.11	141.37	129.3	145.44	128.02	137.75	146.41	151.03	131.22	131.99	150.42	163.9	146.46	135.67	141.83	131.41	128.57	128.75	129.61	131.14	126.06	125.55	131.3	127.37	131.51	131.71	132.91	125.7	124.13	132.27	120.2	129.32	130.71	127.49	126.95	149.45	142.02	137.92
ILMN_1653189	108.09	89.56	96.39	108.31	93.53	101.89	82.54	88.47	95.02	94.98	100.32	88.91	94.5	105.26	92.96	116.22	89.31	94.35	90.56	108.76	88.29	93.86	99.69	97.76	86.09	94.63	91.05	86.32	104.64	95.19	87.07	90.42	102.76	93.97	93.53	101.37	90.27	97.05	89.25	85	100.39	80.58	85.92	94.86	95.37	90.19	85.31	97.21	91.78
ILMN_1653193	108.79	108.5	101.8	110.85	94.35	99.07	111.31	108.4	98.1	107.42	103.72	108.66	109.56	106.1	92.48	101.89	116.57	111.83	122.49	101.96	100.39	110.45	115.35	111.81	97.91	115.86	108.6	97.91	100.79	99.86	115.62	111.04	111.54	92.85	119.37	113.73	106.12	90.79	109.84	100.56	98.83	94.35	91.91	107.29	106.07	92.5	108.28	108.59	102.45
ILMN_1653198	92.54	106.36	96.82	99.76	93.77	111.28	89.44	91.48	87.43	85.68	95.32	99.87	87.07	101.29	85.67	93.41	100.87	109.19	97.42	97.3	91.29	93.6	98.3	104.2	101.4	103.59	103.35	82.28	99.5	97.22	101.24	96.04	91.89	90.23	96.8	96.76	87.5	92.22	102.25	89.51	93.85	95.53	86.69	100.58	90.58	90.7	94.15	113.11	99.92
ILMN_1653200	389.52	815.51	141.77	126.81	136.6	150.97	294.33	261.91	114.29	168.2	203.79	447.49	143.76	127.23	125.03	119.08	139.34	2509.82	121.59	160.75	306.63	134.11	172.73	492.35	207.66	124.51	185.24	97.31	76.72	105.15	97.71	93.97	427.22	166.24	126.55	109.11	169.1	72.19	346.25	102.37	128.01	171.46	71.86	61.72	140.45	93.33	210.09	242.27	89.23
ILMN_1653202	116.63	113.82	118.13	109.55	103.68	110.45	116.29	124.16	113.16	128.41	121.03	115.77	110.33	101.82	116.51	118.41	111.01	118.37	112.87	115.6	129.15	103.31	138.18	107.58	111.21	121.25	124.82	107.01	115.11	117.96	114.85	107.14	119.67	113.24	103.02	95.06	111.23	115.84	98.24	100.15	107.41	94.93	125.22	115.75	125.79	117.87	106.9	96.85	106.82
ILMN_1653203	150.02	170.94	232.71	139.44	157.64	167.63	1061.45	187.53	151.32	237.55	138.36	169.36	220.48	118.77	129.74	266.89	248.86	425.72	137.63	239.9	1089.13	164.32	174.87	152.13	101.19	149.78	238.38	141.03	134.39	277.3	116.52	719.18	333.27	162.47	123.52	123.78	595.47	115.79	253.62	173.16	120.09	608.49	92.86	129.06	94.69	92.69	287.03	403.51	147.01
ILMN_1653205	1547.87	2561.37	1971.15	2266.27	3661.35	5164.24	2963.38	3052.68	2740.73	4428.18	3645.26	2329.7	2590.95	3484.49	7343.16	4118.36	1834.02	3518.52	2431.3	1876.05	2717.42	4414.8	1557.15	840.88	2331.95	2928.54	3657.7	1514.45	3888.26	2418.69	6659.74	3281.07	4906.78	6561.77	3667.88	4486.36	1480.91	3028.25	3596.99	6068.47	6335.01	2852.46	2893.86	3647.26	3590.37	6482.39	1861.21	2293.06	5796.51
ILMN_1653207	121.42	118.51	119.24	126.12	120.42	135.66	127.63	129.42	133.64	131.5	139.02	129.42	124.26	132.76	128.03	126.58	125.18	126.5	125.13	107.29	121.47	133.93	148.52	131.42	130.74	141.37	145.97	127.72	108.97	126.78	121.27	120.99	127	112.45	123.15	126.62	119.09	134.45	114.22	120.06	125.8	121.15	140.38	128.82	126.46	133.46	128.56	138.96	120.3
ILMN_1653209	99.95	108.44	114.87	98.34	97.85	102.09	108.09	109.97	116.63	114.92	101.8	108.09	102.03	111.93	104.17	108.73	101.63	112.94	102.75	101.62	124.44	109.91	110.49	111.13	119.96	116.44	99.24	117.03	109.15	108.18	102.03	98.63	103.15	98.09	104.54	109.49	113.68	116.19	104.73	108.32	96.03	105.57	111.69	106.24	124.89	107.42	104.48	93.67	90.94
ILMN_1653211	85.28	105.7	90.79	94.17	104.47	96.46	95.88	98.44	104.32	97.95	90.68	110	111.06	100.21	98.97	104.96	101.15	104.54	106.63	94.2	98.07	84.89	97.4	96	99.65	95.8	88.8	80.06	97.83	104.05	106.68	102	101.72	87.74	106.39	96.32	94.31	108.86	92.17	98.67	95.89	100.36	89.58	88.09	90.44	103.34	91.96	103.32	100.89
ILMN_1653220	406.12	280.53	406.54	326.83	138.75	385.39	649.87	342.61	341.03	398.49	231.34	469.34	322.26	580.19	227.25	308.57	354.18	365.37	100.57	539.39	741.75	558.97	482.29	269.34	232.99	542.58	163.99	221.98	513.06	387.33	315.41	405.28	441.34	264.28	205.18	309.88	385.88	476.05	391.52	769.54	390.25	283.69	398.52	372.33	608.7	226.91	319.38	323.38	128.51
ILMN_1653228	131.25	142.88	136.79	139.94	145.82	120.67	130.86	146.4	139.14	140.07	134.02	128.8	120.81	131.93	132.12	133.3	140.43	132.34	135.49	118.48	136.05	138.64	143.78	139.56	128.26	135.13	129.11	127.92	135.81	125.78	136.83	134.67	122.53	130.89	123.86	129.41	126.4	133.52	133.04	128.26	120.96	117.34	122.47	123.45	120.4	131.01	139.81	139.24	140.44
ILMN_1653240	124.21	118.94	120.92	111.05	112.93	115.72	113.43	124.23	119.13	117.59	120.36	115.18	109.78	112.64	119.3	125.34	110.92	129.88	141.78	115.1	115.08	130	136.02	117.93	101.61	108.1	96.53	117.72	117.6	103.58	125.74	133.84	121.46	120.97	115.27	122.03	120.47	118.64	115.59	116.64	121.48	112.09	119.17	110.64	114.2	111.58	115.94	123.46	118.92
ILMN_1653251	96.89	105.32	96.06	96.22	95.16	104.1	99.33	128.06	111.05	122.49	114.45	113.75	102.75	115.82	100.57	126.16	111.07	100.69	125.75	112.23	114.49	96.98	98.76	105.16	105.44	91.16	122.16	118.59	110.05	111.51	94.56	99.05	101.96	90.19	106.13	97.85	105.15	105.1	106.84	105.92	105.83	111.87	111.61	101.66	110.08	93.38	96.63	88.31	116.52
ILMN_1653263	150.63	114.74	137.9	107.92	120.03	84.67	102.52	100.45	112.83	106.51	99.83	129.24	95.06	117.56	112.95	101.2	93.06	117.29	127.21	156.14	139.93	95.29	86.31	94.17	97.89	169.79	93.41	87.69	110.9	120.88	128.59	110.09	122.23	136.61	93.38	116.73	137.66	148.29	102.76	123.72	130.22	106.54	123.16	111.15	129.66	96.28	90.05	82.71	156.77
ILMN_1653266	330.66	317.45	461.56	516.92	363.53	315.92	358.48	328.65	328.72	290.24	314.38	423.53	416.18	349.02	497.31	469.89	389.5	387.13	481.87	634.93	473.75	515.85	373.81	395.64	278.56	386.09	300.68	269.81	352.62	366.66	349.1	330.86	311.98	250.03	334.03	351.91	297.98	396.5	273.23	289.38	375.47	313.98	304.03	327.56	237.16	457.11	286.62	297.89	347.8
ILMN_1653267	93.75	89.98	93.81	89.06	99.57	96.92	84.02	104.82	98.81	94.4	84.2	105.33	91.3	95.39	86.22	100.16	84.21	104.83	97.29	92.06	93.49	81.24	88.32	92.21	83.42	100.04	89.35	80.17	99.24	87.17	82.81	95.44	92.6	103.2	91.12	95.57	104.47	84.6	85.13	96.4	87.55	84.18	86.68	95.22	96.67	85.29	91.44	82.13	105.32
ILMN_1653274	107.45	101.34	116.6	98.84	114.84	103.81	115.39	101.48	102.32	115.57	107.23	94.13	96.64	101.85	119.05	94.95	121.53	105.71	105.53	108.24	101.49	102.89	99.58	107.09	105.24	103.64	105.53	116.36	95.9	110.41	102.61	90.79	96.42	97.47	112.01	86.88	99.31	97.94	114.3	89	115.24	106.86	112.52	106.21	109.66	111.34	98.24	106.41	114.44
ILMN_1653276	136.49	120.96	140.38	107.18	115.45	111.85	124.08	157.42	127.08	115.13	133.71	125.49	139.99	135.03	124.7	124.75	140.24	128.55	133.07	113	126.85	121.75	124.63	129.76	108.56	122.1	98.84	126.1	111.89	129.35	139.98	133.73	138.07	123.18	121.33	127.67	133.01	127.24	130.22	117.57	125.93	113.89	130.66	143.27	127.47	128.14	94.81	126.39	110.22
ILMN_1653278	75.5	114.83	103.25	149.42	164.09	148.34	497.82	109.13	110.95	181.25	110.12	134.18	174.96	235.56	87.85	76.03	226.27	163.28	128.99	56.93	406.21	81.5	254.09	181.29	105.52	99.11	1695.12	123.96	276.97	95.47	175.68	99.1	184.99	257.17	137.25	163.15	139.64	115.74	204.24	363.62	159.08	83.6	-48.37	-43.45	11.86	273.06	32.39	3	285.5
ILMN_1653282	107.52	107.6	121.85	127.13	108.32	108.27	115.1	106.67	116.5	115.62	119.77	121.08	104.95	109.16	116.56	108.92	126.69	113.9	100.46	112.95	106.45	121.48	132.74	98.98	104.89	103.2	106.95	112.02	108.38	107.34	110.04	118.59	101.62	103.24	114	106.56	102.39	125.01	97.41	96.93	109.89	106.11	108.16	98.4	105.23	98.81	114.9	116.01	100.99
ILMN_1653283	299.97	135.03	205.69	177.58	125.06	134.6	272.67	165.49	104.73	135.39	171.2	176.99	125.83	126.9	113.93	122.04	101.15	104.67	168.82	102.6	193.57	149.95	99.59	152.74	186.46	145.43	139.35	282.53	164.64	157.15	215.06	142.3	192.33	159.19	164.14	98.86	152.1	283.42	129.99	232.04	156.29	144.57	124.49	119.51	128.65	133.05	166.44	140.69	99.54
ILMN_1653286	102.86	117.51	103.87	95.89	100.24	104.14	107.48	113.38	104.69	109.96	107.63	112.74	103.97	112.96	113.18	103.48	118.84	108.18	102.93	108.04	99.3	106.1	106.49	109.72	102.13	100.76	100.98	102.49	108.68	92.09	104.66	101.65	114.04	105.46	105.34	97.31	92.74	94.84	99.14	100.08	98.79	110.53	111.68	88.43	88.32	113.25	107.54	99.1	98.74
ILMN_1653292	194.96	166.99	82.37	346.64	133.39	252.8	404.26	310.03	360.4	245.07	285.32	220.49	1102.21	278.21	166.94	262.42	194.02	626.49	293.28	100.87	337.79	91.82	83.4	117.26	806.63	541.71	87.68	267.02	181.07	246.99	285.17	325.74	236.63	506.52	302.35	159.29	495.76	130.85	363.88	196.08	252.81	144.68	292.29	184.03	191.85	178.63	133.93	139.42	171.12
ILMN_1653310	126.79	118.06	130.5	113.33	125.52	114.02	133.68	135.67	134.21	120.27	113.8	116.91	136.58	139.67	131.14	126.71	109	132.48	146.79	114.81	124.05	117.05	147.6	133.77	113.88	131.66	103.44	117.22	120.53	113.45	129.53	148.14	109.91	125.96	135.64	128.21	123.49	118.3	127.76	115	144.7	118.6	120.62	135.81	116.36	130.14	112.73	107.7	120.16
ILMN_1653314	112.21	122.03	108	118.89	128.17	115.3	105.37	113.06	122.2	117.33	114.11	107.79	116.43	105.26	114.54	96.19	111.23	111.02	114.07	125.29	110.15	116.3	111.63	120.91	100.4	126.8	118.36	121.07	106.67	113.64	99.3	102.67	112.8	110.76	115.07	105.5	115.28	115.03	106.93	108.68	103.9	98.96	106.58	109.74	113.82	118.55	123.23	124.29	109.13
ILMN_1653319	155.9	117.31	133.42	140.37	139.34	122.06	247.55	301.82	324.01	127.04	261.37	178.17	136.91	158.87	158.63	245.91	229.59	129.41	201.23	236.19	207.88	141.87	177.82	149.37	173.78	180.3	149.73	149.26	221.47	141.26	140.94	275.21	151.25	142.15	151.69	144.73	170.54	145.68	174.03	134.23	142.2	141.13	139.43	191.12	235.69	126.11	93.48	122.13	186.47
ILMN_1653324	104.41	108.07	113.2	105.5	111.33	103.7	113.12	99.65	106.02	104.66	107.19	111.37	115.82	111.53	108.43	121.25	120.07	114.78	110.92	111.82	107.22	118.19	120.42	103.03	98.79	105.97	91.58	87.25	104.65	109.33	98.06	125	99.07	121.26	91.23	95.43	109.22	122.83	107.18	102.21	107.73	96.92	92.49	100.96	113.77	104.87	101.19	98.75	100.4
ILMN_1653332	108.08	110.06	113.5	103.85	96.54	99.78	98.91	106.86	87.24	92.83	99.53	107.58	99.99	109.22	84	91.38	112.7	102.28	87.31	97.53	96.13	95.78	101.08	94.94	96.51	107.8	90.25	99.81	97.74	93.62	97.77	94.31	98.26	109.31	86.46	100.01	89.55	97.3	92.8	83.2	96.4	94.84	87.5	97.58	105.03	80.94	87.98	97.18	100.72
ILMN_1653337	130.65	132.74	116.15	135.58	122.33	104.52	109.13	106.92	117.51	118.88	110.14	118.61	104.51	106.7	101.1	119.4	87.12	112.76	102.67	107.32	107.44	107.9	95.59	101.63	124.58	93.61	88.62	114.31	115.84	119.87	112.55	120.24	96.91	129.04	127.33	106.2	114.05	141.63	93.52	114.3	130.78	100.2	118.32	119.81	107.09	98.83	98.49	97.4	109.73
ILMN_1653340	95.6	103.58	110.6	120.89	109.97	129.19	101.41	99.56	112.49	95.8	118.12	102.34	90.07	95.94	104.96	116.57	94.29	97.05	92.89	89.63	96.29	89.4	92.36	93.23	111.21	103.87	120.54	85.61	96.41	93.03	88.89	124.37	97.46	119.19	109.64	109.47	119.68	109.26	114.97	91.26	106.17	104.7	92.07	109.89	85.93	97.87	92.22	89.88	111.49
ILMN_1653342	402.96	635.78	262.8	344.04	479.56	815.47	242.95	445.01	398.75	480.78	429.02	329.49	351.55	396.6	271.92	245.22	374.1	482.84	317.86	352.09	238.09	391.01	285.78	542.45	697.1	780.76	369.56	410.32	435.88	354.23	333.38	471.59	308.47	555.48	284.39	652.54	624.46	295.9	381.6	361.82	326.08	279.32	240.1	457.3	498.19	508.29	222.27	289.04	358.84
ILMN_1653347	105.64	109.98	106.43	106.61	114.23	100.18	109.21	112.93	110.23	106.02	103.02	113.13	100.81	110.34	96.97	114.03	98.64	99.02	99.54	107.73	117.56	116.31	108.88	109.18	102	105.49	100.79	102.39	119.72	99.27	98.8	99.68	96.79	102.67	99.81	95.65	104.97	96.65	114.15	117.32	112.29	104.69	112.01	109.59	114.74	109.27	100.59	111	105.52
ILMN_1653352	83.79	93.42	101.49	122.25	108.18	104.96	113.72	97.16	109.86	102.97	118.85	99.64	106.35	97.15	98.28	106.25	115.27	96.38	110.8	114.43	103.31	104.98	92.08	103.24	91.49	89.98	110.75	98.04	105.33	106.25	98.77	108.8	95.48	94.72	98.78	106.17	102.85	102.1	106.17	108.56	96.02	96.45	99.04	93.9	109.63	98.09	110.6	100.4	86.57
ILMN_1653355	126.69	118.31	123.47	134.36	120.94	128.02	113.38	118.41	109.44	124.07	110.97	120.39	117.91	120.58	123.47	106.59	129.93	115.74	107.52	147.18	127.56	125.96	141.12	113.6	101.89	122.36	108.72	114.75	117.74	108.33	111.95	117.28	103.25	96.99	118.44	116.97	110.75	118.36	119.24	110.1	120.5	113.86	122.1	103.32	120.05	115.77	106.76	130.84	121.67
ILMN_1653358	108.22	100.83	103.14	108.37	102.34	102.97	129.74	111.4	112.38	94.64	99.38	114.5	113.03	111.53	93.89	99.56	94.21	96.02	92.15	92.6	144.16	102.93	101.05	91.98	101.96	120.62	97.64	102.46	105.46	87.15	107.82	105.66	90.32	91.42	92.31	98.48	109.4	94.19	104.57	115.92	96.38	90.14	94.51	93.59	91.95	102.37	98.61	86.04	110.27
ILMN_1653367	321.72	436.26	227.81	222.96	454.67	467.78	337.2	338.45	461.52	196.03	500.11	218.96	258.68	275.65	281.12	418	320.8	601.32	456.88	165.61	231.98	367.94	177.44	492.94	441.66	220.61	176.2	434.15	300.73	493.69	727.72	412.42	348.71	478.13	384.49	463.52	380.11	645.16	209.83	363.78	410.9	322.41	338.26	331.4	571.74	405.86	280.35	196.29	188.38
ILMN_1653368	108.67	107.13	94.76	112.7	96.58	98.6	120.05	109.08	108.42	103.94	111.88	113.92	110.13	105.83	95.6	95.71	103.81	91.26	119.45	112.1	111.93	106.7	109.7	91.24	108.49	103.8	126.31	103.3	104.77	101.49	109.29	107.43	97.32	103.63	107.11	104.29	105.4	102.46	98.56	104.57	105.22	106.03	82.67	115.69	105.67	106.05	106.7	112.2	103.62
ILMN_1653369	130.1	121.25	120.95	112.31	123.39	122.34	115.7	126.75	130.51	120.62	125.42	119.51	111.99	130.52	127.97	126.26	125.35	136.59	114.41	118.89	123.48	128.35	104.49	114.14	109.67	110.44	117.5	104.4	136.48	121.37	122.27	128.89	122.12	130.74	117.43	122.98	123.88	129.23	128.9	125.39	140.09	104.91	115.08	112.44	125.15	117.48	116.77	106.13	138.06
ILMN_1653372	130.84	77.02	123.51	90.42	77.21	86.36	97.66	81.12	95.9	85.67	94.47	172.65	84.73	88.83	89.06	86.96	82.78	84.84	85.76	87.72	90.88	81.29	84.86	94.33	89.61	90.09	80.67	87.95	90.88	95.3	80.37	99.1	110.9	89.14	89.79	94.22	92.6	194.86	89	94.41	99.38	80.4	90.13	91.38	82.08	95.35	89.38	104.91	169.87
ILMN_1653376	92.66	91.38	80.55	101.3	110.4	103.06	98.97	93.5	99.28	92.36	119.29	109.73	102.12	82.52	101.34	100.63	112.06	92.97	97.97	82.62	99.46	92.78	102.24	96.18	109.13	93.55	92.02	103.8	109.59	99.29	99.74	99.33	88.37	99.93	103.69	87.98	106.99	90.73	87.75	87.93	83.62	91.05	89.57	90.68	92.76	87.02	88.3	90.62	99
ILMN_1653378	113.79	110.28	120.97	109.14	111.56	103.09	107.88	103.32	111.72	103.76	112.63	108.57	86.45	105.69	101.87	119.01	102.7	108.75	111.51	100.42	101.33	117.65	120.71	104.22	102.21	107.03	104.2	112.04	104.97	107.82	101.48	96.66	104.36	111.28	104.72	95.94	89.06	112.89	122.28	102.48	104.57	106.01	107.38	111.72	94.35	96.59	105.96	92.39	108.58
ILMN_1653385	92.57	92.99	91.57	90.56	87.27	79.62	85.64	83.75	94	86.5	110.45	86.51	85.19	93.67	113.86	101.71	103.37	107.71	89.49	106.14	87.53	117.2	92.23	90.13	92.1	95.52	96.75	103.55	92.14	94.61	117.11	85.45	107.81	107.03	105.54	104.23	84.79	94.71	84.65	110.11	91.74	83.51	93.27	83.61	99.63	86.23	84.65	84.01	113.37
ILMN_1653386	136.29	130.5	123.21	133.29	131.15	116.11	128.32	117.63	133.21	142.36	131.65	130.46	118.32	126.57	125.2	132.24	133.64	127.95	132.02	140.01	122.72	131.77	137.41	130.69	136.75	128.82	121.96	121.8	128.92	111.71	131.27	135	116.74	126.78	126.5	115.24	124.04	123.42	128.65	118.26	126.66	127.61	111.82	120.46	132.54	134.96	133.98	130.09	127.88
ILMN_1653390	125.81	134.56	133.36	128.07	126.9	142.28	131.17	141.34	136.19	121.66	132.57	146.16	130.32	132.71	130.09	129.88	131.74	143.76	142.16	132.63	126.7	132.27	140.39	125.78	137.22	123.28	113.25	124.6	130.98	133.78	137.03	127.58	124.71	130.13	137.79	136.38	132.91	135.02	128.86	139.94	134.47	131.33	138.61	136.52	128.13	123.87	121.76	117.43	126.35
ILMN_1653394	142.47	133.55	132.65	135.82	134.2	130.37	119.84	125.72	119.52	139.21	143.16	122.83	127.57	125.48	124.77	111.12	106.87	130.47	104.69	126.23	118.28	123.27	122.01	121.8	131.27	121.48	112.12	123.18	130.77	137.6	130.05	125.52	116.68	116.22	115.27	117.4	114.82	134.29	126.58	122.02	115.07	112.55	116.98	112.29	118.72	142.84	105.34	123.34	109.86
ILMN_1653395	104	91.77	111.64	121.09	96.43	90.41	111.73	84.11	101.75	91.95	98.28	108.54	92.22	99.85	92.71	110.45	100.31	103.18	102.94	111.25	96.44	102.36	102.99	99.34	101.04	97.22	96.64	98.96	118.7	103.77	81.16	100.99	99.26	93.93	107.14	106.81	88.24	87.06	100.35	88.68	93.51	97.46	93.94	96.54	99.99	100.56	107.3	97.28	101.3
ILMN_1653404	259.98	514.25	493.67	356.09	464.46	663.76	549.85	377.72	351.08	573.21	451.69	313.54	399.14	357.55	279.69	575.46	501.22	781.94	262.52	810.85	539.35	454.09	294.8	503.6	600.78	743.57	366.38	427.6	397.97	498.83	758.21	540.8	291.24	548.86	339.38	784.12	687.87	309.26	641.99	462.07	443.55	404.04	456.38	497.42	436.65	527.2	330.24	287.16	523.17
ILMN_1653410	119.94	109.92	116.28	102.25	99.12	117.19	113.22	117.35	126.11	117.43	108.41	123.74	111.3	118.09	109.49	117.06	108.52	123.39	110.1	119.02	115.18	125.39	133.82	109.25	110.18	108.85	129.5	106.18	115.78	117.72	113.69	136.04	107.53	106.42	107.06	114.76	110.76	121.94	119.04	106.11	110.01	116.34	102.99	104.54	110.63	122.9	129.88	104.12	112.4
ILMN_1653412	548.48	516.63	597.35	485.38	512.59	593.54	622.42	1343.61	638.55	613.47	877.76	764.2	829.65	940.38	833.17	725.66	1210.17	1455.44	727.26	2073	1050.81	791.85	2586.8	600.87	488.98	580.6	1098.32	506.45	514.5	539.13	489.3	637.08	568.66	464.86	516.51	627.31	911.23	562.97	731.39	493.15	496.16	662.68	547.56	801.64	746.81	840.51	343.08	641.15	934.77
ILMN_1653415	48.18	47.52	48.58	44.49	54.95	53.62	2617.19	45.18	55.16	52.72	51.95	51.06	45.91	54.43	54.2	55.09	49.24	49.03	51.58	53.22	2881.03	51.58	57.74	59.83	60.87	62.75	83.32	67.55	55.18	57.79	24.79	35.91	88.13	52.81	85.49	24.83	58.35	47.26	28.24	45.77	72.33	6.76	40.86	18.2	20.72	10.26	43.64	27.46	43.91
ILMN_1653420	105.54	112.09	102.37	87.12	79.27	105.02	94.06	100.48	107.26	115.18	101.13	103.41	98.67	106.74	92.03	108.87	93.24	126.87	105.41	105.02	105.1	96.03	104.14	90.52	116.95	97.63	91.44	98.31	87.81	97.75	100.41	116.21	97.77	103.51	107.23	96.04	98.04	102.49	95.89	92.28	107.53	101.06	100.12	97.68	93.06	124.6	106.41	105.72	86.92
ILMN_1653428	92.31	96.7	93.15	105.42	92.85	86.25	103	83.26	98.32	102.5	104.52	102.89	95.34	80.12	80.7	83.91	88.42	101.11	101.68	86.74	96.38	94.34	88.93	87.89	87.15	87.69	95.6	86.79	90.94	82.35	90.39	90.85	80.81	93.55	84.45	80.13	89.53	84.08	83.96	87.9	99.04	95.9	90.54	93.48	91.52	90.54	90.07	80.62	97.72
ILMN_1653429	760.28	886.48	646.24	963.55	720.67	387.76	427.43	1555.21	991.43	1303.28	1671.79	658.1	751.35	794.15	798.26	1224.77	705.21	613.79	924.05	987.47	507.17	806.84	923	1014.61	666.76	1386.05	657.86	1332.81	808.84	961.48	916.86	1458.63	889.19	625.68	1147.06	1080.29	355.93	553.99	594.22	780.15	1223.9	641.76	1338.76	1270.6	1052.37	660.4	949.03	966.88	412.47
ILMN_1653432	206.82	238.38	473.53	243.79	251.61	500.43	450.42	288.23	760.56	237.29	280.3	231.44	335.5	246.45	278.47	563.99	359.9	295.29	356.8	441.6	290.27	373.05	395.4	273.16	204.54	437.06	287.25	219.74	170.53	320.7	322	122.1	221.62	184.14	189.83	209.52	365.28	321.04	254.39	200.38	496.46	434.68	439.9	499.79	276.59	297.48	212.16	239.85	222.7
ILMN_1653434	111	109.4	108.28	111.76	101.06	99.12	100.44	110.32	93.69	114.72	114.49	93.46	120.92	108.58	120.23	98.29	112.72	114.15	113.72	113.55	117.68	101.35	107.22	93.39	111.44	108.32	103.5	118.79	97.74	101.18	110.38	115.56	120.37	90.78	86.59	97.59	97.24	112.6	121.31	89.24	105.34	106.61	98.01	107.89	95.98	111.12	84.95	105.6	103.27
ILMN_1653437	118.27	116.97	109.54	112.86	113	115.6	110.76	112.85	108.82	112.17	115.21	119.1	106.73	89.26	116.33	108.9	110.68	122.64	111.63	105.43	104.04	118	100.5	102.35	99.63	114.31	113.59	104.76	98.23	98.08	99.33	118.39	107.65	106.93	102.99	107.18	113.48	127.71	110.81	101.44	105.57	105.77	122.62	95.1	109.25	113.76	123.3	113.62	94.89
ILMN_1653438	533	782.97	291.84	559.85	513.76	417.21	390.97	283.3	813.42	1804.57	460.61	760.16	375.49	498.61	394.42	892.08	478.71	530.26	675.11	440.27	366.56	473.85	201.86	592.74	548.83	395.23	422.39	563.77	551.01	467.19	595.43	587.93	699.17	404.87	494.36	2470.25	410.36	592.83	399.19	405.01	399.74	490.37	450.89	412.63	592.69	791.94	565.08	341.42	1224.82
ILMN_1653443	210.99	121.69	127.24	139.45	147.62	133.31	132.4	125.8	134.86	130.05	132.56	132.02	132.83	122.67	124.7	144.05	113.72	125.91	194.32	136.12	126.18	129.67	133.35	114.96	127.15	154.72	114.62	159.5	121.66	159.3	132.91	132.72	111.02	141.41	173.31	125.15	136.23	175.71	111.64	149.27	116.42	129.19	172.31	175.46	103.05	115.03	147.62	116.68	111.56
ILMN_1653447	110.94	117.04	124.98	104.5	112.15	105.26	115.9	123.29	110.07	109.83	133.75	114.28	110.62	132.98	112.43	116.03	126.03	136.25	115.78	112.06	121.29	125.96	153.67	124.21	103.19	124.21	107.98	106.22	128.44	97.95	116.49	136.31	112.85	103.59	111.24	116.07	109.63	103.83	114.6	112.42	99.64	105.6	122.2	103.55	106.37	103.48	101.44	109.68	130.37
ILMN_1653453	115.99	101.98	117.8	121.23	112.1	102.48	115.79	113.31	106.55	123.46	84.67	114.44	99.76	106.79	122.21	109.53	107.71	123.92	101.23	96.05	115.97	114.28	108.17	128.27	107.87	110.73	112.08	104.95	116.72	89.81	113.54	133.5	97.83	89.6	104	86.42	114.08	124	131.92	110.99	109.29	108.15	102.44	121.54	117.15	108.78	104.37	108.99	95.33
ILMN_1653458	110.87	101.83	80.1	88.58	98.43	94.35	90.93	96.8	89.52	98.16	107.21	88.12	92.71	96.14	98.69	94.63	105.63	90.05	99.95	99.05	99.3	106.84	106.94	93	94.14	108.14	114.11	99.51	89.29	98.16	95.5	89.32	91.62	95.52	103.34	100.84	94.11	103.51	90.09	87.19	94.39	92.93	105.28	102.77	99.64	100.72	88.87	101.46	101.41
ILMN_1653459	108.61	114.48	107.22	111.73	101.95	106.08	99.81	113.05	105.22	98.54	101.05	108.31	112.06	104	106.28	102.88	113.22	123.72	103.21	94.16	94.68	102.95	98.6	95.79	85.46	101.03	113.55	81.21	105.69	103.86	100.29	114.63	99.28	95.35	94.08	95.31	112.03	99.65	88.35	98.68	95.9	92.02	103.89	92.3	116	89.16	83.54	106.54	107.07
ILMN_1653461	127.79	111.82	104.45	99.49	109.18	116.71	112.35	105.58	118.24	125.56	112.59	104.32	123.83	123.27	114.82	102.08	108.65	107.57	121.77	101.77	114.51	121.13	116.88	119.06	97.3	105.8	97.41	98.65	104.07	111.22	104.51	128.35	116.35	103.95	116.49	101.67	111.27	107.44	106.52	116.15	103.54	108.28	110.47	130.75	93.45	112.38	113.07	102.36	106.36
ILMN_1653463	109.53	111.75	110	94.81	116.44	109.9	94.07	88.05	105.59	103.45	103.63	101.7	109.19	103.88	105.98	106.21	104.92	112.73	111.55	109.83	98.57	96.26	133.27	92.14	101.72	100.13	85.33	107.71	106.18	112.31	99.8	108.04	91.73	101.29	96.71	100.55	102.31	98.77	102.29	97.21	103.3	97.86	100.45	101.6	94.25	108.37	89.83	103.98	95.49
ILMN_1653466	716.65	213.81	1151.33	730.11	593.11	392.8	1547.6	879.33	597.03	268.94	253.63	799.58	698.32	320.75	331.56	473.2	969.42	1037.36	210.56	1181.79	923.15	554.05	572.83	462.76	847.64	761.12	585.22	663.2	174.23	1302.27	598.97	742.78	1480.56	695.32	193.17	165.95	675.76	1141.67	872.1	1190.04	507.48	666.5	976.19	460.86	1291.84	280.59	898.71	466.47	367.9
ILMN_1653468	120.64	113.34	124.61	129.29	127.4	111.5	120.97	111.44	125.7	124.09	120.54	112.71	119.28	114.68	130.09	125.98	123.48	121.55	132.08	131.61	115.83	108.76	147.92	122.84	114.93	127.66	127.33	118.68	123.53	122.86	121.81	123.36	129.26	119.2	125.4	131.23	119.27	121.37	125.58	113.81	113.2	117.78	126.94	125.37	113.74	128.76	138.24	123.2	126.72
ILMN_1653469	2167.26	4339.63	5718.07	6377.52	7732.74	6992.56	8834.71	4897.19	3576.45	2843.44	6049.36	1810.13	6171.86	4976.07	3560.07	3107.09	5039.86	2093.11	8466.27	4000.1	8451.5	5286.87	2904.83	7595.85	2484.21	2452.26	6653.59	2761.97	7202.52	3921.61	7118.61	3734.92	3722.14	3969.21	7626.73	5579.32	2625.52	7644.12	6929.97	3238.6	8550.99	6314.8	3829.14	3607.47	6644.7	6109.95	4204.44	5227.07	2605.36
ILMN_1653470	113.38	97.45	128.04	107.94	114.74	112.05	120.29	108.57	125.51	104.98	104.3	119.16	117.26	131.44	117.35	126.32	111.75	118.03	109.86	112.45	105.06	120.25	103.74	103.2	109.25	108.93	120.91	100.65	120.13	121.98	111.8	109.14	125.78	109.25	113.58	120.12	118.88	122.26	110.39	109.47	121.35	100.61	119.06	115.95	108.19	116.8	106.88	122.39	105.08
ILMN_1653471	111.4	111.54	100.17	114.02	108.53	111.3	107.52	96.43	99.61	91.69	112.22	103.74	98.01	91.51	104.91	107.87	100.76	101.06	98.34	102.96	96.14	110.79	121.48	93.46	113.09	106.19	94.11	111.1	106.58	103.07	105.12	112.49	95.28	95.64	106.7	96.67	92.82	101.01	105.13	103.68	104.49	96.61	94.35	106.31	104.36	99.21	100.53	98.27	98.47
ILMN_1653480	180.09	171.42	142.46	184.1	227.47	220.71	126.22	141.12	152.32	135.52	172.44	172.52	155.87	165.28	237.73	147.92	152.73	161.61	175.35	136.64	147.7	172.52	174.57	208.14	142.29	100.94	196.52	157.8	149.97	149.92	169	165.4	129.62	162.59	166.02	187.94	136.52	176.3	157.2	178.33	199.03	137.05	152.33	204.74	146.65	160.53	161.73	149.29	228.22
ILMN_1653494	111.35	115.26	97.94	100.15	135.08	135.07	105.36	127.76	192.48	128.41	166.01	122.77	139.02	190.38	141.35	106.58	98.97	175.92	152.96	113.49	75.33	83.82	109.8	126.73	535.97	123.16	124.86	161.16	135.5	125.65	130.59	143.46	126.69	153.35	134.46	144.94	127.72	128.13	133.23	133.89	118.56	116.12	108.51	94.34	281.18	124.06	77.38	102.27	153.15
ILMN_1653496	107.8	142.2	112.76	123.5	1629.34	143.59	102.53	93.78	1172.3	97.27	133.87	91.41	91.61	373.17	2592.41	115.13	1409.82	91.88	3694.96	90.18	83.32	177.99	88.99	145.99	163.03	149.52	142.44	148.74	158.19	116.08	185.11	204.31	156.43	1592.58	3693.07	1902.25	123.59	133.02	193.96	152.98	127.87	951.47	46.81	58.94	61.5	974.69	115.43	36.43	62.82
ILMN_1653498	155.94	380.51	146.39	221.77	202.29	188.26	185.17	222.4	167.3	154.5	206.25	113.01	233.31	353.29	240.37	199.66	176.47	387.17	242.61	137.33	296.71	215.88	168.55	120.36	107.1	153.29	135.36	154.02	519.81	257.77	175.34	82.4	199.61	183.83	238.34	286.7	462.51	128.38	141.04	245.59	239.91	169.27	211.98	346.96	175.05	378.72	256.27	368.98	206.58
ILMN_1653500	149.05	141.7	109.55	138.01	116.54	114.59	84.48	125.51	103.4	113.84	155.57	132.87	110.19	149.05	102.41	134.04	118.78	164.28	110.51	95.69	120.15	112.17	125.04	114.48	224.16	107.24	100	143.75	112.28	123.01	108.38	95.71	104.77	130.35	121.21	111.83	115.37	106.29	106.73	131.17	106.92	115.39	188.7	147.27	104.56	127.87	108.35	117.54	98.73
ILMN_1653501	345.66	53	44.36	49.12	53.64	86.48	166.49	42.45	199.48	329.4	42.16	515.48	61.45	1024	277.66	421.76	210.89	157.56	106.82	109.98	360.06	39.42	46.23	127.55	144.41	74.85	107.78	134.36	71.84	78.69	101.52	68.28	149.56	121.47	128.67	100.87	136.98	102.87	212.84	91.99	119.82	116.34	620.99	896.62	238.23	92.84	140.94	76.8	94.71
ILMN_1653504	173.41	225.25	319.3	267.92	315.54	388.39	261.57	376.74	181.16	219.52	239.25	154.27	311.36	191.16	270.06	263.17	238.81	205.51	297.81	161.59	223.95	204.81	226.4	300.84	215.19	178.84	232.37	241.67	192.41	262.83	216.71	325.33	244.05	282.56	424.38	214.87	259.16	240.51	229.71	182.22	348.72	380.43	237.95	253.72	210.81	244.17	322.88	264.12	204.64
ILMN_1653506	97.03	96.93	93.53	103.82	104.12	112.74	92.56	92.78	83.51	104.96	102.03	94.27	97.45	90.69	100.58	86.57	96.01	91.02	89.13	105.79	95.72	89.02	99.09	91.04	82.7	110.81	98.33	95.05	88.42	95.17	100.61	103.51	86.35	93.15	100.8	92.85	88.98	101.78	95.45	91.26	86.75	91.01	91.83	90.81	109	96.33	86.74	99.82	87.55
ILMN_1653514	169.32	181.84	208.56	166.96	196.62	178.95	170.51	177.77	165.09	183.57	193.51	196.5	174.87	214.2	172.89	190.02	198.76	177.69	157.81	216.59	156.8	168.78	256.13	170.89	162.45	163.58	193.29	164.92	166.09	169.15	186.91	178.59	157.39	161.07	168.8	165.85	159.53	163.09	167.4	162.83	179.19	170.32	139.09	171.74	193.67	168.59	191.54	226.09	159.25
ILMN_1653524	120.82	124.93	147.33	126.08	117.08	116.28	122.51	127.08	118.09	117.36	147.24	122.49	129.06	108.39	95.84	137.42	120.42	125.19	125.76	121.22	105.54	126.15	129.65	130.78	121.92	127.04	100	139.06	123.98	137.38	131.75	116.96	132.08	131.65	120	129.11	104.4	121.9	102.98	135.92	126.3	125.04	128.9	124.89	129.22	102.77	128.3	133.78	104.59
ILMN_1653527	133.1	117.58	122.9	121.96	114.97	132.5	119.06	135.85	118.18	118.92	133.15	119.05	109.08	119.77	112.31	107.49	114.66	122.17	120.47	119.84	122.91	104.33	115.91	115.96	120.28	125.57	116.38	115.31	117.02	118.18	112.31	122.17	115.58	108.33	103.18	118.63	105.71	123.34	120.09	116.13	115.26	131.07	124.73	124.95	116.01	123.07	120.55	131.36	113.45
ILMN_1653529	194.15	193.61	397.24	362.95	268.11	321.77	367.59	254.31	280.23	227.69	266.04	198.64	243.42	305.03	231.23	391.96	276.73	262.22	189.43	296.08	389.62	320.57	149.77	184.41	271.8	282.2	277.03	199.22	370.2	284.2	239.53	298.91	195.85	340.06	261.47	224.33	378.89	368.62	330.68	278.19	357.68	256.13	220.67	225.6	305.33	279.89	250.96	185.37	319.81
ILMN_1653553	183.46	176.38	155.01	157.27	161.86	149.89	254.14	229.07	181.73	148.47	220.32	180.16	217.3	188.85	400.84	302.32	163.82	237.83	197.54	139.53	299.28	151.32	194.84	185.14	170.44	158.21	166.32	231.4	204.86	204.81	194.23	163.97	178.62	189.89	133.67	171.5	179.14	163.89	176.52	171.08	136.4	168.64	237.04	242.49	175.58	198.98	124.4	371.82	148.28
ILMN_1653562	101.83	84.3	96.9	97.82	94.7	112.86	90.19	108.7	108.35	89.38	102.77	88.98	93.78	91.17	97.05	92.43	108.66	97.36	96.09	91.67	107.31	86.84	110.45	79.49	90.55	87.47	90.67	92.83	91.54	102.21	101.5	116.23	116.41	91.93	86.55	94.34	88.78	111.36	98.57	93.28	93.56	106.11	91.2	90.78	95.32	100.29	105.35	86.81	87.18
ILMN_1653566	94.55	105.2	90.78	104.04	90.02	89.81	93.51	102.97	102.26	84.23	105.56	101.22	96.6	106.36	109.85	96.05	114.67	96.07	97.99	117.72	107.28	114.13	113.92	102.65	96.06	103.45	87.8	114.72	96.6	100.4	105.8	87.36	91.69	96.41	106.9	96.2	103.37	81.45	98.88	76.7	110.58	85.76	91.39	98.21	97.33	106.58	91.93	104.47	87.4
ILMN_1653567	126.47	108.31	101.87	110.05	118.5	105.5	104.44	115.55	119.08	108.91	107.05	114.49	119.35	134.48	104.84	116.02	111.6	122.36	123.9	136.19	115.02	118.06	121.97	127.01	108	111.58	118.96	103.83	106.71	113.46	102.54	114.22	97.58	109.38	108.15	119.52	109.47	120.36	132.72	117.76	122.27	93.28	101.84	114.56	117.64	114.3	98.26	100.7	106.83
ILMN_1653572	111.75	103.77	107.68	105.59	100.76	124.29	98.3	98.82	123.32	96.59	104.76	126.21	105.99	115.43	87.28	89.25	101.09	117	92.1	109.85	104.77	115.1	120.63	101.5	98.83	98.27	100.09	105.75	86.45	103.18	98.52	103.12	98.47	94.9	94.98	97.38	94.39	95.77	109.85	94.62	94.39	97.37	106.41	99.75	106.31	108.6	111.31	110	101.7
ILMN_1653573	111.09	121.64	113.94	118.03	121.85	117.36	116.46	127.25	109.29	104.97	103.12	99.61	93.67	107.21	111.59	110.6	124.63	115.8	105.66	102.24	114.41	115.04	122.29	111.95	104.49	111.68	125.21	116.42	117.49	117.86	129.43	112.33	100.4	105.66	99.23	121.26	108.36	105.7	110.45	103.26	113.6	102.36	106.75	117.41	102.28	114.38	122.13	118.89	109.98
ILMN_1653575	144.35	141.17	140.09	136.67	131.59	159.63	136.99	176.32	136.01	110.48	132.6	129.18	139.7	143.97	133.33	138.77	137.65	163.85	128.95	167.26	141.7	132.09	213.08	145.61	119.92	139.52	137.68	135.7	121.91	136.38	138.84	127.49	128.05	131.44	123.63	128.76	133.69	119.23	132.44	126.8	118.29	132.23	120.43	127.92	123.7	132.98	119.89	122.58	131.2
ILMN_1653577	115.08	110.54	102.74	111.79	125.31	125.4	93.42	113.73	103.92	93.56	101.34	123.33	108.53	115.45	124.7	110.77	128.38	126.28	100.76	102.84	127.38	96.64	113.86	110.39	90.41	98.45	117.02	120.04	119.79	113.14	119.31	112.47	106.17	114.06	99.49	104.54	116.83	115.26	110.06	89.22	107.2	108.35	107.85	104.31	171	108.99	110.49	109.46	109.24
ILMN_1653578	105.97	99.08	104.78	99.3	96.29	101.02	94.34	111.85	101.15	97.85	108.69	118.01	104.89	105.9	100.69	101.26	102.55	109.6	101.4	111.06	98.04	103.8	101.55	111.26	93.63	98.59	93.49	91.5	105.82	99.61	107.94	107.65	96.99	90.46	101.84	103.29	108.32	95.96	95.87	99.04	99.27	87.75	96.26	92.91	99.31	86.87	96.45	94.51	99.78
ILMN_1653579	100.5	87.59	120.73	111.67	86.19	95.95	1068.52	80.73	85.15	85.9	88.21	77.23	190.1	114.1	87.5	78.9	97.24	92.79	106.3	140.27	207.75	100.28	189.55	167.02	163.15	167.39	142.62	211.14	344.63	196.55	176.44	194.59	219.24	166.07	194.3	167.3	170.93	207.15	186.66	185.55	231.97	165.87	200.53	201.27	184.68	201.3	229.26	204.26	195.4
ILMN_1653583	102.94	92.29	96.96	113.18	111.57	88.84	102.4	95.41	103.2	86.04	96.96	103.62	90.59	80.73	95.71	90.73	81.31	97.33	96.82	120.69	98.55	94.75	100.98	99.04	72.35	113.38	97.32	92.14	94.28	94.14	88.67	108.41	95.79	89.14	102.93	94.86	92.64	89.55	95.58	104.61	94.82	79.84	100.99	96.26	102.09	91.06	87.15	102.24	96.31
ILMN_1653591	108	108.09	98.02	112.4	95.86	102.92	115.79	111.98	113.8	95.63	120.99	105.24	105.24	117.1	103.48	116.8	117.9	108.15	108.31	122.45	100.5	106.93	97.57	117.38	105.87	100.3	103.69	123.57	121.55	96.41	112.07	101.14	106.62	106.9	107.53	101.18	94.14	108.11	113.45	103.95	113.67	94.06	98.24	116.14	119.85	102.38	98.76	108.13	118.64
ILMN_1653599	3091.87	2236.28	5706.31	3574.65	2569.18	2626.39	2299.21	7608.72	3152.32	2315.79	6895.85	3284.46	3272.08	4155.77	2917.99	8144.77	4174.72	2636.31	4837.24	5644.59	1898.07	3058.96	3960.08	4629	2901.26	7427.69	2161.19	4640.62	4132.84	2489.41	3115.38	8471.26	4488.44	1874.78	2703.08	3498.38	3370.56	5245.47	5496.14	2985.01	2944.87	3065.85	2755.96	2873.87	7239.63	3398.89	4599.01	3779.76	5170.43
ILMN_1653601	129.1	116.8	136.43	142.31	142.09	126.88	149.38	138.52	135.12	141.86	152.12	134.35	116.9	137.4	141.78	121.86	132.35	134.24	109.64	133.02	131.12	110.66	117.87	119.82	141.92	135.25	117.79	129.36	139.03	122.31	122.16	117.1	126.9	148.28	131.05	204.82	126.93	143.89	120.12	130.94	145.25	120.67	146.31	128.79	114.41	130.48	120.04	119.64	116.32
ILMN_1653603	131.08	131.72	135.66	135.49	132.03	127.14	124	134.52	148.6	135.92	149.27	132.55	164.53	131.28	128.19	130.22	139.23	155.44	129.74	126.47	134.94	144.61	133.53	123.62	146.11	139.78	136.11	128.81	113.84	139.35	131.42	143.51	125.43	137.62	133.34	158.6	144.79	137.67	144.57	134.2	135.76	128.04	126.57	126.49	136.28	136.73	126.89	125.62	125.82
ILMN_1653607	111.51	113.39	116.66	97.7	109.99	123.35	105.23	122.37	112.2	106.8	106.08	93.68	111.64	109.1	104.3	97.12	121.38	124.81	125.36	120.36	107.68	105.31	121.65	99.7	116.57	112.07	111.13	104.82	101.86	110.29	108.11	98.33	110.33	107.08	98.41	119.38	102.11	107.45	117.6	107.07	110.27	105.25	104.52	113.51	110.3	111.42	119.5	112.65	103.84
ILMN_1653612	201.97	192.23	255.84	235.85	245.22	173.72	383.75	261.42	133.08	328.9	202.01	190.46	277.61	341.81	200.67	237.71	226.13	301.83	204.62	386.9	340.17	297.95	211.43	214.43	196.02	251.64	203.55	197.55	245.75	196.69	118.65	194.42	193.39	210.33	190.74	381.66	436.75	380.57	221.56	192.98	226.35	196.05	173.83	167.66	379.28	214.5	321.92	316.94	235.2
ILMN_1653613	334.17	409.86	208.99	318.84	264.06	198.19	238.15	290.03	347.61	301.66	341.38	339.7	268.79	255.17	241.57	357.03	226.31	307.88	284.92	157.13	263.44	272.38	231.29	275.48	314.85	374.94	345.33	240.88	325.6	278.63	248.4	383.63	204.23	210.65	237.84	223.75	315.43	354.59	376.23	197.79	194.39	207.77	331.58	281.53	331.95	252.03	222.44	186.57	324.99
ILMN_1653615	97.55	134.49	102.76	103.41	110.28	116.97	123.91	100.06	105.92	97.96	119.32	121.9	116.07	108.89	96.39	109.56	103.2	110.46	123.03	116.58	108.3	110.61	127.03	129.08	99.26	108.65	100.88	98.4	100.81	104.58	105.92	99.32	102.89	99.81	104.71	103.05	105.26	102.92	111.87	103.4	107.38	105.21	100.99	95.38	117.54	107.31	99.54	118.78	108.37
ILMN_1653618	701.64	773.77	523.87	568.6	431.6	690.01	396.13	388.36	525.36	593.39	558.98	637.49	372.59	487.61	303.59	710.2	417.01	545.1	520.51	345.37	414.12	621.22	292.11	381.89	612.25	679.16	265.77	603.58	388.04	618.24	673.11	649.68	526.99	648.86	500.84	799.51	470.92	628.03	346.72	532.8	745.56	393.79	649.87	698.06	696.21	431.59	338.91	399.03	356.59
ILMN_1653622	140.71	130.21	131.27	139.16	131.92	134.96	131.49	149.75	138.79	136.95	138.67	152.03	126.89	124.16	136.53	131.49	137.27	125.42	131.71	132.62	134.67	120.56	132.73	153.86	134.99	129.6	172.37	140.08	138.55	130.53	126.72	137.92	133.01	128.01	125.39	122.91	141.43	129.37	138.66	131.34	136.42	128.25	132.28	138.26	140.31	127.2	134.96	141.49	125.4
ILMN_1653628	111.91	87.45	87.3	91.13	98.58	87.02	100.17	89.41	99.98	91.65	98.26	89.87	109.99	98.2	84.05	97.4	91.33	110.88	94.16	100.62	99.51	105.34	109.49	90.15	86.55	86.65	102.82	80.56	80.55	100.59	95.13	96.17	94.58	97.98	97.27	91.67	91.97	83.43	91.92	85.45	104.69	93.05	90.47	110.99	95.8	103.52	82.82	95.46	93.71
ILMN_1653636	107.9	102.24	102.24	89.14	96.26	92.22	101.62	99.21	95.74	90.73	104.36	107.62	117.34	105.35	99.76	93.13	106.1	100.13	104.44	103.18	98.48	118.42	101.72	93.66	104.29	88.11	96.47	104.74	100.53	111.33	94.33	103.83	96.81	94.14	93.47	113.39	85.1	94.65	113.32	106.21	101.14	108.81	99.22	91.71	96.89	93.42	88.66	96.81	104.78
ILMN_1653646	165.95	145.71	119.08	154.02	126.49	159.06	127.61	123.72	156.37	117.23	128.75	140.03	91.45	116.45	133.36	108.77	97.28	107.89	157.76	81.56	131.6	107.15	96.53	131.23	139.43	117.25	86.38	133.9	116.72	106.18	146.63	153.86	123.26	152.8	163.22	105.65	107.27	141.98	104.18	124.46	107.01	101.2	112.02	96.11	128.07	114.83	109.65	109.34	115.5
ILMN_1653648	100.9	99.16	100.2	103.25	90.83	89.14	114.8	99.19	101.09	106.77	101.75	98.77	92.1	82.74	85.41	86.45	78.27	96.71	98.63	98.74	112.71	80.77	104.88	91.28	101.65	104.92	98.96	93.96	89.8	97.97	85.65	93.57	83.85	89.37	100.93	90.38	87.52	85.65	86.49	88.61	98.72	93.79	105.11	86.79	88.57	95.42	85.4	79.23	95.43
ILMN_1653650	122.67	113.3	122.51	118.44	120.56	124.84	111.69	129.25	105.33	123.65	124.87	117.78	122.5	130.79	119.72	122.56	124.04	124.4	125.1	119.19	121.84	138.86	117.67	113.86	125.17	115.88	126.27	120.4	115.2	120.58	124.04	121.77	110.94	105.11	129.13	113.72	112.83	130.39	113.65	106.55	120.15	118.95	109.44	115.26	122.31	107.88	127.87	144.77	107.39
ILMN_1653652	83.08	135.09	104.36	124.24	84.72	125.8	167.79	92	78.35	84.93	111.62	95.73	150.85	125.16	123.99	106.06	96.18	143.28	111.12	101.38	91.51	70.82	113.32	100.75	83.44	106.99	122.13	105.67	247.49	155.62	106.34	97.09	126.68	127.81	113.88	105.57	98	109.34	93.06	115.23	115.63	122.3	126.18	122.06	91.04	136.34	103.39	85.76	111.3
ILMN_1653660	109.21	94.22	94.31	110.77	101	94.28	106.42	122.07	103.43	112.91	108.58	106.82	114.09	103.8	114.2	103.03	112.52	102.67	127.37	96.4	100.47	102.82	102.88	133.33	97.88	91.99	90.43	104.78	105.38	106.92	102.33	115.88	97.29	113.09	115.91	108.71	105.21	94.58	121.43	94.3	112.07	96.39	102.62	100.52	116.55	114.73	88.59	107.04	114.55
ILMN_1653665	115.35	104.38	98.21	102.74	109.36	109.92	101.8	113.46	118.83	89.1	97.63	108.49	99.53	109.49	106.54	109.3	112.26	101.31	113.32	118.74	94.85	122.77	112.45	98	99.04	104.92	90.38	108.89	113.25	92.25	101.58	92.53	98.59	99.3	105.4	113.8	90.29	100.73	103.9	104.99	96.57	119.09	104.23	106.42	102.6	95.19	111.14	100.42	95.79
ILMN_1653666	101.46	102.06	85.99	105.5	101.05	123.78	94.93	104.07	103.31	88.57	95.8	113.93	105.3	97.33	98.79	86.76	96.12	108.32	95.93	95.37	91.34	92.19	90.89	93.5	107.46	84.06	104.58	92.95	100.64	91.43	101.17	92.43	94.45	104.34	108.13	108.97	95.17	91.81	95.15	102.06	95.22	96.3	99.53	102.45	97	92.51	83.88	103.65	99.54
ILMN_1653667	121	114.93	124.33	109.98	107.77	115.21	128.7	116.57	127.19	144.14	141.66	135.61	115.56	125.59	130.98	155.57	158.87	144.86	116.16	146.86	125.35	130.04	148.57	121.23	115.1	124.66	129.59	108.85	121.59	121.88	119.63	115.17	122.55	108.25	117.98	122.18	132.34	113.57	123.62	116.67	118.48	122.62	122.69	124.94	120.53	119.97	119.39	114.43	125.65
ILMN_1653670	102.41	116.98	131.5	123.81	104.11	108.13	84.78	131.29	141.87	105.57	122.95	149.89	91.08	151.97	104	96.45	112.61	112.13	130.38	123.2	104.54	93.85	98.83	107.64	107.11	75.05	123.68	128.1	108.09	89.09	99.75	90.32	128.49	122.96	105.97	93.41	104.92	131.27	113.76	113.49	120.43	127.9	96.47	125.23	101.68	95.13	95.61	110.98	126.92
ILMN_1653678	101.83	102.54	110.42	115.28	87.58	101.87	102.05	129.81	88.01	107.31	97.12	104.66	87.95	85.71	106.06	102.58	96.31	112.27	105.5	129.24	98.39	115.22	104.22	96.55	91.65	105.33	80.24	89.45	91.43	113.87	120.24	99.77	112.07	97.03	102.37	116.89	99	111.64	81.19	112.75	104.91	104.15	91.45	94.4	91.2	89.58	114.37	100.21	117.49
ILMN_1653687	125.64	115.8	143.12	115.05	122.84	115.9	130.93	120.95	139.49	109.44	114.87	117.73	120.33	112.73	131.81	123.37	119.04	124.24	128.4	106.2	125.25	120.5	141.77	122.22	131.88	114.37	134.51	112.34	111.44	115.25	119.86	164.78	118.07	115.63	124.06	114.61	116.49	112.62	109.04	114.91	111.44	112.57	124.45	126.54	127.03	107.19	142.1	124.48	128.38
ILMN_1653704	114.46	114.24	111.86	123.98	113.59	115.65	121.17	120.53	121.12	109.51	109.81	121.5	125.35	121.5	109.21	114.57	104.21	118.34	118.07	126.87	115.82	123.19	105.63	125.67	106.75	104.15	106.63	118.15	127.92	101.73	107.49	118.39	102.13	109.14	117.11	115.75	110.67	105.28	114.83	113.35	119.99	92.7	110.26	124.45	117.1	113.92	108.31	104	121.33
ILMN_1653708	467.09	957.86	585.84	1013.9	766.6	853.98	1088.3	680.2	688.52	767.32	677.88	489.44	507.34	1065.13	729.7	648.62	862.37	600.12	573.93	724.18	1004.56	1510.66	365.45	753.1	1466.61	1016	904.49	630.2	1396.66	729.55	967.65	668.46	880.41	618.86	601.08	978.25	1071.83	658.48	1211.83	1331.68	781.46	514.05	642.96	713.41	1002.99	846.91	495.05	644.76	908.19
ILMN_1653709	516.17	764.16	510.45	602.45	821.09	483.23	564.6	664.38	1094.9	595.98	789.3	594.86	588.15	336.28	794.89	471.04	512.95	481.5	760.21	290.9	422.73	448.64	476.91	409.4	492.15	574.06	531.16	663.98	589.75	723.92	711.07	564.36	706.08	637.11	855.77	537.75	517.77	900.96	364.29	416.59	1270.75	483.05	698.6	660.9	1179.95	559.53	664.31	577.43	373.51
ILMN_1653711	113.76	100.09	116.86	128.53	103.49	106.24	490.67	99.9	93.7	110.7	86.88	120.26	94.39	103.96	100.69	91.67	102.27	103.98	94.56	113.35	694.05	104.42	93.57	68.62	78.41	120.44	90.68	100.96	218.68	153.96	96.74	60.65	174.07	231.49	59.52	98.19	161.81	84.32	86.73	106.3	115.73	78.33	88.86	148.43	48.81	135.72	68.36	137.9	71.49
ILMN_1653712	140.85	123.69	106.7	153.04	122.33	106.73	200.53	231.65	121.02	140.92	213.08	157.21	89.8	151.78	130.49	101.83	138.4	151.62	100.24	133.06	264.06	151.14	128.88	140.06	389.76	136.11	113.2	138.89	135.27	114.8	120.58	136.66	158.87	253.13	120.49	129.76	167.42	175.91	138.97	127.28	132.73	122.92	94.45	139.2	238.29	115.28	112.87	147.28	129.3
ILMN_1653716	116.84	113.46	108.25	97.87	100.78	90.18	93.52	99.83	106.82	84.85	108.48	104.54	97.51	97.07	108.65	110.3	126.41	100.91	100.88	105.73	90	107.01	99.93	108.84	93.78	108.24	97.13	103.88	91.44	104.36	105.37	108.21	116.49	98.34	96.51	103.92	103.32	112	91.35	108.7	104.04	90.05	108.52	107.36	111.93	101.13	91.85	95.7	94.74
ILMN_1653718	1085.01	1189.86	603.55	831.39	558.97	1770.06	537.97	618.63	1213.95	834.38	750.8	1098.21	825.45	1194.77	696.82	838.97	773.66	1035.52	802.62	612.24	533.56	728.34	705.3	619.89	790.11	799.46	841.43	839.81	777.23	856.71	1133.05	467.14	777.9	808.13	1059.45	535.62	606.07	726.25	1062.26	930.34	592.64	1696.97	369.19	436.73	535.77	921.92	636.7	718.49	1139.85
ILMN_1653719	134.34	129.74	98.79	134.89	139.17	139.34	166.84	128.63	117.46	150.88	123.58	147.61	161.48	146.51	175.41	125.34	207.46	137.37	154.67	86.26	202.31	124.45	132.96	105.3	136.48	173.62	110.49	124.29	120.29	133.76	140.9	150.39	197.44	144.22	132.72	93.33	146.69	134.57	134.88	134.53	139.06	117.99	109.37	107.25	102.38	111.19	135.18	121.34	117.47
ILMN_1653724	109.99	112.63	111.22	117.3	127.77	118.81	113.77	117.25	127.17	124.51	123.62	119.74	102.88	120.06	113.14	100.18	101.98	107.5	121.18	115.93	117.52	119.42	141.61	111.17	117.68	112.92	120.05	117.84	101.84	112.83	115.43	109.2	111.66	112.91	112.99	105.77	108.93	106.57	124.72	110.95	114.18	113.76	104.61	98.11	115.26	105.05	121.31	118.79	117.04
ILMN_1653728	109.8	96.89	101.78	94.76	92.97	91.69	86.22	99.74	105.29	92.85	95.96	106.06	89.29	85.84	85.74	87.21	95.46	86.34	107.29	86.39	94.92	98.35	80.91	115.17	99.58	96.37	91.57	104.82	100.77	83.56	99.46	87.1	85.65	107.66	100.44	83.91	96.98	96.02	97.1	93.44	99.34	89.82	85.43	89.77	94.53	99.11	92.25	92.03	93.92
ILMN_1653730	234.28	134.52	489.63	137.36	128.94	130.67	147.26	182.28	142.93	143.51	209.5	283.63	161.57	119.95	157.61	110.46	133.61	165.87	121.87	512.02	131.45	121.08	139.89	442.81	275.75	150.23	216.26	111.66	140.23	269.4	127.27	291.36	408.9	131.16	118.03	161.82	122.14	209.13	174.1	98.87	193.2	107.47	202.69	124.87	487.45	123.49	192.64	144.51	288.09
ILMN_1653738	134.01	127.81	125.42	132.86	107.12	126.02	122.06	131.65	109.86	114.82	118.59	138.73	131.99	115.77	118.9	124.04	114.09	120.49	125.38	132.25	132.06	136.67	167.27	129.29	112.94	135.79	115.89	128.02	105.38	133.99	144.92	129.47	127.25	138.96	133.21	121.89	114.44	141.63	106.8	135.41	114.02	109.97	116.15	136.39	112.91	110.8	117.74	111.38	127.26
ILMN_1653742	130.69	108.84	117.78	106.22	104.24	108.28	106.25	114.89	122.64	107.35	113.49	123.3	107.72	105.69	113.72	120.96	110.12	109.24	120.81	118.41	108.55	100.17	117.57	90.62	112.95	113.93	102.7	105.24	108.59	106.16	110.61	111.21	101.87	115.06	108.11	106.6	105.17	104.93	108.63	106.33	108.23	101.63	99.34	103.03	119.47	110.43	111.3	121.93	107.92
ILMN_1653744	97.7	114.27	98.11	100.53	134.5	98.88	104.94	120.07	116.54	104.56	119.08	121.39	113.71	95.9	115.73	103.41	101.98	97.68	105.44	145.11	101.62	97.99	100.6	106.98	96.44	98.23	92.84	119.09	88.4	101.54	114.11	129.14	116.44	96.85	101.37	95.56	97.32	115.69	131	91.23	109.73	111.95	90.23	114.11	103.01	114.28	105.57	106.31	102.03
ILMN_1653745	107.7	102.41	110.77	97.94	101.79	112.21	153.57	114.8	107.44	107.67	113.63	110.92	108.17	112.91	104.46	110.86	113.68	110.5	105.17	107.69	164.53	92.21	109.3	100.53	96.57	116.3	98.86	108.14	89.17	99.04	106.22	102.97	109.11	103.78	105.79	111.28	91.09	107.78	116.59	89.67	108.01	93.06	101.34	98.65	102.61	95.88	104.31	106.61	117.73
ILMN_1653748	119.44	104.94	102.23	104.87	102.99	103.53	104.18	112.61	106.01	102.54	89.98	99.94	118.44	103.73	113.28	119.33	95.58	108.71	113.31	114.33	119.81	106.44	113.14	96.81	100.6	100.34	120.69	98.09	102.32	100.12	106.52	115.34	98.5	100.14	106.62	94.66	103.53	96.73	101.33	101.59	91.95	103.56	108.92	118.83	96.48	108.59	96.71	103.42	104.77
ILMN_1653750	99.79	92.72	95.25	102.8	100.07	88.02	99.35	86.77	112.49	103.86	95.11	98.77	96.02	104.42	88.08	103.79	80.96	105.05	100.18	96.15	99.4	94.66	82.45	87.61	96.09	101.22	91.71	98.11	86.03	87.61	80.55	88.24	102.4	93.97	111.02	99.38	93.36	98.87	95.39	102.94	80.47	86.37	92.83	89.4	103.07	97.34	84.8	87.23	96.62
ILMN_1653760	121.65	115.75	105.26	99.7	116.86	108.39	110.47	124.11	114.8	111.02	111.1	119.12	106.16	103.8	100.96	117.74	95.52	105.98	107.5	109.11	122.85	93.14	115.12	123.62	105.22	104.14	99.5	104.85	119.64	98.01	107.39	110.99	94.46	99.04	101.75	111.19	112.73	102.53	104.7	103.92	109.94	105.77	100.37	111.03	102.06	111.49	128.3	108.22	103.75
ILMN_1653761	102.16	100.51	222.3	112.37	128.82	115.11	122.14	105.36	174.39	140.96	107.02	89.74	116.31	103.62	117.92	114.11	129.53	87.66	119.23	164.61	120.18	125.24	136.49	113.1	95.61	119.45	82.89	93.2	79.05	135.72	119.19	118.42	129.91	84.66	130.49	109.85	114.96	108.85	126.25	93.26	135.51	135.84	109.45	106	110.38	108.25	101.09	109.28	119.66
ILMN_1653762	98.2	95.07	102.9	89.53	99.17	100.78	85.54	99.56	94.51	107.56	109.32	98.86	93.89	96.65	73.63	80.58	92.67	79.35	109.93	84.97	105.55	81.54	88.82	101.19	86.54	103.49	88.31	95.03	92.95	84.81	98.48	91.21	80.84	84	86.7	85.83	90.5	102.35	95.42	88.1	94.17	80.36	90.69	90.55	88.21	94.56	89.38	101.58	89.45
ILMN_1653766	116.25	103.57	89.37	91.25	98.49	108.95	108.31	91.48	115.04	102.37	88.35	110.19	104.71	119.12	107.59	87.88	93.76	113.45	113.35	110.57	86.92	114.74	92.87	89.85	111.56	128.09	103.27	98.09	107.82	91.57	96.69	96.69	105.5	99.49	93.61	86.7	103.63	126.31	104.37	97.26	103.64	105.56	119.21	93.31	95.13	97.81	107.22	105.76	137.08
ILMN_1653768	102.35	106.9	86.11	113.02	110.91	98.54	97.03	94.99	104.1	99.37	104.01	74.53	100.44	88.52	92.19	108.93	107.19	105.06	105.45	100.17	100.95	103.03	110.24	88.15	109.84	95.07	90.26	98.22	98.19	105.55	87.27	97.11	98.72	93.55	78.44	108.65	96.94	105.94	94.31	105.3	94.58	94.04	89.87	100.91	88.33	96.36	99.71	82.8	90.09
ILMN_1653771	103.77	93.08	111.94	135.68	113.52	99.16	106.41	111.92	105.03	104.57	111.98	107.94	100.15	119.97	113.79	101.02	98.83	115.77	112.71	113.57	123.31	111.84	117.12	129.65	97.6	117.17	112.76	104.13	125.71	116.44	97.27	100.93	110.67	96.21	103.48	108.35	103.25	99.17	101.01	100.55	100.35	105.7	108.59	117.81	115.97	112.89	99.56	106.24	103.18
ILMN_1653783	116.61	99.99	110.99	108.82	107.9	113.28	119.76	108.72	91.33	121.14	106.7	117.34	91.83	116.25	103.19	97.65	104.46	106.45	98.2	105.53	102.14	104.31	109.09	105.35	96.91	101.96	103.17	103.73	99.08	111.52	107.38	104.82	91.52	112.84	99.89	100.7	107.56	107.79	99.96	93.29	103.77	106.33	111.19	97.23	112.91	105.54	103.83	96.85	111.3
ILMN_1653786	102.22	99.56	103.45	115.02	108.27	98.47	97.9	116.16	117.82	103.93	121.57	106.5	94.52	106.65	96.58	115.98	118.3	101.29	100.16	108.48	106.58	96.56	102.11	92.45	97.14	114.86	120.47	94.21	106.47	101.16	97.64	93.86	115.78	110.3	96.93	108.68	109.63	100.53	110.72	94.46	121.53	96.6	101.62	96.28	105.01	111.74	102.01	95.01	95.11
ILMN_1653787	126.42	126.37	129.64	111.07	116.77	109.89	114.02	127.17	121.18	125.09	114.41	106.96	121.83	111.63	114.5	112.67	120.82	101.89	118.27	123.97	106.18	99.93	104.11	112.73	122.63	118.91	115.52	116.5	113.46	117.15	114.87	103.66	111.11	108.07	106.21	98.22	107.6	105.13	107.4	102.23	107.79	111.06	117.28	110.47	102.58	100.09	117.91	118.04	124.33
ILMN_1653788	105.74	80.42	96.04	95.59	94.9	82.89	89.12	92.3	107	106.43	94.84	102.68	100.3	123.89	102.84	108.52	106.94	112.01	101.86	91.51	92.39	114.59	99.91	96.47	97.94	110.26	92	107.88	92.97	102.4	127.53	103.6	99.21	97.34	107.48	90.38	117.87	109.87	102.72	87.58	82.19	102.13	95.59	91.91	92.98	107.96	111.19	98.94	101.3
ILMN_1653793	396.16	241.93	156.75	372.06	464.26	154.11	134.47	156.76	532.81	148.24	163.94	282.37	190.47	198.33	479.64	172.57	173.94	287.01	618.3	105.17	153.69	202.53	99.65	423.21	169.81	125.14	124.04	337.56	95.16	209.32	312.39	226.17	217.74	189.29	388.36	195.5	116.12	576.91	240.99	275.51	126.02	262.05	317.31	301.88	316.62	257.75	97.22	116.43	139.17
ILMN_1653794	868.93	1448.91	1988.62	1959.61	2954.14	1232.18	4275.58	2469.38	620.66	1052.78	3181.81	975.45	4234.06	1137.47	3353.83	2301.47	2518.64	1383.92	4140.29	2431.49	4292.73	1332.07	4557.99	1920.79	371.9	1293.95	1633.48	3866.99	818.67	592.24	2959.37	2200.53	1362.14	900.82	4963.52	908.75	1962.57	1294.21	1983.66	1513.5	5112.08	3575.71	1446.07	1865.63	2934.83	3142.98	3242.23	5419.1	126.58
ILMN_1653797	1744.88	2337.81	1759.83	1268.23	2737.06	4405.54	1206.45	1465.89	3033.3	3147.03	1603.19	1600.25	1402.64	4239.12	1343.12	1957.47	2317.04	2417.29	2284.73	1769.34	1137.94	3592.06	734.39	2692.9	2117.96	2216.35	1587.62	1738.93	2311.34	2174.09	999.47	1965.97	1640.14	2681.35	1526.17	5006.25	2735.75	4846.72	1695.69	2256.39	2540.97	1456.83	3926.87	3229.55	2369.8	1424.77	759.18	1001.46	1674.56
ILMN_1653799	109	122.84	124.15	117.96	107.7	119.95	113.13	112.28	98.12	116.92	107.63	103.12	101.37	106.51	113.31	116.01	100.25	114.52	101.54	119.78	112.66	123.88	114.92	115.38	101.73	114.45	108.94	103.11	99.18	108.61	99.72	107.82	98.06	98.86	102.22	102.41	103.71	104.54	102.03	107.81	102.44	100.98	106.66	118.58	116.22	111.88	102.51	111.63	94.42
ILMN_1653801	140.66	142.21	126.36	132.76	135.07	135.53	133.45	160.74	143.66	139.41	143.93	139.32	153.01	149.97	148.82	134.39	160.2	138.56	150.47	162.33	135.51	128.19	157.31	159.98	142.43	146.4	161.13	116.71	137.05	129.84	139.37	171.23	140.83	131.75	133.04	135.07	139.59	142.9	128.57	136.23	148.62	152.59	141.25	140.86	133.78	152.33	177.41	150.66	142.99
ILMN_1653807	111.44	110.09	104.55	107.08	97.93	96.46	101.48	97.62	101.33	108.03	96.37	106.31	111.95	107.87	100.21	107.59	86.79	104.65	108.56	102.37	101.27	106.09	118.2	93.3	95.72	100.83	112.77	105.1	95.47	90.53	96.78	97.8	108.63	117.41	97.65	98.6	97.43	103.74	114.77	92.53	100.03	107.96	105.71	105.28	101.9	101.56	108.95	99.4	122.03
ILMN_1653814	134.22	140.27	127.33	130.26	119.32	139.42	135.37	114.8	126.28	134.78	122.86	132.06	131.46	134.79	128.87	127.46	109.89	109.62	122.83	134.39	126.4	128.6	137	121.32	110.28	122.01	128.33	114.95	115.3	113.65	111.02	123.44	111.71	110.5	114.45	116.4	118.01	113.33	120.87	116.5	117.41	111.1	119.13	126.25	126.07	123.89	138.16	116.48	127.82
ILMN_1653821	91.83	109.72	191.52	103.78	110.22	97.7	88.5	99.84	95.1	130.12	118.84	99.01	149.73	96.65	91.94	97.35	93.54	108.93	134.13	130.73	90.39	89.9	110.68	128.52	99.36	114.58	97.23	81.94	104.83	105.76	101.96	123.74	110.97	103.78	138.26	170.64	109.13	99.96	93.14	98.9	100.36	127.28	89.62	88.11	98.74	86.75	94.35	97.66	89.24
ILMN_1653822	293.06	208.14	128.48	230.3	157.27	116.29	125.2	161.6	240.67	134.04	270.8	252.84	166.73	206.62	154.77	278.6	222.46	237.54	226.78	113.9	137.99	169.1	211.52	244.4	216.65	159.04	145.98	173.22	160.56	275.34	199.15	150.09	189.87	219.65	258.03	203.18	143.21	250.44	109.39	169.07	219.04	150	259.17	257.86	165.12	219.31	254.28	288.26	137.18
ILMN_1653824	104.16	105.32	103.32	100.94	95.72	105.41	204.89	115.72	99.68	108.17	119.53	111.27	106.72	107.02	107.25	102.95	102.05	112.64	104.23	95.85	221.29	102.77	105.58	100.75	101.49	113.58	88.27	82.69	107.35	100.51	98.28	120.1	116.96	115.81	108.31	81.18	132.06	115.42	109.21	134.95	124.63	121.46	107.12	87.21	109.48	91.3	169.58	72.74	105.32
ILMN_1653826	115.84	104.61	91.06	95.47	98.9	95.98	113.05	99.09	100.28	98.88	99.65	106.3	89.26	91.38	95.35	92.74	85.15	103.23	90.04	88.15	93.66	94.65	98.85	94.99	92.91	96.02	106.45	95.89	89.67	91.52	92.61	104.41	80.66	87.28	89.97	73.53	99.7	90.4	87.61	94.36	82.91	93.8	89.83	96.83	90.78	94.31	92.25	75.9	94.45
ILMN_1653828	224.23	522.46	604.8	610.8	443.86	1476.32	559.87	508.46	395.68	585.01	503.12	228.97	529.02	741.37	296.33	480.99	640.33	700.76	484.96	837.79	372.7	638.34	545.99	356.67	488.73	916.84	845.42	392.15	733.46	541.69	654.87	308.65	427.09	359.32	283.95	988.58	1015.91	467.48	886.88	435.69	572.08	347.69	374.28	386.93	185.36	529.77	456.12	460.37	839.39
ILMN_1653829	117.47	103.73	100.61	104.33	114.67	105.17	110.29	114.04	105.66	114.45	112.18	114.86	110.09	93.34	104.66	91.19	107.97	119.08	111.86	100.58	99.06	97.03	124.21	109.49	94.66	120.86	106.67	103.82	103.41	104.87	92.42	109.19	99.85	105.94	105.58	100.95	112.74	108.22	97.45	93.84	96.12	102.27	109.11	102.11	102.93	105.58	115.44	111.14	102.74
ILMN_1653833	113.09	103.72	93.65	104.17	115.04	114.92	95.42	95.27	104.55	106.59	108.96	122.5	86.98	104.29	103.43	104.59	102.32	105.46	106.87	108.68	100.25	103.75	110.57	114.54	106.19	112.15	107.98	104.13	101.24	92.68	104.79	89.74	104.52	104.07	109.77	98.43	94.23	117.75	99.02	94.67	99.34	81.88	97.81	111.65	105.06	90.33	93.26	96.2	102.57
ILMN_1653834	95.26	97.05	98.13	107.49	116.92	108.82	87.39	91.19	103.07	99.27	94.88	89.76	89.68	91.41	93.43	80.83	91.74	79.87	88.8	80.19	104.64	81.71	79.76	86.02	74.61	99.21	88.82	93.14	90.12	87.11	85.83	78.76	80.99	93.07	101.35	79.84	77.84	97.91	75.47	106.76	87.32	99.39	102.74	77.64	97.49	78.64	80.26	92.32	94.48
ILMN_1653836	111.55	113.02	118.39	115.3	101.26	115.98	127.79	114.69	109.64	114.08	109.22	119.4	116.37	92.26	106.34	112.06	117.43	119.43	121.91	116.29	152.68	118.73	129.32	124.84	131.46	122.86	116.51	108.86	120.11	96.91	116.78	103.13	104.75	113.9	99.93	112.65	111.1	107.25	109.23	107.8	104.4	109.89	115.34	125.47	118.52	121.98	101.15	119.65	93.44
ILMN_1653846	134.61	124.87	120.55	121.67	116.81	123.29	130.19	133.28	126.85	126.71	125.14	125.22	112.56	111.66	134.17	123.57	117.53	125.92	107.24	124	133.84	122.47	113.76	128.62	123.35	120.69	113.2	124.57	117.43	123.63	133.44	116.76	107.26	118.54	123.35	109	118.44	109.69	119.01	115.39	117.35	106.77	119.13	127.07	126.37	131.74	125.76	131.02	117.99
ILMN_1653856	111.65	158.01	140.84	240.46	123.72	137.83	337.21	111.48	100.02	110.55	94.84	111.39	158.37	146.95	115.05	100.85	105.37	128.07	124.67	114.8	444.05	218	108.25	93.89	93.86	108.4	99.95	133.87	234.8	160.03	83.58	111.92	231.44	192.69	107.39	140.97	171.93	274.74	136.96	229.74	170.56	118.86	97.84	115.65	103.47	185.26	196.48	136.55	222.26
ILMN_1653861	272.15	295.27	377.26	257.21	241.12	534.18	390.28	497.52	329.92	305.03	417.7	325.55	330.31	420.31	234.21	560.41	352.24	414.99	267.18	633.79	336.57	415.83	264.48	413.07	400.08	551.93	297.68	292.02	174.97	339.01	312.9	290.23	253.32	339.84	205.86	594.83	418.5	345.35	447.95	353.89	308.5	319.34	410.28	371.25	395.75	310.34	210.54	226.63	294.75
ILMN_1653864	100.93	77.18	116.18	112.42	98.15	102.05	105.65	113.85	100.06	104.01	113.33	106.63	103.12	99.5	96.22	96.7	99.25	112.78	115.97	106.21	110.21	105.49	137.41	98.39	97.3	113.95	85.54	84.22	102	110.71	97.84	110.24	98.39	98.28	98.24	98.39	105.11	107.39	94.12	101.35	103.03	115.54	98.94	93.67	94.03	99	103.72	102.16	104.76
ILMN_1653865	126.52	129.91	119.44	119.54	124.87	137.48	127.26	126.14	133.77	124.18	132.88	141.01	121.42	117.84	129.49	123.84	124.71	122.01	131.57	145.89	130.31	127.14	147.82	127.46	125.02	115.7	146.68	123.38	118.67	111.01	136.27	117.63	117.15	131.2	120.35	118.71	127.6	124.08	116.89	133.9	130.99	118.95	135.92	125.93	137.2	123.82	116.96	106.08	127.01
ILMN_1653867	104.29	111.98	100.91	109.22	95.51	96.93	116.24	109.15	105.5	94.85	108.23	109.1	129.84	107.79	98.04	114.73	93	107.62	116.11	97.85	98.94	101.01	101.54	100.95	103.68	133.41	99.76	101.63	121.83	96.1	103.84	112.97	104.53	99.64	103.21	103.92	103.38	104.95	97	119.32	94.6	88.66	104.93	121.97	103	95.19	103.49	100.03	114.18
ILMN_1653871	978.48	470.34	1539.94	2742.83	543.73	193.99	786.77	364.84	263.44	388.91	406.36	862.44	667.97	280.96	961.95	498.16	340.03	236.79	198.08	394.4	219.31	330.29	501.4	354.6	660.05	949.63	535.75	572.26	1045.65	749.66	943.12	514.27	581.63	668.77	490.23	334.28	879.22	411.59	199.24	869.78	3179.64	445.32	486.93	805.36	816.2	709.6	2176.03	310.87	385.22
ILMN_1653876	152.78	134.96	165.44	152.25	162.08	155.2	132.21	154.32	168.47	156.97	160.84	150.92	137.52	142.71	142.22	149.57	147.3	151.11	137.55	165.27	142.44	149.97	187.51	154.23	151.2	158.54	138.38	139.98	145.68	147.35	148.51	145.32	131.31	142.43	150.01	140.76	146.61	152.99	150.41	148.08	154.49	151.36	139.41	147.92	144.43	144.22	132.66	151	152.95
ILMN_1653878	167.11	98.24	92.94	109.11	85.34	88.9	99.88	106.38	81.88	122.92	120.5	196.16	85.91	106.28	89.14	77.61	94.23	201.19	104.19	95.04	85.74	69.14	114.37	141.17	206.63	149.28	100.74	110.93	90.94	76.74	94.66	87.71	93.17	68.45	85.82	80.03	106	94.8	108.92	89.16	83.68	116.02	100.93	96.82	290.64	94.96	94.44	96.95	94.25
ILMN_1653879	114.21	99.12	97.47	88.81	112.59	96.07	95.13	104.08	102.19	91.23	98.75	105.77	114.31	91.68	109.13	97.2	87.94	107.66	103.29	86.23	90.2	109.69	95.16	92.15	92.89	99.95	103.05	91.74	115.23	91.35	103.93	99.96	80.38	80.91	97.42	110.96	108.44	108.69	97.32	99.22	104.08	99.03	90.11	81.9	92.42	104.11	94.67	110.33	94.71
ILMN_1653896	332.56	179.24	197.97	217.02	288.09	268.95	184.74	209.69	225.42	211.51	192.26	291.43	195.93	309.74	177.79	360.16	344.23	194.9	191.68	274.83	227.54	198.28	130.61	254.12	181.29	428.08	209.46	228.4	241.35	175.96	208.63	214.38	199.82	228.88	206.71	312.37	215.61	165.84	341.08	165.88	201.09	188.44	289.01	288.65	298.26	242.52	155.05	158.2	240.52
ILMN_1653904	122.58	102.61	120.97	108.58	114.16	106.52	116.12	112.54	122.28	113.26	123.76	108.47	108.6	117.47	110.72	120.51	114.72	118.76	111.38	129.55	119.02	108.61	109.62	108.95	110.94	105.92	106.27	108.06	114.27	124.04	103.24	116.06	109.47	111.98	104.63	98.83	108.38	112	102.61	127.06	116.64	109.76	111.57	102.86	115.96	116.5	93.9	136.77	116.22
ILMN_1653910	133.2	137.41	113.65	98.59	112.61	110.71	107.69	124.89	104.56	98.38	109.44	103.43	121.29	117.97	112.99	112.33	114.11	118.99	111.03	114.37	111.92	136.5	109.17	87.82	91.54	100.08	109.17	95.38	100.88	108.65	110.36	103.63	110.32	102.84	95.26	101.37	109.63	119.76	92.43	113.85	87.71	110.79	98.36	98.92	115.15	100.39	95.25	102.56	113.83
ILMN_1653927	109.81	107.78	133.63	105.28	119.43	128.31	117.94	121.73	107.67	110.18	117.81	108.2	96.53	134.55	105	115.95	112.03	91.12	102.58	164.56	116.96	88.66	92.78	102.59	94.83	114.03	124.45	108.19	116.25	108	90.99	112.67	103.47	115.67	98.89	102.76	105.43	102.31	124.85	104.86	104.84	109.78	104.2	81.53	108.56	137.66	98.2	128.99	101.5
ILMN_1653934	101.84	104.21	98.24	102.02	103.09	101.85	300.79	106.37	98.64	103.13	103.62	97.15	102.02	101.32	101.49	93.79	113.07	111.2	103.33	108.15	362.19	107.82	118.13	91.11	120.03	121.75	96.76	114.56	117.69	83.66	96.83	93.76	95.13	100.82	104.2	109.89	92.29	117.71	98.45	119.22	74.39	105.93	89.99	103.43	84.03	108.19	116.44	109.31	99.91
ILMN_1653940	131.76	139.33	145.94	143.22	131.73	134.91	127.03	139.89	139.95	147.1	145	125.59	145.14	120.67	132.66	130.84	132.39	134.84	158.86	157.14	139.3	141.14	154.57	162.35	144.4	170	128.52	142.21	138.29	117.09	125.87	138.79	139.42	127.29	134.58	135.45	138.93	118.19	144.21	125.58	122.94	131.9	152.74	154.53	124.43	128.55	140.16	154	127.09
ILMN_1653945	125.38	109.6	116.44	140.72	117.48	108.24	120.06	114.63	115.69	95.47	119.04	111.66	96.07	114.76	118.23	107.88	114.35	127.74	120.74	116.04	124.88	110.01	122.55	114.79	106.93	107.68	119.01	113.53	119.99	104.57	123.31	107.34	117.54	101.83	110.93	117.83	105.46	108.82	108.04	111.99	129.18	120.14	96.87	113.69	106.42	121.52	124.67	126.06	94.88
ILMN_1653956	139.99	112.57	143.73	110.22	98.12	105.7	119.2	93.33	110.1	96.72	75.07	137.55	118.68	131.12	99.16	133.69	130.31	131.29	110.67	129.07	103.66	120.61	115.43	159.61	122.26	150.91	89.48	109.38	117.21	103.54	126.27	88.3	102.67	113.91	105.72	109.09	123.39	105.85	104.92	131.45	100.51	116.12	111.69	102.38	101.19	98.17	98.85	123.83	107.16
ILMN_1653965	103.79	121.08	118.01	131.65	111.63	124.58	115.33	124.25	128.32	105.08	110.48	122.66	125.15	117.34	105.81	112.4	113.05	105.91	110.92	104.45	120	89.39	144.4	109.71	111.94	103.48	114.97	104.06	114.89	94.44	113.72	102.59	113.63	115.97	113.78	98.72	114.16	114.09	117.49	108.04	107.52	102.83	107.28	104.07	128.73	105.49	94.15	106.71	114.61
ILMN_1653980	85.83	95.27	111.86	97.31	102.92	112.56	118.58	99.96	106.44	103.71	100.17	106.74	95.68	106.02	109.48	115.51	101.68	94.16	99.77	104.67	98.07	101.43	107.41	89.84	106.61	91.51	107.26	89.9	104.71	105.48	100.84	103.02	101.41	110.2	99.62	96.58	102.58	101.72	106.24	121.76	93.41	92.34	92.32	99.15	101.1	92.43	93.25	99.53	93.77
ILMN_1653991	107.44	110.48	107.25	110.24	103.18	122.38	110.13	111.39	91.29	106.87	112.01	116.78	97.45	97.28	112.07	100.02	123.78	99.54	114.62	102.11	94.04	113.25	122.65	105.47	90.23	99.16	91.35	106.07	109.21	107.28	103.26	101.71	93.86	82.9	98.6	99.16	102.16	97.27	112.81	106.7	96.95	97.01	91.87	108.09	100.31	105.6	109.4	98.76	105.82
ILMN_1653995	114.44	94.57	106.01	112.62	103.3	110.5	109.68	122.08	103.18	104.38	112.74	110.6	99.63	124.46	99.14	114.41	112.76	111.93	100.7	135.26	104.08	97.85	104.66	103.83	104.78	122.68	95.28	95.32	106.47	100.09	89.79	103.24	114.1	106.99	103.2	116.8	94.39	101.69	97.71	99.3	96.41	103.32	120.06	105.13	103.99	106.61	97.93	89.83	108.1
ILMN_1654001	128.34	74.44	144.46	247.56	138.45	100.82	128.28	104.96	148.45	167.57	97.14	156.05	120.1	283.01	120.07	146.55	154.83	103.25	116.74	126.69	156.39	231.24	114.49	143.44	119.16	103.44	181.67	250.05	116.23	147.26	106.34	133.48	163.07	173.27	102.19	109.15	117.52	213.6	119.16	111.91	108.45	105.19	132.06	132.34	113.01	140.19	104.7	115.8	163.51
ILMN_1654010	176.89	180.06	152.79	180.83	197.52	247.9	142.63	184.73	233.9	155.13	177.15	155.46	164.68	186.28	220.73	164.58	131.28	284	250.86	112.67	131.28	190.68	130.71	303.26	256.72	154.53	229.26	229.59	165.51	173.52	181.91	215.59	160.53	175.73	211.43	241.6	190.64	224.56	187.16	226.2	102.94	143.83	180.06	181.17	197.07	119.6	121.75	168.02	151.92
ILMN_1654013	164.91	144.27	165.09	105.68	135.21	211.25	180.16	220.51	118.08	177.88	182.37	149.61	146.7	130.34	124.45	116.54	162.26	136.99	113.69	234.74	177.94	152.77	195.12	142.45	139.96	258.58	175.18	128.39	158.55	138.58	130.43	146.59	156.99	170.63	137	128.71	153.98	392.33	203.3	166.96	195.76	141.84	121.95	136.95	169.11	122.25	197.28	154.02	233.86
ILMN_1654016	9262.82	12156.5	11023	16874.1	11484.4	9914.91	11299.3	8773.62	7515.22	9732.1	8740.08	7660.87	8402.92	7591.94	12884.4	7567.3	11141.3	3808.25	7361.78	7750.25	11364.1	7713.26	5416.62	6618.68	9664.58	7107.45	13883.8	8722.41	6781.25	8931.9	7034.73	10378.2	12431.8	10945.1	7077.48	9676.3	4623.21	8062.74	9761.03	15139.1	8620.32	9765.66	6343.26	5754.4	7356.94	10954.2	10479.7	8423.02	10447.4
ILMN_1654031	89.88	83.39	90.78	86.35	84.42	89.34	97.84	96.66	98.5	79.37	88.71	86.3	84.83	86.42	91.31	88.24	81.76	95.53	94.69	99.3	77.84	86.16	75.93	84.59	82.05	87.74	68.22	82.58	79.96	79	88.77	87.85	92.06	88.27	93.85	79.3	85.77	98.37	84.9	86.42	86.26	77.94	82.49	87.18	82.47	82.38	79.24	91.11	91.18
ILMN_1654032	150.09	153.21	168.28	162	137.73	213.81	160.44	161.88	160.32	174.07	163.44	141.22	151.66	186.69	153.88	159.99	178.33	158.71	173.4	235.48	178.72	173.29	202.26	161.22	161.67	147.56	182.37	141.17	166.31	146.15	145.33	145.2	152.4	173.29	141.36	168.45	187.44	145.13	189.61	146.69	171.82	139	142.22	139.11	146.13	153.6	147.27	198.69	183.36
ILMN_1654043	92.79	97.7	105.34	88.47	97.92	92.98	91.28	107.07	100.77	78.55	112.97	104.25	95.36	101.51	109.78	114.49	92.86	113.32	100.3	96.14	126.76	107.2	108.99	90.94	93.76	111.08	95.22	102.67	92.06	102.48	125.16	80.39	98.24	101.75	121.13	91.33	106.05	102.29	101.49	103.17	97.42	106.12	97.72	122.37	112.75	99.8	90.87	125.7	98.49
ILMN_1654049	107.7	97.75	113.13	96.04	112.05	115.31	92.9	101.46	102.25	94.99	105.7	106.61	103.4	101.75	92.77	91.96	104.68	105.51	97.64	102.66	96.51	112.79	110.82	109.02	111.5	99.9	102.64	101.9	96.13	98.77	98.43	121.69	97.16	96.39	99.59	94.86	102.49	106.88	99.05	121.11	102.76	100.74	96.12	106.77	96.5	109.16	99.99	107.55	100.17
ILMN_1654056	124.63	108.31	96.7	108.25	104.38	120.28	116.05	95.05	108.61	108.52	113.94	117.33	106.52	109.61	106.74	117.97	105.32	112.54	104.82	98.22	109.99	103.94	123.07	104.06	94.43	103.93	114.19	103.97	97.45	103.53	115.74	97.49	100.9	122.42	94.79	103.1	116.6	99.64	99.81	95.86	106.15	97.59	100.38	119.44	99.82	98.93	120.87	95.06	108.19
ILMN_1654060	173.97	215.17	265.65	271.21	258.06	596.27	192.05	293.39	291.65	220.17	254.68	172.54	281.93	371.28	350.37	219.39	295.82	189.97	295.55	304.82	197.04	224.95	284.28	344.38	352.82	398.01	223.39	242.42	298.86	195.22	241.91	178.34	216.04	247.79	218.39	295.32	222.25	235.66	481.93	192.97	249.67	216.59	253.35	210	246.39	189.9	261.34	213.89	369.34
ILMN_1654063	115.98	126.92	134.24	109.75	128.45	122.78	107.39	119.52	126.06	103.27	116.59	111.19	120.96	114.61	118.75	133.71	106.17	131.89	127.28	131.83	133.59	132.21	124.55	117.05	122.87	116.55	123.37	121.23	126.92	114.88	97.73	111.82	131.9	119.02	109.25	113.24	114.97	117.81	125.44	114.54	116.25	123.86	113.83	120.37	132.86	119.05	131.25	114	108.37
ILMN_1654064	237.97	143.39	123.98	150.86	160.68	156.21	111.67	150.26	281.66	142.86	178.6	169	132.44	136.95	134.06	158.44	115.13	155.9	207.08	136.64	106.3	104.09	126.29	154.09	140.98	125.2	141.26	156.98	129.28	152.98	146.4	139.22	138.66	133.04	332.91	130.3	131.14	145.6	118.84	159.61	124.76	147.68	160.2	167.05	132.23	99.66	123.88	125.27	103.77
ILMN_1654065	98.96	251.77	561.86	103.46	200.29	89.66	174.58	101.7	128.74	98.05	69.84	86.61	639.32	78.45	302.39	85.82	304.57	91.71	339.47	805.47	158.65	171.44	670.13	115.01	124.77	146.33	543.04	133.11	121.26	132.15	115.49	310.19	283.26	142.16	163.2	390.61	123.61	141.25	125.9	149.67	133.64	288.89	121.98	129.3	153.8	145	420.17	660.84	157.3
ILMN_1654068	197.91	186.86	205.96	162.38	202.68	205.21	216.06	166	157.18	219.06	239.99	165.98	188.94	169.29	205.16	176.41	157.76	164.95	184.18	126.12	149.22	190.05	178.14	193.22	197.29	142.33	216.13	162.48	174.36	210.9	150.33	140.83	138.96	224.18	190.99	236.38	158.71	169.05	201.39	170.6	168.82	189.74	205.19	186.65	195.68	192.58	187.46	202.14	159.35
ILMN_1654072	248.28	259.19	829.24	484.22	463.91	866.92	607.26	680.72	542.49	260.28	309.52	242.1	509.49	627.97	365.94	695.7	1335.03	447.5	796.13	887.2	491.82	339.56	425.24	320.93	518.61	215.45	342.13	609.45	346.44	318.43	219.93	576.74	298.04	293.92	439.29	468.8	833.11	403.38	535.63	383.07	202.26	569.18	363.87	361.21	188.77	858.55	1270.26	631.78	264.3
ILMN_1654073	103.36	96.77	98.24	101.54	95.54	102.43	108.64	113.71	105.4	95.56	117.7	111.72	112.8	89.25	91.09	96.42	99.44	92.59	106.19	109.33	103.06	102.1	109.01	104.84	90.47	106.18	99.37	108.62	103.56	106.29	99.76	100.59	94.67	101.61	105.8	102.09	91.01	89.59	109.24	91.79	93.28	104.08	98.06	105.72	101.06	94.58	99.17	103.83	117.42
ILMN_1654074	98.05	105.4	102.61	108.63	105.39	100.79	86.49	114.92	102.65	98.92	111.22	104.97	113.57	97.47	102.99	85.86	113.43	114.75	85.72	105.01	108.59	118.99	100.49	93.15	95.21	109.76	85.16	113.53	91.11	112.95	107.41	118.12	105	104.81	97.9	96.18	109.39	93.97	108.7	98.66	98.57	93.64	104.13	100.36	102.86	105.93	97.29	102.82	102.83
ILMN_1654099	165.63	170.14	203.78	131.45	148.13	224.64	162.3	234.68	216.46	175.03	227.67	166.85	178.74	154.56	163.59	239.2	203.2	277.46	171.41	218.43	153.82	167.07	160.17	194.46	143.59	240.57	123.81	151.75	157.51	174.23	173.45	210.76	161.55	165.86	192.35	183.21	189.09	159.31	167.97	157.13	188.21	182.61	193.38	242.56	242.4	192.94	140.35	131.36	170.43
ILMN_1654108	111.06	94.38	109.3	92.97	102.48	103.55	108.86	102.62	110.38	94.84	87.84	102.55	105.01	139.64	133.63	107.69	100.86	94.06	106.98	110.29	102.02	104.85	96.99	87.28	87.87	98.9	95.49	95.76	101.6	113.23	111.03	103.46	85.86	112.61	117.77	105.58	104.39	88.1	101.55	95.22	91.77	98.29	101.94	115.46	98.87	100.66	104.95	106.78	84.42
ILMN_1654109	162.75	146.47	363.19	225.11	296.28	289.98	178.8	380.31	213.18	175.47	151.41	150.5	295.26	138.95	196.95	247.12	299.02	345.97	253.49	460.55	180.17	163.52	312.88	307.37	151.63	203	359.97	253.17	245.07	338.24	135.8	382.5	157.18	185.86	195.26	227.31	326.03	194.68	215.67	132.73	289.33	315.49	225.72	233.99	298.17	190.25	169.82	261.31	166.16
ILMN_1654112	253.5	184.19	387.32	454.96	109.5	112.91	146.2	152.54	368.92	103.15	201.22	245.74	238.32	324.57	202.69	66.51	255.67	314.68	210.49	432.16	161.38	158.19	315.33	395.47	506.86	517.28	154.87	269.12	233.94	264.38	306.36	311.75	136.6	139.89	232.91	212.04	147.4	96.58	177.02	185.33	129.62	118.35	265.92	208.2	325.92	135	279.02	281.93	148.47
ILMN_1654118	1537.56	1859.36	3348.07	2815.97	2811.41	2506.96	3055.02	1477.91	5033.61	1173.94	1365.08	1796.5	2435.23	1899.81	3251.97	1319.75	4032.38	4452.35	3250.72	4450.25	3806.21	2201.46	2232.38	1866.1	1158.88	1816.41	1672.02	1591.83	2231.35	1425.65	1180.96	2381.15	1995.59	3723.42	3749.22	5232.76	2723.24	1422.24	4529.9	2698.9	1320.76	2587.67	1026.08	1691.69	1225.3	1660.02	3655.69	2375.49	4284.06
ILMN_1654129	130.51	180.2	144.88	123.65	103.64	129.57	119.07	154.42	123.51	195.08	165.46	132.2	143.99	141.27	135.99	158.44	125.5	155.97	94.57	164.2	91.36	143.59	126.07	125.92	103.62	143.22	161.17	132.1	123.4	178.18	136.68	212.78	132.6	102.55	101.24	122.63	130	111.81	256.89	149.7	124.3	130	148.85	122.59	114.37	121.19	122.74	214.32	142.17
ILMN_1654137	108.09	111.69	103.97	107	100.24	115.33	115.31	102.04	108.37	112.67	115.41	107.52	102.62	98.42	107.41	97.11	100.46	103.04	110.21	125.95	109.02	100.28	134.28	96.74	90.04	118.88	104.14	113.89	115.71	102	102.39	109.97	107.1	108.41	100.77	109.93	101.53	109.86	109.73	111.3	107.56	100.91	112.85	106.16	107.98	113.01	100.55	111.86	117.68
ILMN_1654141	124.51	137.89	134.34	134.58	126.93	116.11	134.6	141.72	125.08	136.32	154.44	131.56	136.43	104.67	121.8	105.72	113.57	132.97	109.43	112.26	127.69	146.94	152.78	122.69	146.46	146.24	109.38	101.11	123.26	122.25	115.17	122.86	116.77	113.37	126.43	135.7	157.28	136.98	108.89	128.2	149.86	127.63	140.27	132.18	126.44	126.69	126.1	152.92	111.82
ILMN_1654151	12819.5	19316.7	8777.77	12683.8	16826.9	11272.9	8597.95	11892.1	10103.6	24634	13132.1	14538.7	11144.3	13259	28360.3	17192.5	7996.92	14195.1	11966.4	5595.47	7294.94	14009.6	6954.86	6825.33	16123.4	22406	12184	16595.4	13390.4	16073.1	24607.4	22441.9	18802.7	28119	12107.1	14340.2	9730.93	13844.3	13728.7	17079	17186.8	10253.6	15639.4	18820.1	9036.27	21536.9	11809.8	8722.49	20998.4
ILMN_1654153	83.7	96.34	91.28	104.75	87.94	109.15	103.14	104.26	90.07	86.82	105.22	104.99	106.22	91.27	98.66	95.11	94.29	98.89	103.46	99.71	95.37	89.58	92.91	92.09	91.39	97.89	97.59	86.43	97.39	92.47	100.12	101.42	98.53	100.24	105.94	97.29	96.13	87.05	93.49	94.02	85.25	87.62	92.53	97.72	100	85.56	94.21	86.26	84.58
ILMN_1654165	118.05	113.87	131.19	126.11	220.41	132.67	112.6	138.64	143.64	130.73	128.66	126.14	159.72	118.35	141.56	122.98	132.22	126.6	143.58	142.03	128.82	118.52	179.19	111.5	128.17	125.59	148.59	145.18	117.07	116.59	138.58	138.28	125.82	144.3	126.19	139.86	125.19	128.66	126.28	124.28	132.24	116.79	121.17	122.31	117.26	175.97	110.74	120.3	118.84
ILMN_1654170	126.25	122.79	114.73	127.69	115.4	124.22	124.4	132.58	127.97	101.47	118.28	127.55	120.66	131.72	120.8	137.61	130.78	127.11	124.08	131.33	118.78	98.36	115.95	112.62	114.6	111.42	113.15	115.87	114.67	122.7	127.41	114.36	128.22	103.91	113.88	110.74	114.48	122.53	120.18	112.86	117.68	112.74	109.05	123.34	119.37	115.41	116.35	110.46	112.22
ILMN_1654171	100.27	83.56	87.44	102.07	109.5	97.28	102	82.87	108.03	100.75	93.87	91.81	86.51	96.23	95.4	99.82	108.59	105.27	94.04	96.79	98.99	91.18	111.69	93.11	89.59	98.85	87.19	109.3	102.36	85.49	86.05	103.22	101.83	108.16	88.01	88.29	83.07	84.76	101.97	93.69	113.86	85.98	92.32	85.63	98.34	78.85	105.09	101.79	105.14
ILMN_1654185	92.62	100.63	114.38	113.92	109.42	105.7	111.67	95.9	118.68	103.59	106.47	100.48	108.7	111.24	110.7	108.4	114.25	100.4	118.6	113.37	115.77	109.69	107.45	109.35	100.71	121.03	98.52	103.95	95.27	98.29	91.4	108.13	104.6	91.57	94.28	110.31	102.54	114.28	106.48	95.52	102.25	98.99	95.72	99.36	100.17	99.39	107.48	97.42	115.7
ILMN_1654187	149.17	136.93	150.05	155.82	159.71	154.45	145.39	173.12	178.64	146.41	146.21	163.78	121.14	156.18	182.8	135.94	138.55	146.45	179.1	137.76	138.29	161.21	139.7	140.95	142.21	154.17	157.61	135.09	146.73	170.12	165.3	164.6	164.51	145.51	154.06	151.18	138.17	143.59	165.27	156.62	155.21	120.75	152.54	142.77	137.61	162.04	142.65	171.69	152.14
ILMN_1654195	98.95	102.99	109.61	104.56	98.27	99.77	86.21	115.33	104.48	95.8	115.91	111.91	113.1	91.19	106	108.33	119.39	120.21	119.14	96.56	111.36	104.23	104.98	112.43	108.47	106.7	102.7	96.75	101.39	109.48	117.93	101.99	103.09	92.16	102.31	102.15	103.98	105.6	100.89	100.01	104.54	92.06	103.27	99.73	106.74	88.27	108.34	96.78	111.96
ILMN_1654200	124.72	137.91	133.43	127.52	128.14	129.02	123.88	133.2	140.84	132.9	131.6	127.75	124.45	126.33	127.76	130.71	121.77	127.78	136.47	143.45	125.28	129.81	186.35	131.01	110.74	140.64	134.18	122.36	124.97	125.55	120.43	122.57	119.71	123.2	133.82	126.2	127.05	134.71	148.09	124.89	140.76	117.24	119.82	122.36	133.1	127.56	138.05	122.99	123.42
ILMN_1654204	97.13	84.6	98.1	94.61	113.61	123.66	117.31	101.03	111.77	114.48	114.01	93.75	108.78	101.54	105.57	110.13	120.54	105.56	125.1	117.61	142.18	117.95	107.49	113.96	103.52	109.7	89.76	104.86	92.29	109.77	83.4	94.56	89.72	105.41	121.14	127.8	99.97	98.02	89.04	114.24	109.16	87.04	85.54	112.05	100.31	101.7	109.02	114.47	126.25
ILMN_1654210	133.04	142.5	150.11	126.83	143.18	141.14	164.83	137.58	120.28	134.98	131.97	112.6	143.92	113.99	115.45	118.07	123.33	121.69	134.97	137.85	148.33	112.01	107.04	141.24	131.9	122.98	116.39	121.62	137.09	162.59	124.11	102.39	140.75	125.07	115.41	114.6	157.34	122.84	96.11	117.71	111.2	111.72	99.63	123.72	93.28	162.27	114.51	133.19	115.87
ILMN_1654212	137.69	137.19	119.73	121.74	128.04	117.86	123.63	119.36	159.13	151.19	110.96	143.59	121.64	128.28	105.6	125.56	140.05	122.28	204.06	125.54	117.36	121.94	110.51	123.87	131.63	141.19	115.41	105.78	111.44	117.07	135.85	163.41	131.36	139.4	129.61	184.83	118.19	169.53	124.53	110.72	104.29	123.19	106.48	121.83	111.4	93.03	104.55	117.29	147.39
ILMN_1654217	129.79	113	119.16	111.77	111.71	116.8	127.76	120.5	121.49	111.55	110.9	131.76	115.47	106.98	113.06	109.16	109.51	211.88	109.02	100.13	114.74	115.93	121.69	110.96	83.82	95.01	100.32	94.43	96.75	113.69	114.65	105.26	112.83	116.43	110.73	113.05	141.81	128.22	108.02	111.2	107.89	120.11	104.39	107.74	117.28	127.57	97.25	114.85	111
ILMN_1654226	121.94	108.48	87.56	96.76	108.02	102.03	108.78	106.7	111.77	92.66	114.66	111.85	111.11	110.52	107.69	109.92	108.63	108.66	126.82	123.46	100.97	103.81	105.03	107.51	107.87	112.52	96.18	100.43	107	101.84	108.07	110.86	113.27	97.17	107.59	96.65	107.94	99.86	112.53	102.29	102.54	100.4	98.59	97.65	104.68	94.31	108.07	122.54	110.01
ILMN_1654228	107.42	97.8	119.64	99.72	108.57	107.77	96.03	109.92	114.6	105.85	103.51	103.79	103.31	106.1	105.1	97.97	111.15	117.06	105.85	107.17	95.16	115.58	105.4	104.46	108.34	114.2	117.13	117.48	103.54	92.95	103.2	104.42	96.85	108.08	92.54	107.31	92.81	119.8	99.75	102.2	103.86	88.07	111.05	101.13	97.86	101.82	99.59	94.95	95.73
ILMN_1654240	105.83	105.3	102.05	100.98	98.77	98.97	106.37	103.62	108.57	119.1	111.72	93.13	97.13	90.87	87.47	105.52	95.32	91.27	101.84	112.21	101.6	106.25	83.27	93.08	97.83	94.93	98.64	115.76	98.59	84.49	99.14	95.4	100.06	87.68	95.89	107.85	98.34	84.35	117.67	104.09	100.39	96.98	84.75	95.45	101.91	94.95	110.42	100.33	90.47
ILMN_1654246	114.25	121.82	146.98	125.25	120.08	135.25	130.47	120.03	128.98	121.1	119.47	106.06	127.28	169.04	124.99	140.84	134.32	103.65	121.39	132.39	135.64	150.28	140.86	132.06	106.07	131.11	124.84	121.03	138.4	117.27	126	140.92	116	107.28	131.47	97.34	124.65	118.99	170.89	127.6	118.34	123.07	129.29	141.38	126.79	126.44	118.7	119.69	141.5
ILMN_1654249	126.64	124.87	112.19	112.84	123.88	128.02	120.67	108.12	128.7	129.39	125.8	125.04	126.09	122.37	131.75	130.65	130.21	133.62	141.89	152.38	123.53	132.84	155.63	129.56	129.67	119.94	137.05	111.55	122.17	127.61	124.02	119.11	112.26	117.56	134.77	132.81	118.37	128.98	125.2	128.82	140.52	124.21	138.03	116.83	112.63	130.07	123.94	113.68	118.23
ILMN_1654250	152.93	161.05	170.61	147.26	149.67	168.58	140.11	157.51	143.81	141.56	143.17	149.65	145.74	146.37	137.4	149.5	144.11	146.45	146.24	183.68	145.28	138.7	173.66	138.57	136.17	164.92	150.11	141.76	147.74	134.38	137.44	155.55	134.18	152.5	133.68	127.77	136.89	137.27	129.77	140.9	162.22	145.13	124.81	142.43	148.15	130.51	162.24	136.45	143.07
ILMN_1654261	103.22	99.45	93.16	86.2	110.03	94.72	99.7	91.06	106.54	108.01	93.12	98.22	104.23	105.43	94.41	98.19	108.56	108.73	108.76	95.21	86.73	91.39	106.35	99.3	104.47	91.91	95.7	100.09	102.9	89.74	90.67	110.98	97.04	88.83	82.45	100.89	92.28	103.28	103.42	92.94	97.77	97.84	87.66	95.1	94.64	95.89	89.68	103.71	99.13
ILMN_1654262	1080.27	795.94	794.13	957.58	425.75	509.91	552.02	323.97	473.84	341.85	388.97	868.54	870.54	442.03	547.82	290.85	287.1	227.59	405.79	427.36	664.22	739.5	467.79	1320.63	878.38	717.67	457.36	432.81	438.7	266.11	761.52	608.42	857.77	675.03	585.23	571.71	584.85	1106.34	258.49	274.49	421.63	811.5	847.56	1291.72	342.08	486.89	988.47	732.39	598.08
ILMN_1654268	981.12	335.81	283.28	247.8	393.48	277.49	615.73	576.7	342.87	424.69	688.37	715.67	255.05	391.83	219.66	1754.66	290.42	546.09	210.55	228.83	428.4	271.68	256.17	481.22	411.37	463.65	253.37	444.07	562.63	1023.44	471.54	139.95	501.25	798.84	344.32	706.68	1107.98	894.25	155.37	424.66	314.28	294.44	778.19	663.39	154.47	277.3	192.32	261.19	307.33
ILMN_1654279	100.24	88.41	94.69	103.3	103.48	94.02	104.59	102.43	93.51	94.7	106.01	91.58	101.72	104.8	96.89	94.99	98.97	92.89	100.13	97.58	112.73	91.43	113.79	86.03	94.26	86.79	104.27	95.96	107.87	98.99	93.21	94.34	101.15	104.71	93.68	83.48	98.11	88.85	99.91	95.85	86.91	99.19	93.73	96.45	101.87	88.16	94.9	109.64	103.96
ILMN_1654287	586.24	269.79	235.56	364.72	332.37	396.8	249.34	220.75	460.68	421.77	310.89	541.33	330.08	664.27	257.37	241.41	313.71	537.74	250.95	318.29	272.4	523.14	211.56	439.63	289.44	336.3	303.77	379.55	267.29	306.58	621.47	367.89	547.81	294.49	286.26	315.14	339.74	253.49	374.85	263.04	182.77	293.56	294.29	334.84	347.41	401.72	278.48	243.78	426.92
ILMN_1654288	79.4	94.1	88.02	77.78	91.6	89.48	92.41	103.64	97.96	92.9	81.47	100.1	88.78	95.23	93.22	90.09	88.67	95.61	92.69	94.95	84.58	102.85	93.19	84.22	84.39	96.01	94.06	92.25	84.82	88.43	84.8	102.78	94.12	94.15	89.5	79.84	92.86	82.31	71.27	85.86	93.33	91.77	96.6	91.61	85.37	90	92.39	95.71	86.55
ILMN_1654289	447.91	734.23	605.84	690.71	611.72	763.26	816.33	867.9	634.66	733.12	631.41	445.75	667.56	640.18	658.53	625.48	693.75	1115.67	680.43	1167.26	847.87	613.47	763.18	804.05	795.99	876.41	672.68	698.86	805.06	779.02	273.32	655.63	604.89	687.96	389.25	1093.23	842.31	1195.13	737	584.08	765.42	854.9	697.78	828.09	954.22	527	880.22	853.09	665.86
ILMN_1654313	138.2	120.21	134.29	123.88	117.63	124.14	131.92	119.21	130.21	115.87	125.12	150.24	128.29	125.24	127.81	119.08	128.79	121.49	116.55	151.35	135.77	117.92	137.3	120.54	122.54	138.95	130.27	119.12	120.88	118.28	123.42	119.77	125.72	125.01	123.72	119.59	115.88	115.05	118.72	123.28	112.88	114.06	125.03	125.85	121.18	114.68	124.31	123.26	118.02
ILMN_1654317	123.77	89.65	114.63	112.06	115.29	121.29	105.27	114.63	107.05	102.73	102.81	111.45	93.85	118.74	96.59	119.71	98.39	108.03	108.45	115.92	114.35	117.94	141.26	108.25	112.82	104.86	118.68	109.46	99.6	110.84	108.66	126.16	107.51	110.26	109.33	106.25	107.14	104.88	118.09	100.71	117.93	91.37	109.65	118.02	117.96	100.14	110.13	103.61	115.98
ILMN_1654318	148.85	163.1	211.69	178.16	216.41	310.66	186.55	193.59	172.59	228.41	201.11	183.36	166.1	292.11	169.2	205.08	198.7	163	155.63	234.19	188.36	198.31	171.13	165.71	165.24	224.81	220.67	174.69	222.1	148.69	169.55	156.74	165.3	202.81	196.06	255.83	229.67	152.15	294.94	179.92	176.57	201.98	132.67	155.02	200.15	188.47	151.32	133.68	212.88
ILMN_1654319	105.51	94.02	112.46	92.96	89.68	106.86	188.3	92.14	95.66	92.31	97.47	98.58	109.5	117.04	99.67	105.11	113.67	101.19	93.63	87.39	249.97	116.64	103.58	89.88	135.9	89.1	90.63	100.94	187.18	113.26	98.31	115.26	117.03	96.19	85.75	106.6	124.45	80.36	93.78	86.91	105.82	108.25	79	106.01	91.82	108.4	116.02	94.18	101.94
ILMN_1654320	1150.21	1207.35	1458.79	1071.12	1058.03	1294.03	1888.4	3789.25	1416.65	1359.6	1858.89	1823.03	1947.04	2138.95	1643.75	1540.86	2973.91	3980.26	1331.48	5102.62	3849.79	1549.94	5821.8	1196.92	1124.24	1485.81	2847.57	1072.73	1362.08	1163.99	1145.39	1417.69	1436.66	1167.76	1183.49	1463.05	2440.34	1406.62	1697.13	1256.42	1419.59	1797.1	1436.99	2533.22	2026.96	2046.49	707.4	1400.06	2437.57
ILMN_1654322	260.47	161.83	419.02	197.23	238.12	168.85	274.31	236.06	148.3	195.09	202	195.06	170.19	163.28	218.61	113.85	110.6	157.87	172.47	108.6	229.37	105.71	119.28	196.71	319.39	215.56	126.52	183.66	171.67	207.68	133.58	130.2	131.83	268.73	233.5	146.72	185.22	194.17	103.08	234.55	203.83	305.43	199.32	249.38	173.63	167.97	119.45	128.41	134.38
ILMN_1654323	122.78	113.98	110.92	115.88	126.95	109.56	112.29	135.14	140.98	132.3	131.06	134.22	112.42	116.18	126.29	107.79	131.68	123.54	128.6	120.07	114.88	101.57	102.24	122.41	117.74	120.84	90.09	118.49	110.28	117.13	123.79	121.91	111.47	109.58	118.91	111.57	121.26	114.58	121.14	113.27	116.62	120.66	108.47	123.64	112.23	109.22	124.96	93.6	117.18
ILMN_1654324	240.54	191.01	718.21	188.13	269.38	219.82	578.28	334.55	192.02	206.57	180.59	194.97	303.73	163.09	234.77	252.72	716.06	148.98	193.56	1347.92	483.85	223.53	352.56	452.17	178.02	193.6	437.39	291.3	177.44	232.86	171.86	260.85	510.04	413.09	182.47	126.12	599.17	244.45	553.05	351.32	195.83	620.48	201.22	242.99	288.72	207.2	281.45	345.31	165.56
ILMN_1654331	125.24	122.5	107.43	116.64	130.08	115.98	145.44	104.26	112.08	115.17	141.1	122.2	120.8	117.65	113.25	104.42	92.2	130.96	111.83	116	144.83	118.92	128.74	104.44	120.37	124.9	88.67	115.6	125.87	136.89	108	113.7	121.48	119.54	119.3	119.17	118.61	108.7	108.06	116.71	119.99	134.2	99.97	123.14	117.06	118.08	106.96	110.7	122.36
ILMN_1654336	105.99	88.95	96.63	94.21	108.06	98.33	97.95	130.9	98.74	105.81	102.09	102.8	94.96	107.2	103.6	97.06	98.85	106.44	105.03	109.55	102.19	117.02	107.1	98.33	105.66	96.76	110.44	108.3	90.74	114.4	99.71	103.75	108.44	103.95	92.54	103.22	101	93.05	100.17	100.32	98.95	83.69	104.32	100.51	92.76	116.82	86.79	105.61	109.65
ILMN_1654340	129.49	135.97	155.31	149.81	127.32	117.69	128.66	142.28	150.31	132.19	139.23	146.06	178.18	136.12	111.47	134.28	193.21	97.55	144.3	232.04	168.76	120.64	279.93	212.68	160.78	177.28	181.45	149.48	161.17	172.05	136.72	167.3	146.82	156.1	135.09	142.02	130.59	133.7	144.99	155.45	177.53	213.71	202.53	153.92	189.56	164.05	190.13	176.07	201.51
ILMN_1654346	99.76	101.08	107.92	93.95	110.2	108.07	95.63	101.01	101.72	89.31	99.58	105.29	96.58	93.86	92.9	97.8	90.67	108.07	95.97	97.98	106.22	88.32	101.7	99.1	105.94	97.73	87.62	106.11	99.58	98.96	91.1	105.22	102.59	94.12	99.34	102.02	94.53	112.56	93.79	87.75	105.27	95.88	105.14	106.07	100.18	98.07	109.46	100.94	95.3
ILMN_1654354	104.64	111.52	105.79	92.79	96.77	95.65	92.34	96.61	100.56	95.66	94.7	105.87	94.25	97.46	95.97	96.29	91.08	86.22	100.85	91.35	96.29	90.46	92.05	92.14	90.29	83.86	97.1	98.08	97.28	84.31	87.64	101.68	96.88	90.4	95.11	89.12	94.21	86.79	102.03	88.81	104.69	99.86	91.73	84.03	99.14	99.65	98.18	95.95	94.67
ILMN_1654357	171.74	172.91	150.35	150.65	177.05	139.17	132.02	148.86	174.14	149.94	163.68	175.83	139.81	137.14	139.7	139.33	112.78	134.79	128.88	89.69	115	144.64	140.54	139.2	142.48	144.69	147.43	128.21	156.3	130.17	147.55	126.9	138.1	184.06	176.12	146	120.3	205.77	107.86	135.91	121.96	135.27	192.06	190.3	153.09	131.88	133.47	118.98	131.71
ILMN_1654365	110.27	100.18	116.61	101.97	107.54	125.23	118.93	117.4	108.74	105.9	121.63	113.2	105.91	111.24	156.6	117.83	130.08	114.93	133.65	125.27	110.19	100.13	100.41	111.31	109.67	102.5	94.67	109.82	109.65	111.11	101.04	111.58	117.9	111.09	111.75	112.07	118.29	97.75	93.74	114.17	115.76	139.47	109.96	123.28	118.93	94.96	100.91	93.08	120.33
ILMN_1654369	112.97	119.66	107.66	119.44	111.16	117.73	113.27	115.01	117.47	106.94	118.35	119.38	120.47	114.02	108.13	112.22	120.67	102.97	96.17	120.72	121.46	111.6	94.77	95.21	111.55	116.53	94.34	113.39	108.75	120.31	109.75	116.33	114.95	111.34	95.39	104.24	112.27	103.54	103.8	106.7	106.79	94.87	106.25	110.07	119.57	102.72	104.81	110.14	114.35
ILMN_1654370	133.91	146.52	170.24	173.14	210.02	259.83	143.41	242.76	158.15	226.27	279.17	131.05	148.8	140.17	126.27	208.46	137.47	215.83	185.12	113.04	130.75	169.59	123.16	241.31	146.08	186.95	121.31	190.39	143.52	178.42	154.96	150.9	151.9	145.77	221.91	344.92	159.2	155.4	172.86	156.92	126.06	187.63	187.61	238.98	251.39	121.29	128.95	135.27	161.58
ILMN_1654378	123.26	105.65	101.39	97.89	105.22	113.36	113.63	111.7	106.91	114.42	115.5	111.75	117.66	105.24	114.1	120.38	121.2	93.04	114.42	99.41	107.25	96.5	104.16	98.95	104.03	92.41	113.81	105.64	96.79	105.84	103.94	110.36	100.51	115.65	109.57	100.78	108.07	102.12	111.94	104.47	101.26	93.82	107.32	103.22	109.29	97	112.8	124.57	103.2
ILMN_1654385	614.85	621.26	262.63	714.91	421.88	284.2	160.44	165.08	342.45	534.4	175.75	516.26	536.2	366.27	323.93	262.81	400.2	129.55	481.16	221.49	162.6	281.35	393.69	435.09	388.26	378.22	322.58	262.69	334.91	289.42	328.54	1084.63	495.65	527.83	349.2	351.05	265.27	115.06	434.64	416.53	342.97	540.25	178.71	198.17	215.68	636.86	741.41	443.91	430.39
ILMN_1654386	96.05	114.7	119.63	98.62	108.93	112.22	111.93	117.41	107.81	103.03	116.97	105.49	107.18	112.43	107.12	114.88	101.69	98.1	113.61	117.48	108.95	100.46	125.31	113.55	111.02	114.86	99.9	110.69	99.16	110.76	108.11	107.51	105.35	95.88	103.54	103.33	97.69	103.42	96.51	102.03	93.33	107.99	94.17	98.78	119.96	103.27	95.95	110.2	104.02
ILMN_1654389	114.24	108.89	109.69	116.94	118.22	122.48	131.67	119.27	128.59	98.15	108.16	108.21	108.22	105.84	112.81	108.67	113.66	108.12	105.67	108.12	134.87	97.94	88.56	88.12	100.65	99.11	101.22	101.32	121.51	109.48	115.31	99.56	94.63	124.19	103.27	109.29	113.78	95.45	119.14	108.96	118.06	116.96	100.28	110.04	109.83	110.55	103.72	91.59	109.53
ILMN_1654392	296.96	221.91	186.42	327.97	292.78	117.48	202.32	386.73	652.38	440.06	311.6	320.43	272.82	245.24	347.9	250.29	285.48	347.77	226.18	231.89	177.12	165.87	277.93	376.33	246.51	220.46	442.9	222.87	202.21	238.66	295.98	179.69	258.4	255.07	189.31	288.39	293.44	359.74	568.07	269.43	244.93	197.54	286.39	226.24	262.81	149.62	153.65	226.59	281.24
ILMN_1654394	106.99	114.64	111.97	118.42	127.17	93.98	109.07	103.53	109.69	107.63	113.09	91.99	104.74	113.77	108.95	105.42	97.21	128.43	103.6	107.61	100.49	101.88	142.19	121.74	125.05	103.56	97.5	107.56	95.63	103.01	116.74	117.38	98.29	110.35	96.39	108.93	104.5	101.71	131.4	101.84	103.79	104.78	100.06	85.33	104.05	114.8	95.08	101.42	113.18
ILMN_1654396	650.51	1929.24	883.24	3949.85	949.61	1809.62	8953.69	1004.3	671.61	1430.58	513.26	1501.81	1698.09	2725.8	679.97	679.7	1686.51	2987.61	1137.08	868.94	7054.04	1077.66	1368.23	1715.46	410.1	1123.46	2141.8	1135.71	8608.82	2288.18	979.55	1118.69	3626.35	2771.17	1259.84	1534.24	5739.61	1014.26	396.33	1971.7	1844.89	1424.8	1148.2	2490.53	800.92	2675.88	2167.54	2241.05	1334.65
ILMN_1654398	435.23	627.99	1148.4	871.36	597.01	448.02	974.67	800.75	770.96	461.8	445.92	406.88	718.98	789.61	1683.85	401.91	1696.75	705.06	813.54	1426.88	939.69	637.32	1017.29	546.63	184.99	1794.04	554.29	410.7	1420.57	400.24	750.42	462.91	760.35	927.81	945.36	466.61	1247.01	100.56	364.66	350.81	1705.41	857.41	477.51	814.43	353.1	996.96	1087.58	1380.53	605.42
ILMN_1654402	123.85	115.05	129.51	121.67	137.28	132.47	131.01	127.8	130.41	124.01	135.77	121.86	125.39	114.44	134.86	129.22	142.68	128.66	132.23	157.42	135.11	123.93	139.9	127.18	120.47	123.68	121.07	124.28	127.6	117.9	114.85	129.19	118.49	117.81	126.22	121.88	118.74	114.11	128.34	112.77	117.77	116.38	129.03	110.47	121.34	124.19	111.18	131.94	126.69
ILMN_1654403	125.84	134.44	132.57	127.43	129.8	132.43	138.01	125.4	119.84	136.7	131.9	142.23	124.92	135.65	135.49	130.77	133.66	139.41	148.95	156.33	130.24	129.71	192.49	134.95	131.4	138.83	135.23	120.62	132.82	127.69	136.95	156.15	127.48	124.21	131.01	130.11	132.24	125.66	139.03	134.49	200.04	141.05	131.55	111.12	125.86	148.25	145.57	139.52	150.23
ILMN_1654408	93.16	92.14	94.1	92.03	82.37	76.57	85.56	86.58	97.19	94.23	93.62	109.27	77.99	103.06	82.57	94.1	98.35	101.27	96.12	89.24	91.89	101.57	68.11	90.07	99.87	81.44	83.38	74.88	94.39	93.44	102.65	102.86	75.94	98.49	86.44	83.83	107.27	92.53	87.01	92.28	78.88	101.11	92.55	91.01	84.74	90.9	94.45	81.52	91.77
ILMN_1654411	107.2	97.63	117.95	106.88	106.4	144.64	185.16	97.62	141.1	130.64	121.71	105.28	112.41	109.39	415.7	99.25	113.01	203.33	125.86	107.93	143.99	124.06	125.31	94.98	90.35	99.2	190.01	141.67	194.42	119.87	133.68	101.4	131.5	103.21	197.37	171.32	125.1	99.43	126.29	76.54	190.75	109.94	112.13	144.78	116.78	104.49	115.92	118.34	84.15
ILMN_1654413	147.39	109.4	129.02	89.29	93.58	121.11	111.59	109.1	167.7	112.3	127.52	137.03	142.39	148.51	102.53	98.23	131.5	110.05	130.95	142.4	94.68	114.52	139.76	131.03	112.36	123	157.18	119.29	169.26	147.74	118.69	169.39	119.34	125.86	155.81	115.9	113.99	123.25	135.82	112.27	111.61	108.91	110.55	120.63	184.33	101.67	187.95	138.23	129.3
ILMN_1654414	152.13	154.81	141.96	204.72	139.97	135.49	133.26	143.19	162.26	133.03	134.66	145.15	144.44	160.09	151.64	142.03	138.69	127.41	141.1	144.02	123.53	202.86	122.76	134.05	166.7	148.4	166.45	131.8	181.43	147.22	158.76	100.35	134.78	179.18	150.44	115.98	155.2	149.11	148.15	179.94	187.89	143.47	141.61	152.59	140.42	151.14	120.02	105.09	145.16
ILMN_1654415	141.88	151.14	100.46	97.64	102.8	85.37	98.47	86.76	95.68	91.46	88.43	150.15	94.94	101.77	95.26	105.19	89.93	96.34	103.45	84.83	94.6	114.84	110.59	107.34	86.66	91.44	104.67	117.59	91.11	101.19	91.83	84.47	101.99	87.31	87.87	87.12	79.44	96.96	97.56	127.82	97.8	107.67	85.01	96.99	113.93	94.09	83.14	89.83	87.76
ILMN_1654421	274.79	279.89	202.52	237.17	221.04	224.92	160.02	180.65	183.77	345.56	224.48	216.38	186.68	175.86	180.3	233.35	154.41	148.94	216.03	144.65	165.05	189.13	238.89	204.13	291.53	241.16	166.22	203.02	271.68	276.95	204.45	186.6	193.47	233.38	237.06	338.25	163.19	239.4	133.47	221.63	229.59	176.84	284.58	297.59	233.24	161.32	159.95	137.3	179.94
ILMN_1654422	121.8	91.5	87.33	100.12	120.53	87.05	95.78	87.51	208.44	73.51	104.36	128.19	80.82	95.62	100.21	115	96.15	96.96	842.99	93.05	105.79	86.96	89.1	101.06	93.84	99.42	112.01	107.36	100.37	104.49	101.75	104.56	103.05	107.14	165.66	101.85	95.86	110.6	98.98	96.04	96.51	689.94	96.72	71.43	64.52	95.86	71.34	146.28	127.08
ILMN_1654427	104.75	101.24	99.48	97.3	94.17	102.15	94.07	104.95	99.41	100.8	104.37	99.38	93.67	101.31	95.48	91.08	87.54	96.27	86.84	92.45	107.17	97.62	125.41	93.47	92.59	89.17	104.42	96.32	90.52	102.21	85.13	91.36	103.98	90.73	107.76	107.23	88.89	86.92	102.79	100.35	97.33	99.19	90.79	90.76	120.16	98.88	103.11	84.53	96.4
ILMN_1654429	122.12	121.87	113.88	122.18	109.56	131.37	337.42	149.51	119.87	128.89	162.6	130.77	122.06	142.34	122.26	145.88	109.71	123.61	117.1	123.43	196.76	132.46	143.6	114.75	136.63	129.73	158.41	137.34	98.17	129.04	116.73	144.73	129.75	131.3	119.84	106.3	115.26	114.39	123.81	144.87	112.71	108.59	112.21	142.33	119.25	135.07	140.52	126.05	99.56
ILMN_1654430	102.21	102.93	92.78	101.33	89.28	92.6	98.19	84.54	93.04	101.63	109.54	96.04	100.31	98.95	102.8	109.52	90.07	100.67	95.69	109.29	94.77	99.54	99.67	100.46	101.04	97.53	90.35	112.06	101.49	88.58	105.26	114.88	101.36	97.58	99.53	105.4	110.02	102.35	113.51	78.18	100.46	99.53	97.63	92.03	100.74	95.67	99.37	85.14	108.44
ILMN_1654436	135.3	132.85	134.22	134.02	126.09	131.25	124.77	146.37	122.45	136.53	141.39	121.06	131.22	136.44	131.17	134.45	123.6	125.27	127.19	131.28	128.95	121.49	166.4	112.86	123.66	136.52	147.68	126.4	117.69	134.05	147.3	118.85	139.13	128.84	127.88	120.59	125.92	124.35	119.84	124.82	147.91	136.62	128.02	135.79	135.85	124.92	162.27	135.56	130.31
ILMN_1654441	176.59	392.22	248.82	166.7	1380.85	574.51	286.61	269.13	1876.71	1220.33	289.66	166.26	675.11	168.73	151.27	149.69	639.46	262.62	1484.86	177.25	302.86	625.65	1221.97	1607.92	388.17	93.04	246.4	204.38	121.11	479.11	96.85	159.06	235.7	135.48	1094.04	786.61	1069.36	111.64	104.11	383.87	221.26	1444.27	125.43	700.57	100.03	83.58	723.64	389.4	360.87
ILMN_1654445	357.64	331.32	614.2	502.1	555.85	884.54	884.34	997.64	542.19	622.45	1199.16	402.3	592.32	989.85	523.28	487.83	801.06	686.95	822.43	797	916.49	639.18	783.66	852.86	261.03	518.33	614.81	865.47	755.25	356.9	843.41	661.76	643.94	294.18	607.01	402.43	256.6	632.31	915.49	375.39	1167.23	658.08	475.45	533.04	1311.49	868.46	668.28	844.79	433.2
ILMN_1654452	137.04	142.93	144	129.39	162.91	124.11	131.82	150.4	148.33	137.52	130.68	107.96	123.58	118.1	130.41	122.79	115.63	142.1	110.24	113.99	128.72	125.14	140.69	139.58	126.25	120.29	151.05	126.43	129.87	126.55	130.34	147.22	147.52	121.29	126.13	125.03	128.25	132.07	125.96	122.38	117.53	125.07	120.74	132.93	125.31	145.49	133.82	130.84	136.08
ILMN_1654457	263.91	238.33	242.53	171.55	267.81	259.4	174.68	225.46	259.68	244.98	246.61	306.57	250.98	251.07	180.01	189.8	265.35	315.3	259.8	279.26	199.33	252.94	404.24	252.94	251.75	202.76	192.28	245.59	177.19	228.48	300.15	252.88	209.24	191.81	202.47	202.75	206.3	195.68	296.19	218.48	242.9	191.04	208.71	244.16	245.27	231.12	230.01	294.12	336.29
ILMN_1654458	109.76	106.59	84.52	93.95	86.99	111.8	82.25	103.13	92.27	99.06	95.5	82.83	89.47	105.36	93.1	105.51	101.28	102.84	97.17	86.49	106.39	89.56	102.7	94.43	91.96	92.27	98.86	113.53	114.26	98.25	92.4	102.77	97.21	95.91	93.59	89.7	87.24	85.19	98.49	84.99	112.63	91.06	93.88	98.39	108.14	101.1	99.93	85.72	108.39
ILMN_1654459	75.89	89.1	93.24	82.56	83.42	92.82	82.82	100.22	88.29	97.61	86.74	94.32	75.31	80.41	97.27	94.55	88.26	85.57	104.36	91.12	82.06	94.32	96.86	88.48	81.15	88.49	95.08	86.35	88.78	89.08	80.39	82.7	84.6	89.46	88.02	85.38	88.49	83.98	82.64	102.4	90.55	79.85	80.2	85	79.15	85.74	81.54	86.79	86.61
ILMN_1654466	109.77	95.62	99.42	117.31	97.9	112.8	121.93	134.98	115.06	88.64	120.91	137.57	116.83	123.14	112.37	118.96	88.28	114.14	122.64	115.8	131.08	123.01	103.35	106.19	96.92	100.02	98.29	117.48	101.46	113.68	106.68	131.04	106.89	119.33	111.44	117.96	108.96	106.79	126.29	96.63	109.97	131.43	92.93	100.29	104.84	114.14	107.92	88.6	110.37
ILMN_1654468	121.14	111.39	123.05	109.77	128.61	119.84	90.93	120.94	122.45	119.7	116.87	124.3	106.9	86.14	120.81	110.79	120.35	117.04	101.17	115.5	106.39	110.05	92.89	101.57	103.4	102.12	106.68	101.41	100.72	99.22	104.48	113.16	107.35	105.14	109.68	113.61	104.18	110.43	102.23	106.48	106.4	102.19	125.53	116.61	86.09	119.24	99.63	117.77	86.39
ILMN_1654473	94.09	87.68	85.43	83.89	95.59	88.55	113.66	82.92	89.48	93.79	85.7	92.69	83.28	100.68	92.16	82.47	88.02	90.81	74.92	89.19	114.66	80.9	94.3	66.54	77.31	89.08	92.02	89.41	81.93	84.6	90.57	79.44	88.55	86.81	79.57	90.62	83.57	89.08	102.24	84.49	98.44	82.73	94.97	86.56	76.06	94.32	82.6	89.56	72.64
ILMN_1654474	99.53	92.22	107.87	108.69	95.42	95.68	117	102.82	108.81	106.78	101.73	105.81	101.32	102.78	101.08	119.67	110.84	98.91	102.92	117.45	109.91	107.38	106.16	100.47	97.99	95.55	144.27	100.18	94.82	108.14	107.34	94.79	96.47	110.3	95.05	109.7	100.31	96.74	88.23	96.67	98.7	98.26	104.28	106.57	113.26	98.21	99.27	119.88	100.16
ILMN_1654479	84.18	99.44	97.68	97.48	87.47	99.44	92.79	97.83	103.31	108.61	81.28	89.78	88.71	101.84	88.19	95.06	110.78	107.37	98.66	87.55	82.29	95.33	91.57	107.88	88.74	91.37	91.81	107.53	82.56	99.58	104.92	94.37	107.52	105.2	94.52	98.77	94.47	100.83	100.52	96.76	88.58	96.08	115.34	89.38	99.56	99.06	90.9	84.48	92.69
ILMN_1654488	287.57	325.8	334.82	247.84	359.09	319.5	239.55	330.05	482.76	543.92	357.36	234.46	185.37	240.59	260.09	274.47	181.78	273.19	224.33	184.83	198.41	352.09	193.3	238.44	281.01	163.39	357.7	313.37	185.47	301.93	140.33	212.19	198.51	244.73	289.49	268.6	289.11	373.22	223.51	315.91	331.97	392.44	312.89	259.85	295.98	189.15	191.56	179.39	318.53
ILMN_1654493	166.41	205.53	193.01	176.52	218.6	249.87	192.81	150.79	241.67	214.05	164.69	194.7	177.58	216.84	264.34	150.53	170.5	186.16	256.2	116.14	210.41	216.57	161.9	191.49	157.88	170.21	229.15	182.65	207.69	198.75	230.02	253.01	189.45	186.51	253.31	205.63	156.83	214.82	186.16	240.83	188.13	184.25	180.85	202.94	183.79	207.11	208.7	185.72	165.8
ILMN_1654496	107.05	110.73	91.91	97.46	126.22	105.92	100.6	116.19	101.06	94.16	107.04	103.06	93.15	102.19	102.41	93.56	118.49	93.56	114.2	102.53	113.5	112.87	114.84	104.78	98.27	96.8	92.86	95.41	92.26	98.77	107.67	106.01	107.15	95.47	103.71	86.14	87.17	106.97	95.43	102.8	97.79	114.49	99.04	104.16	93.7	106.95	98.04	106.19	108.07
ILMN_1654497	404.95	432.16	437.11	473.32	393.22	430.66	408.38	349.98	393.94	531.27	444.15	377.51	493.11	269.44	341.4	173.63	284.69	321.64	343.1	234.82	379.11	407.14	246.63	465.7	300.91	368.57	323.13	524.95	382.28	384.77	502.56	308.44	395.55	267.87	513.81	356.62	426.27	579.15	288.67	271.77	323.2	361.85	476.09	347.89	305.48	354.88	408.24	343.99	283.08
ILMN_1654504	68.61	85.18	77.19	112.31	89.52	97.2	87.95	85.89	88.82	84.21	89.49	85.72	82.79	82.8	77.05	93.62	99.26	88.9	92.97	84.98	87.97	92.02	95.07	94.17	92.87	90.67	85.36	91.07	90.06	81	79.85	98.39	89.86	74.79	69.93	83.13	77.67	78.4	93.1	81.87	92.52	77.78	88.09	96.19	81.38	80.83	95.47	89.7	70.27
ILMN_1654516	774.34	2037.61	914.58	1420.98	1064.15	1649.77	855.18	3167.8	2663.07	1635.11	2728.46	895.08	1816.54	1256.98	874.69	1680.76	1690.06	2518.6	1484.92	1286.65	990.18	1045.78	2574.11	2640.09	1911.71	1973.9	1300.36	1488.9	2056.57	247.67	1698.56	1440.9	1272.18	647.98	1342.9	1465.54	796.04	1118.39	1934.35	1004.91	585.34	1229.28	706.09	858.61	1718.2	1117.53	1697.52	1789.48	3850.68
ILMN_1654518	196.52	146.18	180.32	141.24	123.84	168.03	237.82	278.95	169.93	154.61	246.09	171.37	154.76	171.21	138.15	163.69	195.02	222.16	93.02	390.87	165.32	147.61	345.56	210.46	192.95	171.92	231.99	190.02	192.56	178.19	166.95	202.83	192.21	177.66	176.01	175.29	179.66	181.5	190.94	185.13	171.71	2324.08	34.48	119.94	33.34	118.71	-22.82	14.65	94.68
ILMN_1654522	92.74	114.56	95.96	114.71	101.81	99.91	100.99	96.42	120.24	91.63	105.63	116.02	116.52	120.14	106.67	110.41	103.5	93.75	111.49	127.19	118.47	120.26	103.78	115.81	114.57	92.98	90.01	102.42	96.23	102.53	108.08	117.58	108.63	100.44	115.54	101.74	113.9	103.72	123.91	103.49	111.71	98.81	135.2	135.64	127.68	119.58	98.78	101.85	96.55
ILMN_1654526	95.93	90.21	97.87	103.88	111.49	118.06	105.68	116.35	117.34	109.15	115.13	105.84	106.69	90.48	98.94	102.29	100.01	98.52	112.08	108.07	121.61	99.54	102.47	106.82	99.77	92.22	111.18	92.78	103.27	100.31	96.16	106.21	108.5	92.57	102.45	90.27	96.81	101.42	110.73	95.88	104.85	99.89	102.38	103.3	92.35	107.21	115.07	99.93	105.35
ILMN_1654534	133.48	143.46	136.27	122.5	130.86	128.53	136.43	137.1	115.71	157.26	146.33	148.95	129.51	125.45	133.35	124.91	126.06	136.34	128.69	124.01	130.71	128.35	158.11	111.68	122.13	121.92	146.27	140.52	135.17	136.96	117.46	114	142.22	131.97	127.96	113.69	115.76	131.14	129.25	126.49	130.33	143.05	139.85	149.22	123.81	126.76	141.06	117.63	137.86
ILMN_1654540	104.87	100.9	115.52	110.17	101.92	109.14	101.76	98.66	103.63	132.44	105.01	99.36	110.24	97.36	96.3	93	96.09	112.84	96.84	142.65	104.7	108.38	162.3	109.84	102.94	98.34	119.31	115.29	101.56	100.12	116.61	105.97	125.45	102.2	119.62	110.13	109.92	118.91	135.33	115.89	113.86	103.01	122.36	131.79	123.08	140.87	124.2	150.36	137.63
ILMN_1654541	141.4	104.5	131	96.57	107.4	220.58	123.42	102.75	119.2	150.29	129.07	143.14	100.48	125.66	84.76	134.47	103.13	165.68	109.26	93.88	104.33	101.96	83.75	102.58	97.99	104.4	105.33	123.84	112.59	109.73	257.92	130.15	134.24	110.84	96.98	96.41	185.97	138.68	93.76	101.67	110.86	112.91	174.52	209.33	142.65	103.52	82.41	106.01	111.8
ILMN_1654542	830.62	794.45	484.83	234.76	1129.19	555.64	415.33	660.48	597.36	407.57	773.5	1014.65	470.29	443.57	898.3	600.62	465.05	952.23	727.56	618.12	583.46	451.93	412.26	793.12	410.37	213.05	446.38	602.12	265.87	415.58	591.24	1094.62	646.55	522.97	961.72	1175.58	405.73	644.58	402.64	362.75	680.53	397.43	534.92	616.07	496.37	265.28	338.29	625.57	823.84
ILMN_1654543	1122.42	1162.24	749.58	1222.85	755.28	840.02	844.23	1229.76	1889.26	456.72	1564.19	978.36	912	830.76	1049.27	1252.69	840.29	1421.11	754.78	990.67	777.46	880.77	644.55	680.36	633.15	1001.53	1241.74	1086.43	1414.06	1745.83	1476.41	904.5	846.17	1042.64	889.76	1013.89	1410.29	1390.37	1525.68	664.18	919.16	619.15	848.6	1102.48	1413.61	875.43	716.39	744.2	999.32
ILMN_1654545	421.29	809.61	710.26	561.76	803.61	2052.19	564.89	764.53	768.07	573.96	618.42	440.95	618.87	1089.56	1238.78	806.04	782.91	649.85	581.89	1419.5	418.11	1049.3	518.01	359.42	740.38	1011.36	1358.51	841.21	788.63	549.8	810.81	345.99	655.71	919.98	418.64	968.01	492.3	564	2249.77	1014.9	664.46	404.84	587.11	716.8	490.79	1747.65	377.37	363.36	1309.71
ILMN_1654552	801.19	2446.68	1306.86	1210.5	1081.86	1395.16	690.11	722.92	1104.24	803.08	925.71	724.63	995.94	1175.13	1343.84	985.34	1382.66	2211.11	1072.94	1774.28	600.12	1265.63	1307.37	907.73	493.61	764.94	1311.82	566.88	706.29	611.85	606.8	1956.13	1422.98	612.88	925.14	1725.87	611.03	844.91	1281.27	574.3	1025.7	1098.41	1361.26	1174.15	695.05	1344.32	1367.78	1237.61	1218.05
ILMN_1654560	347.65	187.31	134.41	182.71	142.45	137.26	152.37	129.32	180.65	127.53	123.94	308.15	112.7	140.24	123.8	120.48	117.14	121.34	134.63	131.29	142.87	140.72	139.64	123.58	125.9	124.98	115.95	127.35	239.32	191.6	139.73	146.1	202.43	150.58	154.61	125.65	134.86	166.69	117.6	195.41	161.6	128.01	138.91	187.98	112.23	124.84	144.6	128.83	159.65
ILMN_1654563	142.07	191.52	207.23	200.52	195.54	148.36	345.66	215.92	165.38	162.88	174.35	148.34	176.93	163.47	161.89	238.88	324.56	172.11	136.54	366.37	263.38	158.53	160.52	195.8	133.8	148.82	150.47	158.62	209.28	203.82	182.24	184.48	208.31	173.69	129.66	181.71	229.27	196.44	239.42	242.39	266.11	229.35	152.06	161.24	216.8	197.76	199.87	162.06	208.37
ILMN_1654566	209.46	165.83	134.84	156.08	145.32	146.27	133.3	129.38	232.26	124.5	154	222.95	140.72	166.05	134.16	166.81	159.4	160.17	175.68	115.64	125.21	152.3	109.47	128.37	210.45	116.27	111.35	150.31	161.69	143.91	140.16	185.61	125.78	139.94	166.48	122.07	134.53	236.53	133.21	148.06	123.8	140.02	134.24	155.29	103.88	121.05	118.55	132.18	133.43
ILMN_1654570	129.57	138.47	124.29	133.43	112.04	143.84	123.25	157.83	124.96	137.03	115.93	148.85	115.58	128.41	107.8	137.27	133.16	141.03	123.79	139.6	141.32	133.49	133.96	133.67	126.81	126.29	134.36	106.67	121.3	126.41	118.27	139.08	128.13	128.11	142.77	122.18	146.78	117.49	130.45	133.94	162.99	111	123.63	120.39	132.49	133.86	130.93	137.14	124.26
ILMN_1654571	101.12	102.95	103.87	110.29	104.76	98.68	117.24	85.89	92.37	96.18	95.28	116.82	105.35	92.61	95.99	96.62	82.22	105.04	95.7	91.47	120.26	93.93	94.29	83.49	83.98	89.38	95.38	90.42	136.2	103.61	101.55	97.62	96.57	105.51	91.6	102.53	104.4	90.06	98.15	86.4	120.53	88.17	95.4	96.36	81.69	98.96	104.3	95.55	103.39
ILMN_1654583	600.58	468.76	749.34	567.11	598.57	551.02	635.12	861.99	754.95	640.01	860.92	697.41	765.96	718.62	655.2	711.1	893.25	726.91	579.45	1326.63	520.36	639.57	847.29	678.92	398.21	593.61	542.03	500.72	515.26	524.02	511.24	515.69	647.35	474	637.58	857.98	635.55	663.93	671.15	429.11	789.24	447.53	655.13	1029.68	636.05	585.24	654.5	675.62	1087.38
ILMN_1654586	136.06	121.91	129.86	119.55	108.54	134.78	158.23	126.15	135.2	118.69	131.03	133.54	115.91	130.35	116.34	113.04	113.59	115.61	120.35	105.32	141.62	115.3	104.34	125.27	140.07	144.54	143.35	125.64	137.83	122.09	114.46	131.2	136.77	128.39	120.63	110.52	140.04	112.52	114.98	115.25	181.25	122.66	107.57	126.99	131.42	117.18	122.03	124.88	161.94
ILMN_1654588	121.99	96.28	109.91	87.67	94.26	102.09	108.64	103.34	99.78	104.97	102.22	88.53	78.28	97.35	107.13	90.61	106.99	103.07	98.79	114.62	102.77	103.11	103.31	89.56	103.46	84.12	92.5	95.12	83.75	92.11	101.1	108.16	85.42	102.06	94.68	92.68	99	109.14	93.96	104.03	98.29	104.19	105.65	107.73	97.27	103.62	88.14	93.19	78.95
ILMN_1654594	115.67	119.75	115.96	111.38	107.55	112.6	114.64	116.45	106.86	111.18	114.81	107.25	113.26	119.41	100.07	102.2	120.41	111.91	118.67	115.54	101.01	117.83	133.05	120.65	112.12	108.23	99.97	113.2	119.48	113.85	112.96	107.89	107.29	108.49	116.82	117.28	113.37	108.19	115.97	95.89	104.59	95.73	93.47	117.63	98.63	112.68	126.4	129.05	116.08
ILMN_1654598	113.59	118.89	125.4	98.19	112.63	132.55	126.52	126.74	103.75	105.92	102.78	105.16	115.9	111.49	102.77	108.63	103.45	193.46	110.6	107.19	110.33	106.35	105.02	117.02	116.45	107.15	92.48	111.46	115.69	106.25	116.85	139.28	98.15	100.31	90.16	85.32	102.42	98.53	96.56	87.16	97.57	108.32	106.39	106.78	103.44	102.15	106.16	111.92	105.07
ILMN_1654602	91.92	112.32	102.66	117	106.09	113.64	108.6	100.73	110.55	104.84	117.71	118.18	107.64	99.74	102.34	111.19	118.61	109.87	121.4	121.96	118.54	89.98	106.75	107.41	94.75	96.31	109.95	104.15	116.31	93.77	122.62	103.08	102.44	109.08	119.84	106.11	104.62	116.45	107.5	109.21	108.35	107.17	104.22	112.84	98.46	108.79	93.38	118.9	110.71
ILMN_1654606	121.23	126.12	104.38	115.25	114.67	117.41	115.42	118.45	129.7	114.21	112.41	116.69	125.1	114.73	121.36	122.64	111.49	120.28	121.99	99.71	104.19	114.03	95.92	97.61	110.61	102.15	98.72	115.5	104.6	112.83	124.36	131.77	102.15	119.42	114.66	116.41	118.73	119.65	113.22	118.33	118.79	112.83	98.63	124.32	109.27	109.4	118	123.14	114.49
ILMN_1654609	807.96	1711.18	1260.06	542.42	1985.68	2289.73	1036.46	1082.84	1034.57	632.95	1409.71	1248.85	931.9	561.23	999.45	587.95	839.73	958.03	1107.4	493.39	851.11	1690.05	1061.23	1020.7	247.73	409.97	723.97	773.95	428.74	573.02	1419.88	729.97	1079.6	827.18	2573.91	1177.03	675.31	1462.41	1142.9	614.08	1808.06	586.23	690.33	925.16	1204.53	899.61	1061.18	1354.6	796.44
ILMN_1654612	128.78	142.03	127.28	89.63	138.41	175.21	124.39	121.85	148.8	107.76	134.04	118.73	109.51	186.1	122	164.95	163.68	149.58	108.79	122.1	134.33	118.91	92.83	122.62	125.54	135.83	101.38	78.19	141.7	100.43	119.11	107.66	124.41	151.07	121.64	166.36	176.33	84.71	191.11	118.27	111.5	124.66	120.95	146.83	123.17	147.55	82.79	95.3	161.37
ILMN_1654613	125.01	118.49	134.21	105.04	115.57	138.29	131.7	147.46	146.56	127.91	143.38	119.64	142.74	157.49	131.95	131.85	145.38	138.24	133.68	107.45	110.55	118.75	95	106.98	124.43	112.92	113.3	113.2	116.35	150.38	139.96	139.91	130.41	122.28	127.61	138.8	123.1	119.92	139.61	121.83	132.82	123.99	132.62	124.47	118.27	120.81	101.21	103.35	122.38
ILMN_1654626	97.42	93.27	101.6	109.01	119.27	93.37	98.45	114.02	109.35	84.22	126.74	89.51	102.65	104.24	99.13	114.02	112.46	98.23	115.61	108.92	91.79	92.26	105.67	110.08	105.22	100.74	88.77	110.58	101.25	95.84	106.03	103.23	93.13	98.95	108.18	102.87	103.13	86.26	95.59	98.18	106.39	107.06	96.84	86.88	91.17	103.74	103.13	116.79	94.25
ILMN_1654629	649.79	1681.23	995.07	548.33	875.29	774.87	512.05	281.78	2245.69	1051.24	282.68	680.05	871.55	775.58	813.92	1345.21	1221.79	675.14	1167.41	1156.97	472.02	1330.69	1137.13	1223.65	571.95	1153.76	864.72	557.35	617.41	1418.29	2261.05	1470.24	829.02	747.6	740.27	948.66	575.85	632.95	857.17	526.36	482.37	445.42	1117.16	1207.6	465.21	671.28	650.95	761.56	2014.65
ILMN_1654630	151.96	157.49	176	147.41	167.83	231.26	164.77	175.93	149.31	152.34	179.54	145.3	152.01	178.54	146.53	157.7	188.69	163.02	190.58	291.75	159.37	174.86	188.72	179.25	161.61	181.15	229.05	155.19	156.97	155.77	139.57	169.65	149.09	140.03	144.02	179.89	161.94	145	194.96	144.69	150.92	138.23	137.93	156.2	140.37	153.02	150.25	147.99	206.62
ILMN_1654632	91.37	122.86	115.35	96.04	89.04	96.81	86.83	94.79	92.38	135.65	110.32	82.56	102.57	105.21	92.91	89.37	85.85	109.13	113.97	88.57	97.79	97.11	104.57	87.6	86.13	146.47	91.05	96.6	92.18	95.13	94.11	92.63	104.84	108.83	92.84	115.62	95.63	115.6	95.62	131.42	153.21	91.52	104.55	91.97	88.12	90.6	94.69	92.78	97.83
ILMN_1654634	113.54	116.62	100.83	110.24	114.02	119.1	107.38	116.23	106.33	106.28	105.02	119.39	112.19	120.34	112.81	111.58	116.38	102.79	122.53	128.84	117.19	116.86	106.74	104.32	105.18	114.2	95.69	111.79	109.54	113.51	113.47	114.58	103.74	103.82	105.84	103.77	104.29	104.2	120.88	109.01	102.05	108	110.18	110.6	99.17	106.49	105.51	97.42	113.41
ILMN_1654637	164.42	177.37	169.08	164.03	174.9	155.79	144.3	170.96	170.48	189.3	174.43	186.83	149.58	149.44	161.33	157.95	163.69	163.15	184.94	228.6	160.5	153.84	212.53	172.48	173.41	186.12	166.14	166.46	198.88	206.24	157.95	206.5	157.57	168.05	180.83	147.73	158.72	166.26	167.7	155.41	173.74	160.03	156.71	153.52	162.49	151.53	158.31	182.04	174.78
ILMN_1654639	190.49	173.65	186.53	205.12	203.44	155.57	202.28	180.42	1314.22	199.89	172.64	185.27	162.01	330.15	233.22	214.28	293.53	163.53	208.59	161.59	222.76	485.4	154.26	375.72	129.31	451.39	217.71	120.6	296.22	179.71	183.92	103.43	255.62	176.82	196.36	264.82	124.5	144.77	228.17	226.07	130.34	151.92	211.92	199.04	128.45	179.45	522.93	201.79	127.61
ILMN_1654641	100.13	97.63	90.84	97.64	97.27	107.57	112.86	116.48	101.36	101.23	115.26	100.39	113.54	107.85	88.82	97.21	91.81	96.27	104.05	114.57	104.46	109.07	107.25	99.3	88.48	97.06	106.63	102.45	104.87	100.04	108.36	102.81	92.3	100.84	100.91	113.15	97.64	96.77	103.56	95.75	87.83	97.1	95.23	107.51	108.72	97.67	92.05	90.3	99.73
ILMN_1654653	210.1	348.75	339.8	208.34	300.22	463.11	368.48	295.92	333.68	535.94	297.88	283.57	425.84	263.4	316.07	692.84	317.84	363.67	287.4	427.43	583.12	273.83	286.71	290.46	309.81	384.39	293.87	329.99	269.26	298.48	279.86	322.63	254.39	539.35	241.91	338.7	513.76	169.72	363.12	171	217.81	309.33	308.82	386.93	201.13	269.89	330.29	340.94	221.96
ILMN_1654663	121.94	132.9	111.4	119.77	122.79	123.85	128.88	164.28	122.01	109.79	179.14	134.82	164.54	167.08	144.66	133.99	143.72	130.41	169.58	166.64	108.04	155.96	157.01	124.96	109.83	107.39	140.74	118.02	123.71	139.55	140.37	159.9	135.44	131.67	121.5	138.49	136.73	125.31	155.1	137.28	168.21	149.51	151.94	132.57	126.97	152.25	138.56	111.33	119.64
ILMN_1654671	108.33	87.47	91.49	104.04	99.1	113.3	99.68	78.53	82.46	96.59	83.68	115.07	98.33	91.61	97.11	92.13	89.24	93.18	93.25	87.55	91.27	89.28	102.13	110.92	88.43	117.99	89.78	101.21	97.28	96.35	98.66	92.97	99.74	95.68	79.63	84.86	104.05	103.62	89.78	96.32	97.18	90.56	84.54	91.56	95.51	81.91	81.19	96.63	91.11
ILMN_1654672	99.5	114.78	102.09	102.1	99.28	116.58	95.65	102.42	104.51	90.96	96.74	109.26	107.01	107.09	106.15	94.84	103.55	116.89	97.05	119.7	125.77	102.76	91.19	98.2	103.37	90.46	128.24	89.08	117.32	92.65	98.71	105.4	108.95	98.36	102.62	106.31	101.76	110.29	102.94	101.16	101.54	97.11	95.67	118.44	94.73	100.63	103.7	96.35	106.72
ILMN_1654673	98.05	112.86	107.3	108.38	96.49	92.98	93.68	115.6	112.43	104.05	105.26	104.12	103.31	98.15	117.17	102.28	107.69	119.29	110.83	97.24	120.85	104.32	141.45	102.13	98.47	106.63	94.39	118.1	98.85	102.7	106.88	119.81	100.88	101.4	103.17	104.73	110.79	106.4	100.19	104.29	117.77	100.67	102.61	101.05	109.43	100.38	110.96	86.52	123.92
ILMN_1654677	113.04	109.28	107.34	105.26	112.87	104.63	120.87	113.64	107.66	106.49	91.38	97.68	112.51	108.39	114.54	120.25	109.45	108.03	109.15	122.6	121.23	97.23	103.08	109.21	107.07	104.95	103.85	137.71	112.05	128.15	116.96	113.78	109.69	104.18	106.72	107	108.91	101.28	98.72	105.34	106.79	103.39	102.63	111.11	106.11	93.69	89.51	120.99	127.54
ILMN_1654685	78.91	118.23	125.03	154.09	147.83	106.62	217.15	273.92	87.26	82.11	478.61	88.18	112.96	119.59	133.98	98.09	116.94	142.26	74.82	104.12	256.6	85.31	81.4	170.4	164.41	146.08	119.4	126.3	137.86	112.91	211.63	158.45	124.58	240.3	608.15	104.05	128.94	320.42	113.95	110.35	312.5	127.35	125.66	120.46	118.74	94.79	100.67	102.8	105.11
ILMN_1654689	147.65	162.1	179.5	150.71	159.96	239.69	147.31	144.38	162.05	146.85	147.71	158.95	131.2	184.35	134.2	179.57	130.26	142.83	155.16	171.37	156.98	146.72	154.54	165.94	151.13	162.54	139.49	147.56	148.57	124.05	160.95	182.05	129.67	159.72	166.51	174.52	135.2	185.72	146.07	143.3	161.87	132.8	123.58	175.23	150.02	131.13	135.06	137.35	141.25
ILMN_1654690	1478.03	752.95	1636.81	1475.77	1076.51	1229.75	636.84	775.32	1118.17	1273.76	819.67	1694.28	1316.31	918.37	1156.14	661.7	1195.78	1031.94	868.33	1507.98	484.26	1578.62	1324.67	1087.95	1225.08	1545.28	957.37	1431.36	473.55	1902.6	1436.46	1198.92	1077.54	1218.71	462.13	612.19	544.38	1171.36	1639.68	1267.87	684.05	1031.54	988.46	829.29	1483.8	1545.34	1414.84	1156.16	1414.55
ILMN_1654691	224.79	240.98	170.05	231.58	212.19	195.72	174.19	286.01	300.79	220.48	311.77	268.25	230.26	236.2	245.02	267.84	172.06	210.09	286.52	242.3	169.08	145.09	249.51	205.99	239.09	230.7	246.13	265.05	276.07	261.73	272.95	248.21	216.55	168.78	198.86	282.81	171.51	305.34	175.05	272.66	197.43	177.41	287.54	269	287.23	218.16	236.44	267.57	242.39
ILMN_1654692	143.89	118.7	121.68	122.04	136.65	136.7	136.3	166.05	134.4	132.91	160.6	129.33	132.28	210.23	91.16	141.27	207.97	149.14	157.06	274.33	151.61	148.7	132.87	109.91	124.37	115.15	257.63	117.89	129.35	120.89	131.92	125.8	111.64	128.74	127.01	127.53	110.1	139.38	242.32	125.05	122.8	122.72	132.97	125.47	160.88	146.51	102.89	106.34	161.02
ILMN_1654696	406.04	95.97	99.73	104.52	98.16	101.91	135.15	123.03	90.23	88.83	149.39	337.32	91.79	97.38	102.79	136.19	118.87	96.79	104.04	90.2	146.19	96.18	90.44	77.78	145.56	141.93	98.58	87.73	125.95	184.26	131.65	85.83	107.72	121.82	117.31	92.75	325.88	91.72	86.67	128.19	123.61	89.66	106.03	74.7	77.08	123.59	99.1	103.18	96.75
ILMN_1654697	112.58	123.37	108.09	119.76	113.48	190.83	107.59	121.06	123.1	101.91	105.37	121.26	121.73	117.2	121.83	133.14	119.63	146.09	111.99	107.27	117.35	114.57	118.88	106.13	106.3	104.37	111.69	109.19	116.39	119.81	113.93	113.95	121.1	107.31	104.38	106.12	111.84	115.1	108.14	131.27	108.09	139.68	112.98	110.09	95.28	112.6	124.88	128.03	127.31
ILMN_1654703	106.63	80.86	129	108.87	123.48	115.8	96.14	114.31	99.02	94.9	106.42	95.72	84.75	106.25	109.66	110.86	100.88	116.63	111.14	109.08	99.23	118.46	96.3	99.96	98.06	103.06	98.23	87.41	101.43	97.15	97.33	105.69	94.05	106.35	101.88	97.32	99.15	100.34	96.54	102.19	147.35	153.52	103.35	115.53	106.1	99.31	123.29	115.08	102.89
ILMN_1654721	113.13	102.47	93.41	122.61	123.31	114.99	105.7	103.97	120.88	106.23	123.78	133.47	118.08	123.93	117.19	120.82	113.57	102.98	98.9	112.67	115.76	109.08	116.62	94.73	113.72	96.02	100.58	117.88	127.46	110.99	106.74	114.97	110.81	110.45	112.14	106.09	106.67	97.18	107.89	101.56	107.63	101.37	114.57	94.98	111.59	102.73	101.8	96.15	98.1
ILMN_1654722	154.76	147.85	148.25	283.19	119.14	137.5	136.81	136.33	359	239.87	129.81	194.94	198.89	197.68	180.38	308.34	320.78	275.99	165.5	197.81	129.31	704.33	139.97	245.09	157.6	226.02	268.01	227.43	296.54	174.52	901.15	211.17	215.65	193.76	184.36	200.26	166.43	155.55	250.61	188.09	155.05	185.01	182.63	150.98	356.57	310.4	185.76	176.12	184.64
ILMN_1654726	90.96	99.64	99.69	98.33	99.64	99.79	84.44	96.09	91.54	107.58	109.94	84.79	101.96	91.09	98.11	92.56	93.09	104.74	97.11	112.66	93.83	99.82	114.26	105.94	99.92	95.15	110.26	94.24	93.19	101.49	97.88	113.76	106.81	87.37	94.45	92.65	91.79	98.09	97.5	87.3	103.5	84.35	98.81	99.9	99.07	91.27	92.78	102.47	105.79
ILMN_1654732	117.39	87.05	97.12	103.76	103.58	118.49	99.77	114.58	99.51	92.82	119.31	93.78	103.58	98.96	93.96	103.83	94.93	100.76	102.73	102.62	104.99	94.44	105.38	102.18	94.3	96.74	108.48	96.37	80.17	92.83	96.46	104.99	108.55	117.38	118.97	81.66	92.8	106.92	97.63	98.87	99.42	95.78	103.61	120.64	101.92	92.5	101.1	107.7	87.95
ILMN_1654735	415.68	366.76	236.16	135.12	163.7	143.2	288.7	256.76	146.27	182.83	236.71	404.07	165.34	140.71	134.48	226.82	179.29	134.51	138.39	251.64	315.68	168.97	204.15	182.06	311.23	238.75	187.13	275.85	244	270.76	391.4	151.81	305.01	213.83	160.69	148.25	280.4	204.54	236.44	187.59	164.86	139.14	156.47	112.37	124.78	282.23	193.11	171.49	163.34
ILMN_1654737	193.65	186.59	278.58	270.67	261.48	201.63	262.25	189.65	232.47	199.16	223.85	191.27	186.47	202.88	159.14	393.78	180.96	203.64	179.82	175.68	295.73	163.24	123.74	160.72	252.19	193.72	180	190.29	273.8	305.18	164.22	222.14	151.72	303.85	230.49	230.57	254.53	266.41	173.86	188.19	181.42	277.76	246.5	243.41	253.94	185.64	150.26	155.99	168.08
ILMN_1654742	96.75	108.88	105.23	114.69	110.28	96.56	108.96	113.37	135.4	124.26	110	126.59	138.12	95.22	107.65	101.96	95.02	86.82	108.13	112.59	104.74	89.34	139.12	150.94	113.92	111.82	97.8	117.36	88.04	115.33	107.09	96.04	115.75	96.5	106.33	102.1	99.83	100.01	104.46	119.3	96.32	109.77	86.95	107.09	98.03	117.18	178.75	117.58	98.77
ILMN_1654759	115.37	123.34	109.09	117.43	119.3	105.47	116.97	106.63	116.25	124.43	117.14	128.95	104.63	114.94	114.05	117.7	101.8	116.82	115.12	113.87	121	122.94	107.53	108.19	103.74	115.09	117.65	119.79	110.6	101.52	101.96	105.58	102.08	95.39	106.49	113.68	101.89	106.92	109.59	102.88	114.97	114.46	102.65	110.4	105.45	121.74	132.72	110.41	107.51
ILMN_1654766	115.02	100.61	106.76	110.97	102.87	113.4	113.23	102.82	99.9	105.58	103.31	107.18	125.32	113.65	128.32	103.76	116.89	126.21	109.34	122.94	120.54	111.16	102.81	91.26	90.96	105.77	112.77	99.08	101.97	112.03	116.24	107.65	95.24	114.58	106.31	98.69	105.17	112.45	97.41	101.11	102.85	112.73	97.55	92.69	102.85	110.56	89.95	100.67	92.3
ILMN_1654771	120.25	119.49	96.01	137.29	137.91	122.29	93.92	108.9	144.13	93.02	119.17	122.36	135.67	102.67	134.17	117.57	108.53	124.82	116.79	75.43	131.38	127.57	108.14	117.7	95.59	95.66	107.26	102.96	106.78	128.97	104.28	110.01	121.17	131.28	130.57	120.28	118.35	125.55	95.58	102.4	114.27	113.83	132.14	112.28	141.31	94.13	104.26	120.29	122.75
ILMN_1654772	164.13	143.81	123.26	147.75	168.35	159.41	130.12	129.4	158.11	124.1	162.78	136.79	161.62	165.26	161.78	154.01	99.14	171.53	146.1	166.21	136.17	165.36	107.11	134.74	150.92	158.64	131.83	121.25	137.2	121.18	162.52	136.7	130.01	141.28	150.01	120.63	132.75	122.36	184.84	133.25	132.82	137.04	142.73	161.91	125.81	135.54	125.05	119.62	142.01
ILMN_1654773	434.84	274.45	299.68	307.41	637.69	209.5	325.04	233.43	344.7	569.66	249.86	356.11	251.87	369.78	688.52	623.77	314.35	339.67	432.23	228.76	440.34	402.38	162.15	266.45	375.61	293.46	322.49	330.16	278.11	319.14	238.04	277.57	293.72	535.67	442.76	328.58	328.67	326.08	341.19	463.95	397.48	905.35	284.07	245.24	486.54	260.44	298.4	222.12	275.55
ILMN_1654778	107.62	119.66	104.41	142.43	114.77	144.68	173.01	109.67	128.31	105.01	125.33	111.14	119.75	128.53	149.83	133.29	106.97	120.28	140.57	104.96	141.8	112.84	105.5	95.84	137.87	118.69	135.46	128.56	159.09	120.21	125.7	127.66	125.65	114.04	115.5	117.41	148.84	109.04	114.07	136.98	136	134.22	99.13	136.34	128.93	109.47	141.66	139.44	118.83
ILMN_1654779	129.33	119.05	125.18	119.79	116.72	123.11	123.71	120.08	126.69	122.27	119.85	121.19	120.34	121.34	124.73	113.54	126.64	119.83	130.49	135.23	130.12	120.47	156.51	135.31	121.27	122.1	115.68	126.18	115.29	109.83	111.6	122.98	118.14	124.19	127.44	110.57	129.19	131.66	128.83	114.19	116.55	109.56	114.42	123.42	114.35	133.88	125.67	126.41	120.11
ILMN_1654786	84.64	88.83	96.49	93.53	84.79	92.15	84.78	83.98	82.21	80.81	78.66	99.46	96.11	94.93	88.07	96.69	97.41	93.65	80.67	83.84	83.7	88.5	86.34	91.51	83.04	88.71	82.02	86.23	85.32	81.04	92.6	90.96	79.45	82.87	95.99	87.85	92.78	97.44	77.92	92.57	95.15	83.26	88.3	87.28	79.79	85.37	85.24	81.07	97.48
ILMN_1654792	116.93	125.11	123.44	110.93	112.39	119.88	123.61	118.42	105.48	103.14	112.48	119.82	118.43	115.28	119.98	131.93	125.22	132.36	120.13	109	121.37	117.39	129.63	124.14	111.33	111.89	116.87	96.63	110.52	114.54	117.94	128.13	116.14	123.39	108.86	110.87	118.58	121.71	139.73	112.91	118.36	109.11	114.09	118.39	110.38	108.35	134.7	99.59	121.43
ILMN_1654812	104.58	130.39	96.52	157.07	160.55	122.25	141.78	113.11	168.68	189.86	116.5	124.51	110.24	127.53	93.42	125.05	109.82	121.14	123.4	81.1	137.69	159.7	117.22	130.79	136.29	125.89	132.65	377.66	144.32	134.55	134.64	143.84	124.19	134.6	129.44	132.84	128.93	138.09	164.78	154.97	137.21	138.73	133.55	112.78	129.91	144.62	114.07	119.17	113.2
ILMN_1654819	177.94	137.31	134.31	118.95	184.07	115.98	125.07	158.42	249.97	132.88	142.25	150.07	140.35	132.29	157.21	137.87	134.21	119.86	158.11	126.21	135.83	173	162.1	145.84	125.99	140.73	124.49	155.04	134.15	156.87	175.95	136.74	139.06	105.29	133.42	134.93	117.53	129.5	149.92	121.6	128.9	165.37	185.03	217.16	158.54	134.46	174.23	150.27	141.32
ILMN_1654823	133.18	109.68	134.55	129.26	126.47	144.44	123.82	136.95	129.24	111.98	118.74	111.12	114.98	120.66	124.09	122.43	127.08	128.82	121.09	108.14	124.41	112.94	102.02	123.07	125.17	128.76	134.77	118.21	122.48	117.39	121.85	118.42	115.68	123.47	132	99.09	142.08	111.97	117.83	125.5	133.41	109.2	112.74	126.44	135.72	105.78	110.63	95.33	116.77
ILMN_1654851	521.49	463.94	452.77	437.29	462.98	877.71	317.38	485.74	786.77	439.72	436.39	645.88	336.77	893.16	342.85	332.39	543.1	558.46	430.31	472.93	443.14	489.8	382.89	439.57	409.52	665.43	616.97	495.39	536.73	395.33	640.37	272.8	343.45	554.55	467.68	750.83	369.95	452.51	751.93	395.1	454.61	427.34	309.25	361.84	540.86	454.31	417.65	417.74	587.1
ILMN_1654854	98.09	91.42	98.42	81.68	85.72	93.46	103.54	103.89	100.41	103.76	109.9	100.45	84.82	80.3	95.4	107.87	98.87	83.32	93.95	94.02	117.09	96.22	102.4	85.63	101.57	97.99	99.23	101.45	101.03	69.78	84.67	103.43	83.33	86.93	92.45	91.8	93.99	118.28	108.55	89.8	92.5	94.38	91.58	94.52	97.96	88.28	83.6	93.49	101.58
ILMN_1654855	141.7	103.58	118.99	121.48	124.53	107.02	117.2	112.97	124.74	91.97	109.73	148.97	105.28	139.07	116.41	99.15	120.93	104.28	143.47	92.89	101.64	122.19	108.2	108.75	103.52	101.69	104.38	95.34	100.69	128.42	102.63	103.38	118.54	103.91	139.45	127.79	99.07	138.33	118.79	108.85	127.02	114.95	115.85	121.67	97.96	121.3	111.25	80.66	99.18
ILMN_1654857	120.45	95.04	103.24	83.11	103.83	106.88	103.56	118.77	108.18	118.13	103.74	89.92	114.47	108.64	94.2	108.16	107.11	106.51	102.37	101.01	109.32	95.67	103.37	97.2	107.88	92.72	91.51	93.14	84.95	111.64	97.46	109.05	96.77	94.11	108.97	99.17	96.75	96.68	101.86	96.24	113.79	96.84	94.56	95.47	102.17	97.72	104.36	105.12	93.06
ILMN_1654858	90.7	92.11	114.06	96.39	127.03	100.91	103.97	95.67	94.57	119.71	120.53	94.59	105.8	111.61	98.28	124.66	134.14	101.22	107.61	105.51	120.77	124.01	122.1	107.25	114.48	122.36	91.24	87.24	103.68	95.98	99.05	114.36	104.55	121.99	113.27	114.07	99.33	118.16	121.06	103.04	97.44	88.33	91.76	100.36	102.27	97.72	92.21	90.73	104.06
ILMN_1654861	527.35	633.12	656.59	459.33	360.96	820.33	345	453.42	414.66	830.3	490.91	510.23	789.52	467.76	444.76	300.86	291.07	1146.59	492.35	270.07	338.1	465.45	481.89	969.05	591.48	905.6	378.29	676.23	263.91	849.4	633.07	663.16	591.16	621.58	320.62	344.68	362.3	906.06	370.4	685.71	778.48	466.5	722.87	377.25	467.44	559.08	649.7	577.09	495.46
ILMN_1654864	123.47	115.7	95.9	129.37	129.55	106.78	89.33	119.25	109.38	103.9	140.13	107.62	95.94	104.14	104.51	79.55	89.78	98.63	101.23	85.53	91.16	111.81	105.94	98.1	117.99	104.85	98.8	101.25	121.29	110.06	96.84	98.39	103.87	111.57	149.2	111.81	91.91	164.75	90.48	114	122.49	106.74	111.71	95.44	138.1	92.77	80.53	92.2	106.18
ILMN_1654866	139.04	127.12	142.46	128.14	122.79	144.58	120.04	145.48	158.78	131.7	135.31	149.38	127.77	157.24	130.65	187.64	145.71	142.53	165.17	123.88	131.39	141.8	148.56	143.5	109.74	115.1	110.4	131.23	137.89	135.29	138.56	136.25	144.25	142.64	161.04	141.19	134.13	189.08	140.81	141.53	129.92	119.43	147.35	148.5	140.16	135.58	157.98	118.11	115.37
ILMN_1654870	104.83	99.94	103.18	107.25	112.02	113.77	94.86	107.77	105.77	108.03	115.75	105.1	93.38	101.53	101.17	99.26	108.39	121.81	97.11	108.16	98.15	115.66	118.79	109.31	110.9	119.3	105.59	98.49	97.34	91.35	121.42	105.4	109.44	101.26	92.43	91.32	106.67	85.09	101.18	111.92	111.86	112.13	110.96	103.32	118.44	105.89	102.33	116.26	115.28
ILMN_1654871	106.12	107.19	128.33	115.9	114.29	126.92	97.31	105.24	119.07	102.88	100.99	107.75	110	102.69	107.88	111.79	130.88	89.15	111.08	116.34	103.07	103.61	109.53	92.5	115.57	104.2	108.02	107.01	91.7	102.86	117.64	119.45	104.96	107.53	112.39	99.4	104.31	108.79	104.21	105.94	106.32	102.05	97.17	118.09	105.4	110.45	114.1	102.17	119.47
ILMN_1654875	127.79	134.58	128.84	133.18	136.37	128.07	134.41	127.93	151.43	126.25	110.54	125.46	126.74	143.76	132.19	132.32	111.96	121.02	130.16	128.13	112.05	126.32	138.7	111.25	134.16	136.2	105.79	114.69	126.76	112.7	125.53	115.25	108.74	130.23	115.6	120.42	131.81	120.44	137.61	123.83	128.99	116.69	114.71	122.97	113.92	122.86	127.7	118.01	122.63
ILMN_1654890	153.16	206.6	133.63	141.65	171.87	145.07	124.7	178.72	177.23	209.51	225.87	166.16	169.97	185.98	173.36	118.91	180.28	140.41	184.57	177.57	121.39	157.45	214.03	189.54	167.01	154.32	189.09	173.43	159.73	148.16	167.05	203.31	176.8	159.84	262.4	171.39	151.85	164.96	163.47	148.1	143.3	149.69	155.48	193.43	166.96	185.59	151.39	133.37	183.59
ILMN_1654893	197.41	351.51	191.23	233.63	194.07	197.91	168.02	231.07	166.7	200.93	204.94	165.97	178.31	189.67	159.83	206.02	208.09	204.91	181.66	236.85	196.34	264.27	209.58	175.15	258.75	236.26	191.98	198.61	276.68	194.81	209.07	176.49	174.28	205.4	158.11	250.22	212.89	187.24	233.2	242.89	172.41	155.1	181.36	156.41	207.57	236.85	163.82	194.44	306.23
ILMN_1654895	110.56	99.02	98.06	93.48	96.59	95.87	96.76	158.11	102.75	100.62	180.9	99.07	99.37	96.46	101.59	97.62	103.16	118.42	103.13	105.06	99.28	97.47	90.52	88.28	114.82	103.54	102.27	94.61	100.68	120.77	98.22	109.03	115.1	106.79	93.75	91.72	87.74	104.29	98.77	82.79	108.94	103.95	97.64	94.77	100.96	106	100.91	105.47	80.49
ILMN_1654899	116.54	108.3	119.86	134.11	106.56	129.43	125.08	134.34	114.18	122.69	123.89	117.58	111.13	114.74	103.68	1228.33	113.45	98.6	109.03	101.24	110.35	110.96	139.67	142.1	132.58	140.83	128.37	138.8	122.02	131.45	142.39	136.56	131.48	140.35	131.19	122.77	118.11	126.9	147.33	456.26	136.94	1254.77	121.46	84.5	99.41	98.18	102.22	110.14	129.67
ILMN_1654900	114.03	129.03	122.11	127.52	114.57	129.1	104.65	111.55	124.29	138.97	122.36	126.4	126.08	127.19	104.55	124.1	126.89	124.86	127.13	111.97	127.98	115.93	116.37	135.58	117.26	123.85	138.36	119.16	118.12	109.68	114.23	110.1	109.74	126.56	111.66	121.43	124.67	116.6	108.99	118.89	120.75	126.66	125.37	115.06	120.19	117.95	134.62	121.39	125.37
ILMN_1654915	1132.44	926.98	1045.91	758.47	726.94	1145.91	827.76	1145	734.3	1391.89	977.47	1714.23	1227.56	1349.91	940.14	839.96	1051.96	1584.99	877.64	2722.06	1006.29	1328.52	2423.46	922.18	974.12	684.63	1543.44	1082.3	816.04	1046.77	784.81	1011.69	689.66	1118.47	665.49	1311.76	1272.83	1797.72	1667.81	1001.16	623.72	926.3	924.54	1161.56	1177.1	1389.52	822.4	1226.06	1437.76
ILMN_1654916	110.63	129.5	135.6	107.31	137.57	178.53	151.02	131.33	103.49	215	129.54	122.39	153.57	114.5	132.92	124.81	112.31	222.65	103.74	122.56	176.66	104.87	144.28	110.74	227.33	116.58	121.36	115.9	120.54	140.39	105.9	116.69	110.57	143.11	121.74	199.2	178.6	107.61	143.83	148.91	125.39	133.07	177.38	122.07	115.76	133.41	101.89	151.43	104.3
ILMN_1654920	923.42	401.45	560.96	416.17	350.48	654.12	589.14	688.39	829.72	693.18	727.31	1104.25	553.33	571.12	475.45	578.51	445.24	999.31	683.96	866.62	681.21	474.68	410.28	601.19	445.99	219.49	383.73	859.16	496.84	448.41	541.64	621.92	585.42	431.26	779.11	618.25	552.61	1172.03	371.62	464.73	507.17	484.9	800.49	906.46	193.87	534.51	522.63	657.69	385.64
ILMN_1654922	95.48	94.93	94.86	81.62	86.15	80.37	97.89	102.1	103.42	93.25	94.07	103.52	91.51	103.91	97.19	120.44	107.78	104.08	114.84	93.72	100.95	106.45	98.08	102.83	88.3	95.55	95	107.76	99.54	92.61	88.27	101.63	90.47	92.52	98.41	96.26	92.7	109.99	79.39	93.56	90.42	85.88	98.89	99.92	101.34	106.71	96.94	103.55	94.86
ILMN_1654939	5004.85	4734.53	5101.35	3408.82	2956.74	3862.04	2861.83	3373.02	3413.82	6257.92	3962.06	4605.28	3540.74	3618.35	5149.55	2880.57	2558.6	3274.82	3750.18	2458.97	2205.4	4120.09	2291.51	2535.29	5579.41	3910.07	4006.42	4549.24	4074.36	4348.09	5026.76	2376.65	3259.02	4291.38	3243.1	2812.47	3149.73	6365.3	2331.56	4652.18	4780.63	2225.87	5265.42	4921.52	2837.2	3272.48	3101.7	2975.39	2533.52
ILMN_1654942	143.8	133.17	140.93	142.48	145.1	130.21	118.27	131.23	128.69	126.5	118.72	144.52	123.45	106.28	147.63	123.22	114.23	110.26	142.81	135.08	138.28	128.68	149.71	157.53	135.31	140.46	142.13	134.09	121.35	134.36	123.78	112.02	118.29	115.59	151.48	122.57	115.49	121.84	135.03	123.95	125.53	115.33	126.43	120.15	164.41	132.95	144.73	116.57	122.42
ILMN_1654945	118.34	121.1	106.85	113.94	115.7	113.68	114.08	112.87	115.56	90.54	99.34	115.45	107.97	121.75	104.1	94.35	136.9	123.77	117.44	123.23	102.47	100.4	110.32	100.3	112.51	114.02	128.11	97.99	116.2	108.14	124.25	85.78	114.72	115.1	108.5	101.93	109.97	121.02	93.77	112.16	101.18	108.27	114.13	117.37	118.37	106.37	92.81	104.78	112.64
ILMN_1654946	366.28	290.27	424.88	305.97	1069.57	3344.27	758.16	908.46	1251.3	290.95	829.21	362.07	606.52	487.39	279.45	1140.62	396.61	523.76	616.54	453.25	789.77	778.92	540.05	983.92	190.7	249.8	1302.51	310.37	342.92	390.57	264.86	379.95	303.12	1314.52	416.96	924.53	293.95	202.55	1280.75	675.92	294.72	576.39	254.67	210.69	759.99	359.28	470.4	402.33	1276.65
ILMN_1654950	113.55	105.8	98.63	104.76	89.68	101.26	113.1	98.08	105.23	102.29	93.69	97.44	105.22	105.84	94.46	107.69	95.58	110.95	92.31	112.41	88.09	110.42	106.62	89.39	106.98	92.94	85.96	95.63	107.75	92.1	102.89	102.4	95	105.62	98.23	81.79	91.77	97.97	99.04	89.89	94.66	102.7	84.86	102.15	84.48	94.41	90.15	114.67	103.2
ILMN_1654965	101.14	117.61	122.4	126.57	119.61	118.71	128.91	137.99	131.52	118.31	120.05	126.63	127.23	143.43	124.57	134.43	114.8	120.87	131.8	147.26	113.44	132.68	139.16	124.74	131.63	126.83	123.05	133.51	135.93	148.66	126.69	143.78	118.72	131.13	122.72	129.4	124.02	113.29	129.21	121.36	137.17	108.95	122.49	133.81	127.4	115.32	127.14	101.02	127.6
ILMN_1654966	108.84	154.54	98.39	94.67	140.19	73.99	264.96	149.59	159.95	144.25	171.14	99.8	140.23	271.43	104.24	108.06	120.21	128.41	154.31	126.98	259.64	121.02	138.67	102.04	168.7	83.95	182.76	98.97	214.91	124.74	106.98	131.77	109.13	121.05	332.54	89.37	175.82	105.78	158.47	203.02	91.95	90.69	107.49	123.91	153.11	163.17	101.26	128.08	98.08
ILMN_1654973	118.39	109.4	118.36	112.21	134.32	107.45	115.29	100.89	125.27	118.16	103.99	119.77	116.79	105.57	120.21	119.17	118.43	119.62	125.55	123.79	109.83	124.1	124.98	129.61	111.96	113.58	104.04	121.76	122.38	127.32	117.62	117.03	114	116.91	113.15	111.82	129.24	108.62	112.34	122.39	120.4	100.18	120.53	146.51	103.02	100.68	110.17	123.01	112.64
ILMN_1654979	141.77	161.66	126.9	152.98	174.67	138.54	128.47	113.84	206.92	143.42	135.49	146.28	133.92	147.75	144.37	114.72	163.01	126.32	175.29	133.69	122.45	130.7	150.39	141.34	119.89	134.56	122.15	148.12	147.57	139.96	131.83	148.53	128.02	148.6	174.25	163.51	135.16	125.14	130.93	114.8	152.07	163.11	124.71	121.34	131.56	149.92	168.35	137.48	144.74
ILMN_1654980	82.86	91.94	77.44	94.53	74.77	81.6	90.92	97.24	86.59	79.98	99.02	96.72	84.09	90.44	70.66	87.5	84.59	83.38	87.28	86.57	86.67	79.97	77.98	85.52	88.85	86.44	97.2	83.44	86.33	78.01	84.73	98.79	83.43	79.12	77.93	88.27	79.72	93.81	74.06	91.24	91.56	81.74	78.56	85.67	85.81	78.81	84.52	73.55	98.22
ILMN_1654987	122.23	123.81	132.99	124.7	122.88	127.13	117.22	131.59	129.78	123.76	116.3	132.44	125.87	124.01	134.18	133.95	121.94	126.27	126.43	133.96	133.16	113.52	148.84	140.12	131.85	123.71	138.34	119.73	102.21	120.93	121.37	131.56	116.82	129.28	123.74	125.08	124.38	121.96	128.41	121.01	136.87	111.95	113.09	128.97	126.07	116.28	132.03	125.97	119.96
ILMN_1654997	99.26	106.87	92.55	84.8	96.07	100.74	100.11	97.95	128.42	110.39	113.26	112.26	93.19	104.1	117.42	96.49	106.68	112.12	115.85	89.31	103.2	94.01	98.91	95.44	105.45	91.38	87.46	85.44	98.54	99.26	107.06	137.53	96.02	94.9	102.77	98.58	120.29	99.97	107.66	107.95	100.2	96.63	95.2	111.59	98.73	108.25	90.94	112.12	95.69
ILMN_1654998	94.8	104.28	112.97	100.74	102.25	101.3	96.18	100.04	99.98	97.52	107.6	99.62	114.58	104.4	99.52	110.67	99.05	90.87	93.28	114.78	104.2	100.53	105.61	108.5	95.74	97.64	93.51	98.82	110.85	95.99	110.88	117.92	100.8	97.95	117.96	103.17	99.53	93.03	107.9	97.25	113.58	109.27	101.71	108.75	90.38	91.15	119.71	102.82	99.12
ILMN_1655011	1299.52	928.04	1186.06	888.3	1200.36	605.19	788.34	739.11	763.98	739.47	917.79	836.11	387.36	281.8	970.95	996.94	427.27	616.64	605.34	483.39	615.63	329.64	127.79	595.45	604.48	641.91	877.14	572.53	647.71	694.43	1153.25	656.68	430.54	903.56	1452.28	449.61	510.45	681.74	502.44	1256.93	519.65	726.22	638.58	618.95	669.58	514.71	484.14	338.65	643.44
ILMN_1655026	108.6	124.08	119.75	107.73	104.89	103.63	104.66	123.91	126.09	95.23	109.94	121.27	122.17	137.03	116.45	130.12	125.17	108.2	127.7	107.36	116.41	111.61	102.66	118.17	107.66	121.11	105.08	114.75	96.25	111.16	118.13	129.04	120.36	101.68	110.45	120.82	110.91	109.15	130.97	105.39	86.69	108.26	112.15	125.62	110.02	124.07	106.5	131.86	115.37
ILMN_1655039	130.23	129.38	125.54	135.34	114.8	117.11	128.67	122.15	118.85	113.68	153.41	115.45	159.66	128.58	103.72	143.61	107.8	114.49	174.02	143.24	99.48	131.99	155.16	107.49	120.2	118.69	100.82	118.4	118.89	151.56	121.68	174.26	134.65	135.51	119.08	135.92	143.44	128.97	170.31	132.79	124.1	151.99	135.32	146.76	122.74	147.34	120.97	115.9	121.24
ILMN_1655045	101.16	86.99	117.64	101.55	113.25	94.34	97.45	110.34	95.21	107.34	98.26	99.92	95.38	93.41	90.14	99.48	96.67	102.98	91.37	99.89	102.77	103.12	108.32	82.54	90.64	89.72	85.86	91.69	93.38	92.25	98.09	98.79	103.07	88.5	85.31	86.14	96.65	93.9	95.96	88.06	104.56	106.14	99.6	99.95	101.44	99.28	111.01	98.43	89.95
ILMN_1655046	337.63	299.82	515.21	438.9	497.82	596.43	733.13	340.48	364.27	369.27	273.9	280.72	505.5	567.52	383.11	610.69	507.88	430.13	456.03	674.11	937.88	533.98	350.77	290.05	725.35	418.15	511.29	412.7	565.68	356.84	477.7	346.92	246.39	376.25	349.08	376.5	355.82	248.44	587.13	781.15	498.4	413.97	307	382.98	293.65	713.68	408.9	432.9	299.38
ILMN_1655047	149.89	151.24	176.88	150.03	154.93	161.31	153.91	144.74	147.05	145.37	154.94	166.33	154.53	155.23	153.18	132.02	148.36	134.33	145.91	167.73	152.78	146.35	179.53	155.6	139.7	155.85	152.12	154.14	150.83	136.39	144.61	135.27	141.94	141.58	139.19	132.08	140.91	135.89	150.63	134.77	147.01	148.95	138.72	162.45	147.79	135.02	164.69	165.64	144.89
ILMN_1655051	265.68	180.49	195.67	254.52	260.62	170.28	144.18	136.53	199.15	157.5	152.68	183.23	173.9	139.48	198.27	141.82	120.79	123.03	209.24	125.22	140.51	130.01	107.07	164.04	134.35	156.81	172.53	351.29	133.19	166.2	207.85	140.29	144.01	159.51	237.72	134.15	128.63	214.77	155.82	174.15	167.71	211.47	136.05	131.15	151.39	170.23	128.13	153.19	134.62
ILMN_1655052	133.64	152.29	118.44	115.55	116.39	127.25	124.57	128.07	126.77	141.48	131.96	125.15	144.81	134.47	119.85	125.54	113.93	133.9	132.96	147.38	132.85	107.61	127.24	122.07	113.66	110.7	110.59	117.09	125.21	112.63	123.48	141.07	115.72	121.39	123.79	127.95	132.77	141.98	133.17	117.99	142.82	125.43	133.49	163.68	141.03	133.61	118.92	111.82	124
ILMN_1655068	120.93	95.78	110.3	150.36	126.51	120.04	178.24	132.33	136.54	120.1	120.28	112.52	111.68	125.42	150.68	159.82	153.05	170.2	149.15	114.89	176.57	172.42	98.88	111.15	146.63	138.02	124.93	117.06	137.52	132.19	151.24	110.69	130.86	140.32	97.85	143.99	101.68	132.2	134.88	111.92	115.38	145.46	147.39	194.66	156.68	115.51	129.39	110.79	143.43
ILMN_1655077	133.76	178.18	354.24	311.02	190.97	251.43	492.67	273.41	147.57	149.11	107.54	111.15	137.18	350.28	220.59	87.19	186.04	145.15	154.9	132.78	326.05	255.35	263.18	172.01	119.6	135.73	197.7	197.12	764.03	356.04	177.61	103.97	226.55	265.77	256.02	221.92	327.7	230.4	134.69	237.44	265.79	258.31	171.96	285.9	119.01	178.81	286.48	315.72	164.14
ILMN_1655080	99.59	94.71	102.92	106	116.99	105.87	96.27	98.7	92.28	102.08	102.11	94.34	93.87	111.43	94.34	106.05	114.65	112.37	103.76	116.43	113.62	100.7	158.54	98.67	91.46	101.57	93.52	107.22	96.36	94.73	83.15	110.72	106.21	91.8	119.49	94.25	110.91	94.23	109.15	94.62	100.36	98.84	107.07	102.15	110.97	101.95	128.16	107.5	90.78
ILMN_1655086	127.74	129.14	114.89	115.69	118.42	125.31	111.15	117.14	110.37	121.23	121.23	118.39	121.98	113.01	126.73	125.08	138.27	121.02	117.12	129.86	101.97	119.64	127.83	108.37	116.11	125.54	116.3	114.38	108.36	107.2	116.59	119.19	114.81	110.32	125.5	119.78	118.71	121.77	110.49	118.85	126.68	111.16	112.56	125.46	112.47	109.26	123.89	133.35	119.16
ILMN_1655093	133.83	168.43	137.26	98.82	114.68	164.05	128.58	150.18	122.01	121.32	162.63	126.26	139.09	163.2	125.76	131.42	151.91	156.94	128.32	116.03	129.41	132.82	127.06	146.83	124.22	153.41	113.86	137.16	149.56	161.15	165.03	118.53	130.17	138.5	167	153.2	135.4	136.53	129.13	138.6	101.89	133.2	111.63	126.47	141.38	130.79	127.11	115.49	118.96
ILMN_1655095	99.03	109.56	105.99	116.76	110.37	113.16	94.62	96.86	118.66	114.2	114.14	107.32	104.25	108.1	98.07	102.52	111.41	100.42	120.87	138.63	101.04	101.13	112.29	120.73	104.23	99.95	107.22	101.25	114.08	127.79	116.68	96.25	106.21	124.73	102.14	115.97	108.6	108.64	101.67	103.73	114.61	97.6	103.61	111.48	103.43	99.32	101.4	108.73	91.32
ILMN_1655096	122.67	116.36	125.41	110.47	128.44	112.22	127.38	124.94	121	141.64	109.65	133.22	133.91	119.8	128.93	131.7	125.29	127.62	116.32	115.36	118.15	119.37	166.59	120.58	116.68	111.89	87.58	113.21	110.1	142.88	124.66	146.94	116.08	136.29	133.98	122.36	135.13	126.94	147.71	126.55	142.04	132.31	127.31	128.98	134.01	126.5	126.31	124.04	127.65
ILMN_1655100	109.61	114.18	104.77	109.86	112.73	107.1	111.02	104.28	106.64	113.69	108.36	116.18	119.27	104.12	114.54	111.91	114.7	107.85	106.82	108.33	120.68	93.02	105.93	102.22	105.34	107.49	99.7	106.93	112.36	104.86	106.55	103.7	102.28	105.58	96.89	121.06	109.92	105.72	122.16	95.94	96	104.83	106.98	113.71	108.01	108.24	101.64	98.44	115.88
ILMN_1655114	112.27	99.12	93.87	114.41	111.8	102.87	100.34	115.67	114.61	105.22	111.86	123.69	114.22	102.62	109.78	114.08	91.39	111.23	107.51	93.11	131.83	106.39	112.89	113.25	102.21	94.92	99.35	101.91	112.29	103.95	103.04	107.81	96.9	101.96	103.3	100.2	105.82	91.7	122.31	99.23	98.08	108.02	108.17	112.63	94.65	100.03	101.93	126.81	114.71
ILMN_1655117	483.68	485.9	610.63	462.44	694.37	414.91	272.48	400.2	527.19	674.17	572.84	409.2	189.25	498.06	435.5	459.64	520.22	286.75	444.27	632.89	290.78	288.95	310.25	353.25	240.1	507.74	835.72	271.85	399.93	331.25	416.89	406.21	341.63	366.68	453.29	626.69	401.3	382.35	312.44	297.28	377.79	374.45	331.64	367.41	254.83	349.66	263.16	296.58	1014.45
ILMN_1655126	680.03	649.51	378.63	414.83	340.21	1044.72	280.98	290.78	419.37	666.8	357.59	660.91	485	354.41	342.12	315.18	325.39	430.46	331.43	336.82	366.53	394.63	346.5	429.04	678.01	528.33	578.15	398.46	245.89	466.93	552.04	305.55	340.43	532.28	146.63	330.57	361.32	354.28	616.43	462.9	549.52	314.35	672.56	686.32	400.82	417.15	235.41	334.98	259.24
ILMN_1655136	111.79	112.71	103.83	117.13	124	121.24	114.09	120.36	113.75	114.52	129.73	112.48	113.54	126.31	139.28	121.19	127.33	123.37	130.71	94.16	125.26	112.07	161.39	102.46	127.63	124.92	104.7	121.44	111.13	113.84	119.87	129.14	125.49	98.17	124.93	113.81	105.85	126.67	118.45	120.71	104.78	102.89	113.84	127.14	114.94	119.74	114.62	133.66	120.05
ILMN_1655137	551	387.49	526.63	353.54	329.75	503.3	194.27	541.76	409.32	282.72	727.85	447.99	283.17	320.23	266.19	646.77	282.3	523.74	324.6	322.56	141.92	287.86	261.21	286.73	388.31	590.36	151.93	574.39	230.45	568.22	399.63	302.84	313.21	316.25	438.89	423.07	521.83	434.08	259.14	475.2	274.49	302.13	716.58	724.16	528.94	350.43	246.3	267.06	275.69
ILMN_1655140	126.57	122.25	108.12	126.15	122.11	112.72	87.85	117.2	136.4	111.01	117.98	117.02	129.11	135.82	94.11	138.69	98.81	110.13	136.23	114.2	112.23	110.65	113.17	117.72	136.7	122.57	102.33	118.12	122.96	124.03	103.78	131.53	125.84	128.05	116.18	104.76	112.04	138.02	92.33	112.36	115.33	113.1	122.62	118.06	105.55	113.09	133.58	134.35	97.3
ILMN_1655144	129.22	123.19	116.96	122.61	105.37	97.96	129.8	122.3	118.06	119.33	129.69	123.64	113.27	116.34	111.01	122.75	105.6	119.98	118.62	104.77	114.73	121.95	144.68	126.5	117.47	124.56	120.53	136.82	108.57	117.94	115.71	123.88	98.01	115.3	112.74	117.69	107.02	126.24	105.83	128.09	128.56	86.25	127.9	137.73	114.35	104.68	133.63	107.41	118.37
ILMN_1655151	121.33	119.09	123.22	129.96	122.04	112	121.48	143.7	119.4	128.94	142.32	128.61	105.99	123.44	114.78	113.22	117.13	120.46	104.92	144.17	125.41	120.95	150.56	116.92	118.06	121.2	115.75	122.64	119.51	122.76	111.11	131	114.33	120.42	127.18	122.95	119.54	123.11	138.16	118.13	116.31	114.42	115.73	115.48	112.53	116.21	134.2	131.21	118.25
ILMN_1655154	4328.07	3667.9	4125.93	3587.68	4070.97	5323.11	4472.01	4327.24	5282.87	3396.45	4570.96	3658.24	3590.86	6165.89	4336.05	6437.37	5857.39	4030.86	3553.08	6587.71	4065.31	5813.55	4633.42	3240.78	4130.39	5187.97	4234.1	3960.61	5045.06	3808.25	3822.02	2950.51	3418.06	3667.92	3218.58	6634.98	5947.09	4537.87	7961.45	3934.18	3558.7	3344.51	3459.09	3248.25	4270.88	4881	3349.74	2903.16	5973.18
ILMN_1655155	122.21	118.46	106.31	121.1	118.12	106.94	127.9	123.1	112.06	130.68	121.75	111.46	99.49	119.99	128.48	113.04	115.33	117.99	122.11	131.65	137.2	100.96	103.81	108.24	106.55	103.92	95.16	99.4	120.71	137.62	120.67	121.41	108.15	112.86	118.59	118.84	89.05	103.22	105.07	118.42	123.82	122.4	109.32	112.46	106.4	126.61	105.52	111.98	108.29
ILMN_1655161	121.35	97.42	90.86	81.97	88.8	93.1	107.04	125.24	104.98	90.42	101.34	125.98	110.38	101.46	104.47	94.51	102.07	126.95	91.2	89.14	87	86.82	110.12	100.86	85.31	88.4	91.19	85.82	86.53	91.64	77.63	145.12	98.73	92.3	103.92	88.89	94.84	83.1	87.32	87.74	96.7	91.72	94.03	91.29	78.96	91.41	93.26	100.14	82.02
ILMN_1655162	126.35	111.34	97.8	135.5	104.7	97.45	115.99	121.88	127.17	115.45	105.98	104.52	107.7	117.77	115.41	113.78	90.94	118.21	122.16	98.33	90.62	98.43	110.48	97.13	108.52	95.53	91.02	105.77	105.11	103.06	110.25	129.04	119.71	115.76	120.1	113.99	116.07	105.96	133.4	116.99	117.71	122.41	118.01	117.89	103.59	111.06	94.15	95.14	110.61
ILMN_1655163	1622.99	1255.35	2421.62	2455.01	4297.48	3279.38	3339.22	1408.41	1416.59	1682.11	2254.18	1157.25	1744.43	3813.77	2509.24	3832.39	1421.35	5771.32	2055.41	2616.65	2726.47	1885.87	685.93	1681.38	3433.83	2537.46	2669.7	2254.78	2126.95	3283.91	1769.71	2187.78	2370.58	3090.21	2041.53	4993.61	10205.9	2578.52	3321.57	2788.86	2213.56	1887.9	3079.04	3118.39	2428.76	1855.17	1815.84	1252.83	2081.96
ILMN_1655165	254.43	184.48	293.18	161.29	231.5	149.95	179.99	206.6	170.88	308.4	216.35	286.56	211.54	182.02	169.5	160.69	150.09	162.4	127.78	473.68	177.02	262.62	278.75	148.95	194.59	354.75	197.24	186.06	149.12	191.92	142.01	145.93	194.44	145.28	162.48	182.73	177.19	237.35	192.26	173.18	214.75	153.79	314.05	246.01	182.32	236.35	325.9	283.15	192.29
ILMN_1655167	117.92	104.76	128.75	103.33	128.27	209.42	113.75	132.62	89.13	114.15	159.26	118.3	126.37	108.6	118.99	182.7	111.04	117.65	133.44	111.84	117.56	124.21	122.53	128.46	86.57	116.91	174.57	115.49	143.56	107.23	97.58	113.26	124.46	113.68	121.22	158.81	129.6	147.36	140.89	112.9	88.78	119.6	92.53	93	144.85	101.56	103.31	105.86	139.59
ILMN_1655170	132.97	111.44	133.36	116.07	131.81	120.14	118.75	138.19	122.51	124.42	124.75	109.81	122.66	112.66	109.19	118.32	112.95	109.82	120.46	124.91	125.41	116.37	125.89	121.34	110.02	115.72	114.75	127.74	119.97	114.81	117.2	116.29	119.27	107.01	124.21	114.82	109.94	118.37	115.83	109.39	118.53	117.87	116.56	116.84	114.09	124.87	104.76	127.91	121.35
ILMN_1655171	89.47	106.06	88.89	84.25	84.78	91.87	88.73	98.35	100.06	85.37	89.72	92.93	87.56	86.78	90.8	103.74	96.9	96.17	81.92	81.14	86.31	76.68	87.07	93.53	85.85	99.51	94.04	84.38	89.41	91.51	88.89	96.2	98.76	88.34	84.74	100.38	82.22	87.78	81.55	90.95	75.22	86.59	87.66	97.6	94.5	88.36	86.51	89.01	88.48
ILMN_1655177	2433.38	2208.59	961.84	1420.41	891.43	1465.9	1067.06	1040.46	1169.12	1561.26	1232.66	2590.57	909.54	1060.11	934.57	938.33	898.35	1288.77	843.27	921.11	1092.69	1074.62	880.16	1073.43	1824.67	1711.4	1541.45	1289.72	685.59	1660.98	1478.92	631.96	1136.66	1578.72	377.1	778.81	826.03	1364.42	1863.97	1573.43	1593.54	744.7	1965.54	2119.04	1259.81	1183.31	672.97	971.65	700.15
ILMN_1655190	166.98	168.9	164.19	170.95	151.26	172.73	154.19	163.76	172.11	159.22	189.45	159.36	163.15	160.62	164.22	137.99	160.57	154.61	154.09	164.37	146.49	145.09	228.56	159.3	148.17	165.37	153.21	150.45	147.91	142.91	140.44	145.94	146.86	146.49	156.27	146.37	145.44	146.87	153.55	144.22	147.48	141.07	146.82	135.07	170.09	141.05	169.31	174.83	136.52
ILMN_1655191	185.96	171.19	173.41	243.78	136.64	392.62	229.67	172.3	147.87	156.46	192.19	171.35	154.9	189.8	178.72	187.54	219.05	306.1	199.85	216.26	194.81	304.54	201.92	205.93	348.36	268.52	154.04	187.67	202.13	246.62	176.3	188.87	207.67	213.15	166.35	258.59	208.87	178.42	376.09	260.89	169.1	155.63	159.14	186.07	195.18	225.21	207.58	147.78	156.04
ILMN_1655194	363.68	331.45	388.63	289.69	342.2	254.19	247.8	329.25	245.45	319.67	398.13	380.6	308.99	259.93	261.7	225.05	226.6	208.67	319.81	249.91	225.49	219.13	323.49	370.27	295.29	304.04	300.92	313.94	258.36	293.01	310.89	268.41	257.94	258.46	334.47	224.66	214.08	378.22	250.12	251.93	276.1	232.39	279.21	249.3	340.54	253.21	346.23	315.19	234.15
ILMN_1655195	385.1	360.1	314.16	226.44	157.75	279.03	248.89	621.5	348.03	295.35	497.87	570.76	178.72	307.58	207.6	447.29	233.46	379.38	257.67	452.94	221.52	438.34	283.05	418.74	222.63	693.46	460.16	370.51	221.29	421.68	765.63	258.92	233.82	150.41	384.1	228.78	277.39	365.96	457.44	469.27	309.08	131.46	519.11	559.82	334.3	187.86	147.58	143.05	597.26
ILMN_1655196	103.29	102.39	115.55	110.23	115.95	125.53	118.78	109.21	114.32	127.05	114.17	113.19	100.81	127.31	109.78	119.29	122.81	123.1	134.72	107.05	112	114.69	117.61	112.3	108.97	107.62	107.95	120.68	112.62	121.12	115	109.79	119.42	127.02	123.71	114.71	119.96	118.69	118.15	109.93	117.44	118.17	102.64	97.35	116.87	118.71	104.9	101.5	110.19
ILMN_1655201	115.45	106.36	109.73	100.19	113.43	112.91	113.47	115.82	115.95	105.98	131.92	120.87	108.84	107.2	109.49	124.62	103.38	136.27	123.52	105.93	107.79	105.81	104.57	96.61	92.95	112.77	106.22	118.52	129.94	117.59	120.3	108.62	112.25	109.34	114.73	107.21	101.77	131.33	107.02	112.54	111.97	118.66	111.97	118.23	129.93	113.23	115.26	135.5	106.31
ILMN_1655206	157.98	189.91	331.1	194.21	215.02	266.98	212.41	254.65	198.28	264.2	310.05	165.38	196.65	249.85	164.01	214.18	173.28	222.12	205.22	321.69	198.56	193.54	141.88	222.57	318.21	265.72	248.96	188.28	199.18	197.96	166.27	222.03	153.34	243.91	166.46	236.01	238.01	332.66	307.04	194.87	173.84	190.74	252.34	215.48	243.05	199.98	144.72	110.3	278.57
ILMN_1655210	105.98	104.14	115.58	99.79	102.98	121.15	111.18	106.28	107.28	113.76	102.76	113.21	101.75	104.15	102.97	122.11	103.05	116.59	112.46	117.01	106.56	119.74	131.08	94.16	106.25	108.18	124.72	106.57	104	96.11	108.99	113.63	114.24	105.35	107.77	96.85	104.75	99.65	112.4	106.18	112.67	90.04	111.22	103.7	114.12	103.82	124.24	104.28	107.85
ILMN_1655211	87.23	91.96	94.03	89.97	86.67	94.76	98.7	94.31	81.98	91.49	98.18	100.82	94.59	98.14	100.68	87.27	115.48	105.89	98.54	90.87	97.55	86.26	97.64	98.73	82.82	79.26	88.15	90.01	86.62	102.35	102.19	96.39	100.3	90.58	92.79	101.83	88.8	88.12	100.24	81.22	104.33	96.65	87.61	80.63	91.01	92.47	107.72	103.27	83.86
ILMN_1655218	103.35	113.55	102.76	101.18	101.26	105.55	88.77	115.08	112.19	97.47	118.74	108.18	88.58	106.54	97.81	103.21	109.22	100.31	111.41	115.59	88.83	96.27	104.12	86.6	99.32	111.25	115.47	99.8	92.43	112.07	114.63	98.11	83.49	98.57	100.09	99.41	106.56	105.93	117.22	93.06	95.54	100.13	87.51	94.53	96.07	96.75	111.46	112.42	91.65
ILMN_1655225	209.74	217.04	235.71	221.65	183.96	460.71	162.19	205.08	219.46	195.33	180	261.78	178.17	250.78	237.66	182.91	187.77	193.31	197.82	279.68	184.68	176.92	215.9	155.49	169.94	294.77	166.98	195.65	189.48	141.46	229.99	257.17	211.95	185.44	157.47	176.5	222.48	293.24	369.26	155.33	215.59	166.05	216.6	203.27	200.21	231.45	107.81	182.25	312.52
ILMN_1655229	137.3	103.33	79.22	201.89	128.61	84.81	111.07	82.26	87.84	95.47	93.4	134.97	93.83	87.41	98.08	93.05	105.73	93.99	81.84	93.01	102.73	79.51	90.3	80.72	86.24	117.3	97.02	95.59	180.96	99.47	86	86.69	82.85	147.59	76.49	103.38	87.38	118.71	82.03	113.98	122.02	119.48	83.2	81.9	82.58	99.33	92.79	82.9	90.21
ILMN_1655230	115.28	119.05	123.43	127.26	103.93	110.35	111.89	98.01	107.52	111.66	113.84	113.72	112.83	111.19	118.63	105.78	127.69	113.74	106.9	133.14	119.52	127.28	102.6	102.52	106.49	113.6	104.46	108.58	122.25	105.09	98.97	120.99	93.31	115.64	112.45	117.71	115.03	112.17	148.33	100.6	104.56	113.61	116.38	110.21	126.96	116.34	99.44	107.05	131.75
ILMN_1655240	121.94	113.6	117.17	128.6	110.28	133.85	121.79	130.56	129.98	127.57	129.56	138.56	115.48	119.33	116.32	128.87	115.06	117.46	127.29	106.87	136.56	121.83	117.43	112.78	131.48	129.21	125.75	123.98	115.57	123.65	121.51	122.34	116.01	105.01	117.27	110.96	119.07	114.38	114.2	113.67	104.91	110.76	111.81	121.44	123.18	116.9	124.03	130.91	103.67
ILMN_1655241	107.07	121.99	115.65	109.66	230.59	95.67	116.08	101.52	101.87	113.6	84.83	115.76	102.42	101.95	207.91	117.69	136.98	105.62	142.3	129.2	122.47	113.18	124.11	103.74	113.9	107.37	122.18	109.74	104.75	99.41	119.86	116.47	104.51	136.69	111.94	110.83	109.45	103.37	102.46	103.72	133.69	150.31	99.83	133.21	122.69	66.14	110.95	90.16	120.64
ILMN_1655244	1268.91	601.1	558.89	1140.72	1110.06	278.39	632.43	578.77	949.26	711.01	815.2	1481.15	979.42	858.35	1074.21	1396.95	861.91	959.37	1560.64	458.41	434.19	943.41	380.97	1384.53	688.06	588.84	617.34	1356.81	517.5	974.91	1522.55	1328.37	946.45	379.14	1047.33	663.96	398.58	571.5	908.36	817.54	380.12	1624.59	685.53	1051.93	1473.85	790.36	1118.84	828.58	537.1
ILMN_1655245	149.96	133.72	138.06	136.73	144.72	140.35	136.94	140.92	153.76	142.22	138.33	151.39	120.66	134.95	148.19	146.73	122.13	129.85	142.1	128.59	132.33	128.88	115.9	169.28	171.34	135.62	140.17	113.35	138.83	146.84	141.41	123.54	125.31	135.9	142.17	130.55	150.99	138.15	122.23	131.38	131.86	126.29	163.95	146.52	111.02	137.7	131.05	108.84	136.42
ILMN_1655250	94.91	96.94	98.03	110.29	104.79	102.03	98.59	87.27	89.17	94.63	89.7	90.12	98.1	107.88	97.63	86.04	90.62	98.19	96.83	91.67	76.43	92.34	85.42	91.48	91.38	88.56	102.63	88.36	80.28	104.41	102.92	94.73	83.09	94.12	80.52	95.69	102.52	92.9	93.64	103.81	85.33	84.46	91.04	88.08	106.7	105.44	85.65	95.98	86.29
ILMN_1655251	94.23	89.39	93.56	92.13	93.89	104.77	95.24	90.92	114.61	98.81	91.21	93.9	85.74	72.88	102.02	104.14	109.39	111.77	131.71	98.91	92.09	107.59	106.02	93.11	103.58	102.95	141.67	93.08	106.91	94.18	89.62	99.72	99.41	85.61	102.3	84.91	98.59	85.81	94.68	92.49	108.55	97.25	94.75	97.06	95.32	99.33	115.05	86.73	93.21
ILMN_1655261	158.38	294.23	132.87	157.34	138.83	215.91	193.84	141.3	120.2	125.59	128.13	132.2	1488.03	123.21	118.74	249.08	156.69	179	141.22	141.37	219.12	140.06	147.73	292.21	351.25	169.59	135.3	210.05	181.21	170.63	143.66	171.82	180.03	200.12	162	239.97	314.86	204.06	152.58	281.77	152.85	157.58	119.97	130.75	91.39	144.79	145.54	169.84	146.09
ILMN_1655269	109.34	98.17	100.73	106.77	111.9	101.75	95.95	100.1	92	98.48	99.13	91.39	97.19	100.93	92.25	116.13	99.3	112.06	92.88	95.45	103.68	88.01	95.97	103.09	95.12	107.2	91.73	82.87	97.73	94.75	108.22	103.92	102.07	106.54	95.91	101	95.29	104.5	78.89	96.76	94.38	80.76	95.55	97.51	102.33	97.78	84.13	94.3	120.4
ILMN_1655272	94.95	88.57	90.73	99.2	89.6	96.81	86.36	97.89	94.45	85.55	98.08	100.15	92.62	98.06	88.52	112.01	101.02	102.44	87.13	89.43	88.46	98.25	93.07	90.73	84.1	93.25	96.39	85.46	90.19	92.53	97.91	110.13	97.78	87.8	100.84	81	88.06	91.51	84.21	91.68	84.96	82.6	81.48	89.76	88.04	89.67	77.04	90.63	89.23
ILMN_1655275	107.01	101.4	103.74	104.39	101.36	93	99.28	108.14	102.82	114.48	83.96	106.22	87.52	102	93.9	104.58	113.99	107.59	118.48	110.82	98.88	104.02	105.42	97.38	93.08	105.58	111.54	101.86	100.09	100.6	100.53	107.33	112.15	96.89	101.29	103.37	106.37	98.9	108.63	100.07	105.12	105.19	102.27	115.37	103.98	108.95	96.92	96.86	105.54
ILMN_1655283	91.38	92.37	95.01	91.01	112.04	91.66	96.42	97.93	101.2	104.67	83.06	103.5	96.48	98.81	101.43	93.44	97.11	94.7	94.31	90.55	93.64	86.98	95.43	87.99	90.94	103.72	99.09	84.54	95.29	109.85	94.77	93.94	96.35	85.71	102.38	101.32	96.97	89.56	88.97	95.26	96.47	89.29	87.36	101.71	94.72	102.89	83.43	95.55	100.31
ILMN_1655296	166.35	150.31	172.2	150.9	213.88	189.45	153.33	146.92	162.11	194.8	161.48	152.49	147.43	112.68	146.22	129.83	181.72	159.15	172.93	201.53	147.48	166.19	205.58	166.13	157.96	163.1	147.07	148.76	150.55	147.73	146.63	157.02	151.42	146.72	148.49	158.48	146.3	291.25	146.92	147.29	159.75	137.73	135.35	159.75	164.89	141.41	142.51	136.68	166.07
ILMN_1655306	126.1	129.27	117.47	106.54	123.41	128.18	108.73	121.32	115.75	118.38	119.69	122.85	121.47	120.78	111.85	115.42	90.86	128.51	119.18	134.06	120.43	119.33	120.36	116.14	127.48	112.97	119.91	120.57	108.03	121.37	122.66	109.02	111.94	116.09	99.68	116.72	105.11	112.5	124.02	113.94	103.89	125.12	112.17	123.72	121.32	101.54	97.52	112.52	121.2
ILMN_1655307	884.51	1002.63	1375.04	879.56	603.01	2365	823.3	737.11	1143.26	1689.71	886.86	944.45	1267.72	1058.77	598.7	670.77	798.63	1696.07	601.3	1457.47	895.74	1078.55	1185.62	588.15	1254.29	1664.49	1151.17	840.06	1077.67	910.64	1071.39	755.8	765.86	1191.34	549.35	651.97	2120.81	939.61	862.21	1128.82	659.8	762.59	1243.87	1092.49	1127.02	861.8	879.18	943.43	834.92
ILMN_1655311	495.12	618.81	573.42	294.8	526.82	477.35	427.87	551.09	414.67	446.1	592.14	487.02	304.59	269.46	503.71	503.67	349.45	375.42	547.08	258.04	530.23	340.21	357.99	377.66	507.12	642.18	342.51	403.57	404.39	496.11	481.6	710.6	419.25	440.04	457.51	325.84	358.38	398.06	335.58	379.51	497.01	437.79	495.49	343.24	404.66	344.66	332.19	368.99	321.34
ILMN_1655312	300.99	334.75	326.19	888.34	238.9	256.4	393.76	313.1	349.62	252.63	321.35	301.4	441.81	269.17	241.75	299.16	290.48	339.66	282.35	387	411.65	1431.44	418.9	443.1	281.85	476.09	253.17	230.38	598.27	480.34	246.16	299.08	265.71	215.11	251.74	415.34	364.86	336.99	235.06	252.49	1177.63	279.19	357.11	290.52	313.28	251.7	620.62	490.18	455.35
ILMN_1655316	1562.94	2137.02	1318.39	2233.34	1605.73	1841.34	1269.04	1428.57	2290.45	1326.34	1474.27	1128.27	1501.33	993.16	2487.18	1479.49	1013.37	988.48	1634.48	666.81	1132.96	2115.91	896.16	1221.16	1454.77	973.33	1529.55	2035.21	1523.13	2266.92	1858.76	1812.51	2042.95	2141.76	1827.23	1681.34	953.73	2236.33	1194.61	2886.2	2510.2	1679.43	2187.22	1899.46	1754.21	1308.11	1286.79	904.5	1016.53
ILMN_1655329	641.47	417.5	398	446.53	725.98	535.86	318.45	306.45	354.26	278.36	414.53	514.23	258.9	268.09	457.14	617.27	322.38	345.92	394.34	185.46	249.92	394.44	227.85	420.86	261.91	390.2	241.94	511.96	205.67	386.29	384.17	386.42	506.86	419.3	654.49	586.12	295.35	517.73	288.52	429.3	411.28	311.93	460.24	489.15	546.7	346.5	414.69	260.71	269.29
ILMN_1655330	85.02	76.55	73.42	93.59	86.39	92.48	79.02	84.17	92.12	86.22	77.45	86.11	91.17	92.86	86.98	85.31	86.88	84.8	77.4	86.49	88.28	87.75	94.29	89.16	84.97	86.13	79.05	83.28	79.64	85.69	86.89	92.27	88.87	88.37	80.42	83.57	90.74	81.68	89.73	70	89.54	98.65	86.24	76.45	91.19	78.09	87.9	95.36	82.6
ILMN_1655334	150.4	125.27	124.69	141.22	155	129.46	144.48	141.97	128.42	133.22	120.13	134.97	120.6	158.75	116.67	134.21	106.88	135.68	145.4	126.62	122.14	122.43	127.77	133.81	142.21	114.37	118.33	134.88	131.83	143.86	139.34	143.61	127.14	131.79	133.09	116.84	126.79	130.6	143.05	116.17	145.36	123.51	98.47	109.25	140.59	122.35	115.28	108.86	128.06
ILMN_1655340	1506.9	3450.24	2060.52	2023.9	2377.51	3945.43	2719	3360.89	2555.22	1448.33	3770.48	1699.54	2541.4	3187.92	2148.21	3842.56	3048.84	2746.85	2257.3	1495.53	2699.54	3094.58	1956.19	3147.62	2798.64	3153.27	4808.13	4110.4	2956.18	3145.61	3824.02	4284.02	2269.23	2950.03	3154.5	2852.72	2099.94	2180.57	3090.19	5123.1	3210.85	2202.96	2545.28	2808.08	2646.53	2236.59	1653.76	2321.11	2246.84
ILMN_1655341	115.68	107.12	129.27	108.04	105.34	144.98	144.46	111.64	132.17	139.12	117.45	137.77	137.76	114.19	128	116.7	159.34	160.23	98.17	148.4	105.52	83	86.89	111.66	121.28	92.9	119.22	122.53	114.67	110.61	117.62	85.61	118.86	127.68	125.03	116.24	86.63	121.12	125.64	84.31	120.24	106.25	102.95	116.05	112.55	124.34	98.27	98.22	131.21
ILMN_1655347	122.52	110.5	126.51	109.64	118.15	122.32	116.28	118.63	119.49	138.55	126.87	114.82	117.6	115.78	117.68	117.61	118.23	119.79	122.51	121.87	114.76	103.64	126.85	125.76	141.31	119.78	131.99	113.61	133.98	122.53	124.92	131.31	109.56	123.96	96.3	135.08	110.58	118.85	134.13	138.8	114.58	111.08	134.46	133.58	132.53	114.45	128.68	94.94	127.51
ILMN_1655348	106.82	107.79	108.35	105.53	116.79	107.91	142.22	97.68	109.99	109.8	112.33	110.13	113.14	110.91	114.56	112.5	109.56	105.66	113.03	109.5	166.08	99.19	147.07	110.78	101.95	109.56	103.96	105.33	109.69	112.55	103.07	112.63	107.49	101.63	100.69	112.47	102.01	130.19	119.3	105.45	157.55	101.32	112.55	110.96	102.16	109.16	104.99	96.8	112.99
ILMN_1655365	125.05	89.63	165.09	168.89	124.02	127.76	125.83	121.35	116.38	124.06	126.26	128.6	119.51	123.43	128.29	120.37	106.24	128.72	113.84	158.6	128.5	109.38	162.12	114.11	121.26	142.59	129.65	114.03	144.46	124.19	138.65	119.92	105.4	130.56	131.28	127.83	130.99	128.75	121.85	132.81	108.28	131.75	122.31	110.18	124.82	116.06	128.16	117.06	124.58
ILMN_1655374	119.56	113.1	113.23	115.51	106.12	118.25	100.85	114.55	128.08	98.62	112.97	109.34	102.4	112.57	111.63	104.18	103.26	113.37	115.5	102.63	110.3	108.47	114.5	97.55	116.31	93.53	94.94	128.73	98.43	99.42	116.44	116.88	109.71	102.65	96.7	111.19	104.29	114.46	130.41	102.36	99.97	108.58	103.76	112.87	111.33	98.7	114.29	90.75	102.52
ILMN_1655377	1651.35	2959.45	1671.12	1768.98	2186.86	3871.32	1159.52	1206.96	2035.48	2050.41	1542.87	1501.98	2062.97	1745.76	1595.37	1940.03	1701.2	1148.17	1961.79	1659.02	978.19	1926.6	1413.24	1528.13	2308.02	2202.51	1573.59	1820.01	1783.56	1646.14	2088.4	3271.85	1669.95	2043.27	2206.79	4330.95	2389.35	1778.71	1642.72	2696.77	1971.76	2280.11	1300.9	1706.14	1808.27	2057.64	2210.67	1542.21	1708.32
ILMN_1655380	121.91	107.7	113.37	107.7	91.21	113.19	92.68	103.99	104.45	107.09	100.82	107.79	97.27	98.75	98.88	97.93	104.81	109.63	122.57	109.82	102.88	110.63	98.92	96.28	90.83	100.66	98.78	113.5	97.78	112.36	107.74	102.76	109.47	100.17	93.3	106.42	111.36	94.87	94.82	111.34	104.68	104.92	99.38	97.04	100.85	103.25	98	109.34	103.5
ILMN_1655382	113.03	108.31	89.39	129.68	104.57	89.08	114.27	119.46	118.17	134.51	119.87	142.1	140.7	115	111.09	164.19	118.98	112.23	94.9	82.99	125.62	93.48	96.61	90.54	151.4	120.39	104.04	123.67	98.64	103.9	104.75	97.91	116.92	130.06	106.66	144.29	100.37	119.72	113.91	127.44	112.56	98.71	145.35	142.51	108.83	99.8	83.45	94.65	97.69
ILMN_1655387	91.83	96.57	104.82	94.7	128.45	114.55	102.38	80.13	99.87	109.49	92.36	106.04	101.07	99.48	109.9	97.65	90.95	107.83	101.6	103.02	111.84	98.02	98.06	99.63	94.92	90.77	98.07	89.59	93.11	120.03	101.72	102.11	90.08	108.19	112.53	94.66	100.76	97.31	94.63	96.3	103.64	100.66	94.41	115.06	98.68	113.51	91.85	117.23	98.88
ILMN_1655403	156.19	116.94	103.25	114.58	130.07	107.65	96.61	100.61	118.97	99.29	99.24	127.36	123.88	92.57	112.24	104.48	101.01	114.21	130.55	90.01	99.68	106.93	126.95	104.68	105.61	97.03	107.04	105.78	94.18	127.31	121.1	102.71	94.81	97.67	133.85	100.19	108.58	152.67	97.29	117.58	90.55	108.12	130.83	118.25	114.43	114.38	84.48	95.49	85.49
ILMN_1655404	112.09	122.3	121.25	167.89	123.44	118.45	107.71	110.1	107.34	115	94.16	108.24	79.82	126.77	85.16	87.26	144.96	96.3	107.04	125.44	141.77	188.13	118.72	115.78	80.82	145.89	127.94	111.02	193.65	108.49	90.48	93.74	106.68	157.34	104.69	94.86	118.33	126.2	122.68	120.28	112.26	95.78	106.69	109.46	112.06	154.89	103.49	113.97	222.05
ILMN_1655405	107.25	116.75	119.4	98.12	121.15	123.59	414.65	115.69	117.18	129.28	111.01	114.96	120.68	112.49	106.75	112.3	118.67	128.57	111.59	108.54	646.89	119.27	102.49	96	136.75	56.1	100.4	131.61	109.19	109.51	123.36	106.76	152.38	121.69	99.09	111.17	111.1	120.51	137.98	111.97	129.63	173.36	109.84	127.08	106	71.69	107.58	200.32	71.14
ILMN_1655408	107.5	115	97.91	118.92	107.78	112.18	115.83	102.48	112.61	94.41	110.1	99.2	104.94	107.08	110.74	105.3	113.75	120.55	118.03	103.43	107.22	109.96	129.6	102.22	105.56	121.35	102.87	109.08	101.62	96.73	104.33	102.38	95.58	94.23	109.26	110.15	94.03	101.06	110.08	93.99	103.59	89.89	115.82	111.37	115.35	94.89	109.57	117.41	108.67
ILMN_1655413	92.82	110.34	113.31	92.86	97.89	102.58	115.44	114.75	109.51	109.4	108.48	100.88	100.65	89.92	84.73	87.12	93.56	104.86	108.33	106.19	95.16	105.09	111.74	98.44	99.83	104.6	106.6	103.04	108.14	94.89	101.93	103.09	109.23	88.31	98.5	92.85	85.61	93.37	91.21	97.41	111.34	100.47	103.1	95.79	105.81	83.77	120.34	107.4	107.93
ILMN_1655414	194.32	158.71	414.09	325.6	157.9	131.31	189.16	338.52	123.07	507.86	245.49	258.71	174.26	254.05	343.18	131.94	253.73	178.71	118.41	1147.73	173.52	146.95	495.36	431.57	202.39	365.17	627.34	149.5	238.78	202.51	148.23	130.2	165.09	244.31	231.63	598.66	145.61	150	217.06	151.34	162.36	144.03	160.2	320.97	342	261.79	178.44	137.47	879.69
ILMN_1655418	1481.58	1122.38	2177.18	1241.79	1533.77	1052.21	2554.03	1512.66	1115.72	2252.05	1738.75	1210.58	1271.49	2637.91	2341.49	2315.4	2413.26	1031.63	1522.72	2821.3	2810.53	2016.48	1104.71	1668.19	4306.63	1946.72	2602.87	1467.12	2062.21	2110.65	1406.91	1624.42	1487.06	2321.03	1690.32	1423.86	1524.76	1535.68	2860.39	2234.64	1377.03	1775.87	1539.13	1379.97	1595.61	1599.46	1390.31	1546.53	1771.63
ILMN_1655421	96.37	96.21	90.01	90.79	107.66	104.61	97.4	113.55	110.5	103.46	102.24	94.72	105.93	105.38	112.06	119.41	105.82	97.94	98.67	100.9	99.77	107.17	98.26	102.3	99.03	100.19	83.83	98.39	98.16	98.26	108.34	100.09	111.12	103.01	114.79	106.73	102.87	98.72	92.83	107.56	92.8	101.39	101.92	98.49	104.63	88.57	100.37	92.86	100.37
ILMN_1655422	1085.55	3267.2	1879.1	1619.37	2472.55	1105.71	2713.39	1804.49	1043.33	3020.73	2220.1	824.84	1372.22	588.38	782.7	534.25	281.05	644.19	1019.75	227	2013.73	350.9	626.58	536.89	1024.77	630.79	955.72	864.68	725.27	778.08	797.15	1218.97	938.63	2104.78	3071.87	1258.2	740.08	2361.29	530.11	977.32	3268.07	1546.12	1088.08	1427.15	1906.9	1189.73	1213.38	1189.77	468.49
ILMN_1655426	115.81	134.84	141.98	106.69	120.23	121.52	120.07	153.99	124.78	112.39	148.3	140.36	153.96	120.86	131.28	125.93	111.97	110.3	126.75	118.02	130.14	136.24	133.63	123.47	126.34	116.15	106.15	108.66	118.2	148.01	145.43	167.08	134.43	121.76	142.13	119.51	121.11	133.19	134.39	119.29	114.18	119.15	155.47	131.16	127.78	119.85	117.89	111.06	134.38
ILMN_1655428	147.71	137.01	147.86	128.7	146.78	139.13	120.36	141.27	137.24	159.19	136.69	117.84	130.37	138.91	133.69	130.6	127.09	138.31	131.53	149.79	135.18	134.04	118.28	136.96	131.42	131.34	131.96	123.97	109.43	126.26	122.63	146.75	112.9	119.88	126.75	110.57	120.39	118.21	115.26	115.46	121.2	103.34	116.97	126.28	120.81	128.78	109.55	126.34	123.54
ILMN_1655429	714.25	644.4	1994.96	1233.07	1107.42	648.71	1029.43	786.67	917.81	1224.6	577.3	630.1	850.88	609.2	427.58	996.07	758.56	709.53	729.36	1457.7	1035.78	817.8	738.48	658.14	1056.93	1137.81	614.22	1199.21	588.15	861.55	948.39	693.38	910.93	1500.72	571.81	1625.73	1156.62	630.83	915.93	760.07	826.51	588.15	1124.37	1134.7	1155.38	653.73	938.59	617.41	593.07
ILMN_1655433	360.39	370.91	220.7	418.85	422.31	300.33	131.04	376.55	228.34	241.05	495.13	235	375.24	221.11	278.82	306.59	149.14	183.99	437.24	141.47	161.6	204.65	367.02	566.69	339.76	176.12	317.22	559.77	252.71	257.75	301.7	313.14	272.23	312.66	637.34	276.87	185.39	222.23	207.59	213.92	239.66	399.91	275.02	295.65	331.75	251.96	529.55	412.92	227.87
ILMN_1655444	2364.04	2993.67	2210.66	1818.65	2547.44	1253.25	1441.27	1601.67	1588.19	1785.09	1974.29	2073	910.08	570.91	2088.51	2293.15	856.43	1596.36	1182.2	1130.41	1365.8	678.77	318.86	1177.44	1258.3	1414.96	1594.2	1307.26	1655.17	1744.85	2543.59	1394.94	1145.11	2596.19	3416.93	1256.67	1152.67	1701.53	996.66	3092.79	1204.88	1463.94	1359.99	1401.79	1627.74	1220.63	1016.77	772.65	1585
ILMN_1655446	98.26	98.18	97.5	113.77	99.22	93.59	102.35	100.5	96.33	90.76	96.9	92.36	101.44	94.63	91.84	95.12	108.8	108.43	91	122.99	113.1	96.27	101.92	90.42	98.31	106.54	89.54	100.73	120.87	87.02	83.64	104.67	99.35	92.3	110.18	91.57	97.84	106.38	94.64	104.14	109.94	87.77	82.07	92.17	107.78	88.29	93.22	107.27	88.52
ILMN_1655449	117.98	113.61	101.36	113.11	107.39	111.95	102.42	109.47	116.61	112.74	112.08	109.96	103.49	98.26	115.66	108.81	86.97	108.17	110.01	109.42	107.08	84.3	107.93	108.13	105.52	93.97	102.33	101.31	91.71	99.06	102.68	119.5	98.32	105.76	106.76	94.66	108.46	105.77	101.93	109.48	96.87	109.29	111.46	99.21	103.63	92.63	85.01	103.99	100.24
ILMN_1655454	90.91	114.34	119.44	110.99	115.65	115.82	103.65	101.98	116.39	103.31	115.69	108.06	113.27	103.07	96.8	113.55	114.32	120.36	128.63	102.38	100.12	108.25	116.14	105.84	100.57	107.89	130.69	111.03	117.46	104.15	102.14	121.4	102.25	109.24	117.06	105.31	107.24	91.37	107.67	88.83	108.5	99.84	103.49	100.91	109.8	104.38	104.4	102.11	101.1
ILMN_1655462	122.67	112.91	115.68	114.4	113.51	110.1	133.55	123.7	122.96	129.58	128.85	123.98	118.8	134.91	113.39	133.4	116.71	117.82	114.51	123.78	110.79	117.97	126.24	114.02	115.83	102.23	114.68	112.2	123.02	123.78	125.12	119.04	119.45	121.56	108.16	117.12	109.69	111.8	114.21	115.37	125.88	122.23	102.98	129.03	124.67	112.66	136.28	149.08	132.28
[truncated: 23,958 more rows]
[truncated: 118 more columns]
