# Supplementary material for: Increased CDCA2 Level Was Related to Poor Prognosis in Hepatocellular Carcinoma and Associated With Up-Regulation of Immune Checkpoints
Source: Front Med (Lausanne). 2022 Mar 7;8:773724. doi: 10.3389/fmed.2021.773724 (PMC8964461; doi:10.3389/fmed.2021.773724)
Supplement: Supplementary file 12 [file Table_10.XLSX]

## Sheet: Sheet1
ILMN_1791605	121.53	112.01	118.86	115.86	125.92	103.4	110.82	115.32	108.51	90.65	124.54	109.15	120.72	96.7	107.09	109.28	105.73	126.43	116.1	110.65	106.95	109.58	111.32	107.92	117.1	113.77	120.5	102.78	108.19	103.01	113.06	101.03	113.11	111.9	105.88	106.79	109.48	107.7	103.48	116.39	107.58	114.85	106.24	103.75	99.53	104.29	111.79	106.97	130.99
ILMN_1791610	100.41	87.41	99.2	102.93	107.66	98.59	99.62	113.89	112.56	94.87	113.26	108.68	108.66	115.99	107.59	93.39	108.98	107.82	99.6	123.34	102.24	102.38	110.47	118.24	94.04	101	90.92	107.46	104.9	103.3	103.26	103.19	97.54	112.55	99.98	100.15	104.12	100.94	101.78	90.55	105.46	114.45	102.16	94	108.59	94.14	89.44	102.73	102.28
ILMN_1791623	109.64	95.44	121.97	137.5	128.37	117.34	125.98	125.93	119.19	122.82	138.62	129.72	127.38	117.34	147.95	134.87	136.94	121.46	112.95	144.41	106.52	130.15	107.2	108.94	121.99	122.37	128.68	122.29	109.6	118.91	110.98	140.55	119.27	119.87	110.66	124.89	121.73	124.64	122.47	117.66	123.87	130.51	108.06	119.44	120.74	142.26	106.32	117.69	112.84
ILMN_1791634	106.01	113.41	110.56	99.72	109.79	120.86	112.42	115.97	119.3	114.45	131.77	114.21	107.6	113.06	110.24	109.48	101.21	105.33	106.44	112.57	123.83	106.45	106.61	111.1	107.07	107.18	114.11	101.65	104.41	93.03	99.47	110.56	118.5	108.23	104.33	95.88	99.31	103.22	121.12	104.3	105.62	99.69	110.14	106.68	116.42	117.56	107.52	107.92	106.51
ILMN_1791635	104.92	119.69	138.18	100.68	99.38	110.92	116.45	122.61	101.67	104.86	115.56	107.06	97.16	108.38	116.2	130.38	96.54	116.24	117.06	102.12	116.19	113.3	153.23	98.55	139.32	120.58	110.6	103.7	131.16	110.54	100.37	138.85	104.7	103.03	98.03	134.04	95.76	105.31	100.15	113.86	119.65	111.6	123.2	156.76	103.38	104.55	105.79	102.79	99.45
ILMN_1791637	127.67	117.93	117.93	124.25	125.82	133.91	112.71	121.19	116.75	129.53	120.29	114.6	124.72	128.41	129.54	114.32	114.59	131.77	120.71	119.83	115.81	122.57	140.66	114.68	121.33	141.7	122.52	120.08	120.57	127.19	124.86	117.59	117.21	114.07	114.34	119.71	120.91	112.45	114.58	124.19	116.89	121.81	121.35	119.67	128.65	125.47	115.59	111.25	122.85
ILMN_1791642	146.65	169.88	344.89	382.16	371.51	292.33	187.26	400.34	402.09	423.02	401.29	165.77	363.36	541.72	365.86	313.04	299.44	286.17	549.19	395.93	157.41	289.65	364.32	500.03	357.79	386.37	407.59	337.97	394.58	198.78	320.17	448.59	209.29	324.65	394.4	278.23	275.93	167.36	444.28	204.66	284.88	183.39	235.15	311.64	413.01	323.57	265.62	391.72	212.15
ILMN_1791645	96.6	104.42	120.18	118.79	108.04	118.08	118.52	129.38	115.12	121.5	107.25	116.62	103.8	112.25	108.6	108.47	119.09	110.03	109.13	117.44	123.43	108.98	105.18	113.97	114.96	113.55	113.44	110.63	120.18	110.46	109.86	102.47	103.03	113.18	105.01	112.81	104.45	110.16	110.41	107.29	108.49	112.47	115.63	105.78	121.98	107.07	118.43	115.25	105.73
ILMN_1791647	107.03	90.18	163.99	130.16	121.69	119.91	103.44	191.8	88.81	89.81	215.2	106.26	160.65	99	102.44	83.85	91.58	93.89	164.98	180.14	95.09	94.99	101.91	129.12	113.8	149.43	70.21	157.78	184.84	82.05	94.89	187.76	157.7	149.78	225.04	182.62	194.12	86.86	76.32	94.6	110.55	85.37	105.68	85.82	126.49	141.22	120.26	131.33	87.54
ILMN_1791650	125.59	114.46	115.39	106.12	129.64	107.92	100.6	96.9	124.26	102.99	115.99	119.92	104.3	114.68	122	123.58	118.64	109.21	115.66	117.05	111.94	99.37	102.18	106.14	95.58	109.23	110.68	117.92	109.88	112.92	114.09	95.04	96.27	125.61	107.35	123.73	112.36	113.76	115.86	99.73	109.8	104.29	104.06	117.32	98.94	130.29	120.22	105.05	108.86
ILMN_1791653	108.01	105.76	96.7	106	84.58	106.62	96.48	113.24	102.46	105.9	100.89	102.16	98.4	106.01	90.85	111.4	101.29	114.35	108.08	108.58	102.77	112.93	112.25	91.96	93.32	102.41	100.81	95	112.01	99.25	96.1	107.84	95.43	100.99	106.16	96.01	109.2	96.57	110.85	84.48	95.39	92.59	95.23	96.87	103.91	105.25	102.75	94.86	98.43
ILMN_1791656	236.36	272	207.31	208.62	280.99	333.28	236.54	313.7	257.15	252.45	423.29	289.45	237.08	281.88	249.01	295.63	320.61	377.41	322.63	210.63	210.02	300.33	135.92	281.69	202.72	286.16	296.03	327.35	267.01	342.72	317.04	205.92	263.86	177.75	211.74	298.3	233.77	291.22	363.75	405.52	173	250.26	288	368.63	264.19	253.84	159.38	170.35	332.15
ILMN_1791658	106.51	97.43	107.19	91.31	110.68	112.66	91.19	122.59	121.79	106.85	109.89	107.65	105.96	114.7	104.33	107.04	119.61	114.48	103.88	107.34	98.23	108.85	105.84	117.3	89.06	96.32	97.71	95.73	103.56	117.2	116.76	121.68	103.78	106.9	115.23	108.78	111.43	116.71	121.53	103.09	98.73	97.85	117.35	113.71	104.94	108.29	88.05	95.47	113.83
ILMN_1791678	6249.37	1424.47	6338.71	616.35	1293.4	-962.43	-236.82	4696.86	5594.58	8019.46	5943.33	5714.38	19363.6	3996.34	3532.28	3867.86	4426.62	947.77	6820.71	5913.07	560.53	-1442.8	18140.2	19713.2	6027.31	6409.01	1533.26	4939	2388.12	3089.79	3768.59	3985.17	7973.59	1143.57	3462.67	1369.42	1142.85	1389.1	1222.64	1528.04	1144.33	3309.52	2631.3	7204.03	2558.34	1695.28	19384.2	8677.35	1895.65
ILMN_1791679	92.66	85.4	92.94	91.18	229.09	88.83	97.23	102.31	82.94	96.36	94.55	87.36	93.53	112.47	93.66	90.46	101.88	88.91	112.08	98.55	121.06	100.36	97.07	84.87	97.55	97.77	81.66	88.69	87.05	66.24	96.74	85.2	92.35	91.79	78.57	108.1	89.62	102.73	72.34	96.89	100.1	108.72	92.32	81.09	102.11	90.47	110.16	112.74	115.82
ILMN_1791688	96.55	90.91	106.98	100.1	94.91	113.35	102.88	96.51	94.59	103.33	103.52	94.95	99.53	88.46	95.18	111.72	100.74	99.22	103.6	115.91	106.52	99.02	98.89	96.91	92.52	88.73	96.05	96.94	96.98	92.59	98.49	97.41	106.27	86.07	115.35	94.37	99.63	109.85	100.21	101.45	101.17	95.74	87.21	92.02	95.4	111.71	89.53	95.96	100.73
ILMN_1791702	1179.82	1220.26	885.75	1108.46	1225.45	798.61	1668.1	1139.77	1628.95	2067.88	1322.57	1396.9	1060.55	1857.24	1196.44	3013.13	1939.18	1250.68	2761.92	1095.75	1811.8	1639.5	1777.4	863.57	1088.82	893.43	1142.07	266.4	1523.28	995.73	870.13	1621.09	1120.67	686.07	1072.5	1210.23	1072.07	1049.38	292.59	461	1065.22	1251.58	1199.97	1432.3	1342.87	1432.87	1507.88	2018.29	1313.33
ILMN_1791711	465.55	111.55	112.58	90.92	101.02	105.78	167.54	119.59	124.78	111.91	107.66	567.63	111.08	118.42	121.23	105.86	114.44	134.1	107.07	116.09	341.64	109.04	98.77	114.09	102.49	216.81	105.98	153.31	407.09	159.11	91.48	121.1	112.24	113.27	99.95	106.36	139.98	121.23	118.35	85.45	323.8	106.67	174.98	291.64	141.08	142.1	108	115.66	110.78
ILMN_1791721	119.74	109.71	103.35	103.04	108.08	103.21	101.67	105.07	126.02	88.53	111.29	108.61	143.44	92.44	115.19	103.33	111.58	131.38	108.35	114.82	98.82	97.21	126.63	98.15	90.17	110.28	99.85	117.23	101	97.63	103.65	122.71	104.68	109.73	100.44	101.7	102.16	110.98	100.92	93.05	109.79	116.82	95.13	106.15	104.62	100.48	92.93	116.03	123.55
ILMN_1791726	90.24	106.7	89.03	105.15	89.92	98.44	877.49	98.54	90.27	89.18	92.1	89.26	112.24	80.15	89.84	86.62	97.93	86.42	81.8	82.34	1322.02	87.3	84.01	89.24	114.16	80.47	66.38	133.12	73.39	161.05	81.29	111.3	168.92	506.27	78.89	59.66	105.81	107.3	117.96	213.55	61.8	103.18	69.8	72.97	106.51	79.05	85.04	75.29	57.71
ILMN_1791728	837.71	1775.9	4728.38	1961.5	2961.61	2119.7	596.16	6999.22	4151.87	2054.19	4315.05	863.97	2909.5	1072.64	3073.4	1515.91	2657.82	1118.85	4997.42	4717.09	915.14	2892.37	7496.71	6550.82	7165.61	6231.43	3784.88	1619.82	1033.68	2902.91	1579.3	7216.45	2247.69	1435.36	1572.26	1965.38	1939.72	1376.2	1307.03	606.6	2005.23	940.11	5121.98	4976.34	3931.25	408.21	3229.15	5324.52	3590.59
ILMN_1791749	91.29	120.38	132.29	119.03	116.77	96.82	151.82	102.92	116.52	136.16	118.31	129.19	196.52	145.12	124.19	146.02	143.21	153.85	151.95	115.53	112.59	140.36	153	117.63	137.07	123	123.46	112.64	117.91	149.36	131.43	159.56	121.43	121.79	131.26	116.49	141.79	129.63	157.83	116.62	139.48	134.34	110.58	139.11	135.83	136.09	99.98	171.28	123.01
ILMN_1791754	136.49	156.4	248.05	124.94	147.11	138.46	153.72	194.3	207.57	179.08	160.47	173.4	129.98	146.46	118.82	203.08	209.68	133.12	137.73	418.11	166.78	124.58	135.69	149.64	175.12	136.95	260.25	135.08	120.67	113.58	116.91	122.71	191.63	129.96	98.81	180.14	224.02	238.34	282.46	103.86	103.85	101.1	141.45	146.36	160.52	125.52	121.66	145.84	272.97
ILMN_1791759	57.75	978.99	83.49	1598.95	2035.03	584.65	1384.28	134.42	505.81	301.3	112.78	110.08	357.29	7921.04	340.29	2229.94	1427.9	387.2	93.97	92.95	2435.14	5441.71	485.03	599.82	298.51	340.69	530.42	422.84	6618.79	6530.68	414.09	447.2	1367.99	320.43	3640.52	556.74	2008.67	237.94	747.15	1421.04	554.77	285.77	1450.49	1213.5	878.05	2145.65	8993.67	1606.07	994.57
ILMN_1791766	99.21	115.03	124.44	108.16	127.7	122.25	108.34	117.36	109.21	120.61	103.43	115.9	107.13	109.19	106.42	108.69	110.48	119.02	103.36	130.21	121.68	106.02	131.06	105.69	99.73	108.15	116.14	99.34	112.38	97.82	109.79	118.76	109.21	99.36	113.22	106.04	106.08	113.92	112.74	101.31	104.45	113.1	108.14	109.05	114.38	87.91	109.66	114.69	128.94
ILMN_1791770	148.24	159.16	138.8	141.73	181.07	160.39	138.45	130.88	159.45	143.65	154.27	183.43	144.56	186.38	183	250.68	168.32	173.95	152.87	136.26	129.34	169.5	105.61	185.96	207.7	204.66	121.58	139.85	179.26	140.41	173.07	139.05	148.75	168.88	143.68	178.83	254.51	166.35	179.15	149.7	141.3	142.48	157.52	173.83	130.31	165.07	104.88	110.95	189.06
ILMN_1791771	115.84	189.45	168.53	267.24	171.68	215.84	600.82	211.12	151.23	150.55	146.39	121.93	181.9	200.45	188.56	129.99	203.94	192.02	157.92	175.75	871.45	155.05	250.6	103.26	135.26	163.7	266.73	216.52	421.4	202.33	152.25	152.22	210.25	225.41	203.23	181.32	402.47	150.74	91.99	205.5	256.75	193.35	164.14	222.01	161.26	232.01	312.77	289.96	168.92
ILMN_1791773	99.45	99.67	98.09	100.81	108.33	98.35	104.11	111.13	108.89	116.14	100.31	106.01	107.45	105.26	108.98	113.74	96.45	113.06	106.29	102.58	100.07	111.22	103.35	94.63	109.64	103.8	93.38	103.69	94.65	102.82	102.29	100.53	114.04	92.86	92.04	102.81	105.57	110.87	90.07	93.39	102.63	110.21	97.79	109.53	91.21	100.9	97.29	96.9	100.94
ILMN_1791777	106.25	87.81	98.26	98.32	103.26	100.18	107.69	105.66	103.36	100.76	102.93	92.14	105.86	105.74	108.38	86.34	122.14	99.81	95.52	92.29	95.62	87.92	99.25	93.17	90.7	101.13	90.91	99.8	105.35	96.6	119.55	97.67	100.02	109.33	99.03	84.33	96.05	107.1	86.07	87.65	95.52	100.12	89.88	94.75	101.49	103.37	80.88	100.67	113.86
ILMN_1791792	195.94	210.22	169.4	306.79	166.26	139.03	192.29	123.78	194.38	149.98	122.33	142.27	166.15	126.53	248.78	154.48	109.79	131.5	181.75	102.84	173.86	141.47	115.64	130.29	182.72	189.31	177.59	209.42	161.64	142.36	189.87	172.31	159.68	224.49	165.99	121.41	145.21	246.34	122.53	259.19	215.52	143.34	204.11	169.34	127.22	172.63	183.89	125.75	137.46
ILMN_1791795	103.4	119.28	105.2	97.33	109.68	102.47	101.29	101.86	111.64	94.69	99.39	90.01	92.77	93.08	94.89	91.63	109.61	102.76	96.82	102.91	103.93	101.46	109.61	91.01	86.98	90.84	106.33	94.64	103.05	98.99	102.91	94.18	95.97	106.74	96.11	105.71	86.11	92.29	106.81	91.62	94.52	99.7	106.23	84.55	91.32	108.02	96.14	107.21	83.62
ILMN_1791796	140.18	125.13	107.68	139.54	132.58	124	109.03	116.17	124.5	111.64	111.14	116.19	99.18	116.68	120.44	104.95	104.14	106.02	124.23	120.17	101.53	100.99	111.41	112.77	98.61	133.97	116.37	120.96	120.26	119.84	101.5	120.12	112.15	123.45	112.23	105.06	113.82	108.02	104.55	99.34	115	121.78	97.11	118.25	110.73	116.54	98.18	100.55	101.49
ILMN_1791819	93.99	94.46	90.53	120.3	117.3	80.57	106.16	94.06	101.89	98.02	102.89	110.08	100.65	90.3	92.15	94.68	88.92	110.39	109.6	105.24	92.53	104.43	103.01	94.24	92.27	93.13	104.28	104.46	109.55	88.15	115.82	95.37	96.95	92.13	110.34	99.04	97.03	98.24	99.41	96.04	86.57	119.51	104.38	91.09	107.04	98.71	97.21	88.51	99.2
ILMN_1791820	197.51	143.4	203.89	164.19	156.84	260.01	172.44	175.9	190.44	236.33	199.45	289.34	200.43	263.41	149.47	284.93	290.07	313.94	187.06	299.96	220.23	187.28	286.34	211.1	245.56	236.78	157.85	229.04	180.12	177.7	338.18	167.53	193.18	158.51	155.43	212.09	276.95	234.83	190.66	146.66	142.47	184.66	155.6	265.22	238.33	211.3	189.18	207.75	198.7
ILMN_1791826	78.11	75.32	58.14	66.39	74.37	83.76	483.52	87.24	79.55	64.4	71.71	84.62	208.41	67.16	75.92	73.61	103.38	67	67.62	77.96	370.57	74.7	81.14	133.43	118.58	134.75	1136.61	123.03	129.11	125.81	123.75	122.6	124.34	123.86	122.44	132.28	119.68	119.8	117.58	131.29	116.02	130.69	128.15	133.42	115.02	127.9	559.27	242.97	138.73
ILMN_1791827	354.45	573.75	403.09	388.57	365.63	386.82	331.88	362.17	729.46	291.17	383.34	307.27	358.15	254.83	295.26	284.71	259.9	227.45	386.45	191.43	283.21	280.01	213.37	277.72	309.59	349.14	330.15	274.14	373.99	576.14	494.17	291.52	306.12	390.39	358.1	361	338.72	653.93	284.08	569.37	331.87	315.13	553.11	489.46	624.16	248.12	336.57	284.64	244.08
ILMN_1791833	101.31	129.8	96.95	82.67	71.74	111.56	86.71	93.6	86.68	107.49	107.33	117.12	104.06	107.11	102.66	105.56	109.57	121.3	107.59	105.86	89.8	109.55	102.52	108.72	82.53	91.54	92.17	110.95	97.25	99.7	87.66	104.27	103.24	96.86	108.94	95.18	97.26	96.11	99.47	104.92	98.1	108.93	106.12	100.83	101.39	91.15	102.43	139.36	96.86
ILMN_1791838	119.93	121.9	158.71	103.23	133.24	138.06	104.76	144.38	163.2	106	147.13	106.78	103.04	139.09	126.04	162.02	123.36	128.56	123.74	167.55	109.26	134.33	98.95	93.86	120.59	117.09	95.4	125.36	121.32	127.82	123.69	169.72	121.07	110.64	96.46	140.68	149	139.09	112.67	119.8	117.69	90.17	115.56	117.36	125.24	115.83	100.49	111.38	114.83
ILMN_1791840	369.89	429.53	473.33	476.5	694.71	458.38	426.8	405.13	342.23	282.29	399.85	390.88	325.72	507.36	368.6	286.12	445.16	385.97	479.97	832.31	450.37	514.65	395.45	284.4	498.97	567.27	531.6	459.94	425.16	256.64	379.76	331.55	457.29	723.17	378.2	475.46	266.16	348.11	446.01	341.11	195.09	314.04	336.3	291.19	474.06	524.7	387.98	486.27	506.69
ILMN_1791847	158.99	154.54	151.4	166.75	157.59	123.32	101.16	110.9	170.42	133.33	99.68	161.78	112.22	179.97	160.89	119.97	160.29	121.6	146.91	186.96	121.6	176.23	109.33	101.32	156.42	128.9	144.91	152.16	221.72	125.34	185.14	146.58	133.11	159.17	138.56	152.09	222.44	155.05	101.33	193.18	148.32	131.84	141.85	128.42	117.16	230.08	124.89	110.98	240.96
ILMN_1791867	261.37	185.15	226.29	225.34	225.65	202.94	190.75	207.66	198.3	266.41	229.02	241.15	208.76	174.72	196.51	158.7	178.13	180.91	211.22	196.83	157.44	189.2	258.82	252.61	167.4	204.93	206.05	219.97	206.51	213.64	196.19	261.83	205.39	183.36	199.6	190.75	173.43	214.26	174.34	172.61	218.11	173.19	181.11	212.08	227.13	182.26	246.5	236.71	176.11
ILMN_1791873	175.01	177.43	184.76	200.15	284.94	293.81	172.55	169.5	244.91	145.67	238.63	185.36	165.19	181.04	175.73	232.46	202.48	169.41	229.45	201.95	179.14	205.12	113.59	204.99	332.12	252.5	182.21	192.87	186.96	224.74	174.25	222.66	170.59	235.8	202.61	282.7	234.5	228.97	229.5	177.38	165.08	156.3	188.87	213.25	170.63	177.03	132.8	117.69	219.32
ILMN_1791875	101.14	109.81	100.02	90.66	82.61	97.03	105.96	108.8	124	92.35	120.84	100.74	91.7	90.49	96.2	89.99	100.93	99.43	93.56	131.84	114.81	109.78	98.25	102.28	103.22	103.68	103.51	93.17	93.95	92.18	88.4	97.88	113.76	88.09	90.32	85.59	109.17	104.66	85.14	119.68	107.97	86.2	91.54	105.6	85.71	99.29	92.36	107.43	100.48
ILMN_1791884	272.06	522.34	652.23	275.97	256.04	532.41	287.46	274.25	361.36	474.33	261.93	292.21	274.3	236.81	249.27	245.55	307.13	541.68	250.12	625.49	220.28	327.14	346.29	395.48	209.84	243.04	372.09	348.1	291.3	296.61	412.69	461.5	400.68	263.98	294.95	356.27	246.65	209.83	544.27	289.52	174.76	266.31	232.12	254.33	233.44	270.7	247.91	252.95	405.39
ILMN_1791889	123.17	102.32	98.42	109.83	94.11	106.02	96.38	99.21	114.27	106.97	95.06	121.46	104.55	100.41	105.37	105.45	101	95.12	112.65	103.53	100.05	82.53	105.16	103.18	106.98	93.26	106.47	93.91	98.38	94.5	99.54	105.62	92.22	103.21	117.32	107.01	104.72	95.16	115.38	104.73	110.71	93.61	100.54	109.67	112.55	99.08	89.74	106.44	96.46
ILMN_1791890	117.53	183.19	180.27	111.46	141.32	145.01	228.79	111.52	145.17	113.49	154.11	97.26	171.17	156.23	116.67	119.56	210.65	149.51	131.05	134.51	171.62	111.36	188.14	166.18	112.88	131.4	226.83	150.73	120.11	113.07	114.09	152.4	192.76	155.57	115.34	129.63	136.77	129.15	119.94	148.78	116.86	159.69	126.91	121.54	128.98	115.58	147.06	249.83	130.63
ILMN_1791896	1483.44	2952.06	1395.97	1284.03	2936.06	2971.8	965.35	1010.33	2058.92	1278.23	1097.69	1487.4	1640.43	1559.55	3577.27	925.75	1166.24	1479.23	1723.83	1698.53	794.12	2521.55	1409.95	609.37	649.88	1421.67	1749.93	1814.79	1370.48	1230.33	4552.51	1604.97	2340.15	2058.53	1450.69	1744.71	1047.83	1880.47	1239.42	2071.13	1239.2	868.39	1835.03	2718.18	1164.85	3503.07	1440.61	1541.92	2308.4
ILMN_1791902	110.52	94.4	103.88	94.47	83.66	97.28	92.6	102.89	85.74	84.76	101.72	109.09	100	96	92.37	97.63	105.4	105.07	107.9	88.36	91.32	108.31	90.11	101.54	87.3	82.04	97.52	95.76	94.9	101.16	88.42	93.39	83.73	96.03	96.29	100.94	95.22	96.64	97.84	92.09	89.58	90.84	103.96	92.58	85.38	96.21	86.91	90.13	104.05
ILMN_1791905	130.23	102.94	107.88	116.15	138.16	116.05	118.32	100.29	115.84	88.82	108.51	114.63	115.08	118.85	119.15	106.07	101.81	110.52	112.1	92.36	137.54	95.67	95.43	105.94	108.05	101.37	105.98	126.29	117.53	104.19	106.39	110.99	104.68	94.84	129.4	101.42	107.8	113.25	96.63	124.15	100.94	111.59	99.14	112.94	104	102.3	133.91	117.5	107.42
ILMN_1791912	466.14	906.97	2139.49	1299.94	1725.81	3369.72	1247.82	1115.64	3231.4	2974.77	1076.33	552.32	1892.55	2072.36	1538.54	968.56	2196.27	2426.11	1527.29	3989.33	1185.66	2583.18	2562.58	1566	1542.27	966.45	4215.36	894.72	2474.94	1136.36	596.73	1339.59	1599.46	830.37	1670.5	3265.31	1673.49	748.91	3721.02	1283.43	647.39	2002.22	871.46	1273.9	1248.19	1148.11	1820.84	2394.76	2899
ILMN_1791916	91.81	83.94	85.98	76.42	75.14	98.09	91.36	84.21	90.78	79.18	94.3	83.01	95.05	85.52	91.49	84.72	80.62	102.02	87.51	76.23	84.24	83.61	99.48	75.78	87.24	83.54	88.16	78.49	95.22	92.78	98.72	88.69	82.91	94.15	87.09	81.85	85.32	89.14	75.72	92.27	83.18	76.01	85.53	86.16	82.02	81.78	78.73	82.63	76.5
ILMN_1791923	101.11	108.78	97.29	99.94	112.96	106.19	101.21	102.87	103.09	100.84	107.96	99.7	83.55	100.02	91.02	95.76	92.18	106.09	87.84	95.15	102.19	100.44	98.5	98.57	96.58	100.27	111.9	96.29	102.63	86	107.81	92.18	95.16	98.14	94.48	96.64	98.27	87.92	92.9	101.42	106.66	92.15	91.88	108.92	100.75	100.38	102.7	98.3	101.43
ILMN_1791925	115.92	138.19	110.25	132.47	115.06	120.34	130.25	124.42	120.6	116.53	136.58	124.13	128.19	114.54	121.69	118.35	132.87	125.9	115.97	117.33	119.03	139.58	106.76	137.01	124.14	111.89	94.22	113.46	123.14	104.65	128	129.64	118.66	114.05	123.91	114.33	125.99	126.02	121.27	127.63	146	136.62	122.8	137.38	153.71	139.68	108.76	118.75	120.08
ILMN_1791933	90.47	96.75	80.48	89.01	96.7	91.54	88.88	103.93	106.7	98.85	99.76	96.69	104.64	115.02	96.24	88.83	90.87	107.56	99.37	95.51	106.38	100.56	90.19	84.56	106.22	85.89	88.58	96.01	92.65	91.28	111.14	110.97	94.84	103.7	88.19	100.22	110.23	110.99	84.15	110.46	99.99	95.61	86.73	106.17	86.96	95.68	78.45	87.35	79.37
ILMN_1791945	102.2	108	133.76	104.07	128.83	121.83	125.01	114.54	127.58	89.22	116.25	111.31	120.52	113.27	115.59	113.53	128.21	118.7	113.34	106.6	121.36	114.5	106.32	112.06	96.28	101.93	116.68	112.41	104.71	102.8	115.64	113.17	112.54	108.2	109.69	115.2	99.61	105.82	108.81	107.95	110.87	108.55	108.07	111.32	112.82	113.62	111.1	105.81	124.14
ILMN_1791949	111	253.84	201.51	241.12	167.92	257.87	153.96	275.06	137.8	370.56	340.31	113.27	169.77	234.99	202.29	234.02	143.87	197.12	117.08	179.39	157.6	215.72	110.58	107.75	209.38	210.03	259.78	155.68	278.28	320.15	168.05	108.61	121.57	147.51	137.04	200.33	330.54	109.34	269.43	227.17	146.97	139.88	289.62	271.61	155.55	211.37	131.28	150.29	178.11
ILMN_1791951	110.91	106.04	112.83	89.99	98.13	113.05	116.11	112.88	127.9	105.26	110.9	115.98	119.34	117.8	100.57	98.48	125.66	104.37	115.5	111.64	100.02	112.67	123.89	122.23	99.82	93.41	112.2	104.65	109.06	101.98	104.78	106.26	111.96	105	103.12	97.41	103.13	97.78	103.53	93.9	107.31	103.88	103.25	113.59	112.45	97.9	97.3	114.06	108.45
ILMN_1791955	102.73	98.62	110.74	96.36	99.53	113.97	111.2	110.59	106.24	108.08	108.85	121.65	101.87	97.87	126.02	97.5	105.21	110.02	113.03	104.58	99.74	114.26	104.44	108.58	111.5	103.88	91.48	90.24	97.71	108.29	102.37	92.95	103.14	99.47	102.14	107.26	102.89	101.02	98.22	95.21	105.02	113.47	102.13	112.8	99.6	105.33	106.54	114.84	90.84
ILMN_1791962	99.34	109.89	93.03	95.88	96.44	117.24	103.97	99.03	107.27	96.58	92.02	109.51	100.78	105.09	102.25	115.61	100.76	97.94	98.22	91.15	98.64	91.1	109.55	90.4	86.85	86.42	100.87	93.56	85.09	92.37	95.92	93.57	98.24	94.24	110.14	86.49	100.02	93.43	109.17	101.75	100.25	96.14	101.55	106.91	99.66	89.24	88.12	94.27	85.16
ILMN_1791967	89.55	86.06	88.43	78.54	93.47	97.2	93.8	98.33	111.94	98.55	83.6	90.7	96.3	91.28	89.82	97.43	96.87	103.44	88.23	94.77	95.72	88.61	103.09	91.38	93.99	83.4	86.36	97.84	94.76	89.37	90.9	97.93	86.67	89.21	92.26	91.67	86.14	85.54	95.14	87.67	95.43	90.2	83.7	99.91	98.8	84.9	88.55	93.55	86.5
ILMN_1791968	107.82	88.79	105.17	98.61	113.15	95.89	99.03	102.15	99.27	106.77	94.66	93.38	107.08	100.79	97.06	119.22	114.66	116.69	102.03	95.7	99.18	97.41	108.95	105.86	111.15	106.91	92.79	94.16	96.5	102.57	99.31	111.44	107.71	112.58	99.78	99.63	92.23	101.9	94.26	102.68	96.91	88.96	99.94	104.03	95.78	100.49	103.9	84.48	100.19
ILMN_1791980	126.78	100.96	109.1	118.12	96.67	123.43	119.98	105.69	128.43	130.1	106.88	98.52	98.98	109.17	110.36	141.76	102.71	155.2	103.46	96.12	143.56	100.98	104.82	94.47	107.55	126.04	80.08	111.2	115.39	122.07	131.75	114.14	122.61	130.96	111.14	116.36	162.94	164.65	92.73	119.46	109.29	109.62	140.73	111.2	130.86	106.99	97.54	80.71	91.3
ILMN_1792002	123.34	112.89	104.92	102.24	126.63	107.38	103.51	112.38	100.2	121.77	107.65	118.05	97.08	107.72	102.26	113.44	113.46	113.23	116.57	129.42	108.41	105.83	115.15	110.85	109.58	118.95	121.31	95.92	105.87	111.44	108.86	111.48	98.26	108.09	112.75	111.41	113.32	111.58	99.37	97.31	93.81	118.71	103.39	109.11	125.19	103.8	104.24	106.73	106.1
ILMN_1792012	88.91	79.78	83.27	85.47	80.56	89.05	74.01	94.42	82.07	85.39	87.08	110.62	85.06	92.4	89.09	93.69	83.48	95.55	77.49	101.64	75	89.8	75.01	85.92	75.44	98.25	89.84	77.2	98.92	85.31	81.84	84.22	88.66	96.84	79.55	87.59	84.26	77.77	77.74	91.02	80.35	88.17	78.86	82.64	87.97	80.8	82.91	75.96	96.3
ILMN_1792014	145.31	146.94	164.62	161.6	152.28	143.84	184.36	177.46	134.84	146.98	155.65	146.31	141.64	159.59	154.28	130.55	138.28	132.9	154.84	154.2	195.47	149.71	164.34	174.75	151.42	157.8	144.39	157.45	138.9	132.63	169.76	156.63	141.56	145.57	163.24	146.02	140.08	145.27	150.26	151.49	160.11	158.72	172.74	148.75	148.16	144.36	169.73	176.3	135.63
ILMN_1792031	128.45	123.78	130.89	128.11	130.33	129.33	119.8	125.34	126.17	116.36	122.43	135.05	115.81	127.88	118.31	129.19	128.14	129.96	120.17	136.44	132.36	123.44	132.38	125.02	115.5	128.88	140.24	119.62	108.38	112.85	120.87	139.64	121.87	114.77	122.42	133.3	112.42	124.09	127.07	118.21	119.93	118.27	105.23	117.09	130.36	129.72	124.04	111.9	135.73
ILMN_1792039	134.55	129.42	123	131.91	148.55	137.84	128.54	136.16	150.54	156.96	139.54	135.2	137.51	140.32	133.88	129.59	152.11	129.98	133.81	160.78	129.91	130.88	182.46	129.3	134.82	139.8	167.43	146.86	123.24	133.02	150.02	132.76	130.45	134.23	127.02	143.4	141.29	137.19	150.36	130.11	161	132.13	131.18	129.36	135.01	129.42	128.86	136.34	135.2
ILMN_1792053	111.73	92.85	101.09	95.1	103.83	105.8	116.01	112.48	112.77	114.87	94.89	100.19	99.92	106.27	113.21	101.86	114.15	102.37	121.18	127.48	107.29	103.72	111.55	99.31	90.2	107.19	115.44	100.16	97.18	102.36	105.71	101.54	96.83	105.38	106.26	100.89	98.31	95.57	102.22	97.04	99.21	93.61	113.76	103.19	99.76	102.25	100.42	118.04	101.95
ILMN_1792057	98.15	119.4	128.9	132.97	124.94	108.45	115.31	119.88	128.19	112.48	130.19	126.23	124.66	120.48	121.26	112.72	121.03	134.32	95.8	101.52	115.67	110.83	93.93	116.89	121.87	111.05	111.43	125.59	120.69	112.02	119.91	122.35	97.96	111.96	122.52	112.03	94.94	108.93	109.46	91.78	120.32	118.49	105.45	111.51	117.23	115.27	117.44	112.55	111.99
ILMN_1792072	223.46	163.62	102.45	459.54	117.58	108.05	255.26	140.89	164.89	148.38	144.42	176.81	206.97	124.22	107.07	165.39	116.87	164.17	92.79	88.11	210.2	202.79	110.67	132.46	191.59	229.39	137.16	112.5	167.5	228.56	191.57	97.4	238.65	340.33	169.08	106.11	188.4	388.23	273.81	469.85	227.44	105.82	318.7	291.14	182.81	103.79	270.78	164.93	274.82
ILMN_1792075	116.96	124.7	117.95	122.39	121.37	135.71	133.84	124.26	130.29	122.01	113.18	104.21	122.6	130.46	124.13	131.23	144.28	135.36	131.12	139.27	127.93	119.55	126.03	130.5	124.11	124.26	112.34	139.48	128.69	122.03	117.76	113.74	116.31	112.34	133.83	124.53	123.58	127.28	119.71	120.77	112.39	112.28	116.33	124.13	137.79	110.24	138.64	126.27	125.89
ILMN_1792076	132.88	115.98	137.84	119.22	106.2	105.49	185.48	123.21	137.82	121.07	114.66	141.66	123.08	137.08	118.02	151.28	127.87	133.21	125.21	124.6	171.9	131.54	126.48	106.72	117.02	117.47	128.02	131.39	151.28	93.83	134.69	121.19	120.6	113.01	108.2	126.47	122.65	163.5	115.19	125.44	111.31	134.63	97.73	112.52	132.93	128.52	125.86	144.07	125
ILMN_1792078	1623.59	1706.13	1806.67	2220.67	1240.61	4486.46	2029.26	1770.34	2341.99	1828.93	1642.83	1635.31	1921.29	1965.69	2076.72	1701.35	1873.57	4606.84	1224.15	2049.04	1769.05	2172.59	1556.85	1873.81	2786.59	1660.38	1514.54	1825.99	2701.42	1723.06	1238.3	1788.88	1781.03	2392.66	2360.55	4325.3	2484.81	1714.21	3031.22	3091.78	1726.48	1294.17	1794.89	2596	1271.44	1794.59	1732.89	1368.58	2262.09
ILMN_1792088	131.8	126.83	128.28	113.9	137.97	139.51	126.42	136.95	143.67	139.31	133.82	127.41	126.04	147.45	121.78	115.73	179.18	138.11	145.11	146.99	130.99	164.49	156.17	152.13	127.74	113.33	115.67	121.52	117.47	110.71	118.21	130.31	124.53	113.12	148.04	121.65	130.76	155.81	134.37	104.6	108.05	125.56	110.85	120.76	116.91	121.75	116.06	130.35	137.14
ILMN_1792092	570.04	311.26	303.26	244.45	275.73	421.3	203.54	286.22	375	247.9	435.49	497.82	337.48	296.99	265.33	461.3	281.47	341.88	291.19	269.12	181.03	440.04	239.72	197.44	479.35	293.46	239.31	342.02	316.1	438.47	463.23	255.99	271.78	335.19	383.82	276.87	449.93	363.58	268.36	417	318.24	335.65	352.49	361.65	269.02	324.54	191.25	179.96	299.05
ILMN_1792094	110.6	115.03	114.37	113.46	129.06	114.36	114.98	106.91	102.97	109.3	121.53	110.57	114.05	112.06	112.82	108.56	117.59	110.45	116.49	111.86	108.05	112.55	105.34	104.03	107.24	103.62	99.56	116.57	115.76	112.03	105.08	98.44	124.99	124.38	122.49	115.49	110.63	127.28	113.43	119.97	119.98	106.55	100.94	107.37	117.53	112.02	86.15	113.89	133.68
ILMN_1792107	166.46	161.1	124.27	136.22	187.8	168.12	148.19	154.35	157.66	136.05	146.91	129.97	132.15	121.51	150.61	135.86	121.89	164.24	118.62	86.27	138.64	128.69	108	147	120.24	117.77	142.18	138	113.75	169.04	163.72	118.16	126.6	163.27	201.18	149.56	130.68	148.08	131.33	164.82	150.28	116.32	148.58	135.19	165.65	134.33	162.75	130.16	127.4
ILMN_1792110	332.43	363.47	361.35	451.89	384.83	495.92	227.82	325.37	416.27	514.67	316.83	344.64	229.53	552.76	304.31	275.75	571.17	456.96	300.03	455.53	296.84	544.82	337.54	333.16	281.48	417.22	376.35	341.51	391.65	293.3	383.72	281.49	350.09	326.02	292.75	402.67	498.25	377.75	820.85	283.35	245.96	297.17	319.84	295.82	310.35	350.01	308.44	336.34	712.23
ILMN_1792124	97.77	101.32	108.69	115.72	102.9	122.85	108.22	100.35	98.36	110.06	106.09	107.62	112.76	120.76	108.69	119.26	111.84	98.01	114.32	111.77	123.31	103.11	110.78	112.91	98.26	112.66	102.78	106.23	99.16	101.16	116.16	111.51	104.19	101.06	106.21	108.7	97.51	109.55	94.24	104.23	108.35	98.32	109.15	101.03	99.75	97.07	92.83	109.52	102.42
ILMN_1792125	110.72	96.51	132.11	98.21	99.86	118.78	101.35	110.67	95.16	106.6	99.74	97.51	122.13	118	106.31	116.27	116.97	104.27	113.33	83.32	117.79	107.76	98.48	116.53	97.12	108.18	100.88	104.42	108.09	93.68	97.45	114.11	87.96	106.41	101.39	100.51	105.95	101.45	95.69	112.44	110.03	111.4	112.47	105.71	95.87	86.88	101.42	94.66	97.76
ILMN_1792135	140.38	145.65	160.6	146.04	179.13	115.52	121.78	134.25	107.02	131.11	124.91	113.14	131.61	95.76	208.98	121.26	95.66	176.99	143.5	107.01	153.02	115.84	123.31	101.74	160.74	98.61	124.58	159.89	104.24	104.46	98.9	165.18	121.92	152.93	128.74	162.15	107.1	124.48	121.29	145.07	106.43	158.9	117.89	124.81	156.94	125.35	170	139.85	128.54
ILMN_1792138	560.7	590.04	626.64	326.32	480.31	496.68	548.44	1183.36	395.61	1179.1	1487.95	859.2	826.76	613.87	524.52	996.07	769.26	2077.24	975.21	1326.81	560.01	821.97	1127.48	941.37	369.45	2003.42	330.67	788.85	553.15	1051.46	2550.86	1842.41	1128.76	775.05	1023.51	963.51	902.8	1513.87	477.59	1010.3	2224.71	691.91	1438.46	898.53	1411.06	928.56	927.26	1509.57	172.83
ILMN_1792144	99.22	105.92	115.91	119.9	111.79	103.64	110.15	100.22	103.35	96.16	84.97	120.24	118.7	115.6	98.18	105.76	98.81	115.56	107.81	107.05	118.07	110.17	116.6	108.51	99.24	92.33	95.79	85.01	104.2	102.91	88.91	93.7	108.6	94.93	114.14	105.09	109.18	104.94	98.58	104.34	102.12	113.9	106.68	97.7	110.15	104.3	97.12	86.18	100.48
ILMN_1792150	127.63	105.93	113.7	111	127.97	137.78	127.03	128.28	121.57	123	139.48	130.35	121.9	115.16	119.39	127.06	123.37	131.87	128.65	146.28	130.07	117.69	145.11	120.65	119.47	126.31	145.74	121.15	122.14	114.32	118.62	113.96	112.49	120.6	119.42	118.66	114.87	117.39	120.73	117.71	123.32	118.74	124.09	115.56	119.76	136.55	141.66	122.88	119.06
ILMN_1792152	106.86	114.27	119.97	126.4	112.55	101.88	118.15	114.91	111.87	109.96	112.93	114.49	123.28	110.96	121.86	116.31	115.13	115.85	116.34	93.11	97.88	97.43	113.68	117.29	109.81	129.67	108.07	97.62	97.13	107.27	103.96	100.76	96.78	97.51	113.52	106.03	100.12	104.51	108.87	107.78	128.58	135.57	109.59	117.96	99.55	105.56	109.38	125.68	115.56
ILMN_1792165	188.28	150.66	147.33	139.04	121.69	144.51	129.78	140.98	112.41	144.1	154.74	201.26	141.85	142.85	128.62	121.73	126.83	130.87	162.33	139.49	111.36	128.62	158.12	137.44	135.48	132.44	115.53	167.32	143.1	127.87	132.96	176.81	144.11	118.55	117.65	135.08	120.49	136.85	197.69	142.16	130.66	122.4	111.01	127.18	152.31	128.12	138.84	141.14	180.12
ILMN_1792168	255.77	760.5	194.45	938.67	977.49	783.24	340.99	842.17	828.3	450.64	1025.71	297.77	770.07	486.62	670.19	957.5	875.02	761.35	941.97	258.47	240.98	1025.79	636.86	1137.09	707.38	460.75	912.58	775.57	369.84	701.74	1647.43	818.86	389.18	481.15	787.21	714.02	481.28	1048.28	916.01	891.77	750.73	967.87	462.43	369.2	678.26	593.32	651.48	652.51	631.4
ILMN_1792172	99.65	81.38	93.09	92.11	92.92	101.14	98.65	98.75	98.19	113.56	98.87	92.57	95.73	81.51	89.93	94.79	86.41	85.96	83.64	88.36	88.45	82.48	90.3	85.44	84.27	85.42	100.06	98.66	90.01	81.5	100.22	91.61	98.5	72.4	102.85	90.91	81.44	101.51	92.86	113.2	88.23	91.49	82.11	93.65	84.65	97.62	70.21	98.21	96.06
ILMN_1792173	346.43	302.22	378.3	214.04	210.77	256.82	194.74	166.99	254.61	193.87	197.41	383.67	188.5	190	193.07	314.26	217.12	273.01	218.29	282.1	199.77	235.28	276.82	219.58	328.49	351.82	180.65	279.61	270.29	203.35	206.73	168.39	257.73	187.34	233.54	217.65	352.67	323.23	239.94	243.98	154.28	198.74	225.54	235.36	217.29	222.14	180.64	183.08	225.4
ILMN_1792176	228.32	223.38	199.81	245.31	220.37	333.48	185.12	151.56	210.33	243.48	153.43	218.26	170.53	248.92	151.21	254.41	185.02	214.59	200.67	142.26	187.86	172.14	105.13	197.84	185.73	287.46	125.75	243.19	244.97	150.07	211.47	266.16	195.43	219.9	192.3	350.86	216.75	227.93	227.44	227.57	166.14	198.14	161.87	159.66	208.95	212.42	134.33	148.18	253.88
ILMN_1792182	251.77	226.32	147.04	192.39	107.25	146.99	124.01	148.59	102.01	154.61	163.65	240.61	172.33	94.29	97.38	204.79	84.99	933.63	89.99	172.95	138.79	146.21	98.55	108.15	109	220.6	183.58	169.98	359.36	348.65	92.15	90.47	301.25	113.52	65.36	88.41	362.33	361.19	255.42	109.69	237.79	72.19	112.59	129.64	178.46	135.88	116.15	149.52	348.13
ILMN_1792186	114.32	99.58	107.71	79.72	106.28	99.87	103.11	106.9	98.75	102.66	110.33	111.84	88.36	91.51	99.04	105.34	110.32	108.78	90.94	101.14	112.29	101.71	100	113.96	102.26	99.13	88.1	104.27	101.91	93.98	108.6	115.62	103.35	97.02	111.27	82.57	104.73	106.68	99.94	85.63	91.77	100.76	103.1	98.49	103.72	97.42	96.93	103.64	91.69
ILMN_1792190	118.16	84.97	111.77	110.1	87.24	93.96	98.75	83.91	100.72	109.28	97.71	103.37	109.15	92.12	105.37	90.56	105.35	106.6	99.4	98.2	108.55	104.98	113.64	101.02	94.19	90.24	96.94	94.86	98.84	97.25	98.67	95.78	94.73	93.08	100.1	88.27	94.63	122.18	82.5	92.67	103.7	90.69	104.18	103.05	94.7	95.61	90.25	101.23	87.94
ILMN_1792191	108.66	110.19	105.73	101.16	100.44	107.97	119.8	105.32	106.88	97.54	101.16	95.27	99.19	104.57	98.72	120.78	109	96.34	102.63	103.41	103.53	99.33	95.07	116.9	108.66	120.1	96.06	96.56	89.7	126.91	98.02	109.91	121.53	102.49	108.32	103.31	93.59	104.78	111.22	91.4	102	98.94	95.34	101.03	111.66	93.58	111.62	99.5	107.25
ILMN_1792207	125.87	150.2	128.45	141.08	136.47	133.06	131.59	126.85	148.34	145.94	135.84	125.25	136.66	139.61	125.97	141.54	131.7	141.56	172.39	152.52	135.14	146.07	147.42	133.77	122.05	141.58	115.35	147.11	125.42	168.83	153.39	128.84	134.63	143.08	152.71	148.3	125.77	166.47	123.94	136.8	130.23	142.11	134.5	127.29	144.22	162.89	163.08	157.89	143.56
ILMN_1792242	114.78	140.98	93.96	104.41	144.59	115.56	104.5	120.28	136.89	122.23	125.14	140.31	122.68	164.91	119.12	150.36	115.06	195.69	101.22	131.5	130.59	125.48	101.53	87.98	122.36	98.15	110.47	78.39	115.87	105.25	150.98	103.82	109.76	137.39	124.08	123.82	155.33	164.55	137.31	107.7	104.41	115.76	118.07	139.4	122.72	158.53	101.06	99.07	190.56
ILMN_1792254	93.41	115.96	98.88	102.93	100.66	88.98	115.44	90.82	121.03	85.91	91.38	90.91	91.58	85.62	109.73	96.66	92.72	95.09	95.37	103.8	80.33	106.33	112.33	82.84	94.05	97.17	97.87	111.7	88.89	91.02	87.22	95.99	83.84	92	102.96	107.86	99.72	88.2	105.95	97.63	95.98	109.9	87.93	106.29	90.43	103.32	96.52	98.85	80.92
ILMN_1792256	152.77	156.01	369.17	153.78	215.57	175.75	277.85	255.09	253.73	233.44	120.51	154.04	200.13	225.03	120.32	209.24	299.97	122.01	177.1	460.01	455.39	234	192.41	154.42	180.39	348.22	174.29	161.79	175.14	188.76	113.72	159.93	246.4	281.68	141.66	428.3	272.47	259.05	234.83	163.67	170.84	383.55	142.05	134.08	216.89	185.74	124.23	206.76	112.03
ILMN_1792265	154.15	174.84	185.01	176.66	167.63	171.38	159.66	209.09	170.75	142.36	151.8	153.96	176.93	196.96	174.05	161.34	242.29	218.77	161.09	320.91	176.78	154.71	537.58	219.71	165.32	176.09	189.8	146.86	151.2	141.01	156.96	221.4	160.29	156.1	186.27	164.89	201.54	162.15	176.33	151.83	223.76	152.19	219	277.78	207.91	272.84	223.34	311.04	200.3
ILMN_1792268	122.39	125.63	112.88	108.03	114.14	132.36	120.23	122.79	126.42	116.31	117.42	112.62	114.2	118.02	117.93	115.78	118.43	127.56	111.04	102.96	116.68	115.89	129.68	118.36	115.67	125.33	116.73	100.55	116.62	117.55	111.86	118.47	115.05	112.69	107.79	110.61	122.91	117.14	125.31	118.08	108.99	112.94	106.5	127.94	121.2	118.98	108.73	120.47	119.35
ILMN_1792270	133.35	119.79	113.43	136.29	118.76	131.65	99.21	104.8	115.2	114.17	107.59	114.33	96.37	92.71	105.59	90.56	110.51	98.17	100.8	86	97.46	102.79	97.27	100.57	89.21	101.05	91.56	113.23	107.84	95.73	114.71	101.08	97.54	127.91	127.57	97.81	108.59	133.43	105.63	141.58	90.39	101.85	92.51	102.21	90.07	94.05	95.95	86.76	108.62
ILMN_1792276	121.05	128.04	135.09	115.72	89.01	141.28	124.94	118.07	120.53	135.3	126.05	140.36	128.1	114.39	129.15	135.42	138.91	134.09	113.98	135.01	130.99	123.02	125.17	125.16	141.97	123.96	125.56	93.32	124.3	128.54	112.65	92.86	109.63	114.13	114.47	125.17	110.22	120.34	110.36	106.15	107.31	103.46	128.69	134.81	115.33	113.82	98.05	100.69	120.61
ILMN_1792283	130	118.75	136.8	127.78	134.76	120.06	121.72	99.65	122.39	118.2	115.32	121.21	121.35	118.39	108.58	109.31	102.05	126.9	125.71	102.41	127.89	120.28	105.1	98.94	107.06	115.65	100.9	112.8	118.34	110.4	107.29	113.82	113.69	115.74	108.77	119.67	128.12	128.22	100.34	100.87	109.41	118.56	106.44	112.1	109.02	115.75	105.5	118.36	105.29
ILMN_1792296	74.92	71.34	69.6	85.25	88.72	83.16	89.27	78.2	86.34	81.4	87.91	88.66	86.51	85.76	93.53	88.6	86.85	83.84	81.89	79.75	73.82	82.34	79.17	87.69	98.27	83.62	81.17	88.22	83.84	93.01	85.7	85.29	77.88	84.07	83.48	81.09	78.77	86.45	73.76	72.03	79.43	83.51	70.79	89.12	94.62	86.44	88.59	83.64	81.24
ILMN_1792301	100.03	106.5	98.65	105.17	107.84	104.05	113.08	111.77	124.11	115.24	112.07	110.72	114.85	104.66	113.83	117.62	107.51	110.96	105.93	111.41	102.37	105.56	93	114.55	110.25	106.22	99	100.5	105.14	106.98	100.47	106.03	98.02	119.5	105.29	110.13	118.92	103.54	100.82	114.86	113.88	105.83	95.05	109.96	104.12	106.24	90.89	101.55	100.37
ILMN_1792305	691.71	546.58	473.47	467.69	836.76	929.58	543.31	625.86	635.61	885.93	579.38	814.58	496.29	1748.98	447.98	909.46	804.53	617.05	645.62	709.7	558.63	907.21	514.31	474.59	577.93	565.21	352.76	555.46	612.16	536.48	493.04	487.39	402.82	539.04	471.72	1169.65	1010.93	1010.78	678.45	520.85	767.89	817.43	625	568.34	1247.16	548.47	345.99	598.14	703.89
ILMN_1792314	470.71	651.04	758.81	822.73	541.28	861.64	796.53	583.73	625.57	667.26	662.23	430.38	511.02	592.39	572.49	403.06	1108.75	507.78	518.11	856.1	948.51	586.45	562.7	565.98	515.81	926.9	621.54	659.6	613.24	716.69	645.19	495.6	534.44	559.66	405.35	465.94	999.39	518.48	1041.01	459.98	378.41	581.21	511.82	513.81	413.82	609.8	707.58	654.3	690.37
ILMN_1792317	119.7	111.49	118.77	101.79	121.16	118.16	118.84	128.59	129.02	107.09	123.44	106.72	125.8	136.4	132.77	123.86	134.76	122.65	124	145.13	125.13	101.21	132.5	109.85	113.16	111.88	131.37	125.82	120.49	120.02	112.79	143.8	118.85	115.58	109.67	114.74	118.29	112.14	112.54	122.45	114.91	139.94	124.85	113.38	117.99	118.1	106.22	149.62	108.98
ILMN_1792323	146.9	127.52	131.97	134.01	128.7	130.55	119.8	120.99	135.28	97.63	116.77	152.25	201.5	136.29	150.74	150.49	194.4	170.42	160.38	124.64	125.22	139.49	537.88	257.22	180.68	145.18	157.56	102.34	133.99	141.03	103.27	217.77	117.05	123.45	125.34	201.93	150.39	105.64	107.8	111.19	124.45	138.18	122.21	163.81	160.53	97.47	227.15	251.84	108.65
ILMN_1792344	106.93	107.65	120.77	127.46	106.99	108.3	94.66	99.93	108.45	96.45	107.49	109.19	115.62	106.44	105.8	119.53	109.49	85.61	102.5	95.61	98.28	102.43	90.59	97.61	101.93	116.29	91.07	104.46	92.43	100.71	115.07	98.75	111.57	114.06	128.02	105.3	107.15	129.55	101.22	93.96	103.57	96.48	111.47	117.9	89.35	117.14	111.82	107.69	105.68
ILMN_1792347	111.91	137.53	121.73	107.31	121.74	131.32	129.3	120.62	124.72	142.02	131.9	121.25	116.57	123.46	120.22	120.83	114.9	126.88	132.09	109.34	120.16	131.47	149.23	126.21	122.81	129.17	119.32	116.96	115.73	126.73	127.67	124.37	101.28	124.8	122.74	111.48	115.13	119.13	137	117.62	127.72	101.85	123.37	120.19	113.06	112.49	99.18	123.8	135.01
ILMN_1792353	142.67	146.53	142.15	128.8	108.2	110.11	132.98	135.78	109.99	117.91	143.74	117.79	120.39	117.32	126.86	146.75	114.24	114.04	136.92	118.72	127.31	130.47	109.19	160.37	137.17	121.85	127.27	131.08	138.29	129.54	126.06	114.31	118.84	128.48	136.9	153.07	126.33	137.03	124.87	119.18	124.28	121.85	101.37	134.99	151.89	118.09	111.98	113.23	109.34
ILMN_1792356	92.49	81.6	81.65	78.03	80.26	92.68	235.72	93.13	89.08	133.31	81.11	102.13	81.59	104.92	80.49	87.6	91.21	81.9	85.11	85.53	434.86	81.87	85.8	81.8	80.87	94.36	88.42	85.06	126.19	102.63	83.15	93.52	101.68	99.34	101.69	84.81	87.12	81.88	413.66	100.94	94.07	86.38	91.81	82.6	102.53	93.28	81.97	82.84	89.84
ILMN_1792363	38.73	91.54	61.76	66.6	139.4	86.18	83.27	40.83	132.46	75.53	64.63	94.85	77.45	112.41	56.89	68.01	366.29	98.5	152.12	92.72	81.7	86.5	120.21	123.3	126.27	123.14	127	120.79	122.21	132.42	128.59	132.05	125.87	126.33	133.64	122.83	128.56	126.98	119.29	126.26	124.52	1411.35	102.6	80.42	80.83	88.33	113.28	117.81	102.08
ILMN_1792382	132.83	120.06	125.26	126.4	121.1	120.87	117.18	120.3	120.12	112.09	112.22	126.9	105.51	124.53	131.04	119.43	113.09	130.57	123.83	125.34	126.06	117.56	113.78	130.54	126.76	110.13	119.2	125.94	124.12	119.88	108.34	113.53	129.58	120.79	116.22	105.07	120.31	129.19	127.71	103.04	112.97	120.48	112.27	123.57	103.99	115.47	104.79	144.77	121.77
ILMN_1792383	161.37	129.13	112.08	145.32	175.96	160.85	141.93	203.45	158.83	185.04	175.97	179.82	144.31	135.53	156.22	194.02	170.04	234.7	125.57	143.96	160.86	120.31	159.32	122.47	216.06	216.03	122.92	151.5	193.72	244.34	186.08	162.62	151.25	159.96	163.19	186.68	161.47	140.31	137.71	149.65	125.62	116.45	190.35	155.12	149.3	153.35	140.26	144.9	128.85
ILMN_1792384	168.56	104.96	251.7	241.87	578.37	279.74	208.89	208.41	254.99	135.65	148.91	149.23	182.82	196.75	490.69	169.79	266.26	196.19	329.75	156.84	322.67	152.61	152.94	119.57	229.39	201.43	253.59	196.21	262.45	139.56	148.92	251.59	115.27	439.1	327.83	314.54	186.99	108.34	256.76	141.69	208.73	320.55	83.62	103.62	259.02	505.32	166.96	132.61	301.2
ILMN_1792389	202.11	180.45	289.24	205.65	196.76	198.58	202.57	174.69	157.05	198.02	170.95	172.84	265.83	173.92	150.21	189.75	233.91	180.28	331.83	603.86	274.1	179.68	359.17	205.42	142.81	157.39	156.23	174.72	151.12	156.06	128.58	162.1	157.26	139.18	145.78	216.53	189.41	206.88	148.86	145.4	139.29	165.64	141.81	120.71	78.05	87.29	117.34	262.45	264.94
ILMN_1792396	105.68	101.68	109.51	81.26	112.14	90.16	93.21	97.67	102.39	92.54	107.06	91.9	92.09	83.45	116.76	98.69	85.76	94.16	100.4	91.53	109.51	101.69	112.73	83.47	101.23	93.65	88.48	94.08	100.27	87.3	94.74	85.91	89.9	90.3	106.19	104.11	86.55	78.76	110.05	92.11	89.1	97.35	91.42	109.46	121.38	87.82	100.4	88.48	94.84
ILMN_1792400	91.26	85.05	85.31	90.61	115.41	83.32	85.93	82.49	87.99	77.14	86.16	90.91	77.45	82.72	188.77	81.97	93.58	88.46	86.35	91.12	89.46	77.97	85.81	92.87	75.42	93.82	84.12	92.3	79.29	74.25	82.43	94.03	89.54	77.73	83.66	80.02	76.01	81.24	95.21	93.82	96.09	112.89	79.84	87.9	91.64	88.16	82.12	93.23	90.35
ILMN_1792404	32687.5	21643.4	23165.6	8156	10222.3	20730.3	9586.01	17590.6	18751.2	17330	21179.2	30630.7	9762.13	17316.2	8610.74	34084.8	14270.8	24011.4	7794.25	24391.6	8535.46	11254.5	10475	23364.4	18875.7	19309.6	23800.9	14677.8	6220.05	19569.6	21148.6	17572.8	24293.3	5659.39	9478.63	6772.62	10657	28263.8	21421.1	21446.2	2803.57	3005.91	18400.5	22847.5	10556.2	11343.1	24247.2	23776.3	21836
ILMN_1792409	128.13	140.66	136.02	366.09	322.6	185.97	174.39	139.79	203.33	191.44	150.81	131.63	178.03	133.37	955.37	259.09	223.77	371.74	325.78	127.05	175.22	125.02	203.37	380.41	259.66	161.3	100.94	385.54	172.48	102.2	201.04	88.65	132.55	478.44	165.92	106.38	639.61	204.08	108.81	352.33	114.19	106.98	109.38	110	95.41	191.99	243.2	360.71	97.77
ILMN_1792415	336.64	196.25	304.48	287.94	265.56	289.07	197.27	350.89	327.42	429.65	331.44	338.36	241.09	418.52	167.14	502.58	156.89	316.34	214.91	338.34	298.91	262.33	342.18	262.66	271.35	525.55	230.15	327.25	254.01	254.47	234.94	559.74	258.39	330.45	236.04	327.36	372.41	192.92	263.49	256.68	282.44	286.66	306.38	331.09	487.44	219.3	267.9	267.67	278.17
ILMN_1792419	89.21	99.77	118.03	97.55	124.62	108.65	110.95	118.44	80.6	107.82	125.16	93.11	122.7	126.82	130.22	96.56	106.31	130.07	142.58	97.44	106.46	91.33	147.59	146.83	105.95	99.02	103.23	179.98	100.42	102.63	119.71	144.39	117.18	115.35	129.22	94.98	89.08	110.16	102.99	132.53	127.48	143.82	100.27	98.19	118.9	132.38	106.62	158.03	117.8
ILMN_1792423	106.94	100.26	99.24	108.75	101.72	96.85	100.08	93.88	92.49	102.55	124.33	115.87	113.95	104.57	100.8	102.52	87.02	98.15	91.78	107.57	107.59	87.51	104.89	100.86	115.34	103.29	97.25	90.92	102.25	102.76	105.79	101.88	101.01	98.38	99.07	85.05	99.31	84.25	101.31	105.55	96.32	98.31	99.47	99.77	92.43	93.53	85.73	94.02	94.08
ILMN_1792432	117.46	135.83	180.88	147.77	115.24	114.79	120.85	132.45	160.74	129.73	138.77	119.01	164.01	114.53	199.5	116.36	131.92	127.73	157.58	207	117.32	138.66	228.34	177.93	128.09	170.77	163.92	137.58	152.77	174.88	149.18	129.16	160.19	138.96	146.93	125.55	136.62	183.37	162.29	135.1	159.45	130.63	162.96	134.44	137.6	153.77	175.26	156.8	181.7
ILMN_1792433	90.38	101.7	105.24	95.4	97.99	90.85	99.54	96.26	100.3	95.54	96.75	94.1	96.31	104.89	91.92	95.44	92.32	101.04	84.06	105.43	88.09	96.09	89.5	107.99	96.35	95.22	81.92	99.43	101.06	87.19	92.84	98.52	86.9	98.35	88.04	90.66	93.25	106.75	89.7	96.04	93.53	99.33	83.41	102.76	93.12	84.71	92.45	81.03	88.7
ILMN_1792435	354.82	237.66	228.17	248.52	253.5	298.46	223.26	273.62	260.23	222.13	268.49	359.07	195.25	213.32	143.33	315.71	196.58	268.6	272.67	216.62	235.56	293.32	195.08	226.32	262.76	216.89	168.91	260.29	242.64	238.17	217.28	230.39	231.91	225.19	234.85	316.14	316.54	429.06	223.36	301.96	164.13	248.58	278.28	319.42	374.95	179.5	178.9	166.84	211.82
ILMN_1792437	98.87	96.4	106.51	98.88	101.36	108.38	92.26	89.76	101.93	96.51	109.64	105.64	113.92	114.23	102.06	87.62	97.81	110.29	104.63	95.77	110.1	108.84	92.05	102.07	106.79	102.81	107.69	90.25	93.99	89.24	94.78	107.17	103.16	99.01	96.72	106.65	97.36	110.91	98.68	115.4	97.57	95.54	95.55	99.06	115.07	109.68	92.23	97.95	111.7
ILMN_1792449	86.46	87.03	101.86	95.03	99.03	84.41	93.28	96.49	105.26	104.02	105.76	97.13	87.84	91.75	97.85	101.19	100.26	93.35	91.15	89.53	84.58	83.97	93.28	89.67	87.55	95.49	90.21	92.04	98.09	92.62	93.3	94.98	102.83	100.25	98.53	95.06	95.2	80.5	90.77	86.72	97.29	95.98	79.47	96.11	82.76	90.77	88.1	104.31	94.53
ILMN_1792455	72.86	64.42	88.64	84.8	77.99	60.96	3066.79	83.81	52.19	130.22	69.27	72.54	138.67	63.24	71.48	65.42	88.64	64.66	73.74	93.88	4531.89	65.01	88.57	-41.73	26.08	236.47	59.66	68.44	295.63	-5.98	0.84	38.05	161.66	310.97	26.26	21.29	91.28	153.33	89.33	31.4	119.62	48.5	-26.11	10.37	-56.72	54.61	614.43	147.29	-31.93
ILMN_1792456	337.65	175.26	167.76	216.23	209.69	221.7	379.09	276.88	238.17	304.99	393.98	307.64	200.84	183.28	274.85	242.96	178.24	199.19	234.03	162.6	346.67	167.14	179.79	204.1	266.51	212.05	205.07	297.27	163.99	200.97	297.8	174.39	316.65	309.12	397.83	195.61	173.42	189.4	155.54	254.49	245.8	260.47	266.87	416.01	198.84	179.98	275.72	220.64	167.2
ILMN_1792461	93.99	100.01	89.67	91.69	91.11	90.94	107.94	103.57	77.94	90.42	116.89	103.87	112.66	102.96	103.13	105.66	100.32	101.61	81.49	100.89	85.56	105.89	124.35	105.92	112.03	101.37	78.9	78.41	99.72	88.6	97.26	103.12	108.13	80.83	100.21	103.07	87.47	94.55	103.64	91.53	86.4	96.51	99.8	94.03	94.37	92.78	97.91	87.5	75.68
ILMN_1792473	263.18	979.14	918.01	1284.5	698.47	1065.48	2061.59	1069.68	384.3	482	481.22	281.37	737.46	963.25	660.38	381.62	1058.33	1652.44	581.75	1019.82	2647.14	496.52	2125.86	243.73	191.29	386.86	738.43	405.96	1331.82	663.82	220.52	173.44	795.9	711.89	456.55	400.65	2079.49	188.28	262.34	739.39	1076.4	585.6	592.31	1100.63	452.47	1043.15	1343.65	1460.88	480.94
ILMN_1792489	3259.65	4505.7	5221.59	4761.25	3456.47	4415.51	7270.29	4593.64	3429.47	3270.52	3368.23	3457.03	3832.72	5291.96	3522.16	3225.32	3200.39	4145.63	2351.14	3682.08	8711.25	3206.13	2940.44	3081.63	4865.11	4464.94	4169.65	4774.95	6654.83	4393.92	5762.56	4267.69	3360.28	4541.84	3210.69	5053.56	5581.77	4454.12	3642.35	6865.37	5202.84	4390.45	2724.03	3175.46	3630.81	3990.15	3801.92	3693.5	4381.29
ILMN_1792495	256.76	388.59	185.39	142.6	190.94	121.23	453.79	110.81	117.35	313.58	109.06	246.37	192.41	105.03	129.06	190.79	108.29	96.67	157.95	124.22	401.33	177.28	151.7	154.07	223.32	96.77	204.43	189.45	156.76	257.56	118.53	344.7	222.36	191.15	212.89	113.33	176.08	149.9	163.79	159.49	122.44	118.91	218.07	186.19	86.65	223.94	317.9	248.63	138.36
ILMN_1792497	298.23	233.75	243.66	279.55	199.97	195.45	237.64	255.19	191.88	376.27	267.17	426.3	268.83	345.19	288.54	281.22	254.69	215.5	186.6	384.74	190.08	237.78	214.61	224.52	244.68	477.72	224.93	341.31	334.62	269.91	308.43	242.06	222.84	306.89	239.94	216.84	224.07	194.7	278.79	248.66	349.41	302.06	187.86	190.18	280.65	270.09	211.17	189.91	247.57
ILMN_1792506	429.5	253.71	95.62	1040.67	1560.77	210.29	275.12	432.21	49.14	42.69	685.09	455.43	810.51	930.38	293.88	224.05	924.15	1081.88	55.46	105.79	444.3	562.13	1037.52	378.68	1937.13	658.56	325.35	571.96	1292.59	416.31	334.38	668.91	524.61	1936.21	554.95	396.91	1999.94	705.23	258.31	878.74	666.19	416.39	161.05	187.28	463.55	878.04	715.33	588.72	854.92
ILMN_1792508	6924.63	11582.4	7942.28	7807.32	7519.97	6569.85	4899.34	5040.44	13572.2	11113.4	5515.37	6070.58	6618.63	8055.12	8172.1	10463.1	9695.65	4664.81	8394.06	9046.05	4889.32	15484.2	6049.02	11427.5	2172.78	6583.16	4827.45	6531.38	5480.3	6733.82	15595.8	8309.68	8967.61	11799.3	8617.85	7108.49	5965.11	7423.02	7454.67	7818.99	8581.98	6231.38	9694.13	12609.8	4044.64	9109.22	8201.71	7660.09	6730.61
ILMN_1792518	239.86	325.79	261.87	373.1	307.35	281.09	420.48	199.49	136.88	437.4	238.82	255.91	330.71	292.08	268.87	298.51	216.5	271.86	246.78	235.04	324.33	332.37	185.47	205.52	363.21	181.34	322.16	257.3	262.62	381.81	368.99	326.6	314.55	472.38	332.24	385.72	402.57	400.39	211.23	486.06	560.9	230.22	293.84	285.55	411.21	271.49	209.94	172.94	177.48
ILMN_1792528	17343.3	22657.3	28892	29521.8	25107.6	27834.4	29590.5	17494.7	24633	25096.3	20280.9	16036.1	20920.7	15525	19817.6	13785.9	17040.5	20965	29006.8	12799.7	24796.2	25208.9	15025.9	29558.2	15106	19346.1	23174.2	20638.6	24078.6	28404.2	29409.8	18718.3	26129.9	16699.5	35018.3	22961	29976	31612	20941.9	25595	18483.3	25808.3	23544.6	19231.2	18977.6	19933.5	21952.8	21652.4	13262.7
ILMN_1792532	139.71	123.14	130.37	124.88	111.03	119.28	123.14	141.22	122.18	124.42	123.95	134.81	112.83	125.18	139.89	131.09	113.83	133.24	134.67	133.58	130.07	124.09	119.19	133.63	127.69	119.67	110.41	138	139.51	123.01	116.47	136.73	124.07	125.82	121.86	123.7	130.96	123.91	128.37	119.17	139.63	120.17	131.63	129.86	125.17	127.37	113.4	122.47	129.92
ILMN_1792538	88.67	150.54	139.87	153.05	167.6	650.61	525.39	185.82	103.74	330.3	156.63	86.23	2114.29	519.62	120.65	136.2	165.3	247.51	93.93	200.49	340.98	184.64	363.55	75.18	2632.91	143.92	1564.94	100.58	515.54	205.25	117.52	351.13	199.62	164.51	87.97	487.53	754.74	61.08	171.06	774.34	113.76	114.24	164.12	174.31	61.11	207.47	424.57	327.25	234.22
ILMN_1792540	95.95	84.12	90.12	101.52	114.43	78.27	105.96	98.17	102.63	90.71	104.16	91.8	90.88	92.63	87.44	94.08	93.84	97.32	90.51	90.19	98.26	99.23	78.23	89.06	90.57	98.21	85.95	83.96	83.7	97.42	84.12	91.73	83.77	99.41	88.34	80.98	92.91	94.5	93.48	87.97	86.91	104.34	77.37	91.45	83.28	90.83	89.3	77.2	97.03
ILMN_1792547	141.5	123.25	81.93	144.11	127.34	127.42	124.87	131.33	147.07	118.36	103.86	134.12	145.14	126.95	143.19	126.17	99.8	132	133.28	92.14	111.41	124.89	139.11	123.95	118.99	114.78	108.13	117.73	108.62	148.26	117.04	159.77	124.52	118.71	115.99	126.81	127.68	112.64	151.56	104.48	128.11	155.7	102.22	127.94	131.52	142.12	98.62	139.93	119.71
ILMN_1792550	109.94	106.27	113.26	118.3	108.18	125.03	121.15	114.11	118.48	117.18	110.92	111.09	109.71	134.52	102.08	112.02	123.26	120.59	119.41	116.25	124.72	118.93	113.68	114.08	111.65	120.4	108.84	102.7	117.91	110.35	108.36	113.25	97.19	99.53	100.33	108.09	105.28	99.38	109.02	106.83	95.54	111.51	98.86	107.89	115.29	104.59	107.93	94.85	101.51
ILMN_1792551	98.04	118.98	121.26	108.08	109.8	124.88	104.23	364.89	307.92	110.86	564.15	83.85	93.74	195.47	102.14	574.3	107.23	106.27	112.91	142.08	89.11	109.28	178.68	289.56	106.83	114.64	150.94	104.19	109.79	99.64	146.77	116.03	93.27	109.83	90.89	99.16	100.14	111	135.43	112.47	108.15	86.03	328.35	573.48	105.07	88.66	97.96	112.03	149.63
ILMN_1792553	105.64	87.09	97.42	104.61	102.21	116.9	100.17	109.25	110.86	90.48	104.74	120.41	112.42	111.63	94.22	110.74	106.34	92.19	100.08	116.19	122.27	102.94	115.2	97.99	107.38	94.85	114.92	93.2	97.84	115.24	92.4	105.29	89.22	94.53	100.02	97.29	107.27	92.31	118.44	93.41	105.42	96.52	107.82	106.23	106.97	107.68	94.16	101.73	90.25
ILMN_1792568	121.63	125.98	124.62	116.22	119.21	115.27	123.98	126.28	137.35	122.01	126.66	129.74	121.2	117.05	122.64	115.95	110.23	113.72	125.93	111.88	123.36	103.05	98.33	127.84	117.79	126.59	137.09	115.44	115.76	104.53	129.43	116.71	110.88	119.62	104.09	115.76	112.63	109.48	120.01	110.16	114.97	106.51	113.82	117.95	120.47	114.18	101.43	110.12	108.58
ILMN_1792570	102.04	92.95	99.5	94.56	93.89	98.06	92.66	104.66	104.19	92.07	102.61	122.81	91.82	91.16	92.18	101.36	101.4	103.89	122.99	102.01	114.8	82.36	109.95	87.36	86.51	110.05	98.35	115.08	86.19	89.29	93.71	104.5	92.7	95.24	100.62	95.86	93.42	104.21	101.26	97.52	91.15	109.93	97.35	93.92	95.75	95.78	101.52	104.5	102.88
ILMN_1792571	90.01	132.92	137.02	95.45	124.81	125.09	113.34	166.89	137.02	109.35	104.45	74.31	93.87	105.86	89.44	120.82	149.75	102.11	111.75	113.91	145.65	132.65	80.32	96.61	83.85	109.45	107.49	108.21	135.88	109.22	94.49	105.43	119.47	95.29	88.72	116.8	154.63	106.24	99.9	104	111.82	117.74	109.49	109.98	104.17	102.47	94.93	94.69	110.79
ILMN_1792587	1042.18	1186.03	890.75	1296.04	1066.64	524.51	857.7	1212.18	1076.63	1012.97	1142.03	977.89	859.51	1139.62	993.92	894.34	712.5	521.51	795.85	699.67	860.55	736.73	642.76	641.82	1342.94	580.9	1107.75	1223.47	1026.98	511.6	733.83	641.87	811.34	823.96	1067.6	1090	471.75	1268.36	815.7	714.38	701.63	844.28	1098.94	1150.96	1060.06	903.1	873.99	773.04	932.5
ILMN_1792589	142.88	142.73	140.24	136.15	136.08	143.71	130.11	150.06	132.48	130.29	148.06	148.7	154.17	149.69	139.07	137.37	132.89	148.2	139.54	150.74	133.26	131.99	161.06	127.24	140.5	142.66	109.7	136.6	137.73	135.48	141.75	136.45	126.66	139.06	140.64	137.39	134.07	122.93	147.14	130.48	152.4	124.18	135.44	132.62	147.03	136.39	123.55	145.42	130.41
ILMN_1792592	92.65	98.79	98.2	100.38	88.87	96.17	116.31	101.29	98.19	101.69	96.96	118.65	93.74	91.56	91.76	83.89	109.21	103.09	90.1	91.32	100.08	96.95	104.36	99.05	95.31	109.43	93.66	108.77	93.85	88.61	104.2	99.43	97.22	105.48	82.5	79.66	97.66	88.75	103.03	80.24	105.51	89.19	98	97.22	92.23	97.09	84.19	88.46	92.39
ILMN_1792597	203.45	170.62	145.69	121.8	141.02	211.59	120.61	162.54	115.28	130.49	144.57	249.8	167.41	184.15	118.15	141.12	179.02	216.15	132.58	324.61	124.45	138.24	122.13	124.45	147.63	164.33	146.7	148.3	117.43	121.61	125.82	127.01	126.3	146.04	120.86	171.3	138.83	180.52	141.21	164.98	140.61	112.66	139.61	159.62	133.38	179.34	97.67	110.12	190.01
ILMN_1792603	120.07	115.94	117.98	122.19	124.49	115.63	125.11	133.04	118.84	116.69	116.17	116.91	108.74	137.92	124.6	118.76	123.49	111.17	119.83	117.29	126.07	121.84	142.48	112.85	108.88	123.69	118.69	128.68	118.04	116.84	122.02	125.9	107.1	119.76	108.62	108.7	113.17	115.8	124.46	104.65	110.59	118.06	116.97	110.8	113.05	112.87	118.72	121.25	117.29
ILMN_1792607	97.87	96.63	109.83	127.84	100.75	110.07	104.82	109.59	113.49	120.36	94.56	123.12	93.84	111.66	112.93	122.84	95	115.57	114.24	96.85	95.27	102.48	108.15	116.18	94.32	119.41	112.02	100.41	97.31	101.97	103.52	102.9	98.05	112.46	96.43	110.77	107.83	108.7	85.5	101.98	110.1	97.09	95.2	98.89	106.57	96.4	85.2	102.41	113.05
ILMN_1792620	126.65	124.26	119.94	138.42	132.78	114.67	127.89	134.69	129.39	123.85	140.96	126.92	125.83	145.07	116.76	121.21	122.3	125.93	127.72	133.84	120.4	105.34	139	145.53	113.3	126.86	139.78	131.04	126.51	113.58	115.47	107.2	129.44	131.89	128.05	105.69	118.51	125.95	131.35	118.21	113.04	114.18	116.04	124.4	132.78	126.07	126.59	120.72	122.75
ILMN_1792622	121.36	85.87	93.96	91.45	102.44	100	87.53	100.26	86.18	85.02	102.43	115.65	87.79	105.7	91.08	92.54	91.31	105.04	108.46	91.9	103.5	95.69	106.26	97.2	105.01	113.95	101.78	90.99	93.89	94.25	89.33	106.56	93.11	87.03	99.26	95.47	98.04	87.8	98.03	101.73	93.52	88.45	95.3	93.15	102.01	91.8	102.47	81.1	88.52
ILMN_1792635	135.38	151.75	133.59	143.6	130.51	111.84	143.1	153.72	142.75	130.42	152.58	131.21	143.82	152.65	119.23	116.06	126.67	127.66	149.65	137.27	131.12	134.34	165.39	136.01	118.02	117.49	117.23	126.85	102.09	135.75	122.81	170.9	144.89	133.1	134.85	124.57	127.82	120.59	156.59	136.83	135.35	141.16	120.94	155.73	151.85	159.1	118.76	129.12	132.38
ILMN_1792651	133.91	120.94	132.39	130.54	111.64	135.26	128.12	129.14	135.49	114.95	153.02	109.46	118.86	120.97	124.6	123.18	141.55	129.66	133.67	97.87	122.9	120.09	99.09	119.95	122.01	138.49	122.85	110.33	117.02	120.12	121.81	153.52	129.12	124.37	128.13	117.69	117.64	117.95	135.89	124.82	109.45	113.21	106.43	112.75	113.01	114.91	100.69	106.2	127.6
ILMN_1792660	368.49	346.44	680.95	370.88	548.69	289.2	908.37	555.17	954.09	409.93	485.45	405.51	395.28	564.71	619.57	300.08	772.82	422.81	451.44	1278.01	1125.26	385.6	447.8	180.37	516.81	1271	358.39	313.78	603.87	274.16	400.73	312.31	402.85	721.56	393.66	666.83	436.76	689.13	707.11	323.19	929.89	454.05	481.85	606.17	452.11	429.04	467.11	508.42	1193.7
ILMN_1792663	115.2	105.79	114.85	112.73	121.15	129.63	118.04	103.77	119.22	122.72	109.34	120.13	111.78	119.16	96.17	123.13	121.98	114.32	119.34	103.53	133.53	116.91	110.17	120.35	98.97	126.37	120.16	108.43	111.63	114.89	108.89	117.6	122.44	122.59	122.58	117.89	117.45	99.47	103.7	99.71	117.69	104.5	110.14	113.54	101.59	114.05	116.82	103.35	145.45
ILMN_1792669	247.78	161.76	220.86	222.15	183.5	233.79	154.55	241.26	300.03	246.71	242.89	276.86	171.23	253.6	248.91	161.71	200.11	290.56	240.32	162.3	182.47	220	265	245	250.95	264.14	241	189.82	191.83	174.25	217.82	262.15	230.45	170.06	155.19	191.65	206.04	389.12	333.69	200.05	149.68	167.41	252.31	218.53	168.91	179.1	212.13	283.63	323.19
ILMN_1792671	694.52	514.46	544.35	531.61	463.85	402.05	287.69	367	664.32	468.1	546.63	630.16	557.74	790.19	919.01	732.01	475.3	380.2	569.47	750.64	317.01	605.1	606.85	553.31	335.81	445.45	526.31	664.9	456.38	346.85	561.27	506.43	432.89	420.17	530.3	375.03	334.37	382.81	362.81	455.73	786.66	640.65	573.11	513.55	393.14	655.98	560.96	772.89	616.69
ILMN_1792672	479.19	421.72	370.06	350.83	334.78	643.96	352.9	293.06	564.91	288.22	424.68	438.81	392.07	336.15	353.63	662.12	237.31	515.05	314.5	176.81	349.37	271.42	162.93	407.05	411.88	504.43	464.49	224.18	296.1	504.88	554.86	409.88	348.71	597.12	373.01	418.51	333.86	608.55	307.34	477.09	340.26	361.25	368.16	291.96	493.93	335.28	282.82	224.1	373.52
ILMN_1792679	314.53	580.24	1187.85	476.91	354.38	553.84	1623.56	1124.27	472.82	849.02	842.82	511.52	669.2	402.12	396.45	1539.53	858.05	370.93	141.63	2194.03	1338.89	802.81	1071.61	691.65	597.15	1649.09	617.26	629.76	1210.66	858.65	1348.42	820.67	341.71	585.44	135.3	274.69	1130.83	823.59	1020.34	713.8	487.32	718.07	672.54	732.5	618	512.54	474.57	741.25	840.51
ILMN_1792681	316.92	442.95	554.45	494.66	364.41	535.54	849.39	260.06	481.1	352.03	262.28	331.17	513.19	504.07	562.32	381.11	641.94	517.38	580.13	910.56	853.1	576.1	245.78	234.93	458.29	655.97	487.52	269.55	746.04	452.63	595	418.34	375.04	530.98	469.65	610.4	712.77	341.76	747.41	808.15	292.29	568.59	378.06	378.72	555.57	801.13	516.47	218.63	629.44
ILMN_1792682	88.6	97.84	92.7	102.37	85.23	85.23	91.68	94.25	102.05	81.23	87.08	96.22	97.54	90.26	86.67	91.12	89.97	87.26	99.27	90.77	79.81	74.58	90.57	95.24	89.09	94.42	95.19	77.42	86.36	95.78	85.62	97.15	89.77	99.8	95.96	76.73	82.64	95.76	88.33	77.69	93.73	85.35	91.66	86.67	90.01	70.76	85.96	81.09	92.53
ILMN_1792689	295.25	1485.17	607.6	889.75	1510.09	2425.17	308.16	305.52	1647.14	275.18	307.46	312.7	342.44	236.82	928.24	567.27	448.23	309.84	992.49	152.54	272.85	267	249.53	614.09	633.3	426.91	354.5	864.91	396.11	240.11	433.23	343.15	310.11	2157.88	1687.7	871.98	265.39	1459.36	141.76	369.84	320.7	416.31	293.15	586.38	1820.02	876.98	499.03	532.15	308.9
ILMN_1792710	171.96	150.64	193.3	214.23	185.73	218.72	269.86	219.64	184.92	151.09	187.45	171.1	175.99	274.15	192.15	177.23	294.82	189.71	168.4	328.64	352.83	190.05	273.08	176.65	166.21	247.3	174.16	220.75	206.17	165.1	181.09	137.75	173.89	170.16	156.54	180.62	179.91	169.28	331.04	207.01	177.86	199.67	136.47	160.82	200.4	279.63	230.1	254.4	223.03
ILMN_1792712	156.81	117.12	127.79	115.32	130.55	147.21	154.78	142.73	132.29	144.19	143.11	149.17	104.3	134.51	96.67	258.39	116.74	147.82	118.24	125.4	179.27	131.4	121.32	105	114.14	185.46	105.12	139.87	142.44	172.64	157.88	93.62	155.64	157.57	119.32	202.73	166.08	158.17	129.46	152.39	126.27	129.49	175.69	157.82	114.8	115.12	109	111.03	145.48
ILMN_1792726	151.23	144.45	111.27	134.26	159.8	185.37	130.76	202.98	168.53	122.58	241.25	181.62	116.5	229.75	151.12	155.1	145.83	183.18	149.24	140.98	126.3	121.36	124.44	129.72	217.56	158.95	158.31	170.2	148.77	163.52	142.79	161.94	121.9	165.6	187.58	138.96	140.36	95.1	246.05	137.45	127.67	151.61	130.34	145.32	169.93	122.93	116.38	99.53	139.32
ILMN_1792733	433.94	1282.62	5320.23	1712.09	396.29	2765.99	593.94	1766.99	1899.7	1178.95	2233.34	445.06	1777.24	1683.56	1318.66	641.64	1122.19	878.46	613.04	6735.57	483.93	1682.56	1600.76	1652.23	1240.06	753.16	3422.72	1123.09	1373.46	2459.14	1204.26	543.8	1120.27	409.42	735.12	1006.73	485.74	3350.48	6628.94	1846.56	659.46	801.34	2172.31	2477.31	689.15	724.93	983.87	1322.29	3626.04
ILMN_1792736	105.3	119.68	125.63	141.17	116.27	112.67	92.32	99.68	115.9	100.51	91.3	111.89	147.03	120.39	118.61	132.17	125.55	136.9	116.75	105.54	98.64	127.01	151.12	119.97	94.49	121.44	104.84	120.75	103.86	105.41	91.13	120.4	111.04	125.15	112.53	114.53	121.66	129.87	97.12	103.23	103.38	126.76	131.48	97.4	99.77	126.74	115.79	111.23	108.58
ILMN_1792741	619.97	514.51	101.02	324.43	3042.55	326.02	85	215.01	633.02	185.11	364.49	350.03	250.82	241.5	565.59	240.2	275.09	157.17	1477.15	54.23	101.38	152.67	131.55	380.98	165	277.79	241.6	492.59	163.33	174.32	210.57	343.76	412.33	1453.64	1627.18	1076.59	205.4	157.89	224.23	198.09	207.18	383.68	132.39	110.06	139.9	638.75	252.53	439.7	183.57
ILMN_1792744	129.05	139.24	123.27	130.76	130.26	123.15	121.36	128.23	124.63	125.14	117.7	112.64	132.73	114.81	119.83	110.9	129.11	150.62	133.62	149.86	132.37	116.56	160.34	130.86	147.96	117.51	146.71	118.62	132.8	173.67	118.27	135.32	117.36	128.31	106.23	118.8	116.77	123.82	138.1	120.8	118.21	121.91	115.3	124.58	126.03	117.4	136.36	129.03	156.89
ILMN_1792747	121.33	122.04	121.69	103.49	121.01	112.04	118.62	117.23	117.66	121.91	118.64	120.01	114.9	117.28	110.76	118.78	116.97	116.55	106.28	122.36	115.03	109.09	115.1	103.04	97.31	127.87	130.82	136.58	112.69	104.26	118.27	119.32	110.55	112.19	124.04	113.44	115.88	109.85	117.06	111.73	119.93	113.99	107.21	111.95	111.55	122.41	107.96	145.51	125.89
ILMN_1792748	32877	9058.4	22233.6	5841.76	9160.54	27161.5	2361.11	21759.6	12700.9	21490.8	20670.3	32587.7	22980.1	38491.4	9988.4	15204.8	13582	32632.8	18890.9	30387.3	683.65	-2867.59	23617.2	35565.8	35257.5	23186.9	8168.12	33200.2	13199.6	32559.5	4249.97	18319.4	20275.7	4107.16	15156.7	9277.53	24195.2	-968.71	6202.78	8407	-864.79	19539.3	13480.4	21863.9	26761.9	13144.5	24549.1	23232.7	1887.72
ILMN_1792752	108.86	111.57	107.32	116.7	100.43	99.05	119.46	102.86	100.15	99.62	108.57	108.12	92.23	104.83	99.74	100.87	109.43	106.51	99.15	104.51	117.99	117.54	103.68	107.56	102.61	106.73	118.01	104.33	111.27	101.36	104.19	100.47	101.12	104.3	104.83	96.53	101.78	101.03	120.33	98.37	106.56	91.77	104.27	101.03	96.96	113.29	111.08	118.29	97.75
ILMN_1792757	128.92	120.11	125.85	129.06	131.65	108.75	111.67	111.73	164.7	122.66	111.83	137.96	124.94	117.74	134.12	149.71	130.46	124.97	122.18	125.18	120.69	146.07	181.94	146.77	122.66	121.26	107.34	116.59	100.13	127.26	146.32	106.12	113.73	114.16	161.86	135.08	114.76	132.52	112.06	133.21	132.47	118.55	133.37	159.4	118.69	123.42	140.33	157.78	108.26
ILMN_1792777	112.92	113.34	104.5	104.58	110.01	128.59	119.65	125.84	120.69	117.78	115.99	113.28	126.19	105.26	117.21	114.43	107.65	146.33	114.48	104.28	110.78	102.75	112.78	124.24	107.85	124.5	104.19	115.12	106.78	112.92	104.78	122.22	116.48	108.95	111.9	109.4	111.99	113.92	107.48	101.44	91.84	91.43	108.94	121.47	103.74	94.7	98.43	102.83	114.03
ILMN_1792799	132.72	133.48	132.87	121.84	124.69	135.79	128.77	134.4	152.5	149.05	161.63	127.79	135.88	123.08	144.2	125.05	137.19	152.16	142.48	110.66	122.71	164.93	125.35	124.7	126.23	114.99	132.61	106.57	129.36	153.25	153.2	155.77	127.14	122.66	136.53	125.35	130.04	126.8	175.33	130.69	152.56	136.5	131.03	113.58	126.64	136.05	123.99	156.02	123.82
ILMN_1792800	90.77	100.03	87.51	82.18	77.86	97.59	96.75	98.48	90.63	87.01	87.72	85.59	103.27	98.46	104.66	89.83	85.66	107	96.7	87.95	81.68	91.44	94.91	91.77	94.35	86.27	81.32	80.01	94.93	78.82	87.49	99.03	83.97	90.44	99.36	86.42	86.33	101.18	86.77	98.7	89.57	86.54	79.17	84.65	91.43	75.58	89.5	91.6	92.18
ILMN_1792812	104.78	121.21	109.64	94.32	100.51	110.67	105.43	98.3	121.49	96.18	92.9	109.04	99.85	110.86	109.37	99.4	133.03	116.21	106.21	117.9	114.28	123.16	122.78	101.25	110.67	112.15	108.38	105.54	100.44	94.78	89.36	114.24	104.24	107.31	94.82	101.52	100.21	105.45	104.66	101.31	112.81	104.17	95.17	102.21	98.28	114.63	119.52	116.47	114.66
ILMN_1792820	126.41	155.68	148.38	143.19	168.36	168.44	155.79	156.54	168.95	120.58	172.28	139.16	153.4	179.41	207.19	172.66	168.87	160.06	159.84	153.13	136.08	209.49	167.64	194.21	230.62	136.31	102.75	162.91	149.5	142.13	204.8	185.36	122.12	183.05	163.44	180.76	149.51	122.87	173.77	167.2	151.9	159.33	149.98	144.65	168.86	177.5	150.31	118.99	146.49
ILMN_1792825	798.86	1266.81	1138.66	770.98	901.45	1806.44	723.01	799.68	868.04	1731.74	792.81	791.46	762.1	998.56	615.01	734.14	737.78	970.8	692.1	1167.17	592.78	483.38	586.49	713.25	583.55	704.68	961.67	936.3	548.09	396.63	509.92	948.94	731.86	1240.54	711.31	1361.48	1723.94	571.07	1010.98	523.48	683.89	979.94	520.23	552.74	573.64	888.1	522.85	681.95	1076.83
ILMN_1792837	431.43	346.43	351.48	360.98	331.63	515.45	237.38	262.03	412.01	457.1	258.99	337.06	324.62	314.5	334.86	286.21	264.18	432.05	350.32	241.33	239.19	341.57	318.46	361.69	351.77	295.14	289.91	349.86	295.63	337.49	604.63	374.97	357.59	371.52	375.45	275.91	476.51	376.11	267.59	357.99	253.23	282.16	293.21	265.35	205.12	349.06	457.42	342.77	317.4
ILMN_1792860	182.22	166.51	194.73	172.9	206.09	171.05	149.85	219.39	160.12	181.79	197.53	181.73	198.26	204.11	185.38	149.41	210.14	152.09	194.75	202.38	149.07	164.17	238.23	258.83	200.58	217.38	224.96	176.08	167.97	161.61	178.47	182.35	175.02	191.98	180.22	183.59	188.51	189.76	218.3	162.2	201.96	185.56	189.67	199.61	176.35	212.86	195.87	190.88	218.88
ILMN_1792882	118.83	119.98	126.49	124.22	117.16	130.46	118.29	126.92	115.62	94.36	118.13	111.47	106.48	110.24	110.63	118.82	117.65	105.71	134.88	120.36	121.36	112.39	117.1	116.05	105.4	101.45	104.96	134.32	115.8	108.72	113.39	109.54	106.35	102.04	112.12	102.24	108.31	94.68	111.52	102.67	107.01	110.91	125.88	132.08	101.99	100.01	105.59	104.15	112.87
ILMN_1792885	216.15	225.21	197.36	367.38	199.47	244.69	1091.72	196.96	212.83	175.68	188.03	198.44	229.79	213.78	332.04	185.38	185.02	202.7	206.64	194.84	642.53	180.96	228.15	160.62	202.46	236.08	248.07	168.35	364.51	460.51	598.13	180.44	172.46	236.78	572.26	183.1	210.34	331.2	103.77	241.53	365.44	291.31	211.34	299.6	150.62	271.34	255.1	235.26	140.49
ILMN_1792905	112.32	110.53	105.74	96.79	98.59	110.01	98.53	111.42	90.55	102.41	102.06	102.17	79.3	91.23	109.1	95.44	91.56	100.73	108.9	116.56	118.06	112.3	95.57	101.08	113.22	94.82	91.65	105.28	91.9	98.38	97.42	92.73	93.02	96.87	102.96	94.41	94.97	96.8	94.71	107.23	96.83	88.75	98.65	78.51	99.59	96.94	91.05	98.02	93.22
ILMN_1792910	247.11	230.43	313.5	353.35	209.35	333.86	351.97	265.3	309.19	202.85	259.28	301.64	391.07	330.12	370.35	201.27	356.45	223.28	237.51	617.57	439.49	252.07	475.88	247.49	269.07	360.79	385.62	226.42	286.08	246.48	224.77	304.01	233.67	252.26	250.62	286.43	382.08	480.76	430.94	243.99	218.8	267.95	236.78	236.19	255.38	261.92	291.43	359.57	400.04
ILMN_1792922	151.59	127.81	134.71	377.87	130.7	92.15	115.1	110.95	99.42	99.96	104.9	154.61	105.81	132.46	172.89	94.05	87.26	96.44	113.65	117.5	106.87	125.63	109.15	92.45	101.76	103.41	100.66	169.57	162.51	126.66	135.66	127.82	132.09	273.99	175.89	99.3	214.07	164.26	69.97	131.9	250.7	97.17	120.85	126.26	102.85	171.37	182.88	104.96	119.89
ILMN_1792927	124.84	111.86	112.65	108.62	114.9	115.58	119.75	102.17	106.74	108.64	112.85	137.94	106.85	117.81	101.87	111.85	96.07	108.42	108.19	115.63	109.73	115.36	114.83	98.83	108.57	94.6	97.27	105.58	108.52	114.56	108.75	121.35	108.73	110.41	110.85	110.58	107.83	95.19	102.31	110.96	111.72	97.73	108.68	106.19	108.07	109.69	106.27	106.73	120.51
ILMN_1792931	391.06	196.89	218.32	165.52	228.24	283.05	140.11	222.55	277.4	266.62	372.92	368.57	187.77	260.87	215.64	291.28	230.09	367.88	282.08	177.66	148.01	189.11	171.86	290.23	213	315.02	241.4	149.27	266.31	368.96	262.52	334.12	235.88	196.74	319.42	226.28	157.8	324.22	277.62	168.35	200.48	197.65	247.11	325.7	325.35	166.77	169.08	133.65	373.91
ILMN_1792933	103.9	88.53	103.63	95.24	106.39	113.69	102.05	90.59	101.53	86.37	90.54	103.06	83.78	99.73	94.09	104.18	113.26	99.83	90.48	102.86	109.8	97.16	118.55	81.85	87.52	87.41	88.09	97.42	97.53	94.79	76.87	97.35	94.41	95.83	87.76	92.84	97.16	79.13	101.19	77.85	98.08	97.24	104.16	108.58	105.18	95.73	106.42	102.33	94.11
ILMN_1792947	106.24	97.82	85.14	87.15	95	82	91.63	99.42	96.23	102.1	97.18	95.49	112.11	94.16	86.76	90.82	94.28	85.21	97.14	88.23	95.73	84.96	77.25	86.7	78.32	86.88	84.76	85.26	98.4	114.54	102.53	95.57	91.62	112.64	94.66	122.81	104.14	115.45	78.58	102.66	100.78	87.46	96.72	79.33	106.25	98.05	84.41	78.67	73.94
ILMN_1792951	259.22	437.24	473.02	304.53	595.47	309.17	174.76	192.55	583.55	312.78	212.71	305.49	370.82	202.64	278.84	211.93	348.39	191.21	477.26	347.32	182.53	266.04	237.2	295.46	392.53	316.82	195.43	341.89	453.43	194.48	323.87	321.9	257.53	375.24	379.1	657.6	221.84	224.71	487.64	348.01	259.77	388.32	239.23	293.53	254.71	506.89	353.92	254.9	494.36
ILMN_1792955	106.61	94.52	118.39	111.9	110.05	113.88	96.69	111.74	101.41	103.3	102.9	105.04	106.36	102.22	112.2	110.69	95.22	119.69	101.46	106.83	111.51	95.77	105.7	109.23	103.97	102.81	99.48	106.91	94.99	105.31	91.41	105.46	103.39	91.94	98.68	111.02	102.38	99.91	106.63	100.16	100.32	108.07	87.92	111.73	101.64	111.15	92.86	97.97	98.23
ILMN_1792959	114.53	122.09	121.85	108.38	120.1	112.19	115.77	114.79	112.35	110.41	120.27	126.14	112.49	118.61	125.55	116	114.43	109.59	111.27	120.77	118.8	105.07	111.38	121.8	101.11	117.07	117.62	106.43	106.43	98.92	135.32	100.13	100.59	106.66	106.79	115.13	102.67	112.24	106.05	104.48	102.96	109.6	106.98	99.33	101.24	113.2	116.91	123.26	111.23
ILMN_1792960	117.77	101.53	118.77	85.42	102.69	103.48	103.09	108.43	111.68	114.33	114.41	105.44	102.63	107.18	96.16	93.92	83.27	112.05	106.49	94.43	109.8	101.93	106.68	99.13	110.82	97.82	89.67	87.5	105.08	92.87	117.56	101.58	93.17	108.76	102.66	90.22	111.84	101.57	95.48	97.33	92.4	88.68	105.19	106.03	96.61	94.42	96.54	90.04	114.31
ILMN_1792972	118.53	93.35	127.72	131.87	120.84	186.31	172.97	179.05	115.65	142.1	189.69	112.89	138.22	125.02	129.87	261.99	109	122.06	123.36	121.45	154.72	131.88	106.28	144.01	96.47	149.12	121.1	110.18	132.05	151.01	108.96	104.2	122.46	125.5	153.44	173.22	125.5	124.58	103.79	118.49	165.3	121.9	117.25	118.02	141.81	122.69	114.22	139.79	262.11
ILMN_1792978	120.38	106.4	118.05	102.98	102.1	93.94	153.31	115.06	107.23	115.57	110.8	106.22	106.71	108.8	103.64	116.64	105.02	113.15	108.88	95.92	149.06	91.2	105.26	107.7	104.4	118.02	98.18	113.38	117.11	113.35	114.06	119.14	98.29	102.45	109.09	92.56	111.68	105	110.28	111.68	133.13	111.62	110.25	110.78	93.63	101.19	122.23	103.26	94.07
ILMN_1792979	107.95	123.69	107.37	115.07	114.16	84.11	119.51	105.74	104.06	119.54	117.79	130.03	121.74	109.01	117.53	113.15	92.95	134.95	116.27	109.18	108.05	124.32	131.11	109.17	122.34	112.32	90.34	105.2	122.28	113.17	123.08	122.52	114.78	113.61	128.05	116.49	126.76	117.82	118.21	114.39	114.81	113.17	121.32	146.25	111.17	99.52	95.88	102.53	109.56
ILMN_1792986	318.51	251.73	186.37	242.38	310.23	535.59	160.78	199.47	290.26	420.91	248.23	291.31	215.69	326.24	281.31	237.82	255.71	175.99	272.17	202.9	198.81	272.02	144.01	225.41	253.88	288.1	332.97	224.63	201.12	266.96	264.87	311.39	221.79	229.16	249.89	344.06	210.16	603.31	275.64	247.18	214.35	174.86	285.35	305.82	167.79	263.13	181.16	148.87	369.76
ILMN_1792990	118.95	128.37	144.73	135.9	131.24	120.55	128.77	112.42	137.51	127.11	123.44	142.88	122.39	134.9	139.93	125.73	121.59	128.78	129.29	119.6	134.9	138.92	101.48	133.9	126.78	147.26	113.93	119.38	132.51	137.39	127.97	120.92	106.07	126.41	115.07	150.18	123.92	125.73	135.1	144.73	115.39	127.39	117.59	130.96	117.42	124.17	108.91	97.99	127.73
ILMN_1792995	80.03	100.58	74.36	74.07	82.18	78.77	92.9	90.57	98.21	82	94.8	89.92	84.54	96.38	83.15	74.76	82.36	86.77	79.55	81.44	84.23	84.44	84.31	91.37	88.1	88.44	91.05	84.42	93.36	83.95	88.81	79.77	70.14	84.6	102.51	90.88	75.7	90.9	84.09	86.92	81.69	79.22	83.35	103.45	71.57	83.88	78.68	73.33	87.2
ILMN_1792997	2044.45	1313.92	890.38	1407.64	933.37	790.5	1367.76	840.13	808.91	684.24	1111.67	2509.52	800.86	950.87	1010.75	970.2	819.85	1273.7	1193.73	1298.93	1190.91	1395.92	496.83	1006.76	757.69	677.95	856.61	1019.06	1382.42	983.22	1125.19	948.96	1499.58	1067.22	1077.73	877.32	861.25	3105.86	976.03	1224.91	1076.33	838.14	717.56	790.25	541.24	1161.37	1110.13	902.5	1300.6
ILMN_1793002	137.66	112.99	117.86	89.43	164.09	125.39	152.33	122.6	182.95	118.67	126.12	135.99	114.68	135.45	140.53	145.76	173.88	156.34	173.36	87.83	125.91	171.22	83.77	97.84	115.09	80.86	141.92	118.05	150.53	136.33	190.07	137.49	135.93	173.77	189.59	148.87	129.3	151.55	112.32	126.25	135.63	138.7	129.22	110.93	113.87	129.44	107.67	112.86	120.89
ILMN_1793006	111.44	88.24	82.36	97.39	97.13	116.95	70.88	93.47	74.78	82.14	96.46	90.68	83.52	89.98	109.38	90.69	89.04	115.09	72.89	77.93	100.4	83.29	100.3	69.29	103.72	77.92	82.91	116.48	86.1	75.11	82.15	120.26	67.54	71.19	100.01	86.59	94.69	103.11	108.13	76.9	88.88	69.86	75.05	74.69	123.16	108.72	80.15	69.81	149.95
ILMN_1793009	114.03	106.71	111.07	126.69	109.44	130.55	98.88	121.84	122.35	116.36	108.37	122.84	114.8	109.87	118.39	124.45	127.74	117.38	116.37	119.29	110.41	103.11	125.41	115.86	115.34	141.65	115.63	122.48	102.13	115.6	106.76	96.59	109.9	105.99	124.51	114.13	120.19	106.83	107.34	120.78	108.5	106.68	119.38	112.63	113.23	108.28	109.33	107.33	105.34
ILMN_1793012	103.4	102.83	107.72	104.77	104.4	106.7	96.67	107.63	111.74	100.96	103.45	130.8	93.82	111.3	99.31	105.49	111.77	110.29	111.94	135.25	106.29	112.4	103.99	125.38	110.92	97.87	86	94.95	105.23	94.45	112.7	109.17	111.2	98.33	101.11	107.41	101.82	93.76	110.2	97.62	113.08	108.12	88.84	94.77	126.7	101.78	90.86	106.24	118.88
ILMN_1793016	88.42	89.47	98.62	77.52	87.39	104.93	80.13	100.89	88.44	94.46	89.79	97.89	89.27	95.62	89.56	99.71	108.31	101.92	90.16	94.07	101.07	91.72	92.17	79.36	89.16	86.16	95.65	82.94	84.6	94.91	92.6	94.24	97.01	101.04	94.84	88.41	88.27	83.31	94.26	90.48	95.73	86.98	88.67	90.35	83.72	91.78	79.78	79.59	103.59
ILMN_1793017	263.34	439.54	223.15	448.25	428.43	538.46	276.46	225.19	740.15	483.35	214.31	229.7	235.53	397.65	230.16	222.99	340.73	197.34	339.5	342.47	224.61	450.71	271.38	284.54	144.29	356.97	313.7	153.67	479.25	249.72	273.5	239.33	319.02	296.62	270	394.19	383.47	585.54	502.9	349.04	445.95	263.96	244.68	257.08	183.21	331.92	213.15	245.23	809.69
ILMN_1793025	126.49	95.74	108.56	104.05	115.19	103.66	123.49	102.27	105.61	106.62	109.75	116.32	109.48	110.41	98.93	109.56	110.71	129.52	117.78	113.9	142.39	109.76	125.35	96.23	113.59	115.11	102.72	99.58	111.56	123.05	106.5	107.49	113.63	110.77	114.31	107.74	113.51	116.4	107.05	127.94	101.27	109.77	97.12	114.27	104.15	118.53	101.32	99.4	114.07
ILMN_1793033	200.31	243.8	335.47	301.35	260.98	241.17	234.66	226.5	276.78	202.69	210.56	196.71	237.86	237.12	336.09	268.6	211.89	231.23	231.07	313.42	236.6	219.24	247.99	185.97	280.28	270.29	299.84	245.03	207.92	214.49	236.1	255.54	185.64	300.72	202.24	205.66	231	189.83	199.64	271.56	235.91	220	195.08	195.38	268.02	223.8	252.06	159.61	188.01
ILMN_1793040	146.95	167.43	141.48	165.37	131.26	143.33	135.45	136.84	142.35	130.33	137.67	145.8	133.1	149.91	136.36	120.87	144.03	162.35	148.56	134.12	146.4	168.04	124.81	144.62	176.06	137.21	149.79	146.43	108.61	137.2	154.04	132.06	147.46	142.81	121.3	123.47	129.24	148.92	128.43	147.34	133.72	134.47	136.63	122.58	148.92	147.52	121.99	127.87	170.43
ILMN_1793049	123.72	125.46	115.82	113.97	129.98	125.69	120.99	117.74	114.42	119.22	125.02	133.1	120.35	128.95	114.73	123	128.12	126.82	130.02	118.69	119.57	123.45	115.27	113.28	126.91	127.41	108.31	120.03	114.5	121.13	126.15	126.99	112.33	121.43	116.46	117.3	130.1	108.27	118.76	122.16	123.13	113.01	118.53	130.13	121.86	125.66	106.95	117.33	134.38
ILMN_1793072	104.85	113.72	95.34	107.81	95.3	111.26	92.24	95.03	98.61	76.3	94.03	98.3	100.93	104.73	101.89	110.3	106.52	118.44	103.34	98.9	106.64	98.88	103.5	94.72	105.51	110.83	86.05	96.26	92.34	96.67	91.49	123.78	101.35	101.16	97.52	97.71	94.82	120.03	107.31	103.45	102.02	107.36	111.6	95.86	104.01	98.98	101.28	85.36	105.63
ILMN_1793101	101.43	84.9	106.91	90.97	100.84	103.34	89.4	106.14	111.05	108.11	95.75	95.14	93.62	102.73	87.1	86.25	98.91	101.57	111.94	93.31	96.42	98.76	86.4	101	94.73	82.13	108.22	91.91	103.11	96	98.21	86.5	92.47	105.39	93.13	93.69	99.24	86.51	98.68	80.36	109.28	82.85	96.97	101.08	85.25	99.03	84.97	84.93	92.14
ILMN_1793118	3047.79	3406.11	3503.82	4283.29	4877.38	1953.7	3070.22	2461.47	4351.74	2275.6	2197.68	2735.16	2097.25	2655.64	5578.87	3839.58	3589.93	550.41	3042.05	2941.65	2271.16	3066.54	1575.34	3924.38	4151.21	3045.11	2757.06	2512.27	3437.53	2674.44	2641.69	3417.17	2518.82	2454.27	3694.76	9788.09	2181.31	3284.43	2443.39	2647.82	3666.49	2365.2	3837.78	4296.98	3037.6	2883.37	2098.72	1535.34	5243.76
ILMN_1793123	122.34	84.51	82.68	95.37	87.08	83.38	90.99	108.99	117.74	94.79	87.42	141.98	83.72	96.03	79.18	93.7	98.53	85.12	83.97	76.52	83.09	75.06	72.92	88.26	97.93	100.79	73.01	72.57	76.88	92.86	72.47	102.79	108.78	76.25	86.22	78.92	87.67	89.48	75.58	95.34	84.38	86.1	93.48	90.86	155.48	93.47	82.61	79.06	103.9
ILMN_1793146	234.36	321.92	461.59	296.46	308.7	169.75	241.24	282.91	353.09	588.34	295.59	181.93	450.5	306.05	227.67	409.19	234.81	440.49	477.9	506.64	453.15	294.77	579.82	250.59	281.95	171.22	122.16	389.23	285.78	257.87	247.34	335.22	307.25	299.81	406.99	814.72	581.54	306.73	246.56	264.02	192.99	368.64	227.39	251.32	971.57	360.96	542.45	435.28	278.24
ILMN_1793148	94.59	112.22	107.45	104.6	111.37	107.51	91.92	93.65	111.32	110.07	99.66	103.69	114.56	112.79	137.7	118.04	104.99	120.16	110.17	97.14	117.52	116.38	113.31	100.31	96.92	93.51	97.68	115.92	99.95	104.32	101.93	80.74	107.1	108.53	113.7	116.84	107.19	103.18	94.95	97.8	92.86	114.09	95.25	127.97	89.25	114.35	89.15	119.84	91.19
ILMN_1793151	110.11	102.67	99.08	88.76	96.41	98.44	89.88	96.89	108.77	111.18	107.83	98.92	89.81	83.28	100.85	91.02	96.21	91.05	107.51	91.53	81.85	93.46	94.61	88.19	84.55	108.46	88.18	104.67	94.75	96.32	75.97	98.58	89.21	87.34	101.12	99.93	92.14	98.96	108.79	91.23	100.31	102.25	86.16	105.44	99.1	77.39	103.3	99.01	98.14
ILMN_1793182	80.02	96.88	86.17	74.68	79.45	80.8	83.17	99.13	81.2	85.38	92.3	89.73	80.55	89.69	87.66	83.47	83.12	86.13	84.55	85.01	84.23	79.67	76.45	76.84	80.88	82.06	79.2	79.12	85.84	83.29	87.85	79.94	82.44	79.55	86.89	76.7	83.13	78.63	83.25	96.02	84.86	67.29	85.4	82.89	84.2	81.36	62.67	88.39	77.14
ILMN_1793201	155.66	126.82	113.26	129.17	121.41	144.39	166	114.29	143.64	138.02	128.88	188.87	136.81	128.96	123.72	137.77	156.64	117.12	150.57	149.74	171.9	134.73	163.69	135.49	132.55	138.4	134.61	130.89	162.55	124.8	115.54	127.81	245.11	129.31	125.43	128.13	126.67	187.27	120.95	133.15	121.99	120.16	103.45	118.33	138.18	144.39	110.69	130.01	144.36
ILMN_1793203	584.1	620.81	837.01	669.74	493.48	1444.94	414.1	485.98	829.54	967.31	469.35	620.22	566.75	626.65	578.13	390.87	596.8	771.85	564.21	1073.78	374.93	542.01	455.08	980.38	602.99	1261.59	584.31	559.85	396.25	603.98	558.49	452.73	564.92	652.41	308.59	407.92	579.48	976.4	758.71	452.07	630.86	364.65	807.27	423.63	489.05	560.62	436.7	513.7	918.68
ILMN_1793213	118.59	121.96	114.23	123	127.73	117.93	121.34	122.39	123.92	127.06	116.04	113.85	108.9	112.07	106.29	115.18	110.61	131.04	108.4	112.5	117.21	114.58	105.28	144.33	114.73	108.97	120.05	112.07	108.74	111.82	109.34	115.35	112.33	110.04	112.9	111.1	108.35	109.98	111.82	101.85	111.68	104.48	97.75	108.36	111.26	106.87	107.96	105.03	118.9
ILMN_1793215	120.98	117.63	100.11	94.9	108.68	100.45	86.21	103.07	112.75	101.18	108.65	106.86	98.57	103.87	100.05	114.85	109.73	103.43	117.08	110.73	118.48	119.81	125.84	106.16	109.52	101.13	106.44	110.06	104.29	92.14	93.66	116.67	111.1	94.86	109.36	112.58	94.74	113.63	88.34	91	115.92	89.16	96.2	120.97	106.58	108.72	112.49	103.92	122.6
ILMN_1793220	239.73	246.14	268.03	238.09	230.01	302.69	246.65	162.12	325.23	179.78	232.45	161.63	174.17	216.16	202.97	183.37	137.2	178.55	225.91	140.98	235.56	174.3	175.16	215.18	170.61	164.84	200.56	254.42	165.13	183.11	221.31	168.07	191.09	176.19	278.77	159.06	158.61	268.91	157.81	287.92	191.8	204.24	241.22	236.68	180.13	160.61	191.46	160.52	157.9
ILMN_1793231	109.11	112.06	109.74	116.26	99.06	122.62	115.06	114.23	130.53	102.9	114.94	111.22	118.04	117.97	117.13	115.99	121.01	101.05	122.85	113.5	92.99	117.86	121.4	100.55	99.92	102.99	101.55	92.13	120.27	103.9	99.54	126.64	108.04	102.24	104	112.44	99.68	103.13	114.21	102.01	112.15	119.97	104.36	117.95	91.53	111.34	110.3	106.92	110.96
ILMN_1793236	116.47	111.17	96.22	110.9	114.85	120	108.21	104.48	120.88	108.08	102.94	123.19	106.31	116.27	103.59	109.41	99.96	103.62	117.92	101.72	122.12	107.44	106.31	89.83	114.35	109.19	92.99	97.03	107.48	104.02	94.07	113.57	97.65	113.18	115.62	98.57	118.44	102.43	96.61	114.62	94.18	115.1	112.66	110.1	119.93	106.08	87.6	116.33	109.59
ILMN_1793239	122.07	112.32	107.24	108.22	100.93	132.54	127.47	115.94	116.2	102.89	110.89	112.58	101.13	104.22	112.93	118.15	116.4	99.87	112.99	101.77	114.75	117.07	117.54	99.67	111.76	119.71	113.29	102.37	110.13	109.82	112.42	102.17	116.46	115.24	93.75	103.98	113.25	93.77	101.24	109.21	113.06	102.58	100.79	110.14	117.66	96.74	100.05	110.62	117.87
ILMN_1793241	507.19	596.05	260.65	262.11	576.93	193.3	130.72	361.93	226.85	441.89	440.11	389.58	432.08	217.01	164.9	84.3	276.57	89.84	240.95	221.9	158.56	161.03	577	409	236.32	264.86	324.3	281.12	316.95	159.49	415.25	460.66	548.3	296.87	358.84	254.09	140.81	148.31	225.57	184.33	162.31	182.91	217.53	197.34	247.23	267.78	645.91	364.21	296.07
ILMN_1793263	93.76	117.1	103.51	106.02	96.08	92.4	100.71	102.78	103.03	102.56	97.33	101.25	95.55	98.66	91.62	96.13	92.68	118.65	97.64	116.05	89.49	95.35	107.58	107.89	104.92	104.7	98.14	99.02	102.36	97.58	100.26	99.03	91.31	106.45	96.73	97.56	107.81	101.69	92.24	106.5	93.86	96.55	88.56	85.05	102.48	87.36	88.74	98.18	88.82
ILMN_1793267	141.8	127.12	140.33	136.66	105.53	110.88	126.48	126.75	127.24	115.81	158.89	147.06	142.9	104.45	137.88	119.83	115.27	106.25	144.77	103.71	114.3	104.48	114.27	123.52	98.94	117.89	99.04	102.06	127.98	109.32	128.03	112.87	135.35	139.79	129.52	123.54	107.73	111.08	126.22	132.94	129.33	135.18	118.48	124.42	107.03	112.84	111.56	104.29	135.01
ILMN_1793269	139.82	140.21	118.15	132.09	120.04	141.53	113.07	145.43	146.81	136.99	136.82	123.77	129.88	133.1	105.31	125.03	118.97	117.84	161.14	136.81	122.95	109.25	151.61	138.15	124.32	137.46	137.8	126.32	134.92	130.85	123.38	127.15	122.58	126.49	132.12	118.08	137.42	112.35	120.86	113.07	109.49	131.75	118.66	130.55	123.21	142.27	113.96	105.34	127.69
ILMN_1793287	3407.37	1560.71	1459.2	3144.67	2359.11	734.49	1724.81	1600.91	2508.7	1751.05	1455.33	3202.67	2627.46	2139.8	2394.31	3523.52	2576.79	2632.51	4006.51	1955.75	1173.45	2275.82	1215.36	2789.53	1687.35	1621.51	1615.34	3208.32	1155.76	2672.25	3308.82	3389.23	2155.05	786.73	2579.32	1770.56	1007.76	1358.44	2361.16	1812.37	871.83	4169.27	1694.88	2881.85	3167.49	1948.98	2368.89	2274.97	1492.56
ILMN_1793290	242.57	189.6	226.06	229.1	311.46	190.75	244.95	208.84	271.43	199.22	164.51	274.67	183.13	223.88	294.04	266.92	220.06	265.1	295.57	260.75	204	208.99	223.17	216.11	198.54	203.39	206.62	216.75	180.06	139.46	168.49	380.94	184.53	202.14	196.8	194.03	228.05	189.94	282.99	180.9	208.96	204.33	192.57	227.25	179.11	214.35	150.76	229.64	143.13
ILMN_1793300	130.91	137.8	131.56	122.7	113.25	125.23	127.66	119.26	139.92	126.67	132.67	134.69	136.38	136.41	122.18	120.03	134.7	125.22	138.14	128.57	131.24	134.62	155.53	134.11	130.92	144.05	131.68	139.32	131.52	117.81	119.54	125.93	127.23	123.73	123.77	126.49	132.32	113.44	123.35	126.52	138.72	120.74	115.2	134.54	151.71	123.83	113.67	150.2	129.4
ILMN_1793302	127.26	90.52	131.33	117.03	105.72	126.86	136.71	105.43	130.95	103.05	116.11	123.7	111.9	110.25	99.87	114.89	135.84	109.45	111.78	130.81	146.98	122.61	144.53	113.01	119.15	157.6	101.64	103.7	125.3	114.67	121.2	119.7	124.6	121.76	100.6	122.73	129.51	144.48	120.05	117.52	125.08	105.87	141.74	116.19	116.82	114.63	116.23	109.06	117.93
ILMN_1793305	104.39	100.15	91.71	95.28	133.38	102.12	94.37	93.99	97.5	109.15	105.17	103.78	117.77	101.72	102.52	106.82	90.94	103.23	112.13	110.22	91.8	121.61	83.15	93.29	101.09	97.94	92.04	99.92	85.87	102.23	97.46	103.41	79.17	89.32	101.1	101.17	82.67	95.65	108	96.04	110.7	128.81	107.97	94.33	93.33	98.65	98.33	84.62	103.04
ILMN_1793309	112.6	114.93	113.76	113.01	99.93	122.46	117.91	112.47	121.68	110.86	119.44	112.5	120.11	111.33	116.23	103.29	110.61	106.79	120.44	124.14	114.17	113.42	144.14	120.13	104.93	125.21	124.62	116.52	124.34	93.34	114.11	124.51	109.3	104.86	107.75	98.1	109.72	113.62	121.67	113.5	98.05	113.32	115.7	116.55	110.6	123.47	133.78	120.26	104.21
ILMN_1793317	107	109.53	114.99	95.43	107.93	111.17	99.13	114.36	107.31	106.71	115.11	116.1	100.33	106.57	98.65	112.37	111.4	97	111.65	126.89	106.5	113.85	96.61	102.86	102.6	113.24	95.94	85.85	116.98	97.15	104.02	108.45	101.1	111.1	106.36	91.91	99.52	106.58	101.62	113.86	114.6	94.19	111.54	113.46	115.12	120.12	101.67	90.37	107.71
ILMN_1793320	100.06	105.08	101.17	108.43	107.09	101.01	87.16	79.1	100.04	107.04	97.93	115.17	75.01	110.21	88.23	104.27	93.92	93.64	86.33	104.75	99.95	85.41	99.45	93.08	89.79	92.21	96.58	98.18	98.72	111.22	112.09	94.81	112.77	95.24	100.91	91.51	109.04	100	102.49	102.62	111.25	107.27	101.82	92.44	90.76	85.62	80.75	107.1	101.33
ILMN_1793347	98.36	84.11	71.77	91.1	103.47	96.47	107.1	92.52	108.99	96.34	111.84	90.13	120.52	106.23	101.54	104.97	92.62	108.49	124.02	97.6	95.41	87.21	89.94	99.04	95.19	100.77	71.01	98	85.09	91.51	108.77	99.87	100.33	92.63	119.92	87.81	89.33	96.63	82.6	93.73	90.51	84.93	107.01	88.23	98.56	84.91	78.02	87.88	85.01
ILMN_1793349	160.84	140.26	166.81	167.25	150.14	160.83	200.96	160.97	185.65	205.26	168.3	156.94	198.63	203.23	181.89	176.97	178.18	163.45	146.41	221.15	195.19	209.9	193.03	176.07	154.88	127.09	160.58	157.01	187.07	188.43	183.08	163.03	160.01	186.22	173.33	167.75	172.97	182.7	153.29	172.97	137.72	162.56	163.51	173.42	132.1	216.02	178.46	219.99	157.74
ILMN_1793351	102.85	101.56	99.64	100.12	109.69	100.83	117.56	118.18	94.3	105.61	119.27	100.27	91.21	111.36	108.17	105.36	92.2	112.72	116.57	92.88	99.73	92.64	96.43	92.69	97.96	123.71	92.73	95.19	92.23	92.57	100.88	93.26	94.24	107.45	105.83	98.35	102.62	102.96	94.02	92.74	94.5	100.69	103.28	103.06	106.29	99.77	89.67	87.24	109.53
ILMN_1793360	457.84	280.1	215.38	269.4	393.26	252.76	227.45	200.89	315.22	357.08	191.27	342.12	252.58	198.74	253.77	439.55	172.55	477.93	262.81	161.63	203.85	253.45	186.45	360.96	342.17	260.32	180.95	416.04	243.06	373.49	218.46	264.56	333.58	319.12	309.69	561.03	218.36	159.31	169.91	336.88	217.33	200.88	428.37	312.33	303.97	260.8	265.44	284.51	168.23
ILMN_1793367	104.89	107.45	107.35	101.55	111.12	104.4	119.38	113.47	109.53	106.96	99.12	108.74	120.33	104.53	110.57	116.46	113.46	102.08	111.02	95.88	113.21	114.58	117.94	111.55	110.7	114.1	97.67	116.77	105.41	105.1	100.44	110.87	111.24	105.37	110.71	117.33	94.02	104.01	106.85	96	103.05	109.05	107.45	113.34	101.37	104.86	100.13	131.42	112.58
ILMN_1793371	1588.52	816.49	727.1	953.77	825.4	858.12	1067.74	673.21	1014.46	499.53	686.41	1537.91	1045.68	1140.05	749.52	932.99	804.81	1194.38	1197.22	523.91	932.73	1033.67	822.76	1440.14	767.2	564.51	744.94	1135.13	696.25	791.92	754.67	959.04	1128.93	693.97	943.74	666.95	656.29	1377.61	677.47	925.89	672.95	711.28	730.19	1200.8	977.76	620.09	785.35	839.39	570.83
ILMN_1793373	166.25	133.65	143.91	130.15	134.09	149.49	111.58	153.32	133.81	130.16	138.11	130.5	125.41	153.15	140.17	133.97	130.23	128.28	142.67	118.94	136.83	139.68	105.52	136.33	131.01	115.31	121.78	117.9	122.42	139.25	150.85	130.4	139.79	137.11	131.02	129.61	138.62	133.22	135.5	128.13	145.25	126.8	143.4	133.97	144.18	129.69	120.35	122.71	125.21
ILMN_1793378	105.38	96.19	106.39	107.14	98.66	122.34	101.23	102.89	102.76	111.17	105.47	101.16	98.44	101.07	95.2	94.28	92.56	108.62	85.4	100.06	90.6	85.49	104.48	95.24	98.54	100.81	93.86	87.59	109.34	104.3	98.31	108.35	93.11	90.26	91.42	94.01	109.14	102.39	94.4	93.92	92	101.08	99.22	103.26	92.21	98.02	97.6	115.78	96.85
ILMN_1793384	398.56	407.74	332.82	488.22	681.11	261.11	302.33	213.39	275.55	289.27	316.36	258	222.31	189.54	500.41	219.24	172.68	162.34	426.07	115.21	199.52	277.13	147.16	343.45	185.08	277.25	167.58	518.43	214.85	272.16	276.54	265.18	304.14	600.99	641.22	257.33	358.92	386.19	131.25	553.84	305.25	381.82	425.53	367.95	284.79	339.32	259.67	216.44	130.5
ILMN_1793386	209.14	177.39	208.96	168.02	250.19	181.97	193.55	272.71	230.49	234.7	249.61	261.57	161.61	271.47	195.42	401.75	329.45	309.28	245.43	266.24	255.11	191.17	170.45	170.36	255.62	245.76	283.43	168.04	242.42	216.39	184.82	138.69	173.18	195.02	162.64	267.28	289.8	205.49	277.79	212.78	171.14	264.09	166.49	164.91	202.83	156.2	153.54	207.03	272.08
ILMN_1793403	93.59	87.34	86.93	110.48	93.51	92.43	85.3	100.6	110.32	93.19	95.09	114.27	98.04	90.4	89.19	84.08	100.76	86.27	89.76	90.18	95.4	95.01	103.72	105.62	101.33	97.77	84.16	94.72	93.67	86.25	82.79	87.88	96.41	98.78	86.1	92.81	98.08	88.37	95.34	93.85	87.78	73.67	87.05	85.22	96.71	90.18	85.95	91.88	102.87
ILMN_1793410	2373.51	3854.33	956.55	1663.38	2285.51	5120.42	492.18	1913.97	3205.86	1465.71	2210.79	1910.26	2251.53	2602.61	3839.8	1224.69	1565.58	1743.34	2073.34	915.67	405.47	4300.16	2006.6	923.24	4384.9	1518.03	2634.69	2208.44	2544.04	1708.8	3992.19	1764.21	1606.42	3569.88	2169.28	3355.67	1461.25	568.43	4256.84	2742.07	1871.28	1581.99	1717.05	2979.78	3461.98	3691.47	998.31	1713.73	4568.23
ILMN_1793413	125.54	93.85	93	130.1	112.23	110.72	113.48	87.35	104.41	115.16	124.9	118.09	101.81	129.07	103.24	92.11	95.95	99.31	106.41	109.42	103.23	101.46	105.68	98.37	106.02	110.93	97.09	103.42	108.57	96.97	101.89	108.98	105.78	97.9	95.63	103.8	98.97	108.66	103.39	102.98	96.76	86.63	103.26	108.51	122.48	99.02	100.27	103.9	128.59
ILMN_1793430	159.43	150.82	155.06	142.73	145.35	169.71	147.6	165.31	158.47	164.47	155.65	155.38	172.52	166.05	168.85	160.87	160.05	157.2	151.81	167.89	149.22	153.56	195.26	167.61	147.4	187.17	141.38	143.56	156.55	147.37	143.65	165.13	143.63	141.71	137.15	141.54	158.1	134.79	171.45	143	146.76	135.75	144.38	158.03	167.97	162.49	152.62	186.27	157.36
ILMN_1793433	6041.87	1825.7	4110.46	4716.36	2233.18	3086.91	3759.14	1888.25	4441.85	4389.29	2147.43	6333.25	2203.52	5936.26	3169.55	2931.76	3476.85	2414.82	3002.92	5184.51	3771.12	2600.69	1741.1	2843.59	10102.7	5521.93	2701.39	3626.63	4757.76	2698.12	2947.12	5652.82	4265.87	5147.9	3746.81	2813.74	5479.41	5747.98	2552.47	4409.08	3340.6	2348.74	2735.96	3781.21	5325.7	4346.33	2626.13	2194.61	3846.63
ILMN_1793435	155.45	142.82	136.95	135.09	152.91	107.63	119.01	138.79	143.37	140.76	172.18	149.74	100.53	128.4	153.04	147.43	126.52	119.84	146.24	163.68	109.92	151.32	127.4	135.96	150.53	123.36	112.5	115.55	122.93	133.87	130.75	147.34	139.71	144.01	169.43	138.14	117.14	174.16	122.64	146.96	148.73	114.51	158.85	161.68	142.58	103.86	143.74	143.77	149.33
ILMN_1793440	110.61	106.18	98.16	111.77	110.76	107.17	111.75	112.74	111.76	94.16	107.93	93.29	123.73	116.78	109.31	119.09	113.3	116.18	97.71	102.18	100.57	104.88	103.24	102.37	81.86	96.18	113.51	108.54	92.31	105.67	110.92	114.01	114.56	109.96	102.14	106.2	111.54	104.54	91.14	97.54	95.92	101.52	103.61	104.9	108.45	109.47	99.88	101.34	95.37
ILMN_1793445	103.99	89.77	88.98	93.95	98.48	91.98	129.3	99.98	100.15	99.29	103.7	113.35	114.58	96.24	114.27	98.4	86.23	105.09	93.29	113.46	100.65	124.19	142.78	93.2	83.27	108.03	112.8	102.33	70.25	115.05	114.73	113.57	107.01	102.25	107.37	89.62	105.11	93.34	103.57	98.92	87.12	101.9	100.8	105.18	139.52	109.98	90.76	90.93	86.12
ILMN_1793451	108.98	99.85	111.36	93.26	107.45	121.95	109.44	95.11	118.12	102.66	98.6	111.55	126.09	109.87	110.8	110.56	119.58	110.91	114.03	109.46	117.56	116.19	138.62	101.23	100.27	115.15	109.09	95.51	113.81	113.31	112.32	106.29	92.48	110.52	107.05	100.94	97.61	104.86	120.26	102.8	101.67	98.89	103.83	112.51	100.63	101.81	98.14	100.95	112.55
ILMN_1793458	112.98	113.72	87.48	103.32	109.82	111.26	102.82	111.7	109.42	111.71	118.35	115.24	111.6	118.54	114.49	108.48	104.2	108.18	102.03	123.55	128.65	105.32	112.64	103.13	107.87	108.27	107.87	108.59	115.43	81.07	95.96	110.71	95.71	114.58	102.2	97.81	106.28	101.61	115.52	114.81	101.73	107.36	119.4	110.26	108.87	118.93	86.2	109.19	110.32
ILMN_1793460	123.27	121.14	130.89	117.87	121.33	127.8	132.02	132.89	129.21	122.42	128.02	127.36	114.91	123.77	113.6	115.02	124.78	129.4	126.51	131.98	122.6	128.32	128.22	122.37	117.42	134.36	117.29	132.82	115.31	124.18	107.39	129.04	113.55	116.51	115.85	119.66	110.31	128.32	129.77	127.54	116.47	114.92	109.97	121.84	119.62	129.87	121.06	134.99	111.51
ILMN_1793461	112.26	112.69	120.19	116.63	119.97	120.58	108.54	109.4	122.55	107.09	107.98	126.2	110.67	128.59	111.98	119.17	113.84	120.88	119.23	126.31	121.78	109.14	94.36	102.39	103.01	115.42	101.32	111.64	111.27	114.71	110.54	115.54	109.3	115.86	105.15	114.6	118.53	124.94	111.13	107.17	114.97	114.22	112.3	123.76	143.73	105.16	111.59	109.94	119.4
ILMN_1793463	105.38	99.93	114.38	111.73	112.29	117.06	119.04	99.55	112.74	115.09	121.72	115.22	104.7	95.61	104.81	105.13	110.64	108.18	102.46	120	114.95	94.85	123.12	101.01	103.86	111.85	118.89	114.66	97.31	125.33	104.27	107.73	119.55	107.41	117.08	106.9	103.81	89.86	107.32	99.44	111.32	95.17	99.88	104.96	104.58	111.16	114.18	103.36	120.86
ILMN_1793466	90.22	93.68	110.64	93.74	102.25	115.95	106.82	120.18	104.76	111.05	101.37	98.88	113.39	108.84	109.64	104.24	105.12	105.28	105.23	108.71	124.61	122.7	111.15	93.2	108.51	97.94	108.13	104	93.73	102.35	117.87	120.19	103.72	97.1	124.53	105.02	92.51	107.67	98.15	109.97	106.78	108	105.58	99.01	113.68	96.42	122.37	110.59	106.32
ILMN_1793474	16198.3	1020.47	11991.5	17025	6932.82	-253.81	-886.92	8953.34	7159.92	7380.93	5269.77	12854.2	10152.7	11055.2	15773.2	6144.52	3738.16	-128.08	12638.4	4716.51	-1031.78	6271.91	7068.15	16636.1	16789.4	14170.5	7393.6	11160.4	6314.38	3834.59	9990.65	28846.4	13236.8	3752.62	6793.01	1721.69	5403.89	6542.64	5452.81	6591.76	2743.79	1531.42	14049.6	14419.9	8843.15	1372.06	15092.8	4997.76	1275.09
ILMN_1793476	260.83	172.11	269.78	904.62	301.1	246.2	1307	464.65	219.37	177.92	161.07	255.35	341.18	159.96	271.55	719.48	389.71	133.11	291.52	340.78	1233.11	227.32	250.28	287.16	156.04	255.36	371.46	773.25	226.17	1159.6	184.55	505.94	461.81	250.16	222.72	236.37	286.68	158.3	323.01	485.15	323.27	642.17	281.9	281.06	408.63	385.49	279.47	375.72	224.62
ILMN_1793486	128.9	119.8	114.35	130.25	123.27	110.93	124.71	126.77	125.39	123.73	122.49	121.34	122.05	99.47	108.92	124.96	106.74	136.84	122.73	126.39	111.12	127.24	107.48	110.41	118.41	106.89	112.34	109.27	119.98	118.78	119.51	104.31	103.06	120.61	127.16	115	126.63	118.62	108.77	116.62	120.46	115.13	126.19	131.9	120.27	122.23	114.66	100.06	107.77
ILMN_1793504	104.36	152.57	123.37	94.76	106.33	88.53	154.46	92.38	92.49	96.42	89.42	90.77	166.5	90.89	98.24	126.35	160.33	89.08	92.44	104.45	134.48	120.42	401.46	89.71	71.89	68.18	56	105.62	60.55	78.82	76.47	82.36	129.48	60.91	85.16	77.58	76.85	59.2	66.86	71.25	74.32	87.56	158.54	170.1	162.11	168.51	480.02	594.72	161.45
ILMN_1793508	350.33	291.3	192.89	263.65	458.17	392.18	255.82	268.97	395.65	296.4	335.31	352.29	228.72	342.92	293.64	325.88	187.23	298.73	314.4	207.88	293.33	273.74	190.43	327.22	294.5	264.75	241.35	323.9	391.52	349.78	298.85	426.91	327.86	244.52	417.17	472.67	311.84	360.43	319.68	247.71	448	258.29	239.36	267.64	389.81	263.04	250.03	206.62	447.75
ILMN_1793514	127.08	109.27	119.48	114.95	120.24	121.98	130.1	132.31	120.3	129.13	127.21	110.65	126.4	130.75	116.87	114.95	127.18	104.88	117.15	109.09	102.81	121.85	122.39	141.77	112.74	118.96	113.88	122.98	123.56	109.89	121.79	111.33	112.91	121.38	115.89	121.08	105.93	114.47	122.06	113.75	114.63	115.52	127.27	118.68	123.02	121.41	120.7	135.21	115.99
ILMN_1793517	134.68	146.35	135.79	127.62	107.37	109.2	134.14	124.84	123.43	110.78	126.56	151.83	121.79	114.71	118.4	121.5	117.55	125.42	106.46	114.26	127.64	118.79	118.77	129.52	115.61	131.69	97.47	118.39	113.83	111.2	126.28	125.51	144.33	136.02	124.75	129.42	121.18	165.41	120.85	122.72	124.41	127.67	107.27	116.4	129.84	112.85	108.11	122.81	174.72
ILMN_1793522	396.68	502.64	476.17	334.14	351.12	740.62	291.19	238.45	491.34	540.56	259.37	375.93	384.2	633.39	401.34	343.4	368.27	342.22	487.17	300.07	265.16	295.17	272.92	193.96	314.82	324.83	526.64	393.45	317.48	496.18	359.99	363.65	395.74	431.83	274.48	224.74	385.21	484.94	467.49	446.4	335.43	516.22	464.06	317.97	223.47	402.69	302.26	212.47	436.69
ILMN_1793523	88.28	95.59	88.46	96.86	104.07	93.2	95.59	98.74	102.57	101.01	99.79	102.18	96.05	94.15	91.3	106.4	95.23	103.77	94.89	95.17	107.46	83.21	88.07	100.22	105.66	107.61	88.73	101.02	101.72	92.14	93.9	106.43	82.79	85.82	103.79	88.04	89.47	90.94	95.73	103.84	99.48	95.34	99.05	97.21	92.63	98.25	91.02	95.16	80.25
ILMN_1793525	128.43	132.67	110.09	117.64	146.24	114.92	121.03	135.62	128.35	121.65	143.35	135.3	139.03	122.73	136.04	123.71	105.91	135.83	134.72	108.96	114.62	125.93	135.75	148.05	123.65	116.47	116.35	122.67	118.09	123.11	133.7	130.02	137.32	125.37	125.47	133.54	124.31	113.09	154.75	118.99	121.3	129.72	119.83	136.43	103.13	122.7	125.88	126.9	120.2
ILMN_1793529	113.85	114.33	123.11	111.38	111.57	122.2	123.13	107.75	111.5	99.82	114.63	107.98	115.29	120.91	110.77	113.85	121.18	111.62	131.81	110.38	130.12	114.43	109.39	125.16	113.66	119.58	115.47	115.82	119.43	106.63	113.54	111.3	115.36	113.1	113.23	110.98	115.29	102.72	134.19	111.59	120.46	110.55	103.36	115.15	124.5	99.28	112	100.5	125.94
ILMN_1793537	129.04	126.19	115.06	137.25	106.85	87.29	133.76	145.87	111.69	112.24	149.18	110.17	101.06	109.64	98.73	152.65	131.21	113.07	109.05	122.93	120.62	99.84	81.56	107.05	112.69	144.83	112.36	106.66	112.53	109.73	271.83	116.06	109.87	99.31	113.03	111.61	116.54	114.55	103.01	130.7	113.52	109.54	97.17	103.49	106.77	101.47	94.41	103.89	113.68
ILMN_1793543	195.67	101.89	92.99	180.25	323.97	91.74	127.46	131.57	214.58	210.01	126.08	151.94	133.53	309.52	380.99	204.31	266.63	87.79	277.29	110.52	171.15	99.14	85.64	113.19	259.61	368.26	85.47	153.17	244.58	171.52	239.49	274.54	149.31	282.4	288.41	167.35	170.6	71.47	204.77	121.66	229.88	265.93	70.23	67.11	247.46	103.61	96.17	89.44	281.79
ILMN_1793549	263.08	290.34	310.36	321.85	216.65	266.83	255.56	218.38	323.3	306.66	202.56	283.3	260.91	339.19	211.41	297.34	327.56	229.12	288.71	417.96	293.46	323.01	394.26	216.23	208.73	285.35	219.95	176.16	391.26	185.77	227.92	306.39	227.01	188.67	254.77	313.89	231.72	143.28	247.84	181.39	197.37	209.53	172.54	170.04	279.51	219.42	253.78	311.04	259.67
ILMN_1793559	91.57	98.25	157.17	103.84	94.5	99.18	122.32	105.05	95.98	86.77	107.66	97.62	113.29	114.25	115.67	113.36	107.68	114.45	110.49	102.14	131.13	94.75	100.93	116.94	116.37	87.78	95.51	94.6	115.59	89.13	108.16	93.16	104.46	100.04	107.9	117.12	102.29	112.84	88.33	105.33	103.85	133.33	125.5	101.02	105.19	105.07	93.43	96.91	118.1
ILMN_1793563	198.82	226.86	219.81	202.86	202.77	218.89	211.17	186.23	242.98	214.27	158.78	242.38	209.81	404.6	178.79	294.88	318.27	246.43	198.1	354.9	262.47	339.21	250.88	226.4	311.12	286.91	179.2	214.51	235.19	240.65	271.86	210.63	219.81	268.35	181.15	288.53	262.58	219.59	300.55	239.69	182.42	185.15	195.54	199.09	303.67	268.06	180.36	202.74	286.08
ILMN_1793570	99.79	90.87	99.62	104.63	86.48	90.2	103.67	97.66	121.05	100.75	91.38	94.96	83.01	95.35	97.53	101.03	100.09	100.7	98.86	92.63	99.78	85.18	94.69	87.73	92.07	91.82	93.21	83.42	97.23	91.42	77.47	95.05	88.16	83.33	93.22	91.67	86.25	93.31	87.13	92.76	85.91	97.39	89.21	95.98	93.44	94.79	87.65	100.93	102.01
ILMN_1793572	119.39	116.46	106.42	137.91	118.73	115.9	134.04	164.88	97.56	128.33	158.18	115.48	124.46	116.33	141.13	189.16	147.74	383.4	133.65	131.22	155.3	130.27	181.64	122.46	111.88	146.92	112.96	166.97	136.52	127.36	160.83	171.73	141.12	119.43	101.01	101.53	125.27	106.61	74.73	158.28	126.67	122.57	102.2	115.63	116.46	86.17	103.88	121.17	118.29
ILMN_1793578	156.73	146.2	158.33	128.72	128.82	129.2	156.67	122.47	230.79	141.81	189.53	171.01	133.36	92.04	137.43	246.7	153.09	116.7	117.4	204.34	186.76	132.25	94.52	159.99	166.85	105.77	102.51	132.65	98.28	102.54	144.29	127.12	134.87	149.36	133.89	146.07	144.9	105	154.68	114.02	101.7	102.91	108.78	106.83	199.49	101.61	104.05	141.3	242.26
ILMN_1793597	101.89	113.97	102.02	92.18	108.92	108.4	93.43	99.31	100.36	87.01	98.88	92.24	103.83	107.84	105.89	93.43	104.23	99.9	109.4	108.3	94.96	91.12	111.45	94.61	97.65	115.8	100.29	93.98	101.52	94.99	102.07	95.19	86.59	95.98	101.53	101	97.3	91.5	110.45	96.35	108.23	84.15	100.55	105.95	106.37	99.56	120.08	94.6	98.02
ILMN_1793598	674.92	1057.38	560.96	658.92	946.13	392.79	436.45	502.94	540.12	478.75	574.42	436.19	311.49	109.58	610.9	1092.54	305.15	450.55	1103.36	215.62	345.31	780.52	202.85	547.56	558.11	381.47	454.22	406.64	635.97	629.32	681.08	998.84	549.56	575.04	892.74	424.66	787.72	1762.22	315.58	674.48	935.92	762.51	429.97	351.11	337.51	514.85	389.85	348.84	321.46
ILMN_1793615	184.99	145.66	156.7	149.57	173.45	136.71	274.05	153.56	132.21	172.65	119.57	157.5	142.85	160.73	184.66	124.89	219.78	107.54	104.8	130.38	343.16	163.89	180.14	133.36	158.9	175.32	121.48	119.38	137.68	154.76	192.54	327.42	184.06	163.37	140.87	193.08	169.54	107.2	115.28	160.5	148.43	173.02	129.29	145.48	170.15	133.17	127.69	136.7	150.78
ILMN_1793616	691.55	934.56	791.47	585.83	763.24	932.86	806.84	834.23	816.46	1148.82	929.61	706.51	627.41	883.86	438.46	583.63	778.68	327.37	1271.37	899.45	778.52	548.71	515.63	763.25	938.84	555.05	560.97	438.26	1009.38	466.37	391.2	1144.47	516.29	598.22	927.85	951.53	788.33	490.95	868.82	581.57	399.47	729.28	506.26	475.99	472.23	681.09	590.3	742.03	660.84
ILMN_1793621	140.64	123.71	130.91	142.27	124.78	106.92	153.45	125.83	126.86	145.77	130.5	124.62	120.56	128.93	121.19	121	150.5	128.63	109.03	142.23	133.32	119.84	149.53	125.54	124.57	124.07	133.73	125.57	130.91	121.75	158.8	127.48	129.52	125.38	112.73	120.94	126.93	127.26	136.41	105.97	144.97	112.04	113.95	122.62	116.67	123.1	111.92	112.03	137.34
ILMN_1793628	2159.25	3868.31	2605.86	2624.99	3398.21	1109.28	1795.05	2408.09	2008.44	1255.03	2945.43	2372.84	4182.11	1744.73	3520.09	3167.87	2101.51	2616.49	1464.32	3873.75	1089.76	4961.76	5526.57	2925.43	1216.89	4475.31	4024.85	2140.78	2493.15	3538.14	5543.12	3347.83	1651.29	923.57	981.8	791.5	541.12	2497.18	3077.42	307.09	2586.66	1349.81	2031.89	2927.45	4438.4	1662.32	3797.08	3957.01	6173.75
ILMN_1793630	110.37	89.51	90.93	87.88	90.06	87.34	128.59	83.5	89	76.86	85.46	99.66	90.77	86.7	84.61	89.76	85.25	116.01	82.54	82.79	137.58	82.09	92.23	76.25	94.02	80.92	85.43	88.14	81.95	89.79	89.48	90.02	84.95	101.36	99.7	89.48	91.32	139.68	104.71	79.97	78.15	92.02	86	92.84	86.74	93.7	78.89	93.12	130.19
ILMN_1793632	215.07	360.85	227.52	227.03	332.44	464.1	259.85	273.07	381	337.45	263.98	236.1	341.05	341.62	270.69	366.76	450.27	425.62	378.06	318.95	334.89	400.76	439.57	375.68	343.45	221.9	334.66	268.44	212.42	306.22	317.04	459.87	272.48	300.54	307.75	464.21	356.56	249.02	378.22	230.6	279.84	348.64	193.1	231.73	321.41	452.91	361.56	390.2	321.28
ILMN_1793643	135.99	134.43	131.4	138.5	124.53	155.04	127.92	120.89	126.16	141.71	121.13	148.68	135.04	131.78	115.99	143.49	154.16	152.64	112.77	134.51	153.85	137.41	148.78	124.44	136.9	110.57	125.41	131.8	121.82	153.36	141.51	144.18	131.92	141.81	103.92	129.45	117.28	137.78	139.86	138.7	115.93	133.76	125.99	130.68	121.1	121	120.78	143.33	137.59
ILMN_1793651	923.62	830.53	1004.9	692.1	816.26	1032.89	706.86	692.47	942.81	1006.73	907.74	881.41	822.57	978.7	1574.01	1038.07	709.92	1230.31	1097.37	998.03	859.4	709.14	579.6	746.69	825.42	450.72	957.43	1080.79	616.39	936.93	1192.72	1070.06	895.08	986.74	746.41	526.64	1234.83	701.1	641.81	1413.55	688.41	967.36	1024.75	1112.38	562.45	964.4	1094.92	827.09	503.51
ILMN_1793655	127.74	115.85	118.85	104.52	112.67	109.45	128.9	108.58	122.75	114.26	106.88	111.65	109.75	130.55	129.69	105.09	118.54	119.95	117.83	123.46	117.66	129.17	129.8	116.34	113.36	101.62	111.04	127.42	104.34	114.56	104.47	119.62	108.28	117.87	117.1	117.94	110.3	108.53	117.31	111.1	104.72	96.35	120.77	108.27	138.02	126.21	103.24	149.84	113.16
ILMN_1793658	117.49	117.29	112.45	120.19	119.02	119.21	124.07	120.52	122.99	120.48	110.28	122.2	111.61	112.63	130.07	113.72	120.63	128.25	115.08	121.23	117.29	121.72	129.69	130.7	123.6	104.59	108.94	122.54	122.81	107.84	114.67	112.94	122.28	111.31	106.91	112.93	116.76	113.84	119.43	121.49	110.28	117.87	123.3	98.94	114.28	117.38	130.04	133.22	115.72
ILMN_1793659	100.62	114.98	144.78	98.35	118.15	97.32	94.45	109.15	110.7	125.99	108.09	106.44	105.44	119.7	109.95	95.77	101.57	98.94	102.51	115.16	103.64	109.01	103.76	99.63	96.61	106.63	80.29	114.72	100.59	105.17	88.09	124.8	96.06	119.88	93.05	104.06	101.55	128.09	107.99	118.85	104.01	103.19	108.47	97.75	95	114.74	97.84	99.46	108.05
ILMN_1793670	119.41	100.41	112.2	112.66	102.92	115.59	116.33	130.79	115.08	109.36	118.74	109.67	109.15	120.24	112.67	109.25	122.55	108.2	122.17	122.12	120.88	122.24	131.01	110.99	107.96	128.42	106.47	118.32	106.05	95.74	107.8	106.45	103.29	110.83	109.3	101.35	105.76	109.39	95.71	97.78	111.54	105.01	109.48	118.45	103.11	113.28	108.33	111.37	104.37
ILMN_1793671	157.17	191.63	136.54	259.9	162.06	227.68	131.87	140.92	152.37	256.03	149.9	140.21	201.26	151.07	139.77	190.75	160.46	151.28	153.97	163.21	140.4	127.96	143.54	191.72	263.61	179.95	139.76	152.29	176.68	192.28	165.24	166.06	158.81	163.51	191.18	250.05	142.37	116.75	129.17	193.86	150.85	258.05	187.29	221.7	114.13	124.15	126.56	136.87	151.66
ILMN_1793672	856.82	595.03	1038.73	479.8	559.17	697.78	623.96	749.58	570.34	656.86	806.15	850.41	389.54	616.15	496.26	657.06	742.96	281.82	378.92	1368.84	749.57	579.42	442.41	481.9	450.87	851.47	610.03	606.88	752.6	765.47	471.49	249.95	391.2	377.56	584.75	797.62	314.8	908.83	918.81	443.07	434.24	611.77	558.76	608.21	579.29	511.96	352.61	518.71	708.94
ILMN_1793673	266.28	247.17	246.24	218.9	262.32	179.58	247.6	329.33	215.9	289.87	346.21	347.22	228.1	275.96	261.49	231.78	307.08	178.28	259.22	334.33	304.34	245.15	299.85	255.59	199.69	268.57	299.9	246.69	253.83	204.95	244.47	232.27	220.34	224.38	298.77	243.21	183.41	275.27	318.88	176.72	252.73	191.61	185.34	230.01	233.63	260.59	226.15	282.09	247.57
ILMN_1793686	104.87	107.58	115.19	100.66	105.61	115.19	111.89	114.31	116.33	110.24	110.94	110.24	110.44	97.95	84.42	102.87	114.42	103.82	105.77	93.12	111.01	95.27	107.18	105.8	104.87	119.86	105.94	119.13	106.93	91.95	114.21	93.46	108.59	96.58	95.49	103.48	99.51	107.53	113.3	110.21	107.1	97.31	98.29	111.23	106.16	112.97	114.38	83.33	86.55
ILMN_1793695	83.6	101.59	114.21	106.42	91.94	107.03	129.72	143.42	106.66	112.59	129.47	129.53	99.46	104.41	111.96	114.76	110.08	96.97	112.42	133.08	142.63	105.08	134.62	113.08	121.18	115.44	113.4	108.51	110.32	119.8	104.47	118.85	113.02	112.29	94.39	108.27	112.55	121.81	99.46	110	114.84	113.59	119.31	112.58	115.78	118.45	130.01	110.3	115.54
ILMN_1793712	4873.4	1185.78	1083.08	1423.53	2319.26	2289.7	1182.62	2269.19	2461.12	1722.39	2879.17	4709.53	1204.07	3645.79	2307.85	1881.49	3164.76	2142.83	1549.66	1488.47	1585.23	3095.63	1154.63	1823.79	2812.59	5308.44	2487.2	1125.84	3480.14	2640.66	2375.95	1505.63	1570.48	2482.45	2026.47	2461.05	2073	2677.21	4830.86	1594.78	2257.83	1536.59	1571.09	1620.66	2615.8	1605.8	1040.5	1061.11	4365.26
ILMN_1793716	81.94	90.15	85.4	77.19	97.89	95.77	82.93	76.29	99.72	96.34	83.61	98.82	85.42	94.73	90.73	85.05	77.94	92.77	86.96	93.24	92.22	85.77	84.17	94.32	81.66	82.89	102.54	88.74	82.89	88.8	78.91	88.85	81.35	89.85	73.5	97.72	86.12	82.94	81.97	84.98	90.4	88.3	82.33	80.83	92.51	81.83	89.68	78.58	94.75
ILMN_1793724	293.72	359.68	356.07	209.4	351.98	342.46	235.49	229.78	266.13	392.59	244.26	235	269.34	158.54	276.28	361.66	264.19	190.74	218.4	243.25	225.41	212.46	239.12	308.07	127.93	270.29	178.14	242.17	232.12	198.2	261.72	290.99	310.26	301.18	398.42	297.77	196.06	265.17	285.07	257.09	256.57	218.48	219.51	252.02	84.14	283	341.32	233.75	203.43
ILMN_1793729	318.53	190.51	375.55	173.04	176.73	265.4	247.65	309.87	209.26	326.05	231.25	325.43	184.69	304.06	183.24	188.35	325.7	177.14	156.86	318.28	274.13	268.94	149.95	150.18	299.47	244.71	207.88	304.55	307.2	260.45	187.54	196.23	213.19	276.59	167.49	190.11	448.76	232.61	582.56	312.16	214.17	232.81	226.41	226.57	249.67	248.93	299.14	210.13	246.79
ILMN_1793730	80.29	122.83	77.97	112.57	116.96	88.87	168.96	68.62	64.57	85.98	89.93	96.12	93.51	100.05	88.89	77.32	68.26	88.04	106.09	73.45	171.11	81.13	84.57	105.8	73.72	111.38	81.25	94.67	123.43	74.83	92.34	116.99	128.75	73.13	73.26	85.65	88.37	93.46	71.92	88.78	105.05	107.92	107.61	95.98	87.77	92.4	76.57	80.39	93
ILMN_1793732	584.86	581.69	518.31	521.92	941.07	937.35	307.16	521.43	994.6	514.02	537.46	546.98	469.46	753.62	426.93	693.51	820.91	317.85	437.85	271.63	344	879.45	628.08	548.76	295.51	434.26	709.4	577.76	408.79	402.84	368.39	1204.75	483.83	325.3	458.27	404.7	361.54	428.23	572.35	493.98	465.52	711.45	686.54	589.46	774.21	449.46	848.29	647.95	399.38
ILMN_1793743	581.77	485.72	463.54	619.06	765.07	451.09	540.01	350.69	876.72	446.74	424.7	433.07	541.45	556.1	482.06	583.26	401.82	204.48	890.29	298.57	554.75	394.49	429.26	512.32	912.3	439.58	501.63	469.22	593.46	428.28	289.04	537.04	364.13	563.44	864.14	385.69	374.53	481.99	563.92	947.81	452.33	414.19	548.36	767.25	327.27	375.26	634.6	497.61	419.97
ILMN_1793747	98	97.24	85.37	86.99	90.2	90.99	95.16	91.4	107.25	93.89	92.13	104.26	100.25	90.72	103.53	100.25	92.95	92.45	98.62	95.91	101.49	103.65	108.33	90.07	99.31	94.66	95.98	81.69	102.94	89.9	84.32	105.96	93.41	83.5	90.96	81.29	86.73	102.8	92.77	93.79	94.7	97.32	84.83	104.23	81.12	87.7	93.15	93.36	96.62
ILMN_1793770	975.47	908.21	543.44	1593.06	1532.76	592.98	1090.74	879.98	1381.41	1229.9	984.65	934.63	616.19	1706.71	1142.57	516.7	480.55	948.33	2216.03	448.07	1201.25	969.27	455.5	567.3	2528.1	712.08	734.54	1433.36	933.29	634.56	1367.31	977.75	985.98	2260.54	799.41	802.72	1221.1	941.64	888.83	1467.6	645.33	885.55	805.13	821.68	1067.9	957.29	422.25	621.51	511.85
ILMN_1793819	112.06	88.57	96.22	88.41	102.5	89.86	105.47	111.9	101.04	108.46	97.73	112.18	108.76	89.26	95.44	93.29	114.8	106.12	106.4	115.5	109.28	109.63	111.64	99.47	95.46	99.71	95.04	94.93	96.54	89.69	109.2	103.93	105.24	94.5	91.44	99.36	96.6	94.67	95.31	92.11	97.22	99.14	94.38	100.96	109.35	111.07	101.72	103.92	97.32
ILMN_1793829	5223.67	6274.3	4077.37	5017.34	9355.82	5088.17	3132.38	4982.74	12013.3	5467.86	6562.43	4211.72	5856.11	8298.44	11164.8	6494.31	7106.84	8613.91	6528.5	3412.39	4514.58	7877.66	3675.89	7269.02	11233.8	14198	7727.74	6447.28	9210.44	11086.8	10190.3	5961.54	5125.85	9086.98	7672.82	6003.54	5255.44	12239.3	4827.18	5418.62	10142.3	5549.32	8474.51	7627.32	8237.91	4059.13	5000.53	3773.24	5799.21
ILMN_1793830	117.46	113.89	127.3	119.73	119.11	127.22	99.3	114.92	105.13	103.39	117.46	104.68	110.95	98	106.69	103.48	108.41	104.4	104.11	108.8	99.39	112.82	107.54	94.81	117.1	98.03	132.89	106.33	113.9	88.91	106.6	119.33	100.56	102.59	83.82	118.22	107.79	99.16	108.54	97.85	103.94	95.28	106.89	107.19	105.41	101.56	143.83	102.47	97.63
ILMN_1793831	140.35	173.52	136.6	207.81	218.39	191.03	129.98	120.33	108.32	113.74	113.55	120.88	114.72	121.12	169.29	116.37	110.02	109.54	151.79	92.31	126.06	117.35	94.93	158.15	164.92	108.38	103.75	167.07	120.54	108.16	103.21	103.78	135.82	147.92	193.66	129.02	128.81	150.41	119.68	161.5	115.33	171.37	126.39	123.47	93.56	145.64	115.09	149.17	104.94
ILMN_1793832	164.01	182.95	149.3	163.37	173.26	164.76	137	167.83	171.53	133.73	181.13	170	181.59	186.35	145.75	161.85	139.16	148.71	203.64	137.61	152.95	159.2	167.7	182.28	149.26	130.72	146.36	150.98	147.87	180.73	202.39	176.34	164.2	178.96	212.06	141.59	153.64	153.16	126.65	174.81	162.32	138.32	142.86	159.62	151.35	178.01	154.74	197.26	134.07
ILMN_1793836	98.78	115.74	114.3	128.06	122.4	110.08	113.9	123.5	125.39	115.86	127.25	140.19	95.55	121.26	104.77	131.99	136.11	121.46	115.29	131.44	123.97	112.49	206.52	118.88	105.31	120.71	127.43	111.3	114.53	108.32	107.4	124.86	104.29	112.06	98.06	113.88	104.97	108.79	120.57	115.47	110.05	103.1	109.67	104.97	105.72	112.91	105.69	119	115.2
ILMN_1793841	81.4	89.93	88.62	86.58	100.32	97.67	106.37	108.37	104.3	94.42	102.27	96.75	115.56	104.27	103.68	123.03	94.55	129.18	104	113.69	115.42	110.07	169.26	95.18	102.34	102.87	98.56	99.65	92.87	83.67	100.07	101.71	106.49	86.94	92.35	104.88	104.56	118.68	95.71	114.76	91.51	108.3	96.82	99.39	94.76	99.17	102.2	97.23	100.8
ILMN_1793846	130.97	115.86	122.59	130.03	114.6	135.51	145.28	127.07	123.39	129.04	136.57	140.31	150.63	138.5	119.86	130.91	135.66	150.89	128.81	189.17	135.36	134.22	202.37	106.11	114.78	109.4	130.55	127.32	117.84	146.09	126.96	144.42	124.97	134.78	133.59	121.33	126.21	151.39	127.4	124.09	150.27	135.41	117.83	149.36	123.49	137.61	155.7	214.23	138.11
ILMN_1793849	105.26	93.74	80.42	91.5	87.16	91.76	81.8	82.97	103.16	101.33	96.72	92.78	92.93	109.44	104.69	89.93	89.69	106.52	94.52	98.93	88.45	96.5	100.83	90.06	88.4	100.18	83.37	85.4	100.18	97.88	89.56	84.71	80.06	108.89	100.14	98.7	103.11	92.92	98.8	89.19	88.65	87.65	93.97	93.76	90.51	96.98	87.95	87.76	102.12
ILMN_1793854	212.53	427.14	227.23	297.61	362.17	512.92	222.92	458.28	371.27	307.52	347.88	259	236.34	516.44	288.75	319.7	394.01	415.55	179.61	605.18	323.16	419.53	408.57	413.3	450.2	337.33	430.01	276.96	335.7	277.88	314.94	289.08	306	268.43	239.03	1471.15	361.01	223.89	403.03	417.22	296.84	205.16	213.85	288.53	244.16	602.01	179.41	422.97	533.86
ILMN_1793859	3955.36	6581.47	1293.02	3380.91	3611.99	1041.36	1922.54	3291.72	6090.22	7695.45	3869.08	3305.61	7000.43	4339.1	9524.96	3641.96	6336.53	1153.74	8767.12	1788.3	1135.51	5664.97	8883.11	6921.71	5049.94	1753.57	3565.54	6765.93	3086.06	3576.04	4222.22	7112.74	5390.64	4002.88	5620.21	6315.81	1235.71	2827.44	1669.54	3155.19	1398.22	5773.9	4490.24	4019.39	2818.34	3886.97	9935.67	8545.89	4665.45
ILMN_1793870	106.72	104.74	92.31	86.31	95.96	109.76	96.47	111.46	95.38	99.41	124.66	104.24	168.28	107.98	104.63	106.16	102.59	123.25	109.6	106.35	113.68	110.55	121.6	90.2	87.93	88.3	84.37	92.65	90.5	104.27	104.38	109.17	107.33	82.07	105.57	90.31	100.88	112.46	86.62	82.54	80.15	97.33	97.7	110.21	90.2	93.3	132.07	147.72	101.19
ILMN_1793872	110.11	99.11	104.44	108.93	102.99	107.62	100.45	113.04	101.48	118.86	98.23	90.58	101.03	105.2	105.48	97.95	102.91	119.63	95.19	116.24	102.8	119.66	100.5	98.66	90.6	102.37	103.59	108.78	106.16	90.38	103.73	124.63	101.4	101.53	106.67	103.83	103.08	101.17	110.98	100.82	104.02	98.24	98.1	99.9	101.03	104.31	97	107.86	93.16
ILMN_1793888	107.88	98.23	112.36	101.51	114.64	122.98	103.7	101.36	121.42	117.95	117.7	124.65	107.97	99.92	110.78	107.26	102.34	101.79	111.58	98.99	102.31	100.54	107.45	104.81	98.64	98.19	82.1	100.24	113.91	99.99	117.19	98.17	133.81	100.43	109.7	111.19	113.69	115.16	88.15	89.42	98.98	112	100.41	118.96	118.05	111.12	98.94	82.96	99.26
ILMN_1793894	2935.39	5715.08	3852.3	3385.48	2270.12	3796.06	2594.75	1744.54	2879.14	2419	2123.2	2817.44	3357.4	2326.53	2927.23	2775.01	2008.52	2493.69	4939.31	2533.26	3008.41	2246.14	2405.76	3029.6	4825.88	2584.64	2335.64	2797.37	3130.61	3676.42	3731.05	3383.59	2873.07	3689.55	3612.6	3066.86	3363.82	5032.89	1417.42	5946.16	2586.63	2187.11	2549.74	3475.48	2391.27	3217.08	3314.14	3118.86	2751.74
ILMN_1793915	100.44	93.12	114.42	99.03	96.81	92.28	101.43	103.38	112.68	108.16	116.95	103.11	101	107.4	78.07	97.18	91.64	112.43	104.78	107.31	100.49	95.5	103.05	94.97	93.09	109.33	99.7	87.87	87.42	94.07	100.14	99.28	94.94	95.17	108.54	89.88	99.42	104.34	95.24	104.45	88.38	87.39	101.57	89.2	87.75	96	94.04	104.32	100.36
ILMN_1793916	128.03	115.97	117.94	111.95	103.32	112.76	117.13	115.35	114.89	111.16	106.81	112.57	105.05	113.62	106.56	102.94	102.6	111.21	113.39	119.37	98.63	99.76	93.95	110.43	115.31	113.85	101.68	97.76	96.19	118.77	108.72	100.36	108.57	107.5	109.24	105.26	111.64	105.51	109.35	106.96	121.64	98.96	117.48	112.12	107.92	89.1	106.47	92.69	101.91
ILMN_1793919	110.63	103.89	122.65	109.07	96.2	102.32	103.05	122.59	110.58	105.13	122.11	102.25	105.2	118.29	118.04	111.15	117.44	124.59	105.55	121.53	117.11	128.72	185.3	110.13	113.44	134.8	98.72	101.15	121.29	109.87	126.2	100.32	104.43	116.8	98.43	99.68	112.56	95.14	103.06	106.88	134.39	105.43	114.87	107.51	119.79	112.55	99.16	105.65	128.62
ILMN_1793920	130.91	149.28	128.29	122.52	147.72	146.27	122.56	138.96	138.43	140.94	149.22	137.45	115.97	153.24	148.63	124.62	121.69	131.21	133.66	113.09	122.58	118.02	102.32	160.26	126.82	102.64	156.18	131.65	131.52	124.51	103.77	144.17	130.43	115.84	139.55	119.82	127.29	121.55	119.72	149.42	118.92	142.99	144.34	157.86	136.07	126.22	106.06	106.55	128.6
ILMN_1793922	115.16	135.03	134.47	104.27	125.68	121.25	127.53	136.06	137.17	147.54	127.68	106.82	135.86	136.65	119.95	128.54	120.28	136.2	123.43	107.22	140	116.64	115.65	117.66	117.6	108.9	139.77	105.32	126.99	124.68	124.59	125.72	120.59	128.32	124.19	119.79	120.46	130.78	141.42	138.69	120.94	110.61	116.53	114.88	132.19	143.41	107.51	108.33	150.47
ILMN_1793928	91.29	89.15	85.08	86.75	91.66	89.37	92.38	105.29	85.45	98.33	97.3	98.37	82.26	96.28	90.32	91.93	98.66	94.47	89.58	88.84	91.09	84.13	86.38	86.44	81.78	87.92	88.22	98.88	86.5	93.9	89.02	87.72	98.27	89.92	88.17	81.71	82.2	80.41	93.57	89.56	85.08	72.19	92.64	85.92	82.96	85.74	84.54	85.59	89.77
ILMN_1793932	126.69	109.18	124.67	123.82	120.94	117.28	118.62	107.32	118.58	106.04	108.28	122.46	110.21	118.13	129.41	127.66	133.75	120.36	121.48	99.44	110.37	132.86	104.5	109.9	114.04	114.93	102.66	107.09	115.92	106.25	115.76	112.83	120.27	123.06	109.26	109.64	104.05	110.15	166.77	121.08	121.59	126.6	118.67	114.1	156.28	124.34	108.43	110.03	131.02
ILMN_1793934	246.22	268.4	337.79	283.06	240.2	711.44	285.01	205.74	240.37	320.73	186.11	229.73	297.62	249.22	264.71	170.09	270.07	274.36	242.81	285.93	273.12	256.38	277.36	204.42	268.55	203.38	344.71	380.05	173	265.76	292.05	200.15	214.05	329.21	172.09	256.01	332	157.79	447.13	397.57	239.82	275.51	197.93	157.47	287.16	279.64	313.53	197.18	467.97
ILMN_1793949	104.61	106.68	97.97	102.34	97.75	96.37	129.72	114.81	101.99	97.16	109.74	102.6	106.77	106.34	104.96	106.73	105.21	113.57	120.72	108.83	95.21	104.87	103.99	101.41	87.98	103.11	114.8	94.95	88.51	104.41	96.7	132.21	99.52	100.64	97.9	97.67	100.44	102.06	112.06	106.81	116.1	91.5	111.51	93.78	102.2	111.21	112.23	102.27	98.97
ILMN_1793950	158.98	156.12	143.29	138.88	166.2	141.79	274.27	138.87	139.9	140.05	155.51	182.56	143.62	155.81	157.25	145.06	132.91	142.05	153.17	107.55	253.4	137.68	138.12	111.55	154.29	109.17	105.96	171.07	154.86	169.2	174.68	205.55	147.93	177.15	165.75	157.29	151.5	178.72	158.05	229.21	182.65	161.02	157.35	138.69	158.57	147.79	158.33	110.88	130.93
ILMN_1793954	180.96	384.69	207.19	125.64	125.03	163.2	160.31	231.93	181.61	293.22	222.49	212.4	295.94	279.04	228.3	179.2	167.25	186.16	165.96	344.16	164.58	199.53	387.25	278.98	198.99	268.16	157.14	214.08	156.4	179.11	193.52	323.81	230.52	130.64	178.03	181.99	168.43	167.09	200.44	137.41	128.42	209.3	168.71	194.62	155.43	181.14	273.05	324.72	395.17
ILMN_1793959	458.76	518.06	378.58	389.93	323.38	369.84	493.72	300.48	426.59	252.22	304.85	456.01	273.01	332.28	306.26	463.62	335.57	363.45	397.38	271.41	455.69	262.55	366.78	409.07	339.13	414.13	506.77	242.93	438.84	383.82	249.92	264.06	243.88	279.51	283.01	412.84	481.16	275.46	381.49	368.7	352.39	257.46	308.32	329.21	300.32	304.01	252.68	234.01	325.85
ILMN_1793962	128.49	122.35	129.35	114.52	116.37	116.45	125.65	124.83	112.81	116.89	122.1	117.94	110.65	147.06	132.9	121.24	140.83	128.37	123.32	114.24	101.64	126.2	114.75	116.6	112.08	118.98	108.7	122.85	113.5	114.75	121.76	121.44	118.26	112.25	121.98	114.79	112.05	108.8	116.34	108.07	121.63	101.61	119.17	108.04	115.34	119.6	126.7	120.67	113.38
ILMN_1793965	100.1	108.99	116.54	90.11	97.05	97.52	107.83	102.67	104.17	98.53	100.54	105.38	111.71	109.25	97.84	105.3	118.88	88.58	105	121.93	108.13	112.95	97.04	98.82	110.78	99.17	88.23	114.43	103.52	95.87	117	104.06	111.5	102.25	103.28	114.62	106.94	95.3	109.87	104.11	99.4	102.5	128.31	102.42	102.3	89.81	92.25	99.17	116.75
ILMN_1793966	566.83	204.03	167.53	187.96	260.54	219.97	138.47	198.7	344.1	178.58	182.85	431.16	157.41	215.56	216.31	285.23	248.41	223.83	240.77	127.29	151.07	224.18	137.04	207.76	205.1	286.16	163.02	176.04	233.5	344.78	240.69	270.06	206.29	195.22	230.47	206.84	164.75	220.6	225.05	137.09	348.43	273.86	223.38	261.69	268.84	181.9	92.42	138.37	294.65
ILMN_1793982	84.78	86.42	106.31	93.46	105.19	95.64	98.76	104.47	103.28	101.97	103.54	103.22	97.71	101.22	129.8	101.63	86.49	95.55	89.75	107.65	107.27	118.66	112.92	99.64	114.09	100.7	100.31	90.85	86.48	97.43	100.59	84.21	97.91	93.83	99.24	99.08	110.45	101.48	97.5	95.04	96.29	111.45	109.31	85.55	102.47	83.18	86.51	96.8	104.02
ILMN_1793988	110.62	114.25	109.71	117.11	105.01	115.37	124.33	126.6	120.63	107.76	117.76	122.46	122.77	124.72	118.86	121.29	119.08	99.12	115.3	125.95	132.4	118.26	113.11	109.86	114.02	132.04	128.98	112.08	120.65	105.46	121.12	116.83	118.81	113.27	113.62	112.46	111.81	113.85	109.47	115.13	115.74	108.12	120.88	122.27	115.61	122.24	108.14	117.28	113.18
ILMN_1793990	3567.47	998.59	3828.1	1322.67	1677.86	3297.11	921.82	3395.96	513.57	2588.97	2673.02	2769.23	1967.58	176.79	966.49	3304.3	665.4	3360.34	1595.42	1851.34	561.43	701.04	2707.71	1457.5	3562.2	1502.3	1972.82	3403.27	979.58	4253.61	1942.78	5685.96	4818.18	871.46	3303.58	503.72	2892.6	1831.85	1987.89	1092.58	2491.18	2157.79	4889.06	4852.02	612.7	1093.8	3333.84	3175.53	1761.36
ILMN_1794011	132.97	114.47	112.24	141.03	111.22	149.29	139.77	124.84	125.82	124.13	151.08	119.96	149.23	121.31	132.44	133.41	139.72	82.66	142.32	163.06	141.63	117.29	151.62	123.62	114.11	142.81	105.73	131.34	160.95	141.49	135.28	161.86	121.85	103.07	139.92	126.58	140.75	112.23	154.16	142.21	161.33	121.65	91.63	161.91	134.61	138.92	103.7	135.7	144.51
ILMN_1794015	125.12	116.11	121.82	119.16	128.97	112.43	120.95	105.28	113.88	124.66	122.9	124.22	115.31	136.06	105.69	134.03	132.34	127.53	135.74	125.32	119.8	114.02	160.58	112.31	130.37	150.99	115.44	125.62	108.69	124.58	108.08	124.3	115.88	101.87	137.97	111.42	123.31	102.23	134.9	108.19	119.59	114.87	123.54	116.41	132.79	116.81	116.93	116.34	143.61
ILMN_1794017	248.03	446.86	1481.56	588.63	245.92	253.53	672.93	430.24	315.71	295.49	438	262.22	837.9	310.71	629.53	303.41	586.35	315.28	297.1	2147.16	473.96	382.34	1177.16	412.3	358.84	941.14	814.53	521.07	695.6	671.08	479.43	391.6	707.06	611.85	323.18	330.3	362.79	906.36	808.21	424.61	1017.32	791.37	797.37	801.84	463.47	591.93	1720.05	996.42	887.39
ILMN_1794020	120.12	111.73	110.83	121.6	122.02	111.34	107.14	109.82	121.89	121.26	117.79	119.4	109.58	119.89	109.92	116.05	107.91	108.39	121.55	124.99	122.37	118.42	148.41	119.28	119.12	118.54	108.58	106.31	112.38	105.68	121.55	102.27	107.53	114.74	117.53	111.08	108.32	111.68	122.13	114.41	96.6	101.19	117.92	115.55	119.14	123.48	102.58	117.87	116.31
ILMN_1794038	140.15	143.47	205.07	143.48	143.36	168.94	258.48	168.86	136.87	150.65	161.64	157.39	147.87	149.67	156.77	269.79	141.7	150.23	144.35	185.75	176.65	133.45	212.29	138.84	175.08	218.16	174.23	140.51	168.97	157.16	163.73	174.99	139.08	146.18	151.66	127.68	189.61	149.75	139.82	148.73	182.64	147.11	157.89	173.42	184.35	169.64	184.04	174.61	147.63
ILMN_1794046	681.87	518.37	445.88	483.8	381.37	587.32	334.71	297.59	507.68	502.75	331.75	669.41	396.65	451.24	380.54	445.43	289.84	505	404.21	303.53	327.77	376.88	384.2	415.59	396.18	397.31	358.87	298.51	428.61	377.95	654.95	453	447.05	472.46	474.41	419.49	398.73	771.86	339.2	585.25	598.45	364.04	324.82	325.77	313.67	397.93	372.67	336.9	374.12
ILMN_1794056	134.41	167.55	196.15	153.64	134.83	164.71	169.98	139.33	162.41	155.64	145.47	123.87	148.89	139.28	125.32	240.14	143.98	162.13	142.46	188.67	178.26	145.34	120.24	148.95	196.82	231.11	126.63	138.59	170.31	134.69	143.24	144.01	142.67	150.36	123.55	147.58	216.15	137.38	137.21	157.12	130.43	142.57	170.54	157.54	143.35	137.14	178.72	137.08	162.89
ILMN_1794063	179.07	170.25	163.4	169.6	157.57	183.12	172.55	209.19	167.84	139.7	278.7	173.67	131.36	194.18	202.02	239.06	150.79	200.99	198.04	182.26	173.93	173.4	89.62	129.75	343.78	164.96	136.8	190.02	173.36	185.98	166.21	176.15	174.29	223.21	220.77	173.22	140.28	227.41	150.54	181.22	223.63	169.96	157.85	153.86	232.39	176.38	142.15	154.19	172.27
ILMN_1794068	125.44	117.78	126.98	123.36	107.83	122.74	129.47	219.56	125.25	115.35	142.98	141.06	145.48	163.96	135.31	140.49	200.61	208.46	125.35	286.7	184.59	135.95	336.07	126.03	129.72	143.15	160.65	118.18	140.99	127.6	132.47	155.92	139.5	150.19	140.69	163.4	156.81	155.15	171.7	141.69	139.04	142.77	149.03	153.85	147.35	187.15	97.08	137.93	179.43
ILMN_1794070	117.44	113.29	116.49	121.24	118.37	117.5	127.52	128.57	128.69	114.15	126.45	131.41	117.94	121.06	124.87	118.05	126.9	124.92	116.46	136.98	132.32	130.29	122.63	134.9	128.79	143.33	114.08	116.44	129.47	111.48	131.05	126.23	117.71	123.21	114.89	104.71	107.99	116.78	135.4	102.83	115.64	110.04	116.82	109.76	134.66	119.71	122.11	128.14	130.3
ILMN_1794072	117.01	114.79	161.1	122.93	118.34	165.03	115.31	160.52	105.14	189.53	154.04	112.79	203.79	121.15	129.85	111.8	121	152.09	127.06	293.01	127.96	134.46	328.09	163.57	138.23	136.74	217.95	135.69	127.7	160.41	145.86	179.5	177.11	125.66	150.05	138.21	136.78	157.3	247.87	141.57	135.25	149.25	205.1	208.93	229.47	193.62	241.95	282.44	200.29
ILMN_1794074	170.41	203.78	222.22	166.77	243.08	159.68	132.8	136.33	170.62	178.55	174.41	159.38	130.63	205.97	166.22	154.87	202.54	116.23	282.3	192.58	102.33	131.68	147.02	165.71	173.68	126.14	138.64	193.43	134.89	114.77	198.74	118.07	182.91	148.62	260.58	145.28	119.95	163.76	114.66	179.52	120.19	170.9	121.9	167.77	109.48	210.96	188.88	209.15	172.99
ILMN_1794085	230.3	220.5	275.47	232.63	224.67	353.71	292.68	300.56	224.6	516.39	300.39	254.87	274.96	358.78	247.2	223.3	286.85	297.94	191.72	532.34	352.82	251.69	302.98	275.64	281.6	377	442.08	223.34	370.12	282.37	212.76	272	213.74	287.97	232.96	289.49	301.8	203.22	497.01	207.34	285.22	307.73	244.42	223.11	245.94	281.69	252.72	235.77	340.69
ILMN_1794095	128.48	113.93	145.26	137.94	143.47	129.43	139.42	127.96	149.29	122.66	158.02	143.14	157.48	138.82	153.59	143.36	144.29	139.09	154.77	156.3	132.75	147.1	118.99	143.56	137.46	139.47	124.68	139.9	127.6	141.83	132.81	143.22	125.27	131.45	128.07	126.61	135.08	130.36	134.82	130.73	139.78	123.91	135.34	135.27	134.59	151.39	132.23	142.97	178.6
ILMN_1794106	118.2	121.86	120.63	126.54	126.01	117.67	112.87	105.68	112.96	106.33	133.75	117.63	115.59	122.57	111.91	125.62	113.84	122.05	126.75	103.1	114.4	117	120.54	106.05	111.54	130.4	110.83	116.92	127.38	128.8	116.23	121.36	107.47	140.89	108.35	111.08	103.4	114.37	123.9	123.66	109.9	117.64	109.32	132.94	112.04	108.96	127.11	113.49	114.74
ILMN_1794108	277.19	191.09	272.76	243.82	167.95	204.67	181.78	203.09	251.75	318.75	188.95	306.78	195.28	297.46	203.11	451.85	353.44	331.31	248.55	425.69	190.02	217.97	243.49	211.09	260.68	327.23	226.24	188.21	138.13	215.83	276.71	214.22	260.54	182.56	188.81	224.2	230.42	367.44	331.01	148	227.09	251.26	327.93	422.37	252.55	187.71	385.34	183.06	255.78
ILMN_1794112	115.1	110.92	94.44	109.52	101.82	91.82	121.63	105.51	106	104.87	120.06	102.71	131.9	116.78	121.39	114.56	105.73	132.75	110.97	108.78	105.28	115.17	103.35	106.27	102.1	100.35	117.85	107.85	104.72	101.89	103.43	114.62	105.16	99.18	109.97	105.59	100.42	106.12	102.57	93.7	101.61	96.76	84.99	96.03	101.64	118.29	112.64	114.88	92.74
ILMN_1794117	96.77	125.3	100.12	100.92	121.58	74.95	103.02	176.98	103.52	116.91	114.97	89.35	131.55	135.71	138.99	118.68	107.47	115.2	112.12	94.18	108.39	91.32	123.23	108.17	95.89	106.33	96.86	108.39	106.73	109.7	111.62	153.31	141.53	110.78	140.37	103.03	115.03	89.39	96.96	107.78	104.77	109.81	115.69	107.81	102.38	95.6	144.37	165.59	104.99
ILMN_1794122	133.9	114	149.65	132.27	136.21	116.71	132.03	112.5	141.66	123.55	125.97	119.78	106.31	163.41	131.99	147.44	145.08	147.07	112.89	162.79	145.36	149.34	82.58	110.49	115.83	171.77	113.45	124.22	138.97	134.31	103.91	167.56	110.81	128.63	110.64	126.2	141.96	135.49	110.77	129.31	108.16	141.73	124.76	140.77	166.99	141.56	110.48	91.01	144.15
ILMN_1794131	86.05	98.37	89.59	86.4	96.06	94.48	92.89	97.67	87.47	73.55	106.5	79.1	93.87	93.84	105.16	90.04	87.7	93.06	87.64	91.44	84.04	89.52	105.09	82.1	78.78	96.64	101.41	91.95	86.13	100.6	84.02	85.01	94.49	86.43	98.18	78.76	92.16	88.2	92.7	75.85	86.28	74.93	77.13	86.55	77.94	101.13	92.06	79.79	102.45
ILMN_1794132	3038.53	6066.25	4482.24	6005.54	2886.1	3892.68	5590.34	2649.92	3051.31	6816	2453.33	3968.34	5674.99	2769.52	3417.44	10432.7	9139.6	8178.42	5299.27	7042.76	6390.53	6819.62	6015.24	5143.27	8669.52	7783.72	4960.11	20640.3	6580.33	6914.42	5590.33	7953.87	5108.94	4310.93	5151.77	5091.94	7750.62	6065.71	6476.98	7893.68	5059.16	4966.58	5683.12	3529.66	3246.62	5362.49	4204.87	4659.12	5913.43
ILMN_1794143	100.88	90.61	117.6	100.81	112.95	110.16	111.66	98.2	123.67	95.88	104.65	107.99	94.44	110.22	110.21	101.91	120.59	94.63	104.83	104.32	105.59	103.89	101.31	88.61	99.33	95.27	105.7	105.85	96.7	101.01	93.25	107.81	101.78	97.66	99.53	92.94	81.84	106.98	97.72	98.29	103.17	89.51	109.27	97.48	108.2	94.51	87.81	94.21	99.84
ILMN_1794147	113.75	118.86	109.93	120.3	116.98	127.53	122.19	116.14	127.58	116.82	126.72	133.32	132.32	131.53	111.74	107.96	114.23	112	123.69	120.48	128.55	119.04	121.52	115.29	126.79	123.02	128.47	117.36	128.99	109.24	128.96	128.55	129.82	112.26	120.51	111.37	119.57	110.88	126.9	104.56	112.5	124.79	120.01	111.19	108.83	120.42	121.34	121.54	124.72
ILMN_1794150	186.92	163.37	185.53	161.62	155.62	160.95	190.82	193.21	199.02	184.95	239.42	249.26	187.25	224.06	189.88	244.66	243.41	188.71	172.14	264.23	165.21	209.24	226.18	184.19	159.8	179.83	176.49	138.78	198.64	206.86	213.63	207.75	184.27	178	198.96	222.22	163.67	250.97	205.99	177.34	199.02	176.11	236.05	174.68	216.23	218.12	210.6	209.99	161.89
ILMN_1794156	111.27	110.65	108.21	98.52	119.35	117.51	111.34	119.69	117.36	118.7	109.92	122.96	109.99	109.99	100.6	108.8	115.83	116.82	116.47	106.79	117.51	113.1	123.28	114.4	102.06	125.09	100.65	115.03	105.88	107.42	109.94	102.11	103.7	108.28	102.48	103.16	113.44	100.75	126.93	111.19	118.34	94.79	113.25	114.57	109.85	123.08	112.46	95.09	127.11
ILMN_1794157	219.4	230.16	169.75	208.12	151.4	156.58	172.29	147.8	143.3	194.6	149.07	199.53	188.85	142.43	157.71	197.41	193.68	346.08	181.36	165.69	178.36	170.64	210.92	209.76	302.1	201.41	193.74	201.66	159.07	214.28	240.46	217.34	172.49	151.73	228.01	195.49	166.09	208.91	133.99	213.31	114.67	152.59	176.84	192.4	147.3	168.37	152.56	176.62	238.66
ILMN_1794162	95.39	104.51	92.19	112.37	94.33	90.51	93.86	98.72	102.32	93.68	103.86	106.57	88.98	112.01	91.25	101.64	80.51	100.26	95.9	90.09	88.64	87.85	102.14	89.97	95.4	90.49	94.62	86.53	95.84	93.2	106.49	97.17	94.37	90.56	100.93	85.27	90.48	93.88	92.66	89.05	100.92	97.46	93.25	85.26	93.21	87.84	86.06	107.64	88.93
ILMN_1794163	127.77	120	128.4	111.34	116.82	118.36	127.63	123.49	127.03	125.16	141.52	121.23	111.45	113.52	117.76	119.35	113.86	124.63	124.81	127.72	125.29	115.96	105.96	118.52	108.32	129.39	111.15	101.83	134.71	109.89	116.08	106.8	116.97	121.5	120.48	125.68	120.58	120.04	121.35	113.15	115.68	116.67	124.12	135.44	111.52	119.13	109.91	104.37	111.44
ILMN_1794165	1373.08	596.65	506.7	3689.64	489.5	1679.54	962.82	761.13	650.46	1067.47	834.74	939.43	942.49	701.52	884.77	530.28	1353.19	779.55	573.94	101.93	995.32	869.71	670.64	1029.04	1802.09	703.22	354.76	1510.09	2331.71	1500.12	1093.06	1046.12	742.45	1480.69	819.88	734.44	1502.76	500.31	787.35	2105.84	3182.49	231.64	1036.01	574.8	1900.68	1702.01	877.54	602.44	235.03
ILMN_1794187	246.04	165.19	233.81	206.45	212.68	155.6	193.16	194.04	236.98	170.93	222.07	205.23	203.46	283.13	316.04	232.31	174.78	184.88	304.81	225.34	182.27	327.18	233.85	179.83	242.44	160.05	144.78	260.62	194.44	207.01	153.29	218.76	222.14	230.54	236.26	258.05	467.89	264.88	158.29	169.79	286.69	204.05	191.78	256.6	181.24	160.74	232.76	345.05	160.21
ILMN_1794190	1154.36	929.67	1216.38	1276.69	778.43	348.41	736.87	361.66	531	1078.16	457.16	1042.91	977.96	770.21	647.4	491.24	846.02	-14.88	751.44	1020	667.86	924.2	1201.27	1195.43	616.71	1445.51	190.94	1109.49	1093.6	235.93	244.23	1054.74	1000.49	538.45	459.38	358.28	707.32	1542.36	375.11	308.64	1041.27	278.09	468.24	601.29	800.67	637.62	1289.85	1284.4	1064.03
ILMN_1794200	117.03	109.29	91.42	89.82	98.37	112.53	107.73	97.43	94	89.82	93.43	108.51	114.86	123.72	93.39	89.97	103.39	114.08	111.1	124.37	127.87	115.91	100.62	106.41	110.54	90.44	95.81	88.92	98.83	92.47	90.06	92.71	104.25	92.56	90.73	106.47	102.65	101.94	94.44	91.09	90.68	100.75	94.73	116.66	93.83	100.25	98.88	83.33	97.36
ILMN_1794213	558.51	592.12	410.57	428.29	691.31	577.51	319.09	537.25	770.59	348.65	515.83	494.92	470.14	678.11	318.46	1265.25	636.13	790.52	777.03	683.69	310.55	498.13	541.89	652.78	328.15	699.62	560.32	770.94	926.75	311.46	804.1	1265.33	608.11	623.54	434.15	827.6	688.16	227.47	850.09	442.25	347.92	474.43	559.6	551.53	1237.75	416.12	543.06	748.94	325.35
ILMN_1794225	130.88	117.95	105.62	123.43	114.29	111.09	128.27	116.86	140.24	118.73	117.12	121.51	122.71	124.6	124.02	122.08	124.36	126.05	118.05	123.59	127.86	122.47	129.12	121.85	120.75	112.89	114.06	98.28	107.78	125.11	131.53	132.14	124.93	112.4	116.41	127.85	127.52	104.36	104.44	112.77	109.93	135.4	111.27	125.17	132.14	116.82	98.49	115.4	118.48
ILMN_1794230	985.37	1006.45	756.65	923.29	1276.65	1354.43	957.3	960.64	1670.94	1004.85	1003.51	882.02	764.22	655.14	824.31	926.32	948.13	2304.76	981.09	527.3	1353.52	953.7	922.27	626.54	1012.42	1175.48	920.39	1165.97	1333.29	1391.9	1163.59	1152.33	592.33	841.02	1465.77	602.48	1052.98	641.6	1818.28	1047.03	852.98	981.76	1004.85	986.17	951.85	1000.47	1095.76	1123.5	532.74
ILMN_1794233	138.95	121.1	118.21	114.37	129.58	123.06	136.78	145.97	134.09	103.83	139.35	156.73	139.12	122.74	132.63	111.01	135.63	119.63	121.24	96.78	133.96	114.22	125.53	122.25	110.41	116.13	146.63	124.89	108.46	114.16	144.46	116.87	118.7	151.27	198.35	123.41	140.29	141.03	101.4	114.95	129.45	123.7	105.4	122.86	126.59	112.22	103.4	118.34	121.65
ILMN_1794239	104.94	117.6	102.69	106.25	101.92	103	117.22	93.2	113.43	112.63	110.29	116.24	103.27	91.24	98.09	105.57	101.39	106.6	97.72	110.5	108.54	93.71	91.05	106.68	112.45	96.79	97.44	99.11	113.69	106.77	100.09	103.34	105.84	95.84	94.23	97.18	110.01	98.98	106.07	112.55	98.16	93.45	108.76	100.9	105.93	99.14	104.87	105.05	115.28
ILMN_1794240	112.13	108.94	121.64	103.13	117.63	120.53	103.93	125.58	100.12	96.18	111	112.35	103.06	106.9	115.16	102.97	110.68	119.41	111.25	110.31	121.69	107.47	113.52	111.15	99.97	113.92	111.18	117.95	106.84	115.73	105.09	124.9	108.9	106.25	98.88	106.53	87.96	98.84	110.92	95.23	108.41	112.65	105.99	106.73	115.54	119.45	96.83	102.93	99.99
ILMN_1794260	1312.2	850.15	1339.93	498.57	1000.12	912.39	1183.26	800.06	1435.37	1604.39	684.52	1166.22	1142.32	1090.99	999.2	1206.15	1722.05	1171.01	972.53	2116.37	1009.52	1446.04	2027.61	666.47	1441.61	1757.35	1100.12	1167.82	1021.91	1007.07	668.25	432.64	1031.4	664.6	929.66	1038.4	1552.2	992.26	927.04	698.24	604.56	1240.36	1114.42	1428.1	688.42	998.97	783.77	1152.59	923.4
ILMN_1794266	130.21	135.52	129.84	134.21	122.15	128.39	142.01	146.81	148.07	140.26	134.97	142.14	123.21	118.4	114.88	118.77	120.71	125.95	130.9	124.81	125.33	128.32	124.36	141.13	131.32	138.29	135.13	132.41	127.69	124.69	125.39	111.43	113.64	124.17	118.69	104.76	124.85	129.52	133.59	121.98	124.77	119.28	127.47	128.04	121.85	109.44	107.62	143.63	131.7
ILMN_1794271	136.51	116.6	105.63	105.08	120.82	102.04	91.84	104.02	119.02	109.95	106.09	102.8	102.56	111.18	102.21	110.96	102.95	103.18	110.99	111.33	116.2	98.52	95.01	97.04	112.87	109.77	91.06	121	116.67	105.77	120.72	87.98	109.63	107.34	113.06	103.76	94.76	97.72	118.92	108.38	111.46	102.62	105.09	111.67	106.02	114.76	97.69	95.83	119.05
ILMN_1794282	105.37	97.61	106.34	93.12	125.45	96.41	97.88	104.1	103.26	102.21	98.59	100.95	85.47	104.04	93.28	98.63	97.15	83.67	96.1	98.61	117.3	95.89	82.44	114.96	101.16	92.67	95.96	84.63	97.58	90.25	102.85	110.99	91.97	91.7	94.82	98.59	107.49	103.43	94.96	88.94	91.47	99.13	100.81	101.91	104.67	89.16	93.81	81.75	105.78
ILMN_1794294	173.62	146.39	152.07	161.04	140.15	154.57	175.2	135.34	138.96	148.98	140.46	184.49	141.09	127.94	149.69	138.44	146.68	156.18	158.83	160.56	198.52	144.47	137.71	167.94	153.59	202.47	137.02	162.83	145.3	135.34	128.35	148.66	134.96	155.07	150.09	149.33	136.45	132.4	153.51	161.86	144.96	150.9	147.15	183.11	135.96	151.65	138.57	123.53	152.59
ILMN_1794299	131.91	92.21	114.72	103.68	104.89	133.79	96.48	97.2	99.23	107.43	111.82	105.68	112.32	114.13	99.86	103.11	108.8	101.44	102.14	107.49	100.29	105.69	94.41	90.23	98.18	143.86	93.12	96.85	102.75	101.83	110.78	113.98	88.17	96.21	121.12	105.67	115.61	113.51	99.25	93.76	100.34	100.09	111.95	115.93	105.23	101.37	100.75	68.94	105.75
ILMN_1794303	73.77	86.77	89.84	84.23	83.95	88.05	99.85	87.86	87.05	96.47	99.54	91.42	82.12	72.19	74.4	87.2	87.64	88.07	77.37	81.91	73.24	83.52	86.92	90.9	84.96	82.32	80.41	92.09	77.61	86.5	81.27	85.8	76.32	98.72	92.4	90.15	90.83	75.98	82.1	86.53	86.03	96.42	78.21	95.33	82.41	84.64	84.43	79.3	91.4
ILMN_1794306	113.52	111.2	128.65	122.04	151.65	113.43	114.07	124.04	135.43	134.1	118.77	112.78	125.21	118.69	111.62	114.49	125.19	114.43	124.57	138.55	118.25	144.28	156.69	115.3	110.19	142.84	109.14	105.12	138.16	133.68	121.44	155.7	121.08	121.51	117.44	120.47	118.55	112.05	113.5	103.71	130.05	119.93	113.09	130.61	121.64	119.91	126.66	136.92	137.58
ILMN_1794324	149.32	156.96	141.53	143.76	130.34	128.53	137.31	130.73	146.32	150.38	127.1	144.61	126.25	133.75	134.05	148.88	147.96	131.43	154.82	151.54	135.55	141.2	105.2	126.96	132.79	141.65	133.38	137.22	140.29	129.49	132.46	154.8	139.09	129.45	173.28	120.02	125.58	152.26	123.64	138.76	137.61	130.05	123.32	127.4	133.22	119.94	149.28	135.11	128.33
ILMN_1794333	192.79	268.76	182.21	170.77	207.5	229.8	175.8	279.98	178.83	189.3	245.05	195.48	224.52	320.06	177.93	233.41	265.72	306.85	183.72	240.21	220.43	251.87	306.65	201.39	238.73	205.81	245.54	187.62	212.08	155.75	198.7	171.26	173.31	180.14	197.15	234.63	218.98	191.81	270.88	187.8	182.13	194.47	169.2	158.34	246.99	207.84	131.62	172.49	231.24
ILMN_1794349	771.35	850.64	310.6	573.97	562.51	815.86	75	1072.19	267.01	642.65	1208.11	800.34	846.92	1428.71	165.74	934.08	545.01	1692.48	302.46	472.98	101.11	625.98	401.75	933.93	851.13	482.96	664.1	1454.74	1115.81	227.89	595.23	653.68	679.59	348.32	653.53	840.72	321.2	392.56	2109.07	464.23	298.8	583.7	259.74	254.9	1733.56	731.78	435.51	678.34	485.77
ILMN_1794353	130.32	132.16	133.67	131.6	131.85	130.19	125.46	136.95	124.56	130.99	128.86	131.12	116.43	142.33	129.96	135.62	135.16	101.23	139.36	123.32	124.36	112.46	142.65	112.47	137.82	137.98	150.27	125.69	120.85	116.04	123.18	117.18	118.79	125.17	130.84	117.28	125.82	131.02	124.99	118.93	132.68	121.43	133.84	127.69	122.76	128.93	112.71	121.89	124.79
ILMN_1794364	112.39	153.01	124.26	141.89	122.21	163.92	168.97	159.8	130.7	132.39	129.48	124.26	113.45	133.96	112.43	143.88	127.57	138.74	156.29	108.06	155.71	147.92	124.53	98.87	159.1	131.28	149.17	121.64	255.39	141.18	137.17	114.97	115.09	119.38	120.14	171.68	131.5	114.58	116.73	123.07	116.36	119.26	104.53	127.29	79	111.57	146.7	147.9	175.94
ILMN_1794370	122.65	93.82	192.18	127.32	147.46	132.19	126.96	144.53	140.09	154.2	113.16	104.07	109.28	122.21	122.55	148.54	179.05	118.59	129.45	218.49	132.7	144.78	91.84	121.17	127.68	105.35	118.68	108.85	117.39	122.85	137.97	95.12	112.14	153.73	113.56	118.8	165.04	141.47	277.19	134.67	113.57	138.65	129.39	118.37	131.58	122.94	111.44	103.2	126.25
ILMN_1794372	84.83	139.96	100.88	99.15	84.64	89.28	103.18	78.66	97.93	88.83	120.05	95.61	90.19	73.51	96.1	57.14	70.61	74.88	72.53	80.37	95.8	83.47	78.53	95.16	81.03	76.53	93.71	110.95	82.75	78.01	109.63	96.45	75.75	75.16	89.73	81.65	100.54	73.72	70.25	87.89	80.32	124.32	82.97	90.76	195.79	69.69	67.65	88.9	91.68
ILMN_1794374	83.86	81.48	87.39	86.72	98.28	84.4	88.96	80.32	84.18	86.3	91.42	91.26	87.16	87.32	76.2	87.2	79.51	82.86	86.16	96.27	82.91	81.14	83.31	85.17	79.53	90.41	84.8	73.37	85.1	77.97	84.91	82.01	87.07	78.02	81.64	82.5	78.17	88.33	87.32	79.12	80.51	66.99	83.88	83.7	77.13	79.59	95.57	78.11	74.67
ILMN_1794379	117.12	114.29	119.59	108.62	114.82	112.28	104.99	127.84	106.22	114.28	111.99	107.14	107.04	109.22	104.58	102.62	104.49	128.7	130.45	123.92	121.19	132.85	119.99	107.7	108.91	102.66	132.26	124.74	103.28	108.99	117.53	126.49	121.53	118.14	113.68	111.15	114.67	108.84	102.77	113.3	106.08	105.73	116.41	107.24	114.69	99.56	119.11	127.39	110.84
ILMN_1794384	96.47	107.3	99.85	100.72	104.68	95.08	115.74	113.94	119.09	109.78	115.73	119.64	103.61	108.74	117.23	103.74	115.35	100.33	101.45	104.85	88.18	101.28	109.22	93.93	101.17	108.65	107.53	106.31	100.6	99.2	110.42	100.12	113.59	103.11	104.68	88.38	99.93	94.63	110.21	94.29	103.43	100.62	97.5	97.01	104.59	98.93	93.35	107.22	121.22
ILMN_1794386	117.9	110.96	109.92	127.17	107.52	113.31	139.17	116.25	102.88	98.77	103.03	93.22	102.85	122.92	117.04	105.08	97.1	117.77	115.47	112.62	130.08	113.39	105.07	113.86	105.37	100.56	116.37	123.63	180.92	116.4	110.82	105.12	120.6	119.78	105.54	129.01	116.81	134.39	113.12	122.16	122.56	137.52	120.73	111.16	95.5	122.04	107.28	119.17	118.28
ILMN_1794392	1460.27	1635.54	1822.72	1361.76	1859.88	1176.4	1561.56	1176.06	1782.97	3589.95	1223.61	1452.13	1660.83	1039.71	1629.46	1189.76	1103.24	1200.02	1043.33	997.37	1441.71	1062.97	1285.89	1472.27	2316.77	1074.91	1594.34	1870.13	1251.55	1307.26	776.27	1443.17	1182	1954.11	1281.49	2520.35	1733.6	1379.29	1373.95	1671.98	1780.66	672.43	1820.98	2049.96	1420.29	1290.66	1502.13	793	1365.55
ILMN_1794399	639.97	469.14	905.88	394.48	701.62	692.44	406.7	816.4	486.88	610.15	635.38	564.84	545.9	423.99	477.74	537.66	644.31	322.81	489.29	655.54	366.45	658.88	706.63	534.34	307.29	410.8	542.6	521.31	562.7	291.41	459.92	1096.69	565.84	495.12	688.51	732.36	624.05	481	546.19	358.22	493.95	811.62	450.18	716.13	777.57	458.37	603.65	668.28	504.22
ILMN_1794407	127.21	119.06	117.66	116.57	119.72	117.83	111.2	104.91	129.48	111.82	120.8	119.19	111.6	113.16	109.26	128.27	120.91	105.61	115.34	123.47	118.22	112.73	148.8	115.84	112.49	109.36	115.79	112.14	99.26	114.11	116.71	117.98	114.52	108.98	112.25	87.75	112.23	106	114.47	112.95	104.84	105.4	101.32	108.15	116.04	110.1	124.55	114.9	112.9
ILMN_1794442	120.66	119.78	111.8	119.32	112.16	103.99	183.8	114.64	102.87	107.52	115.9	111.17	115.98	106.89	104.91	109.4	126.51	109.3	112.19	121.38	233.27	112.85	117.53	102.45	118.52	127.22	105.11	126.72	122.12	98.38	101.22	111.21	126.79	140.56	97.33	108.04	112.32	174.3	89.91	125.12	96.67	119.6	95.35	115.53	112.22	108.19	116.8	147.13	109.97
ILMN_1794452	111.73	117.97	101.65	110.77	105.33	115.12	101.95	120.43	120.99	100.85	124.64	107.96	107.79	117.13	111	115.42	83.77	115.98	107.45	110.78	126.42	121.29	102.88	104.89	94	101.22	98.73	103.15	102.08	106.89	112.46	125.18	99.36	104.8	112.12	109	98.1	93.91	108.99	96.05	119.59	124.25	103.12	92.46	123.73	95.52	122.09	108.14	101.31
ILMN_1794468	130.11	148.03	154.59	143.39	164.2	138.06	134.58	141.43	134.59	154.74	180.97	123.22	144.4	136.68	138.82	148.18	149.69	192.18	163.86	164.57	142.81	137.07	137.88	157.52	146.34	155.62	117.09	132.54	126.34	127.53	157.9	127.43	130.05	131.36	173.04	150.94	118.18	152.85	168.63	167.49	181.82	140.24	150.37	133.18	150.18	158.82	115.12	163.29	127.28
ILMN_1794470	837.28	395.87	678.52	597.03	403.04	475.28	489.58	479.53	634.19	394.95	488.43	753.02	547.58	662.69	543.28	420.57	633.97	264.51	356.45	568.58	462.6	433.36	473.75	402.09	477.28	863.75	525.06	514.84	528.8	384.48	362.55	395.42	402.59	478.18	330.25	531.66	681.27	437.13	706.31	401.36	306.86	484.59	393.55	364.88	424.68	327.51	635.44	546.19	599.87
ILMN_1794473	144.04	108.65	130.38	87.56	101.02	95.98	102.19	106.07	111.76	75.16	106.35	117.5	95.1	96.95	105.77	122.18	99.18	89.87	105.99	109.61	111.03	93.16	98.29	106.09	89.6	133.79	88.73	92.88	107.11	96.78	117.22	101.11	97.77	96.42	94.3	97.51	102.94	115.33	88.2	96.95	95.9	104.99	110.03	113.22	101.83	96.58	90.56	89.75	82.39
ILMN_1794485	122.93	110.83	115.3	114.04	127.77	105.75	110.61	115.24	116.02	115.11	110.25	114.47	113.07	105.31	116.59	105.49	116.02	121.3	101.25	115.69	124.49	105.46	139.76	113.53	111.61	109.57	130.23	98.93	107.83	111.29	114.63	100.83	108.6	114.15	110.58	117.6	113.05	108.81	107.35	111.45	117.9	116.58	118.21	116.49	111.58	99.93	89.81	99.28	105.88
ILMN_1794490	266.8	124.32	91.65	109.25	104.79	185.72	144.82	99.93	146.35	221.84	76.65	273.23	128.32	102.62	102.73	129.38	141.03	470	115.24	112.75	169.3	123.86	92.2	130.11	112.53	111.26	109.56	77.33	118.83	132.47	115.72	158.06	218.73	146.64	137.67	113.49	378.38	244.32	151.01	136.3	131.29	156.32	108.54	118.5	114.02	124.48	117.88	116.89	151.4
ILMN_1794492	326.86	131.5	96.29	127.28	170.08	157.33	361.73	129.66	162.22	210.15	164.49	326.32	133.86	138.07	210.9	461.12	146.81	155.17	166.26	94.49	253.59	193.38	121.11	218.55	162.68	132.26	199.01	187.22	193.53	141.24	165.1	152.97	129.06	151.38	124.79	144.31	112.12	181.05	143.06	139.75	146.03	141.91	147.32	134.48	146.25	139.19	106.73	134.62	242.32
ILMN_1794501	132.12	108.21	102.27	121.88	102.98	151.77	154.32	125.91	115.6	112.99	100.43	112.83	114.6	116.99	124.15	153.05	116.4	102.69	107.9	109.83	224.59	119.8	59.46	128.1	112.53	117.35	96.93	163.14	104.01	105.08	123.09	133.27	99.14	101.57	106.68	139.73	103.62	111.89	183.5	135.08	110.73	124.59	103.88	100.56	108.31	133.31	73.59	87.81	135.77
ILMN_1794505	745.47	1164.45	567.24	1678.47	1299.46	1269.55	461.5	637.63	860.27	480.78	765.68	619.84	798.79	602.09	1841.22	913.71	628.71	671.05	1105.64	258.45	404.22	819.94	341.38	1112.21	743.85	871.6	718.99	907.54	949.58	876.66	767.08	1152.03	768.29	1474.81	1649.05	624.84	732.02	549.4	525.2	1396.3	1675.08	883.81	703.51	447.04	1182.42	878.33	710.95	533.6	497.78
ILMN_1794510	167.52	104.08	136.78	116.66	116.71	129.48	126.84	114.02	118.66	128.44	127.29	167.13	130.35	124.75	148.61	128.52	96.92	130.98	120.01	162.39	139.08	136.89	136.56	115.45	120.87	116.76	122.78	119.36	211.75	119	125.07	119.82	155.01	118.44	115.55	128.94	127.08	127.23	128.86	135.66	119.33	112.92	131.48	107.34	129.91	109.86	113.98	132.63	130.66
ILMN_1794512	108.47	132.81	174.4	177.81	149.29	169.68	198.5	184.91	128.58	150.12	157.11	139.95	167.54	121.98	145.09	124.34	196.51	169.37	142.27	179.25	215.55	178.66	137.63	132.93	228.36	189.62	172.9	132.59	169.83	178.86	142.38	144.79	138.44	168.34	154.83	153.99	215.01	146.7	145.75	228.39	143.72	149.16	134.41	138.45	143.76	154.71	151.85	128.84	122.64
ILMN_1794514	102.64	109.52	108.76	100.44	101.69	101.54	103.04	93.93	107.87	114.19	123	99.42	112.99	113.56	93.11	122.74	88.92	113.97	111.37	91.09	91.88	120.32	106.74	103.62	106.23	102.59	89.81	118.16	102.37	126.27	121.7	128.53	111.23	100.59	105.21	101.85	102.53	103.77	88.15	92.21	112.18	93.78	103.65	105.44	107.64	106.48	88.25	104.23	107.7
ILMN_1794522	1768.25	1076.7	1637.85	1886.44	1232.11	1306.96	2006.66	1109.21	1831.08	1439.2	967.51	1662.58	1857.35	2307.47	1347.44	1066.55	3195.41	840.8	929.1	2675.12	1816.41	1528.93	1677.41	1186.25	1406.78	1873.72	2031.04	1193.97	2913.63	2229.58	1117.97	1152.48	1043.07	1530.72	794.04	1391.58	1015.59	1875.89	2676.6	1483.64	1032.41	1557.16	913.89	878.31	1617.96	1751.95	2406.46	1622.59	2209.68
ILMN_1794528	127.87	121.95	128.34	146.59	114.88	112.4	126.7	110.12	135.44	112.88	100.32	122.98	148.25	121.92	131.96	149.13	123.46	132.1	133.25	136	139.33	125.67	114.46	117.28	98.79	114.66	111.53	115.77	107.29	125.1	123.35	139.71	122.64	115.7	114.5	103.4	112.13	125.06	116.97	122.83	122.98	107.05	128.76	125.89	117.24	101.62	108.01	96.35	108.1
ILMN_1794532	118.53	91.98	92.03	110.84	93.48	96.29	101.63	104.89	100.72	85.84	105.75	110.16	104.18	112.59	101.67	101.63	109.84	107.57	98.16	97.88	102.51	98.64	114.5	90.45	93.16	113.76	93.77	101.44	95.97	105.35	97.5	98.46	100.26	101.34	101.21	101.16	97.36	99.3	95.09	103.01	123.08	108.9	99.57	110.81	100.32	96.52	118.47	112.5	92.4
ILMN_1794534	127.04	97.96	107.94	108.16	121.29	115.64	103.53	131.82	81.8	100.56	111.35	98.29	122.51	103.71	109.96	112.11	121.79	99.69	93.1	108.05	97.48	109.02	100.6	111.83	107.81	110.22	100.57	107.14	94.72	100.58	122.84	117.09	124.09	117.39	94.86	118.84	117.09	95.52	95.13	111.83	106.91	107.67	98.22	108.03	100.05	102.86	97.75	94.31	94.27
ILMN_1794539	371.57	163.49	136.93	149.12	158.44	159.21	219.97	270.84	173.52	193.07	253.58	305.99	131.51	173.2	112.47	162.15	123.46	196.08	126.79	112.63	264.67	143.08	117.79	158.74	181.25	152.58	128.81	220.5	251.23	283.67	180.51	109.7	189.9	204.83	156.35	212.55	316.36	297.9	178.37	222.6	119.93	142.86	257.94	251.74	185.92	130.84	117.08	97.78	145.43
ILMN_1794551	111.33	95.99	111.57	119.63	113.93	109.86	112.19	84.36	116.38	97.34	104.35	88.97	112.88	105.97	104.01	104.1	103.25	109.25	93.25	101.72	104.1	92.18	103.2	98.24	107.72	109.79	107.68	87.78	90.44	87.66	97.11	122.27	112.94	90.29	101.63	90.23	97.93	93.13	99.32	102	113.29	97.77	107.4	103.94	91.29	97.3	96.26	104.27	104.77
ILMN_1794552	122.52	121.08	122.56	104.8	138.09	113.89	103.63	128.12	112.75	115.89	106.27	122.55	114.57	119.99	111.95	131.32	131.26	137.7	126.66	146.94	117.38	126.98	156.18	137.14	112.06	118.22	114.5	116.73	113.51	109.99	164.89	129.52	104.24	115.08	116.97	109.6	117.29	111.07	115.56	127.48	123.14	107.51	127.54	95.95	121.09	98.7	111.18	110.95	115.31
ILMN_1794560	196.55	150.56	191.64	197.25	174.95	197.83	182.11	143.69	198.67	166.2	159.08	177.37	168.72	124.4	161.97	121.3	135.13	127.63	134.62	117.71	171.31	140.72	172.07	140.87	170.21	193.29	174.76	156.02	152.81	167.88	144.48	166.51	141.46	183.67	156.93	135.06	205.83	236.21	164.13	167.62	173.28	182.06	146.52	172.6	150.93	151.87	164.82	202.21	137.28
ILMN_1794588	312.88	231.17	241.75	198.4	175.93	128.13	191.63	183.03	238.6	218.3	225.51	339.25	195.52	151.22	199.7	368.83	134.67	203.53	181.69	199.5	271.16	241.15	143.46	192.18	258.03	207.28	211.77	312.68	221.3	207.3	292.82	165.52	208.61	261.93	202.37	187.21	177.41	420.82	195.81	251.7	255.5	165.71	245.24	308.18	163.86	194.35	160	143.5	259.82
ILMN_1794589	120.44	118.62	94.47	114.11	95.5	116.67	108.05	122.24	107.49	110.41	102.86	105.07	99.78	100.53	99.83	115.56	131.04	107.85	118.36	124.39	113.41	122.17	105.54	118.53	111.34	98.72	124.49	115.53	117.26	111.8	107.35	120.66	103.56	102.45	105.98	107.21	104.91	101.28	113.73	113.64	113.95	102.47	106.5	95.61	107.97	107.84	102.19	110.78	117.06
ILMN_1794594	131.19	138.03	152.94	144.98	168.22	155.92	154.26	145.91	151.2	175.65	132.27	140.94	141.6	128	195	134.63	175.39	157.17	575.82	187.49	147.18	148.77	175.58	157.37	128.61	136.78	179.77	153.68	122.93	161.04	124.22	259.25	134.51	136.9	167.21	146.6	144.09	150.05	135.72	133.02	139.68	452.38	116.28	149.14	125.96	140.69	167.63	138.06	124.49
ILMN_1794595	1917.13	2103.9	2180.64	3913	4808.81	2076.95	509.08	4633.11	2585.07	1203.16	4814.38	1559.24	2631.15	2517.31	1881.29	5660.37	3091.59	1354.61	2863.46	755.51	277.72	3235.28	1518.55	4472.86	2747.35	3296.17	2514.8	4111.21	2776.47	3030.44	1913.46	3560.17	4708.7	942.78	1889.91	3087.94	1518.36	5750.17	6411.63	2296.74	1660.41	5895.13	2630	1010.26	4558.87	2408.66	3386.25	3196.51	5515.89
ILMN_1794597	87	116.83	121.45	114.69	117.29	124.13	123.11	121.56	111.39	105.65	96.96	95.89	106.26	117.14	104.33	138.55	100.7	126.6	119.15	111.66	116.27	121.02	107.98	108.04	103.97	109.49	118.39	96.13	115.72	104.73	85.73	103.4	113.32	97.35	93.75	139.88	123.55	130.03	105.17	109.86	111.01	95.15	109.66	107.69	120.81	95.92	127.11	129.07	118.39
ILMN_1794598	253.67	175.89	153.86	234.81	212.21	196.94	270.48	182.48	137.58	220.83	101.03	222.21	197.82	115.08	203.54	250.65	178.16	181.72	236.94	100.65	346.86	103.58	193.64	141.49	269.17	146.43	128.16	202.82	128.97	132.67	153.07	296.32	200.65	190	282.62	295.51	218.8	117.16	105.53	200.59	165.25	270.04	203.09	170.32	153.19	203.72	226.53	185.16	142.12
ILMN_1794599	427.17	379.49	315.65	276.84	262.82	315.13	159.16	386.93	272.43	235.05	512.62	363.48	260.97	206.77	277.57	256.27	185.45	373.19	520.66	233.39	173.29	287.25	216.39	344.71	370.58	305.17	331.82	501.59	221.4	272.06	336.99	273.03	440.92	343.82	195.68	146.74	169.34	296.74	382.42	312.44	165.21	274.37	309.65	306.73	267.12	295.76	310.93	309.48	203
ILMN_1794611	120.42	146.77	130.01	138.6	167.86	123.68	126.78	139.57	144.32	134.75	141.58	137.36	132.34	131.58	142.46	131.22	135.67	141.89	131.16	133.54	137.63	137.87	110.44	126.84	141.31	131.04	148.8	130.94	123.34	122.41	120.11	135.71	137.51	126.12	126.84	127.33	121.97	135.65	127.82	129.42	132.57	134.13	127.94	138.65	114.51	129.17	124.36	123.15	132.48
ILMN_1794612	689.75	562.21	386.9	928.68	863.92	632.46	574.42	594.38	865.25	1144.74	658.98	852.51	391.63	874.73	554.18	1041.99	813.34	668.24	468.31	544.18	587.35	682.63	504.67	874.94	402.14	659.39	741.19	476.22	1048.32	481.72	493.73	448.32	533.23	650.76	567.24	975.25	389.59	191.82	871.61	481.03	274.39	488.08	585.7	779.99	633.96	333.31	574.98	539.33	406.33
ILMN_1794617	89.93	102.45	103.31	81.49	81.91	110.04	95.88	100.9	100.06	111.01	102.78	95.6	82.29	97.69	95.44	102.62	110.96	108.96	100.55	101.95	98.96	110.18	100.84	98.84	111.85	112.75	102.97	91.9	89.68	88.25	90.63	103.56	91.4	92.99	90.87	98.43	91.54	91.71	95.18	91.13	101.87	86.91	94.41	93.44	99.7	100.13	110.42	98.07	93.83
ILMN_1794621	112.59	126.82	107.87	94.52	122.51	123.36	88.81	120.6	116.62	97.01	111.84	131.32	109.92	139.48	122.72	128.24	116.82	126.8	126.8	107.8	125.13	122.95	113.3	104.83	107.73	88.36	93.41	103.12	102.45	124.03	108.27	129.09	111.87	107.85	114.77	108.94	120.82	119.94	150.21	122.48	136.44	130.24	111.83	116.53	87.68	117.48	86.63	99.07	110.8
ILMN_1794623	145.96	118.94	131.22	104.64	113.51	117.06	118.66	125.91	128.67	124.59	126.71	124.45	129.56	126.75	111.16	123.29	119.92	125.42	146.23	147.49	108.71	114.46	126.28	130.36	124.14	124.31	113.69	112.87	107.62	108.54	115.25	118.13	112.04	123.03	111.75	117.42	110.39	120.67	135.35	114.78	124.62	113.85	123.5	117.79	127.49	124.98	114.14	105.21	121.09
ILMN_1794632	168.11	180.04	236.83	184.9	141.65	148.19	146.13	174.6	165.65	150.34	171.71	177.02	193.15	220.7	181.47	162.11	238.28	175.39	170.49	451.58	183.89	185.34	255.23	157.64	190.02	217.65	194.83	155.83	163.79	128.94	189.84	198.43	148.61	187.22	115.18	177.92	140.9	141.17	209.02	162.78	140.33	177.92	122.6	135.58	197.34	254.44	261.28	193.24	291.84
ILMN_1794637	105.85	118.68	92.62	84.92	91.3	100.26	98.54	105.4	111.38	94.22	93.28	92.03	104.36	101.41	106.14	98.69	105.04	110.42	103.91	96.66	86.62	113.86	100.22	110.06	100.64	95.25	99.88	111.85	97.03	91.67	92.21	105.32	92.98	105.73	79.74	98.28	95.78	99.97	87.2	99.83	106.29	107.93	105.39	104.57	104.23	105.16	87.96	94.81	103.95
ILMN_1794638	95.88	108.51	114.85	93.87	99.59	108.53	122.62	119.89	116.42	100.05	109.21	109.36	106.53	112.95	921.03	101.08	115.61	98.14	104.03	108.99	110.18	130.5	107.15	104.72	95.54	105.43	110.11	99.99	105.6	89.14	102.23	91.9	116.2	97.34	98.31	94.43	116.19	501.37	104.46	92.74	110.65	704.5	50.66	64.35	74.28	47.23	28.49	131.7	101.96
ILMN_1794643	1041.19	2006.43	874.29	1410.9	983.64	2234.86	1291.53	1616.13	1322.82	2241.68	1354.35	1123.18	3184.59	1255.76	1155.78	1115.48	1462.05	7687.47	1309.95	1036.79	1377.08	1282.96	4785.28	2817.98	2255.91	979.08	880.72	5441.09	582.2	735.01	1349.74	3694.45	3327.12	725.09	964.62	797.24	1198.9	548.61	1464.54	1040.61	540.26	1974.28	1060.09	1234.89	1083.9	1255.4	2547	5318.47	1009.41
ILMN_1794659	123.34	53.41	72.51	135	85.85	94.87	123.82	94.22	132.06	141.66	96.31	149.73	74.4	101.07	92.12	130.68	98.63	122.38	132.21	123.3	130.29	82.09	108.78	102.17	163.55	114.83	188.79	106.37	196.03	136.56	109.25	110.53	138.22	122.82	110.94	126.52	106.6	100.67	466.36	159.64	151.34	102.98	109.47	101.6	141.11	98.34	112.35	80.76	108.59
ILMN_1794662	273.64	268.93	124.15	115.44	485.94	115.69	116.58	117.47	244.77	126.88	102.42	218.21	129.03	252.56	218.88	114.24	196.25	94.88	269.35	109.18	106.79	109.08	104.87	178.05	102.37	97.68	103.51	128.07	127.9	117.84	124.57	140.98	201.76	135.37	370.75	162.07	109.09	102.08	101.73	116.07	98.1	159.83	101.03	110.42	95.14	144.85	161.12	146.86	124.39
ILMN_1794666	110.78	107.8	98.22	104.69	125.02	115.06	119.2	93.53	119.53	91.91	115.14	120.38	95.38	116.02	104.79	105.55	105.97	107.38	106.4	100.57	113.85	105.8	110	116.1	116.92	122.76	103.69	108.97	103.98	108.28	97.47	106.34	98.64	107.64	100.64	108.77	115.96	116.69	94.43	113.51	109.59	94.92	99.04	111.1	103.41	98.27	102	123.32	106.43
ILMN_1794672	112.12	108.23	89.81	85.43	105.1	99.32	111.34	100.5	98.45	106.36	108.26	107.97	96.38	111.46	111.25	94.59	98.44	96.48	99.74	100.68	92.56	90.69	103.97	94.64	88.33	101.86	105.61	100.68	102.14	88.87	101.75	94.04	94.47	98.14	102.08	104.73	113.83	99.3	96.77	109.99	98.52	96.8	87.96	97.57	96.49	99.11	91.22	91.77	102.53
ILMN_1794677	140.48	236.89	194.68	226.81	192.73	500.22	426.76	238.39	186.32	138.66	152.96	135.67	235.35	324.46	152.13	170.47	269.04	422.76	139.68	300.66	305	193.53	406.62	163.1	577	174.23	534.13	135.73	294.36	200.84	138.91	154.68	193.54	249.29	123.64	201.62	398.29	387.42	446.25	333.19	584.37	153.9	149.16	137.64	119.75	230.84	350.9	315.66	278.39
ILMN_1794686	118.06	114.22	113.39	118.78	113.51	112.14	112.65	120.07	115.15	106.71	100.14	124.72	123.07	119.43	114.79	118.07	117.33	110.15	101.52	111.85	107.54	106.26	123.83	118.17	110.45	123.35	115.4	94.15	103.66	114.44	109.89	119.9	113.3	108.69	105.34	108.78	108.9	108.16	106.76	115.2	108.2	99.7	114.32	101.29	118.64	108.92	130.19	101.59	124.89
ILMN_1794692	154.2	143.81	169.23	154.55	151.46	153.82	136.2	174.28	164.11	159.25	158.46	160.58	156.31	153.91	134.24	173.92	137.41	216.98	142.46	169.51	142.19	155.22	191	162.59	168.28	162.13	152.91	156.5	156.27	146.71	130.99	145.6	129.26	149.98	128.74	143.75	140.72	132.38	226.43	164.47	143.36	150.87	146.04	160.02	156.46	153.4	143.05	137.25	160.74
ILMN_1794703	101.15	111.86	107.59	112.07	120.84	105.18	116.71	113.12	102.01	107.64	103.57	96.74	106.59	100.69	112.54	87.42	112.96	107.69	99.85	98.53	105.48	109.39	116.1	104.03	96.24	107.64	108.5	111.75	98.89	97.84	116.1	112.25	96.7	94.62	103.27	100.98	99.56	101.81	93.24	106.88	95.79	109.55	94.08	109.6	98.08	100.11	94.88	103.7	105.37
ILMN_1794707	1114.82	154.87	214.04	167.24	134	149.43	193.48	207.52	168.96	88.58	2.89	1195.49	65.62	142.63	422.77	115.34	448.07	111.6	9.18	627.3	168.16	224.69	562.24	30.81	104.88	128.61	851.07	33.69	113.63	35.87	639.5	121.03	383.36	17.64	38.36	104.57	82.28	265.34	1235.12	179.14	30.06	113.26	138.32	134.62	346.1	200.25	158.89	284.65	191.3
ILMN_1794711	129.08	199.72	176.07	171.63	208.05	134.95	234.19	269.2	110.79	246.88	315.64	164.86	153.96	92.42	409.45	303.7	137.48	250.23	108.28	113.83	389.68	131.08	97.52	102.36	149.32	125.14	145.01	196.45	234.48	124.7	408.02	135.03	173.13	216.28	260.25	142.4	167.84	141.88	123.22	274.8	251.23	350.87	139.11	158.51	187.29	153.79	136.43	138.62	148.7
ILMN_1794726	1336.79	742.27	1044.49	1143.61	425.72	795.94	814.65	458.97	1271.04	838.71	768.73	1263.43	577.02	1222.32	987.28	708.04	947.83	285.9	477.09	1290.98	909.22	927.04	1152.45	694.87	902.01	1845.72	976.76	855.84	1052.71	577.66	1069.84	667.8	565.85	518.06	508.55	627	1314.25	1095.03	1092.8	776.4	656.64	815.35	437.2	479.47	863.52	600.76	995.42	992.11	1492.05
ILMN_1794728	121.61	114.27	101.2	107.24	124.79	95.24	111.06	118.56	103.16	112.59	108.8	107.79	108.06	121.75	105.16	122.47	100.78	105.98	106.84	97.93	110.94	110.05	132.17	106.12	111.69	94.09	102.18	115.16	105.56	103.78	120.43	119.88	108.1	108.22	112.89	94.65	102.92	95.18	95.98	105.64	101.67	113.79	112.59	101.97	110.69	99.15	103.66	96.06	104.27
ILMN_1794729	87.59	124.76	123.31	358.15	100.92	83.72	80.02	72.04	127.06	118.54	100.52	106.82	98.7	110.39	91.22	59.98	117.06	134.99	120.11	125.86	135.73	84.83	110.15	114.87	117.94	118.92	137.31	144.54	112.5	131.23	128.83	150.93	114.46	147.13	117.18	112.23	137	125.39	110.54	2324.53	118.29	112.36	85.38	119.09	96.77	138.54	137.53	109.44	103.37
ILMN_1794740	231.36	462.67	307.61	606.01	262.16	281.37	496.47	194.93	164.12	257.41	176.48	217.18	286.2	194.43	472.45	198.75	268.13	185.95	163.29	250.03	573.55	622.68	141.08	413.35	361.93	206.07	322.09	184.35	288.91	282.65	512.8	230.99	309.97	270.15	157.15	301.62	235.1	339.88	610.73	602.02	258.85	387.63	281	156.64	217.26	379.34	256.19	245.46	400.65
ILMN_1794741	96.59	87.38	97.53	95.87	111.21	83.47	112.28	92.06	109.08	102.93	95.74	87.78	100.73	84.9	101.14	91.95	92.08	98.82	94.88	89.28	101.92	105.33	86.17	96.89	90.13	88.37	83.37	87.98	97.24	81.66	82.86	93.72	97.67	85	94.56	94.45	91.31	89.77	88.84	99.91	87.72	103.79	80.64	83.51	86.7	88.88	94.33	99.11	99.23
ILMN_1794742	181.06	104.82	157.6	107.28	125.03	123.92	106.44	185.99	283.5	114.96	126.26	170.11	111.64	123.24	106.85	125.28	146.86	194.3	118.47	221.64	117.67	145.45	141.22	207.82	88.37	109.25	114.63	126.3	121.92	133.44	123.41	174.91	134.49	118.25	192.38	136.05	105.33	148.51	124.97	107.06	136.95	150.32	246.66	138.29	111.77	165.27	102.45	96.02	138.27
ILMN_1794753	133.18	105.87	95.38	108.9	99.63	83.25	106.71	96.29	103.06	110.91	105.13	109.18	93.32	106.91	101.01	113.27	117.98	117.35	114.54	101.19	103.88	106.62	105.67	92.85	100.93	111.11	113.45	98.46	84.85	99.06	97.28	105.3	95.28	106.63	97.67	99.93	107.67	112.38	113.09	103.06	108.03	89.21	92.57	92.82	114.73	105.21	98.18	98.98	88.2
ILMN_1794761	96.27	96.84	98.2	97.95	91.54	91.55	77.95	98.3	78.76	85.49	81.05	98.09	105.51	103.4	91.92	98.66	101.74	117.41	107.18	90.89	101.56	94.13	96.71	93.78	78.8	102.95	95.19	97.72	87.25	92.64	91.41	97.76	90.82	76.31	83.38	91.88	94.76	93.4	104.67	85.68	95.7	88.12	97.31	100.12	99	96.95	88.13	99.87	83.81
ILMN_1794767	138.68	128.09	132.51	123.48	135.25	129.84	127.95	116.57	113.12	126.74	132.7	129.7	125.27	138.74	135.08	131.19	126.7	136.39	130.17	142.11	107.09	128.09	134.24	130.12	129.66	122.24	130.14	132.55	128.38	121.09	121.94	146.47	127.11	125	118.5	124.51	119.28	119.19	125.45	118.26	133.61	120.68	115.99	122.03	132.99	131.94	136.1	131.71	135.1
ILMN_1794780	269.31	477.24	217.24	209.72	411.23	519.47	241.66	376.68	294.05	275.67	306.31	282.43	263.69	537.61	628.93	417.61	286.75	386.32	292.06	295.07	300.02	643	271	206.75	492.77	449.88	469.43	204.14	391.09	265.98	477.78	190.05	330.81	566.59	263.34	380.49	363.71	351.88	641.83	450.42	307.26	298.77	247.13	370.22	295.47	705.28	235.91	310.4	484.11
ILMN_1794781	472.32	293.26	587.56	381.8	298.32	535.16	372.32	495.91	463.15	557.17	415.12	474.35	472.68	485.4	427.23	539.47	568.8	572.21	259.55	1099.93	391.85	603.81	771.39	599.33	502.16	572.13	773.45	289.62	290.61	456.41	271	476.33	267.75	300.24	242.8	565.2	553.07	452.73	996.89	251.79	301.59	300.81	295.79	351.59	525.92	440.53	384.52	501.6	855.7
ILMN_1794782	492.48	448.15	535.03	306.97	244.22	293.63	791.59	462.27	445.07	239.7	136.81	1198.32	206.62	232.26	222.18	212.53	403.55	268.58	92.94	367.71	385.38	1167.7	434.11	222.3	417.79	639.8	478.93	134.07	449.96	196.94	1011.78	245.55	364.51	375.87	165.67	165.08	397.19	1349.18	182.42	192.42	933.94	347.49	696.56	379.87	309.45	284.51	429.94	444.41	1194.41
ILMN_1794799	93.96	103.77	100.37	105.99	97.57	104.76	100.5	99.2	117.55	97.35	100.54	95.82	92.36	115.51	96.18	110.32	101	122.19	104.59	125.55	94.47	104.47	107.93	98.09	93.84	114.42	93.41	99.85	87.3	95.69	90.45	109.21	88.69	99.76	88.45	106.61	99.67	98.46	94.48	92.1	103.93	99.08	94.92	83.25	95.24	113.89	96.7	108.11	105.6
ILMN_1794803	94.43	93.9	91.03	89.3	102.64	88.64	111.3	881.15	98.13	98.56	1013.4	100.19	96.38	96.55	94.54	89.74	90.9	94.57	102.85	94.19	106.22	101.43	96.69	93.75	104.28	106.08	88.94	130.1	97.5	84.58	91.93	79.6	66.71	117.32	81.14	94.21	88.45	113.79	111.76	87.02	235.59	80.55	70.35	85.66	85.85	91.7	67.3	108.29	81.45
ILMN_1794805	134.07	106.78	110.32	108.87	106.4	126.29	108	105.26	133.29	118.25	107.6	117.04	112.42	119.96	113.22	123.96	115.19	110.16	107.26	102.27	98.84	124.52	116.83	110.93	110.5	120.59	117.93	122.67	111.86	97.29	120.31	137.31	98.53	116.68	110.16	100.01	119.06	114.21	100.36	106.29	105.29	107.7	113.32	112.8	101.77	106.26	85.59	101.58	116.39
ILMN_1794807	129.07	136.31	136.75	141.34	132.3	148.11	136.1	149.05	152.25	141.89	142.54	135.27	137.4	133.23	135.12	121.64	115.63	120.16	143.21	157.82	137.9	132.81	127.65	152.33	134.9	144.04	155.24	153.17	142.69	143.03	127.31	127.9	123.85	133.96	136.45	127.56	129.8	132.31	141.16	121.97	140.51	128.62	127.56	134.75	139.69	128.13	120.87	153.23	126.34
ILMN_1794816	114.26	114.62	118.65	113.96	109.53	102.77	117.67	116.61	115.94	108.23	114.97	109.2	111.75	112.89	106.55	104.88	107.05	107.87	113.14	120.83	124.27	109.82	128.68	112.07	119.08	131.27	112.33	106.01	102.96	110.68	110.56	113.99	127.33	99.69	99.03	113.38	110.7	108.59	101.89	120.55	104.28	100.07	117.07	122.91	114.34	108.22	121.7	118.39	107.64
ILMN_1794817	105.44	93.17	114.61	99.08	119.61	113.85	98.76	111.84	116.9	104.28	109.97	129.65	103.38	107.02	110.03	131.64	92.11	120.93	108.14	114.01	118.61	101.09	104.51	103.36	106.27	101.18	105.01	107.07	120.13	115.97	117.94	117.33	94.92	105.47	116.36	118.93	108.68	124.49	100.9	99.51	115.57	104.5	110.7	100.48	112.3	115.49	94.58	94.67	127.06
ILMN_1794818	79.29	83.73	75.38	92.2	79	80.24	72.31	95.13	83.3	72.08	74.36	91.89	83.67	73.6	90.67	86.19	74.88	86.38	87.23	78.78	88.65	76.88	88.28	74.33	83.37	96.85	78.01	93.54	99.65	88.23	91.82	79.94	71.07	75	77.12	77.57	64.88	81.71	87.77	81.19	89.56	62.67	70.46	84.84	104.29	75.44	69.05	82.85	88.07
ILMN_1794823	129.76	111.35	119.9	131.08	131.98	118.67	180.76	140.92	128.67	120.96	145.72	102.17	153.81	104.49	125.27	291.67	127.64	134.32	201.98	99.27	196.03	138.79	125.67	159.3	139.44	112.39	103.69	138.44	117.67	132.58	142.55	128.88	119.44	111.55	175.63	156.01	134.29	214.02	111.86	170.7	232.77	147.52	105.28	138.63	177.3	116.67	163.96	166.81	105.42
ILMN_1794825	9147.73	6035.86	2803.98	5333.2	2577.91	4378.94	1532.66	1041.88	6707.97	5931.93	920.08	9591.44	3301.04	5564.01	5422.96	2899.84	4252.07	2316.78	8431.03	2169.65	1466.87	4546.25	3150.33	2547.94	5323.83	934.44	4441.13	1864.65	2684.45	1257.8	2163.08	2899.13	7847.45	5085.67	5159.6	2906.75	2491.49	5899.77	8922.52	5415.79	1835.45	6331.6	2702.61	5043.32	2590.64	3600.21	4500.43	3697.02	5958.17
ILMN_1794829	112.93	230.73	113.11	553.41	1247.34	168.18	131.69	93.89	123.62	131.95	114.04	137.77	112.6	596.67	143.89	103.92	138.76	105.11	128.18	120.58	140.35	345.51	113.33	197.22	160.73	848.9	152.72	72.66	728.15	144.37	387.03	54.17	71.34	499.04	302.32	123.59	60.8	342.23	291.14	139.96	249.05	670.44	151.34	139.83	1210.16	172.09	148.03	150.94	292.7
ILMN_1794840	104.1	97.41	108.01	98.85	110.5	103.75	121.72	119.37	117.64	115.71	91.39	88.78	129.86	113.2	109.78	120.38	88.08	134.01	107.35	129.19	116.07	108.99	96.21	91.81	107.58	99.81	93.39	94.56	96.64	122.88	131.91	141.19	117.19	109.04	112.99	131.67	120.96	97.25	105.75	108.58	126.61	129.21	126.63	115.92	123.04	118.18	92.51	100.48	86.49
ILMN_1794842	111.65	90.29	104.23	91.86	87.46	73.01	88.32	85.83	92.59	91.48	100.11	100.61	87	79.78	86.36	92.6	109.97	97.35	101.99	106.28	95.21	83.37	101.02	75.55	89.03	87.88	78.46	97.52	88.21	93.46	89.67	99.03	85.48	81.79	81.05	109.91	77.62	85.7	101.07	89.6	91.95	86.93	96.59	106.64	91.48	94.14	66.67	90.96	95.33
ILMN_1794844	-274.53	-210.59	-221.41	3559.65	-198.52	-220.41	112.78	-187.16	-250.54	-139.15	-171.67	-238.88	2575.92	-261.64	-243.83	1315.08	8.26	-213.53	4839.98	-249.78	1042.57	3891.82	2644.18	1410.65	587.68	493.49	469.83	1046.77	2702.12	478.63	948.93	17481.6	1211.62	519.73	489.77	721.71	489.47	488.32	509.72	1789.15	477.01	525.01	315.09	302.35	299.13	1099.17	2097.71	2985.85	691.32
ILMN_1794846	108.68	103.67	87.39	89.25	106.25	89.09	109.06	106.25	96.25	101.41	116.78	107.94	98.07	115.68	115	88.41	101.6	116.54	106.24	92.15	105.63	92.11	104.01	88.16	99.07	96.36	88.75	95.44	98.19	108.36	106.46	119.04	102.09	96.26	111.29	102.47	105.35	102.81	89.28	113.07	104.37	112.55	97.72	114.58	96.85	115.96	86.42	91.22	110.26
ILMN_1794858	97.21	108.33	98.86	98.3	99.72	89.11	107.62	107.37	102.35	87.01	99.8	94.81	97.06	101.48	98.22	105.16	97.35	101.73	104.58	107.29	95.71	107.14	97.72	89.08	97.81	99.34	93.98	113.35	95.7	90.63	94.23	100.68	95.41	93.02	88.67	103.32	97.61	97.11	93.65	91.42	93.62	92.02	111.42	99.45	94.09	92.55	89.88	89.07	105.92
ILMN_1794863	6436.63	3912.7	2833.32	2720.36	4149.89	880.63	941.77	3115.03	7841.67	2115.52	2648.67	4977.7	3445.56	2196.83	5855.25	8901.62	2919.18	3998.99	4221.68	2419	1667.48	3636.4	2801.08	9025.47	3634.37	1418.02	1127.41	6550.55	1566.79	5109.6	6652.03	5861.49	3818	3016.85	4597.96	3745.06	3730.42	1010.63	3257.16	4595.6	2674.95	6651.22	3175.82	2896.47	6323.7	3672.81	2240.4	3778.14	2002.4
ILMN_1794866	127.62	120.78	127.4	123.26	131.45	118.99	113.5	118.63	119.17	114.73	112.44	113.86	134.32	133.86	127.69	127.28	158.7	125.85	425.66	130.51	128.39	119.44	117.77	148.87	126.68	89.96	136.57	138.29	110.12	117.51	122.44	157.69	188.24	103.38	112.26	114.74	116.43	104.5	100.42	94.56	107.01	162.96	90.28	112.55	135.37	129.41	119.48	102.19	125.62
ILMN_1794875	385.35	517.71	1840.95	552.08	414.36	360.58	287.06	252.87	775.59	244.02	242.19	446.4	1204.82	699.31	649.05	824.57	647.97	661.58	468.92	2790.89	259.65	300.35	3706.09	969.74	319.66	473.96	983.89	300.44	354.16	492.07	397.16	324.38	518.57	399.12	323.17	272.58	450.27	310.21	433.59	420.43	454.57	241.07	491.8	168.05	40.06	277.82	1614.43	963.96	317.49
ILMN_1794879	108.14	113.11	106.12	101.31	112.56	98.78	98.78	96.75	109.82	101.24	87.59	106.87	98.68	109.61	102.65	100.78	105.02	115.37	103.4	104.71	105.2	98.42	134.77	97.06	93.75	98.29	101.05	93.43	96.01	97.65	96.93	106.32	99.69	95.72	101.78	101.13	97.31	94.57	93.87	101.19	103.1	105.14	99.88	116.78	121.68	92.9	103.41	93.51	101.48
ILMN_1794882	156.81	139.47	142.99	168.36	156.21	97.3	112.48	104.23	127.35	143.34	119.83	141.26	134.72	97.74	126.23	147.78	102.86	113.82	129.75	125.5	105.41	132.8	104.51	113.18	140.73	131.42	103.99	151.23	134.66	124.65	133.61	153.87	135.48	117.78	138.79	142.67	111.08	130.29	103.9	156.43	131.7	86.02	120.9	121.41	193.43	100.19	104.71	106.75	122.89
ILMN_1794885	89.13	95.64	89.16	93.85	97.15	95.74	118.48	97.23	88.59	100.02	100.69	106.11	95.93	103.6	100.79	85.12	91.69	97.86	100.6	109.46	104.14	87.85	99.69	91.18	91.51	93.3	81.09	101.16	96.79	96.31	101.96	91.17	96.78	97.91	85.64	89.89	91.63	92.29	103.06	87.61	95.59	92.78	86.46	101.02	81.41	102.75	100.88	92.49	102.29
ILMN_1794890	998.18	2050.56	1876.74	1362.58	868.27	2503	1092.81	3858.6	2466.59	1847.2	5588.3	1381.55	2920.7	2664.9	1508.6	1720.28	1953.51	7747.29	1737.79	3860.99	1691.02	1910.64	6852.33	4165.46	2289.4	1040.45	1720.31	2472.92	1503.29	3100.89	3571.49	999.67	3896.89	682.92	312.85	368.53	1297.79	181.51	835.37	458.73	1867.26	546.14	2639.18	4331.2	1748.28	1093.33	4940.61	6061.85	1185.73
ILMN_1794896	103.7	118.3	99.36	107.72	92.22	115.79	108.11	104.61	104.84	120.72	115.39	97.51	90.2	110	100.57	103.34	112.91	114.55	98.73	119.61	95.98	98.99	98.95	122.68	96.89	119.42	114.91	114.81	92.58	100.03	98.49	91.26	106.16	101.48	89	100.08	101.8	110.95	93.13	92.56	107.12	96.27	86.35	108.31	118.85	95.8	112.26	97.42	101.94
ILMN_1794912	11710	14510.5	10772.7	11399	12353.2	9409.22	8032.76	13483.4	8671.52	8729.35	15767.3	9708.61	9401.05	5903.63	7825.07	13388	7794.01	14156.4	8747.26	8747.06	8175.62	8526.35	9236.4	9358.7	15963.7	17548	6511.48	10538.2	10394.4	18084.4	13608.5	11241.7	13308.6	15201.2	13237.3	16028.8	16501	14912.9	7316.69	11118.4	15950.8	6704.4	18692.2	13796	11036.7	9009.41	9798.04	10197.5	6447.34
ILMN_1794914	126.32	214	304.25	285.55	358.05	278.32	520.96	318.31	235.53	344.01	269.67	121.7	216.9	183.07	205.19	150.02	401.83	231.34	295.9	286.06	648.08	225.5	301.14	203.9	263.28	574.46	232.3	332.16	409.72	246.54	266.47	249.02	195.47	252.42	220.3	261.5	544.72	166.53	416.71	179.83	219.08	359.93	267.45	250.29	236.39	274.04	311.74	272.73	330.86
ILMN_1794921	114.08	112.16	112.32	94.79	94.27	108.97	84.85	83.32	91.08	103.23	99.52	84.29	86.02	87.17	87.65	135.86	106.95	114.98	95.44	126.94	94.98	100.81	103.68	229.81	104.34	121.94	96.75	113.7	103.08	99.73	108.33	112.13	99.22	104.52	102.55	107.55	115.42	104.85	111.37	503.32	126.04	93.87	85.24	109.47	125.93	90.88	108	85.36	83.86
ILMN_1794927	117.88	119.47	117.33	121.03	125.17	111.37	133.41	109.34	112.38	113.32	105.42	118.17	142.85	133.63	123.25	126.89	117.75	136.1	119.91	101.59	116.1	130.61	123.87	109.47	129.19	109.35	106.81	110.83	160.13	131.42	132.52	119.43	131.56	113.29	108.98	121.02	104.81	106.7	102.39	104.05	115.88	113.31	107.34	113.54	116.6	105.29	105.07	122.61	106.93
ILMN_1794932	110.01	114.81	107.87	98.22	106.79	109.97	121.01	100.78	106.24	98.81	108.32	107.45	114.13	112.36	114.73	124.65	123.73	109.12	122.06	120.69	100.39	117.19	124.97	98.89	104.21	108.83	119.49	110.64	125.28	117.56	105.8	108.85	112.1	111.1	101.18	105.57	112.48	106.69	104.72	100.53	101.23	106.89	117.5	116.44	103.02	99.79	110.61	118.3	97.09
ILMN_1794949	141.76	143.96	190.95	116.58	114.56	154.11	127.52	118.23	183.42	132.12	120.73	120.82	143.64	129.87	135.16	129.52	114.44	109.13	120.98	152	113.67	156.88	105.31	106.3	130.19	130.46	106.66	107.52	107.88	130.57	129.21	115.74	138.17	124.52	177.05	122.78	133.19	117.16	159.73	121.99	136.71	119.03	129.54	123.8	117.83	129.56	121.4	123.89	125.44
ILMN_1794950	88.71	100.89	110.35	165.98	101.66	159.42	98.03	144.21	90.95	148.65	172.41	113.78	97.57	96.03	83.74	107.26	94.64	324.83	98.69	93.12	101.15	129.39	93.56	251.61	202.76	115.72	148.35	98.69	128.52	149.8	112.4	92.61	109.03	96.78	76.64	94.41	99.63	80.41	128.27	112.75	87.36	100.6	165.48	187.2	82.4	115.69	89.12	88.29	129.2
ILMN_1794951	76.44	642.34	1146.49	738.11	1151.47	4098.18	647.2	4067.86	724.33	5420.16	4725.29	108.25	4750.44	162.04	1099.13	4099.64	1066.59	3393.37	362.88	1616.72	841.23	1288.72	5353.86	578.97	877.07	320.48	5394.81	1499.26	388.74	892.84	3646.81	3638.75	687.02	563.34	544.61	846.2	1344.75	330.67	6894.28	1158.56	309.96	850.67	2208.52	961.06	422.13	1478.58	2702.28	3923.25	1458.82
ILMN_1794956	230.24	170.47	196.49	157.47	248.51	183.88	183.17	177	217.86	150.57	198.47	166.76	147.64	153.09	174.48	269.61	188.93	164.04	171.15	141.93	184.66	136.77	172.93	177.84	180.53	159.35	146.25	223.46	180.91	140.51	168.71	180.79	158.26	170.17	203.75	216.04	197.62	124.95	126.1	134.21	140.74	163.77	167.78	190.63	186.09	166.6	103.82	163.28	146.68
ILMN_1794959	96.41	92.26	95.94	100.73	95.25	100.34	122.85	105.59	97.97	92.79	102.09	98.27	92.86	87.62	86.27	99.38	91.46	89	91.76	93.75	125.84	88.57	91.76	93.58	95.93	95.59	108.46	96.89	96.56	92.67	96.66	94.1	93.32	110.65	85.81	83.5	97.87	92.42	92.97	97.89	102.76	99.05	95.72	101.13	91.28	93.46	81.59	93.57	96.13
ILMN_1794962	110.06	104.67	111.54	123.04	111.96	112.26	113.68	119.58	108.19	117.57	110.06	109.55	114.51	112.49	113.25	121.34	137.43	111.73	113.88	156.56	121.71	128.02	136.6	106.64	109.36	108.46	113.18	111.77	111.26	110.51	114.14	133.99	115.06	101.56	112.52	112.39	111.04	125.73	118.56	112.45	125.98	111.6	112.09	113.6	116.11	112.65	104.25	126.97	126.78
ILMN_1794965	162.17	121.19	158.99	219.02	284.15	146.17	120.59	155.67	102.06	111.23	155.8	146.16	113.83	105.07	118.05	114.51	130.77	250.84	106.71	178.2	113.02	118.04	144.45	104.9	200.24	126.52	121.13	111.15	278.7	160.19	98.26	163.55	114.94	108.52	119.48	151.08	103.46	121.4	88.64	177.42	126.71	132.72	111.48	116.34	300.76	115.75	117.52	125.62	129.43
ILMN_1794967	392.4	292.9	318.89	287.48	295.2	317.37	230.21	180.83	357.3	328.67	256.47	331.78	290.51	297.83	234.42	208.71	268.35	272.04	317.72	240.63	241.6	272.39	164.06	279.86	312.18	271.28	230.34	331.98	236.77	321.61	336.75	218.22	261.58	307.34	244.3	274.46	221.65	312.03	403.25	300.44	266.55	293.96	348	266.73	350.99	268	238.45	177.84	373.84
ILMN_1794968	647.78	1978.65	783.36	729.68	451.31	1179.15	412.36	1138.95	276.35	402.7	725.08	571.43	905.72	511.61	242.85	944.71	611.53	909.4	385.47	768.54	423.17	1136.38	883.92	836.74	1677.71	1027.88	1573.08	908.97	642.14	1160.9	621.52	761.63	713.72	363.37	297.09	277.1	1093.87	1978.17	1032.1	823.43	397.03	206.27	660.44	481.93	841.94	553.06	911.16	842.43	1273.6
ILMN_1794976	77.87	94.06	91.22	77.56	98.71	96.05	82.48	77.65	98.65	93.18	92.57	81.84	82.97	72.82	85.31	80.03	84.17	80.96	81.87	89.51	77.41	83.74	77.12	76.56	72.79	72.96	87.63	94.58	89.41	82.76	71.84	84.84	94.26	82.02	74.35	81.86	82.18	82.88	80.08	86.98	84.24	79.62	78.92	65.76	83.27	97.34	83.86	70.66	93.12
ILMN_1794987	134.24	111.47	145.12	112.1	101.4	141.89	125.25	98.94	115.49	127.62	108.9	129.34	109.09	120.99	129.47	134.54	127.8	123.41	115.47	116.01	126.77	130.95	131.4	108.19	104.26	123.14	111.01	130.55	127.35	107.15	132.91	100.84	113.86	108.07	119.27	115.68	135.56	124.43	153.22	100.54	113.15	126.92	124.41	117.18	110.9	110.11	99.66	103.16	137.86
ILMN_1794989	125.96	127.75	128.48	164.41	123.48	115.37	118.42	114.3	111.75	128.33	123.82	150.15	125.08	118.24	115.08	134.2	132.4	135.21	110.73	96.38	132.6	116.1	111.95	127.35	100.92	123.66	107.15	108.75	105.5	102.81	122.76	144.31	122.78	143.08	106.58	112.42	128.93	130.24	112.91	103.81	120.78	119.12	115.6	114.99	115.72	111.78	111.44	121.4	110.82
ILMN_1795000	93.88	107.26	100.58	108.33	115.95	102.81	106.84	115.93	110.1	93.17	107	90.21	106.18	117.53	119.17	111.07	91.33	104.48	124.54	94.32	110.65	88.23	104.14	102.08	81.26	108.92	102.56	111.4	87.06	94.74	97.31	105.21	110.04	104.84	104.33	90.18	100.08	103.7	102.69	99.55	97.93	95.23	106.3	99.36	110.68	98.71	101.56	107.71	103.54
ILMN_1795007	1978.23	2381.2	1318.11	1242.58	1236.81	1630.06	704.48	1106.62	1665.78	1442.28	1224.56	1302.66	1545.35	846.21	1070.34	780.53	792.31	1100.92	1477.44	692.82	767.11	1277.36	1132.8	1006.6	1079.54	506.95	1170.83	1977.94	784.22	1311.92	1369.4	1291.34	1426.49	1485.67	2073.78	757.35	921.35	1625.54	489.11	1857.19	1207.44	1801.97	973.98	924.41	1073.24	1133.7	2065.21	1846.63	863.23
ILMN_1795018	114.54	115.35	116.25	128.92	122.38	127.23	118.62	137.66	124.93	115.84	130.74	127.4	118.43	116.45	112.88	126.51	113.65	129.59	118.86	112.95	121.36	115.55	113.71	129.21	115.84	124.47	120.76	104.88	116.51	107.05	114.56	112.99	102.78	121.2	122.44	108.96	120.89	112.02	115.7	116.04	112.28	120.78	109.67	118.24	118.73	118.59	98.85	104.85	115.47
ILMN_1795021	99.86	90.14	87.62	94.64	92.68	95.11	106.45	98.58	95.33	95.76	102.26	111.02	83.5	90.46	105.04	92.44	88.46	104.89	95.59	101.92	85.78	88.58	97.87	102.68	90.96	109.63	85.3	105.87	93.89	104.93	102.25	98.08	88.06	102.37	91.04	94.6	89.34	96.19	88.95	94.58	80.25	98.59	90.36	89.95	99.16	82.61	92.44	93.45	91.64
ILMN_1795025	133.18	124.29	121.63	112.57	138.39	113.75	116.45	150.29	112.3	116.53	120.64	113.94	135.68	152.21	124.77	133.79	151.62	185.36	111.73	161.89	145.9	123.88	321.68	106.79	139.58	145.52	130.35	116.46	138.36	110.86	118.08	119.74	121.49	114.96	119.06	150.14	166.55	135.62	115.97	113.31	95.21	128.6	113.55	114.86	141.71	132.68	93.62	122.23	125.33
ILMN_1795026	2393.16	885.17	926.29	759.05	771.21	1732.2	957.04	858.93	2394.44	1461.42	981.86	2810.3	690.53	1961.68	1244.93	961.55	1331.8	1562.17	1606.21	1123.85	1191.03	958.4	453.76	1146.29	1626.15	2816.59	836.66	518.36	2049.24	1078.79	1090.1	852.43	1084.38	1575.76	1067.64	987.11	1248.75	1899.77	1854.11	802.42	756.3	797.43	1110.79	935.61	1497.79	777.95	556.33	647.88	2272.17
ILMN_1795055	191.76	120.38	246.21	196.31	240.17	190.2	207.04	265.51	295.81	234.53	308.5	184.65	277.12	358.76	181.11	112.4	166.64	761.05	361.04	296.85	266.28	264.55	350.81	262.98	240.92	152.27	250.96	329.93	155.32	164.76	259.86	190.59	255.93	145.58	205.03	105.93	139.6	149.97	245.16	152.6	111.48	220.98	214.36	172.42	411.54	293.63	312.93	373.3	208.76
ILMN_1795063	401.72	374.9	473.67	408.43	254.71	203.94	258.57	317.56	306.24	374.05	309.85	439.57	471.8	303.07	275.29	385.38	330.48	250.59	354.19	663.52	360.99	340.03	679.43	205.67	290.63	326.5	541.6	316.51	293.85	196.07	223.95	278.01	250.67	217.57	341.75	225.79	252.82	380.66	358.37	227.06	170.21	332.93	242.54	326.67	233.02	324.91	341.54	506.14	521.41
ILMN_1795077	103.54	95.56	97.65	99.96	98.53	99.9	91.86	97.28	113.96	102.72	104.2	96.58	90.56	91.39	99.69	97.87	109.89	123.88	91.8	97.85	116.36	97.98	134.82	113.62	95.71	97.78	83.62	94.92	100.86	75.13	103.16	102.22	97.25	97.52	103.99	83.26	93.97	87.41	105.45	92.12	97.7	102.16	88.21	103.18	124.04	94.02	87.81	101.59	94.7
ILMN_1795085	103.87	104.01	121.32	114.28	120.54	128.17	95.95	116.55	113.81	103.9	107.63	104.61	105.24	110.94	109.52	107.44	120.92	102.27	98.26	108.52	108.53	117.93	127.81	103.89	91.36	105.31	100.62	115.02	97.51	109.3	101.51	129.01	101.64	100	101.4	122.21	98.67	101.27	106.84	108.01	108.01	104.71	100.65	124.49	112	101.52	114.59	116.3	94.69
ILMN_1795089	216.66	305.11	275.49	558.92	301.65	352.85	747.99	397.05	241.26	341.53	274.41	215.02	419.85	690.59	456.24	424.87	458.19	385.63	256.98	478.25	525.42	393.42	542.1	213.07	343.25	400.89	418.01	196.92	907.6	388.98	258.69	507.55	363.23	282.15	227.67	346.12	376.51	171.95	345.47	297.03	304.77	295.03	204.35	266.18	220.75	317.27	281.83	438.81	478.47
ILMN_1795104	467.86	597.06	410.51	454.15	305.12	450.21	272.44	351.99	534.13	434.38	272.87	449.95	744.12	734.66	291.66	695.36	475.67	255.6	503.91	386.18	245.51	297.73	1544.81	679.53	370.53	204.63	873.84	723.66	245.09	479.1	187.64	858.25	501.5	377.04	304.91	315.54	503.79	299.33	1041.81	348.01	255.75	464.63	440.15	348.98	508.33	274.15	773.67	1267.38	593.12
ILMN_1795106	92.85	90.86	76.83	87.01	86.32	88.39	93.44	75.73	74.71	79.98	78.91	88.99	85.7	87.97	94.02	99.5	81.43	85.97	89.29	78.68	80.87	83.47	78.39	81.45	87.14	94.83	89.38	77.65	81.87	80.5	89.63	84.09	83.37	73.12	93.72	83.71	87.64	83.56	84.97	100.37	97.77	73.8	74.73	90.79	81.15	89.49	83.08	81.9	93.28
ILMN_1795118	112.01	110.44	119.57	93.43	109.45	97.3	123.03	90.57	102.52	114.38	102.66	107.67	94.54	96.87	95.66	110.8	93	140.64	122.07	119.59	129.98	96.54	122.33	99.23	108.6	110.89	110.91	97.99	149.37	102.31	108.16	107.09	93.43	105.4	109.94	118.7	128.32	98.59	99.51	114.19	115.07	94.85	114.1	111.52	94.04	97.4	102.69	123.31	95.78
ILMN_1795119	119.85	112.76	127.67	98.43	224.41	128.33	108.64	131.41	457.19	129.82	107.42	124.7	113.85	125.68	111.59	101.7	123.42	121.92	1244.65	125.53	108.83	117.46	129.73	121.2	102.79	97.29	138.52	92.23	105.45	90.74	93.8	87.98	93.67	96.7	129.71	111	130.56	113.63	117.22	78.44	83.72	591.58	56.07	62.68	118.29	102.21	38.1	124.43	91.78
ILMN_1795126	100.27	120.91	98.19	108.17	124.25	120.18	108.03	97.68	124.29	117.59	106.17	115.68	107.37	125.8	96.7	120.77	116.16	118.68	118.63	103.07	125.53	122.7	103.2	116.52	120.21	111.17	94.81	103.11	106.28	117.72	109.11	130.58	105	107.63	104.22	100.83	104.95	115.97	104.61	124.2	101.61	115.69	99.38	116.22	105.85	104.29	104.47	91.94	102.03
ILMN_1795128	280.05	212.57	305.01	299.62	180.03	328.34	244.14	144.77	233.1	243.25	240.08	194.64	342.06	303.58	268.13	294.35	209.88	492.63	214.65	226.45	220.23	199.1	92.65	256.25	252.54	151.01	166.19	248.49	265.1	222.33	175.05	186.36	243.18	259.11	256.72	462.61	365.65	441.57	298.44	322.98	227.81	252.79	363.16	356.43	117.8	200.17	153.87	117.4	261.14
ILMN_1795139	97.96	120.75	100.98	105.41	106.53	99.08	105.85	114.73	111.77	100.4	91.17	99.69	91.15	103.01	96.51	91.62	99.37	98.37	84.83	97.12	113.16	95.67	126.54	99.42	113.64	107.64	103.06	89.33	102.89	94.05	101.98	102.38	118.1	100.68	101.81	104.51	102.63	101.16	99.69	92.69	99.44	83.41	82.12	92.72	94.86	113.78	98.21	103.66	85.71
ILMN_1795158	141.82	218.05	203.35	287.57	177.56	180.06	417.77	329.19	163.48	166.1	131.99	140.89	253.79	261.48	200.18	148.03	243.03	211.25	196.96	332.74	339.15	169	453.72	150.89	131.99	149.42	267	197.05	402.08	184.56	118.24	170.02	208.42	170.73	191.8	189.44	326.4	196.48	132.04	162.6	504.46	205.35	123.11	140.51	122.65	187.12	239.12	301.84	133.58
ILMN_1795159	129.01	154.11	132.53	124.35	121.38	139.97	129.64	140.24	142.7	140.93	135.91	123.49	187.33	144.07	150.17	129.23	135.1	168.89	189.07	150.76	130.45	142.47	213.61	160.89	162.42	160.86	147.91	201.63	162	109.31	127.21	281.91	123.92	138.25	128.21	138.62	140.47	137.23	144.4	132.04	163.1	127.38	141.83	140.44	167.08	133.92	176.9	181.15	159.22
ILMN_1795166	180.14	229.93	340.49	159.99	195.16	163.62	302.12	159.31	195.4	191.51	166.28	181.63	299.5	163.34	182.26	178.35	432.94	162.56	193.42	482.53	232.06	176.63	1296.24	187.56	167.9	174.7	208.46	177.98	181.79	160.95	179.14	166.43	278.97	208.79	197.84	175.91	205.99	178.7	214.28	187.54	169.64	281.02	82.29	87.53	75.86	79.85	251.08	540.89	83.1
ILMN_1795170	119.86	122.02	122.03	124.78	120.56	128.17	113.81	125.52	119.86	111.47	131.11	128.01	123.4	111.11	121.49	125.81	125.43	120.1	123.5	100.7	107.28	109.89	143.76	121.38	111.05	129.11	112.32	104.55	117.11	107.64	102.31	97.09	107.57	115.53	110.15	104.32	114.51	120.37	128.52	115.35	123.59	155.53	115.43	126.37	118.24	112.16	117.93	96.73	107.55
ILMN_1795178	116.33	122.55	108.48	117.67	105.67	120.9	103.98	112.59	114.13	118.34	143.26	123.57	125.92	119.47	120.76	113.33	120.54	118	117.55	126.1	120.08	106.02	105.42	122.04	106.61	121.1	109.93	101.32	115.69	114.26	119.27	96.87	102.87	108.91	112.47	105.37	114.17	102.79	109.64	114.41	119.81	110.23	111.05	104.29	111.53	104.67	124.34	100.21	106.85
ILMN_1795181	269.88	233.78	205.34	225.15	363.22	187.42	239.94	161	1008.49	179.32	170.31	217.54	182.78	254.88	207.65	287.89	259.27	153.97	282.39	144.45	201.04	458.83	148.36	467.74	134.8	196.92	189.76	131.44	282.5	170.24	350.31	108.47	335.03	291.75	488.66	242.58	93.79	238	174.1	211.69	216.83	204.83	268.39	335.56	167.94	156.98	387.17	225.35	185.17
ILMN_1795183	117.98	265.86	335.82	292.94	378.68	203.13	501.79	794.97	90.67	139.8	818.23	166.36	329.01	105.32	296.87	145.94	512.9	271.17	307.44	197.74	315.55	211.95	109.47	151.61	187.2	461.87	573.46	265.02	169.38	188.63	556.19	217.73	332.75	727.28	135.27	118.63	335.58	343.29	270.06	226.52	700.71	341.89	211.23	373.63	203.86	309.82	226.09	234.92	219.35
ILMN_1795190	131.46	333.99	196.12	1121.72	879.92	130.56	347.15	112.57	6194.95	154.44	107.98	137.68	464.75	1144.69	3940.08	102.98	4440.85	180.49	1613.29	209.57	233.34	897.88	683.7	761.95	2.95	295.32	-13.46	19.71	350.34	54.7	-43.87	50.89	309.28	4500.68	447.68	3697.67	-30.13	-50.33	145.95	51.75	96.23	2278.69	-264.49	-295.57	2.71	2788.17	708.79	378.43	2003.84
ILMN_1795204	93.63	90.74	113.1	101.23	112.4	90.63	83.04	104.51	99.62	100.79	105.99	100.18	129.05	91.36	110.37	95.26	106.7	102.12	107.33	103.96	99.36	94.02	111.6	94.25	101.83	95.2	103.52	103.75	91.46	91.56	104.1	120.59	98.56	100.5	97.25	101.22	88.44	101.15	99.66	106.59	101.14	98.13	96.6	88.43	106.44	102.38	107.58	109.81	98.13
ILMN_1795218	592.58	579.01	647.96	567.54	589.04	738.47	498.24	810.35	672.81	690.65	660.11	746.52	604.45	911.05	512.07	613.65	682.34	499.46	472.97	378.02	532.25	578.33	719.94	528.96	448.62	955.44	639.84	667.75	619.55	373.28	465.84	544.01	493.65	626.1	615.37	809.28	812.53	349.81	862.33	418.32	454.65	575.4	383.75	576.13	549.59	538.32	620.94	511.3	738.39
ILMN_1795227	7407.72	7717.42	7502.99	6439.57	6550.37	8638.63	7093.91	6855.58	10148.3	4712.23	6820.99	8455.62	5457.05	5951.82	10153.5	7569.08	4562.06	5665.47	7683.25	4239	5792.98	7448.93	3455.24	6429.17	6273.17	4976.55	6344.53	5983.9	6588.51	9765.92	6949.4	8642.14	6750.69	7193.04	5138.29	4599.08	7512.45	10869.1	4356.72	10947.4	7915.83	8124.78	9982.81	8212.2	5762.32	6927.71	4373.24	4768.48	5966.88
ILMN_1795228	10325.5	2929.78	6705.61	6099.57	17404.1	2981.83	5111.65	3753.14	7546.49	11478.5	2505.73	9349.69	12288.4	6107.93	8467.52	4801.9	11632	3954.21	10363.8	6765.85	5517.65	6581.31	13371.9	12863.4	7613.57	10126	9840.63	3512.58	6719.75	8321.41	2689.19	10113.7	5219.53	8566.57	6044.21	6074.45	7973.06	5254.71	3005.04	5109.02	5646.03	10222.2	5975.64	9094.34	7890.01	7063.54	14662.7	7160.16	4708.11
ILMN_1795236	117.11	125	116.68	129.52	136.45	144.24	132.72	131.66	121.98	114.82	119.58	113.8	124.62	120.06	120.24	130.86	101.81	123.84	122.85	136.49	135.92	127.9	150.49	118.31	103.26	135.97	123.7	104.12	155.12	150.43	112.3	125.24	109.01	147.9	127.69	127.27	148.02	117.38	132.22	125.32	136.29	123.91	129.42	125.13	149.57	133.75	108.53	118.73	108.79
ILMN_1795243	1497.96	1821.14	1839.56	1773.36	2324.86	2159.71	3934.31	3731.8	2855.38	4476.9	4379.71	2222.55	2777.4	3426.01	3003.26	4111.16	5605.19	6186.93	5854.82	4315.28	4489.21	2641.15	3551.06	1623.71	1384.91	942.17	3023.17	3022.46	2869.35	4595.36	2823.52	2540.06	3529.23	1293.32	2100.38	4171.93	2889.37	3458.52	3688.98	2166.69	2690.44	5750.9	2888.11	3222.34	5305.7	3380.03	2491.5	4301.96	1250.06
ILMN_1795247	253.03	212.36	153.16	167.13	203.07	222.06	133.36	153.35	229.25	154.63	194.28	224.14	135.08	117.68	180.06	167.21	123.78	136.85	159.74	128.46	131.67	154.53	110.67	164.17	186.26	108.71	135.44	243.36	134.05	151.31	167.83	148.56	154.34	151.38	204.85	169.94	131.48	227.27	177.29	215.06	138.99	169.79	202.66	242.41	166.66	142.37	159.22	131.18	160.17
ILMN_1795250	104.53	102.38	120.82	101.12	100.79	100.6	103.93	92.81	106.26	101.68	124.93	104.98	112.89	94.09	95.91	85.78	115.52	100.32	110.9	97.03	92.29	116.93	112.55	105.65	104.62	118.68	115.63	94.77	91.67	97.62	106.17	109.37	83.39	98.73	98.31	111.37	95.82	100.22	81.92	89.07	97.62	96.37	90.59	99.55	115.17	98.78	96.3	100.88	109.7
ILMN_1795251	558.41	365.92	1238.23	700.87	10742.3	1380.85	528.12	3007.25	742.08	738.2	1084.52	384.88	727.96	789.28	972.18	478.32	3514.04	726.98	1044.53	494.62	404.8	606.32	321.06	586.92	373.82	362.02	1079.3	549.43	315.35	476.14	345.88	1379.45	484.6	378.75	4863.93	333.84	407.59	448	193.41	118.03	1423.19	6306.95	653.61	968.37	487.39	993.18	469.16	341.79	210.11
ILMN_1795254	103.62	124.93	121.76	106.58	95.08	112.56	89.17	103.78	110.18	101.55	101.98	105.95	103.33	103.45	113.43	108.53	109.14	111.93	115.3	119.09	86.59	104.13	102.91	98.26	91.51	99.82	93.35	117.9	104.39	99.35	97.01	117.79	114.14	105.44	89.83	97.59	107.63	105.47	112.4	84.22	113.94	98.27	86.32	103.46	92.93	98.74	108.97	112.8	103.17
ILMN_1795255	97.92	101.96	81.51	86.63	93.64	84.77	68.6	81.43	98.45	83.75	98.64	87.1	77.57	106.5	77.26	96.53	97.31	111.49	92.5	84.3	95.92	85.71	91.97	78.8	95.18	77.57	75.25	82.6	81.66	95.39	88.63	95.11	93.72	89.25	97.09	92.69	107.38	87.1	89.89	89.23	97.4	79.62	85.22	94.02	77.67	96.53	86.62	85.57	95.98
ILMN_1795257	527.82	1397.69	1898.1	932.08	549.09	3767.6	202.46	1563.35	1202.84	2065.08	1842.87	631.55	2326.91	2539.49	2015.34	3074.9	1557.56	2555.92	3382.44	2609.97	238.72	540.29	6054.5	1685.26	2787.97	2140.86	905.11	742.98	908.5	563.1	1494.99	414.46	2037.23	462.06	836.02	935.11	167.63	189.23	650.82	618.25	251.65	1167.23	2249.69	2319.28	692.37	1028.08	2394.02	1849.67	1611.35
ILMN_1795266	91.26	75.81	87.55	91.21	90.56	84.57	86.78	85.29	88.1	91.91	68.36	74.05	80.08	73.84	87.73	71.33	80.06	119.54	77.53	75.58	83.49	75.35	79.08	78.69	76.94	78.67	71.52	73.01	74.48	82.45	91.1	102.57	74.26	83.37	77.97	88.1	69.32	80.05	93.99	80.06	81.26	82.81	78.33	84.61	85.41	76.29	95.97	68.72	79.6
ILMN_1795270	112.43	115.26	124.24	97.89	114.4	128.76	98.81	107.53	106.53	97.98	116.87	110.76	110.59	109.88	105.25	104.57	113.01	112.22	108.22	109.72	121.93	112.67	105.98	101.57	100.66	97.08	100.66	120	95.34	107.7	107.43	114.65	110.48	100.34	102.56	100.06	104.19	104.62	108.67	108.03	110.56	94.33	105.96	95.68	106.46	99.6	100.17	130.87	111.85
ILMN_1795275	116.55	124.36	112.74	116.09	138.94	108.61	124.45	114.44	136.12	115.21	107.15	119.11	112.85	110.84	124.32	104.53	115.91	121.42	139.64	134.11	117.75	117.64	126.31	103.92	110.07	108.37	100.64	122.85	105.76	132.2	118.83	115.63	123.1	111.03	110.57	116.61	108.82	129.87	99.38	110.89	122.06	123.45	123.9	127.96	95.97	109.37	105.08	101.78	106.87
ILMN_1795285	205.95	231.47	347.3	171.88	279.68	521.08	324.62	299.49	265.25	293.4	249.39	245.18	154.21	280.18	288.68	180.95	265.75	214.54	232.1	538.75	221.54	331.97	149.49	324	207.18	342.07	362.2	210.76	253.74	235.73	204.3	193.1	267.71	280.05	233.29	401.44	262.2	253.83	867.53	260.02	236.48	186.71	303.3	360.7	169.96	189.06	177.35	231.36	416.95
ILMN_1795286	575.48	427.73	542.35	427.92	468.32	625.56	431.34	275.58	573.2	756.37	260.96	555.31	222.09	736.78	265.94	602.93	650.16	129.86	236.98	753.7	303.96	1085.56	315.14	196.01	399.95	779.85	424.61	269.02	431.96	373.92	445.37	383.84	364.02	291.56	317.18	406.45	523.56	964.15	852.22	392.52	347.56	209.53	707.71	640.68	242.42	280.42	357	365.05	400.09
ILMN_1795289	127.07	113.23	114.9	121.49	113.34	110.26	122.51	113.07	122.56	124.17	114.09	113.38	110.18	120.71	115.52	122.9	119.73	121.91	123.68	121.87	114.22	105.02	126.98	119.78	117.09	146.2	108.1	106.2	111.95	111.51	107.18	111.48	113.7	118.27	115.59	117.71	117.83	122.98	124.8	117.25	115.85	110.33	118.33	106	127.98	110.84	104.69	119.39	125.75
ILMN_1795298	265.84	2278.2	360.47	339.76	625.79	6530.06	41.35	405.02	3701.83	2487.46	23.98	258.45	1124.19	1005.75	101.04	-17.96	501.88	-33.94	1682.65	226.59	63.04	1045.04	891.04	2532.99	1026.81	453.95	888.24	1172.81	966.96	1037.38	578.18	1327.38	722.13	445.62	1626.52	9728.32	794.77	1020.53	3250.15	471.09	446.22	643.66	1437.14	1276.47	-371.9	936.88	162.09	2149.88	1540.31
ILMN_1795300	203.54	427.37	113.35	203.36	136.5	209.6	132.6	126.64	162.35	693.86	133.9	179.22	156.68	248.33	118.48	93.91	171.59	127.79	460.55	144.61	112.98	149.17	179.26	135.53	232.71	143.34	122.64	148.3	116.53	167.63	151.38	223.31	506.71	383.2	137.81	314.13	153.6	127.73	132.17	162.09	129.28	115.77	120.55	202.38	120.42	272.62	177.77	171.91	478.65
ILMN_1795304	119.52	116.34	93.33	126.41	131.24	121.79	112.11	113.01	112.78	98.3	119.06	131.91	126.36	115.98	116.02	110.76	125.87	97.96	108.64	136.05	118.66	111.78	116.34	115.18	104.87	136.1	110.55	101.39	110.23	116.19	103.38	119.69	102.09	99.85	111.25	110.66	115.1	114.5	108.39	111.18	160.7	105.75	98.96	122.76	107.5	98.24	133.91	106.22	116.39
ILMN_1795309	123.17	114.37	118.46	103.06	118.03	104.1	111.97	122.21	101.85	119.27	129.79	112.1	127.66	115.12	100.14	99.32	107.28	131.12	120.57	111.03	118.59	110.19	109.06	115.78	117.39	111.57	107.94	92.24	112.98	113.58	130.55	125.71	119.41	113.65	117.33	105.85	117.35	106.32	117.84	99.01	95.7	121.51	117.89	117.89	108.23	111.23	103.66	112.13	108.91
ILMN_1795312	122.41	109.32	135.46	103.84	130.68	118.14	89.99	122.61	126.26	107.83	126.24	116.76	110.94	129.22	128.06	117.94	96.24	127.95	132.2	106.82	117.23	124.38	126.17	120.44	117.68	129.54	114.48	115.62	111.08	97.61	119.44	121.58	113.25	117.45	110.2	109.93	115.67	102.46	128.63	108.24	115.32	108.97	119.5	101.09	107.65	106.88	92.97	128.35	114.91
ILMN_1795317	211.15	209.2	172.71	246.84	295.93	276.8	243.42	301.75	444.72	181.15	328.4	228.05	215.64	175.43	262.31	142.13	247.01	357.88	210.05	103.28	322.19	351.91	155.31	152.02	265.27	264.45	184.18	326.9	374.01	301.45	190.48	171.91	214.15	233.94	314.04	195.79	225.62	201.44	374.98	197.95	189.77	297.74	254.76	224.04	193.93	276.43	258.25	228.91	156.59
ILMN_1795325	539.18	233.87	407.42	308.78	322.49	425.86	2672.12	714.3	229.65	317.21	334.23	508.62	187.25	337.57	1213.29	241.29	508.32	266.18	458.37	624.19	4726.15	211.29	172.14	337.64	251.29	1211.73	164.27	152.26	405.76	579.99	254.57	4132.31	216.4	960.39	139.79	354.43	667.98	226.42	233.74	191.35	201.61	1312.41	316.27	452.52	455.76	461.09	286.85	268.29	482.86
ILMN_1795336	203.22	167.89	106.88	217.14	107.16	179.36	166.72	123.99	194.41	112.67	127.25	181.41	173.72	98.77	318.56	323.59	140.5	163.94	357.85	101.46	166.4	241.03	128.54	266.74	157.74	111.11	212.91	174.27	260.67	175.23	169.96	320.7	159.4	158.98	93.36	95.68	102.65	289.28	86.02	154.8	79.61	161.87	114.77	125.26	208.22	209.54	209.21	303.71	93.82
ILMN_1795338	152.49	176.27	159.44	153.69	184.59	188.64	123.8	181.55	246.94	157.67	181.86	172.99	142.01	197.16	124.92	128.64	210.69	139.88	430.35	200.51	133.79	131.72	142.09	204.54	178.36	160.97	160.41	144.41	140.4	135.7	133.84	149.55	143.6	156.31	168.54	167.22	131.8	144.94	163.33	145.33	120.92	188.17	158.43	208.56	123	117.93	100.15	103.23	122.87
ILMN_1795340	117.25	108.08	106.25	107.63	106.97	114.62	117.93	109.68	118.99	115.25	117.7	111.52	95.2	114.87	117.27	102.91	112.04	122.13	106.78	110.19	105.69	107.45	97.81	110.02	111	117.32	99.34	120.62	118.17	93.65	112.77	127.46	115.12	105.77	114.27	106.1	100.5	113.49	98.52	87.71	118.73	105.73	115.97	115.13	107.95	121.1	90.54	103.2	111.7
ILMN_1795341	2850.99	2422.28	2538.82	2288.07	2111.18	1428.9	2200.55	2354.99	1911.62	2087.76	3021.22	2831.8	2509.74	2560.72	2051.28	3769.92	2835.99	3042.78	2148.27	4384.77	2332.62	4697.3	2220.05	1667.11	2506.35	3335.19	2038.2	3006.51	3578.74	3492.9	3078.02	1634.93	2682.38	3221.05	1476.95	3230.18	3174.78	3338.94	3478.88	2604.15	2115.4	2268.52	3269.8	4485.83	3043.74	2807.09	2044.93	1671.36	3111.44
ILMN_1795342	1898.65	211.75	1533.99	890.99	446.4	57.05	430.1	631.26	806.64	-37.18	714.26	1784.72	813.65	1628.5	283.75	176.99	612.12	401.8	650.34	944.47	410.11	509.08	943.7	1789.92	564.82	1884.61	890.37	816.46	788.65	496.25	275.1	299.22	682.33	670.02	295.51	73.34	444.96	773.37	754.15	507.74	891.03	84.7	720.45	1371.92	1768.32	174.44	550.34	549.8	916.94
ILMN_1795344	1010.18	693.81	878.97	763.69	629.62	735.14	375.34	397.27	835.63	597.09	375.65	1131.33	1003.69	611.7	934.38	1193.91	521.07	765.64	1024.03	1488.65	461.23	553.23	874.8	1750.96	790.42	906.13	445.37	571.41	611.55	557.79	701.91	610.78	537.87	664.86	788.83	993.16	608.57	488.18	519.32	640.57	376.53	522.85	600.63	659.31	731.95	626.68	1050.21	1049.26	1136.13
ILMN_1795349	95.11	93.7	87.2	107	100.65	94.07	96.27	93.7	106.41	94.46	108.92	110.52	99.15	100	128.44	96.25	95.71	113.1	114.01	120.44	97.58	113.28	106.54	85.34	100.48	110.33	115.82	97.41	103.07	95.78	91.54	86.43	102.04	85.08	101.99	94.09	103.85	92.22	95.45	105.82	102	96.16	105.4	95.28	97.08	94.69	97.19	95.26	104.35
ILMN_1795356	97.4	100.29	99.26	86.33	101.67	97.1	99.68	116.65	98.79	102.48	112.51	109.82	122.46	113.7	124.19	115.01	95.05	117.37	94.48	111.5	105.28	107.61	131.55	111.51	102.25	115.81	105.64	83.43	96.12	102.11	115.5	115.58	119	111.4	95.87	94.76	101.51	96.65	100.16	94.15	111.5	96.4	113.46	108.61	89.62	111.43	93	109.14	103.33
ILMN_1795359	100.63	112.32	105.43	98.53	114.86	128.84	123.97	105.42	129.64	113.86	110.96	127.88	109.1	111.48	100.87	102.22	117.46	105.78	111.77	111.64	115.87	112.1	131.94	129.51	109.49	122.42	98.07	125.89	103.89	102.31	114.99	105.11	103.07	97.03	110.92	114.96	99.42	112.96	108.6	97.69	113.84	118.3	106.05	113.45	115.06	104.56	120.15	108.3	117.3
ILMN_1795383	813.51	1040.87	530.97	651.12	924.77	1193.95	378	704.54	714.9	632.88	834.02	718.42	565.09	765.1	497.25	715.28	573.34	644.97	736.8	401.81	400.53	547.32	483.49	527.32	398.7	965.54	670.49	774.91	673.35	388.5	590.23	1175.85	526.67	730.61	787.94	564.8	691.99	467.28	950.33	674.72	489.19	780.75	326.02	420.57	672.83	629.67	586.59	557.03	607.03
ILMN_1795388	93.48	83.03	82.35	93.83	80.41	83.66	93.75	81.02	96.04	95.25	98.18	97.13	99.59	79.24	91.29	94.47	79.11	125.13	102.06	95.5	90.39	83.96	89.65	96.95	78.95	100.2	83.85	95.57	82.46	83.61	91.6	73.04	87.7	99.15	86.26	89.29	97.96	76.17	89.21	74.06	84.85	82.38	103.42	81.47	92.74	79.79	78.54	80.72	86.23
ILMN_1795400	537.74	657.26	334.79	542.23	763.67	661.02	484.65	1291.04	583.24	759.37	1112.4	597.8	458.53	772.35	531.19	563.14	775.26	975.56	257.66	489.51	596.96	514.94	708.65	458.05	1031.23	1501.59	859.73	629.35	554.94	756.13	536.46	513.5	517.48	833.92	409.88	827.04	940.98	384.01	816.39	591.29	407.83	499.61	694.27	607.67	567.63	1035.64	399.3	471.58	744.06
ILMN_1795404	109.01	104.52	106.67	120.42	98.68	99.72	101.45	94.2	135.48	97.18	103.99	110.79	78.07	91.8	111.7	121.03	96.17	114.62	107.57	98.53	103.77	82.66	85.51	89.46	103.27	89.61	110.17	114.83	99.46	104.67	93.93	118.49	81.71	139.58	97.01	101.58	100.57	127.73	109.31	122.55	90.17	111.21	126.64	115.75	103.66	85.23	93.83	93.01	118.24
ILMN_1795407	141.17	123.07	148.08	139.48	134.04	124.46	142.87	134.28	135.23	135.33	145.12	133.37	119.6	159.54	126.38	133.09	126.66	146.86	141.44	150.47	132.56	130.59	152.99	128.22	126.2	111.25	163.71	116.14	140.42	129	133.41	153.84	124.02	116.64	151.92	135.12	136.11	147.06	114.23	127.25	127.35	111.72	124.78	158.18	163.23	137.92	111.42	117.13	134.18
ILMN_1795419	297.19	387.84	409.44	571.27	295.93	665.35	336.07	296.52	476.59	415.11	312.38	417.81	337.08	888.4	411.15	421.43	506.96	382.13	522.94	477.15	449.35	390.26	425.01	319.6	527.99	520.93	455.4	581.69	408.17	361.49	557.63	305.22	361.99	558.67	311.75	384.91	527.62	279.94	568.15	532.3	325.98	404.43	243.94	250.18	521.83	537.46	323.62	293.35	400.26
ILMN_1795428	689.7	899.44	1472.88	979.87	1150.13	1799.07	583.78	742.84	1288.78	1135.51	615.31	733.49	987.46	1409.49	858.49	659.12	1311.04	1441.45	950.55	1603.18	626.16	1269.55	1344.24	1177.35	1449.02	424.62	1230.75	1196.77	611.74	805.82	464.7	1086.31	459.11	653.34	1031.99	711.14	730.5	621.58	1250.04	809.69	594.02	1247.52	632.84	693.14	605.99	1087.51	706.12	812.08	863.38
ILMN_1795429	1380.89	1222.62	1476.24	1569.69	1129.71	769.15	3113.64	1716.88	1121.33	1283.3	1355.32	1253.74	1970.14	1424.27	1543.94	856.75	2600.06	1116.86	1136.03	2544.19	3930.41	1623.36	1558.03	1216.9	1190.09	1805.74	1379.92	1415.59	1820.99	1719.69	1007.69	1273.1	1469.22	1362.26	780.74	1231.71	1946.88	987.66	2449.37	1767.05	1972.98	1886.89	1360.21	1635.53	1678.18	1465.03	1972.61	1938.88	1876.18
ILMN_1795431	107.3	92.82	101.77	100.52	90.32	100.62	107.52	103.77	82.17	101.55	99.71	99.66	121.45	97.3	108.65	112.04	107.99	96.1	92.84	108.8	109.29	115.46	109.49	104.58	89.26	103.74	102.06	93.29	105.66	106.98	103.03	93.85	94.27	94.16	103.4	102.53	98.4	104.53	87.37	92.18	98.81	99.17	97.26	105.23	126.08	123.94	89.27	103.31	107.41
ILMN_1795435	290.38	252.21	440.4	181.72	255.21	283.49	202.31	266.72	274.65	256.24	359.68	285.85	256.06	424.71	247.2	249.69	223.4	241.71	345.12	658.62	271.74	338.28	281.23	406.59	426.74	336.11	310.63	199.63	281.52	175.18	116.81	271.48	202.13	278.7	377.82	394.62	159.84	367.49	367.05	205.58	225.93	159.55	223.81	272.08	317.64	264.22	185.89	207.52	510.63
ILMN_1795442	174.8	124.35	243.97	190.58	240.48	313.42	504.54	453.68	142.92	213.86	184.36	133	179.27	114.69	192.51	165.76	178.12	127.76	169.68	160.22	560.5	150.86	95.57	212.43	127.66	135.45	173.63	184.16	168.68	290.65	162.13	382.96	182.82	266.86	145.68	168.16	415.83	179.89	136.3	174.57	345.63	428.01	200.45	201.49	184.92	165.22	166.32	175.81	150.99
ILMN_1795448	117.93	121.9	113.88	104.73	118.41	101.88	108.64	99.73	135.71	100.7	102.26	111.77	115.07	112.2	125.22	114.6	105.92	111.65	133.98	96.66	117.83	106.15	121.79	125.39	121.1	95.05	134.15	113.71	104.17	113.1	114.92	106.96	95.11	106.46	111.06	112.54	107.87	98.72	124.72	110.37	113.28	103.84	127.83	147.61	131.41	103.6	99.91	103.86	109.95
ILMN_1795454	156.16	109.22	102.59	105.07	117.56	111.99	111.17	99.78	122.18	120.09	115.21	133.58	102.74	100.81	114.66	169.45	109.83	115.02	98.45	84.2	115.19	97.56	94.06	87.35	105.19	90.88	108.43	121.42	132.47	112.13	112.72	100.25	120.36	106.52	110.7	135.33	123.81	157.34	85.42	134.55	115.95	106.43	107.88	127.19	103.04	92.88	81.01	102.46	97.41
ILMN_1795463	199.24	152.9	158.49	151.11	277.77	131.09	150.76	168.33	175.33	297.09	145.53	219.24	184.01	215.56	283.74	127.99	233.32	198.32	273.64	183.12	172.88	500.54	150.33	166.81	168.91	178.28	178.97	130.1	178.15	257.43	94.83	141.79	145.96	178.19	154.94	218.25	139.73	170.82	271.07	213.75	160.51	381.27	255.01	248.38	319.14	296.61	228.73	232.08	290.61
ILMN_1795464	143.2	145.68	157.99	151.04	168.77	160.52	198.45	174.14	146.3	169.95	166.23	124.7	165.02	201.17	172.63	138.64	191.65	194.82	158.16	177.07	195.3	175.15	199.05	124.91	171.27	154.25	171.64	147.38	167.42	171.7	152.13	153.64	180.29	150.4	147.2	153.93	144.92	151.49	137.68	150.87	150.36	161.05	148.27	159.33	135.92	170.86	189.5	166.9	173.24
ILMN_1795467	124.3	111.45	112.72	115.21	112.05	111.82	134.97	114.69	116.41	104.43	111.41	123.15	113.65	117.37	109.66	120.69	106.2	116.2	110.6	113.19	129.65	115.42	114.1	105.84	110.67	97.71	122.95	112.72	120.62	96.12	122.72	102.71	104.44	118.38	91.69	124.17	118.4	112.93	128.62	119.56	116.49	113.35	112.52	123.66	108.86	119.38	118.76	119.05	104.48
ILMN_1795474	514.38	469.06	392.3	523.83	772.86	946.25	418.8	685.35	764.61	540.91	791.29	578.67	728.67	639.73	621.52	717.27	527.39	914.09	844.11	301.83	592.92	1004.89	491.66	489.25	493.37	297.71	1370.01	635.79	466.1	848.47	663.12	666.79	842.07	823.11	516.43	729.81	456.38	1147.55	432.1	792.3	438.12	693.84	730.99	591.71	527.28	706.56	474.8	459.47	1101.26
ILMN_1795484	115.68	91.1	101.7	104.68	27893.5	494.43	118.1	168.38	123.57	4334.4	126.72	95.14	150.35	104.84	367.78	84.88	89.42	573.47	386.11	127.63	97.18	277.35	105.74	84.28	73.41	84.24	4157.78	56.93	64.2	63.32	77.44	74.25	91.99	652.12	89.7	164.91	53.38	60.73	652.37	80.26	1474.41	16240.1	30.97	35.45	21.17	196.63	29.96	44.97	13019.9
ILMN_1795495	507.13	1109.06	827.88	955.55	1389.73	718.57	692.31	789.7	917.24	555.81	705.48	527.5	897.21	1137.21	953.42	1225.34	1264.18	1416.8	859.76	1306.46	729.44	955.41	1585.5	1092.49	1146.06	910.63	679.19	833.13	625.51	731.78	511.71	785.41	925.64	885.53	747.59	1148.53	2813.93	740.32	590.81	589.76	596.4	657.43	677.75	938.42	737.68	823.18	827.86	806.1	772.54
ILMN_1795499	102.69	97.22	99.33	102.99	92.15	109.82	100.83	120.54	94.08	97.39	112.35	101.79	118.24	122.38	98.25	116.47	124.73	98.57	107.38	125.49	104.5	130.18	102.23	102.76	92.31	100.81	77.8	105.45	108.77	107.98	105.54	112.71	101.17	96.22	94.63	92.85	110.23	106.69	94.79	102.4	105.8	94.91	96.96	100.84	92.34	107.73	83.21	94.15	112.83
ILMN_1795503	106.72	105.25	131.01	149.86	110.36	103.59	114.29	138.86	106.63	98.23	138.92	110.25	125.91	103.25	96.76	126.82	101.95	119.76	111.65	86.37	111.99	113.47	96.67	138.87	124.44	125.35	99.48	184.69	103.87	126.8	113.1	121.56	123.1	92.79	112.16	94.74	116.67	90.01	100.79	135.76	115.76	103.97	134.42	147.59	108.77	87.59	116.71	121.49	100.96
ILMN_1795507	473.1	634.03	476.5	361.5	395.2	235.52	170.94	850.75	394.25	412.5	1086.29	605.8	825.31	310.79	344.6	544.87	495.09	485.23	698.75	411	234.67	428.36	1606.8	546.84	362.12	593.04	306.71	675.82	359.57	342.26	202.73	609.86	478.01	321.43	815.58	234.85	109.83	261.99	203.85	144.65	254.37	585.44	487.21	491.39	640.56	629.59	899.69	1102.27	541.26
ILMN_1795511	120.2	122.92	118.92	109.78	118.49	123.12	115.78	114.63	122.28	105.09	90.38	115.48	115.92	108.86	108.25	115.75	100.89	133.44	139.46	130.34	117.68	113.85	111.65	119.9	102	100.72	111.1	99.38	94.47	105.16	114.25	128.16	111.29	112.77	99.77	107.87	113.05	119.99	115	117.72	115.25	104.02	104.08	103.47	105.63	109.12	113.24	113.15	134.42
ILMN_1795514	133.03	109.53	130.27	127.53	146.86	108.57	109.18	132.97	116.49	106.04	121.27	119.98	145.04	135.86	253.42	136.42	130.49	230.91	110.07	80.74	108.82	117.67	132.76	99.96	102.67	129.71	132.63	140.18	124.66	108.61	166.93	234.25	130.69	124.79	122.66	109.37	122.07	102.79	98.31	138.19	115.26	212.3	104.54	112.16	148.31	114.06	104.55	100.41	221.62
ILMN_1795520	128.76	127.02	124.91	117.41	114.15	117.85	112.26	151.6	114.87	139.08	128	115.65	133.34	146.46	123.4	120.3	118.14	126.94	122.24	111.21	125.67	117.08	113.92	140.19	107.77	137.21	102.14	109.06	98.87	135.74	127.33	136.82	113.82	131.51	118.84	117.52	121.49	120.08	124.41	116.12	126.64	110.17	131.95	113.04	125.05	121.2	136.27	114.53	108.54
ILMN_1795524	230.92	206.63	181.06	195.56	233.11	233.75	184.12	164.87	209.78	170.7	195.52	178.75	159.81	162.63	159.4	230.65	153.13	145.43	192.63	122.51	169.67	157.64	158.52	175.84	171.12	195.3	230.37	216.49	182.36	179.39	187.73	171.2	165.85	182.87	169.6	175.07	165.82	185.58	174.68	198.2	203.57	198.41	219.69	154.52	146.75	151.87	192.12	149.69	163.44
ILMN_1795531	136.02	132.04	118.84	142.87	122.97	130.01	113.55	138.96	120.9	120.32	125.5	136.45	127.99	120.36	112.98	133.14	123.93	130.95	123.61	129.27	130.79	120.83	144.39	122.75	132.38	131.32	154.8	125.75	127.96	121.55	125.85	123.06	112.45	121.67	125.83	111.83	120.91	115.33	133.38	120.38	122.63	119.58	127.65	128.52	135.52	125.04	153.22	134.83	116.4
ILMN_1795552	102.73	93.18	98.97	107.79	86.37	116.11	112.51	104.47	105.5	110.14	113.66	109.02	94.9	117.86	94.07	99.97	108.49	111.75	100.72	113.23	108.58	100.53	109.66	98.57	97.62	107.14	116.1	95.54	96.7	102.7	93.34	108.76	104.24	100.73	86.91	93.57	93.74	96.11	108.92	100.37	94.13	92.51	102.02	112.33	100.61	99.57	102.8	102.16	95.17
ILMN_1795557	113.52	113.92	116.61	125.5	109.88	136.13	115.31	101.18	96.96	95.1	101.15	108.66	126.64	125.96	110.93	114.22	127.93	133.11	124.66	128.82	124.75	99.59	107.06	127.38	132.58	107.75	113.44	130.5	94.48	97.93	109.25	127.3	106.99	117.67	115.78	98.48	100.43	129.5	113.85	98.92	98.78	132.69	111.65	113.13	128.06	125.94	103.39	110.4	118.36
ILMN_1795561	392.61	164.58	198.86	249.92	280.18	121.7	175.63	105.17	261.64	102.02	114.82	402.97	154.83	279.92	280.48	84.17	220.04	100.85	354.99	158.18	227.66	405.18	119.16	221.68	193.32	253	195.04	171.23	191.18	124.64	118.99	508.46	200.72	251.63	248.97	288.31	127.88	188.51	492.07	137.51	144	293.67	107.83	114.98	380.85	166.29	185.46	181.11	174.88
ILMN_1795563	102.83	121.89	98.4	116.25	116.25	111.29	112.04	98.67	113.77	120.91	122.11	117.04	109.97	92.92	106.33	111.03	110.57	119.54	121.09	105.95	97.17	102.27	98.8	95.08	106.47	111.11	88.19	104.28	105.78	101.09	107.31	113.41	101.3	94.52	111.66	113.57	116.33	108.28	107.72	110	110.29	100.06	116.37	133.79	102.73	100.49	97.03	87.25	108.99
ILMN_1795564	128.3	147.1	118.43	138.7	137.59	147.58	142.6	140.75	147.08	155.77	155.45	125.41	135.58	120.84	133.19	141.85	155.09	161.87	136.79	178.12	150.33	126.19	123.39	145.08	137.88	149.29	174.03	137.09	133.83	142.69	149.03	143.8	138	135.27	128.32	130.57	156.33	139.33	129.44	139.02	139.47	135.09	169.81	137.06	147.28	133.81	126.35	131.68	144.04
ILMN_1795567	119.49	104.14	121.37	110.3	118.44	109.83	88.88	96.04	106.11	104.7	112.34	107.44	108	107.1	114.64	112.45	115.38	103.46	97.4	102.8	127.01	94.26	102.07	92.83	101.97	105.25	96.3	96.43	118.44	103.61	90.44	125.28	95.66	104.66	105.11	96.67	111.74	137.35	103.98	107.61	90.81	91.38	93.92	100.85	113.77	94.5	100.08	96.43	107.14
ILMN_1795574	104.39	89.09	119.75	110.82	116.83	116.33	111.81	112.15	110.69	99.86	122.24	112.35	114.24	104.64	105.27	99	118.44	98.61	96.86	124.61	115.41	108.2	106.21	106.82	108.52	120.11	112.04	110.25	109.76	105.53	99.42	109.49	114.29	102.26	100.48	101.88	102.59	104.38	110.81	98.59	100.6	109.83	114.16	118.26	104.92	99.06	102.14	126.34	120.38
ILMN_1795582	212.75	263.37	359.9	246.86	192.49	343.09	206.85	266.52	232.83	213.67	242.54	203.6	289.25	313.57	248.99	259.47	326.65	372.1	234.8	785.37	213.51	226.3	524.69	268.13	250.89	307.07	296.42	228.92	228.51	203.01	307.44	157.85	233.82	210.18	163.71	222.08	358.77	250.97	172.53	185.48	216.96	202.4	160.17	177.58	150.86	191	136.12	174.16	352.38
ILMN_1795609	123.4	102.36	110.88	105.78	118.53	108.21	105.33	104.83	90.4	111.47	98.53	101.41	110.16	110.04	101.07	128.97	110.12	116.69	90.68	112.14	105.67	107.28	96.02	113.31	108.59	137.39	111.54	107.16	111.13	101.79	100.73	99.51	116.35	101.37	96.95	96.19	101.67	100.1	98.93	109.75	113.1	84.2	107.05	94.83	95.19	108.07	113.06	95.13	96.36
ILMN_1795639	2295.77	2136.74	1934.74	2922.08	2815.98	2291.66	1641.72	2510.76	1381.38	1735.19	2662.89	2398.82	4516.01	1681.07	1555.49	1302.71	4219.07	4708.1	3984.1	2332.99	1528.54	3030.69	5452.44	3274.37	1622.37	1732.16	2402.66	3822.42	1749.06	3989.42	3031.87	1425.81	2645.46	1677.11	2284.81	1162.13	2131.23	1375.46	5131.42	3973.29	1286.9	2586.93	2184.63	2184.42	1432.3	2561.99	4710.87	4788.16	2616.26
ILMN_1795662	100.89	125.48	140.8	122.09	91.47	106.87	108.52	93.8	103.8	105.83	110.84	94	111.68	100.76	146.32	90.61	81.13	98.7	109.82	122.36	94.52	86.89	94.27	116.64	90.47	112.2	99.41	103.22	95.34	131.93	98.73	110.44	110.97	104.08	117.03	96.13	116.29	138.87	100.01	97.46	84.37	92.48	109.3	95.88	112.25	88.34	135.98	101.57	95.78
ILMN_1795666	174.31	162.45	180.86	191.6	142.85	181.85	144.72	178.58	143.47	158.53	169.22	192.17	143.59	124.37	165.07	188.39	139.99	172.14	122.29	107.31	145	126.85	115.95	177.72	164.71	150.48	124.13	164.46	122.14	149.88	201.52	133.86	174.29	178.44	208.27	171.49	161.36	134.73	127.29	157.75	142.56	138.13	134.78	162.3	122.28	116.44	124.96	141.59	158.31
ILMN_1795672	130.27	107.1	116.87	113.54	118.68	127.18	123.7	119.69	111.16	111.41	137.52	119.25	110.33	106.97	116.41	114.78	116.07	117.94	123.02	117.5	123.51	112.4	102.2	124.9	109.34	113.8	120.23	136.99	120.38	110.04	126.02	107.95	113.36	112.32	94.04	113.71	106.66	122.82	105.47	120.47	106.46	101.45	112.44	94.55	109.1	125.69	108.83	134.35	122.03
ILMN_1795673	117.99	110.7	134.49	111.96	109.39	104.19	118.58	110.16	109.97	96.99	114.94	101.28	108.14	96.26	111.18	105.7	109.46	106.82	112.42	129.98	114.45	125.8	109.38	127.89	108.82	115.14	134.04	102.51	120.36	108.94	110.97	99.16	106.62	98.33	103.31	97.48	104.1	106.34	103.59	99.02	126.76	91.95	100.53	112.54	108.81	99.53	128.73	104.71	97.39
ILMN_1795678	1383.26	729.47	568.04	655.56	1121.61	970.34	738.61	963.78	1318.2	1099.68	930.41	1264.24	733.39	1447.97	981.73	841.44	1447.2	717.1	754.29	529.3	839.45	1240.65	613.49	965.72	1066.17	958.04	1432.02	698.4	1020.29	1135.72	770.12	727.85	939.04	869.52	910.93	935.52	604.18	929.53	1419.95	905.63	1699.94	553.78	737.13	875.6	1335.22	779.71	744.28	583.11	1374.34
ILMN_1795679	120.13	128.16	114.46	118.33	119.1	115.07	236.17	152.78	132.65	125.59	111.94	121.15	183.53	123.96	119.6	129.43	174.06	122.54	95.91	101	158.98	117.98	139.99	160.27	126.16	129.86	125.2	279.18	126.12	113.72	143.63	131.77	398.32	130.92	128.52	135.58	128.83	105.93	188.37	167.78	194.62	139.8	177.64	143.1	141.28	136.95	208.4	302.5	150.9
ILMN_1795681	89.92	94.85	112.56	94.41	99.73	115.26	84.9	100.08	112.11	91.44	101.17	110.8	95.62	102.54	94.54	108.79	94.8	109.26	97.78	99.5	95.36	104.3	99.77	94.45	103.92	98.52	111.42	115.83	92.92	99.68	102.81	97.46	82.44	102.76	104.47	104.17	89.03	96.93	100.72	96.06	99.72	89.98	111.56	95.31	97.2	90.58	101.08	90.15	89.9
ILMN_1795697	710.61	442.13	480.82	400.13	402.5	509.46	586.32	1139.78	477.68	440.75	702.16	889.77	566.27	679.3	528.62	578.81	856.08	1067.83	470.29	1296.57	1281.45	498.7	1750.53	445	455.52	514.49	918.24	398.85	338.54	415.28	404.89	361.92	408.57	379.59	402.79	406.62	615.05	414.04	488.21	399.29	432.12	465.7	403.19	612.03	569.85	632.13	230.06	333.25	752.45
ILMN_1795701	107.7	110.9	97.8	102.68	102.51	95.03	100.07	111.18	113.74	95.28	109.37	101.4	93.6	110.54	104.58	109.63	106.64	104.9	97.28	111.44	117.39	103.14	152.09	110.71	108.62	101.24	106.5	100	127.15	106.77	109.61	97.91	98.03	103.84	98.71	105.65	103.9	99.12	102.07	83.62	109.68	94.03	116.13	106	95.5	109.83	91.5	95.57	106.68
ILMN_1795702	105.32	108.22	121.78	106.24	106.19	114.2	113.03	116.72	108.4	110.45	100.63	111.27	118.26	114.7	99.88	105.83	120.69	112.88	125.67	121.98	119.34	108.66	115.93	112.78	113.33	123.28	109.51	115.71	122.02	115.04	109.12	114.28	120.93	102.59	102.4	107.05	100.27	105.22	107.08	94.77	109.88	107.9	97.68	103.93	109.54	113.15	111.9	122.95	90.86
ILMN_1795703	168.47	188.68	159.67	151.47	168.12	234.09	136.16	158.38	183.17	127.1	160.77	173.8	141.9	123.61	157.24	125.79	111.27	149.2	148.94	96.87	128.27	120.14	122.36	219.33	173.84	137	145.33	202.41	135.87	144.61	123.51	250.44	139.79	125.69	125.64	127.91	143.62	197.77	164.15	152.43	155.8	138.92	170.54	192.74	127.84	138.39	187.03	140.06	128.27
ILMN_1795704	379.77	332.71	232.02	202.3	237.51	148.29	113.52	174.46	364.3	260.63	168.91	343.83	133.59	312.85	319.9	172.74	194.78	156.26	269.82	220.07	88.49	182.52	131.2	212.22	202.01	176.4	132.9	199.1	156.63	172.67	203.15	361.6	215.21	260.17	265.62	257.69	157.51	383.15	173.5	208.41	200.8	230.32	201.8	201.06	162.55	220.77	136.49	135.46	521.03
ILMN_1795706	109.77	113.92	91.54	125.73	117.91	99.7	120.03	120.9	133.49	126.21	105.33	117.09	112.52	127.94	95.98	104.71	99.32	108.53	129.44	113.19	115.37	114.17	114.05	112.09	118.06	105.42	102.45	109.26	112.58	114.33	102.83	100.42	101.2	120.15	118.45	120.88	111.95	123.99	101.76	97.38	89.56	103.97	107.98	93.44	102.9	106.1	103.67	84.02	109.46
ILMN_1795711	119.55	123.15	92.31	114.15	114.27	130.86	110.9	120.37	108.67	110.51	137.63	117.44	114.31	113.62	113.37	116.83	117.66	118.19	125.41	114.75	109.97	124.25	150.33	112.61	116.32	105.57	101.05	100.12	104.1	108.87	103.75	115.38	101.41	109.38	95.63	103.43	117.76	116.17	115.86	108.75	105.17	93.73	107.5	116.63	115.45	105.4	122.51	118.73	105.03
ILMN_1795715	263.91	562.35	567.15	336.12	127.32	386.74	263.61	479.25	356.48	518.32	521.69	307.2	427.74	231.11	300.56	1286.42	194.76	854.49	447.05	414.31	255.95	790.27	244.82	330.91	579.91	447.98	145.67	922.84	245.56	848.02	697.4	190.31	869.79	322.4	327	322.04	582.11	799.02	261.52	752.35	591.18	150.25	1023.58	862.84	263.19	302.49	523.13	488	313.35
ILMN_1795718	112.59	111.01	112.76	128.51	111.22	118.16	122.32	115.16	124.8	128	111.53	125.11	128.27	133.1	111.05	103.18	130.46	122.99	108.85	108.96	122.5	112.33	103.11	131.28	110.83	123.34	131.96	117.03	113.57	107.45	117.38	100.69	103.39	119.55	116.33	106.09	112.28	108.21	116.66	105.13	121.34	110.84	107.72	124.9	133.14	105.53	101.35	111.25	125.24
ILMN_1795719	919.73	327.79	389.54	413.55	323.35	409.22	400.87	336.89	416.25	315.73	379.72	614.78	271.23	388.36	323.08	387.58	283.89	251.44	286.34	201.42	405.77	321.01	227.13	338.46	478.47	449.56	457.21	348.68	248.76	429.65	264.99	350.13	232.61	321.35	277.45	490.33	706.37	496.2	479.49	436.21	329.25	515.43	333.32	286.23	376.83	217.22	283.5	257.39	344.39
ILMN_1795720	122.23	108.02	102.78	130.87	91.67	133.66	124.85	130.58	114.41	117.88	134.67	138.58	133.25	136.82	146.58	127.52	116.85	118.14	135.91	99.93	113.6	133.8	137.38	109.5	126.02	106.3	107.87	101.43	104.34	128.96	104.9	140.72	118.08	112.9	126.98	123.59	121.44	123.2	137.89	123.68	110.83	157.43	140.76	117.97	115.18	116.6	121.66	142.07	116.7
ILMN_1795728	110.72	118.36	114.1	112.24	110.45	109.28	102.54	132.01	118.32	117.63	115.75	116.44	119.26	116.37	119.66	114.37	123.41	117.12	118.55	118.84	133.79	118.74	98.02	98.3	114.38	119.76	111.49	108.2	107.51	108.08	105.7	113.71	118.16	106.24	101.8	106.3	106.83	119.87	110.44	111.26	99.81	117.12	124.19	137.9	109.01	93.82	101.74	122.41	124.05
ILMN_1795739	95.28	101.86	112.83	114.5	94.6	99.09	92.58	99.32	108.28	110.55	110.81	104.35	93.88	93.19	97.62	75.52	85.44	99.53	102.09	90.28	105.47	101.41	95.21	99.4	88.75	94.74	93.88	96.73	92.05	100.42	101.69	98.32	96.26	91.38	97.98	97.98	93.11	133.04	99.09	99.55	102.7	101.87	103.02	92.19	96.11	83.01	84.64	90.47	104.16
ILMN_1795744	106.47	110.48	108.3	95.57	106.81	96.65	102.4	97.5	102.68	104.85	117.72	100.62	92.55	111.76	95.66	112.87	119.19	109.06	104.94	114.13	95	105.67	109.04	96.9	92.64	106.96	95.74	103.1	108.87	90.15	111.8	98.85	95.03	105.12	95.96	103.81	107.64	99	91.89	84.64	106.91	113.72	100.58	102.84	99.72	101.9	92.89	103.08	105.51
ILMN_1795754	122.5	143.07	132.75	132.46	121.58	125.52	141.33	169.44	136.36	115.46	168.12	128.84	146.48	130.32	153.04	199.21	171.18	137.6	125.89	125.33	153.47	170.97	105.49	118.18	110.5	118.1	144.25	112.38	155.88	140.37	178.77	115.78	158	186.08	140.88	122.08	151.29	119.64	97.89	137.81	323.52	124.99	160.69	193.34	102.16	147.67	160.74	207.68	111.14
ILMN_1795756	132.54	135.05	131.28	111.63	133.31	129.14	114.81	137.19	142.86	128.94	127.03	126.01	134.86	114.48	127.58	125.79	123.67	133.45	131.81	140.06	99.2	134.53	132.36	135.71	123.49	128.69	119.71	121.69	129.05	111.68	126.57	130.69	117.05	123.47	136.54	119.85	130.34	118.35	136.04	125.64	130.41	109.24	125.73	139.78	132.85	115.39	109.59	128.39	129.13
ILMN_1795762	23.31	644.78	127.4	566.58	351.45	736.94	1075.58	348.13	96.43	142.34	176.86	40.78	270.55	1307.6	354.43	214.68	252.29	958.55	181.61	153.49	1008.56	279.4	429.34	184.11	156.05	330.72	608.08	434.73	2421.24	572.27	278.06	285.53	539.34	1202.18	556.38	552.03	620.5	222.91	174.43	518.55	583.95	522.96	331.22	579.32	279.11	669.54	730.33	643.08	442.73
ILMN_1795767	126.51	97.06	112.87	91.8	108.33	104.04	110.34	123.77	108.26	131.44	113.18	133.15	121.73	118.94	86.75	117.59	119.55	121.79	112.26	133.13	108.43	132.63	115.86	121.75	116.13	80.46	99.39	110.97	117.39	124.73	131.96	123.44	116.05	117.04	112.31	124.49	106.95	122.74	105.9	131.72	102.55	89.78	117.08	131.98	102.3	104.39	128.6	102.67	104.23
ILMN_1795778	774.91	646.14	324.76	627.85	2015.09	539.7	1285.1	531.26	292.74	702.99	477.33	734.3	361.02	368.68	1360.07	652.51	347.54	727.97	487.36	185.04	1120.08	313.57	267.9	279.46	806.49	693.04	1031.3	555.52	388.6	304.63	857	404.01	559.9	1474.99	562.11	563.8	312.75	478.81	1433.28	1518.57	786.23	266.39	233.62	198.46	685.6	744.37	396.6	377.64	646.05
ILMN_1795779	114.11	127.55	102.37	119.2	125.23	166.02	101.88	108.43	133.88	121.15	127.63	88.4	120.48	114.26	153.63	124.08	92.05	116.37	102.05	90.34	88.94	116.91	110.48	121.22	118.03	120.7	91.95	104	101.82	114.08	100.04	139.64	113.27	152.77	132.48	118.51	115.24	123.3	94.94	139.06	136.82	129.63	122.34	109.02	113.15	121.39	113.96	118.12	99.13
ILMN_1795788	97.83	103.68	89.01	88.03	89.44	83.59	86.24	98.6	94.18	91.61	88.6	100.88	91.4	93.61	108.63	91.4	85.71	95.58	84.13	92.31	87.79	94.59	79.33	91.55	82.69	105.02	90.44	84.96	93.46	98.48	92.55	88.29	93.91	100.82	84.68	87.59	96.77	95.16	83.18	91.72	89.54	90.22	87.65	89.77	74.98	88.99	86.36	90.01	107.09
ILMN_1795811	128.33	120.75	124.64	102.66	115.23	111.11	120.36	120.24	119.09	115.56	114.91	105.33	111.45	116.64	118.17	125.07	92.23	129.48	117.79	111.68	109.98	114.29	105.63	113.05	109.08	128.11	95.29	113.77	120.24	114.55	112.41	114.57	113.32	122.48	118.34	106.47	108.48	102.01	105.5	107.91	102.7	109.68	110.66	117.89	100.28	103.02	107.79	92.79	117.01
ILMN_1795822	1157.07	930.23	654.74	475.36	646.05	672.53	492.89	800.04	964.85	1124.77	717.53	1341.37	777.11	743.97	716.56	1001.86	953.26	806.13	700.15	1001.55	529.77	931.92	1175.52	658.99	745.52	1096.5	740.03	606.32	726.75	875.64	389.49	955.32	698.09	576.71	439.24	616.78	773.88	786.92	622.02	561.2	518.12	426.4	882.46	588.26	600.6	764.38	700.03	1166.57	728.28
ILMN_1795826	411.01	770.8	847.98	1323.15	768.73	861.54	763.85	653.73	670.68	679.22	617.87	380.35	638.8	541.99	814.28	1035.89	565.5	539.81	548.99	175.82	807.18	355.29	426.14	880.16	1109.13	728.3	632.66	1173.44	500.7	569.22	342.81	998.82	436.28	612.89	496.44	496.76	717.29	377.82	763.99	917.39	473.06	848.09	493.24	543.22	503	656.76	904.78	916.53	470.96
ILMN_1795835	200.03	207.04	333.5	204.03	203.83	310.74	231.91	248.33	456.18	236.31	239.46	191.17	345.89	207.88	233.37	345.28	285.45	421.09	256.22	514.23	304.83	232	592.99	200.44	196.13	222.83	271.9	229.45	191.36	207.66	184.7	310.32	207.55	181.99	215.39	211.25	535.97	197.88	421.02	179.25	183.22	219.62	316.9	386.11	139.67	217.28	192.35	305.92	245.77
ILMN_1795836	672.59	502.49	572.71	894.95	654.31	403.64	421.66	675.37	645.84	621.22	849.99	612.32	438.67	405.4	489.69	236.93	293.54	478.59	1251.5	298.32	252.94	178.41	313.88	789.31	548.51	461.5	331.62	929.45	534.96	499.36	525.6	696.98	595.91	642.62	505.35	647.01	530.3	542.37	170.64	653.04	307.19	306.69	476.71	571.01	747.8	525.17	373.1	733.24	490.85
ILMN_1795838	259.72	445.06	263.25	523.43	184.15	256.01	221.45	378.34	374.9	395.47	411.39	302.86	393.1	156.89	195.94	739.24	205.55	298.88	128.82	224.75	193.99	359.83	440.87	366.9	292.9	424.2	151.04	372.91	302.02	675.52	831.55	565.04	408.75	269.98	232.04	206.89	296.42	192.23	331.1	379.61	424.83	302.86	692.45	715.65	323.84	187.9	424.19	497.86	618.63
ILMN_1795839	1995.14	2310.22	629.1	1518.57	1969.2	841.1	547.03	456.6	2258.08	1191.39	462.34	1820.59	897.51	3897.11	1040.86	1698.51	1660.37	1110.44	1375.4	626.28	649.83	1739.83	407.78	647.27	2966.5	1957.1	2798.97	1325.74	2012.98	411.43	1974.92	1150.11	2021.74	672.24	1310.07	279.59	1646.15	542.62	1604.54	1046.4	1445.88	383.17	851.99	756.41	2508.28	913.03	262.46	1093.54	1974.98
ILMN_1795842	106.85	107.26	109.18	120.86	119.89	143.82	127.15	114.36	112.21	118.48	100.61	112.68	115.02	112.51	106.59	123.78	119.89	102.3	110.81	124.25	123.5	115.12	111.2	100.79	119.39	122.74	120	121.91	123.28	110.83	94.09	119.7	116.09	126.59	105.06	111.91	116.25	94.55	102.11	115.84	146.11	103.93	108.56	112.05	101.81	115.41	91.26	103.81	145.11
ILMN_1795843	95.3	101.94	88.77	98.55	94.71	105.06	93.67	91.94	101.04	94.18	117.22	94.71	110.15	88.73	84.84	87.47	92.27	103.5	101.06	103.35	103.75	103.26	98.14	88.78	88.75	94.99	85.7	95.08	102.76	93.7	112.49	90.28	95.85	88.09	84.22	90.03	81.97	98.78	92.13	103.64	88.97	99.7	91.23	84.73	90.8	96.52	95.09	99.58	87.48
ILMN_1795845	101.25	116.23	107.28	106.69	110.81	107.86	100.91	105.44	111.9	107.4	103.52	94.58	122.84	104.74	117.6	122.13	92.71	108.66	110.21	102.21	115	112.89	142.75	111.03	87.4	104.32	105.35	107.81	92.2	116.37	105.96	116.91	99.4	114.55	101.5	99.03	112.11	112.2	120.74	106.1	120.46	106.9	97.28	101.94	95.89	114.47	111.27	101.21	120.79
ILMN_1795846	103.86	106.7	118.77	100.4	116.48	106.19	115.95	107.89	125.78	115	99.91	108.44	97.04	125.67	120.92	113.31	111.61	93.56	114.67	119.78	111.5	104.52	97.04	100.42	104.26	106.3	106.74	95.01	106.68	110.05	108.65	113.49	111.94	114.67	105.74	104.46	107.76	110.96	98.63	109.32	95.59	96.01	96.14	99.64	119.92	115.07	100.61	102.72	114.05
ILMN_1795852	182.91	132.63	136.44	138.47	141.38	142.86	115.62	754.01	137.95	144.2	841.41	173.69	125.45	128.9	133.24	136.43	133.51	201.43	121.03	131.73	128.74	119.07	120.37	105.62	344.87	522.2	114.82	97.27	103.11	194.26	105.57	99.63	131.63	126.33	118.16	69.96	234.43	272.05	138.64	137.36	109.53	112.14	349.79	168.08	134.81	111.55	112.58	104.59	131
ILMN_1795856	345.62	230.88	494.01	268.42	348.95	276.48	307	401.33	459.65	311.34	289.59	419.28	330.2	431.94	405.76	588.08	404.16	362.57	382.06	498	231.17	470.83	349.29	401.06	269.68	474.85	360.13	254.28	373.01	381.86	323.02	252.35	355.88	322.64	367.41	292.29	293.49	555.61	287.93	196.16	439.43	349.63	456.16	462.13	236.34	268.65	332.13	250.31	464.9
ILMN_1795865	285	925.52	1030.82	697.27	760.18	708.15	524.94	568.17	1914.49	1295.25	422.43	396.4	1161.41	1388.32	708.13	709.38	1914.05	401.18	2683.52	2397.83	562.43	1298.38	1142.25	1234.23	607.11	2154.02	514.78	279.06	1341.93	622.05	841.38	720.61	654.1	612.7	781.43	2551.43	736.99	1753	695.19	549.33	422.61	1650.98	656.79	631.78	620.93	781.96	911.78	844.56	3771.02
ILMN_1795872	1221.42	1011.2	210.26	596.49	152.8	361.49	35.66	74.99	757.84	250.06	111.64	433.29	154.23	970.28	477.12	96.84	156.74	25.58	565.35	43.75	38.15	57.62	79.24	247.28	1003.63	181.49	126.29	625.69	277.22	353	153.04	237.2	386.1	723.34	1533.93	156.5	542.95	131.71	114.31	773.89	225.01	285.15	114.95	70.27	110.59	531.54	235.47	281.89	55.85
ILMN_1795876	1885.61	3446.68	1826.64	2005.28	2782.99	4956.38	1953.57	3580.69	2563.17	2484.17	3786.63	1788.79	2403.5	1742.82	1530.77	2067.65	2252.94	3562.25	1787.58	2280.38	2056.03	1989.94	2443.93	1853.17	4179.52	3752.76	2789.05	2185.36	2340.89	3529.14	3084.01	2906.01	1595.63	2721.08	1887.83	4389.49	3381.58	990.97	2884.06	2497.05	1311.54	2135.13	2345.48	2381.38	1596.96	2320.48	1628.08	1860.09	1963.58
ILMN_1795881	104.51	107.67	84.88	114.03	108.35	122.58	102.86	91.14	111.4	92.44	100.53	108.49	106.79	100.1	105.66	108.94	97.76	106.15	108.92	99.05	106.54	126.71	111.15	98.21	100.54	103.67	100.51	108.09	106.37	96.68	111.32	109.45	115.89	97.75	113.41	115.16	108.06	113.18	84.4	91.89	81.2	103.06	111.74	96.49	98.32	116.51	96.5	102.14	110.95
ILMN_1795893	366.03	580.42	537.1	644.88	401.56	888.67	422.89	374.47	420.32	537.45	431.78	388.62	447.38	423.07	486.44	573.63	353.57	488.08	548.48	346.47	374.49	521.3	267.64	541.9	506.92	507.39	252.54	640.75	334.95	464.57	562.31	555.21	507.72	692.81	570.17	493.49	438.19	393.02	317.8	667.7	582.67	412.63	555.03	626.73	537.98	415.64	416.36	454.42	362.55
ILMN_1795897	127.72	135.76	137.51	147.06	134.23	132.66	156.33	151.85	143.63	145.13	135.12	141.95	142.05	135.19	138.71	134.54	120.61	138.3	148.74	148.87	131.99	129.74	149.03	153.23	132.17	141.11	156.61	146.04	129.64	143	131.82	130.36	134.98	127.76	127.81	134.75	128.68	135.86	128.5	136.17	130.72	143.04	138.59	135.04	144.56	144.74	157.27	151.54	143.27
ILMN_1795905	187.06	190.43	138.85	200.49	194.35	178.98	239.27	178.45	240.39	211.8	228.25	242.43	217.3	217.1	246.08	186.61	274.89	170.55	191.19	259.38	273.46	229.62	177.92	181.54	193.95	172.77	184.38	216.28	198.69	180.29	200.98	207.42	198.81	176.01	174.89	188.6	207.26	188.42	202.3	192.68	217.75	205.25	179.29	175.88	189.96	191.46	204.15	202.74	221.83
ILMN_1795906	1453.8	3923.17	1755.48	2319.77	2028.75	2834.04	705.26	3588.74	2316.98	2883.45	3853.76	1041.62	1761.99	1273.91	1754.9	648.55	853.2	1972.32	2290.43	379.37	633.02	856.06	2047.9	3234.84	1792.9	1382.84	1267.38	4329.67	969.83	1037.38	3520.38	1541.32	2444.8	1823.67	3506.59	838.15	1963.5	1148.19	799.6	1181.65	2995.1	2067.04	1651.22	1988.04	1050.92	1977.4	2314.57	2575.81	997.58
ILMN_1795910	121.23	111.65	106.83	119.15	120.19	119.94	103.75	131.97	121.85	118.79	136.49	136.78	129.21	112.83	120.08	116.72	130.82	102.74	125.06	138.87	104.5	121.56	106.3	116.25	110.9	107.32	109.83	122.36	131.51	112.19	113.49	107.49	123.43	130.28	129.73	108.78	123.09	121.59	111.62	136.09	101.91	126.63	109.56	137.15	116.18	128.49	101.4	127.26	105.76
ILMN_1795911	1734.3	971.91	769.85	1030.6	1877.8	753.42	685.59	1121.79	741.7	694.02	1233.94	1511.57	704.22	696	1559.82	1556.43	684.3	910.5	876.63	595.52	852.57	935.26	623.21	1254.73	829.69	704.95	533.1	1161.46	519.64	736.39	1380.62	966.43	1492.54	1307.32	1917.95	1242.12	1147.79	991.57	886.19	1204.82	873.71	565.75	753.91	1107.71	1683.34	1143.22	573.59	597.58	850.93
ILMN_1795918	253.07	291.04	423.16	623.57	387.9	290.97	372.52	265.09	531.88	313.77	202.53	343.66	300.26	560.27	315.37	294.18	550.07	252.53	364.47	711.05	289.25	412.91	384.01	326.4	370.1	587.54	328.61	354.22	358.6	185.97	372.81	426.96	277.25	349.79	313.13	412.84	463.44	325.83	392.6	358.34	259.44	447.8	244.88	283.5	288.85	528	269.03	312.91	256.41
ILMN_1795920	108.9	115.83	118.93	106.15	127.74	123	90.6	102.99	106.38	112.97	124.8	119.76	105.85	122.72	100.63	96.65	111.02	111.32	109.93	103.93	104.23	112.95	112.39	96.99	115.43	94.69	124.15	96.27	109.65	92.55	111.28	99.63	91.85	104.62	117.88	101.05	104.1	109.22	111.83	107.78	96.53	85.53	107.49	117.46	111.06	100.25	99.63	98.14	99.03
ILMN_1795922	593.89	474.32	446.94	523.39	540.74	466.78	384.23	445.69	618.67	437.43	475.84	618.71	453.97	303.33	456.78	650.7	420.17	691.34	456.39	676.69	434.44	354.01	453.73	416.3	390.22	397.32	360.5	551.74	545.55	656.88	564.5	381.93	342.87	529.14	715.07	882.86	389.2	551.53	487.93	331.96	347.82	537.94	613.02	821.09	490.49	525.27	452.53	346	601.07
ILMN_1795927	196.43	180.05	192.14	201.99	139.39	236.27	205.61	167.94	265.73	218.81	195.03	189.95	184.27	174.68	207.19	311.1	199.64	169.97	153.49	234.66	226.84	317.39	157.19	163.17	183.49	256.74	181.96	166.79	199.89	148.13	141.09	193.69	157.26	141.26	185.81	162.99	234.37	303.11	215.49	305.51	240.06	219.31	240.55	254.05	141.56	177.32	215.12	202.4	168.66
ILMN_1795930	148.02	275.67	355.33	369.76	508.67	259.24	500.54	211.11	200.37	279.47	186.68	166.67	203.83	373.12	310.37	202.69	351.71	479.16	223.93	244.25	398.39	257.66	446.07	193.46	144.75	227.29	229.27	229.8	604.23	223.37	196.1	165.44	288.89	404.03	248.29	287.38	466.55	205.99	189.2	242.89	417.04	416.74	232.24	438.91	164.23	259.44	551.18	433.83	184.09
ILMN_1795933	124.32	153.71	160.58	140.93	145.91	145.17	166.63	144.29	165.11	198.13	120.91	130.95	168.48	162.6	124.92	181.59	164.55	152.95	118.36	196.53	177	162.22	144.95	148.08	181.76	152.6	124.72	161.88	179.56	135.05	125.73	154.56	155.92	188.54	160.41	233.98	229.91	139.28	193.37	139.9	157.94	153.85	130.43	135.78	200.53	139.72	196.25	158.96	150.61
ILMN_1795936	207.5	153.21	134.51	167.88	166.35	147.69	124.34	130.92	286.68	138.27	144.1	176.79	215.21	184.22	162.23	190.19	192.99	147.13	226.99	178.45	135.62	211.85	234.31	201.09	148.43	122.27	177.49	151.52	140.62	153.06	211.93	184.71	153.53	155.75	236.19	195.04	131.82	145.63	144.62	150.36	185.41	143.47	187.53	252.61	120.92	207.59	231.75	219.49	150.69
ILMN_1795937	2708.53	1380.01	2322.12	1645.78	1719.17	1563.46	13659.8	1537.21	958.14	2198.87	1253.8	2574.57	2514.09	2503.36	1014.76	1406.88	1674.19	1938.83	2093.48	3077.67	14754	1391.11	3789.09	1286.06	4062.24	2568.38	7188.82	817.69	2316.83	2430.52	781.48	1030.16	2665.81	3977.36	-581.4	3535.78	5432.03	1062.69	6108.21	2892.02	2904.39	241.57	2498.72	1494.85	9797.73	1227.04	4667.3	2554.08	3685.66
ILMN_1795944	182.92	208.87	149.22	154.79	170.29	161.26	152.74	131.99	137.89	169.31	182.87	154	163.39	127.87	133.46	147.99	140.48	144.69	171.63	111.6	142.03	133.89	111.26	147.97	143.23	129.15	132.17	173.92	159.15	154.44	169.04	128.42	168.81	178.78	201.37	137.15	161.03	159.14	158.06	222.52	186.07	138.61	134.94	173.37	126.7	141.85	144.12	164.93	133.9
ILMN_1795949	153.98	196.39	193.44	239.01	239.87	165.37	330.13	317.63	160.99	177.65	282.58	183.7	190.27	401.56	194.84	174.03	277.94	340.84	167.52	245.94	354.56	341.49	316.61	237.8	182.41	206.09	340.41	219.99	294.98	224.28	199.31	193.23	187.3	225.44	184.43	233.06	392.75	190.28	460.99	206.11	209.47	199.73	142.94	141.71	263.68	390.28	249.25	219.7	205.97
ILMN_1795963	5881.9	5171.86	2233.47	3641.44	11971.6	11060.4	-326.28	5374.65	3959.61	12030.4	5743.49	5912.01	613.39	14475.8	3700.04	1608.66	8948.75	1454.6	3937.82	2333.72	326.03	5045.18	557.74	229.8	1479.89	757.61	2506.84	1685.05	7317.68	747.95	1105.02	6759.99	5311.29	6565.74	8973.98	5072.67	813.73	-179.64	4077.06	4630.34	680.22	11229.8	1164.17	1921.95	1395.05	6343.35	1829.98	1583.97	2110.57
ILMN_1795964	143.46	149.6	124.09	134.49	107.62	101.8	133.06	98.13	121.41	85.93	93.78	113.68	100.75	104.42	104.92	124.92	97.96	112.84	122.58	96.39	127.33	112.83	100.14	98.62	108.99	127.34	88.64	111.01	129.93	112.65	119.78	91.98	123.52	136.6	131.07	132.95	138.58	126.9	94.79	144.62	114.73	102.08	115.45	111.86	132.3	116.43	89.73	92.2	124.45
ILMN_1795976	197.74	169.2	143.41	172.06	231.43	226.36	124.31	280.25	178.97	198.8	335.19	189.86	296.2	298.93	186.36	119.01	327.57	336.35	384.13	161.47	117.35	303.86	305.16	426.82	178.99	209.83	186.41	328.94	189.42	176.77	327.94	119.49	225.25	159.48	231.65	259.95	164.13	152.62	268.74	147.87	140.18	238.59	231.55	197.55	143.25	182.16	289.99	223.39	205.61
ILMN_1795984	122.63	110.72	120	115.77	128.95	106.4	115.55	116.3	112.48	105.72	105.46	116.29	122.62	114.21	100.71	132.18	122.88	123.65	115.48	101.09	100.92	117.73	98.98	102.13	90.01	108.58	120.85	113.83	101.85	108.67	125.51	107.19	101.36	100.38	103.4	103.47	106.59	102.16	99.48	111.29	99.63	100.68	107.34	102.05	115.91	110.88	96.82	107.86	101.54
ILMN_1795991	833.69	955.87	985.38	1523.93	787.97	1479.79	925.59	660.28	746.33	1221.63	560.39	754.06	884.88	522.49	694.75	383.22	582.24	711.03	848.64	348.01	714.26	533.58	571.11	937.02	599.88	791.72	1048.17	1080.74	362.28	904.85	898.02	646.99	748.14	787.29	278.66	306.4	412.4	665.75	1033.23	1113.1	1296.26	880.34	960.73	831.72	968.14	702.85	901.82	742.8	1290.79
ILMN_1795992	100.9	94.04	111.46	88.8	123.42	116.62	99.34	110.21	114.76	112.63	113.99	107.69	113.94	114.16	122.04	81.15	114.28	100.68	109.97	112.97	102.47	91.85	97.82	120.6	101.66	114.29	96.89	105.22	93.38	87.12	118.55	114.26	99.61	103.27	110.76	99.72	98.07	96.89	103.87	102.23	110.12	98.99	106.05	97.11	106.56	96.88	105.85	111.01	95.76
ILMN_1796005	65.73	86.78	52.85	84.93	108.4	61	55.09	782.73	64.05	69.68	794.44	57.96	76.07	65.67	131.24	59.9	63.71	68.91	61.96	54.92	60.75	54.53	60.08	70.85	101.66	69.44	72.52	75.19	79.13	49.54	81.63	88.09	89.29	124	66.58	80.03	72.94	90.69	83.58	101	72.25	70.23	87.04	81.61	101.64	83.91	78.52	88.31	81.53
ILMN_1796013	358.82	150.43	121.68	139.66	135.04	1398.4	154.9	135.2	279.54	252.19	105.13	354.84	580.13	327.96	130.67	142.8	237.63	156.42	120.08	127.13	146.88	162.28	156.35	392.52	118.22	126.46	154.66	122.52	125.21	127.66	97.54	331.55	297.04	415.05	327.98	132.22	118.16	111.1	138.63	572.26	347.95	390.41	138.98	126.63	131.88	136.7	172.38	158.19	329.16
ILMN_1796018	111.08	113.75	126.64	121.5	110.67	107.58	109.66	116.28	113.44	113.36	114.95	122.57	115.57	119.76	125.05	114.17	131.65	116.26	113.37	108.3	113.95	124.92	149.88	118.77	116.71	127.28	97.66	113.88	125.88	105.45	125.49	113.4	107.19	111.98	110.19	107.27	119.41	120.73	107.26	107.67	106.16	129.9	106.61	103.92	112.56	106.35	110.18	104.03	131.25
ILMN_1796029	110.97	117.3	112.57	118.01	104.58	107.34	117.06	119.74	116.05	117.57	103.7	116.43	114.39	118.15	110.75	111.98	112.24	115.01	119.26	145.16	111.82	115.78	118.72	97.33	106.74	120.91	120.96	108.09	120.03	120.59	105.17	109.18	120.23	109.34	105.27	104.26	98.23	116.01	114.44	108.92	118.22	105.17	108.6	98.78	111.99	111.77	118.08	106.34	124.14
ILMN_1796059	83.03	110.71	88.35	77.53	226.58	87.49	71.44	75.3	109.17	77.34	105.56	86.95	104.47	126.63	122.79	79.97	99.46	81.14	71.38	74.56	90.01	94.1	68.24	84.92	82.16	85.35	75.64	82.55	85.98	78.57	118.09	94.79	79.31	76.38	85.2	82.3	81.39	74.05	86.02	96.13	86.45	504.49	83.85	74.47	82.55	77.61	68.53	84.44	74.24
ILMN_1796063	804.6	993.35	1016.07	985.6	844.54	920.7	1552.22	590.33	1507.43	1765.3	590.23	860.05	873.22	585.77	574.01	1357.27	778.69	953.33	1030.74	813.04	1574.52	1220.2	619.16	1437.46	845.17	1073.87	509.8	715.05	1443.6	695.19	1206.17	1348.91	987.25	851.31	805.18	1707.1	1627.47	1189.06	696.26	1301.9	624.44	956.52	1111.53	832.52	741.64	535.21	745.85	798.05	1141.72
ILMN_1796064	118.09	100.76	105.22	115.86	103.69	104.1	116.3	112.5	104.13	110.32	122.23	103.59	117.31	110.66	113.18	114.83	112.66	111.46	94.13	139.16	112.59	101.45	130.45	117.34	98.51	94.89	91.01	106.16	99.31	115.41	111.34	129.67	110.47	107.86	109.44	122.21	105.77	101.19	103.56	117.65	101.85	119.49	115.51	104.71	103.93	103.32	111.33	130.62	106.03
ILMN_1796069	97.51	85.94	89.36	78.87	95.1	108.32	97.33	89.06	97.3	88.48	95.06	83.31	112.75	92.4	88.73	92.31	95.68	93.94	95.79	108.48	93.07	93.32	93.84	84.92	96.67	101.3	96.92	89.24	94.93	79.24	87.77	106.1	99.08	104.53	87.79	83.28	89.12	88.23	87.58	93.18	90.33	86.92	83.93	88.17	82.11	89.81	88.19	103.8	85.21
ILMN_1796074	1528.96	79.67	401.15	112.86	687.16	194.71	55.76	504.55	591.83	283.69	409.26	1889.72	471.63	1223.07	60.14	935.43	729.23	1178.49	87.2	667.42	133.91	429.24	329.23	328.01	792.15	3406.16	625.86	688.75	541.21	966.69	300.03	430.16	864.79	401.68	247.62	629.15	737.25	415.62	892.13	273.83	207.7	782.22	2093.1	1617.44	934.72	199.77	503.87	466.43	313.12
ILMN_1796075	197.26	149.63	131.82	141.78	199.36	133.06	150.95	133.97	141.82	143.18	159.23	184.45	144.17	156.51	159.23	153.28	144.03	154.85	134.1	117.5	162.8	164.56	105.4	163.38	163.09	141.2	157.67	163.57	160.19	139.08	161.97	137.53	154	142.44	208.31	141.23	151.93	198.96	131.84	143.22	127.79	140.41	122.2	141.6	150.76	128.99	154.28	137.58	136.62
ILMN_1796082	101.31	116.02	99.94	104.65	98.21	107.14	96.29	93.29	100.21	107.22	93.74	114.63	93.97	99.96	95.35	103.15	121.34	106.1	107.42	86.38	108.63	96.98	129.35	91.08	93.92	98.92	104.44	88.3	106.85	111.18	101.14	106.19	115.03	117.96	111.28	110.96	94.34	85.08	106.75	93.49	104.22	95.89	99.38	111.68	111.63	101.76	104.3	101.44	120.39
ILMN_1796085	150.62	119.37	167.46	144.27	137.1	133.56	142.87	110.83	154.6	145.36	147.68	149.21	124.16	151.73	133.55	169.34	124.84	142.14	149.18	144.2	134.94	138.51	160.23	122.37	143.81	125.13	127.41	159.45	125.89	141.43	143.88	146.13	140.91	128.11	170.6	118.18	126	217.39	112.39	146.92	132.22	144.63	142.06	169.94	140.06	151.52	134.54	154.98	161.8
ILMN_1796087	120.76	95.47	95.43	96.97	91.26	128.61	100.49	114.91	108.32	100.31	122.82	104.22	93.56	110.59	114.11	128.13	112.12	110.26	115.27	95.96	112.51	117.16	110.1	113.88	114.02	95	106.66	101.31	104.58	103.94	95.85	113.7	111.98	109.14	100.02	99.28	100.9	110.15	105.93	107.13	99.51	96.28	102.42	110.82	107.45	103.97	98.17	112.47	108.07
ILMN_1796088	94.92	101.79	109.85	79.9	109.47	103.92	104.01	92.94	92.48	108.11	94.86	88.8	100.65	99.83	105.27	91.55	97.44	111.84	103.1	89.49	96.98	114.1	82.06	108.49	92.34	95.54	92.86	109.84	97.58	105.49	101.44	94.84	92.68	101.99	86.1	99.85	91.36	87.13	92.33	85.59	98.91	101.42	86.36	78.33	95.81	107.64	78.89	98.25	101.51
ILMN_1796089	95.29	101.03	112.23	94.93	100.59	110.66	101.86	100.01	106.02	103.53	118.83	97.27	95.16	111.22	97.64	102.41	93.24	106.05	106.28	88.7	95.92	95.97	85.05	100.9	109.14	97.68	100.72	92.43	91.48	89.49	93.58	95.37	100.05	86.14	104.81	100.39	105.01	100.53	110.94	96.37	99.35	92.98	92.65	100.93	98.55	103.07	87.39	105.54	108.45
ILMN_1796092	83.38	80.24	102.84	101.37	88.13	106.95	91.38	95.64	106.29	107.54	100.3	99.29	78.15	94.79	89.76	92.31	98.55	99.38	96.46	99.33	97.17	87.27	80.97	96.98	85.31	89.64	81.27	89.85	103.12	99.82	91.83	82.09	94.37	93.71	92.49	91.91	93.12	87.8	85.56	89.14	91.79	87.38	95.46	84.76	82.49	90.5	100.18	94.15	88.74
ILMN_1796094	376.95	489.93	436.45	232.11	2469.96	1801.97	45.6	2254.06	1072.8	512.06	1211.47	215.81	580.31	856.35	704.39	288.25	1792.93	1139.15	928.25	89.03	65.59	250.08	271.37	681.55	775.3	347.39	960.85	298.7	814.68	343.63	105.9	204.23	613.87	690.21	1661.31	1224.71	781.58	208.23	329.19	105.3	975.88	710.28	879.56	811.43	309.72	493.13	617.99	726.94	285.06
ILMN_1796099	151.14	141.85	139.2	130.76	144.84	134.15	207.54	154.97	179.65	174.33	189.53	159.19	149.71	188.18	165.22	227.68	191.17	221.7	178.39	284.05	204.47	200.59	227.46	141.88	139.62	147.69	113.11	145.25	164.36	170.28	158.77	169.33	188.16	148.32	177.11	190.22	248.7	185.6	176.32	154.02	194.32	168.24	215.4	224.35	149.03	209.17	207.4	261.52	146.45
ILMN_1796106	685.83	1546.34	641.69	1154.15	687.27	602.85	242.65	504.19	454.58	583.57	439.82	674.74	383.16	1417.54	617.12	316.3	633.05	214.4	501.42	619.64	321.74	766.45	352.85	1205.38	614.51	462.76	451.15	384.4	413.84	472.69	1180.68	478.77	851.93	766.16	474.02	754.12	1714.91	841.38	903.47	871.1	795.41	222.4	350.92	361.75	451.73	1063.47	411.22	390.71	1168.59
ILMN_1796108	112.15	116.9	95.18	123.71	104.9	101.8	105.28	92.61	103.92	107.05	96.85	121.75	105.01	135.74	109.65	110.83	117.12	99.75	113.59	96.6	106.78	109.33	106.97	101.33	102.72	123.98	105.09	103.07	88.64	104.99	109.49	113.68	118.9	107.57	108.48	92.81	113.95	98.57	120.97	103.89	107.47	97.31	104.74	114.44	105.75	89.56	98.73	85.47	96.53
ILMN_1796113	732.15	478.12	609.56	431.4	480.95	588.12	313.55	289.16	707.94	303.95	298.44	669.46	415.53	550.96	537.91	525.95	459	453.02	556.58	541.26	285.76	456.89	367.21	429.12	402.73	349.25	441.57	553	573.38	525.8	530.32	489.99	421.17	501.09	395.66	373.72	277.67	537.17	474.98	310.01	484.02	425.2	610.46	482.01	479.84	484.94	323.71	351.86	583.05
ILMN_1796119	247.63	175.27	254.96	242.87	203.7	225.67	248.35	168.86	155.1	323.81	182.6	235.09	227.04	247.65	253.2	203.88	217.17	221.94	195.28	267.53	207.63	284	230.96	211	232.15	170.97	251.59	264.35	239.25	224.7	194.35	246.76	216.79	238.69	202.06	256.54	194.88	262.41	258.65	241.34	352.59	185.65	223.31	198.41	309.3	267.7	184.3	173.79	187.37
ILMN_1796126	158.99	121.34	115.48	133.84	130.92	130.32	143.64	140.63	142.36	129.74	121.05	142.45	156.59	146.36	124.88	135.88	116.37	132.34	165.81	130.66	136.36	138	99.75	143.5	128.63	123.23	121.67	140.87	127.7	139.34	140.4	142.66	134.16	149.48	135.47	131.45	143.92	138.69	115.03	127.52	143.21	134.98	127.95	132.77	120	146.05	101.67	144.19	135.05
ILMN_1796130	277.52	182.24	246.75	302.98	251.37	202.17	196.68	145.18	288.12	253.05	207.32	272.45	210.65	215.19	196.73	196.18	223.49	223.22	214.7	149.83	193.41	254.15	132.5	210.08	246.22	250.04	163.19	260.78	183.93	239.97	191.52	258.97	218.48	234.64	189.11	196.83	184.67	344.73	170.73	206.5	432.83	237.81	286.54	219.64	371.94	223.02	209.07	192.03	180.42
ILMN_1796136	160.48	140.23	124.24	113.55	138.03	148.27	129.25	154.4	132.6	135.37	161.69	135.15	146.63	139.46	126.48	132.27	130.21	153.96	203.59	118.95	116.92	117.19	141	179.36	161.01	109.37	116.73	128.93	131.95	140.12	121.12	176.28	128.76	129.49	130.92	120.62	160.95	132.32	106.97	135.69	120.91	118.55	136.83	144.22	115.32	136.78	149.37	135.58	131.01
ILMN_1796138	121.74	115.19	127.4	109.69	125.02	129.38	132.24	123.54	114.03	122.13	124.79	117.01	132.75	112.96	122.43	110.27	140.96	122.57	119.22	147.76	112.69	121.85	146.3	123.46	109.41	130.58	115.15	123.26	111.23	127.66	115.96	152.2	118.73	112.3	107.57	109.86	106.99	107.27	119.38	119.65	122.27	126.93	121.58	116.56	122.28	126.69	144.4	140.72	116.06
ILMN_1796141	131.66	126.02	122.89	132.92	142.91	130.04	123.62	121.42	125.21	125.5	120.83	127.75	136.64	110.86	131.53	131.36	125.36	144.1	115.21	139.03	124.48	136.21	122.12	131.87	120.59	132.62	114.89	113.04	114.89	130.62	118.31	123.78	126.08	129.66	124.21	114.01	126.08	133.07	133.7	126.37	121.28	113.45	125.9	150.17	125.39	122.49	101.09	123.51	131.31
ILMN_1796146	159.83	128.37	114.23	147.58	164.39	132.77	185.86	132.52	103.19	213.41	174.84	146.76	156.31	88.46	112.93	143.12	104.02	112.94	103.22	114.91	171.35	144.44	169.93	164.48	170.3	188.91	125.48	158.83	163.66	174.79	119.88	260.22	144.89	179.45	118.56	254.58	193.43	154.6	110.66	115.86	162.26	114.32	150.57	175.13	119.19	117.69	206.24	145.39	142.69
ILMN_1796154	94.31	91.83	94.22	105.68	105	119.6	85.34	105.35	119.54	89.73	88.46	107.2	97.01	101.1	93.03	98.01	107.96	93.26	87.04	92.79	104.28	97.27	119.4	93.64	88.57	98.42	97.68	93.76	97.53	91.04	99.97	95.9	86.76	92.71	95.05	106.88	85.44	112.58	98.98	90.12	94.73	80.62	93.38	100.1	101.6	82.41	91.39	74.82	90.85
ILMN_1796165	12065.6	9381.81	8558.22	5749.52	6017.36	13115	4569.07	10332.6	18504.3	14501.6	11922.3	9590.96	9751.23	8917.27	6960.89	19866.4	8542.73	16409.7	7894.31	6934.16	4638.01	8124.27	6785.5	12607.4	5899.94	11820.9	13484.8	13793.1	9613.05	10210.3	18647.2	17983.4	10359.5	8531.78	7308.92	4880.54	7361.06	3938.35	8156.86	6242.5	3932.15	10886.1	10357.6	14893.6	9526.99	7692.44	8785.1	9383.5	7095.64
ILMN_1796177	500.72	849.7	1188.9	1361.29	628.27	1071.83	1751.95	1093.4	662.74	1536	1430.68	591.37	700.27	1379.57	1231.8	998.25	1192.2	746.15	600.52	2203.16	1689.67	1571.73	1001.44	761.67	1605.96	1795.44	837.8	1264.91	2225.4	602.56	955.79	1362.21	1221.46	1340.52	566.89	655.26	1389.42	706.08	3054.8	1321.4	1216.7	1049.19	809.87	593.18	2018.18	1454.2	953.86	1034.1	2602.91
ILMN_1796179	3305.41	8343.54	8604.61	9815.86	7871.24	10366.6	3215.87	6637.13	23081.3	3664.7	7144.09	4381.57	3602.55	5148.22	6763.82	10500.7	16280.2	10550.3	7981.81	8303.66	4389.88	5268.06	3594.21	5895.67	9979.38	20393.2	5754.99	6054.71	5927.77	8624.52	5589.69	2889.32	4064.14	6592.88	6606.62	8865.22	4787.56	11354.9	3148.21	3321.51	2509.93	6721.5	6154.18	10813.9	16708.4	9807.94	5437.56	5481.18	10851.8
ILMN_1796180	918.74	862.02	1547.43	593.39	838.09	864.83	522.29	890.27	1254.5	967.84	659.61	1227.98	1046.46	1050.5	831.02	1379.79	2230.1	1158.48	1274.25	3201.18	578.28	1047.24	1639.75	1384.56	763.27	954.89	1837.94	390.19	641.81	740.28	636.5	1259.19	736.51	309.71	1095.69	1240.9	601.66	480.21	2110.19	600.54	284.35	1063.3	589.51	818.13	775.75	762.8	1171.45	1415.94	1137.29
ILMN_1796181	129.46	129.13	139.72	116.84	130.6	137.96	113.36	118.34	115.98	130.2	109.74	133.81	119.06	128.75	116.77	126.59	128.96	119.97	125.94	150.23	128.56	127.84	126.71	124.73	118.47	127.38	123.44	119.04	123.21	120.49	119.46	120.2	113.16	125.04	116.63	121.04	119.08	107.57	117.88	120.82	109.49	122.76	112.31	107.6	115.92	112.65	122.71	132.65	119.13
ILMN_1796206	290.72	186.61	268.57	204.95	193.54	147.48	171.87	269.69	209.43	161.47	250.81	338.02	228.91	194.31	238.04	237.73	218.28	276.13	423.91	276.23	174.02	226.91	261.87	330.07	270.22	289.2	215.4	284.15	222.95	155.65	197.49	241.71	205.84	184.19	187.28	203.21	211.71	238.52	261.9	213.25	140.18	167.25	200.02	221.5	245.42	209.05	215.83	232.46	171.9
ILMN_1796210	437.16	454.5	875.68	526.29	350.76	458.9	606.3	429.47	438.44	365.41	365.16	445.32	591.64	571.51	425.1	376	957.63	443.02	325.61	1532.59	709.2	596.7	618.18	381.16	369.03	1037.56	948.86	446.3	643.61	468.76	467.13	299.99	411.84	408.01	312.65	496.35	609	636.15	1089.55	349.49	468.17	449.12	459.4	405.41	427.53	642.02	910.42	334.89	861.5
ILMN_1796216	134.5	191.64	153.37	222.95	215.92	200.19	278.5	176.03	116.62	272.98	112.7	137.99	176.55	151.04	168.7	119.64	211.53	171.16	130.93	228.92	291.17	149.5	165.97	171.84	105.91	233.33	115.83	174.75	210.98	174.99	131.62	219.16	216.27	264.86	146.86	162.57	354.81	178.27	211.46	216.32	186.82	244.37	163.21	186.26	172.95	151.48	158.22	213.52	139.98
ILMN_1796229	89.88	95.15	89.36	82.84	88.55	86.1	106.68	83.82	88.1	96.32	87.18	87.34	89.81	90.46	88.49	76.37	81.74	86.99	87.56	105.9	121.12	78.37	92.37	85.59	85.73	90.59	76.88	87.92	98.69	84.18	87.61	107.93	86.87	100.13	84.83	77.89	90.55	86.79	90.05	92.02	84.79	100.94	89.07	94.31	83.75	84.39	82.5	89.7	75.18
ILMN_1796235	505.27	666.22	1208.72	1018.18	866.26	1162.88	1124.98	490.05	846.9	753.53	759.8	543.61	989.89	893.5	739.96	1129.59	962.32	793.6	730.09	1299.08	1560.22	904.97	825.34	605.02	1372.47	1150.4	955.59	1368.6	489.34	547.23	753.78	501.07	558.34	876.08	976.32	827.34	943.08	408.94	714.79	1002.01	777.4	662.01	576.07	511.93	686.9	1479.06	917.56	660.84	604.41
ILMN_1796240	1046.49	1373.62	960.71	1111.7	1240.08	594.51	629.45	882.72	841	1328.23	1413.86	1196.47	1129.85	998.72	907.73	898.11	950.53	599.07	592.75	898.98	778.32	1035.66	1064.57	1188.17	873.98	798.72	779.88	1169.13	1133.5	466.75	629.53	641.84	717.63	1075.56	1341.02	847.12	597.16	959.8	620.78	496.56	635.74	1594.56	671.79	945.33	991.29	769.96	1127.76	1226.7	729.6
ILMN_1796243	86.58	74.02	96.36	165.71	96.31	105.64	117	85.92	88.41	74.45	83.42	101.15	125.99	105.3	98.84	80.37	65.42	74.97	115.94	74.02	142.46	82.28	99.03	94.24	92.18	91.13	80.19	73.64	77.67	91.15	98.39	99.82	85.58	101.44	89.25	81.7	72.27	94.22	113.94	107.85	82.88	82.85	69.22	96.31	118.38	67.82	85.49	93	100.29
ILMN_1796244	1285.94	904.67	707.91	2341.88	1701.91	1651.32	1840.09	1396.84	852.04	1140.5	1106.99	1094.8	962.54	1195.67	1201.06	1296.3	1560.01	2591.47	478.94	464.11	1577.12	1390.79	703.69	716.27	1779.17	1090.2	1719.79	1898.26	1230.59	1570.93	3445.51	1025.04	1512.8	954.38	1033.69	1044.37	810.31	1210.03	1485.46	1639.66	1118.84	1178.05	1442.14	2179.9	1994.67	1595.52	1212.88	892.43	749.86
ILMN_1796245	1551.46	1101.68	638.8	2312.94	1094.9	478.53	1036.87	920.05	1673.53	736.22	1080.15	1238.46	667.73	1908.01	913.66	1720.57	1144.69	492.78	1911.58	468.64	1015.19	1347.95	879.53	1337.08	1046.29	1165.49	513.34	1982.96	2621.28	799.85	1204.18	1107.9	1432.31	703.03	1562.22	406.32	369.78	324.99	1367.86	1167.53	972.18	907.97	595.99	1078.37	921.4	1431.58	904.83	1502.34	1712.49
ILMN_1796247	106.52	123.08	109.34	92.25	117.75	96.73	94.44	101.9	108.04	99.74	98.8	94.41	105.2	105.55	98.25	97.14	110.99	109.55	112.54	111.43	120.29	112.11	108.55	94.45	97.78	116.85	98.22	103.95	107.84	102.93	98.43	95.28	118.18	105.8	101.46	90.03	106.06	97.96	107.43	91.22	112.69	105.39	107.71	100.07	100.87	98.57	99.43	115.61	97.47
ILMN_1796256	113.91	112.05	115.96	110.68	117.06	137.95	124.83	119.06	119.17	116.11	112.43	117.71	119.78	120.51	107.54	114.75	118.92	120.3	107.21	119.79	119.79	119.85	126.75	108.68	109.1	119.5	127.78	125.16	119.02	103.59	120.74	115.88	123.53	114.92	116.84	109.81	115.68	106.02	110.94	114.65	117.65	111.44	123.36	112.93	123.75	122.39	107.68	122.64	109.68
ILMN_1796268	132.9	168.23	119.29	136.82	132.33	135.72	125.99	145.15	131.4	175.81	185.05	136.07	136.49	152.41	149.92	138.22	128.19	110.2	158.71	175.41	135.73	126.57	138.67	125.16	104.99	116.89	117.78	147.12	119.41	131.33	116.88	125.66	135.16	144.54	141.53	142.35	113.48	137.55	156.28	153.97	143.97	131.38	122.57	122.15	139	148.53	113.18	163.11	116.98
ILMN_1796269	90.62	84.79	74.86	91.11	80.83	98.5	80.68	80.24	79.32	90.21	80.25	78.35	84.21	86.33	95.1	92.02	81.77	88.39	78.06	89.02	85.9	88.41	90.16	89.76	82.32	89.43	81.56	87.44	83.7	79.91	81.65	92.21	80.86	79.33	76.44	75.76	80.76	71.13	75.16	79.86	74.68	82.13	83.65	79.92	82.96	78.93	85.03	81.59	75.29
ILMN_1796271	87.65	79.75	88.25	83	83.29	87.48	98.55	90.9	99.46	95.77	91.29	103.23	80.03	118.26	103.96	103.05	87.8	90.12	104.43	88.29	97.97	83.39	73.04	91.05	85.2	78.33	72.2	81.6	89.77	104.44	81.5	116.08	103.39	97.46	91.93	99	93.06	88.51	84.9	84.34	105.21	91.71	72.04	75.88	83	94.38	70.53	80	88.4
ILMN_1796281	132.75	112.22	126.57	120.88	125.31	115.98	121.11	131.27	129.07	136.74	140.43	127.05	118.34	124.48	128.68	131.86	125.59	127.04	120.86	124.9	114.62	119.6	122.36	122.86	118.92	109	128.64	111.92	125.63	123.93	122.45	135.7	129.03	120.91	125.9	124.45	121.77	123.02	140.96	120.09	125.42	120.21	113.17	122.11	122.29	127.13	119.87	136.14	116.39
ILMN_1796285	116.21	112.84	101.15	111.04	96.13	106.06	111.75	114	116.9	110.87	120.42	105.1	96.92	99.02	102.78	113.31	115.93	107.11	102.82	108.96	108.58	103.34	98.19	105.22	107.05	113.99	116.99	111.4	105.95	111.07	99.21	104.55	110.31	100.26	101.05	94.09	105.34	98.71	112.16	101.93	105.04	112.42	109.45	110.05	118.35	100.22	116.36	102.31	108.44
ILMN_1796288	209.45	147.54	183.08	246.19	235.73	122.64	133.01	156.95	231.29	149.3	148.27	222.56	151.31	423.62	225.26	682.34	198.73	106.83	177.86	183.56	116.92	126.53	119.58	329.82	153.97	291.03	79.69	304.63	286.36	152.18	221.46	331.63	173.09	129.6	99.74	111.47	141.43	107.17	83.43	106	119.2	208.34	110.32	121.49	153.46	226.21	142.91	180.28	328.3
ILMN_1796305	405.37	383.23	309.94	320.23	273.61	572.09	228.55	267.37	428.03	322.92	278.99	311.13	269.1	318.96	279.66	394.33	291.15	276.17	342.22	201.33	238.09	368.19	334.62	270.16	318.72	209.69	253.73	265.35	249.21	223.11	388.06	363.69	312.3	464.96	315.36	374.13	254.52	408.6	377.93	439.19	202.68	282.75	344.85	278.15	497.26	235.59	206.01	200.53	330.87
ILMN_1796316	201.74	141.31	189.1	165.08	218.78	447.87	1798	1197.06	97.84	442.59	90.21	242.37	607.51	583.03	186.87	274.92	137.94	1030.63	98.72	213.13	1194.09	564.36	72.11	68.4	185.97	138.51	1296.57	148.2	2860.04	328.89	209.44	279.75	2707.89	845.51	151.13	494.92	1020.53	336.52	263.71	576.56	222.26	135.21	131.42	162.2	143.33	292.35	288.6	74.04	241.12
ILMN_1796326	111.66	107.03	93.19	97.42	89.01	95.72	91.96	96.06	98.02	101.45	101.39	104.34	91.43	92.68	95.27	85.4	97.44	86.87	94.21	81.19	93.71	91.52	103.17	79.56	74.54	93.68	91.91	99.96	105.42	85.83	95.21	113.56	93.09	91.26	95.34	86.41	82.31	100.49	100.85	90.15	100.51	98.83	95.11	91.46	97.69	103.17	87.09	98.75	88.14
ILMN_1796335	111.52	118.84	126.81	119.88	155.74	111.05	239.2	160.76	217.11	117.79	128.71	126.54	114.49	181.26	143.62	97.3	163.25	108.5	111.47	97.34	249.94	102.04	120.41	111.22	108.14	131.07	107.28	124.99	134.99	115.85	151.68	119.43	115.38	270.49	181.02	114.38	142.51	114.15	116.36	132.05	124.56	135.34	117.42	114.84	103.5	149.94	112.98	94.03	147.73
ILMN_1796336	240.28	179.24	316.05	309.17	270.92	190.95	360.83	314.35	266.14	211.04	309.04	268.64	184.39	431.67	306.45	385.07	382.94	165.63	183.09	497.64	360.02	300.76	127.18	243.09	271.51	513.61	166.06	258.39	387.06	355.39	208.32	276.23	252.57	293.97	230.76	274.99	262.48	268.27	522.22	277.93	281.57	314.06	223.7	232.86	493.98	331.13	312	215.88	358.84
ILMN_1796337	143.48	111.21	148.75	116.72	116.51	109.71	123.84	155.85	133.68	124.23	147.9	145.96	125.38	173.27	125.01	113.07	104.7	145.53	96.81	142.95	132.38	132.13	130.85	134.08	120.07	119.57	198.24	147.18	153.17	130.28	119.5	123.49	127.57	123.77	103.96	119.11	110.69	103.55	116.22	115.11	114.91	113.25	123.1	135.74	134.33	118.12	136.06	144.87	137.98
ILMN_1796339	179.41	270.58	207.06	246.75	356.88	301.42	973.44	449.11	189.04	552.7	286.36	174.18	390.45	329.98	166.09	371.28	385.28	467.52	201.07	260.87	1066.65	229.55	332.03	211.3	917.73	318.02	201.97	410.27	676.1	263.45	173.29	441.25	272.84	387.99	330.69	462.25	604.83	351.47	234.62	263.9	259.76	261.7	214.9	279.95	303.26	263.35	475.67	461.47	194.21
ILMN_1796341	114.48	110.66	92.17	100.8	129.76	138.19	101.59	86.71	116.7	125.44	90.91	106.99	94.89	91.99	99.46	95.93	97.17	101.59	98.13	74.38	94.91	81.28	85.49	83.57	84.37	80.95	104.58	97.46	79.85	99.01	94.97	93.77	98.09	107.1	143.4	115.44	92.48	111.44	93.38	103.63	92.97	112.98	98.61	105.14	81.5	94.33	86.51	86.62	87.77
ILMN_1796349	5513.36	2484.77	752.61	2203.19	3480.84	746.83	252.1	395.14	1352.98	3151.25	521.18	3846.82	845.34	1545.1	1434.54	417.5	349.64	523.29	1758.25	210.17	120.34	1010.97	1165.47	2377.98	980.66	726.69	1951.22	1327.55	1454.57	1732.7	2516	1258.42	2114.08	1453.65	1383.01	910.83	698.23	7762.66	714.15	983.35	3848.06	1341.5	783.77	1244.47	2291.77	1089.49	1212.21	1241.86	1070.44
ILMN_1796353	115.46	104.67	109.62	91.38	109.47	102.51	108.77	101.59	117.16	99.35	106.48	111.28	112.56	122.98	95.17	101.84	102.39	125.24	112.92	127.26	112.31	121.3	97.33	109.45	103.39	104.76	106.24	100.07	106.91	102.17	100.63	127.29	105.77	99.57	98.18	95.87	103.63	105.42	106.43	117.79	107.5	102.66	97.94	102.81	103.34	97.92	100.89	101.67	117.92
ILMN_1796377	89.96	124.22	164.85	95.47	116.45	102.33	157.36	118.7	99.1	123.02	130.83	101.99	106.24	102.92	110.35	138.43	108.42	113.1	105.63	113.95	149.04	102.23	108.54	104.73	100.97	113.92	101.67	98.68	158.79	118.36	133.19	112.1	115.03	132.82	99.21	115.11	117.98	119.25	95.47	98.08	161.14	120.02	131.96	134.27	106.27	93.04	135.43	105.84	99.02
ILMN_1796397	1041.49	546.63	688.18	608.2	425.13	204.47	285.55	383.92	724.48	547.11	558.61	992.4	391.41	492.86	397.87	627.27	652.48	350.07	459.04	567.24	269.96	514.17	611.23	436.36	486.45	1237.97	364.77	438.06	924.91	654.81	775.71	290.91	577.03	524.28	488.5	343.35	653.23	954.47	292.75	424.97	485.22	264.06	835.22	633.49	228.58	481.37	555.16	601.67	354.69
ILMN_1796405	96.54	98.62	94.93	94.26	92.02	105.59	95.8	105.46	110.23	105.46	112.83	108.18	99.48	92.81	92.71	94.33	94.38	91.68	97.72	85.93	89.73	90.78	86.85	95.54	102.8	97.1	102.84	90.25	88.9	90.83	82.99	100.51	89.45	92.01	98.49	87.26	93.26	95.97	96.96	100.35	91.75	96.05	95.93	98.08	98.43	98.03	95.08	91.12	95.5
ILMN_1796407	3816.78	3574.4	3497.91	3939.33	5459.27	5029.07	2903.99	2991.81	2451.75	3312.55	3082.22	3542.76	2578.02	3855.39	2550.09	4206.33	3601.35	3415.02	3613.31	3777.87	2774.45	2333.89	3682.25	3003.28	2540.77	5517.47	3226.13	3970.99	4349.75	1901.47	2779.14	3624.8	3748.7	3368.26	4686.95	4095.22	4595.01	2251.46	3464.59	1986.69	3687.57	3381.79	3773.62	4871.56	3988.54	3259.77	2457.93	3262.38	2517.81
ILMN_1796409	258.61	2696.86	1844.66	3217.05	2207.03	3253.69	6979.05	1125.62	530.49	985.12	706.75	186.23	833.89	2257.47	1662.59	589.34	2242.21	2976.09	1115.95	852.36	5787.14	1020.75	2169.88	736.3	634.42	2038.65	2123.74	1296.39	9496.5	2294.52	1192.86	689.27	1987.25	3188.06	1498.79	1990.88	6161.81	1209.98	792.03	2897.14	2623.77	2293.42	2392.41	4436.45	1551.99	3210.33	4589.13	3311.99	1432.69
ILMN_1796411	221.44	251.19	212.07	180.99	218.09	354.94	151.04	176.62	172.63	171.23	175.98	178.5	162.36	157.82	169.18	239.26	157.67	198.88	189.23	168.15	148.5	175.74	156.01	252.55	229.97	183.94	170.56	262.48	158.72	190.27	230.75	303.23	177.66	189.24	185.25	246.73	186.45	282.67	179.23	190.59	152.85	184.14	188.99	212.22	172.57	166.17	235.14	181.1	166.29
ILMN_1796417	104.38	327.41	189.44	369.53	624.37	467.95	1282.1	127.48	125.94	73.57	113.52	133.6	1084.92	188.87	577.22	1057.7	212.28	92.04	84.58	313.98	1164.75	102.12	159.66	413	99.31	194.16	221.69	322.96	218.77	160.36	333.12	114.81	321.1	1018.8	200.52	411.74	500.47	597.73	228.98	2155.7	441.16	351.94	-8.21	8.26	696.01	233.9	245.38	164.03	497.26
ILMN_1796419	111.13	105.47	119.56	112.06	102.06	124.69	106.36	118.48	117.19	93.34	117.32	107.11	119.55	124.55	115.13	122.69	111.46	115.44	120.96	110.56	105.21	108.51	99.59	128.87	115.53	94.85	100.29	110.68	106.99	109.45	102.14	144.17	110.2	93.91	108.41	118.13	117.5	113.54	108.36	114.17	109.97	101.03	105.99	106.72	96.5	119.37	98.47	103.58	101.73
ILMN_1796423	93.34	72.6	89.34	76.26	59.43	160.66	1339.8	75.82	76.41	58.13	75.09	121.36	74.67	127.05	59.39	67.28	80.11	71.39	78.86	68.93	1079.98	76.55	78.84	92.03	112.76	76.89	155.94	62.3	225.47	110.32	101.81	86.37	154.69	119.46	108.45	117.87	93.04	264.69	162.78	209.56	121.12	108.11	75.72	77.82	145.79	76.66	91.93	99.73	69.8
ILMN_1796430	190.52	220.67	235.07	257.41	280.55	264.48	197.74	221.5	214.56	268.31	223.09	259.28	184.77	329.07	221.95	259.51	356.72	316.06	232.95	177.61	264.41	347.96	158.32	227.97	294.42	228.98	241.18	266.33	292.76	406.16	238.91	321.73	211.75	440.4	205.33	280.75	270.55	238.22	274.08	231.95	312.01	215.91	177.27	244.17	214.77	284.12	241.51	208.51	286.02
ILMN_1796431	129.95	128.36	124.54	134.93	114.14	120.9	128.76	119.22	119.94	107.09	113.72	126.08	130.33	135.38	108.04	113.63	116.99	121.88	125.48	95.13	131.65	127.23	108.36	117.84	131.13	129.98	120.64	115.88	141.96	116.51	110.53	104.59	120.78	123.09	125.64	133.91	105	123.87	110.93	120.18	106.46	103.05	121.88	104.7	108.6	123.67	107.77	99.67	125.33
ILMN_1796436	120.92	88.41	92.41	101.3	112.34	109.96	125.28	104.67	114.01	100.74	104.27	106.92	103.22	100.14	101.39	106.56	112.39	99.97	103.75	99.54	126.74	106.66	104.56	100.96	102.52	101.53	92.51	94.4	89.55	118	112.65	116.89	105.18	107.29	100.81	108.86	103.28	103.32	100.95	100.95	90.87	114.73	114.34	97.42	99.81	113.99	108.35	107.92	91.71
ILMN_1796440	109.95	121.88	125.19	112.47	122.68	122.83	123.73	132.79	142.88	125.02	125.88	121.32	120.27	130.75	123.88	119.28	108.8	123	117.95	123.58	120.61	113.86	105.94	109.3	122.02	123.06	130.35	120.69	111.06	120.56	119.59	131.97	111.79	114.32	119.81	124.43	126.99	110.09	127.25	119.76	118.57	118.89	133.51	120.29	132.39	122.14	106.91	100.84	118.05
ILMN_1796455	85.26	88.99	103.04	91.09	78.02	97.65	108.36	143.09	90.24	116.41	163.93	105.48	92.79	95.7	84.49	88.19	86.6	94.43	101.45	84.66	99.95	97.98	73.38	93.69	81.74	108.93	94.85	79.11	97.16	82.5	110.63	100.27	88.88	108.78	93.83	85.99	89.02	96.96	108.26	87.74	94.16	183.34	84.3	99.23	103.19	92.3	93.72	103	106.64
ILMN_1796458	1860.69	1964.52	2912.83	2288.81	3313.5	2716.39	2165.85	1646.37	2356.23	1880.53	1961.41	1131.73	2078.05	947.79	2317.17	1225.43	1283.48	1386.14	2220.06	816.46	1836.11	1512.23	1101.18	2262.74	3162.97	1024.54	1524.23	2291.9	1382.94	1572.19	1541.91	1708.91	1549.61	1896.24	3146.66	1405.39	1705.3	1845.92	1009.45	2078.52	2726.86	2489.34	1941.64	2320.42	734.39	1666.74	1867.49	1716.71	1054.75
ILMN_1796461	291.89	80.94	126.63	117.32	71.54	99.87	804.86	85.07	72.11	257.51	103.46	224.07	562.93	96.18	70.94	378.85	132.11	85.42	80.78	41.08	437.06	416.67	748.65	194.15	436.92	340.41	1478.99	135.7	124.15	135.45	423.75	478.42	336.5	130.37	137.5	139.4	142.02	153.09	1084.03	544.03	146.26	189.54	162.9	136.65	161.19	199.7	920.8	885.92	153.4
ILMN_1796464	233.89	201.32	179.07	168.29	164.08	306.16	144.35	203.94	220.89	187.66	194.62	249.94	211.98	263.92	199.65	155.8	197.84	184.4	228.36	195.72	167.98	159.53	180.61	256.27	166.78	209.39	176.36	163.05	153.81	165.3	165.6	285.71	188.42	194.38	175.25	197.14	159.38	241.86	192.1	170.39	201.06	220.8	206.29	177.93	193.14	155.38	153.82	191.74	210.15
ILMN_1796465	109.15	113.28	110.45	109.67	115.86	112.54	113.5	118.04	118.46	126.58	112.62	116.86	112.39	103.3	108.8	114.51	127.24	108.88	125.68	110.41	118.47	119.9	110	109.83	113.45	127.65	112.57	106.34	110.25	128.69	101.44	105.79	102.25	107.49	114.42	109.4	109.89	101.56	117.45	106.8	115.21	106.44	113.2	125.36	124.67	115.86	126.8	127.42	108.87
ILMN_1796471	91.45	98.35	96.35	88.3	96.46	97.57	121.75	97.97	87.06	94.83	91.52	100.48	84.14	90.04	91.87	101.25	92.6	103.9	90.1	97.16	102.95	91.27	103.29	94.88	79.77	101.72	90.12	93.52	100.99	91.36	81.25	90.81	96.18	89.38	101.61	84.37	95.88	93.55	94.61	78.02	88.32	92.07	88.05	79.76	88.59	81.9	84.32	91.39	95.13
ILMN_1796475	100.26	100.04	101.61	103.42	103.44	101.57	102.9	108.22	105.25	113.26	108.56	107.71	98.73	104.36	103.8	109.56	98.31	103.95	96.33	95.61	96.39	95.08	98.4	97.11	96.64	96.14	100.91	114.04	109.49	109.36	106.71	101.37	106.03	102.91	93.15	103.22	112.65	103.85	90.52	99.58	96.66	99.71	99.25	107.86	96.46	110.64	110.97	98.91	99.46
ILMN_1796484	129.94	124.02	124.01	136.37	145.39	180.75	137.76	130.04	135.52	147.81	133.17	151.36	138.88	153.05	145.95	150.73	135.43	124.36	138.28	125.72	159.03	133.25	111.81	145.42	131.48	140.17	118.11	126.7	118.58	156	129.82	153.53	128.97	131.33	129.66	132.54	135.52	133.15	147.26	131.27	128.65	143.37	115.2	123.37	132.91	120.79	129.13	124.81	121.74
ILMN_1796490	509.28	2789.66	771.68	1441.32	2639.54	2849.41	656.42	2001.61	2201.5	1082.35	2492.64	581.84	1435.04	3784.78	3879.29	1144.76	2244.67	1339.7	1238.66	665.02	664.93	2260.56	1424.65	642.56	3770.48	2664.01	1916.91	1264.35	2029.01	1047.58	4365.44	610.68	1619.51	4166.61	989.14	1952.1	2056.42	795.59	3805.07	1949.26	1753.69	1136.94	902.28	2822.44	1000.77	3010.15	1437.64	1195.24	3894.21
ILMN_1796497	197.59	187.11	152.94	137.79	151.57	130.23	194.28	161.86	157.58	143.54	170.32	143.11	202.8	178.52	158.8	161.27	192.23	161.31	146.07	151.45	178.1	185.58	172.37	147.58	143.46	155.78	154.86	130.13	169.02	157.24	155.38	190.7	137.95	147.63	155.65	161.78	158.05	147.76	156.53	148.49	163.74	153.21	151.29	164.64	174.43	153.22	172.49	193.09	129.19
ILMN_1796499	125.68	121.77	103.07	110.84	119.07	113.73	118.68	120.33	128.66	127.35	117.81	127.49	117.03	115.46	119.72	124.09	134.85	148.54	121.65	110.99	99.85	92.05	109.52	117.88	140.5	141.71	123.03	92.46	121.57	112.39	107.5	106.07	105.79	138.6	111.2	144.47	125.16	115.65	113.34	108.41	113.83	118.22	107.25	123.66	116.16	131.89	93.7	106.84	132.48
ILMN_1796508	164.9	289.87	256.98	232.3	214.28	356.46	130.41	164.94	169.12	183.22	176.91	173.35	146.19	164.51	328.43	147.74	136.21	125.15	160.66	93.15	150.26	249.45	142.14	133.88	189.76	185.7	163.37	186.04	216.47	139.18	442.52	131.84	187.1	244.55	198.19	150.64	197.82	181.88	286.1	312.15	215.82	155.36	164.48	167.86	166.18	284.83	165.73	121.53	187.35
ILMN_1796511	119.13	88.09	107.4	109.34	118.16	127.4	94.34	109.27	106.8	114.23	109.81	100.99	118.86	113.61	100.47	114.3	124.12	105.41	104.92	133	117.86	116.33	110.14	113.26	92.35	116.59	95.01	106.1	90.66	114.26	109.31	116.17	105.68	99.98	110.33	102.18	104.47	102.6	103.92	106.12	103.85	107.23	104.3	119.54	98.77	105.8	95.3	107.54	110.02
ILMN_1796523	110.64	106.66	105.6	108.84	119.63	105.2	104.61	102.93	102.03	102.6	110.47	111.33	100.71	107.58	115.28	105.62	102.71	113.09	135.16	98.99	99.86	102.55	108.48	96.71	112.67	112.21	91.07	116.19	107.88	91.36	100.7	107.29	105.48	113.72	115.43	100.32	101.83	109.87	125.04	101.45	108.15	112.21	98.31	108.37	96.19	114	97.47	96.47	117.65
ILMN_1796537	88.52	246.87	127.4	499.58	166.34	311.9	980.73	128.15	87.93	149.91	69.05	56.26	203.73	433.04	220.25	138.96	189.77	375.62	142.44	137.94	572.95	226.88	201.46	154.34	105.91	76.54	243.9	174.18	1036.89	263.42	190.63	92.73	332.83	316.91	266.37	310.16	454.41	178.4	134.07	333.73	459.9	182.88	201.26	413.92	142.07	394.07	284.44	337.82	167.33
ILMN_1796538	130.18	121.38	114.89	118.54	124.75	116.19	113.05	135	112.22	111.88	118.03	120.53	132.59	99.53	114.53	133.41	121.47	122.45	135	113.27	128.35	139.28	111.53	126.53	126.96	125.38	116.36	111.53	125.26	116.18	120.26	113.23	109.37	113.37	119.55	109.31	111.7	115.7	111.57	121.56	113.97	117.02	114.19	131.22	118	111.28	137.11	112.94	123.47
ILMN_1796543	127.86	126.56	138.13	136.59	122.64	145.57	130.51	139.44	135.08	128.94	137.43	125.2	134.19	134.97	129.76	122.36	128.42	138.07	161.31	141.69	127.77	143.39	175.35	135.63	139.52	140.58	130.91	139.11	134.21	128.02	132.55	149.86	139.34	138.75	127.52	136.21	129.06	131.95	132.14	129.61	130.77	121.57	135.71	141.56	143.36	131.85	153.27	114.85	141.95
ILMN_1796560	113.93	103.29	128.69	146.34	133.63	178.13	132.91	113.93	134.76	126	127.99	111.07	127.63	187.15	149.22	135.68	125.89	153.69	136.68	97.92	142.99	142.24	127.58	118.29	123.88	219.8	209.98	133.62	134.13	110.51	126.88	141.33	128.53	160.08	130.92	107.88	194.92	139.84	172.76	149.3	136.8	116.84	157.64	138.73	156.84	121.01	107.27	111.48	243.85
ILMN_1796572	110.41	112.75	111.66	91.05	102.3	105.54	102.19	124.12	102.93	99.15	103.29	97.69	100.98	110.1	104.28	120.89	87.9	125.89	115.96	115.86	98.12	136.73	113.4	94.19	111.23	113.37	97.07	105.17	108.81	111.17	89.59	87.93	99.71	116.38	109.05	111.71	108.24	88.01	107.17	116.39	111.96	102.37	96.08	107.1	137.25	107.87	105.38	109.53	104.79
ILMN_1796574	113.79	112.52	117.37	116.43	118.29	122.49	114.7	119.14	108.26	114.44	110.14	111.92	105.68	111.98	115.71	115.67	119.64	131.37	107.82	94.12	115.03	115.08	103.78	103.55	103.87	113.45	115.81	110.07	110.16	114.56	113.34	116.76	116.7	113.37	100.09	111.25	108.02	120.61	124.87	112.13	100.34	109.36	106.19	108.89	110.01	122.32	116.18	116.27	109.24
ILMN_1796575	119.46	109.55	106.03	109.35	111.76	114.57	109.56	120.5	122.07	117.96	116.74	115.39	109.15	108.48	105.4	115.04	114.41	127.71	114.24	134.33	111.03	127.17	117.72	109.37	116.42	105.97	123.64	132.78	106.82	96.99	101.34	118.07	106.53	108.56	105.44	105.02	100.2	104.92	116.97	112.48	104.91	90.04	100.05	113.06	119.07	106.24	108.38	106.75	105.54
ILMN_1796583	122.91	115.63	118.37	130.04	120.13	127.51	115.79	121.53	119.39	111.35	120.46	115.08	113.14	118.69	114.73	118.4	126.51	170.08	114.39	118.26	124.26	121.84	125.19	111.85	110.53	105.54	132.27	107.16	110.52	96.63	113.29	105.73	117.06	120.17	115.32	112.98	116.44	113.07	134.58	122.19	113.16	107.76	110.58	110.28	113.69	109.2	113.41	153.22	108.84
ILMN_1796589	643.9	269.08	120.89	166.79	271.44	209.54	537.22	399.5	162.4	340.9	554.83	579.34	333.99	289.57	270.37	548.79	163.45	315.93	106	140.62	663.64	135.69	76.27	199.31	364.6	228.9	285.61	296.88	457.48	340.37	751.72	221.05	278.6	439.07	253.33	631.47	444.94	211.04	262.85	704.34	237.52	255.19	235.42	257.32	286.91	330.27	160.63	146.87	240.31
ILMN_1796595	337.59	203.55	167.93	199.81	214.98	261.62	143.96	172.04	194.08	235.42	184.72	329.15	165.75	186.7	187.85	214.85	167.34	171.87	182.65	135.5	153.55	196.11	117.58	258	309.43	176.95	161.68	329.73	226.77	160.25	251.04	140.86	207.89	219	256.02	269.68	223.47	204.65	164.13	211.7	233.29	166.37	271.42	212.75	175.15	167.17	128.18	124.43	176.31
ILMN_1796611	109.01	95.35	111.47	81.61	95.52	122.87	104.8	124.46	107.32	110.18	111.08	109.41	118.86	117.87	105.84	118.07	113.51	115.55	98.4	106.82	106.88	111.43	99.79	99.46	114.39	118.36	92.8	111.87	93.76	86.85	102.96	107.18	106.55	98.84	98	96.62	103.84	106.08	105.67	99.73	108.95	93.14	100.8	99.45	99.55	94.33	118.78	117.52	105.17
ILMN_1796617	103.19	92.49	105.01	108.25	102.97	92.03	111.28	97.4	106.75	103.18	99.06	85.53	104.32	109.54	105.5	86.77	106.7	107.84	91.05	103.1	93.46	98.04	88.7	92.69	91.93	105.37	95.21	114.6	84.21	91.64	97.17	102.48	93.52	86.02	94.82	92.6	98.37	92.79	92.68	85.58	89.85	102.64	94.64	107	95.23	104.44	102.13	88.04	85.42
ILMN_1796626	107.15	99.74	113.04	118.55	113.03	104.49	97.94	100.96	104.7	110.56	96.59	98.42	109.98	105.5	112.35	97.97	118.45	105.96	101.72	106.66	111.62	99.25	109.75	97	107.38	95.58	97.7	99.52	92.23	101.15	101.25	105.49	87.46	95.76	114.18	112.65	90.15	112.64	95.23	97.55	98.7	106.12	98.49	112.46	111.27	113.94	97.78	90.35	101.16
ILMN_1796627	146.1	187.22	157.7	157.56	163.26	130.02	118.23	141.34	198.79	155.64	162.22	160.63	149.94	125.75	129.11	106.88	198.34	107.86	171.03	140.88	106.38	129.76	204.82	212.69	165.97	150.57	121.95	193.13	138.71	150.45	131.67	140.29	140.44	166.82	171.04	145.46	137.58	129.06	154.95	123.17	108.29	162.74	150.54	134.64	147.41	157.33	234.78	182.43	138.25
ILMN_1796628	114.18	120.32	115.62	100.8	109.04	117.49	134.78	103.82	88.12	113.76	97.84	97.91	126.71	100.54	93.11	89.3	146.69	108.73	106.16	105.4	140.6	123.15	155.83	115.24	119.01	107.53	121.63	120.58	126.47	97.21	121.53	106.95	148.24	130.24	104.74	123.47	107.23	98.48	103.04	115.73	113.25	134.81	110.39	113.11	99.75	102.18	134.39	175.12	111.89
ILMN_1796629	158.48	136.21	258.11	161.48	196.7	174.78	367.29	433.02	139.81	184.96	144.29	150.02	158.27	144.45	123.62	176.98	317.14	121.35	130.96	507.93	343.14	157.38	202.01	115.39	137.76	135.11	127.45	157.49	175.66	145.61	106.37	181.39	292.07	173.66	85.97	152.71	273.43	170.72	272.9	151.66	203.01	188.99	146.92	146.59	193.08	154.76	161.58	204.26	145.79
ILMN_1796639	111.27	116.99	147.83	148.19	105.93	111.7	155.93	134.21	132.13	141.72	125.64	129.39	127.16	135.58	125.79	107.55	110.1	113.21	123.22	166.11	163.44	131.04	107.65	116.8	120	117.77	168.13	118.09	152.74	118.47	122.55	116.55	118.65	146.44	124.24	115.63	128.36	180.22	144.08	145.21	138.22	151.32	122.68	114.31	144.28	130.58	112.89	108.01	165.89
ILMN_1796642	133.2	130.6	141.77	320.53	130.98	119.96	307.92	122.24	123.43	125.03	129.53	122.78	122.95	130.38	120.7	124	501.99	128.26	142.75	131.26	386.98	120.23	125.23	94.23	129.64	94.92	168.24	157.22	444.85	138.2	149.44	93.64	152.26	174.71	128	128.36	180.18	149.04	300.16	280.44	198.22	131.05	140.13	141.22	119.68	137.92	101.21	173.48	121.61
ILMN_1796655	129.05	120.02	123.23	120.54	112.68	111.55	122.77	122.84	119.18	102.72	124.29	117.78	110.8	121.28	101.54	109.13	116.64	131.3	112.79	137.43	129.98	111.47	119.08	125.64	117.99	126.84	132.6	129.02	116.24	105.16	104.17	121.16	108.38	114.04	108.56	100.16	108.57	96.82	101.45	107.48	110.5	115.1	106.87	112.32	112.37	117.66	142.61	136.09	122.78
ILMN_1796663	172.41	179.78	146.93	198.87	161.32	171.04	163.01	145.62	150.86	131.13	136.84	189.32	141.44	157.22	196.76	138.12	147.92	117.18	119.6	123.13	170.17	152.6	98.19	117.95	137.47	138.07	187.03	152.84	122.45	127.19	151.27	156.59	172.27	139.34	145	146.86	92.83	141	150.25	167.38	157.71	142.93	142.15	123.06	121.99	152.02	158.3	133.92	217.23
ILMN_1796669	164.22	161.97	149.76	160.75	153.43	149.31	161.65	144.78	256.88	149.42	163.45	167.64	139.77	130.23	165.84	140.25	125.88	142	175.1	120.72	147.07	140.09	104.33	151.91	137.09	114.09	146.11	164.72	151	185.5	181.17	196.19	161.15	172.56	178.01	125.04	139.87	198.14	134.33	149.95	176.51	167.05	175.27	167.8	175.14	142.35	161.6	116.86	122.18
ILMN_1796673	84.06	88.12	97.04	87.94	97.55	81.26	101.67	78.26	98.12	94.6	86.08	94.3	93.23	90.31	86.62	100.42	95.36	91.15	95.69	85.71	81.66	94.55	90.54	86.06	94.05	84.32	85.08	88.34	83.87	79.32	104.45	84.49	88.08	100.72	87.26	83.16	86.45	81.04	80.42	87.36	99.32	87.17	80.92	90.52	91.41	83.79	85.74	100.76	88.69
ILMN_1796677	117.38	115.51	119.73	105.23	110.14	107.09	108	103.44	147.41	106.94	103.97	120.88	125.02	118.21	117.54	140.86	112.36	108.97	126.6	118.33	99.46	124.29	108.13	110.67	102.31	124.05	108.58	113.95	114.78	125.95	113.11	119.21	104.23	115.18	114.23	100.01	103.36	123.55	110.54	109.62	117.07	98.88	101.58	105.8	115.92	96.83	99.38	105.66	129.57
ILMN_1796678	98.39	124.08	123.7	117.09	104.87	133.95	119.08	233.56	89.71	92.28	139.77	102.13	120.81	246.03	157.84	141.95	116.92	111.2	121.12	123.79	112.54	116.59	98.41	142.52	109.46	98.62	93.98	139.91	104.8	163.76	163.25	158.84	84.5	110.25	99.96	218.33	111.95	100.39	141.55	117.21	108.97	128.14	128.7	148.81	156.24	159.99	285	135.41	183.34
ILMN_1796682	342.33	209.28	203.16	359.04	293.53	306.6	251.74	127.5	426.4	280.52	186.85	340.63	210.5	538.37	218.45	764.28	289.6	290.28	303.11	204.98	320.66	260.7	299.41	329.41	235.25	214.22	214.55	238.17	360.71	235.57	286.63	802.6	286.68	261.49	301.05	324.87	242.54	184.92	282.61	241.9	150.1	201.88	159.41	174.9	253.94	220.74	218.67	240.16	236.85
ILMN_1796685	125.06	99.61	109.75	126.38	124.64	136.56	120.05	119.34	145.06	125.17	129.43	123.46	127.48	129.16	122.03	124.2	135.96	138.59	124.51	128.87	137.8	126.05	111.39	106.92	143.34	136.67	128.78	120.65	128.07	99.86	132.55	135.99	108.31	120.69	117.51	131.74	134.4	123.47	116.35	138.95	116.76	110.23	119.2	110.13	136.53	119.4	108.45	113.58	107.09
ILMN_1796686	108.34	113.5	120.69	98.38	117.01	119.58	105.32	118.56	117.45	115.83	124.71	119.55	104.57	108.27	90.41	101.3	110.1	109.66	111.1	100.65	111.02	100.6	121.12	100.86	100.72	115.11	96.16	97.02	107.14	105.39	90.8	98.75	107.29	100.21	108.62	111.4	105.08	112.62	118.13	107.04	107.99	107.34	111.78	109.57	108.4	103.37	104.03	127.9	113.93
ILMN_1796697	93.21	115.55	118.62	109.72	112.61	101.38	93.96	88.15	100.94	104.49	114.84	97.51	114.88	100.71	101.16	110.69	101.85	103.77	104.07	107.57	102.37	109.86	134.8	84.4	108.75	96.25	114.67	104.36	95.88	87.46	99.66	92.46	105.56	108.32	92.98	103.29	120.19	83.18	94.98	115.56	96.11	96.7	101.29	102.95	98.99	95.35	104.1	96.48	109.93
ILMN_1796708	138.18	126.81	130.18	120.92	133.33	136.79	119.17	123.18	132.16	124.78	137.88	142.96	144.31	137.9	131.78	130.18	133.73	129.08	138.48	144.26	132.44	122.56	157.5	117.07	127.15	131.06	128.81	128.57	115.8	142.91	127.11	126.85	125.12	123.47	140.41	134.02	121.73	121.69	116.66	115.56	127.03	131.04	132.61	125.21	129.25	124.69	113.96	99.84	126.02
ILMN_1796710	214.47	154.52	152.87	155.29	145.4	170.85	171.21	178.08	180.68	225.85	204.37	251.94	170.57	140.89	194.22	125.67	151.13	182.55	159.87	155.31	199.93	179.59	146.04	155.16	129.79	147.33	148.85	161.71	147.14	136.62	156.27	133.09	154.18	208.62	139.24	152.1	204.92	181.71	169.23	169.71	134.35	155.93	146.62	159.98	121.95	152.29	146.07	156.65	222.64
ILMN_1796712	21613.6	3084.25	3817.7	7080.66	7080.86	3314.5	12388.2	4417.92	6923.71	5693.23	4847.78	24342.8	3528.6	2987.34	8868.82	12709	5001.33	4532.49	6794.93	3525.73	13965	3008.66	2768.43	1710.13	12955.2	7659.57	2547.78	7345.7	7658.29	15992.1	6889.96	320.68	7403.42	13637.2	4576.05	-248.34	11971.6	-6.34	3976.77	14095.3	2101.58	3476.95	14635.6	12704.9	4090.51	4253.95	3631.82	789.96	5507.48
ILMN_1796734	755.48	713.1	1814.52	617.01	970.61	845.67	7000.15	1333.47	722.15	641.64	726.72	605.75	850.67	491.36	630.03	663.05	1380.84	587.24	821.07	869.24	6690.35	739.5	610.14	1167.53	-79.32	-18.88	1012.22	1286.44	262.24	1136.35	202.74	1424.13	2190.62	1156.2	921.56	407.53	1789.53	787.89	787.58	975.66	1140.05	4732.36	768.48	984.77	757.55	302.84	843.75	1246.52	51.57
ILMN_1796737	96.36	121.59	133.47	108.43	128.54	104.45	113.25	112.78	146.34	121.38	117.23	109.56	113.06	131.21	113.49	147.68	136.49	128.83	229.22	131.58	122.28	98.4	102.49	113.92	133.1	114.27	89.68	121.32	95.72	116.79	96.49	157.17	124.15	116.02	191.14	125.84	111.04	96.08	96.01	111.67	121.8	149.45	109.28	99.93	109.56	85.68	156.75	131.18	113.11
ILMN_1796738	280.89	195.63	338.75	317.53	287.03	395.86	280.79	225.57	334.45	465.28	258.18	319.78	220.06	513.86	251.29	158.23	262.23	322.02	272.01	365.56	306.54	280.32	277.07	227.33	437.76	260.54	260.26	316.39	293.51	253	318.41	621.89	359.82	299.06	312.42	483.86	278.82	374.58	331.5	339.75	368.32	207.83	372.63	344.07	307.53	338.22	234.04	233.58	313.25
ILMN_1796743	117.08	117.55	104.4	111.63	125.09	92.82	97.46	109.16	99.39	106.33	112.73	109.36	111.76	103.53	105.7	104.41	113.83	102.01	112.89	118.54	118.88	120.51	136.27	98.12	93.48	111.81	94.69	101.44	110.92	107.58	105.37	113.28	108.48	94.7	114.51	100.86	105.85	99.84	115.61	115.16	116.57	111.64	110.05	100.99	113.36	112.21	102.1	121.53	97.42
ILMN_1796746	108.01	108.97	93.9	106.58	85.09	88.41	86.17	91.23	107.72	92.56	97	94.9	86.89	103.23	89.89	82.89	117.86	94.67	91.23	88.04	93.4	113.05	86.9	86.02	89.77	97.92	85.18	102.18	111.48	99.87	107.93	96.23	83.15	96.02	91.93	93.54	85.95	107.81	86.27	92.69	103.46	98.3	89.34	101.67	86.89	93.38	82.89	84.76	85.33
ILMN_1796749	248.28	235.38	222.35	232.61	173.13	409.31	227.7	205.37	230.94	225.15	176.32	329.23	242.92	312.19	269.44	210.55	354.88	163.31	221.25	324.92	220.94	368.48	339.02	214.31	213.2	275.63	211.12	227.57	179.96	171.08	156.74	246.64	194.78	226.49	209.11	260.77	251.65	298.38	430.93	270.13	143.87	316.07	154.96	217.14	329.89	257.85	196.17	276.65	419.15
ILMN_1796751	204.72	210.04	215.54	233.45	233.23	149.69	269.25	214.62	176.29	222.87	173.7	178.16	202.99	195.56	163.76	185.19	194.54	164.14	193.91	230.55	215.44	162.66	186.82	181.34	188.08	148.41	192.4	193.83	253.17	192	163.43	215.95	198.01	217.41	226.71	156.24	248.38	268.86	185.14	177.33	148.26	210.52	182.63	193.1	181.69	181.74	221.44	235.37	200.73
ILMN_1796755	437.95	641.97	624.55	675.31	322.22	576.42	461.51	217.85	414.28	332.19	208.7	630.09	337.59	717.07	201.9	310.22	469.18	118.34	174.51	539.25	448.74	556.8	256.07	438.29	612.82	419.57	556.17	351.23	582.03	229.58	312.97	339.31	434.93	400.87	221.52	313.92	345.53	532.47	629.11	1005.83	343.46	380.59	309.6	240.24	306.63	290.52	410.67	357.54	783.59
ILMN_1796756	112.85	81.95	100.98	95.23	95.32	122.67	93.8	81.64	114.35	99.49	110.44	113.04	88.99	119.21	100.62	97.7	119.82	110.03	115.07	98.61	90.12	85.69	112.24	99.37	111.55	105.86	93.52	103.21	105.78	115.75	89.76	102.26	110.92	95.5	87.14	93.54	81.28	95.61	120.63	105.35	94.73	87.08	82.87	96.84	95.53	108.48	93.5	98.93	94.61
ILMN_1796758	84.38	105.09	86.98	99.21	105.03	100.49	111.86	93.43	99.43	102.39	82.82	112.76	90.37	104.31	108.13	95.77	105.08	99	110.31	90.69	107.21	98.04	106.36	87.91	94.04	85.2	89.05	94.18	108.15	99.45	107.5	100.93	88.68	94.04	85.33	103.05	96.85	87.34	104.99	106.47	87.57	90.35	99.32	87.64	99.75	93.65	99.05	117.25	109.17
ILMN_1796762	180.32	142.35	157.72	126.63	182.91	218.83	383.76	238.23	216.27	181.92	236.3	182.35	178.31	132.66	136.25	275.6	166.72	158.06	98.05	161.46	372.66	128.49	113.87	166.24	429.31	238.98	101.51	186.03	187.9	223.02	221.67	126.58	206.98	180.48	164.02	188.99	207.3	143.6	120.71	159.77	121.45	145.69	227.58	205.19	197.78	149.99	182.39	168.02	116.75
ILMN_1796772	160.65	153.24	105.44	109.93	123.47	99.23	148.35	142.07	116.95	166.13	122.03	155.77	117.27	96.92	65.12	138.51	113.52	122.49	106.09	167.59	145.75	109.15	102.13	130.47	128.6	110.67	118.03	144.04	121.62	113.33	133.78	112.1	177.68	107.38	90.58	115	107.4	126.75	105.95	132.23	134.99	108.97	107.13	113.82	112.81	111.62	107.59	125.38	118.77
ILMN_1796773	116.72	115.44	114.81	106.92	111.41	109.44	109.06	112.28	103.41	107.84	133.25	102.11	111.36	131.23	109.52	120.06	99.59	119.05	108.73	129.76	113.18	120.85	110.98	110.75	104.09	115.74	99.19	104.06	99.48	117.89	112.08	109.25	94.73	115.78	102	106.83	105.92	109.44	112.72	104.62	106.5	106.66	110.6	118.06	120.94	103.72	109.32	105.5	117.21
ILMN_1796775	85.94	100.93	86.15	84.3	86.16	85.19	93.62	90.32	83.38	92.63	83.53	86.15	87.71	83.76	98.76	84.83	73.15	85.45	89.64	77.68	83.48	80.82	85.45	83.64	78.23	90.87	84.04	83.77	73.15	83.48	86.93	88.07	82.04	90.93	78.34	92.37	91.27	81.24	90.67	88.05	89.41	88.15	87.56	89.42	87.05	86.71	81.59	80.34	79.99
ILMN_1796785	117.3	103.32	110.27	97.3	107.23	105.63	119.47	100.63	116.3	98.93	115.52	105.28	101.43	92.41	97.71	112.91	107.15	105.85	99.01	114.84	105.33	107.06	103.51	96.94	88.39	101.25	104.15	95.36	113.94	100.87	104.53	99.33	104.51	85	97.19	94.58	94.86	100.65	125.73	101.14	101.08	105.15	91.99	97.49	101.07	113.95	105.59	104.27	107.93
ILMN_1796787	118.37	111.81	124	104.09	107.53	99.03	113.24	115.66	95.36	131.13	108.52	94.84	113.19	105.41	125.45	116.91	107.59	113.54	96.33	110.71	108.84	102.99	111.93	94.11	110.01	103.2	125.89	103.04	99.78	93.03	101.1	109.67	115.57	93.61	109	98.38	108.52	101.35	120.48	110.4	101.98	79.09	87.33	99.2	105.61	121.31	106.92	108.75	135.66
ILMN_1796793	154.36	146.29	182.17	151.63	146.83	172.29	149.07	141.35	153.8	193.77	173.75	161.97	142.38	158.81	156.08	151.31	126.97	139.22	147.99	181.01	171.3	145.62	118.37	144.23	176.16	178.33	150.31	146.76	148.93	150.99	156.14	179.95	139.27	147.19	139.26	162.34	134.89	129.44	178.29	135.52	141.62	159.05	145.78	146.24	139.38	145.08	136.73	123.01	165.5
ILMN_1796801	272.05	347.91	3042.73	753.47	940.18	596.58	322.03	340.76	213.72	1008.42	353.34	255.83	707.06	459.61	496.56	426.31	416.33	886.71	618.77	1791.82	299.88	408.81	1399.08	1242.56	462.25	548.03	206.7	863.05	618.66	353.3	730.92	550.75	233.82	194.87	325.51	573.62	235.02	150.29	167.5	278.2	161.7	266.43	150.59	146.07	644.36	305.55	531.16	554.26	147.83
ILMN_1796808	106.01	101.14	87.78	103.74	106.49	110.74	89.42	104.74	105.61	116.86	108.3	103.64	103.23	102.1	99.01	112.75	126.61	111.01	109.46	120.94	120.85	122.43	108.16	100.82	100.7	104.17	101.17	104.43	104.62	112.75	107.85	115.54	103.73	117.25	103.97	110.96	104.55	103.33	98.57	107.32	111.28	94.79	101.63	112.07	82.4	97.41	116.61	106.49	94.76
ILMN_1796813	129.25	125.87	117.87	131.72	131.14	123.5	148.83	171.06	134.51	151.11	159.95	96.24	136.16	102.06	122.81	132.47	143.29	144.15	126.22	154.91	148.42	189.33	138.68	111.6	129.23	198.01	129.45	107.11	140.26	134.84	165.33	127.73	131.56	118.13	113.1	147.28	143.18	126.82	159.37	129.22	123.62	135.34	161.81	191.16	134.38	126.67	98.17	104.14	138.23
ILMN_1796830	117.25	116.26	112.63	109.57	127.91	130.46	123.51	99.76	104.53	111.48	98.67	105.59	113.24	117.8	101.8	99.7	117.39	121.41	91.37	103.45	131.29	98.83	98.39	114.6	120.78	111.22	96.58	94.92	96.99	108.38	114.38	117.85	105.89	125.1	98.81	102.73	111.29	120.75	104.65	99.32	127.91	106.55	107.6	121.93	103.69	110.24	134.99	93.24	101.14
ILMN_1796832	99.49	85.24	87.94	84	86.79	109.36	87.44	101.13	93.1	98.98	93.77	111.4	91.86	109.89	97.41	108.26	112.91	111.32	109.38	110.01	100.24	96.07	106.11	98.84	89.2	101.91	95.88	94.97	94	70.76	90.75	98.17	103.94	96.59	83.28	103.15	94.4	96.71	103.2	83.47	103.86	79.31	102.32	98.61	91.29	93.96	95.6	91.28	85.05
ILMN_1796835	244.66	204.43	154.89	179.66	176.22	267.01	182.52	200.54	160.28	252.6	226.98	181.53	163.5	150.6	144.59	284.7	138.22	174.46	186.91	123.74	185.63	153.19	181.16	152.68	180.7	173.38	141.18	211.41	153	237.04	187.85	231.33	176.93	187.07	262.98	180.66	133.81	202.21	136.79	229.53	274.81	194.54	198.01	210.8	168.18	159.68	162.32	128.82	136.65
ILMN_1796836	111.17	101.26	113.83	112.52	95.31	95.67	119.68	108.73	111.22	89.27	107.75	103.45	109.1	107.13	118.11	100.53	107.4	107.96	115.7	115.95	105.3	105.86	118.81	109.45	93.93	97.6	101.62	104.13	102.42	101.15	94.32	107.54	118.65	110.34	94.14	98.75	97.01	121.72	102.8	105.34	106.84	99.13	111.35	104.78	109.44	114.03	117.1	112.97	107.65
ILMN_1796847	113.59	103.58	107.51	111.14	117.09	114.2	122.32	117.45	105.25	99.17	117.39	123.01	115.36	108.29	103.96	219.43	103.41	104.43	117.47	123.13	136.05	110.85	115.87	116.9	104.69	137.94	102.24	117.78	106.17	111.3	141.28	103.12	101.09	105.55	112.25	111.04	90.48	116.51	139.96	95.1	115.64	105.44	114.15	98.01	108.45	99.09	140.44	106.89	103.72
ILMN_1796851	98.18	110.7	87.02	112.92	90.69	100.02	125.08	108.55	98.65	104.93	98.55	114.3	104.31	102.83	105.65	118.89	101.24	104.17	103.89	103.29	144.03	104.9	108.07	110.37	94.76	106.57	111.75	106.35	100.44	97.81	84.56	116.57	90.79	110.88	93.66	104.13	100.81	91.15	100.13	99.74	100.17	105.78	97.72	127.28	116.12	92.63	96.19	102.31	99.35
ILMN_1796855	616.99	923.24	795.46	830.89	878.52	955.56	598.03	650.28	643.31	702.13	727.25	573.01	665.44	471.5	525.97	573.08	603.48	779.44	726.3	401.68	628.21	716.83	509.29	693.24	453.73	531.34	693.31	971	730.5	1060.16	772.63	616.23	783.92	679.8	574.26	761.1	1068.13	803.99	554.21	1065.52	638.03	662.78	621.33	675.12	638.4	615.4	546.76	529.26	561.44
ILMN_1796887	94.69	97.19	87.46	116.41	84.73	88.78	85.43	93.66	84.76	87.59	95.72	85.35	80.51	97.93	120.12	252.43	95.77	95.06	95.91	104.59	99.53	99.23	101.29	116.01	96.11	102.63	104.81	100.67	95.34	69.16	102	79.15	88.45	83.18	77.45	96.48	88.95	82	96.93	110.57	81.66	106.5	82.14	98.01	93.38	86.59	71.94	82.27	96.15
ILMN_1796895	90.5	92.94	101.11	100.57	112.44	97.02	98.08	77.84	101.62	97.07	102.29	83.27	99.03	93.85	103.17	97.04	108.5	96.27	102.08	94.69	88.84	90.04	106.25	91.35	93.28	108.52	86.73	97.36	91.66	90.51	108.83	98.93	106.85	90.62	93.5	96.39	103.34	92.63	85.32	91.18	93.58	82.13	84	92.89	80.85	99.44	110.87	89.26	94.33
ILMN_1796900	348.44	380.27	498.29	407.06	649.95	780.45	379.37	523.6	781.36	506.2	499.92	465.28	349.34	677.89	565.27	721.24	754.65	385.96	425.19	751.27	462.17	482.92	455.53	682.67	815.74	498.69	742.6	398.46	468.79	405.09	432.15	459.73	382.11	302.25	321.11	683.28	417.08	341.46	811.75	284.91	378.97	420.61	351.31	351.93	385.05	436.79	380.56	473.65	809.26
ILMN_1796912	1495.47	774.59	645.94	575.85	1254.09	727.01	605.03	1034.91	476.14	507.51	818.18	1548.7	562.09	910.4	1082.07	592.67	668.85	1474.34	535.15	833.15	493.32	433	839.56	792.5	1220.57	689.55	1085.31	685.69	431.68	714.22	457.64	606.1	837.28	782.2	588.54	963.28	2688.15	655	694.07	567.77	707.87	657.08	604.33	945.7	681.24	790.95	341.66	574.4	956.72
ILMN_1796919	101.51	108.77	121.07	105.83	106.2	114.81	113	104.57	90.4	103.22	107.73	108.46	98.5	114.97	108.28	121.55	114.8	108.68	115.96	107.23	125.03	114.3	100.97	114.92	102.48	101.36	121.09	98.98	113.77	103.21	98.81	100.74	109.89	107.28	89.73	103.4	107.82	104.48	98.86	113.79	117.54	99.27	101.87	105.1	117.94	104.52	126.94	121.2	108.08
ILMN_1796922	107.38	113.74	120.59	101.61	117.11	103.07	110.94	127.6	105.79	115.97	112.94	113.71	103.03	99.35	121.78	106.45	130.77	115.5	105.62	103.45	128.46	114.86	137.66	110.71	135.96	116.68	110.4	107.7	105.09	114.54	100.98	119.46	133.07	122.11	108.67	114.81	114.85	116.57	102.98	103.14	105.56	110.17	105.47	108.47	117.43	110.34	114.67	123.5	116.57
ILMN_1796923	496.11	159.77	109.54	122.87	186.34	127.29	143.62	226.94	192.42	243.12	285.74	479.28	159.92	182.32	132.06	344.92	144.4	533.02	113.79	85.33	175.11	164.29	94.8	279.21	201.25	265.06	352.82	273.03	148.51	451.84	291.08	209.54	182.16	151.32	152.91	181.28	193.1	270.43	162.18	204.54	99.98	157.23	461.69	402.49	254.15	178.43	104.66	88.79	117.85
ILMN_1796925	1899.85	841.79	1290.94	1540.03	2328.72	2982.96	985.36	579.68	2973.25	2177.71	629.69	1602.01	1229.33	1362.66	1410.74	2814.23	1080.65	1551.38	1793.34	1110.72	832.87	1122.07	917.21	1411.88	971.83	1068.99	2872.6	1124.27	918.68	842.44	1607.56	1557.5	1280.17	1057.62	912.93	2110.06	684.71	2220.05	3341.71	2857.37	588.78	1446.02	1262.6	795.94	1155.02	1020.6	1740.92	1263.69	2097.18
ILMN_1796926	290.3	272.66	369.32	240.6	329.39	278.93	269.52	336.81	259.67	346.45	293.61	331.73	292.55	252.1	276.05	205.49	242.43	295.29	275.85	301.25	218.95	226.53	343.35	379.2	255.81	257.67	271.9	292.61	278.96	268.42	286.09	251.25	283.13	251.81	325.73	205.51	225.34	317.09	238.21	225.65	266.61	207.91	265.65	317.04	253.69	245.24	330.08	390.15	299.21
ILMN_1796927	100.47	105.9	114.03	112.8	107.32	104.26	112.39	113.23	101.61	118.14	132.52	129.55	106.66	95.37	106.82	108.4	96.42	110.04	106.06	109.4	97.04	108.46	109.31	89.98	100.9	96.73	103.79	101.74	96.32	104.43	99.47	109.23	95.66	95.74	99.53	105.42	102.8	107.82	104.1	100.8	107.23	103.3	99.8	111.24	111.09	100.07	89.17	94.65	124.94
ILMN_1796928	124.85	139.05	134.29	132.39	111.01	141.65	83.55	98.87	127.52	101.45	125.65	92.6	82.55	126.19	123.47	107.42	104.31	227.62	92.03	160.13	79.53	319.96	124.2	137.91	107.95	116.1	262.31	92.88	95.74	109.22	120.88	93.8	113.55	113.81	94.05	104.89	74.15	85.96	282.77	111.71	133.25	91.78	114.71	124.49	179.88	105.82	77.89	126.08	172.85
ILMN_1796939	104.33	104.6	121.14	113.92	108.97	112.04	103.49	91.99	118.28	96.4	94.37	110.8	114.49	84.81	98.93	103.62	104.45	116.03	113.9	97.73	99.59	100.81	120.64	102.84	106.01	118.37	114.52	92.95	103.8	123.95	107.34	100.97	105.13	107.52	110.86	112.51	97.38	96.6	115.74	106.95	111.33	87.31	104.93	111.85	108	106.23	97.36	102.26	96.15
ILMN_1796946	96.93	89.3	103.67	89.28	102.26	94.73	97.11	92.42	93.17	103.79	87.85	108.44	77.86	100.8	89.16	84.13	88.31	94.41	87.25	89.98	89.75	88.26	94.99	92.62	92.22	82.91	82.84	84.2	92.11	90.79	89.89	82.48	100.65	93.05	88.87	95.93	86.83	96.12	88.11	91.3	80.95	95.8	90.78	85.42	85.43	97.36	83.32	85.91	84.96
ILMN_1796949	460.33	277.03	146.48	159.05	210.3	189.16	428.83	370.4	215.21	334	583.22	488.15	218.71	282.01	174.18	608.49	143.8	603.36	116.58	113.36	546.61	200.88	170.37	280.2	374.1	456.05	183.89	290.2	304.09	480	378.71	189.66	302.93	416.3	188.2	460.27	500.28	407.02	275.34	700.63	290.53	206.19	495.65	298.71	389.06	211.93	137.96	136.85	167.18
ILMN_1796950	80.97	84.54	92.28	96.73	85.03	90.28	94.51	84.43	83.12	82.73	88.51	86.58	97.19	100.81	82.32	91.26	92.94	87.02	84.81	95.28	96.8	87.42	95.05	94.99	81.35	90.04	83.55	102.08	81.93	86.16	90.86	90.05	81.23	80.63	93.09	94.98	96.17	66.77	79.42	86.77	79.56	83.83	89.66	94.18	101.81	83.31	80.72	83.92	91.18
ILMN_1796956	95.13	100.56	106.91	114.46	103.05	108.01	113.39	106.58	107.51	118.9	113.49	118.78	115.64	105.7	106.05	109.24	107.71	113.46	108.83	108.4	113.38	114.91	96.99	108.63	97.56	106.8	94.61	108.11	110.5	113.26	110.26	113.62	99.14	102.68	81.95	98.28	110.43	109.52	102.98	107.41	102.93	111.25	113.4	101.62	87.27	112.85	97.82	97.26	109.46
ILMN_1796962	918.73	994.84	1246.13	840.98	1294.4	1086.93	989.85	821.59	1256.96	734.59	1066.23	1150.15	1075.23	1827.38	800.78	610.73	1240.22	1100.6	1399.97	1405.44	1295.6	1472.52	902.6	1361.35	1628.22	1120.59	1044.13	1042.06	1914	900.77	1240.02	1187.62	873.32	1106.88	1580.19	1758.39	804.4	1863.54	1044.12	1031.36	1333.15	808.3	1079.7	1396.25	930.18	1113.19	1180.02	1179.11	734.49
ILMN_1796968	237.65	287.93	408.89	317.32	347.61	285.59	246.85	240.72	410.29	279.6	235.82	269.75	274.71	363.69	260.6	402.86	476.43	317.68	273.55	530.73	284.72	516.69	348.46	293.55	233.76	530.25	348.66	240.96	342.87	317.97	428.41	290.55	273.96	210.41	237.57	319.39	399.49	241.06	517.1	243.5	270.35	303.3	283.32	320.02	355.72	325.16	297.31	340.03	500.61
ILMN_1796969	107.09	98.79	108.11	95.89	93.02	103.08	96.17	96.78	101.84	106.82	89.61	101.16	91.07	92.56	88.61	86.2	82.46	86.03	100.15	93.15	87.6	89.69	87.78	97.39	90.2	90.84	82.9	94.42	102.03	84.15	102.68	89.91	91.13	87.37	83.94	90.78	92.5	91.24	86.58	83.17	92.77	96.13	92.8	92.69	89.62	86.73	87.85	112.09	86.28
ILMN_1796976	126.94	99.52	119.62	122.58	115.97	120.15	133.88	105.77	123.73	117.41	116.13	116.91	105.66	130.74	102.62	116.34	120.25	113.69	109.43	108.84	122.74	105.66	95.52	99.93	86.55	103.07	103.26	113.41	135.54	104.91	116.54	110.33	113.41	106.69	96.06	116.74	121.96	113.87	99.52	110.51	106.91	109.21	90.56	118.49	107.44	117.88	118.7	98.71	101.29
ILMN_1796999	101.2	95.14	109.98	97.17	96.52	107.36	102.79	104.9	100.24	98.87	101.05	93.18	97.02	101.6	92.02	97.91	109.69	118.33	97.74	97.75	99.79	81.67	95.52	91.92	93.32	96.31	87.02	105.18	106.91	85.33	108.99	109.06	102.73	92.43	107.78	89.25	101.28	101.73	101.22	90.88	96.28	99.3	91.93	90.67	94.53	85.9	97.17	93.14	90.12
ILMN_1797001	177.77	193.95	196.52	176.9	201.94	156.14	147.19	154.37	271.92	146.57	146.21	167.76	132.26	196.31	224.25	159.11	192.89	136.3	166.53	151.72	170.79	253.7	134.86	143.2	153.49	134.35	250.45	155.4	204.49	186.35	158.37	137.68	160.93	151.59	185.52	147.96	145.22	167.65	223.18	177.42	131.28	147.84	133.64	140.53	151.8	176.17	195.21	180.39	171.48
ILMN_1797005	239.86	204.15	637.21	1183.6	771.46	1413.81	1154.27	580.92	540.17	815.84	578.74	214.97	631.91	1303.27	781.72	482.18	815.3	149.03	892.44	410.55	1258.1	805.99	586.07	779.38	438.55	570.31	692.7	871.9	1378.56	1858.4	539.22	809.04	807.26	379.75	397.09	247.02	610.46	1176.72	2046.29	819.35	866.5	519.95	618.8	329.73	2090.86	1286.49	739.43	713.64	627.05
ILMN_1797009	129.72	126.49	122.66	111.47	128.41	131.5	473.63	134.61	134.36	120.11	120.58	122.4	128.56	121.12	130.39	119.61	158.85	126.9	121.84	125.13	311.85	129.12	108.05	110.68	143.23	142.06	155.24	110.79	148.75	140.38	97.46	102.71	130.88	144.51	176.23	128.12	153.41	109.76	126.48	146.98	128.62	126.71	126.27	127.64	114.91	113.64	321.51	161.83	101.82
ILMN_1797021	113.95	120.8	145.25	133.95	125.04	120.56	142.88	145.27	133.44	153.6	127.73	133.94	122.03	139.57	113.52	135.77	136.39	128.19	121.34	222.49	141.25	129.8	121.83	141.6	136.91	122.25	120.43	124.15	144.66	141.24	117.98	141.68	122.91	149.3	136.22	132	145.76	126.83	125.88	123.71	164.3	132.99	143.74	173.49	125.12	139.52	134.17	140.12	169.06
ILMN_1797025	135.97	118.63	142.61	146.4	131.91	135.27	132.23	136.49	181.9	142.64	129.31	122.75	160.05	137	132.98	143.6	148.54	137.87	126.53	158.29	144.31	130.22	111.94	140.86	144.49	129.84	151.59	131.94	142.42	137.48	134.54	162.88	131.98	120.01	139.3	119.94	138.72	134.93	161.3	124.87	122.72	145.39	116.88	134.17	150.75	143.38	126.09	161.25	141.6
ILMN_1797030	161.63	156.07	152.18	166.19	154.35	169.8	136.54	164.59	176.86	151.24	169	164.33	143.55	161.27	164.04	149.19	182.18	154.06	154.44	157.7	147.34	153.69	240.39	164.76	155.64	164.15	151.77	149.18	149.95	147.83	142.78	163.76	143.96	138.93	143.57	141.19	153.54	151.06	141.28	141.26	149.24	140.15	149.74	163.09	158.92	144.79	161.86	185.42	167.53
ILMN_1797031	267.58	300.46	296.61	246.15	276.82	199.14	251.47	228.1	185.83	178.11	311.33	231.72	167.09	356.69	194.22	177.87	253.37	194	232.64	289.95	226.39	189.01	145.55	177.96	314.6	282.68	238.02	253.42	247.15	253.89	209.02	183.95	150.86	289.38	284.48	211.52	182.55	186.17	234.67	249.04	291.91	204.42	186.93	219.32	174.7	262.58	169.92	138.03	278.63
ILMN_1797038	114.15	102.7	105.59	108.41	115.65	111.53	105.15	100.4	119.7	104.84	109.03	134.33	104.09	110.04	103.89	101.63	102.69	118.9	128.94	97.83	112.39	106.23	102.1	99.96	89.03	115.02	111.1	106.97	106.81	104.72	117.56	111.12	96.4	116.39	107.22	95.46	109.34	112.42	101.01	104.91	115.48	110.25	112.84	99.91	94.56	93.47	98.96	99.48	112.49
ILMN_1797046	135.97	107.57	129.64	117.34	122.27	137.96	115.36	102.08	164.11	86.54	101.08	112.69	115.15	119.23	113.17	133.17	144.64	144.27	129.77	109.41	128.95	127.94	103.7	107.29	137.87	113.49	92.36	114.01	126.18	106.92	117.65	106.77	105.34	128.61	133.33	135.77	103.16	83.45	133.53	121.25	92.58	104.45	113.43	117.88	101.28	164.11	87.82	95.34	113.81
ILMN_1797047	130.65	149.61	131.32	139.3	220.94	148.6	131.23	125.18	331.83	136.82	145.67	113.44	135.26	139.19	124.87	124.64	135.01	99.63	267.06	116.04	122.49	128.18	125.88	160.73	118.4	127.4	140.21	145.76	127.06	133	135.35	122.37	123.91	130.51	265.57	124.53	124.03	130.89	127.45	119.86	127.71	145.81	136.2	141.32	118.63	152.74	122.48	120.51	119.66
ILMN_1797055	240.35	217.81	188.53	194.65	181.79	214.45	140.97	204.46	290.08	177.37	186.45	206.16	171.46	185.08	210.74	172.98	172.77	217.9	207.2	196.67	168.92	127.92	272.69	170.29	152.79	183.28	202.11	204.24	152.45	164.98	171.02	139.66	163.95	181.57	287.37	155.26	209.69	242.47	157.04	162.93	180.72	178.78	173.65	194.78	187.08	181.94	126.11	135.15	185.39
ILMN_1797056	106.59	123.79	115.59	128.96	120.54	103.86	114.52	97.73	125.61	113.2	107.19	111.78	117.69	126.08	114.8	125.46	104.13	106.99	117.78	90.73	93.73	125.72	95.54	94.96	124.9	147.72	111.33	112.15	128.38	101.5	115.11	86.19	100.44	130.65	119.24	116.19	114.18	119.34	107.66	112.02	136.05	130.83	134.34	112.93	108.02	110.12	90.93	102.98	127.11
ILMN_1797063	91.67	91.99	103.86	112.88	99.74	90.89	103.55	92.72	98.17	89.06	97.7	80.24	100.79	100.92	90.25	115.15	99.8	101.22	111.63	97.52	94.33	90.97	101.8	97.24	90.7	96.6	97.46	96.85	94.37	87.61	81.92	97.23	96.23	95.42	106.46	101.23	107.48	101.51	79.63	90.29	110.26	93.81	91.61	95.68	88.53	86.8	101.88	83.75	88.97
ILMN_1797073	125.04	120.69	115.97	111.2	125.76	94.62	108.27	123.62	114.34	108.68	87.93	101.04	110.07	115.35	116.84	122.11	122.99	96.82	110.06	115.16	110.13	128.93	102.92	88.57	119.73	90.95	131.22	106.69	102.15	96.6	123.72	115.31	105.7	104.8	99.92	112.73	119.45	111.04	114.12	117.35	103.09	108.54	106.34	106.97	118.59	95.84	99.46	87.08	114.93
ILMN_1797074	754.59	976.87	525.31	890.38	829.12	1296.11	1017.1	586.28	559.86	267.03	665.14	555.11	920.08	472.8	813.22	683.16	602.5	1187.4	550.24	370.25	1191.51	743.33	700.14	605.92	511.69	446.63	885.85	616.73	373.38	502.25	1405.7	486.54	487.79	771.24	948.64	779.96	364.06	693.53	614.98	980.19	616.35	765.52	518.74	506.71	623.73	906.65	802.79	705.69	551.36
ILMN_1797082	390.8	293.39	205.18	306.97	311.81	195.68	159.11	191.54	375.48	405.98	254.84	293.02	200.76	200.89	291.28	428.96	230.78	142.77	338.39	152.76	159.27	228.47	122.97	468.57	308.64	234.31	205.21	393.61	233.64	265.19	234.09	396.99	291.1	201.32	282.73	817.58	241.41	325.95	216.88	201.02	448.93	250.08	482.09	410.31	313.88	170.58	163.46	148.04	371.93
ILMN_1797098	125.51	130.6	113.18	124.86	113.73	112.67	109.3	135.92	111.55	120.88	117.37	115.2	110.03	133.82	107.55	95.54	123.73	112.88	113.86	97.18	107.55	126.34	117.66	95.05	126.04	115.84	130.37	112.33	117.91	106.3	104.8	110.6	107.7	123.94	135.71	125.24	111.67	110.71	125.6	101.71	106.34	107.52	114.04	117.31	127.23	112.94	98.05	102.52	111.22
ILMN_1797102	83.26	87.97	75.71	92.74	100.36	84.16	91.92	84.1	93.07	84.78	99.4	74.85	82.81	93.45	82.76	81.6	82.89	88.88	91.72	80.01	89.51	84.41	79.95	82.25	97.08	84.38	86.35	89.33	90.45	90.91	80.02	90.72	75.54	89.45	78.52	75.86	79.82	89.8	83.98	85.19	80.09	87.48	79.88	82.5	76.55	79.52	89.2	80.87	81.98
ILMN_1797104	100.88	92.35	85.35	94.93	90.32	93.43	106.33	101.13	108.7	94.81	98.29	95.05	99.63	91.31	92.5	93.8	91.05	92.59	90.5	92.99	89.04	89.58	83.87	95.74	97.74	88.79	78.19	93.61	96.28	91.77	92.17	93.91	82.31	90.91	102.99	89.21	90.55	105.09	94.72	90.18	86.63	79.49	80.99	81.01	85.27	90.87	91.84	85.31	95.18
ILMN_1797107	124.85	109.77	125.48	127.3	124.44	107.26	124.74	121.76	114.92	122.12	125.16	114.49	96.27	105.71	110.86	139.82	106.3	117.74	108.9	123.53	126.89	120.57	114.13	109.08	105.21	133.87	111.17	113.97	113.04	99.8	117.17	119.91	121.33	120.67	126.11	117.74	115.23	109.52	88.02	115.79	124.63	111.4	126.24	122.04	101.57	110.35	110.96	102.97	120.24
ILMN_1797116	144.9	135.27	122.98	119.61	138.57	125.22	134.45	115.62	136.5	128.96	149.21	157.69	150.91	137.24	126.93	136.68	132.47	142.43	156.17	131.2	131.11	143.84	169.57	135.8	127.23	127.8	114.83	123.74	140.38	131.59	127.55	128.72	127.93	133.86	127.87	137.05	142.19	130.51	133.25	125.46	125.3	132.16	129.93	126.84	142.66	133.4	132.9	149.22	134.63
ILMN_1797119	173.22	184.14	165.45	161.89	182.36	163.52	166.27	161.02	176.06	228.09	156.17	193.1	250.47	189.86	160.4	158.46	152.98	240.81	152.52	213.89	212.88	536.5	380.9	120.4	124.01	134.64	110.92	118.3	171.32	233.13	205.29	108.21	220.24	115.45	148.37	108.56	110.22	152.5	109.37	139.5	154.69	122	481.91	402.96	138.83	179.02	242.5	193.5	229.62
ILMN_1797130	97.69	101.25	95.76	90.49	91.16	95.18	100.75	93.58	96.53	97.49	91.46	93.98	93.28	91.9	107.62	77.94	100.49	92.55	76.34	83.69	90.98	101.36	79.1	83.07	84.32	85.91	94.86	91.55	89.09	90.74	82.62	87.17	93.68	85.53	98.11	95.46	92.8	91.66	78.39	80.76	94.89	88.12	88.02	92.36	89.11	96.6	86.2	84.86	87.44
ILMN_1797132	119.1	101.64	105.13	117.25	103.62	108.78	96.97	110.62	129.35	105.09	125.58	117.15	103.17	88.91	110.84	101.61	106.6	120.74	116.04	99.65	94.05	106.66	102.51	97.08	101.59	116.63	105.18	114.31	110.67	115.22	111.27	110.51	98.29	107.3	105.55	104.33	91.71	120.65	114.66	106.02	93.87	98.35	100.83	103.71	103.31	116.96	93.38	94.14	107.63
ILMN_1797147	113.52	107.08	106.24	115.07	111.68	103.51	121.94	90.67	115.67	99.86	137.75	107.74	98.63	108.4	111.42	114.81	118.31	99.54	115.65	115.14	114.61	118.92	142.99	112.34	99.76	115.94	102.02	113.66	102.58	101.6	112.58	97.76	111.08	102.18	93.12	114.5	109.42	99.56	110.59	105.87	99.99	101.92	112.77	112.87	110.97	102.24	107.68	101.75	105.74
ILMN_1797154	2119.69	3378.72	4501.47	2580.77	3756.91	4245.86	1564.28	2801.28	4690.21	1858.4	2812.88	2755.05	5421.2	3750.09	2299.97	3021.18	3952.68	1794.35	6063.92	7283.35	1678.28	1979.35	10097.3	6103.7	2818.64	3675.88	903.77	2837.51	1212.77	1237.04	1925.2	4594.45	3142.02	1504.24	2614.79	2521.64	185.67	303.21	416	605.14	557.36	3761.22	1523.47	2277.86	3071.02	1958.07	4945.21	5679.99	4066.03
ILMN_1797155	323.35	205.07	150.63	202.14	228.61	132.25	157.33	190.24	186.53	217.66	166.55	365.3	198.37	257.73	257.45	208.68	239.6	365.13	243.18	254.7	203.96	192.39	313.38	200.75	182.47	120.85	149.19	207.24	175.02	147.35	154.18	159.89	179.69	186.2	134.19	205.21	185.87	177.97	276.87	149.01	174.52	154.2	193.61	188.4	235.54	221.45	251.18	309.13	355.35
ILMN_1797164	108.11	90.2	108.08	101.75	96.28	103.2	100.71	106.96	105.63	100.2	102.62	94.08	108.24	94.81	87.37	102.03	94.31	89.64	94.71	113.98	87.44	93.39	96.68	86.62	98.68	108.04	86.3	108.71	100.22	97.43	88.27	108.55	96.73	102.89	95.86	95.14	102.67	92.9	106.08	93	110.04	86.07	105.59	100.96	92.83	113.68	86.45	77.41	105.9
ILMN_1797169	111.18	97.44	97.37	84.44	109.38	123.74	105.74	102.81	127.68	105.43	105.04	113.36	101.44	105.27	97.2	89.58	97.09	98.26	110.78	86.27	93.41	104.32	101.81	107.22	86.7	100.24	92.95	104.53	97.42	112.54	99.06	115.01	101.65	99.96	97.43	85.33	105.31	110.26	112.04	108.02	107.01	105.04	99.03	108.39	104.92	91.22	95.77	101.97	86.69
ILMN_1797170	104.73	92.32	90.36	106.42	100.84	101.96	112.53	87.07	95.04	101.68	125.14	102.14	106.77	112.92	96.88	123.32	93.47	98.67	86.01	94.77	112.8	102.44	118.35	116.78	87.04	107.17	114.05	103.34	106.27	95.34	106.59	111.67	111.99	99.28	87.69	94.99	95.68	89.93	99.25	97.03	123.84	94.17	110.36	114.33	112.27	98.2	111.79	101.05	103.57
ILMN_1797172	192.51	183.43	285.07	124.15	204.24	148.41	220.17	281.5	165.02	141.28	261.61	178.34	144.78	111.6	208.19	138.23	133.86	113.39	185.96	96.24	221.1	124.27	116.98	248.73	137.32	142.19	158.31	199.68	125.96	202.85	152.45	133.99	118.59	158.98	380.41	174.87	130.13	165.86	155.85	226.39	142.79	149.37	159.83	159.92	144.96	136.2	130.86	159.82	133.26
ILMN_1797181	349.93	339.29	290.89	201.67	213.62	493.82	196.46	153.53	425.7	570.02	165.33	308.37	234.91	299.43	163.24	437.81	239.61	376.43	308.45	317.34	210.69	420.24	198.17	349.54	136.78	142.03	235.06	194.6	155.86	323.77	463.98	502.86	308.58	256.11	196.47	360.89	430.78	266.82	225.56	176.92	307.71	320.19	277.64	261.52	176.16	191.63	215.31	263.81	526.14
ILMN_1797184	161.29	104.6	137.49	118.25	164.32	141.93	144.96	183.77	152.9	127.52	151.27	195.35	103.83	231.61	118.91	300.22	150.72	160.7	102.76	164.06	202.27	138.03	91.5	217.76	159.36	166.67	200.07	136.76	188.17	138.44	109.55	129.43	122.53	125.59	126.91	258.42	209.37	147.89	197.31	145.41	133.74	128.69	152.05	131.58	240.34	122.84	100.87	116.33	152.78
ILMN_1797189	176.11	156.51	138.81	176.53	138.72	137.1	169.16	154.99	161.92	172.4	159.69	161.98	148.66	135.5	185.55	133.26	149.6	152	186.1	156.97	163.93	129.87	201.78	133.79	147.81	124.96	123.89	164.44	136.86	142.7	156.43	167.14	151.78	160.22	147.02	133.45	158.29	144.74	159.41	167.74	148.26	149.62	144.84	143.94	127.05	147.03	137.64	139.61	151.12
ILMN_1797191	126.58	109.7	197.91	122.7	123.46	125.64	123.35	138.68	112.39	126.87	153.89	127.48	111.93	133.47	129.32	140.96	128.53	125.57	126.97	188.7	126.57	130.44	118.5	154.06	167.69	133.57	110.34	132.6	180.75	139.58	140.61	140.16	142.01	124.1	117.73	144.47	125.01	150.77	116.39	122.68	127.69	121.34	130.17	129.1	125.78	120.04	194.37	118.74	123.7
ILMN_1797193	120.27	106.73	108.78	82.99	100.8	102	105.37	108.64	107.97	90.17	87.41	106.22	89.2	93.22	100.41	97.88	99.86	96.27	97.49	104.42	107.19	106.9	104.05	109.03	88.67	91.61	99.73	119.68	95.11	95.81	97.79	97.34	97.81	97.44	98.92	101.41	93.64	87.28	107.32	97.21	107.36	89.82	96.48	92.27	98.58	96.95	93.86	109.77	94.41
ILMN_1797201	145.84	179.68	187.18	142.29	146.44	157.04	133.83	165.1	139.59	206.99	200.03	149.27	158.15	142.85	155.12	132.3	152.55	146.91	155.5	246.11	139.02	151.27	183.13	186.66	179.05	149.34	148.27	158.21	149.65	150.83	166.78	154.43	148.96	150.05	158.16	143.12	163.28	141.48	212.16	148.98	151.91	136.52	146.61	162.84	142.48	171.37	165.84	181.48	177.69
ILMN_1797204	111.77	117.72	110.51	122.97	130.94	136.17	123.62	125.34	118.31	122.58	116.69	130.73	117.14	117.52	120.17	117.87	111.62	113.66	115.23	120.91	130.26	116.02	107.22	128.69	110.69	111.94	110.81	108.99	114.48	111.61	119.75	120.01	105.99	113.26	121.72	122.51	118.28	116.99	117.63	108.53	110.91	112.63	101.7	109.3	118.73	111.84	130.34	117.87	113.96
ILMN_1797209	185.16	183.03	138.11	219.03	216.97	143.82	152.99	149.24	230.5	185.77	170.53	166.56	142.66	156.11	206.52	175.88	199.63	159.82	182.37	131.44	153.91	155.07	149.59	178.22	167.73	132.58	130.03	160.98	172.98	171.03	216.09	138.22	163.33	172.31	152.33	148.1	144.14	204.93	170.71	165.63	184.08	133.68	159.12	191.22	144.46	159.78	144.66	152.64	141.61
ILMN_1797219	117.53	109.71	115.67	119.71	123.2	98.63	123.5	108.07	106.05	96.25	115.14	110.47	104.57	112.48	121.12	97.36	116.47	105.1	104.3	114.99	107.23	114.85	108.21	108.91	101.88	99.69	99.9	118.95	105.05	109.62	119.39	117.21	120.45	103.89	103.84	117.51	112.82	112.12	114.38	115.77	133.17	96.14	103.56	101.2	112.43	101.76	96.73	105.16	105.39
ILMN_1797236	125.76	142.93	162.99	232.37	133.35	132.63	198.99	126.45	125.94	116.57	113.62	130.2	131.61	127.55	134.57	124.47	131.82	113.21	120.69	127.01	166.54	122.6	163.36	131.85	124.37	142.64	116.89	165.16	143.3	102.55	163.31	163.47	138.3	132.25	120.69	126.25	144.59	146.62	124.09	160.61	184.73	140.58	116.53	123	121.41	119.7	142.73	143.67	130.95
ILMN_1797251	115.6	105.26	116.7	112.31	107.3	119.59	111.92	101.71	110.23	103.38	120	116.96	117.64	102.76	110.34	114.68	89.53	120.75	112.56	122.68	121.06	125.28	162.64	107.5	105.53	102.91	108.96	108.65	105.29	114.32	108.01	121.88	109.91	101.15	107.26	117.44	111.06	116.1	110.97	109.5	121.7	112.77	106.64	117.04	104.48	94.01	97.67	107.46	108.18
ILMN_1797277	83.05	91.03	85.41	98.45	101.18	100.76	142.36	90.36	92.28	90.41	81.69	108.55	98.71	83	79.22	86.25	80.56	98.8	86.11	91.14	134.44	82.79	71.63	78.14	121.93	99.32	77.7	93.07	81.14	83.7	80.38	95.11	87.64	107	99.96	87.52	111.03	93.23	93.15	120.05	89.23	96.16	73.22	91.69	95.54	86.83	69.91	80.53	88.13
ILMN_1797281	114.72	126.76	109.15	109.45	118.41	103.44	116.83	105.74	112.06	113.79	127.29	101.87	125.89	125.15	127.12	125.82	105.91	120.79	131.16	106.73	109.53	115.47	154.81	93.83	105.12	120.19	131.96	116.41	102.57	128.24	121.32	130.96	113.35	113.81	131.21	114.63	114.65	115.15	116.18	111.82	113.65	125.88	107.75	126.1	138.08	118.24	94.26	102.89	118.05
ILMN_1797283	124.18	115.63	124.33	115.15	127.25	113.86	126.32	116.96	138.51	106.38	120.81	114.13	101.86	107.95	104.26	115.27	111.56	121.5	93.89	105.53	113.15	99.22	108.82	102.07	114.28	109.85	121.65	111.41	124.64	110.88	110.99	119.81	111.25	122.75	114.1	115.67	112.87	112.41	100.25	115.75	111.65	149.78	119.5	126.8	131.21	123.7	94.72	101.08	113.42
ILMN_1797293	119.39	123.6	130.92	102.63	114.65	115.51	90.03	127.06	116.24	101.87	127.12	106.22	128.66	115.1	116.77	121.51	147.14	109.93	122.12	123.4	109.48	108.61	125.33	128.8	105.94	117.5	98.48	123.06	106.25	100.35	113.34	144.51	106.46	106.64	136.29	104.76	107.14	124.61	103.27	98.54	116.15	142.68	116.59	117.12	112.48	111.13	83.27	113.17	116.28
ILMN_1797295	138.75	90.08	79.6	112.5	110.12	103.88	121.11	67.85	96.49	121.23	98.09	94.87	77.21	123.29	150.92	134.18	144.09	124.67	122.41	85.81	95.58	103.79	107.72	131.21	54.27	98.04	107.13	101.65	92.99	133.74	132.08	127.42	106.72	108.81	93.16	128.14	105.18	106.27	98.41	124.01	69.76	89.58	89.32	115.67	106.05	111.11	87.51	122.09	97.29
ILMN_1797298	278.83	320.84	556.29	372.92	227.19	263.13	320.23	309.25	282.92	498.79	352.69	251.86	203.35	286.62	193.19	357.68	298.83	282.94	192.2	461.72	350.54	223.52	155.97	216.37	551.84	440.4	168.34	304.67	334.67	322.67	334.64	299.86	257.98	447.64	188.78	395.15	423.8	305.53	403.8	335.81	403.47	282.72	280.47	324.51	249.84	274.85	276.55	216.73	659.03
ILMN_1797301	114.13	114.65	122	125.29	99.16	113.36	120.83	103.42	114.63	101.23	109.95	123.55	117.42	104.09	115.39	115.97	121.49	123.33	117.35	124.7	119.75	113.54	154.92	113.72	106.36	111.28	113.8	117.63	108.33	116.47	106.43	116.74	101.17	114.73	109.01	112.62	96.26	128.84	135.96	126.88	115.38	116.54	108.35	116.85	118.42	106.28	119.73	107.32	101.08
ILMN_1797302	116.51	89.76	130.16	144.52	128.14	97.9	118.47	105.88	140.06	123.94	115.73	122.63	138.02	149.05	153.14	139.8	111.17	125.29	134.86	114.53	118.7	108.52	94.97	108.33	119.96	118.42	96.64	107.17	119.6	114.19	124.13	155.96	117.35	123.56	158.26	135.65	132.69	117.43	125.95	112.28	128.26	166.68	129.47	149.61	125.09	112.36	112.81	107.95	122.32
ILMN_1797307	225.57	154.13	135.96	131.55	136.6	139.46	164.79	165	131.6	177.32	233.69	190.85	144.32	193.7	144.59	248.01	132.02	165.95	142.87	127.06	238.16	143.16	159.06	144.19	173.4	181.41	115.58	156.2	194.51	223.83	173.65	158.13	170.13	180.62	146.52	194.67	232.1	168.9	158.51	209.05	177.12	147.74	176.48	157.25	173.73	169.26	115.85	141.7	144.27
ILMN_1797310	1814.59	2789.01	2166.32	2069.14	1783.67	1068.17	2009.1	1729.69	2623.69	888.33	2328.85	1554.12	1388.16	1477.72	3044.5	1809.39	1592.69	843.53	2110.43	1550.33	2402.7	1394.57	1361.49	2097.26	1185.19	2630.66	2110.83	1883.2	2013.14	1650.02	3156.72	2002.57	1693.4	2126.44	2004.94	1563.51	2965.1	2998.16	1508.87	1057.71	2248.16	1464.84	2283.8	2276.86	1778.07	1125.05	1545.56	1693.52	2008.16
ILMN_1797318	613.83	443.72	357.94	450.95	373.46	374.67	242.6	360.71	375.02	520.83	470.67	477.16	334.49	393.02	357.2	555.93	288.55	344.86	361.56	296.07	312.6	432.73	227.21	333.79	354.52	697.18	380.07	275.83	550.7	388.57	425.56	669.93	374.33	501.97	320.31	310.68	496.23	493.17	481.22	477.72	551.48	324.37	488.22	436.45	842.68	374.61	347.37	279.26	406.51
ILMN_1797331	109.61	106.11	105.34	102.68	102.51	113.61	103.57	106.65	105.87	100.33	113.83	100.38	92.13	106.16	108.08	114.49	106.21	109.34	103.27	113.9	111.34	110.35	97.59	97.46	123.28	113.18	115.26	104.09	110.66	107.23	96.16	110.4	93.99	98.69	106.58	94.83	118.11	87.18	97.67	107.2	108.08	107.81	107.3	114.59	105.73	97.41	94.42	111.66	105.09
ILMN_1797332	326.65	226	436.27	346.75	645.06	360.51	372.03	281.12	467.91	561.53	306.4	285	490.85	514.8	601.36	489.66	493.99	514.25	462.76	540.89	386.87	760.36	441.17	426.86	499.35	228.62	437.96	415.91	294.75	308.98	448.54	870.78	398.6	259.78	444.8	477.72	504.8	315.56	489.68	261.41	253.58	363.47	569.51	411.99	398.79	548.58	542.85	350.87	434.56
ILMN_1797341	944.4	1269.1	658.69	534.13	978.82	1645.55	712.35	1175.82	1311.7	1514.38	1124.59	721.11	738.8	779.6	738.58	1674.13	751.49	649.24	1220.42	367.36	528.71	491.76	593.67	1339.39	893.13	452.84	556.17	1174.07	607.83	501.9	919.55	945.09	722.67	713.43	1451.16	2149.63	662.2	1266.85	733.79	1128.63	727.05	1030.41	728.38	749.1	949.34	683.45	561.06	618.15	681.09
ILMN_1797342	476.82	648.93	1134.26	671.69	1250.32	1988.46	1260.28	1061.38	803.57	640.85	795.98	489.45	886.96	2052.67	657.44	737.73	901.5	1011.53	552.65	1386.22	1049.32	1307.37	1145.15	531.17	1034.25	966.11	751.66	708.66	1626.27	903.32	414.33	502.46	581.53	886.4	787.78	1098.99	779.43	2022.49	1172.54	552.95	676.82	786.89	820.07	1023.91	2505.16	1054.91	626.44	860.54	1096.99
ILMN_1797359	148	144.39	178.38	128.41	150.77	151.19	141.22	198.22	150.79	151.72	222.47	158.79	144.1	131.54	109	151.76	152	160.34	143.34	172.21	116.34	186.75	181.21	140.3	143.71	296.5	143.16	161.6	199.7	173.89	189.79	127.86	166.95	125.42	137.19	136.47	125.76	149.5	134.79	169.26	143.56	133.09	217.49	247.52	155.17	128.11	114.92	117.58	144.48
ILMN_1797362	99.24	107.3	106.63	121.97	130.43	129.69	152.45	110.77	127.28	108.92	97.05	110.91	130.82	143.15	125.6	105.59	129.62	135.63	104.72	121.48	148.92	121.42	124.61	113.08	146.09	151.33	114.52	117.19	165.05	116.94	107.41	139.66	126.64	146.5	97.59	131.66	129.14	105.19	105.98	140.1	131.84	135.48	101.86	116.78	123.76	133.53	100.88	115.74	161.7
ILMN_1797367	201.9	234.02	237.87	234.99	212.87	361.12	170.74	254.57	254.54	177.68	280.84	206.05	176.14	380.94	215.83	208.43	262.67	203.4	346.33	309.97	171	216.7	170.85	282.37	378.56	242.99	204.57	160.71	204.38	187.99	156.61	188.12	167.03	297.76	208.9	252.44	257.03	264.28	222.86	170.83	170.99	180.46	200.71	222.06	231.91	205.53	126.6	166.66	330.87
ILMN_1797368	85.76	108.5	117.77	94.32	107.68	107.84	109.01	99.22	99.67	91.86	102.71	106.72	93.31	113.01	105.43	116.11	106.18	96.07	93.92	113.75	108.22	114.08	109.45	102.09	97.87	121.14	101.87	89.47	97.73	88.67	94.19	115.25	111	100.19	98.89	105.2	99.8	110.38	113.53	98.39	97.61	101.75	103.28	109.44	108.97	109.6	85.26	104.35	107.2
ILMN_1797372	359.84	365.82	366.19	330.32	1470.85	581.75	387.62	338.57	214.67	522.04	370.12	375.59	908.22	505.25	496.23	332.23	439.99	552.51	889.7	453.24	393.24	428.81	1164.21	399.64	672.28	324.65	1042.71	220.37	234.33	340.07	335.16	401.25	298.68	362.9	889.41	344.98	310.83	249.28	414.26	442.01	250.95	934	239.91	295.46	403.32	358.85	1066.6	640.74	144.93
ILMN_1797375	135.52	146.24	146.43	150.35	149.02	160.09	149.35	215.81	143.86	141.5	179.71	150.62	149.15	176.2	142.56	164.99	158.11	355.07	144.94	210.39	175.42	157.69	269.78	162.6	173.13	165.04	242.41	156.1	147.38	135.09	135.88	140.66	135.32	128.81	159.46	145.05	197.03	140.93	159.18	133.49	126.22	158.4	121.73	117.96	222.98	148.28	107.07	137.44	148.91
ILMN_1797379	115.78	103.9	112.07	109.82	112.24	114.9	119.81	117.86	110.19	111.68	114.08	108.78	101.45	124.63	121.4	116.36	122.6	114.15	109.96	116.49	110.75	118.42	112.76	112.69	108.01	103.86	106.74	103.12	114.79	109.65	99.23	102.75	105.37	104.71	115.71	117	105.67	122.35	92.04	102.37	110.06	104.6	100.22	98.04	118.21	104.33	101.29	118.57	111.16
ILMN_1797383	95.49	103.39	100.32	102.47	98.01	99.2	100.7	99.79	114.14	97.88	93.99	98.45	102.83	105.44	104.8	105.15	103.74	99.32	96.75	103.89	93.59	104.43	117.94	106.13	108.91	102.68	117.47	106.09	99.95	92.1	97.79	101.47	106.2	102.54	91.22	110.36	107.05	110.09	118.75	124.18	108.74	100.42	103.29	95.85	105.35	88.91	140.45	120.65	97.54
ILMN_1797384	1894.44	2704.79	1421.96	1535.69	2085.39	2354.12	1157.37	1381.83	1678.88	1242.05	1344.01	1728.82	1868.84	1653.8	568.13	452.5	2270.41	1555.26	1936.61	1823.15	1473.39	997.54	1565.22	1827.6	1014.3	1280.06	2538.34	1988.76	2016.33	1383.82	1002.97	870.5	1312.04	894.33	1334.69	1432.34	1109.11	1484.44	3259.19	2404.73	980.31	1362.61	1348.53	958.89	679.11	1711.55	1567.29	1611.13	2832.01
ILMN_1797391	614.33	2315.8	1614.46	327.46	39.5	1905.69	6.87	2751.37	192.85	4060.99	2254.78	723.43	1697.48	-130.55	36.16	2334.34	-45.15	1146.38	-90.65	1519.49	200.6	1039.26	816	1193.8	420.99	1303.2	1885.4	1336.58	465.92	3501.07	856.49	3314.81	743.82	278.72	235.9	270.54	877.08	245.21	6271.06	1163.41	333.4	785.31	1644.29	569.55	139.63	605.69	1703.94	2257.61	1146.06
ILMN_1797393	84.55	87.85	90.49	81.61	94.31	95.22	93.35	94.38	87.2	95.48	96.57	89.75	88.36	108.34	87.64	85.76	86.13	85.23	92.03	86	87.8	79.82	87.06	88.08	85.99	97.09	82.97	96.96	81.3	83.87	89.21	97.41	94.43	86.45	77.38	89.27	86.54	79.54	88.61	79.77	82.97	71.52	83.71	73.74	79.69	86.31	88.72	90.86	73.18
ILMN_1797398	104.86	108.58	96.07	87.26	95.27	86.93	81.23	95.36	99.34	95.34	93.66	76.55	88.54	103.74	89.68	89.05	87.24	83.66	99.28	105.59	100.44	98.21	104.68	99.61	85.73	94.72	92.94	94.32	88.37	90.94	97.85	102.9	89.46	87.19	86.64	85.41	88.47	110.14	89.74	88.65	96.92	88.12	88.04	99.41	88.07	82.66	99.2	89.36	80.67
ILMN_1797406	114.47	101.34	106.58	102.9	106.24	109.39	89.33	104.41	118.9	92.58	101.95	102.89	102.03	115.13	91.33	102.78	118.51	105.44	108.53	95.78	111.78	102.23	105.35	94.17	112.08	104.61	94.71	105.78	95.98	93.1	95.7	106.56	115.42	105.32	95.32	104.26	95.38	112.21	110.29	98.44	92.94	102.19	114.09	92.68	96.19	102.71	114.79	108.32	99.23
ILMN_1797408	93.42	118.06	108.67	113.24	106.43	108.35	129.46	105.87	93.75	102.27	107.61	106.73	115.38	117.34	106.32	108.98	117.14	120.53	113.01	109.8	107.73	117.42	122.3	107.86	117.59	102.42	97.56	113.23	100.12	107.83	102.88	120.15	108.11	116.27	99.76	105.08	90.1	95.59	108.14	104.9	123.19	134.49	119.33	100.55	95.34	107.84	122.72	98.1	108.7
ILMN_1797409	111.35	100.62	109.37	89.41	99.18	125.75	111.8	113.72	107.15	86.39	121.98	114.55	113.91	114.66	109.33	126.8	116.04	124.21	97.26	116.31	104.11	121.45	133.42	113.98	114.7	98.81	104.99	128.07	109.73	125.05	110.08	122.79	87.88	108.74	110.32	96.95	119.25	115.35	113.68	104.32	120.93	121.49	105.44	121.35	118.32	149.93	105.19	112.95	121.5
ILMN_1797413	124.93	110.04	113.92	118.26	113.77	108.51	132.14	114.06	99.65	133.61	122.15	116.04	109.16	90.06	109.83	117.21	92.67	117.43	99.36	101.06	124.49	91.62	94.55	85.11	104.16	104.8	101.65	92.05	95.56	107.06	133.9	102.11	90.73	131.72	106.43	109.4	114.36	112.59	99.05	127.84	108.34	113.67	131.47	111.13	106.45	108.86	103.5	97.05	105.84
ILMN_1797425	765.18	1068.79	932.32	772.16	554.67	961.65	526.73	673.7	778.36	486.6	881.55	740.86	908.39	844.67	929.73	823.02	926.45	1128.96	678.81	1074.78	325.81	749.51	769.37	388.94	646.47	965.51	1118.86	653.76	719.45	688.4	970.68	404.53	505.15	683.08	651.11	649.52	1294.64	669.5	756.28	688.31	1074.67	537.45	1047.67	1200.39	571.23	898.92	515.84	435.92	834.94
ILMN_1797428	97.02	98.34	90.85	89.89	100.74	102.04	118.2	99.29	97.5	94.12	95.26	109.78	83.63	104.97	93.64	103.6	89.82	100.2	112.44	92.88	90.89	90.74	94.76	99.5	95.85	101.21	93.4	109.19	90.29	85.32	98.12	91.55	99.37	82.58	103.8	114.71	91.17	88.78	80.87	92.74	85.49	98.16	89.66	89.82	93.07	89.35	85.46	83.47	100.34
ILMN_1797431	124.19	122	131.87	134.16	132	129.37	119.3	117.03	130.5	117.57	138.46	130.17	131.28	116.06	129.8	103.23	130.1	123.3	125.33	114.65	111.07	115.28	108.25	133.23	120.82	133.35	113.18	109.31	102.38	127.54	119.14	114.83	102.54	120.46	126.28	118.35	119.28	133.96	122.22	121.19	114.3	119.56	125.65	127.61	122.01	113.58	107.24	112.28	122.64
ILMN_1797432	124.89	112.39	106.45	98.46	108.69	114.85	113.3	118.23	107.06	107.45	111.48	116.91	123.39	106.04	98.58	98.14	102.37	113.09	106.35	101.91	111.22	111.82	107.76	96.36	105.41	99.18	96.71	109.65	111.32	112.94	109.9	95.49	109.95	107.41	100.76	104.37	114.56	107.27	110.03	115.64	113.71	96	111.66	113.21	99.15	106.43	94.5	103.35	111.87
ILMN_1797451	105.44	114.02	99.92	95.65	100.73	91.77	89.52	93.78	96.07	103.52	89.34	101.62	92.89	104.09	87.6	92.99	99.61	110.19	101.39	115.19	112.43	94.15	106.21	80.27	95.26	91.41	95.25	94.78	99.85	97.63	101.78	90.54	97.32	93.58	91.81	90.4	97.11	99.3	101.95	94	95.06	87.29	101.83	88.87	90.96	97.65	93.45	95.59	98.44
ILMN_1797453	139.42	136.9	128.93	128.06	144.24	146.84	126.67	122.58	141.21	130.72	127.96	121.21	127.71	122.05	123.8	125.95	109.93	123.49	117.46	106.05	119.06	119.94	119.84	120.98	132.67	135.63	99.55	130.38	124.97	115.01	124.12	131.97	109.96	136.4	131.71	135.69	119.43	128.29	106.76	138.01	123.31	129.11	129.23	132.39	124.53	102.4	123.73	104.28	122.07
ILMN_1797471	130.11	127.28	121.38	140.8	142.09	144.85	125.16	144.26	144.47	158.92	165.28	146.51	159.49	142.01	130.78	150.21	128.83	143.1	154.76	161.13	133.67	146.71	202.87	157.89	134.62	141.44	148.73	136.24	123.58	132.21	133.53	142.72	136.2	131.41	133.68	133.41	129.04	130.42	149.35	128.95	137.79	134.36	134.13	151.36	130.61	127.06	178.35	171.09	124.25
ILMN_1797475	90.42	85.77	91.76	77.9	89.29	97.32	88.95	92.91	82.44	87.86	93.35	85.23	86.16	74.84	191.02	86.38	85.86	119.28	101.7	88.97	89.77	82.02	89.01	90.26	78.71	76.92	82.32	89.75	67.86	85.66	84.8	84.41	79.73	92.42	78.08	109.23	135.89	72.64	86.61	99.38	97.63	96.8	87.39	85.01	95.61	70.71	100.34	94.17	84.31
ILMN_1797482	172.88	188.54	221.84	290.37	210.7	326.97	183.29	511.15	287.44	221.44	543.9	149.13	296.06	314.88	284.4	222.07	338.02	204.66	251.32	167.66	156.17	218.98	221.23	332.15	272.13	297.05	136.21	201.27	269.35	169.46	252.07	325.94	274.28	184.15	328.96	315.27	144.01	137.15	270.77	161.17	188.92	310.64	205.93	241.47	220.2	280.32	389.6	231.28	253.59
ILMN_1797499	140.41	115.03	129	126.1	159.98	102.66	134.43	111.83	150.14	135.44	141.1	136.41	120.38	105.33	171.76	126.5	124.32	128.97	138.42	109.45	134.13	118.26	125.3	113.3	128.2	110.93	120.33	133.23	122.74	110.49	140.32	116.94	122.06	164.57	142.58	118.97	122.49	175.55	90.12	136.47	121.88	105.97	140.98	121.93	126.34	158.37	117.54	100.14	123
ILMN_1797503	93.17	88.55	89.56	96.15	110.53	99.48	80.76	97.72	110.58	98.77	106.16	103.54	111.5	110.43	99.04	106.12	106.28	89.3	114.08	116.17	97.01	98	99.28	87.51	108.43	87.94	101.24	95.25	98.6	113.19	89.61	115.54	89.23	103.67	103.52	95.41	94.97	114.92	110.59	105.26	99.6	99.72	88.87	112.24	92.88	106.81	91.8	104.89	107.04
ILMN_1797519	199.64	253.24	219.54	166.93	190.52	6565.61	243.63	181.56	177.53	187.66	181.45	157.34	11378.9	181.2	171.43	185.89	314.35	7214.89	177.58	188.18	174.46	176.73	180.46	412.38	401.39	396.04	20123.7	397.37	399.86	399.78	395.24	420.56	426.11	395.64	423.62	397.21	431.21	2101.9	389.8	391.89	391.55	411.45	228.82	220.5	206.06	223.79	224.34	237.38	242.96
ILMN_1797522	6881.82	7495.34	6909.4	5032.59	4731.29	3631.13	2784.02	5499.55	6728.46	3376.84	4624.07	7669.38	6122.13	6328.2	4560.9	3645.39	8223.74	6166.98	5962.79	12053.4	3949.12	7323.04	9703.9	5147.26	7006.78	9990.57	4597.55	3862.82	3223.1	6013.06	3771.46	5344.04	5156.23	7654.9	2714.68	5034.86	7535.33	3616.47	7729.64	6432.23	4380.79	3885.35	4430.79	5089.55	6958.92	6090.36	4464.31	10665	10676.2
ILMN_1797526	119.27	121.86	135.14	120.75	117.25	124.64	120.52	131.43	126.63	107.95	115.12	120.39	135.89	125.08	121.94	129.46	123.1	129.57	113.9	141.92	123.1	125.14	120.33	134.61	122.5	120.78	119.91	113.69	104.02	107.84	124.73	119.63	115.63	126.67	134.23	110.81	122.3	126.09	123.17	121.77	127.61	115.92	120.77	121.84	126.6	123.21	144.99	131.41	116.4
ILMN_1797530	811.29	734.63	483.53	616.45	765.81	628.01	362.83	541.03	531.17	413.06	570.33	770.01	535.58	440.05	528.15	636.99	494.86	513.64	813.06	223.02	400	352.48	396.23	570.25	517.53	523.28	588.93	522.68	467.63	742.35	807.83	958	625.51	540.17	758.68	372.93	379.25	426.73	438.87	592.24	979.3	589.75	334.29	315.56	483.67	646.62	582.99	641.25	651.35
ILMN_1797531	531.07	300.41	429.11	512.26	388.77	217.66	358.2	302.4	376.6	349.74	353.52	478.36	420.78	368.84	256.52	323.46	347.74	238.16	510.95	647.34	380.78	187.1	796.79	389.88	290.73	463.42	199.38	382.04	279.44	236.09	254.47	595.65	357.23	251.43	419.03	229.39	248.56	258.62	163.6	304.58	332.07	178.63	352.05	335.64	244.28	271.53	475.03	459.89	205.22
ILMN_1797534	279.01	303.87	475.17	305.07	299.6	556.75	272.27	238.65	478.3	283.11	218.67	257.43	269.53	631.27	296.48	276.75	390.16	222	276.8	505.75	263.32	437.25	251.47	246.66	194.93	207.37	404.96	283.79	353.81	230	293.71	178.81	212.35	217.66	295.72	343.6	300.72	311.85	333.55	237.53	543.22	349.84	252.8	233.92	341.07	384.68	289.23	250.26	363.15
ILMN_1797542	105.32	103.35	89.49	105.14	101.53	93.06	109.75	114.75	104.01	98.73	104.85	95.65	98.59	98.52	97.23	91.73	98.5	107.31	95.25	102.82	112.06	106.57	101.65	97.79	104.82	110.07	100.67	99.25	97.25	104.49	92.79	91.18	103.47	102.08	97.22	103.82	92.88	99.65	99.57	108.58	104.64	106.03	96.93	93.72	103.41	102.76	106.13	91.97	97.14
ILMN_1797544	97.91	95.01	90.6	85.16	86.4	96.98	90.48	112.19	96.72	93.08	98.01	98.08	95.94	87.8	87.04	78.58	83.17	90.5	91.34	86.33	100.38	94.21	87.06	75.37	92.9	92.21	89.51	99.22	92.53	88.12	94.16	94.31	77.6	101.72	95.62	76.98	95.61	88.59	86.24	87.01	89.65	89.5	96.96	89.69	104.64	83.66	84.57	89.65	100.79
ILMN_1797554	92.58	89.45	82.56	103.07	86.03	97.08	91.37	86.31	91.41	97.46	87.32	82.76	97.14	100.68	89.84	90.09	89.1	86.78	88.38	98.66	88.52	90.9	88.84	85.75	87.11	82.93	90.35	93.33	85.17	89.15	88.69	93.95	97.28	86.82	84.44	80.82	81.99	89.97	91.25	82.75	102.78	83.19	83.52	88.54	78.23	90.3	83.36	82.55	90.82
ILMN_1797557	330.66	251.5	301.76	221.25	167.29	131.79	151.58	495.99	438.21	266.22	533.99	377.4	190.61	634.71	148.88	292.2	344.77	166.62	296.02	503.27	162.72	426.12	278.44	282.94	261.51	382.66	316.88	210.63	282.19	139.49	282.25	425	310.71	276.02	178.87	200.27	443.64	578.4	423	223.21	227.39	128.29	299.48	314.72	263.69	162.99	158.82	261.92	661.07
ILMN_1797565	106.75	102.79	95.58	84.99	120.77	104.82	90.8	89.37	99.83	105.27	93.86	88.17	94.57	100.13	96.22	95.14	87.8	99.99	89.76	94.65	96.23	104.91	93.38	90.21	95.75	105.82	91.93	102.55	95.14	97.73	95.02	95.86	80.17	88.75	89.73	94.36	101.51	93.57	81.76	84.16	92.05	84.7	95.12	100.45	100.19	104.28	91.78	107.23	95.58
ILMN_1797566	253.9	241.41	214.63	217.12	303.39	400.41	241.47	290.85	414.2	227.12	253.37	241.29	207.02	485.58	209.94	311.84	442.88	331.27	321.57	288.34	246.76	452.65	143.81	397.63	429.46	551.9	305.16	233.07	366.22	250.96	358.62	191.19	267.89	220.28	230.29	253.61	228.66	320.78	371.14	210.96	269.47	320.73	327.88	246.49	406.89	190.76	160.89	262.99	347.6
ILMN_1797568	126.31	99.78	120.36	99.67	107.86	116.37	110.27	121.1	113.18	105.53	118.7	93.66	105.3	111.29	102.75	115.89	108.35	115.99	117.09	123.25	123.1	99.44	120.61	109.15	115.56	111.26	93.78	115.27	110.98	110.74	111.58	123.85	109.62	106.52	108.08	106.64	103.85	125.29	111.1	104.7	112.69	104.9	105.33	102.01	107.64	100.05	119.81	105.57	117.09
ILMN_1797576	248.02	205.88	181.5	186.09	207.88	142.79	153.09	128.86	191.51	166.47	127.69	181.12	130.52	117.07	164.56	117.35	115.14	118.85	176.69	105.91	133.69	125.27	100.62	137.47	135.86	140.24	111.02	188.6	135.52	154.88	171.51	163.77	150.34	190.76	317.44	157.69	123.55	157.9	127.98	171.84	187.9	168.68	139.34	143.21	163.69	123.68	123.64	111.56	137.39
ILMN_1797577	87.04	103.15	113.76	102.73	92.65	98.95	97.18	99.41	93.98	89.71	93.42	107.11	99.96	101.21	104.99	94.44	91.21	112.36	115.74	113.56	113.2	121.08	111.95	99.29	89.39	97.15	103.53	103.71	96.03	97.49	96.42	94.31	97.37	106.51	102.26	108.02	91.21	109.23	95.44	109.59	104.51	107.67	96.43	103.2	99.97	88.24	112.14	115.6	107.35
ILMN_1797578	132.58	128.45	124.93	132.51	134.49	133.14	131.1	132.6	137.07	126.44	128.04	135.39	121.15	117.21	133.85	128.07	113.28	124.87	120.64	117.68	130.48	122.99	115.61	126.45	130.41	131.91	137.52	135.42	120.68	120.39	121.27	121.84	115.78	129.65	125.97	131.53	130.91	126.36	115.46	128.94	129.96	136.91	125.12	130.43	118.46	119.51	104.87	122.27	128.2
ILMN_1797579	115.06	98.14	119.86	98.61	113.46	98.38	95.82	113.76	112.08	103.93	102.88	108.41	111.85	90.22	107.01	126.83	114.01	120.52	107.21	123.35	113.55	107.72	107.72	113.98	85.29	111.09	117.41	92.19	99.15	98.67	108.03	99.71	96.24	103.03	105.93	99.51	109.57	107.97	95.38	108.81	105.33	102.64	109.36	110.21	107.02	119.74	107.93	105.15	100.23
ILMN_1797585	1235.49	1117.54	1238.85	761.21	1048.52	580.02	714.14	705.91	1699.64	1055	868.13	1167.91	1289.67	1090.29	839.87	742.05	1430.32	571.9	1329.51	2277.37	619.9	1093.33	2250.58	1238.02	684.33	363.63	489.26	1327.67	914.19	861.66	940.24	695.95	1259.28	806.94	1440.45	906.11	428.01	418.46	454.14	1025.31	590.96	717.53	595.5	596.79	837.04	1615.29	1336.39	1390	1319
ILMN_1797588	126.07	141.15	131	132.41	128.12	130.86	118.7	131.77	123.04	110.53	170.9	117.86	119.05	136.14	114.69	142.96	130.19	123.1	130.34	139.62	126.44	140.56	123.22	104.43	136.8	121.39	97.9	121.83	122.67	115.19	119.16	122.59	127.29	117.75	109.98	118.43	126.7	115.75	134.3	113.01	142.66	123.03	127.94	122.77	128.27	118.6	108.46	115.68	122.28
ILMN_1797594	134.75	168.11	359.56	177.51	192.63	264.05	244.51	228.5	293.19	223.76	213.38	169.66	355.01	263.92	195.24	359.8	337.61	285.52	248.95	485.82	284.49	287.67	274.9	263.07	424.3	218.71	235.87	285.68	274.66	148.8	191.42	166.12	169.95	235.72	253.63	307.47	341.45	204.07	291.68	220.63	162.74	219.94	227.1	275.86	172.97	332.51	185.35	237.05	219.36
ILMN_1797596	128.96	133.06	189.03	140.82	121.19	133.8	119.23	114.28	132.19	120.42	105.42	134.48	137.14	119.04	144.37	111.7	130.4	116.52	130.15	139.93	103.68	117.54	113.32	138.39	117.39	115.3	146.6	111.69	121.3	122.77	127.88	117.56	126.14	148.85	120.83	122.5	128.61	173.34	127.05	126.85	133.44	108.98	124.22	126.53	139.01	114.17	125.43	105.38	124.67
ILMN_1797604	2631.62	5434.24	5078.97	4939.3	4604.75	6596.68	7147.14	4587.93	2299.95	3537.42	5606.18	2664.32	3652.83	4307.35	3893.26	3973.95	3750.52	2672.82	3439.15	2945.47	6844.47	4213.36	1516.77	4433.61	5053.07	5203.68	2970.79	3785.51	5598.66	4927.1	8013.88	4780.74	4384.26	7012.22	3945.13	6854.62	6225.03	5082.42	3401.72	7724.11	5822.35	4200.46	4510.4	4588.05	4265.44	4776.09	3734.81	3158.64	2649.9
ILMN_1797612	108.92	92.81	107.71	106.91	122.01	108.19	114.56	96.86	115.16	101.24	122.55	102.39	101.04	107.19	80.03	100.96	104.23	112.24	112.44	105.45	109.6	107.51	104.26	99.19	91.48	85.8	83.83	88.23	93.59	113.87	110.91	99.83	98.92	102.01	106.91	113.28	111.44	99.96	98.89	100.78	101.97	92.1	93.77	105.5	94.76	103.71	91.98	95.69	100.22
ILMN_1797631	106.11	103.63	120.69	104.21	107.22	106.61	112.33	100.71	96.11	115.74	117.34	104.37	108.3	93.37	106.74	106.84	110.42	115.23	100.87	97.95	114.48	108.31	99.51	118.38	106.59	107.33	101.15	107.85	108.91	113.54	95.26	110.42	111.88	105.82	108.3	111.16	106.16	101.93	103.15	92.53	86.24	110.95	96.84	115.2	110.76	98.92	115.27	99.54	112.16
ILMN_1797634	133.95	128.17	116.76	110.86	120.24	123.03	128.7	111.57	123.8	119.01	120.41	128.34	109.26	114.6	114.65	116.57	128.19	129.45	120.95	103.85	124.6	122.15	139.16	131.04	127.56	124.61	109.39	111.1	128.28	114.2	109.89	109.96	118.93	122.25	121.73	118.34	133.7	115.65	121.29	115.32	125.26	111.58	112.57	120.16	118.72	107.08	113.58	112.45	125.85
ILMN_1797638	93.66	78.92	87.74	78.2	88.11	80	95.99	90.95	90.25	91.83	85.4	99.97	85.33	96.81	80.75	94.5	99.73	80.89	74.69	88.42	85.27	84.63	83.29	82.02	84.8	85.28	81.58	93.66	78.07	81.42	80.09	94.39	78.44	76.53	68.36	84.01	78.49	84.15	96.08	76.2	97.76	87.62	84.2	82.54	82.6	88.12	80.03	84.75	88.32
ILMN_1797642	109.92	105.49	114.57	117.4	103.41	102.5	124.1	110.1	106.61	103.3	98.34	112.98	113.93	96.58	105.17	109.97	117.29	111.9	114.68	138.72	108.41	118.1	128.25	116.32	102.26	101.03	115.09	123.67	97.6	109.58	104.96	113.03	122.37	108.46	104.82	101.68	95.08	104.02	113.84	98.57	107.7	108.87	98.58	115.33	95.97	112.71	110.76	118.1	101.84
ILMN_1797656	130.02	122.13	145.88	183.66	137.34	142.01	152.21	146.67	129.3	151.45	118.71	157.58	173.4	185.21	161.66	163.43	130.47	198.44	168.87	135.12	142.18	246.42	168.05	125.03	148.34	149.47	129.59	156.59	203.83	169.14	200.96	179.16	176.06	159.79	137.56	127.54	146.25	178.54	222.73	161.02	144.29	134.34	177.71	181.45	165.56	167.42	134.62	125.48	134.48
ILMN_1797660	115.54	104.5	104.98	102.23	117.16	122.33	122.45	103.18	105.18	110.48	106.96	109.75	119.15	100.75	116.03	125.79	109.15	119.72	102.21	108.5	109.88	98.7	97.35	112.59	110.22	113.69	92.21	112.25	112.94	112.21	102.19	102.23	90.66	123.78	103.74	113.47	108.36	92.32	121.53	109.85	112.11	100.47	111.94	114.27	123.92	113	107.27	96.92	93.52
ILMN_1797668	143.31	188.2	249.89	194.51	169.48	169.95	135.54	191.29	179.21	179.83	179.46	145.2	237.14	215.76	258.68	154.3	223.35	176.5	188.01	265.39	144.16	162.12	313.38	196.77	160.81	213.72	215.79	166.51	164.34	213.52	178.26	128.54	203.48	181.45	182.93	177.21	171.92	205.69	235.69	149.95	191.75	176.12	209.03	211.3	213.37	215.48	204.88	214.61	223.98
ILMN_1797684	729.59	1035.02	737.92	1083.14	887.41	757.72	785.95	465.7	346.18	854.13	450.29	578.52	794.71	546.55	752.91	290.1	258	581.3	679.16	395.82	674.38	580.01	431.78	526.71	673.57	458.14	824.04	764.47	623.13	717.28	687.93	623.91	534.34	739.77	810.18	1125.23	450.92	903.75	451.72	1214.05	1206	893.04	573.33	462.38	778.27	778.72	659.52	626.5	622.68
ILMN_1797693	381.42	377.33	236.77	291.86	291.97	286.82	131.39	673.39	246.66	287.15	764.82	459.49	556.95	321.87	456.02	287.8	333.27	1300.79	382.02	458.14	191.16	283.07	532.2	260.78	537.11	1770.39	653.9	420.69	424.03	430.91	586.81	276.95	298.21	457.14	225.17	381.23	455.74	369.43	318.34	301.58	315.78	329.67	824.38	622.39	625.38	281.82	355.52	464.34	258.89
ILMN_1797698	410.84	328.27	552.25	274.41	390.74	586.58	371.36	427.05	516.94	467.04	568.53	473.54	444.63	532.67	327.81	435.87	333.31	688.43	334.59	624.54	371.81	331.31	284.52	282.52	340.59	221.51	548.66	471.21	324.49	327.86	301.3	320.89	354.85	308.06	310.91	263.09	468.52	476.25	463.39	421.88	241.94	279.09	536.27	633.79	208.26	350.45	363	379.75	378.25
ILMN_1797701	139.46	123.81	114.15	120.58	115.08	117.47	136.98	130.03	134.35	93.16	146.75	120.74	119.14	133.77	117.43	116.6	112.19	127.86	116.48	119.88	134.84	114.3	112.12	146.28	125.5	114.38	115.18	128.46	118.5	123.47	118.75	111	116.95	111.89	127.61	131.48	104.38	121.09	101.97	120.27	118.42	130.21	127.61	128.78	123.02	115.86	132	121.64	122.06
ILMN_1797704	113.03	124.59	110.89	119.66	102.57	109.02	123.87	108.47	115.94	103.88	127.7	111.02	113.28	116.83	99.94	115.61	126.68	121.27	113.62	113.72	126.07	107.97	115.91	116.13	115.29	114.87	123.31	109.34	116.57	113.53	116.23	102.62	112.1	113.64	107.14	112.62	116.84	123.79	121.51	108.4	117.68	109.22	126.13	115.24	117.48	108.71	132.5	111.86	107.77
ILMN_1797715	97.87	100.07	107.51	92.18	109.24	88.07	100.82	98.05	105.23	98.37	98.61	100.42	94.72	106.41	98.94	102.34	96.97	80.41	93.95	112.02	104.11	95.76	104.57	97.95	110	99.02	82.88	108.05	93.98	85.13	98.81	86.2	94.65	84.18	96.8	96.82	100.12	100.72	96.64	94.05	108.28	96.67	99.3	98.24	95.27	95.01	109.38	94.71	100.61
ILMN_1797728	4250.72	2716.56	2337.87	7156.74	3762.5	1881.46	2191.09	10443.2	3603.92	15510.6	9852.43	4202.83	5353.1	9948.79	4131.36	6928.3	6875.63	13752.7	5898.89	3602.44	2389.61	2657.89	5351.22	4017.82	19029.3	7424.67	11148.6	10330.6	7850.65	3545.62	3045.39	9281.12	3827.77	3404.75	9080.36	4030.41	4999.05	2496.89	19396.1	6964.64	3298.24	2402.31	4972.06	3992.97	2357.49	4953.41	4859.57	4004.12	5237.65
ILMN_1797731	204.06	831.58	675.3	869.99	349.51	425.19	1789.46	275.12	175.37	238.73	282.92	197.97	602.55	359.75	506.53	213.93	615.8	586.23	388.57	474.32	875.85	310.57	894.09	246.97	172.52	299.05	815.97	283.63	1134.1	671.82	283.74	183.64	706.22	494.17	373.18	240.34	709.24	417.17	189.9	714.27	1089.77	647.91	360.55	1132.64	211.63	946.09	1012	1126.09	165.71
ILMN_1797735	103.09	118.38	100.24	103.25	172.02	102.16	155.59	122.92	108.2	97.72	136.03	80.19	126.44	71.37	148.34	114.45	117.07	223.68	267.63	84.92	158.63	98.42	118.16	149.49	154.02	125.47	98.54	101.77	115.92	92.13	105.78	124.34	95.96	181.68	145.26	151.84	198.77	197.88	82.67	159.54	134.79	100.16	91.61	103.24	277.98	134.31	102.44	118.6	102.19
ILMN_1797738	89.76	112.32	98.78	100.56	101.97	101.65	96.83	97.29	90.46	97.15	91.58	100.91	83.24	88.28	81.91	93.15	90.51	96.9	76.51	94.52	85.14	75.42	84.44	89.79	86.26	91.23	86.61	80.39	79.1	87.96	101.83	103.74	83.87	107.38	91.9	89.3	84.85	101.8	80.87	102.35	84.69	94.65	93.68	72.49	87.18	83.1	83.54	89.91	81.94
ILMN_1797744	108.32	106.92	125.21	109.29	92.87	109.69	150.81	132.64	111.19	104.8	109.4	107.44	131.78	86.25	116.26	104.56	123.04	107.85	103.03	106.75	138.24	96.65	128.49	104.83	84.42	112.77	127.83	98	103.71	123	116.38	138.55	134.91	149.38	124.14	92.69	154.2	163.25	107.67	109.19	105.35	186.84	117.41	141.23	128.09	100.48	148.19	101.27	100.25
ILMN_1797753	122.35	108.12	94.15	91.92	93.53	85.3	109.5	108.44	100.25	91.39	92.64	113.1	88.58	89.92	89.22	96.94	91.13	94.72	97.97	80.87	102.76	95.61	99.32	83.97	97.03	87.27	91.48	96.94	98.71	107.02	106.68	95.53	99.04	94.49	89.24	95.63	79.16	93.26	93.58	93.94	96.65	116.47	79.93	92.24	90.74	100.47	85.15	83.85	106.53
ILMN_1797764	119.12	120.62	245.77	120.71	133.67	115.2	131.36	122.55	122.27	118.58	113.15	114.27	122.44	140.53	126.4	140.72	128.37	110.98	128.62	265.23	131.52	119.05	114.09	124.41	119.73	125.13	127.63	129.14	149.24	104.29	136.73	123	128.56	119.4	89.68	101.85	91.94	104.55	120.31	132.16	125.85	220.8	127.82	114.68	122.12	134.74	121.7	125.4	161.49
ILMN_1797776	780.56	374.15	361.12	249.47	303.04	245.9	3191.86	441.77	219.6	268.73	268.34	1051.44	507.99	255.69	413.62	219.38	556.85	287.37	266.97	447	4519.68	329.31	325.19	78.97	413.55	417.71	300.82	193.93	32.94	244.67	96.18	692.99	601.13	444.82	132.79	144.47	146.79	379.74	169.73	831.42	363.65	838.76	95.67	129.37	886.68	257.17	783.5	867.73	162.33
ILMN_1797786	312.75	92.73	95.45	166.51	98.6	149.79	149.13	130.69	99.93	113.21	156.11	311.42	108.98	103.5	95.88	130.74	84.94	202.92	72.23	96.45	227	91.09	90.25	103.79	320.2	215.37	94.66	141.63	86.93	115.11	224.68	88.49	262.85	98.66	101.45	95.12	132.4	185.39	87.12	172.58	127.09	108.32	138.31	99.91	198.02	141.74	67.56	71.17	229.19
ILMN_1797793	924.14	834.87	598.27	642.86	1081.38	507.98	479.95	2056.92	827.96	562.44	2208.34	1471.52	1413.65	1336.62	1601.19	1091.32	2605.67	1170.65	1837.55	1147.96	727.57	1783.22	1925.98	1151.91	680	633.32	749.16	1153.82	955.36	1860.53	911.54	764.42	1307.39	1007.43	2149.73	899.42	199.81	585.18	943.09	755.67	1392.26	1580.25	911.93	1052.56	412.82	1700.07	1806.76	1535.34	698.48
ILMN_1797794	110.44	87.56	98.69	104.05	89.16	99.43	94.03	110.75	93.71	105.16	111.39	116.01	108.17	107.04	110.33	123.44	102.83	90.88	100.42	108.4	97.7	101.17	111.06	87.5	89.71	99.47	100.35	106.5	107.11	93.87	112.63	96.5	98.62	81.38	96.3	94.53	105.53	109.1	106.47	104.39	106.67	101.91	101.06	101.39	95.01	107.25	91.57	111.11	105.74
ILMN_1797796	104.72	99.74	110.35	120.27	123.47	123.87	108.1	122.35	122.72	122.76	119.55	115.27	115.54	117.11	113.82	116.05	123.73	110.17	128.86	117.37	108.45	118.47	149.07	111.58	104.65	102.29	126.62	117.23	114.21	102.65	113.61	121.35	112.66	111.48	119.43	113.26	104.39	113.48	107.15	106.84	107.99	104.82	102.92	115.88	110.63	115.72	116.78	106.77	105.29
ILMN_1797797	107.09	108.19	114.09	95.57	104.52	113.97	108.03	116.82	104.74	104.3	116.63	116.07	110.82	110.45	97.03	102.9	108.39	112.95	111.24	106.41	101.2	92.43	93.61	100.44	95.24	106.5	114.78	100.98	103.52	101.69	104.21	114.97	110.85	106.3	101.72	105.3	94.26	96.5	115.83	107.85	104.14	106.95	92.11	107.04	106.44	102.51	91.16	100.23	110.61
ILMN_1797804	118.8	130.76	135.85	124.13	128.47	81.49	135.02	116.79	142.22	156.77	119.07	124.68	143.51	122.88	147.1	145.22	134.42	125.24	153.36	123.02	132.28	133.31	102.41	116.01	122.61	110.1	114.45	121.04	107.93	139.08	123.37	145.67	131.49	130.96	130.55	134.27	150.9	128.12	128.67	131.83	116.76	139.58	135.14	119.23	116.36	143.23	108.62	149.29	142.24
ILMN_1797806	90.1	119.09	107.15	97.5	121.18	104.17	117.4	103.73	103.17	100.19	100.98	106.19	110.03	118.64	114.11	113.67	115	105.05	94.46	137.99	106.52	102.9	95.21	99.05	108.29	123.36	99.37	105.63	112.12	93.94	100.9	112.24	112.19	111.71	106.72	108.28	102.48	101.16	115.86	112.03	117.03	103.46	103.45	99.17	132.91	107.49	101.12	125.35	100.1
ILMN_1797808	100.66	123.07	115.05	91.91	105.72	130.36	106.6	110.01	124.06	113.74	97.92	94.22	99.08	107.17	97.11	105.88	89.67	108.93	106.18	101.59	96.21	89.83	101.17	111.61	92.96	98.64	103.59	130.47	105.23	97.19	99.26	121.46	95.49	98.48	95.59	90.76	103.26	129.95	104.17	97.27	103.12	102.56	106.31	90.76	103.18	102.55	87.54	92.17	98.14
ILMN_1797813	5981.01	2381.75	3250.18	2514.18	3241.11	1527.5	2706.36	3916.08	4139.25	4349.87	3851.19	5154.3	3108.57	3428.72	1645.89	7352.34	3450.22	4959.68	1918.91	6216.19	3360.21	3236.45	2378.48	2273.6	4600.37	7236.1	3200.5	3590.76	4470.12	2894.8	3626.45	2493.99	3017.03	5699.31	3673.3	10660.6	6196.7	4611.28	3897.88	3534.26	4718.39	2182.29	5647.29	5661.52	4629.44	2931.06	1793.64	1827.6	4473.83
ILMN_1797816	149.93	159.72	139.44	156.81	156.09	169.83	134.64	177.41	197.22	176.77	160.67	150.65	143.53	166.43	146.57	165.22	171.5	161.38	151.8	172.06	145.54	141.14	129.51	169.84	220.06	171.41	150.55	190.4	157.23	148.54	140.85	147.86	152.45	174.54	150.17	178.18	177.14	186.9	172.33	152.18	169.47	141.81	178.71	167.14	142.31	181.02	178.25	154.34	179.87
ILMN_1797822	745.99	408.71	137.21	2414.61	244.68	281.66	1905.11	143.8	76.18	90.91	92.84	820.43	476.64	381.54	326.92	81.74	254.04	227.93	86.43	86.1	1614.05	160.63	320.64	536.83	515.63	489.03	570.4	175.03	1429.19	546.17	287.1	157.21	512.51	1252.5	168.09	178.87	290.69	2766.01	747.74	1701.28	1747.75	227.07	313.66	249.19	19.08	348.33	709.03	525.46	322.79
ILMN_1797827	98.28	106.53	97.81	113.14	98.6	99.22	92.69	95.58	97.45	94.08	92.2	86.29	102.11	108.83	98.54	86.11	112.41	107.94	106.25	99.36	101.86	108.7	113.86	87.5	100.05	95.41	109.36	94.34	90.04	92.9	93.89	99.86	104.68	104.75	101.82	93.41	93.51	99.85	90.41	100.8	99.53	104.03	99.01	98.46	102.74	90.56	98.9	98.82	115.43
ILMN_1797828	1877.46	1215.63	1271.08	1753.22	1526.98	1266.54	977.45	3116.26	3237.82	1953.12	3273.47	1587.8	1667.42	944.49	3254.68	1163.97	1037.38	926.01	1663.26	627.23	1028.76	1240.21	1557.09	971.37	1390.46	2308.64	2025.58	2414.51	1139.41	1752.63	2133.94	1154.9	2075.33	1684.17	2728.23	732.12	928.25	2425.93	1225.68	1650.92	1023.51	1084.42	2793.66	2487.56	2190.15	1297.76	1757.72	1645.15	851.6
ILMN_1797853	90.98	81.63	94.55	105.69	108.35	97.31	88.33	93.24	86.5	112.83	93.7	90.31	87.07	103.56	74.39	92.29	78.59	115.76	92.77	81.11	81.24	79.51	82.88	99.84	85.5	91.85	86.72	85.08	84.9	84.86	96.29	93.56	73.35	113.52	100.57	92.11	132.55	91.77	89.72	85.38	80.38	85.17	88.32	114.02	78.71	91.69	71.22	89.3	83.75
ILMN_1797861	236.66	221.25	289.39	218.5	272.95	153.54	155.11	178.16	186.21	152.11	221.33	254.01	295.61	165.73	294.91	164.76	135.94	171.94	249.54	136.61	165.84	175.35	151.81	217.84	122.38	132.71	165.02	239.82	192.08	174.21	262.34	198.3	224.45	252.84	391.32	183.51	156.8	226.63	142.33	226.97	238.96	300.21	164.33	200.02	177.64	185.28	300.94	194.77	180.23
ILMN_1797873	98.8	103.16	82.45	90.66	104.59	114.53	96.19	80.14	95.93	96.05	94.41	100.15	97.95	97.45	91.87	88.71	107.92	99.96	90.89	101.16	90.22	99.07	104.66	92.46	81.03	92.07	94.71	90.15	91.72	90.36	94.6	83.74	94.04	96.25	96.37	86.83	89.31	96.31	83.59	86.62	92.65	91.46	84.01	93.49	94.57	115.23	92.27	81.7	98.32
ILMN_1797875	101.03	243.09	189.94	2100.52	184.58	436.13	2463.28	249.3	58.07	128.14	154.28	87.38	523.47	206.53	271.22	115.04	214.37	787.37	159.61	60.81	1710.26	102.17	247.29	310.87	193.8	264.52	791.76	533.82	1730.74	440.8	280.76	323.81	370.19	347.09	294.84	550.67	401.85	275.64	273.58	1465.17	836.37	499.42	258.3	364.36	261.49	374.85	688.33	521.05	290.14
ILMN_1797878	113.92	117.67	144.04	98.14	115.7	115.92	122.7	149.43	125.63	117.92	105.25	123.15	124.27	142.19	143.3	117.34	135.64	113.4	115.97	145.36	127.06	163.89	105.55	119.81	121.82	115.75	116.04	106.97	111.66	131.61	130.64	142.93	122.8	130.22	124.52	119.46	115.53	123.09	115.97	138.52	122.37	126.91	107.99	144.98	130.14	130.52	128.29	121.35	83.19
ILMN_1797892	102.05	92.63	96.93	89.51	95.78	83.53	121.06	99.3	107.76	86.95	93.15	103.7	91.6	100.56	69.35	98.67	86.66	147.96	84.07	85.53	79.11	105.88	95.91	103.5	81.84	113.13	112.77	96.08	90.25	94.16	110.32	85.99	90.58	104.27	97.51	91.45	108.76	121.76	81.64	85.35	77.58	63.52	73.77	103.7	85.22	108.42	90.82	92.32	101.75
ILMN_1797893	226.65	205.1	486	200.17	380.37	415.17	311.4	375.52	309.92	293.91	449.8	270.5	278.03	300.42	361.28	414.18	281.23	391.14	332.72	527.11	245.29	327.31	215.62	335.83	203.64	231.9	306.74	209.38	206.99	279.24	189.17	375.33	218.9	201.96	296.6	281.3	249.36	284.2	318.63	197.17	310.85	374.42	230.02	299.62	148.18	226.24	257.39	287.14	344.64
ILMN_1797895	93.91	89.7	102.56	86.12	117.82	83.7	92.04	89.65	98.82	91.13	93.16	99.22	88.53	97.49	86.52	84.13	78.74	84.7	103.87	81.22	83.72	106.99	95.76	100.84	101.52	83.28	95.24	83.79	86.91	89.63	90.32	102.77	80.34	97.79	92.84	104.26	91.59	88.24	88.52	109.37	124.68	94.92	85.74	80.52	79.62	87.2	88.54	88.96	83.48
ILMN_1797897	102.69	99.29	88.98	93.74	142.82	110.64	89.01	121.66	101.11	98.03	95.12	79.59	118.3	101.93	122.92	87.52	101.75	115.84	105.52	104.21	108.68	96.57	113.71	96	111.23	101.79	104.13	97.52	84.14	98.29	105.74	103.5	89.57	128.57	93.28	94.48	100.9	107.68	104.3	94.74	115.49	101.37	102.76	98.8	110.02	111.2	97.82	98.44	118.96
ILMN_1797903	873.38	814.15	383.41	136.83	731.22	1803.38	671.87	964.21	991.98	933.95	1129.35	755.83	485.15	1100.48	706.96	739.12	759.52	575.35	564.3	585.54	870.02	892.58	477.76	431.94	79.99	1047.02	786.44	418.2	916.93	1211.43	519.74	793.91	609.4	1152.37	505.15	1037.01	504.78	1231.13	437.92	381.65	385.08	827.29	696.73	621.26	637.99	287.86	567.56	605.77	869.76
ILMN_1797912	-1494.45	9097.5	898.45	9123.58	16092.3	2763.17	1081.74	1068.87	1940.03	3500.71	1148.86	-1500.34	11187.4	524.9	560.09	1796.76	5450.85	2256.37	14965.6	-802.78	2029.78	4791.84	5648.97	21384	1801.18	460.21	1892.56	884.03	1384.76	1112.14	1749.08	475.88	2675.94	2266.02	12932.3	4963.77	439.17	420.83	1020.56	623.92	734.64	7398.86	4588.22	6592.64	1542.39	7851.39	15114	11987.5	1795.93
ILMN_1797925	152.96	188.36	175.99	182.95	264.18	163.64	132.76	155.77	181.64	149.03	144.26	162.95	170.1	190.92	265.25	189.21	254.81	149.38	238.93	134.13	130.93	206.85	115.01	161.37	172	190.42	154.27	173.27	161.07	156.91	183.83	196.19	305.33	176.78	225.38	176.64	152.53	165.04	164.3	159.4	169.94	205.81	141.25	213.35	216.71	168.68	155.99	179.54	230.89
ILMN_1797926	111.57	103.05	150.42	101.14	81.79	111.24	88.67	98.61	84.67	100.87	116.8	102.8	89.96	104.37	104.69	92.28	108.06	100	99.05	167.19	93.9	104.41	111.83	103.79	129.71	91.63	81.64	100.56	87.09	95.78	98.06	94.33	98.29	84.66	92.78	93.59	94.39	104.17	159.77	113.65	99.83	94.88	94.08	82.44	84.48	86.77	109.16	122.16	92.59
ILMN_1797929	148.94	139.96	131.84	141.41	153.91	122.66	157.72	165.57	154.54	184.55	157.4	156.54	127.21	225.65	139.45	142.22	130.87	127.83	136.88	113.79	133.89	150.26	99.42	110	132.51	159.99	115.24	185.67	111	133.26	126.88	131.41	131.92	136.27	178.27	95.91	128.94	163.99	142.82	142.21	149.2	128.07	143.72	127.26	121.97	112.77	99.76	108.43	131.93
ILMN_1797933	1179.76	1351.67	1565.3	2110.31	1134.84	1390.73	2684.21	1024.74	1406.92	935.11	809.84	1118.71	1542.87	1059.18	1452.67	1461.84	1878.58	936.57	1157.76	2192.82	3091.58	1822.78	1326.36	1019.76	1192.34	2230.64	1422.09	689.67	2557.76	2297.15	1883.58	1520.42	1312.61	1109.03	916.11	1983.36	1646.45	1603.02	1339.98	2078.72	2008.73	1392.97	1631.65	1415.44	1133.96	1484.97	1576.19	1310.53	1553.28
ILMN_1797942	114.08	98.94	112.24	121.8	112.35	108.67	104.33	120.57	112.29	107.14	118.14	115.88	101.51	108.3	99.98	110.95	107.37	110.44	108.28	110.38	115.83	113.58	130.16	123.75	100.54	105.53	116.07	106.86	104.8	103.28	99.48	113.5	114.57	109.8	115.11	117.36	98.38	107.73	106.69	98.56	129.9	106.99	104.66	108.25	106.91	111.06	118.33	99.66	111.24
ILMN_1797950	275.34	298.22	364.18	334.24	396.36	624.89	356.25	263.85	327.19	364.73	323.97	199.08	288.16	215	264.66	379.58	236.83	256.55	331.53	245.71	315.79	257.68	232.85	336.41	304.1	384.29	146.06	401.66	172.34	266.31	407.58	292.11	234.36	250.49	311.24	294.76	275.27	354.83	174.88	301.5	239.57	373.31	349.3	324.29	431.39	197.48	174.67	230.21	180.01
ILMN_1797954	117.21	110.83	106.06	114.13	104.92	100.69	104.53	108.02	107.49	116.84	120.35	108.34	111.02	115.35	112.35	115.41	108.98	109.48	126.07	121.39	113.47	121.38	102.49	123.3	96.4	117.98	122.64	115.89	102.46	110.92	119.04	120.9	95.93	102.11	109.54	105.36	116.85	118.56	102	111.84	107.24	102.89	120.8	109.17	109.18	109.53	116.2	125.12	103.54
ILMN_1797964	750	416.93	251.93	384.01	444.52	475.8	404.64	378.11	679.04	296.93	447.75	497.03	330.85	476.3	388.46	424.39	305.56	440.12	417.32	172.37	345.68	348.31	261.13	243.16	561	415.75	351.3	330.09	398.79	498.01	621.6	203.31	453.15	519.21	454.68	348.66	411.83	737.57	446.4	571.03	433.72	376.72	386.43	598.95	275.74	450.09	259.15	309.24	390.65
ILMN_1797965	138.34	119.2	140.05	135.86	148.31	135.84	112.76	114.42	124.4	133.9	139.66	153.75	122.51	138.95	133.38	149.23	143.41	125.54	136.44	162.92	116.91	134.69	133.66	150.04	164.44	150.28	138.23	141.83	134.64	113.29	118.98	124.3	126.9	122.13	140.72	128.85	118.67	122.09	115.75	133.08	135.39	135.13	124.67	130.92	121.59	145.74	127.35	137.89	132.08
ILMN_1797971	99.77	102.94	91.64	103	104.8	111.5	95.1	118.52	98.72	85.86	106.55	91.82	126.31	104	107.27	87.72	85.51	113.62	98.35	103.32	101.21	97.02	117.29	100.75	91.64	105.43	96.76	100.45	98.76	101.04	103.92	98.15	94.52	110.74	102.76	101.05	90.05	94.1	100.06	103.69	96.92	110.46	97.8	107.76	111.14	104.51	98.98	94.08	109.14
ILMN_1797972	116.77	116.6	114.03	119.66	100.28	103.55	97.24	105.07	95.27	107.38	98.88	93.08	120.55	111.96	94.59	100.86	117.59	98.6	124.6	127.17	117.7	105.79	122.97	102.33	102.06	109.4	114.98	111.47	120.67	93.67	103.01	98.72	100.84	104.71	94.86	110.72	102.93	95.47	123.78	100.92	115.49	99.86	102.57	97.81	107.66	96.74	125.25	113.9	102.88
ILMN_1797974	2153.19	2751.82	1412.91	1549.89	3651.82	625.12	956.92	1515.06	1821.35	2044.13	1810.41	1692.09	2483.07	1934.47	1798.54	1074.19	994.52	2010.62	2527.99	1022.74	718.39	3478.53	2574.33	2852.35	1993.68	581.19	2290.82	3744.26	1031.28	1826.42	2539.16	2789.72	2888.47	1107.16	3299.36	2126.67	811.85	1028.26	2776.03	1654.33	1878.89	1134.18	3585.96	2789.58	1919.13	1359.63	1966.8	1722.7	1515.88
ILMN_1797975	101.62	109.41	124.88	137.25	144.9	119.6	172.73	156.26	155.96	116.05	139.68	119.35	197.5	173.23	154.72	133.93	148.36	147.42	124.71	84.73	153.73	148.54	91.43	115.82	113.15	105.15	108.11	106.1	274.44	161.3	135.72	117.59	155.66	131.72	142.18	138.05	151.14	114.58	126.34	130.15	135.4	118.72	123.11	119.29	137.3	119.68	93.55	145.53	152.27
ILMN_1797988	117.96	106.99	113.36	117.65	127.51	123.41	131.66	118.82	87.42	77.9	96.12	79.73	125.62	128.72	91.73	114.4	96.86	125.45	99.34	139.71	117.63	95.12	115.59	102.65	109	104.74	122.05	89.41	218.65	114.61	105.92	117.21	98.88	100.91	130.06	116.05	98.31	79.6	110.22	105.5	135.76	164.79	94.42	112.63	88.74	106.84	105.77	126.31	112.23
ILMN_1798000	92.55	91.63	80.43	88.66	107.01	89.95	91.21	98.24	101.47	100.98	85.56	112.87	91.85	90.73	94.93	83.45	92.2	94.7	80.83	90.75	84.29	86.05	93	90.7	75.08	89.15	93.81	88.71	105.86	97.47	104.05	87.2	95.68	88.25	98.37	86.62	99.8	89.32	86.59	92.11	87	98.55	84.2	92.65	79.4	95.95	90.48	93.21	86.13
ILMN_1798006	81.85	58.22	336.75	337.76	135.76	56.07	129.29	683.6	429.46	810.74	693.61	94.81	81.16	718.47	526.43	169.59	600.25	39.63	749.16	289.49	217.32	445.91	457.91	241.56	1054.2	594.41	90.18	451.01	958.43	91.22	97.08	494.39	374.98	193.69	508.76	738.77	337.43	94.25	80.01	124.18	313.12	92.55	592.17	644.19	1074.89	184.83	228.46	250.69	48.78
ILMN_1798014	281.31	264.75	247.55	154.57	161.32	289.39	165.54	193.89	253.42	302.81	235.18	268.09	203.43	254.59	248.16	217.7	189.3	486.87	191.66	233.81	171.06	302.56	165.29	169.73	188.35	163.82	211.57	244.26	190.22	191.11	236.34	152.65	199.91	280.31	201.48	187.27	361.92	296.05	311.63	425.52	156.87	220.63	193.19	165.55	187.49	325.57	153.8	149.44	259.2
ILMN_1798030	492.04	279.81	408.54	849.7	565.35	196.96	1127.69	517.71	617.4	403.17	614.6	533.14	505.39	839.99	679.56	381.74	712.76	493.65	352.07	355.71	1287.47	706.12	115.46	828.85	1018.86	1064.53	370.59	453.56	1850.49	597.4	604.98	1008.89	602.29	1108.67	447.65	497.57	503.82	345.1	454.55	822.96	814.44	559.47	501.99	471.97	1052.11	526.16	366.37	360.07	451.29
ILMN_1798037	103.31	95.87	97.87	95.18	98.75	103.99	95.7	126.13	97.98	98.34	99.01	105.81	93.77	109.54	92.97	101.56	96.95	102.9	104.14	110.78	110.41	111.03	95.16	102.08	100.73	110.63	99.42	112.89	98.29	100.3	100.68	118.17	93.38	79.64	97.77	87.65	101.34	100.64	101.46	93.88	98.51	81.18	86.92	105.4	94.6	92.79	109.67	107.5	94.6
ILMN_1798038	126.97	128.65	132.26	130.94	138.73	130.22	123.54	120.72	134.11	115.94	138.92	130.39	123.35	139.28	134.8	135.96	99.99	123.37	119.06	141.99	122.05	123.5	116.87	121.13	149.59	118.02	109.93	137.09	129.56	107.37	130.12	126.24	115.68	120.96	137.36	112.05	115.27	117.08	136.32	117.78	132.11	110.83	108.85	120.58	125.47	113.53	128	127.17	151.75
ILMN_1798043	116.49	122.64	107.23	116.33	142.38	120.89	103.82	121.16	124.31	104.09	116.69	133.42	118.4	130.78	122.37	124.44	146.89	119.95	131.33	132.85	110.21	127.64	138.7	109.78	118.74	122.84	116.21	114.74	123.06	122.57	132.9	116.77	123.19	123.12	125.73	130.54	115.75	116.66	113.2	119.62	113.67	117.47	104.23	112.4	132.61	129.84	122.64	124.8	121.2
ILMN_1798045	118.12	108.27	113.29	105.94	109.81	122.63	100.15	108.42	106.87	103.89	110.28	106.76	112.89	124.76	93.13	95.65	118.91	125.9	97.8	116.4	113.78	106.54	117.21	105.51	113.81	113.38	105.66	91	103.78	111.59	105.67	109.99	91.51	109.12	108.71	105.07	117.08	111.01	90.86	106.78	108.93	105.59	89.48	114.82	97.77	101.17	114.5	103.97	97.47
ILMN_1798046	88.2	85.93	106.64	86.49	94.06	88.15	100.56	92.86	96.4	84.51	93.47	91.71	88.3	94.68	90.26	86.21	81.89	93.07	88.16	80.85	85.86	89.74	92.55	87.39	94.43	95.12	97.55	94.95	90.68	86.83	91.69	91.44	88.66	78.1	93.74	85.61	89.53	93.07	78.36	83.31	80.21	87.26	80.32	77.2	87.51	89.39	93.49	87.3	92.83
ILMN_1798053	94.71	93.36	97.86	108.6	92.2	116.4	91.5	116.49	87.27	101.6	95.28	85.28	102.81	104.03	84.82	104.52	99.87	120.94	85.35	115.24	111.28	98.06	109.37	94.38	103.73	93.52	106.63	101.15	95.1	86.86	95.05	101.48	92.62	103.73	96.66	114.97	104.95	100.3	96.56	90.56	87.36	87.65	118.43	101.4	94.72	89.28	100.03	97.2	94.57
ILMN_1798061	345.94	506.04	343.57	605.22	377.62	813.45	293.36	536.73	867.83	324.97	457.15	343.62	276.15	415.64	498.68	280.07	398.04	435.94	507.94	320.19	314.09	368.05	202.47	419.36	278.76	471.17	406.85	377.4	486.36	329.52	302.65	305.16	375.06	752.02	370.95	417.62	855.34	394.57	552.52	273.57	288.95	250.23	374.33	446.59	550.69	348.82	139.49	171.92	582.28
ILMN_1798063	119.06	93.76	99.61	109.11	98.22	113.16	108.46	101.12	104.19	103.72	103.31	106.15	102.93	113.52	98.03	104.08	112.29	104.07	91.37	101.7	105.52	116.87	102.22	107.51	103.57	106.86	90.19	100.07	114.8	128.22	106.84	97.31	90.58	99.1	110.72	105.17	105.38	103.6	93.77	89.16	108.3	111.38	91.29	106.8	85.45	107.56	76.42	101.09	100.7
ILMN_1798064	129.36	122.62	119.87	118.06	118.42	119.35	124.25	109.92	123.11	120.72	110.31	129.18	113.84	108.96	107.71	129.33	125.17	124.87	122.24	100.21	127.47	100.77	127.75	114.2	122.27	137.6	107.08	117.01	111.99	110.51	115.01	107.7	106.57	117.27	114.55	120.86	119.42	129.04	117.88	112.38	110.42	120.25	116.93	114	120.62	103.67	104.34	128.24	111.15
ILMN_1798076	151.49	145.85	153.06	144.36	161.85	173.81	140.48	176.93	152.39	161.61	159.42	142.54	150.45	149.53	157.95	147.93	158.29	152.52	162.47	169.84	149.65	150.66	129.18	177.85	160.45	174.19	131.77	140.84	133.74	141.11	142.51	157.77	133.67	133.03	140.15	138.94	136.63	152.71	146.31	133.22	154.38	149.19	150.28	164.62	154.03	131.81	136.56	143.41	162.82
ILMN_1798081	1024.35	1462.46	740.88	1501.65	797.52	1439.63	682.94	1890.24	1327.1	932.24	1765.29	1092.43	694.36	1494.79	1459.95	1410.04	986.14	845.88	1816.35	711.55	580.66	1363.21	584.62	2446.77	1499.49	1992.12	767.32	725.61	434.3	1035.62	1217.31	919.32	693.54	1214.15	931.15	1367.95	1458.87	623.89	722.41	1761.23	1385.39	744.56	1377.6	1750.05	948.12	800.68	538.6	725.32	717.82
ILMN_1798083	234.05	195.56	320.5	272.86	244.69	312.22	236.04	285.4	580.17	274.74	270.49	289.45	288.93	508.78	329.3	433.34	518.41	232.17	486.42	465.76	261.1	405.25	251.84	313.1	228.33	405.23	259.37	270.43	280.09	550.59	349.64	292.24	268.54	202.36	215.45	248.87	223.25	234.7	532.79	218.47	276.59	373.98	240.97	200.37	517.96	389.37	291.1	351.25	369.6
ILMN_1798085	145.54	114.25	127.38	107.6	111.53	111.34	138.51	127.19	129.49	115.58	125.29	148.14	111.75	110.16	130.7	155.94	132.07	152.35	112.47	129.9	152.8	117.26	102.36	117.65	130.35	107.48	119.96	148.84	130.66	132.79	109.02	153.44	113.2	124.34	132.26	105.63	134.41	94.21	111.73	114.55	112.53	143.57	142.15	145.43	106.61	119.57	114	133.75	109.57
ILMN_1798103	104.07	87.82	101.5	89.43	91.23	97.65	94.21	86.37	87.97	100.64	99.05	81.28	94.32	92.23	90.87	81.31	89.64	80.05	91.3	109.4	102.16	86.95	94.29	90.24	100.31	94.22	92.09	92.29	89.54	76.78	95.45	95.95	98.55	85.03	89.55	91.74	86.07	96.47	114.77	91.16	78.74	86.15	90.56	93.16	102.52	85.62	91.2	95.7	93.16
ILMN_1798104	135.84	128.19	140.1	128.25	129.61	126.1	140.51	144.88	137.3	147.22	130.47	148.36	122.94	129.62	127.75	127.13	124.47	136.88	142	163.54	125.33	122.76	172.7	143.68	130.15	138.62	140.49	137.39	129.64	155.09	135.57	125.98	135.05	129.09	143.97	131.42	142.36	138.85	153.57	128.78	144.9	119.69	117.15	149.25	130.15	130.86	135.05	126.91	136.61
ILMN_1798108	296.14	247.44	214.4	268.35	454	184.96	169.84	150.1	207.57	213.7	189.08	201.7	166.77	161.68	233.83	185.17	126.71	204.27	319.53	165.28	149.8	151.93	129.53	229.43	245.06	155.18	188.43	255.93	156.75	217.92	182.79	219.99	179.25	207	399.04	174.37	204.51	321.22	146.07	225.3	278.15	290.29	216.95	222.43	165.1	145.46	257.03	163.33	169.38
ILMN_1798112	106.31	98.25	106.03	97.35	96.03	100.24	99.81	145.28	108.03	100.05	180.99	98.46	96.11	107.26	92.59	96.76	100.39	124.75	107.35	95.41	104.35	104.19	113.68	131.29	101.94	107.93	105.84	121.6	99.41	107.93	99.5	92.05	86.55	150.5	94.37	109.53	101.26	99.33	98.97	92.97	115.52	94.19	96.32	92.83	94.62	104.9	110.29	113.49	104.2
ILMN_1798123	307.59	363.37	282.33	427.5	335.08	387.32	301.58	245.36	252.46	363.78	309.93	220.48	235.12	284.14	451.9	279.51	292.48	180.08	225.05	230.57	269.18	292.92	199.96	270.55	374.09	470.19	251.04	259.44	210.76	296.75	426.73	427.86	261.49	414.82	235.81	309.62	224.16	274.68	385.21	402.22	334.66	279.56	353.27	311.89	428.65	340.92	259.6	213.3	261.64
ILMN_1798129	158.43	154.39	147.49	159.75	178.85	149.28	139.41	183.86	156.66	165.84	169.77	140.85	161.22	142.06	136.16	148.82	149.69	149.55	168.74	159.14	148.27	154.59	154.72	184.66	139.47	166.7	135.57	141.38	173.98	157.8	161.49	140.11	158.69	163.05	182.8	135.25	145.13	166.28	145.99	146.64	170.26	153.07	159.96	162.55	159.42	157.04	150.73	201.94	164.22
ILMN_1798138	85.41	102.06	91.21	92.69	98.5	99.58	109.36	95.47	96.59	88.7	92.51	107.48	83.5	86.29	81.21	81.74	91.79	104.86	90.67	89.8	104.21	98.75	90.39	90.36	78.95	88.66	87.52	84.43	88.36	91.77	94.6	86.14	93.15	94.6	89.11	87.8	120.16	87.73	90.82	91.37	86.6	80.05	94.03	90.72	93.48	80.52	76.66	85.68	94.04
ILMN_1798146	88.82	96.24	118.92	82.84	88.97	86.05	95.93	103.03	90.46	91.79	101.18	110.93	105.54	110.67	96.6	102.01	99.74	105.72	91.31	98.66	93.24	104.56	112.29	89.69	90.57	86.42	91.94	108.1	95.86	90.64	92.83	108.35	90.83	92.71	87.98	89.3	97.33	95.5	97.96	93.04	100.19	104.26	107.45	93.49	101.24	82.03	84.51	100.01	91.53
ILMN_1798163	341	381.33	556.28	302.61	264.42	496.54	492.63	738.04	524.21	409.52	782.62	286.65	277	359.23	571.03	561.67	516.23	707.57	436.5	734.24	320.79	599.44	286.78	218.73	642.56	588.32	494.21	461.77	340.52	792.76	471.44	280.89	362.23	688.52	205.74	490.54	677.72	325.75	455.15	354.61	382.56	450	897.03	800.92	411.06	667.92	175.71	166.1	401.99
ILMN_1798164	2744.24	1840.02	1561.76	1292.34	2044.02	907.6	924.36	1933.69	2212.08	1060.83	2049.35	1904.63	1027.46	1054.81	806.92	2687.09	1474.73	958.98	1188.78	1184.36	779.13	1392.05	1096.78	1260.51	2113.34	1338.3	640.44	1993.93	1734.66	1151.72	1274.35	1210.48	1405.23	953.6	1766.7	1526.3	1593.96	2499.22	1014.31	1263.62	1084.87	1193.77	1648.6	1585.45	1706.93	1218.14	1208.28	1281.8	1162.06
ILMN_1798166	112.61	122.94	109.48	107.61	121.45	118.14	119.02	112.79	122.49	114.87	116.89	121.8	107.48	118.04	104.88	113.99	109.94	132.23	126.27	117.55	116.07	127.53	136.75	127.15	117.03	121.79	128.67	119.51	115.07	119.45	104.13	106.62	102.05	124.88	102.28	132.03	129.17	109.41	103.61	117.59	114.6	110.12	129.1	137.78	110.78	111.46	102.27	132.95	115.29
ILMN_1798172	204.1	342.7	325.12	271.76	258.36	265.53	209.38	157.61	309.68	214.86	148.84	195.97	198.5	228.75	346.73	183.39	249.07	165.5	197.61	211.71	199.13	197.55	215.4	230.42	260.09	239.12	261.02	266.59	185.17	213.48	337.11	176.46	183.17	311.36	185.13	234.67	196.74	236.56	231.62	355.78	281.83	161.19	181.58	164.55	323.95	252.93	229.91	180.85	246.6
ILMN_1798177	381.32	1533.58	1029.22	602.78	1190.23	275.62	290.49	818.42	943.15	679.54	979.14	438.86	369.97	290.46	686.55	1094.77	276.1	277.97	1536.65	675.36	555.91	2266.72	321.18	412.91	315.03	933.77	2200.14	654.16	533.54	1512.28	427.85	543.31	675.12	658	553.02	587.47	451.68	1544.45	422.2	425.64	503.4	604.67	476.05	515.38	535.62	520.37	1292.31	1226.42	926.84
ILMN_1798181	625.28	796.68	961.93	500.74	460.86	650.57	631.95	635.07	1117.68	291.55	584.31	668.25	501.31	533.05	211.28	312.19	1048.22	377.02	286.93	1078.74	616.68	2533.84	955.23	643.37	551.64	833.72	313.44	180.63	1344.85	698.03	1611.69	276.48	494.76	333.43	326.97	885.04	396.66	749.63	1014.99	530.31	451.12	223.94	662.05	597.12	380.03	324.78	1254.9	829.48	719.22
ILMN_1798187	149.67	140.76	128.25	155.57	159.97	141.89	136.45	158.24	149.5	132.35	140.61	149.04	144.78	148.56	144.93	150.51	150.24	148.44	122.67	172.93	156.54	143.2	185.08	170.73	152.07	147.54	121.3	132	147.11	142.51	135.79	138.06	119.64	154.84	151.18	152.12	138.74	158.77	154	141.13	142.71	119.46	173.98	155.15	138.24	132.42	129.56	129.84	156.87
ILMN_1798189	18441.8	21437.8	14378.1	17491.6	24866.9	16171.6	11821.1	17421.7	10478.8	21200.5	14805	13787.5	12654	7961.2	18328	22114.8	8957.23	20733.4	18881.9	5130.9	8769.95	8890.93	9531.79	15549.4	16060.6	17222.2	10930.8	19638	9390.06	21111.8	25729.6	21561.9	17539.6	18266.2	23408.6	15542.9	15478.4	17966	10127.3	23256.2	26259.3	11599.5	20629.7	15824.8	11124.7	9688.94	17083.4	13695.1	8996.55
ILMN_1798204	98.69	129.19	136.51	138.72	116.52	115.62	167.51	115.61	119.91	92.08	84.76	107.61	98.75	157.97	118.08	124	132.6	123.57	110.62	95.8	170.88	105.06	113.98	104.5	109.79	105.61	98.6	107.79	225.39	104.87	105.88	96.87	131.7	113.88	104.83	130.98	113.94	130.19	108.73	118.62	106.84	127.66	116.77	103.71	98.22	112.55	135.1	110.86	136.03
ILMN_1798205	101.23	97.97	96.99	103.57	118.86	113.78	96.4	104.83	100.57	99.58	108.02	97.04	103.42	108.08	99.6	100.23	103.4	112.14	105.93	110.46	103.76	114.35	105.23	101.74	99.62	112.53	112.21	100.24	111.08	90.13	94.36	103.38	93.77	92.89	107.36	108.52	93.6	101.34	95.17	92.7	110.3	104.26	89.51	100.27	105.65	110.46	105.68	88.87	103.91
ILMN_1798206	122.98	124.13	124.51	114.66	109.45	115.63	119.7	108.11	123.87	115.68	112.6	115.83	110.38	124.41	114.76	117.21	133.35	119.08	117.6	121.89	126.9	123.01	151.83	124.28	104.04	117.63	116.92	128.45	111.18	106.21	119.71	124.3	124.99	118.65	117.57	114.08	111.62	119.21	113.88	114.65	115.23	116.29	125.36	114.4	124.69	117.03	144.52	135.95	109.53
ILMN_1798210	249.29	145.31	107.49	128.47	129.77	121.91	222.5	184.02	146.66	105.56	256.2	238.36	131.44	139.67	140.92	378.55	127.7	216.45	96.16	103.29	217.37	119.14	97.81	135.6	200.7	326.38	109.78	164.32	171.51	293.9	148.9	112.4	149.88	185.38	139.27	276.81	229.74	196.19	117.61	156.54	118.31	106.37	381.39	263.53	146.33	129.74	119.14	102.55	122.8
ILMN_1798212	452.1	303.92	276.83	264.28	206.79	312.66	641.37	240.05	378.16	437.76	225.1	428.89	170.49	263.26	214.43	416.59	267.4	670.67	259.02	480.87	631.59	212.08	167.12	233.83	411.26	488.87	328.81	245.81	282.01	229.13	210.84	247.67	319.09	244.41	189.87	327.34	870.59	236.83	457.28	323.6	194.89	337.11	276.98	230.42	266.89	220.65	241.89	272.91	352.37
ILMN_1798224	106.33	124.06	119.78	118.64	126.38	118.03	130.78	117.73	134.41	163.21	117.08	111.87	109.92	115.25	128.7	155.23	114.64	124.4	116.21	118.25	131.84	104.51	85.16	104.07	155.07	125.14	103.94	118.26	116.49	127.46	99.83	105.55	101.02	124.71	114.99	134.88	170.52	133.88	129.61	121.01	127.82	120.38	101.37	101.89	116.82	113.74	95.56	99.15	123.63
ILMN_1798233	147.69	118.55	139.21	218.68	258.8	203.3	303.1	151.66	174.36	214.79	147.85	143.5	134.91	289.41	177.07	154.89	194.12	211.31	151.08	122.72	343.63	246.49	182.81	185.03	183.46	203.97	141.59	174.94	279.7	260.91	209.2	120.6	167.49	177.58	197.7	344.94	237.28	141.84	159.64	158.65	180.36	152.12	218.46	156	173.48	173.49	303.1	147.61	181.36
ILMN_1798249	484.9	711.9	355.27	602.59	189.6	607.51	169.01	235.58	316.35	288.68	373.87	525.95	414.93	249.6	367.23	182.49	185.09	443.42	433.69	129.14	174.93	335.27	238.78	470.11	351.26	256.77	357.63	633.89	223.91	597.23	596.96	488.73	555.59	582.87	880.83	329.65	395.35	320.91	289.93	906.85	360.87	392.91	396.06	304.73	190.26	485.64	370.3	364.32	183.58
ILMN_1798254	938.6	1061.02	837.26	851.92	920.97	695.9	697.71	888.54	1266.89	621.09	938.36	775.67	680	446.98	1004.93	1168.86	516.14	530.36	745.23	408.8	509.59	544.72	444.44	808.59	696.4	577.45	843.16	917.88	535.88	708.7	689.66	884.23	890.12	805.64	942.17	627.34	700.62	1047.69	564.6	671.5	1616.12	786.19	1070.49	981.89	1048.35	563.89	797.54	737.45	486.1
ILMN_1798256	488.92	585.26	1062.51	679.12	311.43	285.79	878.16	865.18	421.32	438.5	602.54	467.8	552.22	488.23	571	395.63	752.63	430.46	351.87	1460.17	633.15	282.37	1262.64	367.62	1020.17	1270.96	535.52	446.75	904.94	682.62	394.63	825.82	558.5	412.87	249.64	291.34	1615.32	421	256.84	438.95	1988.87	486.21	571.9	432.28	477.84	498.72	836.64	793.13	700.41
ILMN_1798270	1896.48	992.45	2481.34	2355.95	673.67	1028.1	1445.43	1416.9	2517.99	1792.61	1365.09	1766.5	1935.7	1308.45	3814.66	716.55	1143.72	3255.61	2269.48	1567.42	1465.72	2025.34	1622.28	3414.45	2743.3	1821.28	1689.09	1503.47	2270.27	3310.83	1402.33	3523.66	2007.91	1039.41	1287.35	1446.81	1963.53	5776.44	1802.36	1631.24	1078.47	1337.14	3517.06	1925.27	1299.93	900.24	2807.63	2284.15	2595.15
ILMN_1798288	292.55	351.63	714.72	436.81	310.57	839.04	376.74	470.59	450.61	304.7	476.19	264.28	391.1	386.81	287.45	468.69	463.9	426.8	365.01	947.23	338.15	376.53	492.86	486.76	297.83	617.72	299.71	294.68	324.08	433.7	303.07	404.29	387.09	382.1	269.41	551.26	518.15	485.34	393.39	349.06	319.22	449.69	583.26	552.57	340.67	357.2	557.13	408.01	277.88
ILMN_1798298	117.91	128.66	154.91	135.42	125.12	113.74	117.82	105.27	116.49	146.57	110.56	121.57	131.32	111.25	127.98	115.82	125.46	111.13	136.96	118.84	118.17	127.13	108.36	190.53	125.85	148.16	107.84	143.3	118.23	168.34	107.15	139.05	143.82	138.96	124.04	132.7	118.33	135.13	135.5	115.79	117.15	77.39	145.82	138.06	139.71	113.08	173.57	159.7	138.42
ILMN_1798303	106.76	122.75	106.35	111.11	104.35	115.94	113.95	113.55	118.4	106.67	105.89	106.44	108.26	126.69	120.18	109.14	98.48	124.91	112.79	111.22	127.08	130.17	124.52	102.61	115.66	120.09	110	113.03	97.79	125.16	95.73	119.03	111.54	103.82	110.95	106.59	111.85	95.61	110.83	113.16	98.62	107.63	100.68	126.78	100.27	115.07	109.82	105.52	108.39
ILMN_1798308	377.15	492.7	453.13	312.84	429.93	606.5	372.51	695.24	561.91	693.41	549.62	476.89	415.59	812.01	366.9	690.29	639.29	931.34	503.35	817.68	360.27	539.4	827.5	232.43	575.77	471.51	864.36	593.74	346.34	331.34	604.02	331.49	398.44	374.24	503.05	486.19	506.24	665.84	485.15	399.67	289.41	344.86	755.74	1288.95	538.14	672.32	266.8	274.91	866.41
ILMN_1798311	211.85	153.3	132.15	157.74	197.7	111.45	119.01	124.05	155.84	139.94	149.58	164.69	118.83	122.99	165.35	168.24	132.64	156.91	145.44	121.49	134.21	143.53	129.23	145.58	141.47	131.05	169.99	151.18	146.01	132.37	128.92	135.19	148.52	134.09	183.35	123.3	126.08	184.78	154.05	155.51	131.61	163.88	162.3	162.61	164.14	128.28	146.25	119.47	127.89
ILMN_1798326	102.75	98.71	101.77	98.39	97.78	102.14	90.94	110.79	97.42	99.27	104.87	105.65	109.13	108.19	106.52	112.16	111.63	105.11	106.67	112.22	118.29	109.87	98.68	103.7	107.95	107.96	110.71	99.03	111.94	95.88	103.04	113.92	104.16	98.38	99.15	109.37	102.08	95.32	109.56	98.98	110.87	99.57	103.23	112.04	115.57	101.9	103.32	113.49	95.65
ILMN_1798327	516.57	1165.35	341.37	323.02	198.73	558.56	67.96	332.86	333.54	762.63	417.69	458	707.98	398.86	294.99	769.68	139.26	281.13	272.22	281.24	59.11	579.77	155.75	81.7	714.67	247.3	332.94	309.13	424.48	348.3	1136.76	563.2	331.59	267.96	269.9	303.45	347.71	1459.45	450.71	673.38	183.5	779.89	426.36	559.59	220.7	386.5	290.48	340.4	305.47
ILMN_1798329	127.4	102.09	116.8	104.2	121.84	106.32	111.96	146.17	123.75	109.78	133.44	126.78	121.02	124.88	108.65	123.21	126	125.2	114.18	132.49	119.87	119.55	165.02	124.07	108.69	132.1	133.38	134.21	117.34	113.75	112.92	124.39	119.06	119.52	120.02	126.43	118.74	114.95	112.1	115.36	124.99	93.95	111.33	129.44	113.63	122.89	140.73	117.09	119.38
ILMN_1798346	347.73	342.87	242.99	324.62	300.95	213.58	230.19	196.38	233.76	392.46	243.25	312.01	213.16	244.15	212.01	316.69	261.52	232.6	220.93	274.25	202.86	318.81	188.96	124.44	262.07	272.8	203.68	280.98	275.38	196.39	212.57	233.33	250.95	344.42	294.33	292.61	176.81	314.93	196.67	195.63	224.03	223.72	263.25	356.11	365.35	281.84	192.79	205.97	276.56
ILMN_1798352	99.43	106.19	93.39	124.16	94.23	105.29	110.68	105.3	99.5	94.48	101.65	102.06	110.99	94.71	109.21	101.31	109.48	100.31	102.74	103.64	105.68	114.54	95.85	94.31	97.14	94.6	96.81	100.51	93.82	106.16	104.67	109.47	111.33	110.27	115.99	99.96	102.18	96.87	100.98	105.73	86.32	108.16	87.9	111.56	110.53	98.64	96.72	103.5	96.19
ILMN_1798354	1969.51	1415.81	1370.33	1005.9	1435.52	2262.8	1304.1	1866.88	2703.83	1117.46	1781.69	1969.19	1523.42	2310.66	1973.3	1180.91	1104.12	1642.18	1239.35	2445.3	1160.48	2395.43	1216.97	1016.82	1123.14	1539.82	1400.66	1919.26	2849.34	1138.41	1917.81	996.39	1426.32	2246.3	1296.34	3199.08	1965.26	1857.11	2643.22	1415.41	1784.12	1076.01	1300.57	1856.44	2009.04	2060.52	926.37	1303.76	2106.39
ILMN_1798360	273.78	130.4	3138.8	131.4	299.31	283.3	3061.43	2081.29	2499.49	392.08	220.16	326.12	674.03	-34.36	240.12	479.18	481.3	148.07	-91.95	2511.62	4505.98	88.3	453.92	1607.42	318.81	1000.83	516.73	427.62	484.62	267.54	496.83	2181.34	883.41	580.41	524.75	256.96	676.21	608.6	333.53	371.39	3747.95	1587.88	490.89	534.1	582.2	619.69	2349.23	933.3	458.51
ILMN_1798372	149.42	140.16	147.12	187.15	132.03	119.77	343.55	123.83	119.19	132.41	123.05	144.53	119.56	129.55	143.79	128.45	132.29	137.68	125.28	129.39	423.12	136.33	136.14	116.91	153.16	101.29	98.83	119.64	152.25	244.18	160.23	98.11	157.71	206.95	132.45	101.94	189.56	155.29	108	212.86	186.94	104.72	105.99	109.87	107.24	147.59	141.22	142.45	120.11
ILMN_1798373	87.68	102.2	104.11	109.73	114.03	107.26	107.34	115.23	113.77	108.62	122.42	117.45	104.91	119.62	114.01	102.12	124.3	102.79	115.52	121.84	112.3	105.08	104.26	111.6	98.27	117.3	105.21	89.5	107.11	103.71	111.18	101.25	114.96	100.39	97.01	108.21	121.11	125.11	120.5	111.17	105.5	101.46	109.95	119.33	112.59	102.51	105.49	120.09	125.93
ILMN_1798379	115.2	117.2	109.02	103.97	105.77	109.63	225.02	107.94	97.95	102.47	119.82	109.75	99.54	100.28	99.04	112.86	122.79	91.26	101.28	120.28	333.46	103.29	117.73	146.81	81.24	97.13	88.25	133	86.01	97.94	116.98	154.37	127.6	92.23	99.47	132.31	96.8	105.24	104.08	142.83	113.55	137.93	111.11	96.63	124.36	100.75	133.15	134.2	89.95
ILMN_1798380	207.96	235.47	240.58	322.48	269.12	255.43	233.97	200.58	270.18	266.79	243.7	190.38	258.25	214.62	326.74	329.43	178.55	180.09	290	157.95	292.83	395.86	200.97	268.71	349.39	277.48	218.15	226.86	379.49	348.19	226.53	379.57	181.05	406.92	328.48	242.24	234.11	312.36	189.11	262.75	404.19	285.13	244.36	263.93	280.33	272.06	260.97	198.09	210.52
ILMN_1798395	456.65	402.67	277.5	315.04	336.91	401.6	230.25	343.1	780.97	300.82	509.5	413.9	329.95	258.86	558.25	300.16	223.95	345.44	373.05	178.08	221.33	271.38	262.08	269.31	239.7	265.1	336.31	409.18	233.06	363.48	497.06	350.21	430.74	404.89	618.48	281.5	256.35	521.43	373.64	354.63	375.68	402.03	456.34	516.94	670.18	307.95	204.97	268.19	300.47
ILMN_1798429	138.84	118.39	134.18	119.7	122.83	138.7	129.83	133.78	142.96	132.85	124.87	149.82	117.28	143.1	131.62	133.21	141.29	151.36	130.97	166.73	134.16	134.75	156.91	118.09	128.19	164.78	117.63	148.12	130.9	110.79	146.26	122.95	117.56	125.2	128.19	134.41	133.34	132.41	121.03	111.52	115.31	125.76	138.97	154.24	153.34	111	109.22	97.86	158.79
ILMN_1798433	124.06	109.3	133.81	123.76	119.78	125.54	118.58	106.14	119.54	129.07	126.18	124.61	116.57	110.52	115.28	116.82	145.69	120.63	129.06	132.36	110.18	121.37	118.99	121.06	112.82	123.36	127.36	118.34	105.6	121.21	116.9	113.21	112.46	111.02	107.91	116.3	112.16	103.3	114.61	101.46	100.01	112.21	116.3	114.12	128.64	113.99	125.67	136.53	105.21
ILMN_1798448	118.69	128.86	107.19	129.45	110.56	112.46	187.34	147.72	129.34	107.59	141.2	120.91	126.54	147.48	138.73	96.63	130.05	111.25	212.23	108.58	186.19	169.71	115.81	130.95	117.45	92.56	110.75	147.7	114.11	117.44	141.91	139	147.37	150.94	130.36	122.54	110.05	137.87	98.02	118.1	128.91	122.22	127.86	134.52	124.21	122.13	114.14	163.89	118.9
ILMN_1798454	330.76	285.17	309.86	265.93	318.04	333.67	259.74	175.26	320.56	165.56	238.27	220.47	185.48	255.39	207.19	153.73	146.77	131.59	224.77	127.11	204.01	169.54	110.89	217.68	177.4	190.81	215.17	221.57	143.92	265.18	197.69	177.86	201.12	241.13	322.5	198.39	178.64	457.85	141.34	287.51	281.15	246.43	263.88	293.18	188.75	184.52	244.37	174.67	132.06
ILMN_1798458	114.85	140.39	134.79	113.59	116.55	125.23	150.08	134.14	132.46	124.73	133.12	119.39	120.63	114.8	115.01	110.42	117.31	115.73	171.78	136.06	175.98	125.5	139.16	153.6	115.25	113.95	127.45	127.72	117.7	113.01	114.78	131.12	121.25	113.87	112.98	115.34	105.57	114.75	133.3	98.25	115.59	124.78	108.03	118.04	110.04	115.44	123.02	148.5	118.13
ILMN_1798459	170.11	190.32	242.17	181.02	177.42	218.59	249.48	151.57	197.36	193.14	159.19	156	204.68	245.62	270.17	214.84	298.3	164.65	137.7	324.61	180.24	240.34	217.31	141.66	185.2	353.61	135.1	215.68	221.07	175.96	280.78	149.29	182.03	170.74	171.11	210.61	174.33	201.99	307.51	179.51	277.68	241.56	153.88	166.34	260.82	408.45	261.13	162.95	223.97
ILMN_1798463	93.21	91.78	99.2	103.17	100	101.61	87.68	76.83	75.36	105.67	83.36	84.1	84.3	82.91	162.99	237.35	90.24	174.59	93.86	105.74	113.79	92.32	93.9	103.16	91.88	104.95	103.79	93.85	99.16	99.9	109.24	122.21	102.86	122.05	87.57	86.8	108	99.24	87.05	94.83	89.28	103.81	86.74	130.87	114.93	138.44	99.89	107.95	90.63
ILMN_1798467	102.39	116.73	95.47	105	112.76	121.51	109.67	100.35	114.71	99.54	99.18	114.68	111.16	117.77	118.54	117.7	109.33	136.35	116.99	105.45	112.24	101.12	107.46	98.33	98.49	120.14	95.13	103.1	104.46	91.82	103.54	101.41	99.01	98.62	96.29	107.41	107.73	105.07	105.19	107.04	110.37	105.74	121.47	112.72	96.34	99.1	95.13	91.57	112.18
ILMN_1798472	135.02	129.85	139.44	138.95	137.44	155.61	142.5	114.98	134.56	124.82	104.36	141.28	102.98	134.44	126.14	138.73	113.24	117.72	127.1	120.19	165.18	136.51	136.35	128.87	120.67	102.85	113.05	110.68	105.7	137.09	163.96	138.62	122.91	135.7	122.94	136.06	119.05	177.68	121.1	129.42	126.78	124.36	127.63	107.68	125.23	121.28	127.6	129.21	107
ILMN_1798475	119.3	115.78	119.46	122.51	117.04	116.86	105.26	117.54	109.9	112.73	110.2	120.46	115.99	100.63	117.77	118.73	110.33	110.92	130.42	127.64	122.11	115.86	139.31	112.81	112.4	110.88	112.6	118.81	95.08	123.06	120.89	116.59	118.36	104.38	114.05	118.04	117.84	121.63	116.43	107.64	112.28	95.02	117.34	126.9	127.84	100.42	119.61	115.69	111.87
ILMN_1798485	2410.81	1754.99	2586.94	4369.46	2877.77	3069.88	3548.08	2240.48	1967.93	2552.3	2524.39	2129.3	2110.25	1692.43	2811.42	1177.64	3438.47	2554.87	2205.02	1900.66	3916.08	2130.08	2080.96	3024.49	3370.49	3574.35	4407.78	2242.52	2141.24	2966.61	2843.18	4726.99	1796.47	3521.05	1218	1571.54	3273.25	2419.87	2970.96	4052.05	2743.72	2549.89	2428.43	2692.01	1891.7	2848.13	2991.17	2291.71	3030.52
ILMN_1798488	108.25	88.8	105.36	104.45	90.44	78.75	103.17	97.99	99.59	102.34	101.69	106.76	86.84	110.48	107.07	113.66	110.7	111.66	103.49	102.04	97.94	110.21	106.32	101.4	100.41	105.66	87.46	92.34	80.68	97.76	109.71	117.48	102.56	105.05	92.32	105.27	97.63	96.11	99.36	88.7	108.03	92.27	95.04	101.83	103.03	110.55	92.45	100.84	92.06
ILMN_1798493	127.93	112.73	119.31	128.49	117.09	124.29	126.98	123.23	121.54	124.39	115.96	118.08	126.77	117.04	126.89	122.73	125.19	121.56	122.06	151.88	134.59	120.29	162.48	119.26	119.96	146.43	120.24	108.67	129.22	117.94	125	112.48	109.53	123.39	121.41	115.76	122.49	124.49	125.44	109.48	134.17	113.46	127.08	125.95	134.72	120.11	121.18	111.32	113.22
ILMN_1798496	74.38	69.8	71.03	79.79	71.32	79.53	822.49	70.09	68.5	73.82	73.61	70.77	73.25	70.97	74.56	72	67.62	74.18	79.13	74.61	846.29	75.48	72.89	78.35	59.91	59.08	73.46	50.68	65.09	78.01	81.98	115.82	43.14	78.53	69.3	64.18	132.14	64.93	54.07	64.74	61.93	63.69	92.65	57.47	32.45	59.08	30.94	54.17	89.32
ILMN_1798505	104.62	98.29	110.71	102.74	115.67	98.21	86.84	92.17	87.29	109.52	103.5	98.83	94.4	98.31	108.5	109.79	100.96	111.59	114.05	90.25	95.06	101.16	88.4	89.79	108.98	100.78	96.96	109.66	85.28	107.58	88.95	103.64	99.16	118.31	102.38	92.15	97.85	90.15	99.11	96.92	96.88	85.92	95.45	102.06	111.23	85.46	96.66	101.52	110.36
ILMN_1798528	245.63	210	106.19	361.14	126.08	119.25	151.72	200.18	161.68	194.67	413.61	263.53	468.33	263.92	329.68	108.13	355.51	786.81	275.07	82.5	198.73	440.84	836.39	713.98	437.44	122.42	302.18	450.83	251.71	477.43	621.6	424.35	623.92	319.25	359.33	90.06	153.93	186.76	180	328.16	97.16	81.17	225.67	262.69	136.58	277.25	733.47	370.64	298.71
ILMN_1798530	107.4	114.37	118.44	120.96	123.21	90.85	139	116.25	126.14	120	99.88	100.99	107.91	105.35	109.48	129.56	145.54	102.3	89.91	100.71	87.39	114.14	108.26	175.67	98.47	97.71	122.14	111.46	106.78	93.63	103.72	108.19	122.7	108.43	111.18	98.76	99.2	89.04	91.88	120.31	111.2	120.86	106.89	117.6	107.36	110.72	115.36	91.74	133.89
ILMN_1798533	1699.89	1248.73	1284.91	775.53	850.95	1002.8	981.85	974.9	942.25	1729.44	939.25	1504.72	765.85	829.97	610.91	2450.6	674.49	990.57	801.48	1058.66	920.43	1196.25	830.69	529.44	756.82	876.53	878.4	1577.59	954.39	1321.58	1210.04	683.78	876.41	885.31	1083.65	735.97	1110.22	565.9	1567.86	919.87	497.62	1513.76	718.46	901.88	694.36	908.78	962.24	1075.94	665.93
ILMN_1798534	108.91	111.73	106.69	104.48	133.16	123	117.2	112.92	116.73	113.51	115.94	105.82	111.28	117.7	106.47	159.07	125.01	111.59	114.99	99.18	125.35	114.41	126.38	125.17	117.9	98.7	120.52	101.67	111.05	107.79	115.03	121.84	116.96	89.51	112.68	122.17	107.23	109.45	102.14	99.11	105.09	115.8	115.58	119.83	100.53	111.62	102.9	93.29	115.44
ILMN_1798535	114.61	103.68	90.38	122.3	105.23	108.06	105.3	101.98	131.75	112.64	130.79	121.26	82.87	91.53	121.28	96.06	96.66	104.41	131.91	112.2	103.19	93.51	112.87	102.13	94.06	107.31	94.07	103.45	100.68	110.13	102.29	106.12	101.97	99.18	110.38	111.33	102.57	104.3	111.63	105.98	103.26	92.26	94.84	110.79	114.89	104.16	105.6	107.95	103.69
ILMN_1798543	127.16	126.68	138.6	146.49	142.07	143.5	242.62	129.25	96.53	123.75	128.68	91.33	125.66	196.29	134.49	150.56	145.82	171.63	103.22	106.02	198.64	152.51	138.7	100.96	116.47	120.96	132.35	107.49	239.41	143.43	139.2	104.44	142.48	165.74	176.18	161.83	221.98	153.8	136.27	172.42	292.63	144.52	147.86	183.9	107.85	171.91	137.72	85.82	129.28
ILMN_1798546	488.98	799.59	707.25	777.07	605.27	550.65	402.37	940.57	653.67	839.56	818.33	530.01	1213.97	913.19	1045.33	1270.78	839.3	1166.63	1242.27	932.03	446.87	390.18	1501.46	966.56	975	476.09	746.69	1234.86	359.54	571	226.25	1237.64	829.33	327.89	391.86	554.44	895.03	347.74	838.21	468.83	270.46	987.85	487.53	452.96	521.03	586.22	833.66	977.8	495.57
ILMN_1798547	103.89	98.29	96.54	101.19	97.39	80.81	81.13	85.21	103.76	92.88	91.43	91.13	96.1	102.79	95.7	84	85.58	86.38	91.78	85.16	89.27	94.83	80.41	96.65	82.75	94.57	88.65	94.73	91.33	90.21	86.68	91.13	101.8	79.45	92.85	90.08	93.8	95.28	84.34	108.92	87	74.87	87.1	95.72	92.18	88.33	81.44	96.96	100.26
ILMN_1798551	128.92	128.77	133.02	131.63	140.25	130.79	128.07	141.08	141.84	128.38	135.53	138.25	120.4	150.1	112.47	127.66	120.05	149.27	126.06	131.44	147.68	120.13	136.94	145.44	136.11	102.12	114.18	128.43	119.22	141.09	129.14	136.77	120.82	122.75	135.19	136.1	131.56	133.24	144.63	117.94	134.23	133.81	121.08	129.16	127.36	142.8	148.19	107.28	129.11
ILMN_1798557	167.97	112.67	126.45	132.43	166.53	111.41	114.09	135.42	111.23	143.75	99.67	175.98	154.58	106.54	96.06	103.55	114.17	145.3	108.45	107.22	116.2	144	136.21	105.79	104.53	85.18	140.25	114.69	134.15	101.68	107.37	127.08	141.58	68.75	125.24	97.6	134.36	149.95	123.99	115.54	129.69	113.31	73.45	91.98	72.35	53.91	82.7	91.36	234.99
ILMN_1798573	95.84	118.68	108.67	106.09	109.91	107.19	94.69	87.58	125.31	109.97	96.61	98.36	114.77	111.28	103.71	111.39	97.06	113.69	125.07	114.31	105.49	105.4	91.7	114.45	114.16	100.79	98.55	86.21	105.88	99.04	107.62	103.86	99.45	89.18	101.74	110.2	95.46	109.81	114.22	106.76	106.94	99.25	103.52	117.07	104.84	92.06	105.23	100.98	98.15
ILMN_1798577	139.24	127.01	128.04	112.29	113.02	128.72	136.26	109.64	120.26	116.21	112.36	148.38	128.9	129.35	111.55	94.79	118.44	120.78	112.74	124.18	101.78	122.53	128.66	109.48	118.49	127.46	117.09	116.27	108.41	108.84	101.21	117.11	115.43	97.61	109.79	102.55	114.53	114.84	120.98	113.01	117.3	116.57	116.16	105.72	136.41	112.2	120.6	103.95	130.65
ILMN_1798581	5134.45	4487.19	5284.18	4146.48	3855.78	5509.13	6265.21	13095.3	5624.65	4730.93	7963.15	8528.03	8409.79	9428.14	6581.39	8985.4	11448.2	16432.8	5322.68	17486.5	10412.6	7493.18	16890.1	5425.83	6796.22	7557.54	12354.3	4366.25	5376.44	4575.51	4252.35	5527.81	5235.73	4762.05	4630.71	7843.91	11222.4	5470.72	7732.05	5332.37	4261.02	7317.33	10655.5	12192.9	10566.6	13453.7	2370.83	3789.18	13327.2
ILMN_1798582	89.94	93.32	80.05	85.38	88.85	94.4	90.84	92.29	99.04	78.35	89.8	94.85	95.85	77.19	77.62	92.41	95.5	105.29	94.74	95.65	91.23	92.23	81.8	82.9	87.58	81.75	81.9	85.16	83.55	90.66	93.82	94.44	88.71	78.73	100.79	99.07	97.16	95.63	85.96	95.37	89.02	75.08	87.88	87.23	80.32	78.08	89.3	80.91	86.29
ILMN_1798587	106.42	102.72	85.57	106.51	105.53	99.51	101.82	94.59	102.79	110.29	119.46	108.02	95.89	99.82	117.89	103.23	92.39	106.08	100.91	109.41	108.28	98.95	116.91	100.12	106.84	114.09	101.46	96.58	104.06	96.76	111.8	95.7	106.67	103.28	95.97	81.14	97.6	92.29	110.89	97.27	97.41	94.4	101.97	116.06	90.26	94.79	103.16	100.86	104.09
ILMN_1798588	364.03	403.87	205.42	215.48	203.33	257.48	130.85	137.31	274.36	312.03	155.38	251.17	155.12	150.4	143.76	230.58	127.33	180.62	266.32	118.3	113.01	192.51	104.49	253.52	175.11	176.74	153.16	137.65	179.59	257	420.2	282.22	212.25	233.72	300.67	302.58	244.83	363.72	128.66	475.14	237.59	198.61	331.15	391.53	155.35	147.31	127.12	120.09	179.34
ILMN_1798596	111.38	95.29	93.28	89.91	115.3	97.74	90.62	104.95	92.2	96.46	94.66	107.06	77.28	90.95	94.7	91.66	83.34	97.91	103.82	109.2	89.87	104.6	96.44	92.09	87.4	86.83	106.76	101.59	86.49	98.21	92.57	92.95	93.92	86.18	102.28	94.01	98.6	82.41	97.42	99.38	96.42	91.44	81.78	101.82	86.84	106.14	95.24	87.13	90.8
ILMN_1798602	313.2	282.78	466.31	285.68	289.45	308.92	210.26	341.19	331.3	259.81	281.99	330.14	309.07	336.74	291.68	222.28	323.69	267.44	290.93	653.69	203.98	307.29	327.16	328.02	252.37	226.05	356.99	259.21	343.2	296.59	236.92	347.39	270.27	272.42	238.85	277.75	244.31	328.01	434.12	249.52	271.96	205.16	267.15	298.56	266.33	288.65	301.57	248.18	355.24
ILMN_1798612	101.37	103.5	89.25	114.41	99.4	109.23	112.02	112.54	103.69	98.71	113.95	106.51	104.59	108.21	108.58	96.85	100.85	113.08	89.27	98.91	101.68	84.9	92.05	99.99	96.6	105.68	88.28	87.15	89.94	96.81	105.12	100.33	101.72	105.49	97.88	94.6	106.26	93.01	104.57	88.71	93.2	100.51	100.6	101.43	106.94	94.5	103.77	99.64	112.27
ILMN_1798615	119.96	133.32	78.91	125.28	123.5	116.42	185.36	189.86	126.11	99.29	128.64	109.67	234.68	112.39	107.01	138.99	108.46	106.86	121.17	119.37	157.92	146.78	112.76	121.77	119.66	128.11	119.65	100.39	138.09	107	144.82	137.24	121.15	104.29	111.25	113.65	117.98	116.85	129.93	134.68	156.23	118.22	106.81	105.13	113.61	104.09	133.89	130.53	118.91
ILMN_1798619	183.48	165.38	152.76	198.2	155.31	138.81	176.18	132.5	128.09	142.19	157.25	161.28	172.84	156.02	173.18	141.84	118.74	171.7	124.54	130.7	223.54	93.02	100.37	184.59	165.61	249.51	89.04	130.51	145.22	158.26	220.45	166.7	182.12	169.44	147.83	120.72	202.24	214.52	166.18	138.75	174.52	158.92	154.32	144.05	156.61	178.13	128.05	139.82	380.26
ILMN_1798620	1525.14	5545.26	3162.61	5211	7273.02	4529.34	1846.55	5681.46	3840.7	6807.12	4700.88	1712.12	5292.07	4038.15	3314.94	1537.61	5373.94	7029.71	4528.15	4224.05	1566.72	5535.35	6191.67	2969.89	4256.35	2939.88	7636.94	3754.43	3266.84	6476.19	5808.4	3452.54	3216.86	3695.86	3738.68	4541.42	2706.24	2632.87	5546.45	2480.93	948.82	6358.88	4689.12	4781.27	3071.62	3919.93	6071.03	5272.07	3447.66
ILMN_1798624	167.66	269.35	156.54	146.71	212.58	311.44	127.53	198.56	213.85	184.23	196.05	155.33	155.05	327.58	117.47	232.53	236.03	140.66	207.19	181.13	123.5	252.5	282.59	178.35	270.62	276.12	123.6	170.01	187.31	161.16	165.95	264.67	230.57	201.14	166.39	213.04	268.96	113.4	165.91	130.81	125.48	173.46	184.68	157.46	148.99	175.63	195.65	270.62	274.65
ILMN_1798636	125.55	136.99	114.17	133.69	120.08	171.19	114.03	99	138.09	105.51	106.98	120.2	108.67	132.96	121.04	121.26	102.34	117.97	154.37	100.94	135.41	116.84	102.93	118.69	102.96	89.19	119.09	114.65	101.49	99.4	99.47	103.07	113.18	111.88	149.97	132.63	115.13	138.78	111.19	124.87	139.22	109.47	112.54	126.75	107.9	124.72	128.92	113.18	104.85
ILMN_1798654	3618.2	723	638.5	767.42	707.62	645.42	1302.04	1289.84	1270.88	934.15	1383.07	3162.88	969.03	1433.98	505.27	3938.17	660.54	1758.5	647.09	545.6	1308.85	772.16	427.02	851.37	2301.76	4151.9	774.1	835.97	1690.08	3137.44	1508.22	777.3	1218.79	1102.45	790.66	1397.63	2049.56	2660.64	884.38	1304.34	1081.13	1227.34	2181.34	1376.23	2304.55	847.57	368.13	178.35	603.72
ILMN_1798657	282.89	354.21	300.03	213.34	294.42	612.26	221.99	171.03	249.24	248.55	189.11	289.16	167.62	273.68	194.73	205.07	203.9	198.24	321	165.89	191.19	217.22	180.06	349.22	371.62	159.69	163.55	293.84	235.3	245.91	336.26	296.84	196.22	378.02	410.3	363.49	218.48	393.19	167.6	210.23	326.16	243.05	216.31	263.65	242.04	237.25	147.23	119.48	230.76
ILMN_1798659	1602.58	1315.96	1459.18	1373.64	2246.12	1133.52	1037.86	881.91	784.68	1350.46	1053.66	1499.96	1413.77	2031.81	1700.01	1500.31	1055.04	1022.84	2298.8	1852.58	887.88	1482.1	1903.2	1281.81	1248.07	585.85	1103.77	1325.58	878.98	879.29	1130.97	1468.36	1122.72	1522.12	1859.07	2308.83	1113.33	841.35	789.33	1174.88	1488.17	1184.49	952.93	1135.1	956.71	1102.73	1666.74	1891.28	1474.97
ILMN_1798663	180.18	103	189.87	165.57	101.25	112.1	185.82	101.22	132.84	129.7	116.79	167.65	152.1	141.03	118.57	151.29	138.63	120.08	114.34	264.63	198.47	182.7	211.08	120.79	137.46	155.41	104.69	122.98	225.98	139.64	173.97	133.56	148.56	123.01	154.58	105.6	117.54	100.11	140.72	332.69	104.25	104.34	192.4	126.24	87.7	114.08	197.27	158.74	239.45
ILMN_1798664	117.95	97.8	112.28	114.51	104.12	99.33	99.7	107.27	96.43	104.46	101.56	109.04	111.32	111.18	112.59	114.64	118.19	112.55	100.9	104.91	101.08	98.55	106.08	96.89	114.16	118.94	99.82	115.21	101.6	94.11	121.3	120.22	110.7	110.46	103.1	116.51	99.34	98.4	106.22	96.1	98.21	95.2	109.3	101.69	105.18	97	114.98	119.16	88.39
ILMN_1798679	78.53	79.77	73.84	82.23	80.12	104.05	119.75	83.84	93.95	95.87	97.89	82.94	100.32	90.79	74.67	73.6	100.62	82.6	81.96	82.21	110.65	85.55	81.77	87.45	82.59	83.43	164.96	82.89	89.48	85.2	81.31	102.48	83.25	87.5	75.9	103.18	110.98	90.11	84.41	82.63	80.08	81.64	71.69	83	71.85	90.36	81.44	83.19	144.64
ILMN_1798681	103.3	91.94	99.48	92.85	98.35	92.03	90.79	89.95	100.6	102.22	100.62	87.93	85.37	93.43	87.85	109.86	81.18	104.54	94.42	102.85	91.26	84.46	91.52	81.78	92.42	92.26	85.77	107.49	76.34	81.59	89.24	98.8	86.73	81.48	93.77	87.47	92.83	98.71	96.1	83.19	92.01	82.47	77.69	87.11	88.81	85.38	94.2	98.34	97.91
ILMN_1798690	415.16	352.89	392.07	100.07	134.2	219.95	123.33	141.09	332.04	107.55	125.35	399.35	141.78	229.95	95.43	222	216.39	98.21	121.48	325.53	140	337.45	214.11	309.02	186.83	214.21	162.52	196.23	220.72	194.17	302.09	120.46	226.7	143.82	170.23	130.92	164.35	635.89	119.68	154.78	185.28	166.98	190.06	246.43	98.71	101.43	221.29	269.35	223.92
ILMN_1798700	113.44	107.67	97.31	111.11	99.77	128.39	144.98	135.28	116.42	122.28	119.37	125.7	113.42	113.03	116.71	110.32	128.63	115.02	107.85	138.62	182.27	112.82	119.76	149.66	100.48	105.48	101.1	131.11	99.38	130.18	121.71	117.22	131.34	124.16	114.39	94.03	121.12	121.71	118.87	118.67	119.47	106.21	115.82	112.42	109.33	98.72	106.07	133.07	112.99
ILMN_1798705	546.55	458.97	268.63	351.53	522.67	294.97	336.5	184.32	207.67	317.62	306.06	266.89	219.48	140.96	293.65	172.62	118.85	173.69	314.87	105.82	159.23	142.85	121.95	245.37	224.74	135.63	215.65	342.1	167.24	246.69	271.5	240.44	220.4	299.53	664.11	161.73	213.56	372.81	144	448.95	435.12	249.34	356.39	361.12	215.28	186.36	197.83	130.62	109.79
ILMN_1798706	95.12	151.91	329.15	694.61	157.9	274.53	1308.21	128.71	51.22	150.23	88.73	63.19	217.41	133.9	195.57	173.21	324.7	109.85	189.17	155.91	339.26	256.34	258.28	136.74	143.11	234.17	265.71	295.78	377.53	236.26	448.85	172.65	242.39	311.54	301.48	130.33	2210.75	256.69	114.67	266.72	313.33	186.02	132.61	639.18	63.86	328.8	541.47	198.76	62.6
ILMN_1798712	484.5	211.48	276.85	402.42	198.91	251.58	239.61	274.24	259.28	201.62	389.1	506.43	304.07	271.14	241.62	387.37	305.85	220.33	251.26	317.57	231.33	271.9	284.67	373.63	191.41	320.37	320.22	246.06	272.44	189.45	373.35	326.96	351.97	224.89	280.48	248.29	327.7	212.97	515.3	260.36	269	268.49	217.42	247.21	161.94	197.59	321.61	346.06	208.68
ILMN_1798728	2633.49	2638.89	3966.97	2200.11	2629.4	2555.09	1661.99	4322.89	1869.22	3605.12	4183.46	2777.05	2319.71	2105.83	2604.7	2996.38	2130.08	1423.54	2280.34	4307.23	1689.06	2488.24	2390.61	2124.1	3734.61	2060.25	3347.69	2560.79	2397.25	1311.8	2223.56	2268.94	2142.08	1406.4	4416.5	1512.66	795.17	2395.49	2611.86	2389.95	2586.82	2590.72	2835.17	2344.66	2839.81	2274.93	2267.87	2307.43	2340.41
ILMN_1798742	109.55	87.33	99.61	101.43	105.35	98.24	91.3	98.52	104.58	97.47	93.78	96.81	96.96	98.74	108.83	93.33	91.12	97.54	101.54	97.17	89.85	94.38	82.52	92.7	96.84	98.77	91.56	94.77	91.26	91.02	99.16	111.83	102.44	92.09	107.79	89.33	86.79	90.2	86.2	89.65	106.87	92.31	103.42	91.1	93.97	89.97	93.42	94.16	88.83
ILMN_1798753	94.02	95.55	86.41	95.17	106.99	104.33	94.51	93.45	103.91	97.59	99.74	106.23	96.24	114.49	95.27	105.32	105.85	109.32	115.02	109.1	102.72	102.12	119.93	111.84	103.53	103.89	90.56	109.83	103.75	102.21	97.88	92.91	97.3	111	94.29	97.86	88.4	103.13	96.01	91.25	119.81	96.21	88.56	97.48	102.1	105.01	92.99	99.88	93.42
ILMN_1798779	121.44	95.55	122.39	131.83	128.13	130.61	129.72	126.73	118.89	132.23	121.14	120.63	114.02	118.22	116.62	123.5	133.16	110.98	129.35	135.01	119.75	118.74	135.93	109.55	124.07	119.47	114.84	111.1	114.35	117.17	111.67	120.65	121.62	121.08	117.94	111.28	115.59	121.57	137.32	116.71	118.7	125.39	109.9	113.78	130.26	108.66	136.99	129.78	106.68
ILMN_1798790	264.09	236.98	163.25	212.41	274.36	367.56	175.39	274.27	214.61	299.78	266.14	306.17	205.53	333.41	150.56	322.63	301.9	285.4	224.49	250.73	218.83	262.42	380.78	307.56	210.83	307.6	167.74	265.01	311.24	176.55	208.5	392.01	219.67	168.45	192.91	259.67	336.51	170.4	349.66	200.69	155.22	186.51	191.5	226.98	299.29	196.76	314.56	385.13	234.12
ILMN_1798803	137.56	171.49	186.67	156.48	165.34	156.16	148.81	177.29	168.54	208.82	205.79	118.59	223.69	132.67	150.58	201.42	122.86	178.84	182.48	171.65	144.67	182.64	212.51	214.93	156.68	162.57	194.56	186.79	145.18	155.54	185.18	157.77	162.65	133.32	158.29	160.49	160.39	166.87	166.37	135.13	153.69	149	190.4	168.22	163.06	161.06	216.46	222	166.91
ILMN_1798804	667.64	638.18	924.38	929	902.07	1624.98	605.91	505.34	830.53	736.07	477.4	546.51	776.81	1239.28	704.53	636.37	715.05	753.28	606.48	670.16	490.21	965.49	456.97	409.52	678.3	630.76	491.81	714.36	899.21	560.89	593.56	594.2	498.93	831.69	506.56	681.13	949.93	1374.27	531.99	1150.19	653.99	513.33	901.09	711.08	781.61	1005.11	496.77	404.28	539.94
ILMN_1798807	107.26	94.01	95.55	101.31	88.88	111.58	92.19	104.18	121.2	104.45	116.27	93.27	101.8	113.05	98.11	92.78	115.46	106.3	87.54	98.9	106.95	108.89	117.29	101.84	94.69	100.74	85.41	113.72	88.7	97.66	102.56	107.73	103.65	105.62	111.78	97.05	93.83	98.9	103.57	91.84	93.88	95.87	101.84	100.82	102.27	101.09	101.6	91.77	96.84
ILMN_1798808	119.31	132.02	121.95	114.3	119.36	148.91	110.76	101.64	125.79	118.17	125.31	121.08	99.74	138.49	129.33	142.59	107.95	126.52	112.63	115.75	128.69	128.21	103.93	131.12	133.46	112.01	102.73	119.98	102.55	121.33	117.16	119.2	112.07	126.48	112.66	142.31	131.04	125.56	125.39	117.04	123.52	120.92	120.34	109.01	133.9	116.17	102.58	104.86	125.83
ILMN_1798809	124.41	115.75	97.47	101.31	97.57	98.05	115.1	96.4	115.46	98.86	116.75	94.14	105.86	120.57	126.27	99.58	107.36	115.48	102.29	94.9	115.69	97.95	106.88	100.8	116.34	99.2	98.72	109.77	97.73	87.45	111.59	125.44	109.53	101.28	99.13	107.18	115.1	87.64	105.38	120.27	124.67	85.72	93.05	104.28	96.2	102.27	119.35	84.81	93.26
ILMN_1798816	234.63	187.8	216.46	197.1	194.33	143.53	139.07	127.65	197.53	169.01	136.35	202.14	164.75	141.1	171.75	197.49	148.89	162.75	185.85	140.25	137.39	148.97	165.92	224.03	187.7	142.39	132.38	179.74	181.2	153.19	172.72	163.45	171.69	205.36	189.58	281.21	163.23	235.99	150.01	178.91	162.13	139.65	181.73	182.33	145.04	176.41	146.53	130.87	146.14
ILMN_1798817	112.95	113.26	106.15	147.52	111.66	110.74	123.51	122.7	104.77	134.07	139.62	101.62	128.06	97.94	110.3	129.51	108.97	104.25	106.46	120.23	122.35	150.6	139.5	105.2	113.37	113.55	159.56	107.11	135	151.81	124.03	132.23	109.35	98.58	128.83	120.24	111.72	119.67	150.04	138.25	102.51	93.55	104.48	101.79	98.58	125.77	143.08	134.54	112.28
ILMN_1798819	136.02	106.76	133.72	126.87	139.71	153.25	101	118.77	136.06	107.58	106.14	141.73	91.55	158.48	101.84	112.01	148.68	107.88	129.15	133.49	118.41	125.41	119.34	99.11	148.31	166.64	139.82	112.96	149.13	121.46	122.61	140.31	133.32	140.33	106.11	153.88	128.79	121	144.6	124.58	117.58	141.45	110.11	123.53	115.23	136.2	96.89	97.24	147.34
ILMN_1798826	299.35	308.13	298.66	311.42	256.16	545.53	267.36	368.31	267.99	795.13	422.78	355.13	310.02	408.04	252.02	322.66	317.81	550.27	335.42	412.22	255.87	284.73	270.63	228.88	205.13	323.2	354.82	278.34	204.92	167.33	190.06	537.58	333.88	319.33	210.71	282.23	562.95	266.95	476.46	265.77	249.97	293.46	271.06	407.64	236.02	323.89	175.13	204	376.37
ILMN_1798827	400.86	372.53	521.07	499.79	413	324.86	419.75	490.79	492.02	345.38	563.48	431.42	409.86	372.51	248.34	652.01	464.88	368.53	475.93	386.1	439.36	544.45	346.64	417.16	471.05	343.71	345.68	520.39	426.24	458.44	470.65	804.24	475.04	335.67	337.14	366.64	425.12	266.87	294.41	529.3	344.36	330.99	513.59	477.77	411.79	458.2	488.49	472.83	264.38
ILMN_1798837	97.5	113.95	118.54	107.28	107.66	112.3	110.19	104.05	121.38	119.06	130.78	115.77	113.23	115.55	119.82	109.75	114.8	114.07	114.42	119.35	115.45	109.82	123.21	115.33	120.09	116.05	124.48	111.86	96.64	112.35	113.01	117.33	111.99	107.07	106.68	121.87	109.4	109.47	94.39	107.57	101.88	110.52	121.28	104.74	109.43	121.82	123.05	121.9	122.77
ILMN_1798838	166.27	185.47	138.5	145.64	124.72	119.79	132.07	74.23	109.65	139.58	100.57	110.53	115.1	98.81	142.22	130.3	112.06	128.2	97.27	92.85	143.8	117.24	156.24	122.65	135.63	134.21	97.71	101.77	119.68	121	291.73	154.76	129.77	115.58	151.85	143.69	109.98	148.87	103.03	128.29	125.69	121.1	143.98	126.5	107.54	139.43	107.06	145.63	100.14
ILMN_1798841	102.9	129.72	147.9	106.65	104.8	131.47	145.36	106.43	97.59	130.73	138.85	111.15	143.48	103.08	122.59	145.1	181.14	164.21	114.95	117.72	151.23	158.54	143.25	97.38	115.18	102.99	160.58	115.47	109.76	102.64	176.85	110.69	167.82	105.58	118.43	124.62	113.94	108.98	111.71	182.88	122.7	118.85	92.81	103.47	103.65	95.79	138.41	187.19	103.03
ILMN_1798853	103.57	114.92	111.62	108.82	109.81	105.4	105.08	115.95	115.58	105.31	110.22	106.11	103.39	117.45	117.52	108.65	112.19	97.32	110.79	122.9	113.61	104.79	111.68	106.61	98.14	102.28	103.67	106.09	109.17	105.57	111.82	113.59	100.63	112.84	117.52	113.38	105.09	111.66	111.21	102.53	109.56	98.73	102.52	97.46	105.95	90.58	113.52	107.06	111.72
ILMN_1798855	184.83	148.92	85.75	89.12	117.3	120.43	159.16	116.11	118.88	97.01	124.44	193.43	139.3	82.33	69.17	96.66	166.16	116.25	129	92.2	152.28	117.11	115.87	124.39	121.18	141.94	116.73	126.11	112.91	116.36	132.5	135.14	138.59	119.22	119.64	129.33	118.06	997.85	126.73	143.78	563.45	131.93	78.95	79.98	89.73	71.41	168.7	192.32	119.76
ILMN_1798867	113.99	107.41	120.55	113.47	104.59	114.63	121.19	100.43	139.77	108.51	92.84	121.75	95.6	115.05	107.4	115.69	97.79	93.89	103.82	124.98	133.44	114.4	101.18	103.21	123.2	95.26	112.85	93.26	113.13	106.61	121.57	106.68	89.84	98.2	106.57	113.96	115.75	103.92	113.32	111.58	85	108.91	100.58	109.29	92.83	108.51	96.81	117.65	104.95
ILMN_1798870	144.14	130.24	124.03	125.2	154.04	128.56	131.4	144.65	129.79	134.46	155.44	156.22	119.74	136.13	109.43	134.2	135.6	109.31	103.25	125.43	133.89	121.7	142.1	129.58	115.34	143.56	146.02	113.24	129.24	120.43	107.79	133.68	104.53	109.92	104	119.83	107.69	112.51	118.28	110.49	128.93	107.59	111.31	121.7	144.93	130.08	144.74	137.75	127.56
ILMN_1798874	4264.62	4089.39	1754.31	2606.47	2772.04	2258.12	2258.43	1994.12	2255.97	2007.24	2687.39	3274.92	1545.23	1219.97	1803.38	2362.79	1414.3	1882.32	2217.66	785.16	2093.36	1416.48	1099.23	2497.94	2969.22	1734.45	1320	3121.4	1980.82	2573.33	2393.88	2485.81	1976.07	2753.68	2983.72	2496.9	2897.62	2388.33	1375.67	3094.59	1794.15	1601.68	1976.8	1779.01	1761.29	2085.2	1784.08	1642.4	1158.6
ILMN_1798875	123.27	98.53	95.39	116.52	92.7	94.73	103.91	83.47	89.71	117.62	108.01	96	99.71	97.69	105.57	91.2	101.82	101.88	105.03	114.35	126.9	116.42	102.79	92.83	95.84	109.24	102.44	110.96	127.24	107.73	96.47	116.44	101.09	109.37	104.96	94.94	95.11	105.52	85.24	97.41	99.27	98.83	100.43	91.19	103.8	102.68	100.05	103.71	93.79
ILMN_1798880	145.67	99.5	109.29	118.32	136.05	139.25	121.67	152.1	133.31	142.23	126.84	134.24	96.61	112.81	133.49	149.45	170.44	159.71	101.13	150.57	136.92	120.34	144.67	133.11	109.02	117.71	122.67	94.19	104.82	140.56	116.46	129.71	142.05	133.17	130.61	123.07	125.16	127.11	135.66	106.07	119.38	123.64	132.82	129.8	132.57	122.42	97.04	108.42	144.99
ILMN_1798882	117.91	103.37	120.25	114.78	128.51	99.03	117.41	143.65	124.83	120.51	119.17	112.25	129.84	120.85	110.5	121.74	113.53	120.06	106.45	104.58	117.91	98.79	103.42	116.87	120.58	96.71	96.13	107.92	122.21	121.97	113.27	120.49	107.96	109.17	118.18	102.98	123.49	116.14	107.63	114.65	113.12	95.38	103.17	115.36	114.03	98.03	111.41	102.57	114.35
[truncated: 21,248 more rows]
[truncated: 118 more columns]
