# Supplementary material for: Increased CDCA2 Level Was Related to Poor Prognosis in Hepatocellular Carcinoma and Associated With Up-Regulation of Immune Checkpoints
Source: Front Med (Lausanne). 2022 Mar 7;8:773724. doi: 10.3389/fmed.2021.773724 (PMC8964461; doi:10.3389/fmed.2021.773724)
Supplement: Supplementary file 14 [file Table_12.XLSX]

## Sheet: Sheet1
id	TCGA-G3-A3CH-11	TCGA-DD-AAW0-01	TCGA-DD-AACA-02	TCGA-DD-AACA-01	TCGA-DD-A3A6-11	TCGA-K7-AAU7-01	TCGA-RC-A7SH-01	TCGA-CC-A3MA-01	TCGA-DD-A3A5-11	TCGA-RC-A7SB-01	TCGA-DD-AAVZ-01	TCGA-DD-A116-11	TCGA-ED-A627-01	TCGA-DD-AAVV-01	TCGA-BC-4073-01	TCGA-QA-A7B7-01	TCGA-HP-A5N0-01	TCGA-DD-A114-11	TCGA-DD-A1EG-11	TCGA-DD-AAEI-01	TCGA-DD-AACT-01	TCGA-DD-A39V-01	TCGA-ZP-A9D2-01	TCGA-DD-A73B-01	TCGA-FV-A4ZP-01	TCGA-DD-AACS-01	TCGA-DD-A4NK-01	TCGA-CC-5261-01	TCGA-DD-AACX-01	TCGA-DD-AAE0-01	TCGA-DD-AADA-01	TCGA-DD-A1EI-01	TCGA-BC-A5W4-01	TCGA-BC-A10T-01	TCGA-CC-A7IH-01	TCGA-DD-A4NG-01	TCGA-WJ-A86L-01	TCGA-DD-A4ND-01	TCGA-2Y-A9H2-01	TCGA-DD-AAVW-01	TCGA-EP-A2KC-01	TCGA-CC-A7IL-01	TCGA-DD-A4NS-01	TCGA-DD-A1EJ-11	TCGA-DD-AADI-01	TCGA-CC-A7IG-01	TCGA-MR-A8JO-01	TCGA-DD-A11B-11	TCGA-ES-A2HT-11
ENSG00000242268	0	0	0	0	0	0.109998	0.0400009	0	0	0	0	0	0	0.0400009	0.0299998	0.0999981	0	0	0	0	0.0700018	0	0.279992	0	0	0.0700018	0	0	0	0	0	0.530006	0.0899994	0	0	0	0.0400009	0	0	0	0	0	0.0899994	0	0	0.149998	0.310003	0	0
ENSG00000259041	0	0	0	0	0	0	0	0	0	0	0	0	0	0	0	0	0	0	0	0	0	0	0	0	0	0	0	0	0	0	0	0	0	0	0	0	0	0	0	0	0	0	0	0	0	0	0	0	0
ENSG00000270112	0	0	0	0	0	0.00999965	0	0	0	0	0	0	0	0	0	0	0	0	0	0	0	0	0	0	0	0	0	0.00999965	0	0	0	0	0	0	0	0	0	0.00999965	0.00999965	0	0	0	0	0	0	0	0	0	0
ENSG00000167578	11.7703	24.3802	16.9201	9.20006	8.9002	22.7806	56.0784	13.3299	11.1099	28.099	17.9999	8.58984	28.809	28.7193	19.9294	26.9805	15.4401	17.5198	8.6502	7.98017	23.8702	18.3095	53.5707	20.9304	21.5906	29.1404	11.3804	31.7207	16.21	24.8995	19.8206	22.57	32.8599	18.8099	14.94	7.41993	26.5906	23.2803	26.8295	15.1202	23.73	11.9503	28.2298	11.4302	40.551	28.9091	19.8797	9.07024	22.0703
ENSG00000278814	0	0	0	0	0	0	0	0	0	0	0	0	0	0	0	0	0	0	0	0	0	0	0	0	0	0	0	0	0	0	0	0	0	0	0	0	0	0	0	0	0	0	0	0	0	0	0	0	0
ENSG00000078237	1.07003	6.26003	0.229997	0.389989	0.250007	2.58998	0.949989	2.74	0.520016	2.04996	2.55999	0.45	3.20995	1.58996	5.53982	2.66006	1.12001	2.49999	0.969971	4.56997	1.79004	1.36003	8.43992	7.63015	0.38001	2.26006	2.28005	4.33992	1.86003	1.12001	0.520016	2.82998	1.15001	4.86994	1.04002	1.67998	1.49002	1.94998	2.48996	2.39994	1.17999	1.49998	2.16	1.84999	1.17999	1.01001	3.03001	0.729978	3.31008
ENSG00000269416	0	0.0499986	1.325	1.58996	0	0.0299998	0.459988	0.0299998	0	0.47	0.310003	0	0	0.140003	0.279992	0.440015	0.729978	0.060002	0.00999965	0.00999965	0	0.140003	0	0.45	0.00999965	2.06996	0	2.23993	0.0299998	0	0.129996	2.21999	0.0400009	0.120002	0.00999965	0.0199995	0.0800019	0.729978	0.00999965	0.640002	0.0700018	0.00999965	0	0	0.259996	0.060002	0.0400009	0	0.0199995
ENSG00000263642	0	0	0	0	0	0	0	0	0	0	0	0	0	0	0	0	0	0	0	0	0	0	0	0	0	0	0	0	0	0	0	0	0	0	0	0	0	0	0	0	0	0	0	0	0	0	0	0	0
ENSG00000146083	3.56004	14.0101	11.3096	13.3096	1.17999	29.691	10.2501	38.6598	2.70001	7.28992	9.12005	3.59004	9.40969	9.42993	12.2702	8.28973	5.6199	6.09009	2.04996	6.03001	10.6602	2.31993	23.1403	4.23999	0.34999	8.11011	10.0203	26.8909	9.59012	7.08023	6.06019	16.5403	2.40995	6.38008	7.92998	8.2	14.0403	13.0104	39.2294	11.2798	12.4899	5.34997	14.43	3.43993	5.02984	6.04005	8.78009	3.38012	4.86994
ENSG00000158486	0	0.0499986	0.0800014	0.060002	0	0.140003	0	0	0	0.060002	0	0	0.0199995	0.109998	0.299993	0.149998	0.00999965	0	0	0.0299998	0.0899994	0.00999965	0.0899994	0.0199995	0.0400009	0	0.0199995	0	0	0.0299998	0	0	0	0	0	0	0.0999981	0	0.0899994	0.0400009	0.0199995	0	0	0	0	0.0199995	0.0199995	0	0
ENSG00000273639	0	0	0	0	0	0	0	0	0	0	0	0	0	0	0.209998	0	0	0	0	0	0	0	0	0	0	0	0	0	0	0	0	0	0	0	0	0	0.060002	0	0	0	0	0	0	0	0	0	0	0	0
ENSG00000198242	331.415	417.519	1280.86	1692.1	343.412	861.256	616.09	1232.69	363.018	390.857	648.561	368.289	631.394	723.224	769.511	580.679	650.136	367.779	340.119	830.651	383.318	1725.14	779.064	288.493	6775.44	812.598	302.648	1288.97	915.298	2456.86	676.618	968.695	584.637	1365.68	458.601	508.603	437.639	487.175	1059.08	524.318	1206.15	1018.27	734.082	463.587	1875.29	2025.83	533.483	327.215	517.852
ENSG00000231981	0	0	0	0	0	0	0	0	0	0	0.0499986	0	0	0	0.0700018	0	0	0	0	0	0	0	0	0	0	0	0	0	0	0	0	0.0299998	0	0	0	0	0	0	0	0	0	0	0	0	0	0.0299998	0	0	0
ENSG00000269475	0	0	0	0	0	0	0	0	0	0	0	0	0	0	0	0	0	0	0	0	0	0	0	0	0	0	0	0	0	0	0	0	0	0	0	0	0.0299998	0	0	0	0	0	0	0	0	0	0	0	0
ENSG00000134108	11.33	24.8494	17.9104	25.7901	6.1299	30.3106	20.9203	17.0904	9.96007	20.8003	23.0395	10.8903	22.7507	20.2104	40.1009	45.6192	19.0395	16.7398	8.32025	14.0597	16.0802	8.74001	66.902	30.0596	7.2501	25.9191	17.1106	50.289	30.3001	14.05	13.4804	29.2092	14.6497	17.7005	18.8504	21.4504	26.5501	31.4209	17.4205	30.3906	19.5206	17.2702	27.5494	15.2803	14.44	24.0196	12.9501	11.7401	16.3601
ENSG00000261030	0	0	0	0	0	0.0800019	0	0	0	0	0	0	0	0	0.0299998	0	0	0	0	0	0	0	0	0	0	0	0	0	0	0	0	0	0	0	0	0	0	0	0	0	0	0	0	0	0	0	0	0	0
ENSG00000172137	0	0	0.0449997	0	0.0199995	1.70002	0.0400009	3.53006	0	0.0499986	0.0899994	0.109998	0.219997	0.0800019	0.149998	0.0400009	0.060002	0.0299998	0	0	0	0.00999965	0.189994	0	0.500006	0	0.0199995	0	0.0199995	0.0899994	0	0.060002	0	0.0899994	0.0199995	0	0	0.0999981	0.389989	0.0899994	0.0299998	0	0.250007	0.0299998	0.0400009	0.0299998	0.209998	0	0.0400009
ENSG00000276644	0.45	0.290002	0.0650007	0.0499986	0.060002	0.159996	0.0700018	0.45	0.170004	0.0199995	0.060002	0.299993	0.840013	0.0999981	0.129996	0.0199995	0.219997	0.549991	0.120002	0	0.060002	0.0800019	0.259996	0.0299998	0	0.00999965	0.0499986	0.609981	0.0400009	0.0299998	0.0499986	0.259996	0	0.200005	0.149998	0.060002	0.0299998	0.360007	0.0700018	0.38001	0.0299998	0.0400009	1.17999	0.620015	0.0400009	0.060002	0.299993	0.279992	0.329999
ENSG00000240423	0	0	0	0	0.0299998	0.0299998	0	0	0	0.00999965	0	0	0.0199995	0	0	0	0	0	0.00999965	0	0	0	0.0499986	0	0	0	0	0.170004	0	0	0	0	0	0	0	0	0	0	0	0	0	0	0.109998	0	0	0.0499986	0	0	0
ENSG00000271616	0	0	0	0	0	0	0	0	0	0	0	0	0	0	0	0	0	0	0	0	0	0	0	0	0	0	0	0	0	0	0	0	0	0	0	0	0	0	0	0	0	0	0	0	0	0	0	0	0
ENSG00000234881	0	0	0	0	0	0	0	0	0	0	0	0	0	0	0	0	0	0	0	0	0	0	0	0	0	0	0	0	0	0	0	0	0	0	0	0	0	0	0	0	0	0	0	0	0	0	0	0	0
ENSG00000236040	0	0	0	0	0	0	0	0	0	0	0	0	0	0	0	0	0	0	0	0	0	0	0	0	0	0	0	0	0	0	0	0	0	0	0	0	0	0	0	0	0	0	0	0	0	0	0	0	0
ENSG00000231105	0	0	0.0149996	0.00999965	0	0.0400009	0.00999965	0.0800019	0	0	0.00999965	0.00999965	0.0299998	0.0499986	0.0499986	0.0199995	0.0299998	0.0700018	0.00999965	0	0	0	0.060002	0	0	0	0	0.0800019	0	0.0199995	0.0199995	0.0299998	0	0.0299998	0	0	0	0.0400009	0.0999981	0	0.00999965	0	0.0400009	0.00999965	0.0199995	0	0.0499986	0	0.0199995
ENSG00000094963	0.47	1.71994	0.0749989	0.0800019	0.060002	0.999971	0.0999981	0.270007	0.129996	0.0700018	0.180005	0.840013	0.54	0.400007	1.17999	0.400007	2.11993	1.48003	0.560011	0.0299998	1.21	0.0499986	1.22997	0.0899994	0	0.129996	1.19997	1.82996	0.00999965	0.0700018	0.440015	0.879992	0.0199995	0.720014	0.219997	0.180005	0.0899994	0.530006	0.159996	2.92008	0.0899994	0.0499986	1.31997	1.84999	0.769999	0.0199995	1.66006	0.940022	1.15001
ENSG00000182141	0.459988	1.16003	1.21003	0.879992	0.159996	1.56003	0.589988	2.00998	0.170004	0.360007	1.25002	0.360007	1.57002	0.360007	2.16	2.21999	0.800014	0.789973	0.430012	0.219997	0.129996	0.310003	4.48989	1.60003	0.0999981	0.969971	0.47	3.84005	0.170004	0.679987	0.879992	2.28005	0.180005	0.620015	0.860009	0.219997	0.649987	2.25005	1.54004	1.16997	0.490002	0.259996	1.44995	0.769999	0.239999	0.250007	0.820026	0.310003	0.479997
ENSG00000280143	0.430012	1.36003	0.650016	0.869973	0.93003	3.38012	1.32999	2.35004	0.530006	0.560011	0.709989	0.599985	7.64974	3.12995	0.840013	0.54	7.00019	1.27003	1.19997	0.109998	2.76999	0.869973	1.76001	0.170004	1.02001	0.609981	0.93003	4.02013	0.33999	2.40995	2.23993	1.38998	0.31999	2.45992	0.599985	0.65999	0.760017	9.01008	1.19002	1.81002	0.69002	0.290002	10.7903	4.70011	3.42993	1.11003	8.36014	1.15001	2.49999
ENSG00000251334	0	0	0	0	0	0	0	0	0	0	0	0	0	0	0	0	0	0	0	0	0	0	0.189994	0	0	0	0	0	0	0	0	0	0	0	0	0	0	0	0	0	0	0	0	0	0	0	0	0	0
ENSG00000231112	0	0	0	0	0	0	0	0	0	0	0	0	0	0	0	0	0	0	0	0	0	0	0	0	0	0	0	0	0	0	0	0	0	0	0	0	0	0	0	0	0	0	0	0	0	0	0	0	0
ENSG00000258610	1.8	2.79992	1.74002	1.62002	1.58996	7.20001	14.1301	4.42008	0.500006	3.6599	6.89997	1.96001	2.33996	5.86997	0.219997	2.89006	6.97017	3.54011	0.860009	0.750008	3.3301	1.09004	4.44991	2.85006	1.77004	1.60003	2.93999	5.64998	1.16997	11.5097	3.35002	4.15991	2.23993	1.77004	4.72985	1.29001	4.33	4.61007	4.27986	5.10007	3.34005	3.37005	3.05999	1.76001	18.4203	8.27022	6.75983	1.8	1.42998
ENSG00000264981	0	0	0	0	0	0	0	0	0	0	0	0	0	0	0	0	0	0	0	0	0	0	0	0	0	0	0	0	0	0	0	0	0	0	0	0	0	0	0	0	0	0	0	0	0	0	0	0	0
ENSG00000275265	0.0800019	0	0.0949998	0	0.209998	0	0.0800019	0	0	0	0	0	0.0899994	0	0.0700018	0	0.0899994	0	0	0	0	0	0.0899994	0.0700018	0.640002	0.140003	0	0	0.0800019	0	0.0700018	0	0	0	0	0	0	0	0	0	0	0	0	0.0499986	0	0.120002	0	0	0
ENSG00000185105	0	0.0199995	0.145	0.060002	0	0.00999965	0.00999965	0.0299998	0	0.00999965	0	0.00999965	0.0199995	0	0.0299998	0	0.00999965	0	0	0	0	0	0.180005	0	0	0	0	0	0.0199995	0.0199995	0	0.00999965	0.0999981	0.00999965	0.0999981	0.00999965	0.0299998	0	0.0899994	0.00999965	0.0299998	0.00999965	0	0	0	0.00999965	0	0	0.00999965
ENSG00000233540	0	0	0.0499991	0	0	0	0.299993	0	0	0	0	0	0	0	0	0	0	0	0	0	0.159996	0	0.109998	0	0	0	0	0	0	0	0.0800019	0	0	0	0.0800019	0	0	0	0	0	0	0	0	0	0	0.0700018	0.170004	0	0.0899994
ENSG00000102174	0.0199995	0.0299998	0.00499982	0.0199995	0	0.640002	0	0.270007	0	0.200005	0.0299998	0.0199995	0.0400009	0.0999981	0.279992	4.76012	0.00999965	0.060002	0.00999965	0.00999965	0.0400009	0.0999981	1.44003	0.219997	0.0199995	0.720014	0	0.230006	0.149998	0.0499986	0	0.060002	0.0199995	0.159996	0.0199995	0.0700018	0.750008	0.0700018	0.0700018	0.0299998	0.0199995	0	0.109998	0	0.00999965	0.0400009	0.239999	0.0199995	0.00999965
ENSG00000166391	53.3595	41.7199	2.91502	8.97019	48.0602	2.18002	0.909986	3.81008	66.3111	22.4997	1.84001	59.6387	23.1003	1.27003	0.0999981	17.7595	42.3904	49.1211	25.4597	33.8095	35.2502	0.33999	2.14999	11.8703	0	5.54982	52.0084	2.38998	2.41999	0.959994	0.720014	6.61977	8.8002	55.1609	6.96003	0.69002	28.62	5.30013	7.27023	4.62992	2.47001	24.5992	25.9605	35.0504	0.520016	0.170004	1.21	58.5085	33.4598
ENSG00000232001	0	0	0	0	0	0	0	0	0	0	0	0	0	0	0	9.23008	0	0	0	0	0	0	0	0	0	0	0	0	0	0	0	0	0	0	0.230006	0	0.189994	0	0	0	0	0	0	0	0	0	0	0	0
ENSG00000270469	0	0	0	0	0	0.0499986	0	0.0400009	0.0299998	0	0.0400009	0	0	0	0.060002	0.0800019	0	0	0.0199995	0	0	0	0	0	0	0	0	0.149998	0	0	0	0.0199995	0	0	0	0	0	0	0.0400009	0	0	0	0.0400009	0	0	0.0299998	0	0	0
ENSG00000225275	0	0	0	0	0	0	0	0	0	0	0	0	0	0	0	0	0	0	0	0	0	0	0	0	0	0	0	0	0	0	0	0	0	0	0	0	0	0	0	0	0	0	0	0	0	0	0	0	0
ENSG00000234253	0	0	0	0.0299998	0	0	0	0	0	0	0	0	0	0	0	0	0	0	0	0	0	0	0	0	0.0800019	0	0	0	0	0	0	0	0	0	0	0	0	0	0	0	0	0	0	0	0	0	0	0	0
ENSG00000070087	4.44005	2.29004	4.15502	6.32021	6.47005	39.3301	1.13	10.0802	11.7101	8.21024	0.99003	3.86007	7.65983	4.05006	5.88995	3.13995	5.42015	5.79999	2.85996	0.459988	0.969971	0.649987	78.2805	28.6696	3.38012	1.54004	4.24999	9.02008	0.490002	3.61	1.62002	4.02013	5.64019	3.23991	1.41999	4.01011	0.979983	10.2899	17.7201	7.12998	7.41993	0.420002	12.2396	5.33996	3.50008	26.5998	7.2501	6.65013	3.9401
ENSG00000262950	0	0	0	0	0	0	0	0	0	0	0	0	0	0	0	0	0.0499986	0	0	0	0	0	0	0	0	0	0	0.0999981	0	0	0	0.0299998	0	0	0	0	0	0	0	0	0	0	0	0	0	0	0.0700018	0.060002	0
ENSG00000255420	0	0	0	0	0	0	0	0	0	0	0	0	0	0	0	0	0	0	0	0	0	0	0	0	0	0	0	0	0	0	0	0	0	0	0	0	0	0	0	0	0	0	0	0	0	0.00999965	0	0	0
ENSG00000280038	0	0.0499986	0.0550014	0.0299998	0	0.0899994	0.459988	0.129996	0.00999965	0	0.0800019	0.0199995	0.0400009	0.0199995	0.0400009	0.0999981	0.0899994	0.00999965	0.00999965	0.0499986	0.0899994	0.00999965	0.270007	0.0199995	0.0199995	0.060002	0.0499986	0.149998	0.0999981	0.209998	0.0899994	0.0700018	0.00999965	0.0400009	0.189994	0.0800019	0.200005	0.0700018	0.189994	0.0199995	0.0700018	0.060002	0.0199995	0.00999965	0.140003	0.129996	0.0700018	0.0199995	0.0299998
ENSG00000153561	13.2396	17.6503	15.7299	26.4106	6.28002	14.0705	9.50014	15.2602	10.34	21.3999	17.5198	10.3299	10.9904	8.44987	20.5894	29.6992	26.7607	11.1199	6.3602	10.1201	8.23018	3.67007	15.7601	33.49	1.51998	26.6294	19.2505	26.67	8.99011	6.47005	14.5304	18.2196	20.2694	18.0499	24.5805	10.7597	19.7205	13.3901	8.76975	27.9805	12.1298	11.05	16.8399	11.3599	7.12998	5.3801	4.07994	12.2099	7.02011
ENSG00000251538	0	0	0	0.00999965	0	0	0	0	0	0	0	0	0	0	0	0	0	0	0	0	0	0	0	0	0	0	0	0	0	0	0	0	0	0	0	0	0	0	0	0	0	0	0	0	0	0	0	0	0
ENSG00000269148	0.0400009	0.120002	0.0550008	0	0	0.149998	0.45	0.109998	0.0400009	0.0800019	0.129996	0.109998	0.0400009	0	0.219997	0.149998	0.0400009	0.0899994	0.0499986	0	0	0	0.250007	0.0299998	0	0.0700018	0.0499986	0	0.149998	0.209998	0.060002	0.0499986	0.0400009	0.0800019	0.0299998	0.149998	0.109998	0.0400009	0.209998	0.0899994	0.129996	0	0.38001	0.0899994	0	0.0299998	0.189994	0	0.0299998
ENSG00000253438	0.00999965	0.0400009	0	0.0400009	0	0.510002	0.0499986	0.239999	0.0199995	0.00999965	0.0700018	0.0299998	0.0999981	0.0299998	0.0299998	0.0199995	0.0400009	0.0299998	0.00999965	0.0199995	0.140003	0	0.200005	0.0299998	0.00999965	0	0.00999965	0.149998	0	0.109998	0.0400009	0.0400009	0.00999965	0.0400009	0.060002	0.0299998	0.0400009	0.00999965	0.140003	0.129996	0.0299998	0	0.170004	0.00999965	0.0800019	0.0199995	0.0499986	0.0199995	0.0299998
ENSG00000235411	0	0.120002	0.034999	0.0800019	0	0.0299998	0.0700018	0.0199995	0.060002	0.0299998	0.0800019	0.0199995	0	0.0700018	0.0400009	0.0499986	0.0199995	0.0400009	0.0199995	0.109998	0.0400009	0	0.0499986	0.060002	0	0.440015	0.0800019	0.189994	0.0499986	0.0400009	0.060002	0.0199995	0.120002	0.0299998	0.0199995	0.0199995	0.239999	0.0800019	0.0499986	0.0299998	0.0400009	0	0.0199995	0.060002	0	0.0400009	0.0199995	0	0.060002
ENSG00000179262	52.771	68.4595	120.316	110.721	53.7418	87.3287	93.811	122.521	48.4515	65.1312	74.7023	32.7894	73.1497	72.0976	82.3321	105.623	55.1915	46.0896	39.2104	61.1583	78.5414	48.2906	127.556	79.3898	28.869	187.935	76.1821	108.91	104.887	110.109	94.47	43.1703	58.3102	135.523	82.1781	38.3502	58.5694	61.7504	86.0906	68.5687	78.4109	68.4121	83.6726	42.6114	71.8582	105.01	52.6614	36.6607	47.2902
ENSG00000278099	0	0	0	0	0	0	0	0	0	0	0	0	0	0	0	0	0	0	0	0	0	0	0	0	0	0	0	0	0	0	0	0	0	0	0	0	0	0	0	0	0	0	0	0	0	0	0	0	0
ENSG00000104833	0.38001	52.5884	0.0699981	0.120002	0.200005	0.129996	0.430012	0.060002	0.149998	1.42998	0.200005	0.250007	0.900001	0.900001	2.57995	0.129996	0.060002	0.200005	0.250007	4.58997	6.65982	0.0499986	52.541	2.04003	0.0999981	1.31997	1.86003	12.7497	28.6597	0.230006	0.180005	0.329999	0.129996	1.48003	0.0700018	9.71997	2.85996	0.239999	0.170004	11.5097	1.12001	0.109998	1.13	0.0899994	0.800014	29.3899	0.69002	0.620015	3.75006
ENSG00000166368	0	0	0	0	0	0	0	0	0	0	0	0	0	0	0	0.0199995	0	0	0	0	0	0	0	0	0	0	0	0	0	0	0	0	0	0.0199995	0	0	0	0	0	0	0	0	0	0	0	0	0	0	0
ENSG00000206072	0	0	0	0	0	0.0999981	0	0	0	0.0400009	0.060002	0	0	0	0.00999965	0	0	0	0	0	0	0	0	0	0	0	0	0	0.0199995	0	0	0	0	0	0	0	0	0.149998	0	0.0199995	0	0	0	0	0	0	0.0899994	0	0
ENSG00000006695	3.68997	9.98011	1.71501	3.20995	1.31003	4.38985	7.64974	10.13	3.05004	2.76002	5.97011	3.63991	6.40001	3.21998	5.25003	4.96988	3.00991	5.94987	2.93999	2.36	3.20995	1.88	6.88994	4.19002	0.979983	4.67995	4.86994	7.55017	4.1999	3.69996	3.56993	4.50985	2.38998	2.55999	4.01011	2.47996	2.31993	4.6699	5.99001	4.17002	1.63005	1.02001	6.03001	5.56986	3.12995	3.28994	6.2198	2.76002	8.21992
ENSG00000258630	0.0899994	0.0299998	0.115001	0.060002	0.060002	0.0800019	0.129996	0	0.0499986	0	0.0299998	0.0700018	0.060002	0.0299998	0.120002	0.239999	0.270007	0.060002	0.0199995	0.0700018	0	0.00999965	0.0199995	0.149998	0.239999	0.0299998	0.219997	0.060002	0.159996	0.0299998	0.230006	0.0199995	0.239999	0.0299998	0.120002	0.0299998	0.329999	0.159996	0.060002	0.0999981	0.140003	0.0999981	0.109998	0.0800019	0.33999	0.0199995	0	0.109998	0.149998
ENSG00000187513	7.06993	10.1103	9.55998	11.9902	1.86999	4.67995	6.33995	19.4504	1.31997	5.16984	10.2302	4.44005	16.5002	23.9299	2.81999	4.27986	22.0504	4.83998	7.18008	4.97988	4.24999	8.70011	13.6204	5.16984	6.96003	7.85993	7.58006	32.1591	2.58998	9.7903	8.57973	20.3807	0.879992	14.3403	11.7703	3.38012	1.58996	22.21	5.63003	22.7601	9.02008	2.30997	22.2593	6.64	12.0602	6.78989	28.4104	6.42981	5.44011
ENSG00000225269	0	0	0	0	0	0.34999	0.0400009	0.00999965	0	0	0.0199995	0.00999965	0.0199995	0	0.060002	0	0.00999965	0	0	0	0.0199995	0	0.0199995	0	0.310003	0	0	0.0299998	0	0	0.00999965	0.0199995	0	0	0	0	0.00999965	0	0	0.0199995	0	0	0.0899994	0	0	0	0.00999965	0	0
ENSG00000214062	0	0	0.0200005	0	0	0.0499986	0	0	0	0	0	0	0.0400009	0	0	0.060002	0.0400009	0	0	0	0	0	0.0899994	0	0	0	0	0	0	0	0	0	0	0	0.0400009	0	0	0.0499986	0	0	0	0	0	0	0	0	0.0299998	0	0
ENSG00000095587	0	0	0.0400007	0.0299998	0	0.149998	0.239999	0.0199995	0.0400009	0.0299998	0.060002	0.0199995	0.060002	0.0999981	0.0400009	0.120002	0	0.0299998	0.00999965	0	0	0.149998	0.209998	0.0499986	0.109998	0.0299998	0	0.129996	0.0400009	1.62002	0	0.0499986	0.279992	0.00999965	0.00999965	0.0199995	0.00999965	0.239999	0.140003	0.0899994	0.0400009	0	0.149998	0.0199995	0.0800019	0.670007	0.120002	0.0199995	0.0199995
ENSG00000167700	16.1696	42.3493	37.1749	45.7585	16.3806	60.2703	47.6092	17.3302	15.4497	23.9996	36.1409	16.1203	10.63	21.4296	7.93989	10.2501	48.5894	17.7706	10.5697	69.719	39.7192	44.6091	27.1306	22.4405	152.365	26.7997	34.9897	17.5502	8.43992	28.7592	11.8398	54.6509	38.3795	43.9889	30.8298	20.2202	23.9398	12.1803	17.97	39.5598	39.4202	69.2902	23.0395	9.37973	21.8193	46.5713	46.7589	22.1193	16.1002
ENSG00000274219	0	0	0	0	0	0	0	0	0	0	0	0	0	0	0	0	0	0	0	0	0	0	0	0	0	0	0	0	0	0	0	0	0	0	0	0	0	0	0	0	0	0	0	0	0	0	0	0	0
ENSG00000254102	0.0499986	0.0700018	0	0.0199995	0.0199995	0.00999965	0	0.0199995	0.00999965	0	0.0199995	0.0199995	0.129996	0.0499986	0	0	0.060002	0.0199995	0	0	0	0	0.0999981	0	0	0	0.0299998	0.31999	0.00999965	0	0.0199995	0.0400009	0.00999965	0.00999965	0	0	0.00999965	0.0299998	0.0499986	0.0899994	0.0199995	0	0.129996	0.00999965	0.0299998	0	0.0499986	0.0499986	0.0199995
ENSG00000265096	0.0899994	0.290002	0.0550014	0.0499986	0	1.16003	0.0299998	0.670007	0	0.109998	0.180005	0	0.389989	4.27986	1.41999	0	0	0.159996	0.0199995	0	0.459988	0.129996	0.729978	0.0899994	6.29005	0.060002	0.270007	0.360007	0.0499986	0.239999	0.0499986	0.45	0.129996	0.0800019	0.0299998	0.0999981	0	0	0.500006	0.620015	0.299993	0	0.279992	0.0700018	0.159996	1.02001	4.44005	0.140003	0.720014
ENSG00000064601	66.9299	165.443	142.604	162.488	35.5397	190.955	123.853	140.887	51.0193	261.197	167.288	47.4708	150.361	402.71	200.435	99.8012	124.793	149.53	43.7699	208.282	307.916	111.298	423.494	125.574	117.083	369.901	116.202	246.526	638.082	236.106	133.499	227.354	98.25	80.1918	139.4	190.295	141.906	262.577	159.586	189.098	189.308	417.432	139.391	80.0085	168.791	258.854	143.18	81.7804	151.156
ENSG00000227766	1.16003	3.25004	2.96504	7.64974	0	0.440015	0.060002	0.129996	0.0499986	0.0400009	2.64993	0.589988	0.629995	22.7806	1.73998	3.97991	1.19002	1.47	0.800014	10.2799	8.0101	0.0199995	15.6296	2.57995	0.140003	0.120002	0.259996	0.879992	4.86994	1.64995	5.78995	0.849982	0.259996	1.48003	0.709989	1.26003	2.61	1.97996	8.96025	0.189994	0.500006	3.18998	2.10996	0.969971	1.48003	0.370002	0.520016	3.54011	0.900001
ENSG00000008517	428.603	3459.86	231.139	373.638	115.968	704.423	1139.83	480.102	107.172	379.379	387.592	386.841	1102.15	2479.27	985.832	579.634	342.461	727.548	533.594	3170.51	2533.47	1214.63	678.356	452.35	1674.02	994.963	560.355	422.673	987.953	384.302	258.693	817.173	964.942	810.292	90.8229	949.417	1119.7	424.64	888.235	1245.58	655.203	1010.46	664.303	494.387	1452.78	1258.42	457.11	515.81	1617.89
ENSG00000264085	0	0	0	0	0	0	0	0	0	0	0	0	0	0	0	0	0	0	0	0	0	0	0	0	0	0	0	0	0	0	0	0	0	0	0	0	0	0	0	0	0	0	0	0	0	0	0	0	0
ENSG00000261475	0	0	0	0	0	0	0	0	0	0	0	0	0	0	0	0	0	0	0	0	0	0	0	0	0	0	0	0	0	0	0	0	0	0	0	0	0	0	0	0	0	0	0	0	0	0	0	0	0
ENSG00000229637	0	0	0	0	0	0	0	0	0	0.0499986	0.38001	0	0	0	0	0.209998	0	0	0	0	0	0	0.430012	0	0	0	0	1.99001	0	0.979983	0	0	0	0	0.0499986	0	0	1.09004	0	0.0700018	0	0	0	0.0400009	0.700007	2.16	0	0	0
ENSG00000266644	0	0	0.0500007	0	0	0	0	0.120002	0.0499986	0.0400009	0.0700018	0	0	0	0.0700018	0.060002	0	0	0	0	0	0	0.570015	0	0.0800019	0	0	0.129996	0	0	0	0.0400009	0.270007	0.0800019	0.0999981	0	0.589988	0.209998	0.200005	0	0	0	0	0	0.0499986	0	0	0	0
ENSG00000227896	0.0199995	0.159996	0.360003	0.250007	0.0400009	0.250007	0.549991	0.250007	0.0299998	0.0700018	0.279992	0.0299998	0.0700018	0.0400009	0.060002	0.279992	0.109998	0.060002	0.0199995	0.0899994	0.120002	0.0700018	0.440015	0.140003	0.200005	0.109998	0.479997	0.239999	0.230006	0.270007	0.170004	0.259996	0.060002	0.360007	0.200005	0.54	0.400007	0.250007	0.530006	0.189994	0.189994	0.159996	0.329999	0.00999965	0.120002	0.31999	0.170004	0.0199995	0.0800019
ENSG00000214541	0	0	0	0	0	0	0	0	0	0	0	0	0	0	0	0	0	0	0	0	0	0	0	0	0	0	0	0	0	0	0	0.0700018	0	0	0	0	0	0	0.209998	0	0	0	0	0	0	0	0	0	0
ENSG00000070081	32.7689	38.2308	67.7707	57.118	27.2795	48.6096	25.1005	30.7593	30.4201	34.2198	64.1811	27.5991	35.7002	97.4091	213.367	273.386	41.2798	64.1011	21.0498	19.4895	50.5091	89.3988	421.59	84.3013	23.4195	79.9586	5.90017	90.3081	30.6593	27.8701	34.36	56.0318	63.4205	54.1194	108.978	33.3094	68.602	138.294	34.3005	46.0608	45.3009	28.6398	40.4611	22.8202	68.322	84.2195	52.6614	18.8295	44.5196
ENSG00000166634	0	0	0	0	0	0	0	0	0	0.400007	0	0.00999965	0	0	0	0	0	0	0	0	0	0	0	0	0	0	0	0	0	0	0	0	0	0	0	0	0	0	0	0	0	0	0	0	0	0	0	0	0
ENSG00000275479	0	0	1.44504	0	0	1.55	2.29004	3.82013	0	0	1.40998	0	0	1.24	1.08003	1.05998	0	3.4001	0	0	0	1.60003	0	0	10.7597	0	0	5.01001	1.19002	3.11005	2.9001	1.48003	0	3.09993	1.46004	0	0	0	0	0	0	0	2.66006	1.26003	0.869973	8.11011	2.38005	1.51998	0
ENSG00000112309	0.0700018	0.0700018	0.0649986	0.500006	0	0.33999	0.0199995	0.0700018	0.060002	0.0299998	0.149998	0.0800019	0.109998	0.0999981	0.060002	0.479997	0.060002	0.0999981	0.0299998	0.00999965	0.0299998	0	0.189994	0.109998	0	0.0499986	0.0199995	0.0999981	0.0299998	0	0.120002	0.0800019	0	0.060002	0.120002	0.0899994	0.129996	0.490002	0.0999981	0.129996	0.140003	0.0299998	0.219997	0.0400009	0.0199995	0.0499986	0.270007	0.0400009	0.0899994
ENSG00000199812	0	0	0	0	0	0	0	0	0	0	0	0	0	0	0	0	0	0	0	0	0	0	0	0	0	0	0	0	0	0	0	0	0	0	0	0	0	0	0	0	0	0	0	0	0	0	0	0	0
ENSG00000261789	0	0	0.00999976	0	0	0	0	0	0	0	0	0	0	0	0	0	0	0	0	0	0	0	0	0	0	0	0	0	0	0	0	0	0	0	0	0	0	0	0	0	0	0	0	0	0	0	0	0	0
ENSG00000254092	0	0	0	0	0	0	0	0	0	0	0	0	0	0	0.0800019	0.0700018	0	0	0	0	0	0	0	0	0	0	0	0	0	0	0	0	0	0	0	0.0800019	0	0	0	0	0	0	0	0	0	0	0	0	0
ENSG00000158480	1.31003	3.82994	3.73494	3.67007	1.62002	4.00011	5.70983	6.29005	2.41999	2.23001	3.08	1.16003	3.88989	8.21992	5.79999	1.64995	4.09013	2.49999	1.29998	2.88006	5.32001	2.23993	8.30009	1.92994	1.69003	9.21027	3.58009	9.94006	4.70989	5.20004	3.91994	3.47012	2.64003	1.61005	3.50008	3.86998	4.28996	5.20004	7.60006	2.51007	3.62003	2.42992	6.56994	1.70002	3.08	2.81003	2.19002	1.53003	2.93001
ENSG00000197421	0.259996	0	0.0450007	0	0	0	0	0	0.0400009	0	0.159996	0.170004	0.0299998	0.109998	0.0299998	0	0.060002	0.060002	0.0800019	0.219997	0	0	0.159996	0.279992	0	0	0.310003	0.0299998	0.38001	0.0999981	0	0.33999	0	0	0	0.0299998	0.0499986	0.849982	0.0899994	0.109998	0.170004	0.0899994	0.0400009	0	0	0	0	0.360007	0.33999
ENSG00000280171	0	0	0	0.00999965	0	0.0199995	0	0	0	0	0	0	0	0	0.109998	0	0.0199995	0	0	0	0	0	0.0400009	0	0	0	0	0.0899994	0	0	0	0	0	0	0	0	0	0	0.00999965	0	0	0	0.00999965	0	0	0	0	0	0.00999965
ENSG00000260900	0	0	0	0	0	0	0	0	0	0	0	0	0	0	0	0	0	0	0	0	0	0	0	0	0	0	0	0	0	0	0	0	0	0	3.25004	0	0	0	0	0	0	0	0	0	0	0	0	0	1.96996
ENSG00000266579	0	0	0	0	0	0	0.129996	0	0	0	0	0	0	0	0	0	0	0	0	0	0	0	0	0	0	0.239999	0	0	0	0.230006	0	0	0	0	0	0.109998	0	0	0	0	0	0	0	0	0	0	0	0	0
ENSG00000278732	0	0	0	0	0	0.54	0	0	0	0	0	0	0	0	0	0	0	0	0	0	0	0	0	0	1.21	0	0	0	0	0	0	0	0	0	0	0	0	0	0	0	0	0	0	0	0	0.279992	0	0	0
ENSG00000196167	0.230006	1.48003	1.91497	0.159996	0.250007	3.38997	2.70995	0.570015	0.189994	0.219997	2.39994	0.38001	0.700007	0.879992	0.060002	0.0499986	0.490002	0.270007	0.0700018	0.299993	0.769999	1.57002	2.21999	0.0999981	4.09013	0.329999	0.170004	1.19002	0.00999965	9.7903	1.25002	0.860009	2.51007	0.060002	0.0800019	0.209998	0.180005	0.890002	0.490002	3.19995	0.0800019	0.200005	1.29998	0.299993	1.72999	2.35004	0.259996	0.0899994	0.780003
ENSG00000264438	0	0	0	0	0	0	0	0	0	0	0	0	0	0	0	0	0	0	0	0	0	0	0	0	0	0	0	0	0	0	0	0	0	0	0	0	0	0	0	0	0	0	0	0	0	0	0	0	0
ENSG00000200288	0	0	0	0	0	0	0	0	0	0	0	0	0	0	0	0	0	0	0	0	0	0	0	0	0	0	0	0	0	0	0	0	0	0	0	0	0	0	0	0	0	0	0	0	0	0	0	0	0
ENSG00000207000	0	0	0	0	0	0	0	0	0	0	0	0	0	0	0	0	0	0	0	0	0	0	0	0	0	0	0	0	0	0	0	0	0	0	0	0	0	0	0	0	0	0	0	0	0	0	0	0	0
ENSG00000254131	0	0.189994	0.185001	0	0	0	0.0899994	0.0999981	0	0	0.520016	0.0700018	0	0	0	0.0700018	0	0	0	0	0	0	0.299993	0	0	0	0	0.219997	0	0	0.0800019	0	0	0.060002	0.149998	0	0.170004	0	0.0999981	0	0	0	0.109998	0	0	0	0	0	0
ENSG00000118972	0.00999965	0.00999965	0	0.00999965	0.0899994	0.0299998	0	0.0899994	0	0	0	0.00999965	1.14	0	0.0299998	0	0	0.0400009	0.0400009	0	0.0700018	0	0	0	0	0	0	0	0	0	0.00999965	0.00999965	0	0.0199995	0	0	0	0.129996	0	0	0.00999965	0	0.0999981	0.360007	0	0	0	0.0199995	0.159996
ENSG00000264104	0	0	0	0	0	0	0	0	0	0	0	0	0	0	0	0	0	0	0	0	0	0	0	0	0	0	0	0	0	0	0	0	0	0	0	0	0	0	0	0	0	0	0	0	0	0.00999965	0	0	0
ENSG00000179833	3.84005	6.04005	6.95988	6.12014	1.66999	6.14991	7.77	9.55032	1.84999	4.58012	5.02984	3.86007	5.50995	3.94995	9.6001	6.83997	4.50985	4.69001	2.26996	3.08	2.85996	2.03001	13.3502	12.2804	2.26006	8.96025	4.82993	13.5104	3.56004	4.93999	4.67995	5.42015	6.83997	5.10007	9.05014	3.82994	8.45983	7.78995	5.42015	7.12998	3.82013	2.82998	8.8002	3.37005	5.33996	2.66006	2.79003	5.21991	3.99014
ENSG00000165312	2.29004	3.14998	2.28497	2.88006	2.26996	4.94993	4.17986	11.3701	2.87009	1.88994	2.18002	2.40995	4.99994	3.16992	4.4299	2.12995	2.71993	2.61997	1.81002	0.920017	2.10003	1.13	5.88995	3.84005	0.290002	14.2699	1.49998	8.42998	3.25004	3.34005	2.14999	3.68001	2.30006	2.49999	7.37992	4.38985	4.07005	5.3801	4.52991	2.9699	2.89006	1.51998	5.58998	3.54994	2.45992	4.07005	2.66006	3.34005	1.66006
ENSG00000159618	0.370002	1.19002	0.639994	0.47	0.640002	1.26003	0.109998	0.649987	0.549991	0.230006	0.129996	0.219997	0.560011	0.279992	1.22003	2.39994	0.479997	0.54	0.200005	0.060002	0.200005	0.0199995	0.389989	0.979983	4.56997	0.510002	1.49998	1.79004	0.0199995	0.400007	0.440015	0.65999	1.19997	0.109998	0.0800019	0.700007	3.54994	2.25005	2.62998	1.07003	0.060002	0.00999965	0.530006	0.170004	0.739977	1.40004	1.21	0.189994	0.31999
ENSG00000064225	25.8097	9.68969	8.3448	31.8905	12.6704	4.81989	3.23991	2.48996	22.0306	12.8303	8.62027	17.0904	12.3598	6.46019	7.73989	7.20001	15.1496	12.8197	18.7306	10.1997	3.05999	6.65982	13.5601	13.2902	0.47	8.27997	27.0105	12.6397	24.6197	2.21	9.88989	8.81974	7.91022	13.7599	30.9797	12.5202	5.85981	12.5698	3.75996	10.5697	11.15	11.7597	14.2402	15.7601	4.38985	10.58	5.08983	14.3602	13.2801
ENSG00000221372	0	0	0	0	0	0	0	0	0	0	0	0	0	0	0	0	0	0	0	0	0	0	0	0	0	0	0	0	0	0	0	0	0	0	0	0	0	0	0	0	0	0	0	0	0	0	0	0	0
ENSG00000250571	2.58998	12.3196	7.46506	16.2404	2.55007	19.2906	21.51	20.9	2.98994	6.03001	14.1497	2.85996	6.25006	9.81	2.98001	3.9601	8.50983	4.77996	2.30997	11.8497	11.1701	8.6598	14.7302	3.86007	27.6201	13.2002	16.8504	9.56026	9.46989	8.64001	9.39014	11.0799	13.0501	8.50983	21.0395	4.93999	10.9197	9.05014	27.3591	6.47993	27.1701	14.8903	14.5596	2.54001	6.75983	25.9695	18.2398	2.30006	4.02013
ENSG00000057294	5.33996	11.89	11.345	13.8902	1.90996	6.14991	9.24994	3.44997	5.49012	17.1498	13.61	5.21991	8.12024	2.66006	10.48	8.45983	7.3999	6.47993	4.15991	8.37	3.84991	1.57002	42.5907	9.5702	0.479997	9.18986	26.7793	12.5898	2.58998	5.97011	3.84991	14.2096	6.14991	15.4304	11.4698	13.3299	16.7898	10.75	3.01995	9.34015	8.9002	8.78009	8.72972	7.41993	2.36	1.11003	0.520016	8.15974	6.82008
ENSG00000226530	0	0	0	0	0	0	0	0	0	0	0	0	0	0	0	0	0	0	0	0	0	0	0	0	0	0	0	0	0	0	0	0.0400009	0	0	0	0	0	0.0700018	0	0	0	0	0	0	0	0	0	0	0
ENSG00000252628	0	0	0	0	0	0	0	0	0	0	0	0	0	0	0	0	0	0	0	0	0	0	0	0	0	0	0	0	0	0	0	0	0	0	0	0	0	0	0	0	0	0	0	0	0	0	0	0	0
ENSG00000134709	6.09981	8.88972	8.33991	2.76999	2.85996	10.2401	4.4299	8.06023	4.86994	4.42008	5.82013	4.15991	6.53995	2.35004	14.0597	11.3898	5.74995	6.09009	4.93999	3.46003	4.09013	0.780003	19.3804	3.26993	0.420002	8.92987	5.27009	11.9603	2.99991	3.47012	7.34979	10.1997	2.36	4.77003	3.53006	1.72999	8.8002	18.8596	22.1393	7.56012	4.56016	2.68992	7.11023	9.17013	2.81003	2.38998	1.96996	4.78991	6.17983
ENSG00000166007	0	0	0	0	0	0	0	0	0	0	0	0	0	0	0	0	0	0	0	0	0	0	0	0	0	0	0	0	0	0	0	0	0	0	0	0	0	0	0	0	0	0	0	0	0	0	0	0	0
ENSG00000171861	9.56026	12.5898	7.71492	8.46981	6.91003	7.12998	12.9402	7.99013	8.72004	4.85006	11.0201	6.56994	12.2396	10.9197	4.58012	8.42005	10.3601	10.4698	6.27002	5.21991	9.26021	12.26	18.5099	6.7299	38.5207	10.7202	14.6396	10.0998	5.3801	5.94987	8.4898	8.0899	5.44011	9.69977	16.0001	7.30003	4.64987	9.18986	9.6001	4.33992	5.69007	4.23	14.1605	9.75034	12.6897	9.67023	9.39991	7.73989	13.87
ENSG00000278923	0	0	0	0	0	0	0	0	0	0	0	0	0	0	0	0	0	0	0	0	0	0	0	0	0	0	0	0	0	0	0	0	0	0	0	0	0	0	0	0	0	0	0	0	0	0	0	0	0
ENSG00000167768	0	0	0	0	0	0	0.0499986	0	0	0.00999965	0	0.0999981	0.060002	0	0.0499986	0	0.0700018	0.270007	0	0	0	0.0199995	0	0	0	0	0.310003	0	0	0	0	0.00999965	0	0.34999	0.109998	0.0499986	1.61005	0	0.00999965	0.0700018	0.0899994	0	0.0899994	0.00999965	0	0.00999965	0.0199995	0.0700018	0
ENSG00000273637	0	0.0400009	0	0	0	0	0	0	0	0	0	0	0	0	0	0.0499986	0	0	0	0	0	0	0	0	0	0	0	0	0	0	0	0	0	0	0	0	0	0	0	0	0	0	0	0	0	0	0	0	0
ENSG00000280159	0	0.0299998	0	0.00999965	0	0.0299998	0.00999965	0.00999965	0	0.0299998	0.0199995	0.0400009	0.0199995	0.0299998	0.0499986	0.060002	0.0199995	0.00999965	0	0.0199995	0.0499986	0	0.0199995	0.0199995	0	0.0199995	0.129996	0	0	0.0199995	0.0199995	0.00999965	0	0.0299998	0.0299998	0.0199995	0	0.0400009	0.0199995	0	0.0199995	0	0	0.00999965	0	0.00999965	0.0199995	0.00999965	0.00999965
ENSG00000232216	1.29998	0.270007	0.030001	0	0	1.82996	0	0	0	0.360007	0.200005	3.0399	10.2302	26.5593	15.3005	0.140003	0.0999981	7.73989	0.649987	0	0.129996	0	5.66999	0	0	0	0.109998	3.44997	0	0.310003	0.140003	0.729978	0	0.230006	0	0.140003	0	4.23999	0	0.420002	0.490002	0.109998	0.729978	0.459988	0.65999	0	0	1.86999	3.59004
ENSG00000264172	0	0	0	0	0	0.140003	0	0	0	0	0.060002	0	0	0	0	0	0	0	0	0	0	0	0	0	0	0	0	0	0	0	0	0	0	0	0	0	0	0	0	0	0	0	0	0	0	0	0	0	0
ENSG00000199903	0	0	0	0	0	0	0	0	0	0	0	0	0	0	0	0	0	0	0	0	0	0	0	0	0	0	0	0	0	0	0	0	0	0	0	0	0	0	0	0	0	0	0	0	0	0	0	0	0
ENSG00000200058	0	0	0	0	0	0	0	0	0	0	0	0	0	0	0	0	0	0	0	0	0	0	0	0	0	0	0	0	0	0	0	0	0	0	0	0	0	0	0	0	0	0	0	0	0	0	0	0	0
ENSG00000177981	7.72007	15.5496	16.0496	16.7805	3.84005	15.0303	4.21011	9.94971	6.65013	6.2198	8.68023	8.0101	11.3198	7.97022	15.2001	17.7398	14.2402	10.7098	4.30993	12.2303	10.3701	3.91994	25.5605	17.5198	2.12995	13.5601	13.13	19.2906	10.2501	6.14011	9.66018	17.2403	7.59005	11.9503	14.8295	11.4104	10.5098	17.73	17.6699	11.7997	9.00009	6.6899	14.3105	8.91008	7.27982	5.98006	5.76991	8.33988	9.87003
ENSG00000275358	0.0499986	0	0.0249993	0	0	0	0.290002	0.0499986	0	0.0700018	0.060002	0.0999981	0	0	0.0400009	0.189994	0	0.0400009	0	0	0	0.159996	0.0499986	0.0800019	0.510002	0	0	0.209998	0.0499986	0.629995	0.0400009	0.0299998	0	0	0	0	0.140003	0.230006	1.15001	0	0	0	0.060002	0	0.38001	0.109998	0	0	0.0400009
ENSG00000218358	0	0.0199995	0.00999976	0.0199995	0	0.149998	0.0299998	0.060002	0	0.149998	0.0199995	0.00999965	0.0400009	0	0.109998	0.109998	0.0400009	0.060002	0	0	0.060002	0	0.969971	0.209998	0	0.0899994	0	0.129996	0.109998	0	0.0299998	0.0299998	0.0800019	0.129996	0	0.00999965	0.159996	0.0800019	0.159996	0.0199995	0	0	0.0800019	0.0199995	0.0199995	0.109998	0.0700018	0.0199995	0
ENSG00000264091	0	0	0	0	0	0	0	0	0	0	0	0	0	0	0	0	0	0	0	0	0	0	0	0	0	0	0	0	0	0	0	0	0	0	0	0	0	0	0	0	0	0	0	0	0	0	0	0	0
ENSG00000275367	0.00999965	0.0400009	0.00999965	0.00999965	0.0199995	0.109998	0.0400009	0.259996	0	0.00999965	0.0499986	0.00999965	0.060002	0.0899994	0.0199995	0.0199995	0.0199995	0.0400009	0.00999965	0.00999965	0.00999965	0	0.120002	0.060002	0.00999965	0.0199995	0.0199995	0.33999	0	0.0299998	0.0400009	0.0299998	0.129996	0.0199995	0.00999965	0.0199995	0.00999965	0.0400009	0.329999	0.0400009	0.0199995	0	0.310003	0	0.159996	0.00999965	0.149998	0.0499986	0.0400009
ENSG00000238921	0	0	0	0	0	0	0	0	0	0	0	0	0	0	0	0	0	0	0	0	0	0	0	0	0	0	0	0	0	0	0	0	0	0	0	0	0	0	0	0	0	0	0	0	0	0	0	0	0
ENSG00000274815	0	0	0	0	0	0	0	0	0	0	0	0	0	0	0	0	0	0	0	0	0	0	0	0	0	0	0	0	0	0	0	0	0	0	0	0	0	0	0	0	0	0	0	0	0	0	0	0	0
ENSG00000269349	0	0	0	0.0299998	0	0	0	0.0199995	0	0	0	0	0.0899994	0	0	0	0	0.0299998	0	0	0	0	0.109998	0	0	0	0.0400009	0.780003	0	0.0999981	0	0.0400009	0	0	0	0.0299998	0	0	0	0	0	0	0	0.0199995	0	0	0.0499986	0	0.0299998
ENSG00000200291	0	0	0	0	0	0	0	0	0	0	0	0	0	0	0	0	0	0	0	0	0	0	0	0	0	0	0	0	0	0	0	0	0	0	0	0	0	0	0	0	0	0	0	0	0	0	0	0	0
ENSG00000233614	0.109998	0	0.0199995	0.0199995	0	0.0499986	0	0	0	0	0.0400009	0.180005	0	0.0299998	0.0199995	0.0199995	0.0499986	0.0800019	0	0.0199995	0	0	0.230006	0	0	0	0.120002	0	0	0	0.0299998	0	0.0299998	0.0199995	0.120002	0.00999965	0.0499986	0.0499986	0.0499986	0.0499986	0	0.0499986	0.0700018	0.00999965	0	0	0.0199995	0	0
ENSG00000022567	0.189994	2.02004	0.810017	0.609981	0.0899994	1.49998	10.8903	24.36	0.109998	0.409997	7.7099	0.33999	2.16	2.20006	2.47996	0.279992	1.56003	0.709989	0.329999	0.409997	0.279992	0.33999	5.41002	0.180005	0.700007	3.43993	0.649987	20.0402	0.109998	8.67001	1.70002	6.36991	0.400007	1.19002	0.909986	0.640002	0.230006	2.76002	9.56026	3.61	0.459988	0.120002	2.29004	0.200005	6.42981	0.840013	5.76991	0.259996	1.02997
ENSG00000278933	0	0	0	0	0	0	0	0	0	0	0	0	0	0	0	0	0	0	0	0	0	0	0	0	0	0	0	0	0	0	0	0	0	0	0	0	0	0	0	0	0	0	0	0	0	0	0	0	0
ENSG00000202175	0	0	0	0	0	0	0	0	0	0	0	0	0	0	0	0	0	0	0	0	0	0	0	0	0	0	0	0	0	0	0	0	0	0	0	0	0	0	0	0	0	0	0	0	0	0	0	0	0
ENSG00000120662	2.51007	5.08983	6.03499	5.69994	1.31003	6.04005	3.87992	4.63989	2.71993	3.42993	5.55983	3.18004	4.03997	2.12995	4.22004	8.93978	3.18004	4.24999	1.86003	2.23993	4.40998	1.09004	10.6101	2.96003	0.549991	4.72002	4.38985	6.85991	3.58009	1.96996	3.54994	3.28994	0.999971	3.61	4.61007	2.52001	1.81002	7.69976	3.59004	7.60006	4.23	2.28005	6.14991	2.68005	3.31008	1.86999	2.25005	1.78002	3.79006
ENSG00000215274	0	0	0	0	0	18.5099	0	0.060002	0	0	0	0	0	0	0.0899994	63.2405	0	0	0.0400009	0	0	0	0.0800019	0	0	0	0	0	0	0	0.0499986	0	0	0	0	0	0	0	0.140003	0	0.490002	0.0499986	0.230006	0	0	0	0	0	0
ENSG00000235523	0.250007	0.129996	0	0	0	4.77996	0.34999	0	0.360007	0.0800019	0.270007	0.259996	0.149998	1.02997	0.620015	0	0.299993	0.869973	0.250007	0	0.180005	0	0.129996	0.0999981	0.829988	0.649987	0.170004	0	0.360007	0.209998	0.0999981	0.170004	0.649987	0	0	0.299993	0.219997	0.520016	0	0.149998	0	0.0800019	0.149998	0.140003	0	0.679987	1.28003	0	1.26003
ENSG00000249848	0	0	0	0	0	0	0	0	0	0	0	0	0	0	0.0499986	0	0	0	0	0	0	0	0	0	0	0	0	0	0	0	0	0	0	0	0	0	0	0.140003	0	0	0	0	0	0	0	0	0	0	0
ENSG00000277826	0	0	0	0	0	0	0	0	0	0	0	0	0	0	0	0	0	0	0	0	0	0	0	0	0	0	0	0	0	0	0	0	0	0	0	0	0	0	0	0	0	0	0	0	0	0	0	0	0
ENSG00000230225	0	0	0	0	0	0	0	0	0	0.00999965	0	0	0	0	0.0299998	0	0	0.0299998	0	0	0	0	0	0	0	0	0	0.0400009	0	0	0	0	0	0	0	0	0	0	0	0	0	0	0	0	0	0	0.0199995	0	0
ENSG00000239877	0	0	0	0	0	0	0	0	0	0	0	0	0	0	0	0	0	0	0	0	0	0	0	0	0	0	0	0	0	0	0	0	0	0	0	0	0	0	0	0	0	0	0	0	0	0	0	0	0
ENSG00000201398	0	0	0	0	0	0	0	0	0	0	0	0	0	0	0	0	0	0	0	0	0	0	0	0	0	0	0	0	0	0	0	0	0	0	0	0	0	0	0	0	0	0	0	0	0	0	0	0	0
ENSG00000281474	0	0	0	0	0	0	0	0	0	3.86007	0	0	0	0	0	0	0	0	0	0	0	0	0	0	0	0	21.0906	0	0	0	0	0	0	0	0	0	0	0	0	0	0	0	0	0	0	0	0	0	0
ENSG00000272905	0.0400009	0	0.109998	0.149998	0	0.239999	0.129996	0.270007	0	0.0899994	0.0499986	0.0299998	0	0.0999981	0.0400009	0.209998	0.149998	0	0.0299998	0	0	0.0700018	0.34999	0.0700018	0.31999	0.0800019	0.170004	0.189994	0.129996	0.500006	0	0.0299998	0.0999981	0.120002	0.389989	0.140003	0.170004	0.159996	0.829988	0	0.47	0.209998	0.200005	0.0299998	0.0400009	0.200005	0.230006	0	0.109998
ENSG00000235571	0	0	0	0	0	0	0	0	0.0499986	0	0	0	0	0	0	0.0400009	0	0	0	0	0	0	0	0	0	0	0	0	0	0	0	0	0	0	0	0	0.0499986	0	0	0	0	0	0	0	0	0	0	0	0
ENSG00000259952	0	0	0	0	0	0	0	0	0	0	0	0	0	0	0	0	0	0	0	0	0	0	0	0	0	0	0	0	0	0	0	0	0	0	0	0	0	0	0	0	0	0	0	0	0	0	0	0	0
ENSG00000260812	0	0	0	0	0	1.70995	0	0	0	0	0	0	0	0	0.060002	0	0	0	0	0	0	0	0	0	0	0	0	0	0	0	0	0	0	0	0	0	0.0700018	0	0	0	0	0	0	0	0	0	0	0	0
ENSG00000225630	368.187	212.909	231.001	361.06	224.053	412.942	494.387	1266.91	200.352	945.346	144.918	332.22	150.654	84.8818	51.0087	250.106	112.407	924.416	238.442	235.175	244.636	4.50985	141.209	486.467	13.2002	220.953	294.678	84.5178	323.404	54.0894	167.729	142.616	72.4885	612.641	213.471	1085.32	819.953	442.673	745.156	574.992	306.384	232.485	318.598	360.16	9.81	34.8807	755.348	272.818	576.189
ENSG00000230231	0	0	0	0.060002	0	0.0999981	0	0	0	0	0	0	0	0	0.0299998	0.0899994	0	0	0	0	0	0	0	0	0	0	0	0	0	0	0	0	0	0	0	0.0299998	0.0700018	0	0	0	0.0299998	0	0	0	0	0	0	0	0
ENSG00000164283	0.0299998	0.310003	31.085	9.81	0.0999981	3.80006	3.3301	4.38012	0.0199995	0.679987	0.149998	0.0999981	0.290002	3.13995	10.5602	5.37003	16.8797	0.189994	0.33999	1.94	1.40998	1.36997	5.99001	3.14998	1.02001	2.85996	0.400007	5.50995	7.55017	1.79004	5.54982	0.739977	0.31999	11.0003	30.8897	11.0201	3.70998	0.769999	2.61997	0.679987	1.92006	4.61998	2.36	0.0299998	0.45	3.08	34.659	0.0999981	0.109998
ENSG00000227489	0	0.0499986	0	0	0	0	0	0	0	0	0	0	0	0	0	0	0	0	0	0	0	0	0	0	0	0	0.060002	0	0	0	0	0	0	0.0299998	0	0	0	0	0	0	0	0	0	0	0	0	0	0	0
ENSG00000254555	0	0	0	0	0	0	0	0	0	0	0	0	0	0	0	0	0	0	0	0	0	0	0	0	0	0	0	0	0	0	0	0	0	0	0	0	0	0	0	0	0	0	0	0	0	0	0	0	0
ENSG00000013392	1.86003	1.53003	1.98001	2.57995	0.679987	2.11993	2.85996	1.66999	0.800014	0.829988	2.64993	1.01001	2.45992	1.64995	2.60006	6.77015	1.27003	1.44995	0.589988	0.879992	0.780003	0.760017	7.19004	2.82998	0.31999	2.70995	0.860009	5.05011	2.85996	2.90997	2.19002	2.05994	0.869973	1.51998	3.97991	0.909986	3.31996	1.84001	1.16003	3.38997	2.84	1.37999	1.64995	1.17999	2.60006	1.46004	1.46004	0.920017	1.84999
ENSG00000226688	0.65999	0.920017	1.63004	2.20006	0.310003	1.97996	0.479997	1.25002	0.620015	0.560011	1.22003	0.479997	0.620015	0.510002	1.71994	1.09999	0.890002	1.56003	0.299993	0.400007	0.47	0.219997	8.13997	3.82013	0	4.02989	1.70002	4.44005	1.36003	0.510002	0.200005	1.17999	0.370002	1.86003	1.14	1.54004	0.570015	1.02001	1.16997	1.31997	1.09004	0.99003	1.37999	0.510002	0.270007	0.500006	1.05003	0.729978	0.430012
ENSG00000258279	0	0	0	0	0	0.0700018	0.0800019	0.0499986	0.0199995	0	0	0.0199995	0	0	0	0	0	0	0.0199995	0	0	0	0.0899994	0	0	0	0	0.109998	0	0.0899994	0	0.0199995	0	0.0499986	0	0	0	0.0299998	0.259996	0	0	0	0	0	0	0	0.0400009	0	0
ENSG00000250929	0	0	0	0	0	0	0	0	0	0	0	0	0	0	0.0499986	0	0	0	0	0	0	0	0	0	0	0	0	0.259996	0	0	0	0	0	0	0	0	0	0	0	0	0	0	0	0	0	0	0	0	0
ENSG00000204581	0.00999965	0	0.00499982	0	0	0.440015	0.060002	0	0	0.0199995	0	0	0	0	0.0700018	0.0400009	0	0.060002	0	0	0	0.00999965	0.0199995	0	0	0.0700018	0.0999981	0.0199995	0	0.290002	0	0	0	0	0.140003	0	0.310003	0	0.0999981	0.109998	0.0700018	0.00999965	0	0.0499986	0	0.0199995	0.0700018	0.0999981	0
ENSG00000225620	0	0	0.0600009	0	0	0	0	0	0	0	0	0	0	0	0	0	0	0	0	0	0	0	0	0	0	0	0	0	0	0	0	0	0	0	0	0	0	0	0.129996	0	0	0	0.299993	0	0	0	0	0	0
ENSG00000271771	0	0	0.0249993	0	0	0	0	0	0	0	0	0	0	0	0.0800019	0	0	0	0	0	0	0.0400009	0.0499986	0.0400009	0.310003	0	0	0.0999981	0	0	0	0	0	0	0	0	0	0	0	0	0.0800019	0	0	0.0299998	0	0.0299998	0	0	0
ENSG00000277919	0	0	0	0	0	0	0	0	0	0	0	0	0	0	0	0	0	0	0	0	0	0	0	0	0	0	0	0	0	0	0	0	0	0	0	0	0	0	0	0	0	0	0	0	0	0	0	0	0
ENSG00000184178	2.14999	5.27996	3.93492	3.65002	1.11003	4.76012	2.14002	9.18031	1.44003	1.79004	4.77996	1.31997	4.61998	2.92008	5.16984	10.1997	4.7499	3.79006	1.34997	3.56993	3.67007	1.81002	6.19012	4.48989	0.800014	3.00991	5.23005	9.18986	5.05011	2.19002	2.81003	4.27008	1.84999	6.14011	3.38012	2.40995	1.58996	2.61997	3.87992	3.69996	3.42993	2.76002	4.13003	2.55999	2.47001	3.25004	3.36002	2.42992	2.87009
ENSG00000206260	0	0	0	0	0	0	0	0	0	0	0	0	0	0	0	0	0	0	0	0	0	0	0	0	0	0	0	0	0	0	0	0	0	0	0	0	0	0	0	0	0	0	0	0	0	0	0	0	0
ENSG00000237786	0	0	0.0600009	0	0	0	0	0	0	0.0999981	0	0	0	0	0	0	0	0.109998	0	0	0	0	0	0	0	0	0	0	0	0	0	0	0	0	0	0.120002	0	0	0	0.180005	0.149998	0.209998	0	0	0	0	0	0	0
ENSG00000272911	0	0	0	0	0	0	0.170004	0	0	0	0	0	0	0	0.299993	0	0	0.140003	0	0	0	0	0.189994	0	0	0	0	0	0	0.589988	0.140003	0.120002	0.259996	0.109998	0.140003	0	0.159996	0	0	0	0.189994	0	0.729978	0.0999981	0	0	0	0	0
ENSG00000164112	0.00999965	0	0.034999	0.0199995	0	0.0299998	0.0199995	0.0800019	0	0.0400009	0.00999965	0	0.129996	0.0499986	0.129996	0.00999965	0.360007	0	0	0.0800019	0	0.060002	0.060002	0	0	0	0.0299998	0.0499986	0	0	0	0.0899994	0.060002	0.0700018	0	0.00999965	0.00999965	0.0899994	0.0800019	0	0.0700018	0	0.0499986	0.00999965	0.00999965	0.0400009	0.170004	0	0.0199995
ENSG00000230039	0	0	0	0	0	0	0	0	0	0	0	0	0	0	0	0	0	0	0	0	0	0	0	0	0	0	0	0.109998	0	0	0	0.0199995	0	0	0	0	0.0299998	0	0	0	0	0.0199995	0.0299998	0	0	0	0	0	0
ENSG00000130204	16.1505	33.6505	52.3	44.1906	15.0501	47.8408	70.5112	41.92	15.2497	38.0088	36.1309	8.55004	27.8895	62.1411	50.5091	57.731	19.5206	20.7398	12.3102	36.62	32.8804	32.7303	77.5783	35.631	63.579	40.5988	30.721	44.3686	38.4594	58.2294	16.3703	62.6081	36.1509	31.701	25.3699	18.2905	36.9899	33.49	42.9196	14.1703	35.0893	26.3594	26.5005	16.9994	31.6702	68.0196	36.1309	11.52	21.4697
ENSG00000271580	0	0.0400009	0.134998	0.060002	0	0.0999981	0	0.0700018	0	0	0.0400009	0	0	0.0400009	0.149998	0.109998	0.0800019	0.0299998	0	0	0.109998	0	0.159996	0.0299998	0.0199995	0.060002	0.0899994	0.230006	0.0700018	0	0	0.0299998	0	0.0499986	0.189994	0	0.0299998	0.250007	0.120002	0.0400009	0.0299998	0	0.0800019	0.0400009	0.060002	0.0299998	0.0899994	0	0
ENSG00000252650	0	0	0	0	0	0	0	0	0	0	0	0	0	0	0	0	0	0	0	0	0	0	0	0	0	0	0	0	0	0	0	0	0	0	0	0	0	0	0	0	0	0	0	0	0	0	0	0	0
ENSG00000258529	0	0	0	0	0	0	0	0	0	0.0700018	0	0	0.47	0.0800019	0.0800019	0	0	0.0400009	0	0	0	0	0.239999	0	0	0	0	0	0	0	0	0	0	0	0	0.0400009	0	0	0.060002	0	0	0.060002	0	0.0899994	0	0	0.060002	0.310003	0.0199995
ENSG00000189099	0	0	0	0	0	0	0	0	0	0	0	0	0	0	0	0	0	0	0	0	0	0	0	0	0	0	0	0	0	0	0	0	0	0	0.0199995	0	0	0	0	0	0	0.0400009	0.0700018	0.0199995	0	0	0	0	0
ENSG00000232879	0	0	0	0	0	0	0	0	0	0	0	0	0	0	0	0	0	0	0	0	0	0	1.13	0	0	0	0	0	0	0	0	0	0	0	0.709989	0	0	0	0	0	0	0	0	0	0	0	0	0	0
ENSG00000265897	0	0	0	0	0	0	0	0	0	0	0	0	0	0	0	0	0	0	0	0	0	0	0	0	0	0	0	0	0	0	0	0	0	0	3.75006	0	0	0	0	0	0	0	0	0	0	0	0	0	0
ENSG00000111863	0.109998	0.120002	0.0849987	0.0199995	0.060002	3.93001	0.149998	0.259996	0.33999	0.230006	0.180005	0.149998	0.679987	0.430012	3.46003	0.640002	2.79992	0.239999	0.290002	3.91994	0.200005	0.0299998	0.959994	0.979983	0.0199995	0.219997	0.0999981	0.800014	0	0.140003	0.159996	0.430012	0	1.53003	0.549991	0.459988	6.4499	0.299993	0.679987	0.170004	0.239999	0	0.739977	2.64003	0.290002	0.0800019	0.200005	0.170004	0.869973
ENSG00000109618	7.00019	13.8998	15.2747	10.0998	3.63008	6.52998	4.65987	5.02984	6.17983	6.74999	8.43992	7.66992	7.31016	3.01995	7.69976	8.06023	10.1201	8.99011	4.00011	3.68997	4.59985	1.49998	6.07996	19.4504	0.620015	11.3402	14.0296	6.2401	7.88996	0.979983	5.82982	5.99999	2.66006	15.2698	18.0099	8.62983	7.09989	7.11023	7.35999	10.5098	6.42001	4.72985	9.03009	9.37973	2.76999	3.31008	2.44005	5.66017	7.1201
ENSG00000279345	0.0299998	0.0700018	0.0499995	0.00999965	0	0.0899994	0	0	0	0.00999965	0.0499986	0.0299998	0.0299998	0	0.0800019	0.0199995	0.0400009	0.0199995	0.0400009	0.0299998	0.0199995	0	0.060002	0	0	0.120002	0.0199995	0.0800019	0	0.0299998	0.0499986	0.0299998	0	0.060002	0.0199995	0.0299998	0.0400009	0.209998	0.200005	0.0299998	0.00999965	0.00999965	0.0400009	0.00999965	0	0.00999965	0.0700018	0.0199995	0
ENSG00000214866	0	0	0	0	0	0	0	0	0	0	0	0	0	0	0	0	0	0	0	0	0	0	0	0	0	0	0	0	0	0	0	0	0	0	0	0	0	0	0	0	0	0	0.0400009	0	0.0400009	0	0	0	0
ENSG00000254978	0	0.0199995	0.0549988	0.060002	0	0	0	0	0	0	0	0	0	0	0	0.0700018	0	0	0	0	0	0	0	0	0	0.159996	0	0	0	0	0	0	0	0	0.0899994	0	0	0	0.129996	0	0	0.0999981	0	0	0	0	0.060002	0	0
ENSG00000153015	2.98994	5.64019	5.82	6.57997	2.17006	12.0602	6.31014	14.2699	3.73994	6.2	6.93979	2.87009	7.95973	10.3099	12.1197	12.0201	5.30013	4.23	3.11005	4.28996	4.94993	12.1197	12.2396	7.37992	5.23985	5.27009	4.28996	12.5202	4.4299	15.7798	5.21991	9.03009	8.42998	4.55005	5.51989	3.19995	4.85006	9.92973	11.6704	6.70987	7.6402	5.54982	6.64	4.72002	8.40023	17.6601	5.69994	1.94998	5.41002
ENSG00000260549	75.1489	7.66992	11.3899	17.5502	69.3094	4.26002	0.549991	31.611	107.88	16.6403	2.37001	36.4807	70.3891	19.7	16.8399	1.88	4.93999	31.541	29.5309	2.41999	13.4898	10.9698	46.0193	0.999971	1.79004	0.679987	15.1401	2.72994	45.7205	7.21	0.789973	7.75977	45.4897	3.58009	2.55007	0.310003	0.259996	17.0396	4.27008	6.70987	11.7401	0.180005	16.9195	41.1313	3.20995	1.34997	35.589	31.1607	15.4797
ENSG00000202290	0	0	0	0	0	0	0	0	0	0	0	0	0	0	0	0	0	0	0	0	0	0	0	0	0	0	0	0	0	0	0	0	0	0	0	0	0	0	0	0	0	0	0	0	0	0	0	0	0
ENSG00000254578	0	0	0	0	0	0	0	0	0	0	0	0	0	0	0	0	0	0	0	0	0	0	0	0	0	0	0	0	0	0	0	0	0	0.129996	0	0	0	0	0	0	0	0	0	0	0	0	0	0	0
ENSG00000240710	0	0	0.0200005	0.0400009	0	0.060002	0	0.219997	0	0	0.0999981	0	0.0499986	0	0.0400009	0.0299998	0	0	0	0	0.0700018	0	0.0999981	0	0	0.310003	0	0	0	0	0	0	0	0	0	0.109998	0.0400009	0.0999981	0	0.0499986	0.0800019	0	0.149998	0.0299998	0	0	0.109998	0.060002	0
ENSG00000268889	0	0	0	0	0	0.0800019	0	0	0	0	0	0	0	0	0.0499986	0	0	0	0	0	0	0.0499986	0.060002	0	0.189994	0	0	0	0	0.109998	0.0499986	0.0400009	0	0.0400009	0	0	0	0	0	0	0	0	0	0	0	0.0400009	0	0	0
ENSG00000250210	0	0	0.0350009	0	0.0299998	0.109998	0	0	0	0	0	0	0	0	0.219997	0	0	0	0.00999965	0	0	0	0	0.209998	0	0.159996	0	0	0	0	0	0	0	0	0	0	0	0.440015	0	0	0	0.0299998	0.189994	0	0	0	0	0.00999965	0
ENSG00000225215	0	0	0	0	0	0	0	0	0	0	0	0	0	0	0	0	0	0.0400009	0	0	0	0	0	0	0	0	0	0.0299998	0	0	0	0	0	0	0	0	0	0.0199995	0	0	0	0	0.0499986	0	0	0	0	0	0
ENSG00000257246	0	0.0400009	0.0350003	0.0299998	0	0.149998	0	0.0400009	0	0.0299998	0.0400009	0	0	0	0.0999981	0.060002	0	0.0299998	0	0	0	0	0.129996	0	0	0	0	0	0	0	0.060002	0.0299998	0	0.0299998	0.0700018	0	0.0400009	0.129996	0.170004	0.0499986	0	0	0.0400009	0	0	0	0	0	0.0299998
ENSG00000278616	0.00999965	0.310003	0.0149999	0.060002	0	0.560011	0.0999981	0.239999	0.0800019	0.0899994	0.0199995	0.0700018	0.230006	0	0.149998	0.310003	0.170004	0.170004	0.0299998	0	0.060002	0	0.389989	0.230006	0	0.0299998	0.140003	0.430012	0.0299998	0	0.060002	0.149998	0.00999965	0.250007	0.200005	0.0800019	0.279992	0.47	0.649987	0.270007	0.0199995	0	0.34999	0.129996	0	0	0.270007	0.0899994	0.0700018
ENSG00000280267	0	0	0	0	0	0	0	0	0	0.00999965	0	0	0	0	4.93999	0	0	0	0	0	0	0	0	0	0	0	0	0	0	0	0	27.7795	0	0	0	0	0	0	0	0.170004	0	0.239999	0	0	0	0	0	0	0
ENSG00000250885	0	0	0	0	0	0	0	0	0	0	0	0	0	0	0	0	0	0	0	0	0	0	0	0	0	0	0	0	0	0	0	0	0	0	0	0	0	0	0	0	0	0	0	0	0	0	0	0	0
ENSG00000273797	0.120002	0	0	0	0	0.0800019	0	0.0700018	0	0.0400009	0	0.0899994	0.0700018	0.0700018	0.159996	0.0999981	0	0.0499986	0	0	0.0999981	0.0499986	0	0	0	0	0.0800019	0.140003	0.060002	0	0.0499986	0.0400009	0	0.0899994	0	0	0.060002	0.0800019	0	0	0	0.0400009	0	0.0400009	0.219997	0.0899994	0.0499986	0	0
ENSG00000036448	1.67998	2.42992	0.44	0.769999	4.58997	1.56003	1.53003	30.4306	4.56997	0.649987	0.510002	4.74003	6.29005	1.63005	0.530006	0.259996	7.13987	4.52991	2.56995	0.239999	3.53006	0.219997	35.7695	5.23005	0	0.149998	0.200005	0.459988	0.120002	0.599985	0.900001	4.79988	2.36	0.649987	0.45	0.129996	0.479997	1.8	8.59997	0.65999	0.180005	0.209998	4.55005	3.05999	2.70995	0.129996	0.909986	2.44005	4.72985
ENSG00000264583	0	0	0	0	0	0	0	0	0	0	0	0	0	0	0	0	0	0	0	0	0	0	0	0	0	0	0	0	0	0	0	0	0	0	0	0	0	0	0	0	0	0	0	0	0	0	0	0	0
ENSG00000164114	0.120002	0.170004	0.030001	0.0199995	0.0299998	0.700007	0.060002	0.520016	0.0499986	0.0199995	0.599985	0.0999981	0.800014	0.120002	2.11993	0.0299998	0.239999	0.45	0.0499986	0.0400009	0.370002	0.0400009	0.209998	0.0499986	0.140003	0.00999965	0.0400009	0.420002	0	0.0800019	0.0199995	0.259996	0.00999965	0.180005	0.0299998	0.0700018	0.0400009	0.409997	1.88994	0.440015	0.0700018	0.0299998	0.879992	0.129996	0.0400009	0.00999965	0.649987	0.230006	0.549991
ENSG00000267552	0	0	0	0	0	0	0	0	0	0	0	0	0	0	0	0	0	0	0	0.00999965	0	0	0	0	0	0	0	0	0	0	0	0	0	0	0	0	0	0	0	0	0	0	0	0	0	0	0	0	0
ENSG00000224695	0	0	0	0	0	0	0	0	0	0	0	0	0	0	0	0	0	0	0	0	0	0	0	0	0	0	0	0	0	0	0	0	0	0	0	0	0	0	0	0	0	0	0	0.0400009	0	0	0	0	0
ENSG00000106038	0	0	3.36501	3.00991	0	0.200005	0	0	0	0.0199995	0.0199995	0	0	0.00999965	0.00999965	0.00999965	0	0	0	0.0199995	0	0.00999965	0.239999	0.0400009	0.00999965	0.140003	0.0199995	0.0199995	0	0.0400009	0.00999965	0.0199995	0.219997	0.0400009	0.00999965	0	0.060002	0.0199995	1.70002	0	0.159996	0.0199995	0	0	0.00999965	0.239999	0.00999965	0	0.00999965
ENSG00000255189	0.00999965	0.060002	0.00999976	0	0	0	0	0.0499986	0.00999965	0.0899994	0.0499986	0.00999965	0	0.0299998	0	0.00999965	0.0199995	0.00999965	0.00999965	0.00999965	0	0	0.0299998	0	0	0	0.0499986	0.0899994	0	0	0	0.00999965	0	0.0199995	0	0	0.00999965	0.0299998	0.0199995	0.0400009	0	0	0.129996	0	0	0	0	0	0.00999965
ENSG00000238698	0	0	0	0	0	0	0	0	0	0	0	0	0	0	0	0	0	0	0	0	0	0	0	0	0	0	0	0	0	0	0	0	0	0	0	0	0	0	0	0	0	0	0	0	0	0	0	0	0
ENSG00000149089	11.2003	16.1797	27.2344	31.5803	9.13017	19.7698	11.9802	11.2097	9.30009	9.30977	20.7096	7.64974	14.0403	29.9701	26.6792	18.6904	18.5497	15.5701	8.23018	2.14002	11.9702	9.73008	40.0093	26.5207	2.17006	21.7499	8.74971	27.4998	22.8407	9.8502	12.0201	13.2103	12.0401	20.0194	43.3592	18.7306	15.1895	22.7601	16.2697	18.4394	22.9105	22.5998	17.2296	12.3401	20.2301	19.6605	18.3603	8.38975	6.20989
ENSG00000114861	3.08	10.8503	15.535	18.7098	2.03001	20.1601	16.3103	5.63003	3.16992	3.50008	18.6502	2.42992	10.1496	7.20001	12.47	6.59001	4.82993	6.48982	3.03001	4.4299	3.12995	9.21027	23.0699	6.44007	7.17013	26.9301	3.19995	28.899	16.6	14.9596	8.61011	11.3496	4.15012	7.59005	23.8107	2.66006	4.9899	12.6099	12.6897	14.5798	8.78983	7.34979	15.7995	5.32001	9.92973	4.12002	8.2	3.23004	5.44011
ENSG00000238478	0	0	0	0	0	0	0	0	0	0	0	0	0	0	0	0	0	0	0	0	0	0	0	0	0	0	0	0	0	0	0	0	0	0	0	0	0	0	0	0	0	0	0	0	0	0	0	0	0
ENSG00000224570	0.0400009	0	0.140001	0.0899994	0.0499986	0.0199995	0	0.00999965	0	0.0299998	0.0499986	0.0499986	0.129996	0	0.060002	0	0.00999965	0.0400009	0.0899994	0.0499986	0	0	0.0199995	0.0199995	0	0	0.060002	0	0.00999965	0	0	0.060002	0	0.0199995	0.0700018	0	0	0.00999965	0	0.0199995	0	0.0199995	0.00999965	0.140003	0.00999965	0.0199995	0	0	0.00999965
ENSG00000179632	25.0501	48.8291	50.089	71.5103	18.5304	161.847	84.1787	109.492	23.4504	27.6201	69.898	17.2296	51.9111	108.247	38.051	38.829	42.0888	31.8794	18.09	76.4413	59.2883	44.879	78.5577	32.3402	111.816	73.2106	40.7708	69.4489	52.9689	78.6177	46.0193	105.77	38.321	40.2402	64.5291	47.7315	35.099	42.7504	124.223	28.7193	94.1693	40.751	67.3907	27.0404	57.7991	127.981	78.6995	18.87	31.9591
ENSG00000113971	0.99003	2.37001	2.78499	2.48996	0.120002	3.86998	2.33996	5.23005	0.709989	1.57996	3.31008	1.51998	3.76988	1.69003	2.26006	3.7301	2.10996	1.64003	1.24	0.620015	1.31997	0.250007	11.3599	3.27992	0.159996	3.36002	2.92008	5.99999	1.92006	1.48003	3.03001	2.70001	1.22997	1.34997	4.93007	2.26996	1.71994	6.06019	5.77992	3.27992	2.68005	1.27003	6.97984	1.38998	1.07003	1.32999	2.62998	0.700007	1.53003
ENSG00000205030	0	0	0	0	0	0	0	0	0	0	0	0	0	0	0	0	0	0	0	0	0	0	0	0	0	0	0	0	0	0	0	0	0	0	0	0	0	0	0	0	0	0	0	0	0	0	0	0	0
ENSG00000243073	0.389989	6.75983	0	0	0	0	0	0	0	0.189994	0	0.00999965	0	0.140003	3.11998	0	0.00999965	0.0700018	0.0199995	0	0	0	0	0	0	1.22003	0	0	0	0	0	0.180005	0.060002	0.0499986	0.159996	2.81003	1.42998	0.0299998	0.0299998	0.789973	0.0299998	6.04005	0.00999965	0	0	0.149998	0.0400009	0	0
ENSG00000138193	0.279992	1.05003	0.535002	0.999971	0.129996	0.800014	0.620015	2.54001	0.170004	0.54	0.649987	0.140003	0.589988	1.88994	0.99003	3.44997	0.800014	0.54	0.109998	0.219997	0.329999	0.409997	3.89988	3.73994	0.549991	2.60006	0.65999	3.9601	0.299993	3.25004	0.329999	2.89006	0.200005	1.19002	0.679987	1.49998	0.959994	4.9899	1.22003	2.45005	0.31999	0.180005	1.12001	0.270007	0.389989	1.22997	1.38998	0.259996	0.360007
ENSG00000240809	0.0700018	0.0700018	0.0999982	0.0800019	0.00999965	0.219997	0.0199995	0.479997	0.0299998	0.109998	0.120002	0.0499986	0.129996	0.0800019	0.33999	0.0700018	0.0400009	0.0899994	0.0800019	0.149998	0.0299998	0	0.120002	0.159996	0	0.209998	0.0700018	0.0400009	0.180005	0	0.0499986	0.129996	0.0400009	0.180005	0.0199995	0.0400009	0	0.129996	0.0999981	0.239999	0.0899994	0.060002	0.0800019	0.109998	0.0199995	0.00999965	0.0800019	0.0899994	0.0800019
ENSG00000152942	4.63989	8.53997	8.87001	10.1103	2.00998	8.30987	6.38982	12.1197	4.3201	7.56012	7.41016	5.05992	8.25018	4.67995	11.63	13.6904	6.10996	5.93998	2.77999	3.63008	5.51989	3.6599	13.7904	9.02008	0.940022	9.53973	13.5497	14.0198	7.41016	5.41002	4.47001	9.82974	6.12014	4.58012	8.52991	3.11998	7.98017	11.0899	6.66999	9.24994	8.00011	11.5001	8.18013	5.57991	4.96988	5.11991	4.40998	4.38985	6.03001
ENSG00000276692	0	0	0.579982	0.120002	0	0.69002	0	0.200005	0	0	0.239999	0	0.0999981	0	0	0	0	0	0	0	0	0	0	0.0700018	0	0	0	0	0.159996	0	0	0	0	0	0.430012	0	0	0	0	0	0	0	0.620015	0	0	0	0.259996	0.200005	0
ENSG00000280004	0	0	0	0	0	0	0	0	0	0	0	0	0	0	0	0	0	0	0	0	0	0	0	0	0	0	0	0	0	0	0	0	0	0	0	0	0	0	0	0	0	0	0	0	0	0	0	0	0
ENSG00000224560	0	0	0	0	0	0	0	0	0	0	0	0	0	0	0	0	0	0	0	0	0	0	0	0	0	0	0	0	0	0	0	0	0	0	0	0	0	0	0	0	0	0	0	0	0	0	0	0	0
ENSG00000158411	5.99999	11.7101	11.9399	10.3903	2.96003	22.1101	18.9894	36.4908	5.49012	10.5499	14.6396	7.65983	15.3005	11.33	15.1003	22.0795	10.83	9.23008	5.69007	8.0201	8.59997	8.98015	27.8701	7.77	2.98001	9.21027	14.8295	25.5304	10.6698	17.4701	15.0303	15.7002	14.72	11.0999	11.8604	11.7597	9.30009	15.0595	32.99	15.1895	16.4294	9.62009	16.5598	9.01008	16.2798	10.4596	11.6501	3.51004	10.4502
ENSG00000172667	2.72994	4.55005	1.56003	2.16	0.700007	4.50985	1.19002	6.09981	0.700007	1.40004	3.19995	2.89006	4.50985	1.36997	5.32998	2.79003	4.85006	3.75006	1.08003	0.949989	2.64993	2.05994	6.14991	5.27996	0.400007	2.28005	2.96003	6.47005	1.76001	0.890002	1.8	2.89006	1.49002	5.32998	1.86003	2.45992	2.9001	5.82982	3.48	4.6699	4.14006	1.57002	4.26002	1.44003	2.09001	0.93003	2.26006	3.7301	2.37001
ENSG00000227233	0	0	0	0	0	0	0	0.00999965	0	0	0	0	0	0	0	0.00999965	0	0	0	0.00999965	0	0	0	0	0	0	0.00999965	0	0	0	0	0	0	0	0	0	0	0	0	0	0	0	0	0	0	0	0	0	0
ENSG00000118363	74.2583	145.451	166.343	170.46	66.3709	157.345	140.594	171.586	72.3881	67.6622	205.714	63.3107	104.162	164.665	270.596	195.347	161.545	86.7375	46.3491	85.4426	97.0183	93.1888	348.592	181.37	24.4005	122.972	89.3802	273.784	120.843	264.715	151.04	175.192	105.178	104.64	200.713	99.2631	101.898	84.7701	170.094	161.086	122.759	161.679	118.643	96.3481	140.175	118.323	81.9108	59.7504	94.1628
ENSG00000273311	0.189994	0.239999	0.520005	0.940022	0.129996	0.700007	1.69003	1.42998	0.270007	0.239999	0.65999	0.250007	0.849982	1.27003	1.53003	1.32999	0.33999	0.389989	0.200005	0.400007	0.829988	0.259996	1.82996	0.120002	0.00999965	1.44003	0.299993	2.36	1.44003	0.959994	0.789973	0.869973	0.149998	0.180005	0.279992	0.679987	0.780003	0.430012	2.29004	0.270007	0.479997	1.27003	0.940022	0.360007	0.549991	0.629995	0.180005	0.209998	0.760017
ENSG00000136169	1.62002	2.98994	3.58498	3.18998	0.299993	1.90996	1.07003	1.69003	0.979983	1.12001	4.92017	1.34997	2.56995	1.41999	3.01995	3.09006	2.85996	2.17006	0.549991	0.560011	0.879992	0.969971	6.61977	2.85006	0.290002	2.70995	2.49999	5.46013	2.42992	1.16003	1.63005	1.61005	0.54	1.14	4.59985	1.09004	0.589988	3.0399	1.62002	5.69007	2.05994	1.25002	3.12995	1.66006	3.87992	1.49002	1.05998	0.909986	1.82996
ENSG00000135903	0	0	0	0	0	0	0	0	0	0	0	0	0	0	0.0700018	0.0999981	0	0	0	0	0	0	0	0	0	0	0	0	0	0	0	0	0	0	0	0	0	0	0	0	0	0	0.0299998	0	0	0	0	0	0
ENSG00000121644	3.0399	11.4001	6.35	9.45022	1.34997	9.68029	12.8197	22.4001	2.20006	4.52991	17.4302	1.96996	7.17013	15.9304	7.08023	15.5604	6.56994	4.0599	2.12995	2.99991	9.90979	3.87992	56.4881	9.09984	0.739977	18.3298	6.1299	27.3496	7.77	7.63015	8.23989	7.46016	9.08031	8.57973	21.7695	7.75977	10.5302	7.50997	16.0802	7.73024	6.48982	4.44991	9.73008	3.73994	7.08023	6.7299	5.44011	2.39994	3.65002
ENSG00000279700	0	0.189994	0.274995	0	0	0.620015	0.0400009	0.060002	0.0199995	0.0400009	0.209998	0.0800019	0.0999981	0.0199995	0.060002	0.209998	0.0400009	0.120002	0.0499986	0	0.060002	0.0199995	0.459988	0.109998	0.060002	0.0999981	0.0700018	0.109998	0.0700018	0	0.0800019	0.239999	0.0199995	0.0800019	0.180005	0.219997	0.329999	0.729978	0.209998	0.200005	0.200005	0.0400009	0.360007	0.00999965	0	0	0.250007	0.0899994	0.0199995
ENSG00000205362	101.37	25.5392	13.9703	42.9703	164.951	4.81989	3.54994	2.26006	135.984	9.85977	5.98006	28.3809	192.284	4.33992	2.85996	0.810015	39.3792	59.9287	104.719	6.27002	23.4406	47.9803	10.9501	8.41013	3.70998	3.27992	53.9209	1.22997	229.698	3.20995	1.69003	1.21	751.119	75.6507	0.760017	23.6594	0.940022	17.5405	3.76988	1.86003	31.4209	0.709989	32.52	45.0598	3.08	2.16	38.1196	41.3514	5.47985
ENSG00000138495	66.7399	90.4271	110.439	108.781	79.3898	88.6091	118.257	59.2801	69.2998	85.2592	100.328	64.239	66.6706	148.579	42.3199	142.172	78.3077	54.4996	65.5297	65.9901	66.902	82.1724	85.8284	135.504	90.1518	120.15	71.8183	66.4215	81.5878	117.563	101.272	111.94	108.39	82.3321	96.188	65.1583	65.1493	63.9015	60.4712	109.819	82.6523	112.727	74.248	80.1417	131.68	182.948	54.2584	49.0496	64.0212
ENSG00000204528	0	0.0499986	0.040001	0	0.0499986	0.34999	0.0499986	0.109998	0.0999981	0.370002	0	0.33999	0.180005	0.33999	0.0499986	1.81002	0	0	0.140003	0.149998	0	0.34999	0.589988	0	0.0999981	0.47	0.129996	0.230006	0.259996	1.64995	0	0.270007	0.729978	0.0400009	0.0499986	0.0899994	0.149998	0.129996	2.38998	0.510002	0.0499986	0.140003	0.299993	0.159996	0.0899994	1.29001	0.310003	0.0700018	0.0400009
ENSG00000251286	0	0	0	0	0	0	0	0	0	0	0	0	0	0	0	0	0	0	0	0	0	0	0	0	0	0	0	0	0	0	0	0	0	0	0	0	0	0	0	0	0	0	0	0	0	0	0	0	0
ENSG00000169992	0.709989	1.81002	0.374998	0.599985	0.45	2.58998	0.679987	6.96003	0.589988	2.55999	0.739977	0.93003	2.99991	1.31997	1.22997	0.200005	1.05003	1.05998	0.579996	0.250007	0.959994	0.670007	4.61007	1.56003	0.230006	3.9401	1.36997	4.19002	0.0999981	1.26003	0.620015	2.56995	1.22003	2.79992	3.9601	2.20006	2.06996	2.66006	7.51987	2.14002	0.780003	0.109998	3.68997	0.560011	1.17999	1.11003	2.55007	0.940022	0.979983
ENSG00000239344	0.0400009	0	0	0.0299998	0	0	0	0.0400009	0	0	0	0	0.0400009	0	0	0.060002	0	0	0	0	0	0.060002	0.0400009	0.0299998	0	0	0	0.159996	0.0499986	0	0.0700018	0	0	0	0	0	0	0	0	0	0	0	0.0400009	0	0	0	0	0	0
ENSG00000101323	220.907	230.32	113.94	107.172	102.068	43.7214	1.11003	12.8999	202.165	108.262	100.377	225.877	148.652	28.14	35.3089	93.3892	207.619	214.494	127.441	150.643	76.8025	88.9291	12.3804	263.014	9.06019	19.7904	135.222	17.9501	43.8397	1.40004	34.0494	105.083	105.667	119.601	181.056	103.113	31.0292	72.0776	16.1696	169.025	109.819	104.011	105.66	209.818	23.15	12.8901	38.4807	185.066	171.147
ENSG00000272456	0.299993	1.21	0.0999982	0.0700018	0.290002	0.570015	2.51007	0.769999	0.959994	0.31999	4.13003	0.239999	0.389989	3.54994	0.670007	0.479997	0.879992	0.609981	0.900001	1.77004	0.250007	0	0.360007	0.549991	0.329999	3.47012	1.51998	2.70995	0.370002	0.200005	0.789973	1.36003	0.060002	0.500006	2.79003	0.360007	1.90005	0	0.149998	1.90996	0.629995	0.430012	1.51998	1.29998	0.620015	1.02997	1.99001	0.640002	0.890002
ENSG00000262662	0	0	0	0	0	0	0	0	0	0	0	0	0	0	0	0	0	0	0	0	0	0	0	0	0	0	0	0	0	0	0	0.0400009	0	0.0400009	0	0	0	0.0700018	0	0	0	0	0.0700018	0	0	0	0.0499986	0	0
ENSG00000219395	0	0	0.109999	0.209998	0	0.0999981	0	0	0	0.0499986	0	0.0299998	0	0.0400009	0.120002	0.140003	0.0400009	0.060002	0	0.0299998	0	0	0.239999	0.209998	0	0.189994	0.170004	0.230006	0.140003	0.0700018	0.0299998	0.129996	0	0.0499986	0.129996	0.060002	0.0299998	0.290002	0	0.259996	0.0899994	0	0.0400009	0.0199995	0	0.0499986	0.0299998	0.0499986	0
ENSG00000127564	0.510002	2.96003	6.7	10.6898	0.31999	13.7399	31.6702	29.6005	0.170004	3.31008	1.40004	0.679987	1.79004	10.1701	7.88012	23.0907	1.32999	3.12995	0.629995	5.93998	4.53997	7.19004	15.1801	3.05004	88.603	16.97	0.909986	5.72013	8.32025	25.2908	1.29998	4.13003	5.20004	4.33	3.52004	1.38998	8.06023	2.67004	17.6405	3.48	5.25986	6.27002	2.10996	0.510002	10.9501	45.3292	5.88016	0.579996	3.34005
ENSG00000255349	0	0	0	0	0	0	0	0	0	0	0	0	0	0	0	0	0	0	0	0	0	0	0	0	0	0	0	0	0	0	0	0	0	0	0	0	0	0	0	0	0	0	0	0	0	0	0	0	0
ENSG00000277998	11.1701	20.2301	40.8192	88.3699	27.2606	85.5196	94.2607	39.3002	20.1503	37.741	49.5898	23.1596	21.4802	49.449	9.9898	14.0403	9.26021	7.59005	18.2803	32.7303	29.5002	102.238	22.4499	23.0203	20.6895	21.3407	15.6404	39.7495	42.9405	160.585	106.609	38.1408	20.0097	18.7306	144.056	45.5591	17.8905	8.12982	54.7799	59.7297	36.7293	68.0479	18.5201	28.4499	116.323	138.437	111.437	11.6397	12.5098
ENSG00000275248	0	0	0.110003	0.200005	0	0.0800019	0.120002	0.789973	0	0	0	0	0	0	0	0	0	0.0499986	0	0	0	0.0499986	0	0	0	0	0	0	0	0	0	0	0	0	0.0499986	0	0	0.0700018	0	0	0.0499986	0	0	0	0.0999981	0	0	0.0800019	0
ENSG00000226086	0	0	0.0149999	0.060002	0.0299998	0	0	0.209998	0	0.0199995	0	0	0.0400009	0	0	0.159996	0.0400009	0	0	0	0	0	0.0800019	0.0299998	0.0199995	0	0	0.0800019	0	0	0	0.0199995	0.0400009	0.0499986	0.0299998	0	0.0299998	0.0400009	0.0800019	0	0	0	0	0.0199995	0.0299998	0.0499986	0	0	0
ENSG00000235023	0	0.00999965	0.0250003	0	0.00999965	0	0.140003	0.0899994	0	0	0.109998	0.0199995	0	0	0	0	0.0199995	0.00999965	0.0199995	0	0	0	0.0499986	0	0.0400009	0	0	0.0199995	0	0.510002	0.0499986	0.0400009	0	0	0	0.00999965	0	0.120002	0.120002	0.0299998	0	0	0.0400009	0.00999965	0.060002	0.0899994	0.00999965	0.0199995	0
ENSG00000176973	15.5001	16.5197	39.7794	30.4095	10.8903	33.3001	46.2785	89.3121	14.2501	22.2392	17.3699	7.97022	25.9497	27.4693	18.3298	20.4798	26.8592	9.24994	11.7801	20.6394	11.54	23.9398	39.9511	12.63	12.5098	22.0504	11.9802	47.4314	20.9595	48.5793	10.6101	14.3204	35.2795	16.6196	14.5495	12.2396	26.25	13.5601	43.4886	14.9203	20.7599	16.1405	32.6397	12.4803	30.6296	63.7687	21.1097	9.53973	14.2699
ENSG00000211682	0	0	0	0	0	0	0	0	0	0	0	0	0	0	0	0	0	0	0	0	0	0	0	0	0	0	0	0	0	0	0	0	0	0	0	0	0	0	0	0	0	0	0	0	0	0	0	0	0
ENSG00000231630	0	0	0	0	0	0	0	0	0	0	0	0	0	0	0	0	0	0	0	0	0	0	0	0	0	0	0	0	0	0	0	0	0	0	0	0	0	0	0	0	0	0	0	0	0	0	0	0	0
ENSG00000270997	0	0	0	0	0	0	0	0	0	0.0299998	0	0	0	0	0	0	0	0	0	0	0	0	0	0	0	0	0	0	0	0	0	0	0	0	0	0	0	0	0	0	0	0	0	0	0	0	0	0	0
ENSG00000249514	0	0	0	0	0	0	0	0	0	0	0	0	0	0	0	0.38001	0	0	0	0	0	0	0	0	0	0	0	0	0	0	0	0	0	0	0	0	0	0	0.180005	0	0	0	0	0.0899994	0	0	0	0	0
ENSG00000279115	0.0499986	0.159996	0.170001	0.259996	0.0400009	0	0.0499986	0.0499986	0.0499986	0.0700018	0.120002	0.0800019	0.370002	0.0499986	0.180005	0.0800019	0.120002	0.0400009	0	0.0999981	0.0800019	0.219997	0.109998	0.290002	0.290002	0.180005	0.0700018	1.62002	0.0999981	0.0899994	0	0.0700018	0.389989	0.140003	0.129996	0.0800019	0	0	0.170004	0.189994	0.0499986	0.0299998	0.129996	0.0899994	0.170004	0.219997	0.0400009	0	0.180005
ENSG00000159479	16.5002	20.99	45.0213	15.7995	9.8202	28.4794	21.8799	29.5104	15.0303	29.9493	20.5595	12.3	24.0596	42.0393	39.9207	62.3698	26.0795	18.6606	11.0003	23.1099	22.65	23.3903	74.998	14.5798	16.45	50.6493	20.0903	30.9991	32.2998	24.9098	18.78	35.2111	41.4691	29.761	26.1991	8.78009	35.6211	28.1595	35.429	17.7706	18.1101	18.6696	25.3294	18.5394	20.0597	27.7795	17.0195	11.9702	24.76
ENSG00000112511	14.42	19.4194	52.0434	42.6202	9.75034	38.6893	46.2785	51.549	14.6802	20.4104	17.6295	14.1095	33.0403	34.659	23.7399	30.9004	22.6798	21.6701	15.3005	9.83997	38.2599	20.2497	56.4489	18.7397	21.0702	45.1004	24.2202	47.4511	33.351	35.1696	77.7021	34.859	12.2897	12.4596	79.5992	51.2	28.7193	21.0104	43.4404	22.4499	35.3996	64.1011	57.7911	12.8499	26.4601	76.4996	23.9797	11.7304	22.4001
ENSG00000211950	2.58998	0.589988	0.0949971	0.31999	0	5.76991	0	0.400007	0	0.649987	0	1.36997	26.6109	2.54001	253.386	0.149998	0.109998	8.18978	2.02004	0	1.61005	0.479997	11.6098	0	0	0	0	10.0002	0	0.670007	0.31999	1.33999	0	1.09004	0	0	0	7.93989	0.31999	1.04002	14.8996	0	8.05018	3.42993	1.69003	0	0.310003	5.08983	5.58998
ENSG00000202534	0	0	0	0	0	0	0	0	0	0	0	0	0	0	0	0	0	0	0	0	0	0	0	0	0	0	0	0	0	0	0	0	0	0	0	0	0	0	0	0	0	0	0	0	0	0	0	0	0
ENSG00000226663	0	0	0	0	0	0	0	0	0	0	0	0	0	0	0	0	0	0	0	0	0	0	0	0	0	0	0	0	0	0	0	0	0	0	0	0	0	0	0	0	0	0	0	0	0	0	0	0	0
ENSG00000154511	5.64019	18.5999	13.7452	5.44992	3.53006	6.36991	3.65002	2.45005	6.16015	4.3201	4.82993	6.79978	9.12005	8.83994	3.53006	5.61016	5.79999	12.0602	5.52985	9.78012	5.51989	3.67007	12.8499	7.14978	1.26003	14.7496	6.93018	11.6501	6.51009	3.81008	2.29004	11.1903	4.53997	15.7601	3.23991	3.23004	6.28002	7.72007	2.23001	7.68003	5.12986	15.3696	7.22001	10.75	4.30993	1.86999	5.23005	6.97017	10.34
ENSG00000253946	0	0	0	0	0	0	0	0	0	0	0	0	0	0	0	0	0	0	0	0	0	0	0	0	0	0	0	0	0	0	0	0	0	0	0	0	0	0	0	0	0	0	0	0	0	0	0	0	0
ENSG00000144504	1.67998	3.93001	6.22994	5.25003	1.57996	6.65013	4.10007	9.90018	1.53003	4.3999	5.16984	1.46004	3.25004	3.88989	1.73998	6.89997	2.87009	1.69003	1.51998	2.42992	2.05994	2.38005	7.9201	1.53003	2.99991	8.53997	6.89997	6.70011	4.94993	2.75008	3.18998	3.86007	5.15017	4.13003	5.74995	2.44005	2.98994	2.77999	10.5697	6.74017	5.54982	2.31993	7.0401	1.92994	4.42008	3.97991	2.85996	1.44995	2.35004
ENSG00000142507	98.1615	125.73	105.798	82.9105	92.2569	99.7182	86.7375	111.406	101.019	93.863	157.433	92.6028	124.154	212.158	82.0415	124.87	85.271	102.068	83.1983	83.8816	112.633	216.001	182.391	87.2984	211.248	241.653	114.118	98.1003	82.4977	129.768	98.3113	126.587	99.6491	126.123	149.52	63.4381	43.0806	107.239	108.548	69.5597	76.0713	68.0196	146.311	92.4617	193.232	232.533	88.8983	74.48	114.229
ENSG00000157884	0	0	0	0	0	0	0	0	0	0	0	0	0	0	0	0	0	0	0	0	0	0	0	0	0	0	0	0	0	0	0	0	0	0	0	0	0	0.060002	0	0	0	0	0	0	0	0.0400009	0.0400009	0	0
ENSG00000259677	0.109998	0.0400009	0.0200005	0.0700018	0	0.0499986	0	0.0400009	0.0400009	0	0	0.0499986	0.0400009	0	0.200005	0.0899994	0	0	0	0.0400009	0	0	0.219997	0.0999981	0	0.0700018	0	0	0.0400009	0	0	0.0299998	0	0.0299998	0.0299998	0.0299998	0.0400009	0.0899994	0.129996	0.189994	0	0.0299998	0.0400009	0	0	0	0	0	0.0299998
ENSG00000164116	1.19002	3.48	0.875017	1.28003	0.299993	6.14011	0.649987	12.3804	0.370002	0.279992	0.769999	1.16003	5.0701	3.11998	4.38985	0.560011	2.98001	2.26996	0.99003	0.389989	0.979983	0.200005	11.0599	0.520016	0.700007	2.55999	1.79004	11.8202	0.120002	1.11003	1.02997	5.10998	0.0700018	4.10007	1.13	1.12001	0.170004	5.05992	7.14978	7.22001	0.93003	0.140003	8.27997	2.16	0.780003	1.90005	7.44982	2.57995	2.35004
ENSG00000273305	0.329999	0.99003	0.0700016	0.34999	0.230006	1.27003	0.739977	2.9001	0.329999	1.22997	0.620015	0.149998	0.389989	0.440015	0.520016	0.649987	0.93003	0.440015	0.0899994	0.400007	0.209998	0.279992	1.72999	0.670007	1.90996	1.82996	0.789973	0.620015	1.01001	0.620015	0.060002	0.579996	0.409997	0.609981	0.940022	0.389989	1.21	0.520016	4.00011	1.07003	0.250007	0	0.479997	0.0800019	0.290002	0.299993	1.14	0	0.170004
ENSG00000138669	0	0.0499986	0.00499982	0.0299998	0	0.54	0	0.00999965	0.0299998	0.0299998	0	0.0199995	0.0199995	0.0199995	0.259996	0.0800019	0.00999965	0.00999965	0.00999965	0	0	0	0.0299998	0	0	0	0.0199995	0	0.00999965	0	0.0199995	0	0.00999965	0.060002	0.0199995	0.00999965	0.0199995	0.120002	0.0700018	0.0199995	0	0	0.0899994	0.00999965	0.00999965	0	0	0.0199995	0
ENSG00000250927	0	0	0	0	0	0	0	0	0	0	0	0	0	0	0	0	0	0	0	0	0	0	0	0	0	0	0	0.060002	0	0	0	0	0.0299998	0	0	0	0	0	0	0	0	0	0	0	0	0	0	0	0
ENSG00000174013	1.66999	7.44982	4.33988	4.58997	0.99003	4.97988	3.16992	5.54982	1.81996	3.35002	4.27008	1.19002	2.93999	2.64993	8.03011	5.81005	2.61	1.84001	0.959994	2.52001	2.08003	1.99001	9.21985	3.21998	1.78002	9.66018	3.68001	8.8002	3.73994	2.70995	2.00998	4.23999	4.0599	5.25003	3.35002	3.11005	7.0401	3.75996	2.82998	3.34005	2.76999	3.27992	4.26002	2.17006	2.49999	4.61007	2.77999	1.24	2.48996
ENSG00000235110	0	0	0	0	0	0	0	0	0	0	0	0	0	0	0	0	0	0	0	0	0	0	0	0	0	0	0	0	0	0	0	0	0	0	0	0	0	0	0	0	0	0	0	0	0	0	0	0	0
ENSG00000277670	0	0	0	0	0	0	0	0	0	0	0	0	0	0	0	0	0	0	0	0	0	0	0	0	0	0	0	0	0	0	0	0	0	0	0	0	0	0	0	0	0	0	0	0	0	0	0	0	0
ENSG00000196704	17.0195	18.5896	46.8896	31.219	10.4004	39.1995	29.6108	59.4818	15.3302	18.5999	14.9897	15.5798	23.2997	35.7299	25.8491	51.0795	25.7508	21.0804	12.0502	10.83	15.0804	21.9194	107.873	37.6496	30.9905	50.2716	21.1595	40.2513	30.6997	36.9694	17.81	20.7197	19.7301	27.5704	21.1097	13.3096	29.0396	23.73	37.8589	18.78	40.3687	40.2597	30.6402	16.6196	26.8295	45.3512	17.7903	12.8197	17.2296
ENSG00000251332	0	0	0.0200005	0.0299998	0	0	0	0	0	0	0	0	0	0	0.0299998	0	0	0	0	0	0	0	0	0	0	0	0	0	0	0	0	0.0899994	0	0	0	0	0	0	0	0	0	0	0	0	0	0	0	0	0
ENSG00000259235	0	0	0	0	0	0	0	0	0	0	0	0	0	0	0	0	0	0	0	0	0	0	0	0	0	0.120002	0	0	0.140003	0	0	0	0	0	0.0999981	0.0899994	0	0	0	0	0	0	0	0	0	0	0.0899994	0	0
ENSG00000258507	0	0	0	0	0	0	0	0	0	0	0	0	0	0	0	0	0	0	0	0	0	0	0	0	0	0	0	0	0	0	0	0	0	0	0	0	0	0	0	0	0	0	0	0	0	0	0	0	0
ENSG00000178821	7.35999	2.10996	3.43003	5.88016	1.99997	1.63005	6.74017	8.11011	4.28996	21.8905	1.67998	4.40998	2.11993	5.44992	5.05011	5.64998	7.66992	2.47996	3.82994	1.94	5.66017	26.5704	8.27997	3.68997	3.05999	12.5497	7.31979	3.65002	1.99997	5.37003	0.739977	1.47	20.4104	1.51	3.20995	3.60001	21.7197	2.16	0.959994	1.11003	5.02009	9.05014	4.4601	3.84005	0.780003	3.23991	1.40004	4.00011	2.85996
ENSG00000244019	0	0	0	0	0	0	0	0	0	0	0	0	0	0	0	0	0	0	0	0	0	0	0	0	0	0	0	0	0	0	0	0	0	0	0	0	0	0	0	0	0	0	0	0	0	0	0	0	0
ENSG00000222054	0	0	0	0	0	0	0	0	0	0	0	0	0	0	0	0	0	0	0	0	0	0	0	0	0	0	0	0	0	0	0	0	0	0	0	0	0	0	0	0	0	0	0	0	0	0	0	0	0
ENSG00000196126	52.6103	92.6093	27.5046	63.5393	5.39018	112.282	7.00019	241.302	19.9405	25.6492	89.9707	44.8603	232.163	470.874	239.967	35.1599	56.6803	249.707	78.4598	45.4802	274.601	221.704	116.872	15.0804	39.0503	22.15	82.0586	301.601	111.098	40.0704	33.1596	85.3005	14.0004	117.099	77.1921	12.63	24.1197	109.606	354.071	77.7182	49.3087	7.54023	293.964	47.4906	200.102	48.5288	56.1913	39.5488	121.844
ENSG00000227987	0	0	0	0	0	0	0	0	0	0	0	0	0	0	0	0	0	0	0	0	0	0	0	0	0	0	0	0	0	0	0	0	0	0	0	0	0	0	0	0	0	0	0	0	0	0	0	0	0
ENSG00000232301	0	0.0400009	0	0.0299998	0	0	0	0	0.0400009	0.0299998	0	0.0299998	0.0800019	0	0	0	0	0.0299998	0	0.0700018	0	0	0	0	0	0	0	0	0	0	0.0299998	0	0.250007	0	0	0	0	0	0	0	0	0	0	0.0199995	0	0	0	0	0
ENSG00000278896	0	0	0.00999976	0.00999965	0	0.0199995	0.00999965	0.0299998	0	0.00999965	0	0	0.00999965	0.00999965	0	0.00999965	0	0	0.00999965	0	0	0	0.00999965	0	0	0	0	0	0	0	0	0.00999965	0	0.00999965	0.00999965	0.00999965	0.00999965	0.0199995	0	0.00999965	0.00999965	0.00999965	0	0	0.00999965	0.0199995	0	0.00999965	0
ENSG00000227851	0	0	0	0	0	0	0	0	0	0	0	0	0	0	0	0	0	0	0	0	0	0	0	0	0	0	0	0	0	0	0	0	0	0	0	0	0	0	0	0	0	0	0	0	0	0	0	0	0
ENSG00000225715	0	0	0.0350009	0	0	0	0	0	0	0.0299998	0	0	0	0	0.0299998	0	0	0	0	0	0	0	0	0	0	0	0	0	0	0	0	0	0	0	0.060002	0	0	0	0.0400009	0	0	0	0	0	0	0	0	0	0
ENSG00000271919	0	0	0	0	0	0	0	0	0	0	0	0	0	0	0	0	0	0	0	0	0	0	0	0	0	0	0	0	0	0	0	0	0	0	0	0	0	0	0	0	0	0	0	0	0	0	0.0499986	0	0
ENSG00000176928	0.440015	1.44995	0.0800001	0.840013	0.299993	1.22003	1.37999	13.8604	0.230006	0.620015	0.209998	0.270007	1.55	1.49002	2.82998	1.92006	1.49002	1.81996	0.54	0.0700018	0.520016	0.520016	1.47	0.869973	0.259996	0.810015	0.510002	3.68001	1.86003	1.92006	1.99997	2.09001	0.849982	1.07003	1.24	1.32999	1.05003	1.97996	1.71994	1.07003	2.21999	1.78002	3.60001	0.549991	0.370002	0.219997	0.270007	0.420002	0.820026
ENSG00000034239	0.129996	0.329999	0.00499982	0.00999965	0.0700018	0.120002	0.0499986	0.129996	0.279992	2.11993	0.259996	0.45	0.219997	0.0400009	0.0299998	0	0.109998	0.270007	0.270007	0.060002	0.109998	0.900001	0.120002	0.189994	0	0.0199995	1.27003	0.129996	0.370002	0	0.0899994	0.0400009	0.0499986	0.0800019	0.279992	0	0.0299998	0	0.709989	0.430012	0.0400009	1.05998	0.409997	0.170004	0.0299998	0.0400009	0.0899994	0.0800019	0.270007
ENSG00000243514	0	0	0.0499991	0	0	0.409997	0	0	0	0	0	0	0	0	0	0	0	0	0	0	0	0	0	0	0	0	0	0	0	0.180005	0	0	0	0	0	0.0800019	0	0	0	0	0	0	0	0	0	0	0	0	0
ENSG00000233714	0	0	0	0	0	0.0400009	0	0	0	0.0199995	0	0.0199995	0.0299998	0	0	0.0199995	0.0700018	0	0	0	0	0	0.0700018	0.0999981	0	0	0	0	0.0299998	0	0	0	0	0	0	0	0.140003	0	0.0299998	0	0	0	0.0299998	0.0199995	0	0	0	0	0.0299998
ENSG00000280746	0	0	0	0	0	0	0	0	0	0	0	0	0	0	0	0	0	0	0	0	0	0	0	0	0	0	0	0	0	0	0	0	0	0	0	0	0	0	0	0	0	0	0	0	0	0	0	0	0
ENSG00000129455	0	0	0	0	0	7.97022	0.0899994	0	0	0.060002	0	0.0499986	0	0	0.0499986	0.0700018	0	0	0	0	0	0	0.0999981	0	0.189994	0	0.400007	0	0	0	0	0	0	0	0	0	0.299993	0	0	0	0	0.140003	0	0.31999	0	0	0	0	0
ENSG00000240250	0	0	0.104999	0	0	0	0	0	0	0.140003	0.700007	0	0	0	0.180005	0.329999	0	0	0	0	0	0	0	0	0	0	0	0	0	0	0	0.140003	0	0	0	0	0.189994	0	0	0	0	0.120002	0	0	0	0	0	0	0
ENSG00000276215	0	0	0	0	0	0	0	0	0	0	0	0	0	0	0	0	0	0	0	0	0	0	0	0	0	0	0	0	0	0	0	0	0	0	0	0	0	0	0	0	0	0	0	0	0	0	0	0	0
ENSG00000216902	0	0	0	0	0	0	0	0	0	0	0	0	0	0	0	0	0	0	0	0	0	0	0	0	0	0	0	0	0	0	0	0	0	0	0	0	0	0	0	0	0	0	0	0	0	0	0	0	0
ENSG00000265875	0	0	0	0	0	0	0	0	0	0	0	0	0	0	0	0	0	0	0	0	0	0	0	0	0	0	0	0	0	0	0	0	0	0	0	0	0	0	0	0	0	0	0	0	0	0	0	0	0
ENSG00000254672	0	0	0	0	0	0	0	0	0	0	0	0	0	0	0	0	0	0	0	0	0	0	0	0	0	0	0	0	0	0	0	0	0	0	0	0	0	0	0.0199995	0	0	0	0	0	0	0	0	0	0
ENSG00000143033	1.51998	3.16004	2.89997	2.98994	0.69002	8.76975	2.42992	7.17013	0.840013	1.71994	2.18002	1.55	3.54011	3.14998	5.44011	8.58984	3.42993	2.93001	0.900001	2.38998	1.63005	0.869973	8.84975	1.70002	0.430012	3.42993	2.18002	6.57997	2.25005	2.57995	2.77999	4.6699	1.69003	2.00998	3.16992	1.14	2.85006	6.01999	9.76996	2.21999	2.10003	1.64995	5.54982	1.92994	1.97996	2.16	2.92008	1.27003	2.31993
ENSG00000270757	0.769999	3.36002	2.18503	3.20995	0	4.86994	0	5.12986	1.32999	2.18002	5.05011	0.909986	0.609981	2.52999	7.2501	5.85981	1.42998	3.11005	0.560011	1.32999	3.08	0.259996	9.01008	3.54994	0	4.93007	1.75003	3.12995	3.52004	0.279992	1.05003	5.18996	0.209998	1.58996	3.03001	1.62002	0.239999	0.900001	0.69002	3.36002	1.13	1.92006	1.44003	2.84	0	1.94998	2.23993	1.19002	1.49998
ENSG00000256150	0	0	0	0	0	0	0	0	0	0	0	0	0	0	0	0	0	0	0	0	0	0	0	0	0	0	0	0	0	0	0	0	0	0	0	0	0	0	0	0	0	0	0	0	0	0	0	0	0
ENSG00000257941	0	0	0.0900021	0	0	0.299993	0	0	0	0	0	0	0.060002	0	0.0700018	0	0	0	0	0	0	0	0.510002	0	0	0.290002	0.0700018	0	0	0	0	0	0	0	0.0499986	0.129996	0.0499986	0.47	0.120002	0	0	0	0.0899994	0	0	0	0.060002	0	0
ENSG00000259956	3.13995	6.46019	11.6202	11.05	1.97996	11.5697	11.4897	13.16	3.86007	4.90008	8.15974	2.09001	7.6201	6.78001	8.05018	16.8703	7.2501	3.89988	2.12995	6.61977	3.65002	3.35002	8.97019	4.21011	2.42992	8.92987	6.97984	20.8494	9.3201	9.23969	5.15017	9.40969	6.30008	5.42993	8.4798	4.93007	10.2799	6.59001	12.7497	5.60006	6.99001	7.31016	8.78983	3.23004	6.14991	13.34	5.47985	3.75006	4.76012
ENSG00000106410	0	0	0	0	0	0	0	0	0	0	0	0.00999965	0	0	0.00999965	0	0	0	0	0	0	0	0	0	0	0	0.00999965	0	0	0	0	0	0	0	0	0	0	0	0	0	0	0	0	0	0	0	0	0	0
ENSG00000227958	0	0	0	0	0	0	0	0	0	0	0	0	0	0	0	0	0	0	0	0	0	0	0	0	0	0	0	0	0	0	0	0	0	0	0	0	0	0	0	0	0	0	0	0	0	0	0	0	0
ENSG00000267083	0	0	0.00999976	0	0	0	0.0199995	0	0	0	0	0	0	0	0.0299998	0.060002	0	0	0.00999965	0	0	0.0299998	0	0	0	0	0	0	0	0	0	0	0	0	0	0	0	0.0199995	0	0	0	0	0	0	0	0.00999965	0.0199995	0	0
ENSG00000234041	0	0	0	0	0	0	0	0	0	0	0	0	0	0	0	0	0	0	0	0	0	0	0	0	0	0	0	0	0	0	0.999971	0	0	0	0	0	0	0	0	0	0	0	0	0	0	0	0	0	0
ENSG00000259847	0	0	0	0	0	0.219997	0	0	0	0	0	0	0	0	0.0299998	0	0	0	0.0299998	0	0	0	0	0	0	0	0	0	0	0	0	0	0	0	0.0299998	0	0	0	0	0	0	0	0	0	0	0	0.129996	0	0
ENSG00000265243	0	0	0	0	0	0	0	0	0	0	0	0	0	0	0.0800019	0	0	0	0	0	0	0.0800019	0	0	0.599985	0	0	0	0.0899994	0	0	0	0	0	0	0	0	0	0	0	0	0	0	0.109998	0	0	0	0	0
ENSG00000226668	0	0	0	0	0	0	0	0	0	0	0	0	0	0	0.0199995	0	0	0	0	0	0	0	0	0	0	0	0	0	0	0	0	0	0	0	0	0	0	0	0	0	0	0	0	0	0	0.00999965	0	0	0
ENSG00000234900	0	0	0	0	0	0	0	0.0400009	0	0	0	0.0299998	0.0899994	0	0	0	0	0	0.0299998	0	0	0	0	0	0	0	0	0	0	0	0	0	0	0.0299998	0	0	0	0	0	0	0	0	0	0	0	0	0	0.0499986	0
ENSG00000268140	0.0299998	0.0299998	0.0400008	0.0499986	0	0.0299998	0.0299998	0	0	0.0700018	0.0299998	0.0199995	0	0.0299998	0.0199995	0.149998	0	0.109998	0	0.0299998	0.0400009	0	0.149998	0.0700018	0	0.189994	0	0.33999	0.060002	0.0499986	0.0199995	0.120002	0	0.149998	0.0499986	0.0400009	0.0499986	0.060002	0	0.140003	0.0499986	0.0199995	0.180005	0	0	0	0	0.0299998	0.0199995
ENSG00000278987	0	0.00999965	0.0400007	0.0199995	0	0.290002	0.0499986	0.0899994	0.00999965	0.00999965	0.0199995	0	0.00999965	0.0400009	0.0400009	0.0199995	0.0199995	0	0.00999965	0.0299998	0.0400009	0	0.209998	0	0.060002	0.0400009	0.0899994	0.0700018	0.0199995	0	0.0199995	0.0199995	0	0.0400009	0.00999965	0.0199995	0.0299998	0.00999965	0.38001	0.0800019	0.0299998	0.0299998	0.060002	0.00999965	0	0.0299998	0.180005	0	0.00999965
ENSG00000250006	0	0	0	0	0	0	0	0	0	0	0	0	0	0	0	0	0	0	0	0	0	0	0	0	0	0	0	0	0	0	0	0	0	0	0	0	0	0	0	0	0	0	0	0	0	0	0	0	0
ENSG00000236313	0	0	0	0	0	0	0	0	0	0	0	0	0	0	0.0499986	0	0	0	0	0	0	0	0	0	0	0	0	0	0	0	0	0	0	0	0	0	0	0	0	0	0	0	0	0	0	0	0	0	0
ENSG00000250349	0	0	0	0	0	0	0	0	0	0	0	0	0	0	0	0	0	0	0	0	0	0	0	0	0	0	0	0	0	0	0	0	0	0	0	0	0	0	0	0	0	0	0	0	0	0	0	0	0
ENSG00000225352	0	0	0	0	0	0	0	0	0	0	0	0	0	0	0	0	0	0	0	0	0	0	0	0	0	0	0	0	0	0	0	0	0	0	0	0	0	0	0	0	0	0	0	0	0	0	0	0	0
ENSG00000273085	0	0	0	0	0	0	0	0	0	0	0	0	0	0	0	0	0	0	0	0	0	0	0	0	0	0	0	0	0	0	0	0	0	0	0	0	0	0	0	0	0	0	0	0	0	0	0	0	0
ENSG00000260729	0.0199995	0.140003	1.56502	0.900001	0	0.530006	0.060002	0.510002	0.0199995	0.219997	0.0700018	0.0400009	0.109998	0.0499986	0.0199995	0.189994	0.0199995	0.0700018	0	0.0400009	0.200005	0.0499986	0.579996	0	0.0299998	0.0899994	0.649987	0.0700018	0.900001	0.140003	0.0899994	0.0700018	0.0700018	0.0899994	1.94998	0.250007	0.170004	0.239999	0.159996	0.060002	0.389989	0.0400009	0.720014	0.00999965	0.0400009	0.0499986	0.189994	0.00999965	0.0299998
ENSG00000245667	0	0.060002	0	0	0	0.0800019	0.060002	0	0	0	0	0	0	0	0	0	0.060002	0	0	0.060002	0	0	0	0	0	0	0	0	0	0	0.0999981	0	0	0	0.0499986	0	0	0	0	0	0	0	0	0	0	0	0.0499986	0	0
ENSG00000203818	0.00999965	0	0.109999	0	0	0.180005	0	0	0.0499986	0	0.129996	0.0700018	0.230006	0	0.0499986	0	0	0	0	0	0	0	0.180005	0	0	0	0.159996	0	0	0	0	0	0	0	0	0	0	0.0499986	0	0	0	0	0	0	0	0	0	0	0
ENSG00000202050	0	0	0	0	0	0	0	0	0	0	0	0	0	0	0	0	0	0	0	0	0	0	0	0	0	0	0	0	0	0	0	0	0	0	0	0	0	0	0	0	0	0	0	0	0	0	0	0	0
ENSG00000259799	0	0.060002	0.030001	0.0499986	0	0.530006	0	1.36997	0	0	0	0.0400009	0	0.0700018	0	0.0499986	0	0.0499986	0	0	0	0	0.189994	0	0	0.120002	0	0.370002	0.0700018	0.200005	0	0	0	0	0.120002	0	0	0.200005	0.149998	0.0700018	0	0	0.0800019	0.0299998	0	0	0.420002	0.140003	0.120002
ENSG00000264326	0	0	0	0	0	0	0	0	0	0	0	0	0	0	0	0	0	0	0	0	0	0	0	0	0	0	0	0	0	0	0	0	0	0	0	0	0	0	0	0	0	0	0	0	0	0	0	0	0
ENSG00000196296	0.00999965	0.129996	0.534996	1.09999	0.00999965	3.58009	0.310003	1.27003	0.0899994	0.250007	0.060002	0.060002	0.0400009	0.0499986	0.140003	1.08003	0.230006	0.0499986	0.0499986	0.310003	0.400007	0.0800019	1.42998	0.38001	1.49002	0.259996	0.0999981	0.0700018	0.0899994	0.389989	0.129996	0.200005	1.63005	0.329999	0.129996	0.109998	0.279992	0.270007	2.45992	0.230006	1.71994	0.200005	0.409997	0.0800019	0.209998	0.409997	0.389989	0.0700018	0.0700018
ENSG00000230481	0	0	0	0	0	0	0	0	0	0	0	0	0	0	0	0	0	0	0	0	0	0	0	0	0	0	0	0	0	0	0	0	0	0	0	0	0	0	0	0	0	0	0	0	0	0	0	0	0
ENSG00000185933	0	0	0	0.00999965	0	0.00999965	0	0.0199995	0	0	0	0.00999965	0.00999965	0.0199995	0	0	0.00999965	0	0	0	0.00999965	0	0	0	0	0	0	0.060002	0.00999965	0	0	0.00999965	0	0	0	0	0.00999965	0.0400009	0.00999965	0	0	0	0.00999965	0	0	0	0.0199995	0	0.00999965
ENSG00000280956	0	0	0	0.230006	0	0	0	1.31003	0	0	0	0	0	0	0	0	0	0	0	0	0	0	0	0	0	0	0	14.1203	0	0	0	0	0	0	0	0	0	0	0.589988	0	0	0	0	0.760017	0	0	0	0	0
ENSG00000221923	0.329999	1.07003	0.605001	2.23993	0.360007	4.11003	11.8398	1.08003	0.810015	1.92994	2.38005	0.909986	2.99991	6.33995	3.42993	1.44995	1.09004	1.46004	0.949989	0.209998	0.38001	0.299993	0.879992	0.459988	0.0199995	0.209998	0.760017	13.7704	0.159996	8.27997	1.53003	1.55	2.08003	1.17999	3.78008	0.579996	0.959994	1.8	1.09004	2.21	0.329999	0.459988	4.61998	1.22003	3.06998	7.83002	1.86003	0.549991	2.08003
ENSG00000109805	0.140003	1.75003	5.56991	5.91983	0.00999965	6.29005	3.38012	14.43	0.0499986	3.47012	3.23991	0.259996	0.810015	2.47001	9.08031	16.9994	0.219997	1.08003	0.0899994	2.14999	1.70002	1.51	3.82994	7.52978	1.32999	4.48989	0.750008	4.94993	7.51987	4.34986	0.589988	3.6599	0.760017	2.85006	1.96001	0.879992	2.44005	4.23	4.40998	3.52004	1.99001	1.55	0.789973	0.239999	0.999971	14.7404	0.829988	0.0299998	0.900001
ENSG00000235653	0	0	0	0	0	0	0	0	0	0	0	0	0	0	0	0	0	0	0	0	0	0	0	0	0	0	0	0	0	0	0	0	0	0	0	0	0	0	0	0	0	0	0	0	0	0	0	0	0
ENSG00000211978	0	0	0	0	0	0.239999	0	0	0	0	0.420002	0	0	0	0.159996	0	0	0	0	0	0	0	0	0	0	0	0	0.530006	0	0	0.459988	0	0	0	0	0	0	0	0	0.700007	0	0	0.259996	0	0	0	0	0.239999	0
ENSG00000240489	0.0400009	0.209998	0.395001	0.239999	0.0299998	0.640002	0	0.570015	0.149998	0.200005	0.230006	0.0800019	0.170004	0.170004	0.430012	0.760017	0.259996	0.0899994	0.0800019	0.230006	0.129996	0.0299998	0.219997	0.530006	0	0.34999	0.140003	2.39994	0.279992	0.200005	0.0299998	0.279992	0.0899994	0.479997	0.189994	0.279992	0.209998	0.409997	0.360007	0.0999981	0.0700018	0.0800019	0.230006	0.0700018	0.0299998	0.159996	0.129996	0	0.250007
ENSG00000212039	0	0	0	0	0	0	0	0	0	0	0	0	0	0	0	0	0	0	0	0	0	0	0	0	0	0	0	0	0	0	0	0	0	0	0	0	0	0	0	0	0	0	0	0	0	0	0	0	0
ENSG00000196748	0	0	0	0	0	0	0	0	0	0	0	0	0	0.209998	0	0	0	0	0	0	0	0.250007	0	0	0	0.299993	0	0.230006	0	0.520016	0.0800019	0	0	0	0	0	0.299993	0	0	0	0	0	0	0	0	1.22003	0	0	0
ENSG00000226753	0	0	0	0	0	0	0	0	0	0	0	0	0	0	0	0	0	0	0	0	0	0	0	0	0	0	0	0	0	0	0	0	0	0	0	0	0	0	0	0	0	0	0	0	0	0	0	0	0
ENSG00000163975	0.329999	2.61	0.634986	2.92008	0.279992	8.51987	13.0203	32.9808	0.209998	0.45	1.77004	0.34999	5.97011	3.29999	0.599985	1.02997	0.239999	0.549991	0.430012	1.07003	1.72999	0.0999981	12.1803	2.71993	2.37001	10.1799	0.700007	5.42015	0.500006	39.8598	0.769999	0.860009	0.189994	2.20006	0.0999981	1.44995	2.55007	2.60006	59.4117	4.70989	0.299993	0.560011	4.44991	0.54	5.61016	5.97011	0.420002	0.890002	1.07003
ENSG00000239893	0	0	0	0	0	0	0	0	0	0.0299998	0	0	0	0	0	0	0	0	0	0	0	0	0	0	0.0899994	0	0	0	0	0	0	0	0	0	0	0	0	0	0	0	0	0	0	0	0	0	0	0	0
ENSG00000270720	0.570015	0.329999	0.0850002	0.230006	0.459988	0.500006	0.579996	0.440015	0.200005	1.08003	0.430012	0.490002	0.720014	0.230006	0.360007	0.549991	0.479997	0.259996	0.290002	0.780003	1.44003	0.490002	0.420002	0.530006	0.0400009	0.189994	2.33996	0.120002	0.739977	0.490002	0.45	0.189994	1.11003	0.890002	2.89006	0.69002	1.05998	0.979983	0.54	0.129996	0.670007	0.0400009	0.189994	0.739977	0.890002	0.0400009	1.08003	1.02997	0.360007
ENSG00000127329	2.82998	4.86994	2.12002	3.53006	0.200005	2.49999	1.17999	4.14006	0.510002	0.840013	2.75008	1.21	5.82982	2.98001	7.82025	1.14	5.10007	4.23999	1.92006	1.02001	1.08003	0.329999	6.23016	0.570015	0.120002	2.47001	3.11005	8.37987	0.700007	0.760017	2.29004	5.02984	0.0400009	3.50008	3.68001	1.07003	0.159996	7.32995	0.679987	8.12024	1.34997	0.360007	8.70977	2.40995	1.51998	0.409997	4.38012	2.58998	1.64995
ENSG00000262358	0	0	0	0	0	0	0	0.209998	0	0	0	0	0	0	0	0	0	0	0	0	0	0	0	0	0	0	0	0	0	0	0	0	0	0	0.250007	0	0	0	0	0	0	0	0	0	0	0	0.0800019	0	0
ENSG00000250594	0	0	0	0	0	0	0	0	0	0	0	0	0	0	0	2.23993	0	0	0	0	0	0	0	0	0	0	0	0	0	0	0	0	0	0	0	0	0	0	0	0	0	0	0	0	0	0	0	0	0
ENSG00000271148	0	0	0	0	0	0	0	0	0	0	0	0	0	0	0	0	0	0	0	0	0	0.0400009	0	0	0	0	0	0	0	0	0	0	0	0	0	0	0	0	0	0	0	0	0	0	0	0	0	0	0
ENSG00000263570	0	0	0	0	0	0	0	0	0	0	0	0	0	0	0	0	0	0	0	0	0	0	0	0	0	0	0	0	0	0	0	0	0	0	0	0	0	0	0	0	0	0	0	0	0	0	0	0	0
ENSG00000143183	50.7196	257.423	116.877	126.798	27.8296	111.933	89.7278	264.715	47.3197	83.4178	164.426	52.2396	76.8398	222.428	152.788	188.366	142.477	75.0708	31.3709	80.3197	141.111	62.4088	327.419	200.352	10.0203	200.616	122.742	303.32	151.051	128.934	98.1683	117.734	116.306	107.761	173.825	113.071	103.428	89.1575	187.987	191.035	161.086	169.635	112.954	61.2092	66.7122	75.6192	55.291	46.1311	86.3775
ENSG00000229941	0	0	0.0450009	0	0	0	0	0	0.060002	0	0	0	0	0.0800019	0	0.299993	0	0.0999981	0	0	0	0.0999981	0	0	1.57002	0	0.189994	0	0.060002	0	0	0	0.33999	0.120002	0.729978	0.290002	0.709989	0	0	0.0700018	0	0	0.270007	0.0700018	0	0.0400009	0	0	0
ENSG00000248315	0	0	0	0	0	0	0	0	0	0	0	0	0	0	0	0	0	0	0	0	0	0	0	0	0	0	0	0	0	0	0	0	0	0	0	0	0	0	0	0	0	0	0	0	0	0	0	0	0
ENSG00000108774	44.8013	87.6622	87.8101	154.342	12.26	81.0411	46.61	112.461	33.8001	71.4905	69.5983	37.2911	90.2205	93.811	104.538	83.9572	85.0408	59.8416	27.6393	42.5405	62.7297	23.1403	350.166	103.888	12.9501	133.907	62.4694	157.553	116.629	55.1303	26.8797	87.2198	43.5399	66.7399	73.4902	60.7316	68.45	92.0206	111.801	107.664	137.329	137.291	94.2411	40.2988	47.5795	75.6612	51.4704	42.5612	66.4998
ENSG00000125522	0	0	0	0	0	0	0	0	0	0	0	0	0	0	0	0	0	0	0	0	0	0	0	0	0	0	0	0	0	0	0	0	0	0	0	0	0	0	0	0	0	0	0	0	0	0	0	0	0
ENSG00000183696	8.45983	17.9103	6.75492	4.17002	2.87009	19.3696	16.8504	27.2909	6.32021	13.7199	12.2201	4.38012	24.5294	27.9301	23.8305	28.4203	9.23969	8.27022	13.8902	5.46013	7.19004	13.4701	42.9494	13.2598	139.913	12.8303	10.8001	12.2702	14.6904	13.8201	5.90999	18.6102	10.5697	8.76975	4.15991	5.12986	12.0201	28.3495	19.7096	10.7903	8.64001	12.7399	18.9697	7.32995	25.4191	19.1401	12.8901	3.91994	12.7497
ENSG00000273826	0	0	0	0	0	0	0	0	0	0	0	0	0	0	0	0	0	0	0	0	0	0	0	0	0	0	0	0	0	0	0	0	0	0	0	0	0	0	0	0	0	0	0	0	0	0	0	0	0
ENSG00000228318	0	0	0	0	0	0.0299998	0.0499986	0.0199995	0	0	0	0.0199995	0.0700018	0	0.0199995	0	0.0199995	0.0400009	0.0199995	0	0	0	0.0499986	0	0	0.0400009	0.0299998	0.0499986	0.0199995	0	0.0199995	0	0	0	0	0.0199995	0	0.0499986	0.0499986	0.0299998	0.0199995	0	0	0	0	0	0	0	0.0400009
ENSG00000275261	0	0	0	0	0	0	0	0	0	0	0	0	0	0	0	0	0	0	0	0	0	0	0	0	0	0	0	0	0	0	0	0	0	0	0	0	0	0	0	0	0	0	0	0	0	0	0	0	0
ENSG00000212025	0	0	0	0	0	0	0	0	0	0	0	0	0	0	0	0	0	0	0	0	0	0	0	0	0	0	0	0	0	0	0	0	0	0	0	0	0	0	0	0	0	0	0	0	0	0	0	0	0
ENSG00000279859	0	0	0.0249996	0	0	0	0	0.0299998	0	0.0199995	0	0	0	0.0299998	0.0899994	0	0	0	0	0	0	0	0	0	0.0899994	0	0.0700018	0	0	0	0	0.0199995	0	0.0199995	0	0	0	0	0	0.0299998	0	0	0.0899994	0	0	0.0199995	0.0899994	0	0
ENSG00000269680	0.0400009	0.219997	0.0449997	0.109998	0	1.96001	0.33999	1.84999	0.0800019	0	0.0999981	0.0899994	0.420002	0.189994	0.0700018	0.0700018	0.0899994	0.0700018	0.060002	0	0.270007	0.0700018	1.29998	0.180005	0	0.0800019	0.0499986	0.739977	0.129996	1.04002	0.0400009	0.0899994	0	0.060002	0	0	0.0800019	0.560011	1.99997	0.570015	0.0400009	0	0.780003	0.0299998	0.189994	0.129996	0.0700018	0	0.219997
ENSG00000235944	0.520016	2.21	0.784995	0.769999	0.170004	0.589988	2.89006	4.52991	0.329999	2.71993	1.44995	0.530006	1.14	0.869973	1.44995	1.09004	1.31997	1.04002	0.159996	0.33999	2.47001	0.510002	5.16018	1.22997	0.879992	0.969971	3.06998	3.35002	1.75003	2.23993	1.19997	0.520016	1.40998	0.969971	1.36003	0.640002	1.44995	0.829988	2.39994	1.84001	1.47	3.25004	2.06996	0.310003	1.07003	0.720014	0.789973	0.700007	0.459988
ENSG00000092067	0.0299998	0.0199995	0.0149999	0	0	0.0199995	0.0299998	0.060002	0	0	0.0199995	0.00999965	0.0499986	0.0199995	0.0899994	0	0.0499986	0.0299998	0	0.0199995	0.0299998	0.0299998	0.0199995	0	0.0400009	0	0.0199995	0.0299998	0	0	0.00999965	0.0499986	0	0.00999965	0	0	0	0.0199995	0.0199995	0.0199995	0.0299998	0.0299998	0.0299998	0.00999965	0.0400009	0.0700018	0.00999965	0	0.00999965
ENSG00000269113	1.02997	1.46004	0.0350009	0.0800019	0.430012	2.56995	1.38998	8.87986	1.05003	3.7301	0.109998	0.959994	2.41999	0.409997	1.61005	0.109998	1.97996	1.49998	1.22003	3.72002	0.149998	0.0499986	1.02001	0.849982	0.239999	1.02997	2.40995	3.20995	0.140003	2.48996	0.129996	3.18004	2.68992	3.73994	0.0299998	0.0400009	0.389989	1.79004	5.0701	0.999971	0.170004	1.15001	2.04996	1.57002	0.589988	1.53003	0.510002	1.40004	1.29001
ENSG00000231302	0	0	0	0	0	0	0	0	0	0	0	0	0	0	0	0	0	0	0	0	0	0	0	0	0	0	0	0	0	0	0	0	0	0	0	0	0.149998	0	0	0	0	0	0	0	0	0	0	0	0
ENSG00000268442	0.0199995	0.0499986	0.83	0.129996	0.0400009	0.0999981	0.299993	0.200005	0.0499986	0.0899994	0.109998	0.0999981	0.0299998	0.0499986	0.0199995	0.0800019	0.479997	0.0800019	0.0199995	0.170004	0.0400009	0.180005	0.0299998	0.0400009	0.209998	0.0899994	0.0299998	0.620015	0.0199995	0.0899994	0.510002	0.290002	0.0499986	0.0199995	0.159996	0.0199995	0.0700018	0.0299998	0.679987	0.180005	0.109998	0.200005	0.38001	0.060002	0.310003	0.33999	0.129996	0.060002	0
ENSG00000244031	0	0	0	0	0	0	0	0	0	0	0	0	0	0	0	0	0	0	0	0	0	0	0	0	0	0	0	0	0	0	0	0	0	0	0	0	0	0	0	0	0	0	0	0	0	0	0	0	0
ENSG00000268957	0	0	0	0	0	0	0	0	0	0	0	0	0	0	0	0	0	0	0	0	0	0	0	0	0	0	0	0	0	0.360007	0	0	0	0	0	0	0	0	0	0	0	0	0	0	0	0	0	0	0
ENSG00000231392	0	0	0	0	0	0	0	0	0	0	0	0	0	0	0	0	0	0	0	0	0	0	0	0	0	0	0	0	0	0	0	0	0	0	0	0	0	0	0	0	0	0	0	0	0	0	0	0	0
ENSG00000227879	0	0.0700018	0	0	0	0	0	0	0	0	0	0	0	0	0	0	0	0	0	0	0	0	0.0700018	0	0	0	0	0	0	0	0	0	0	0	0	0	0	0	0	0	0	0	0	0	0	0.0700018	0	0	0
ENSG00000272512	0.0400009	0.420002	0.165001	0.0299998	0.149998	2.62998	0.800014	8.34972	0.0700018	0.279992	0.259996	0.0400009	0.200005	0.45	0.0400009	0.129996	0.200005	0.33999	0.34999	0.230006	0.0899994	0.0899994	0.409997	0.0999981	0.189994	0.33999	0.120002	0.789973	0.520016	2.10996	0.200005	0.490002	0.0400009	0.129996	0.0999981	0.0299998	0.430012	0.38001	11.54	0.869973	0.33999	0.0700018	2.04996	0.0400009	0.180005	1.46004	0.589988	0.200005	0.47
ENSG00000129451	0.370002	0.0199995	0.00999976	0	0.679987	14.8996	0.0299998	0.0299998	0.459988	0.189994	0	0.849982	0.0899994	0.0199995	0.109998	0.0299998	0.0700018	0.31999	1.24	0	0	0	0.0199995	0	0	0	0.829988	0.109998	0	0.120002	0	0.170004	0	0	0.00999965	0.00999965	0.0199995	1.31997	0	0	0.00999965	0.060002	6.74017	0.709989	0	0	0.0299998	0.31999	0.629995
ENSG00000254312	0	0	0	0	0	0	0	0	0	0	0	0	0	0	0	0	0	0	0	0	0	0	0	0	0	0	0	0	0	0	0	0	0	0	0	0	0	0	0	0	0	0	0	0	0	0	0	0	0
ENSG00000117139	2.55007	5.57991	0.490009	0.430012	0.599985	12.1803	6.04005	16.4397	1.51998	1.64995	15.1202	1.57996	5.74995	6.87991	18.1704	9.9201	4.26002	2.45992	0.890002	0.360007	4.93007	1.64003	23.0507	3.78008	0.0899994	6.50017	5.23005	44.0194	3.31996	7.2501	3.4001	3.09006	6.46019	3.81008	7.77	4.44005	6.52003	7.50009	9.6301	8.05018	3.96999	1.46004	7.32995	1.99001	6.16015	4.09013	3.05004	1.36003	2.47996
ENSG00000001460	0.570015	1.88	0.274994	0.679987	0.420002	3.56993	2.23993	4.4601	0.479997	2.45992	0.890002	0.589988	2.76999	1.44003	1.57002	1.96001	2.81003	1.44003	0.47	0.949989	2.11993	0.510002	10.2899	0.829988	0.420002	5.44992	0.949989	3.05004	1.14	1.36003	0.45	2.17006	13.2204	1.09999	1.19002	0.34999	1.86003	1.48003	2.60006	2.19002	1.55	1.75003	3.47012	0.969971	1.19002	1.46004	1.11003	0.900001	1.81002
ENSG00000227583	0	0	0	0	0	0	0	0.0800019	0	0	0	0	0	0	0	0	0	0	0	0	0	0	0	0	0	0	0	0	0	0	0	0	0	0	0	0	0	0	0	0	0	0	0	0	0	0	0.0700018	0	0
ENSG00000241057	0	0.0400009	0.0499991	0.0499986	0	0.200005	0.0800019	0.0899994	0	0.0199995	0.060002	0.0199995	0.159996	0	0.0299998	0.170004	0.0999981	0	0	0.0299998	0	0.0199995	0.0899994	0.209998	0	0	0.0700018	0.149998	0.0499986	0	0.0199995	0.0400009	0.0800019	0.0400009	0.109998	0.0299998	0.219997	0.0299998	0.310003	0.060002	0.219997	0	0.0499986	0	0.0499986	0.0499986	0.0199995	0.0400009	0.0199995
ENSG00000268434	0	0	0.0800006	0.0800019	0	0	0	0	0	0	0	0	0	0	0	0	0	0	0.060002	0	0	0	0.109998	0	0	0.34999	0	0.209998	0	0	0.0800019	0.060002	0.149998	0	0	0.0899994	0	0.120002	0.560011	0	0	0.060002	0.170004	0	0	0.129996	0	0	0
ENSG00000265806	0	0	0	0	0	0	0	0	0	0	0	0	0	0	0	0	0	0	0	0	0	0	0	0	0	0	0	0	0	0	0	0	0	0	0	0	0	0	0	0	0	0	0	0	0	0	0	0	0
ENSG00000221190	0	0	0	0	0	0	0	0	0	0	0	0	0	0	0	0	0	0	0	0	0	0	0	0	0	0	0	0	0	0	0	0	0	0	0	0	0	0	0	0	0	0	0	0	0	0	0	0	0
ENSG00000080031	5.77992	20.1098	18.7598	9.8202	1.79004	24.1599	6.14991	13.8998	8.23018	0.900001	21.2403	4.58012	17.3494	34.0305	26.7292	0.999971	2.58998	7.66992	4.01011	1.84999	19.0197	0.109998	6.31014	2.64003	5.31006	18.2297	1.86003	8.8002	13.5197	2.31993	9.3201	3.87992	3.47012	2.10003	6.77015	9.51002	3.11998	7.39016	5.91983	12.9797	9.92973	9.90979	21.93	11.2097	7.75977	1.88994	3.72002	4.48989	16.1203
ENSG00000274793	0	0	0	0	0	0	0	0	0	0	0	0	0	0	0	0	0	0	0	0	0	0	0	0	0	0	0	0	0	0	0	0	0	0	0	0	0	0	0	0	0	0	0	0	0	0	0	0	0
ENSG00000218476	0	0	0	0	0	0.0400009	0	0	0	0.0199995	0	0	0	0	0	0	0	0	0	0	0	0	0	0	0	0	0	0	0	0	0	0	0	0	0.0299998	0	0.0299998	0	0	0	0.0299998	0	0	0	0	0	0	0	0
ENSG00000168300	8.00011	17.5296	5.72493	22.1393	3.58009	31.6505	15.5496	15.7002	4.90008	9.21027	25.9605	7.20001	12.8999	9.34987	16.45	6.16998	9.8202	12.3102	4.86994	12.5297	7.78995	9.32979	26.5207	5.58998	1.16003	11.0003	14.7302	14.1203	6.06986	7.00019	17.7706	13.87	5.90017	16.8201	20.0903	5.79999	12.3401	12.8197	17.4495	31.0399	21.5398	6.6899	20.1699	8.53997	8.56012	2.84	15.2803	7.12998	7.0401
ENSG00000234206	0	0	0	0.120002	0	0	0	0	0	0.0899994	0	0	0	0	0	0	0	0	0	0	0	0	0	0	0	0	0	0	0	0	0	0.0999981	0	0	0	0	0	0	0	0.170004	0	0	0.38001	0	0.33999	0	0	0	0
ENSG00000279419	0.200005	0.999971	0.0999969	0.259996	0	0.0499986	1.8	0.00999965	0.0999981	0.54	0	0.170004	0.45	0.54	0.800014	0.0199995	0.849982	0.420002	0.109998	0.440015	0.219997	0.00999965	0.0299998	0.829988	0	0.34999	0.440015	0.589988	0	0.0199995	0	0.93003	0.800014	0.310003	0.0299998	1.04002	1.75003	0.0999981	0.209998	0.279992	0.250007	0.0800019	0.259996	1.09004	0.65999	0.0299998	0.270007	0.219997	0.570015
ENSG00000196772	0	0	0	0	0	0	0	0	0	0	0	0	0	0	0	0	0	0	0	0	0	0	0	0	0	0	0	0	0	0	0	0	0	0	0	0	0	0	0	0	0	0	0	0	0	0	0	0	0
ENSG00000255531	0	0	0	0	0	0	0	0	0	0	0	0	0	0	0	0	0	0	0	0	0	0	0	0	0	0	0	0	0	0	0	0	0	0	0	0	0	0	0	0	0	0	0	0	0	0	0	0	0
ENSG00000250420	0	0	0.00499982	0.00999965	0	0.0999981	0	0.0199995	0	0	0	0	0	0	0.0700018	0.250007	0	0	0	0	0	0	0.0299998	0	0	0	0	0	0	0.0199995	0	0	0	0.0199995	0	0	1.15001	0.0299998	0.0299998	0	0	0.0199995	0	0.0199995	0	0.00999965	0	0	0
ENSG00000145451	0	0	0	0	0	0.0700018	0	0	0	0.0400009	0.00999965	0	0.00999965	0	0.060002	0.219997	0	0	0	0	0.00999965	0	0.060002	0	0	0	0	0.00999965	0	0	0.00999965	0.00999965	0	0.0299998	0	0	0	0.120002	0	0.00999965	0	0	0	0	0	0.00999965	0	0.0199995	0
ENSG00000268947	0.0499986	0.109998	0.395003	0.200005	0	0.279992	0.0999981	0.209998	0.0499986	0.159996	0.149998	0.109998	0.0299998	0.0299998	0.0400009	0.65999	0.219997	0.0199995	0	0.0199995	0.129996	0.109998	0.34999	0.0199995	0	0.0899994	0.33999	0.109998	0.0999981	0.200005	0.329999	0.170004	0.109998	0.259996	0.47	0.0400009	0.760017	0.360007	0.409997	0.060002	0.329999	0.0400009	0.430012	0	0.0499986	0.239999	0.360007	0.0299998	0.0400009
ENSG00000231982	0	0	0.204999	0.370002	0	0.189994	0	0	0.149998	0	0	0	0	0	0.120002	0	0	0	0.209998	0	0	0	0	0	0.400007	0	0	0	0.140003	0	0	0	1.22997	0.0999981	0.120002	0	0.270007	0.440015	0	0	0.299993	0	0.189994	0	0	0.0999981	0.120002	0	0.259996
ENSG00000126391	3.01995	8.0899	7.86487	8.70011	1.12001	21.4103	14.7998	19.9501	2.81999	7.09005	7.02011	2.28005	11.3599	12.3401	10.6898	7.73989	9.30977	5.61016	3.35002	5.25986	6.30008	2.55999	22.8502	6.75983	4.23	23.29	5.69994	24.0996	9.70987	12.0602	5.25003	10.26	6.09009	4.86994	3.52004	4.0599	10.58	7.44002	21.2594	9.8202	7.14978	5.31006	12.8303	3.52004	4.96988	12.68	10.1799	2.85996	5.08983
ENSG00000258509	0	0	0	0	0	0	0	0	0	0	0	0	0	0	0	0	0	0	0	0	0	0	0	0	0	0	0	0	0	0	0	0	0	0	0	0	0	0	0	0	0	0	0	0	0	0	0	0	0
ENSG00000130589	4.9899	12.0101	7.79493	11.15	1.37999	9.8502	17.8595	4.12002	3.58009	3.09993	11.6397	3.26993	10.7597	11.56	8.44987	19.0105	6.79978	22.7996	3.94995	8.44987	11.0201	1.69003	11.6501	2.14999	0.920017	16.7503	7.59005	19.3107	20.1196	2.51007	5.54982	7.6402	4.07994	3.28994	8.44987	5.97011	12.3401	7.6402	17.0703	6.72011	13.2801	7.3702	8.49981	4.96988	2.04996	3.14998	3.11005	4.82993	26.2901
ENSG00000236764	0	0	0	0	0	0	0	0	0	0	0	0	0	0	0	0	0	0	0	0	0	0	0	0	0	0	0	0	0	0	0	0	0	0	0	0	0	0	0	0	0	0	0	0	0	0	0	0.370002	0
ENSG00000106125	0.640002	1.55	0.695007	1.08003	0.440015	5.57991	1.36003	15.5896	0.389989	0.840013	1.47	0.780003	4.30008	3.08	2.16	1.61005	1.81002	1.58996	0.789973	0.500006	1.32999	0.33999	7.78024	1.31003	2.99991	4.17002	1.37999	5.21014	1.58996	11.1802	1.94998	3.38012	0.370002	1.01001	1.22003	0.570015	0.570015	1.99997	10.09	1.92006	2.06996	2.99991	2.67004	0.570015	2.71993	2.09001	2.56995	1.40004	2.11993
ENSG00000076984	5.63003	11.5296	16.4147	13.6904	5.50002	15.8203	18.8596	18.6904	6.79978	8.12024	11.6501	5.13983	10.1701	8.21992	11.0102	12.0201	12.0201	6.82008	4.76012	9.67023	9.58016	8.6598	16.7596	10.8699	6.47005	14.3602	11.8398	39.9594	10.5998	11.6002	9.51002	6.47005	9.46005	7.86974	15.3802	7.30003	14.3502	14.5495	15.7296	10.5098	13.9201	9.28013	17.4399	7.51987	7.8398	14.09	7.98017	5.93998	8.13997
ENSG00000226646	0	0	0	0	0	0	0	0	0	0	0	0	0	0.0400009	0	0	0	0	0	0	0	0	0	0	0	0	0	0	0	0	0	0.0299998	0	0	0	0.0299998	0	0	0.0400009	0	0	0	0	0	0	0	0	0	0
ENSG00000234595	0	0	0	0	0	0	0	0	0	0	0	0	0	0	0	0	0	0	0	0	0	0	0	0	0	0	0	0	0	0	0	0	0	0	0	0	0	0	0	0	0	0	0	0	0	0	0	0	0
ENSG00000271824	0.0299998	0.940022	0.0149999	0.0199995	0	2.70001	83.4293	0.060002	0.239999	0.33999	4.42008	0	0.31999	2.49999	1.02001	0.310003	0	0.0199995	0.0199995	0	0.0199995	0.0400009	0.170004	0.290002	0	1.63005	0	46.6715	0	69.7818	5.42993	10.5998	0.0299998	0.00999965	0.0299998	0.0800019	1.02997	10.2103	1.94	0.120002	0.0199995	0	0.189994	0.060002	3.12995	30.7103	5.41002	0.0800019	0.159996
ENSG00000133624	0.490002	1.55	3.10495	2.85996	0.0800019	3.31996	2.21	5.15017	0.329999	0.800014	1.16997	0.949989	2.93999	1.24	1.16997	2.52001	2.38005	1.01001	0.430012	0.599985	1.09004	0.739977	4.8899	1.8	1.25002	1.77004	3.50008	2.60006	0.979983	2.03001	1.57002	1.66006	1.40998	1.40998	2.36	1.90996	1.66006	3.19995	6.99001	1.8	3.63991	0.959994	4.69001	0.579996	1.57002	0.849982	2.18002	0.420002	1.05003
ENSG00000253801	0	0	0	0	0	0	0	0	0	0	0	0	0	0	0	0	0	0	0	0	0	0	0	0	0	0	0	0	0	0	0	0	0	0	0	0	0	0	0	0	0	0	0	0	0	0	0	0	0
ENSG00000260590	0	0	0	0	0	0.0899994	0	0	0	0	0	0	0	0	0.0700018	0	0	0	0	0	0	0	0	0	0	0	0	0	0	0	0	0	0	0	0	0	0	0	0	0	0	0	0	0	0	0	0	0	0
ENSG00000233508	0	0	0	0	0	0	0	0	0	0	0	0	0.00999965	0	0.00999965	0	0	0	0.00999965	0	0	0	0	0	0	0	0	0	0	0.0700018	0	0	0	0	0	0	0	0	0.279992	0.00999965	0	0	0.00999965	0.0199995	0	0.00999965	0	0	0
ENSG00000155974	0.0499986	0.0299998	0.0350009	0.0499986	0	0.360007	0	1.25002	0.120002	0.0299998	0.149998	0.129996	0.109998	0.180005	0.34999	0	0.0700018	0.0899994	0.00999965	0	0.00999965	0	0.0400009	0.0299998	0	0	0.0700018	0.299993	0	0.0199995	0.0400009	0.0299998	0.00999965	0.0999981	0.159996	0.0299998	0	0.109998	1.40998	0.0400009	0.0299998	0	0.310003	0.0199995	0.0800019	0.0199995	0.060002	0.0700018	0.0899994
ENSG00000243664	0	0	0	0	0	0	0	0	0	0	0	0	0	0	0	0	0	0	0	0	0	0	0	0	0	0	0	0	0	0	0	0	0	0	0	0	0	0	0	0	0	0	0	0	0	0	0	0	0
ENSG00000235976	0	0	0	0	0	0	0	0	0	0	0	0	0	0	0	0	0	0	0	0	0	0	0	0	0	0	0	0	0	0	0	0	0	0	0	0	0	0	0	0	0	0	0	0	0	0	0	0	0
ENSG00000267717	0	0	0.0149999	0	0	0.0499986	0.0400009	0	0	0.0299998	0	0	0	0	0.0299998	0	0	0	0	0	0	0	0	0	0	0	0	0	0	0	0	0	0	0	0	0	0	0.0899994	0.0800019	0	0	0	0	0	0	0.060002	0	0	0
ENSG00000232002	0	0	0	0	0	0	0	0	0	0	0	0	0	0	0	0.0499986	0	0	0	0	0	0	0	0	0	0	0	0	0	0	0	0	0	0	0	0	0	0	0	0	0	0.0400009	0.0700018	0	0	0	0	0	0.0499986
ENSG00000221539	0	0	0	0	0	0	0	0	0	0	0	0	0	0	0	0	0	0	0	0	0	0	0	0	0	0	0	0	0	0	0	0	0	0	0	0	0	0	0	0	0	0	0	0	0	0	0	0	0
ENSG00000279064	0.389989	0.159996	0.070002	0	0.140003	0.520016	0	0.170004	0.609981	1.31997	0.360007	0.570015	0.0899994	0.0800019	1.34997	0.560011	0.459988	1.09004	0.219997	0.230006	0.490002	0.459988	2.17006	1.09999	0	0	1.02997	0.370002	0.389989	0.140003	0.329999	0.279992	0.679987	0.54	0.129996	0.649987	1.40004	0.920017	0.180005	0.479997	0.370002	1.08003	0.47	0.520016	0.0700018	0.230006	0.259996	0.810015	0.129996
ENSG00000254920	0	0	0	0	0	0	0	0	0	0	0	0	0	0	0	0	0	0	0	0	0	0	0	0	0.129996	0	0	0	0	0	0	0	0	0	0	0	0	0	0	0	0	0	0	0	0	0	0	0	0
ENSG00000231378	0	0	0	0	0	0	0	0	0	0	0	0	0	0	0	0.0499986	0	0	0	0	0	0	0	0	0	0	0	0	0	0	0	0	0	0	0	0	0.060002	0	0	0	0	0	0	0	0	0	0	0	0
ENSG00000257323	0	0	0	0	0	0	0	0	0	0	0	0	0	0	0	0	0	0	0	0	0	0	0	0	0	0	0	0	0	0	0	0	0	0	0	0	0	0	0	0	0	0	0	0	0	0	0	0	0
ENSG00000257364	0	0	1.69501	0.400007	0	0.829988	0	0	0	0.45	0	0	0	0	0.200005	2.42992	0	0	0	1.33999	0	0.0700018	4.38012	0	0	0	0	0	0	0	0	0	0	0	0	0	0.620015	1.49002	0.0899994	0	0.780003	0.170004	0	0	0	0	0	0	0
ENSG00000117394	1.24	2.37001	2.01498	3.89988	0.45	52.8405	0.209998	19.9197	0.769999	5.73999	1.67998	2.39994	5.23005	2.81003	45.9906	1.92994	1.58996	3.29999	1.14	0.54	1.64995	1.37999	14.8604	5.41002	1.44003	3.75996	1.22997	8.78009	5.23005	3.86007	0.629995	1.40998	5.27996	6.29005	0.560011	0.579996	0.530006	3.41001	16.3205	1.17999	1.90996	0.159996	8.68987	0.720014	1.09004	3.82994	4.79988	1.48003	2.49999
ENSG00000260286	0.0999981	0.109998	0	0	0	0	0	0.0299998	0	0.0499986	0.549991	0.0499986	0	0.560011	0	0	0	0.279992	0	0.0700018	0.209998	0.0299998	0	0.140003	0	1.47	0	0	0	0	0	0	0	0	0.209998	0	0	0	0	0.170004	0.060002	0	0	0	0	0	0.060002	0	0.259996
ENSG00000226235	0	0	0.00499982	0	0	0.0700018	0	0.0400009	0	0	0	0	0	0	0	0	0	0	0	0	0	0	0.00999965	0	0	0	0	0	0	0	0	0	0	0.00999965	0	0	0.00999965	0.00999965	0.0499986	0	0	0	0.0199995	0.0199995	0	0	0.00999965	0.00999965	0
ENSG00000282520	0	0	0	0	0	0	0	0	0	0	0	0	0	0	0	0	0	0	0	0	0	0	0	0	0	0	0	0	0	0	0	0	0	0	0	0	0	0	0	0	0	0	0	0	0	0	0	0	0
ENSG00000261654	0.0299998	0.060002	0.0199997	0.0199995	0.0199995	0.0899994	0.0800019	0.0899994	0.0299998	0.0800019	0.0299998	0.00999965	0.0199995	0.00999965	0.060002	0.120002	0.0700018	0.060002	0.00999965	0.0299998	0.00999965	0.0199995	0.189994	0.0299998	0.00999965	0.00999965	0.0499986	0.0400009	0.0400009	0.0299998	0.0400009	0.0299998	0.0700018	0.00999965	0.0299998	0.0400009	0.129996	0.0400009	0.0999981	0.060002	0.0199995	0.0199995	0.0899994	0.0299998	0.00999965	0.00999965	0.0400009	0.0299998	0.0199995
ENSG00000125084	0	0.109998	0	0	0	0	0	0	0	0	0.0199995	0	0.0700018	0.0499986	0	0.0199995	0	0.0199995	0	0	0	0	0.0199995	0	0	0	0	0	0	0	0.0400009	0.0299998	0	0.0199995	0	0.0199995	0.0400009	0	0	0.0499986	0	0	0	0	0	0	0.109998	0	0
ENSG00000264799	0	0	0	0	0	0	0	0	0	0	0	0	0	0	0	0	0	0	0	0	0	0	0	0	0	0	0	0	0	0	0	0	0	0	0	0	0	0	0	0	0	0	0	0	0	0	0	0	0
ENSG00000251615	0.189994	1.46004	1.71997	2.61	0.38001	0.65999	2.09001	9.20006	0.34999	0.520016	0.479997	0.299993	0.969971	0.65999	0.230006	1.29001	0.400007	0.709989	0.279992	0.120002	0.54	0.510002	0.599985	0.33999	0.279992	0.679987	1.31997	3.44997	0.549991	0.900001	1.04002	1.48003	1.49002	0.629995	1.34997	0.849982	2.20006	0.999971	4.13003	0.629995	1.69003	0.389989	1.04002	0.420002	1.88	1.19002	0.800014	0.869973	0.599985
ENSG00000125743	82.8014	116.662	296.428	227.779	105.302	251.531	300.62	413.429	83.9922	160.886	146.28	72.0477	152.513	368.392	184.617	295.844	156.801	94.588	77.3421	170.519	174.102	672.923	341.418	83.0485	1509.96	197.854	91.7276	305.472	202.994	586.017	117.189	245.997	264.366	141.425	146.534	107.031	135.429	121.33	257.012	62.2791	213.515	123.879	156.551	91.9122	327.102	546.735	147.584	67.0181	122.802
ENSG00000254227	0	0	0	0	0	0	0	0	0	0	0	0	0	0	0	0	0	0	0	0	0	0	0	0	0	0	0	0	0	0	0	0	0	0	0	0	0	0	0	0	0	0	0	0	0	0	0	0	0
ENSG00000259443	0	0	0	0	0	0	0	0	0	0	0	0	0	0	0	0	0	0	0	0	0	0	0	0.00999965	0	0	0	0	0.00999965	0	0	0	0	0	0	0	0	0	0	0	0	0	0	0	0	0	0	0	0
ENSG00000241537	0	0.0299998	0	0	0	0	0	0	0	0	0.0299998	0	0	0.0299998	0	0	0	0	0	0	0	0	0	0	0	0	0	0	0	0	0	0	0	0	0	0	0	0.0299998	0	0	0	0	0	0	0	0	0	0	0
ENSG00000249226	0	0	0	0	0	0	0	0	0	0	0	0	0	0	0	0.0199995	0	0	0	0	0	0.0199995	0	0	0	0	0	0	0	0	0	0	0	0	0	0	0	0.060002	0	0	0	0	0.0299998	0	0	0	0	0	0
ENSG00000030304	0.00999965	0	0	0	0	1.64003	0	0	0.00999965	0	0.0299998	0.0299998	0.0899994	0	0.0800019	0.789973	0.0899994	0.0800019	0.060002	0	0.0199995	0.33999	0.0999981	0	0	0	0	0.279992	0	0	0.00999965	0.0800019	0	0.00999965	0	0	0.0499986	0.0400009	0	0.0499986	0.0199995	0	0.0800019	0.0400009	0.00999965	0	0	0.0700018	0.0499986
ENSG00000088179	2.14999	6.97017	4.98501	4.64987	0.259996	5.23985	2.57995	6.60007	1.97996	3.4001	3.75006	2.56995	5.3801	2.10996	6.19012	3.42993	3.67007	4.38985	1.33999	3.31996	2.10996	2.17006	16.1595	3.27992	0.629995	5.25986	4.33992	8.32025	3.26993	4.27008	1.04002	4.0599	8.51987	3.28994	2.35004	4.14006	3.56004	2.41999	4.86994	4.14006	2.45992	3.18004	5.88995	2.21999	3.13995	0.99003	2.47001	3.47012	4.02989
ENSG00000172288	0	0	0	0	0	0	0	0	0	0	0	0	0	0	0	0	0	0	0	0	0	0	0	0	0	0	0	0	0	0	0	0	0	0	0	0	0	0	0	0	0	0	0	0	0	0	0	0	0
ENSG00000270369	0	0	0	0	0	0	0	0.209998	0	0	0	0	0	0	0	0	0	0	0	0	0	0	0	0	0	0	0	0	0	0	0	0	0	0	0	0	0	0	0	0	0	0	0	0.109998	0	0	0	0	0
ENSG00000258678	0	0	0	0	0	0	0	0	0	0	0	0	0	0	0	0	0	0	0	0	0	0	0	0	0	0	0	0	0	0	0	0	0	0	0	0	0	0	0	0	0	0	0	0	0	0	0.0700018	0	0
ENSG00000267182	0	0	0	0	0	0	0	0	0	0	0	0	0	0	0	0	0	0	0	0	0	0	0	0	0	0	0	0	0	0	0	0	0	0	0	0	0	0	0	0	0	0	0	0	0	0	0	0	0
ENSG00000238211	0	0	0	0	0	0	0	0	0	0	0	0	0	0	0	0	0	0	0	0	0	0	0	0	0	0	0	0	0	0	0	0	0	0	0	0	0	0	0	0	0	0	0	0	0	0	0	0	0
ENSG00000248122	0	0	0	0	0	0	0	0	0	0	0	0	0	0	0	0	0	0	0	0	0	0	0	0	0	0	0	0	0	0	0	0	0	0	0	0	0.0499986	0	0	0	0	0	0	0	0	0	0	0	0
ENSG00000212497	0	0	0	0	0	0	0	0	0	0	0	0	0	0	0	0	0	0	0	0	0	0	0	0	0	0	0	0	0	0	0	0	0	0	0	0	0	0	0	0	0	0	0	0	0	0	0	0	0
ENSG00000280799	0	0	0	0	0	0	0	0	0	0	0	0	0	0	0	0	0	0	0	0	0	0	0	0	0	0	0	0	0	0	0	0	0	0	0	0	0	0	0	0	0	0	0	0	0	0	0	0	0
ENSG00000261840	0.47	0.120002	1.78998	0.599985	0.140003	0.360007	2.42992	0.739977	0.400007	1.02001	0.38001	0.250007	0.189994	0.250007	0.430012	0.609981	0.739977	0.560011	0.230006	0.329999	0.33999	0.290002	0.979983	1.24	13.0203	0.34999	0.849982	0.400007	0.920017	1.97996	0.69002	0.219997	0.949989	0.54	1.62002	0.310003	0.720014	0.500006	0.54	0.490002	1.33999	1.13	1.02001	0.109998	0.849982	1.58996	0.530006	0.129996	0.479997
ENSG00000234769	0.0899994	0.549991	0.540001	0.520016	0.0800019	0.47	0.609981	1.13	0.170004	0.45	0.310003	0.34999	0.270007	0.520016	0.209998	0.709989	0.520016	0.270007	0.109998	0.34999	0.409997	0.109998	1.13	0.250007	0.109998	0	0.479997	0.530006	0.500006	0.520016	0.180005	1.01001	0.370002	0.250007	1.01001	0.279992	0.140003	0.789973	1.07003	0.679987	0.820026	0.209998	0.479997	0.180005	0.290002	0.250007	0.129996	0.159996	0.329999
ENSG00000252705	0	0	0	0	0	0	0	0	0	0	0	0	0	0	0	0	0	0	0	0	0	0	0	0	0	0	0	0	0	0	0	0	0	0	0	0	0	0	0	0	0	0	0	0	0	0	0	0	0
ENSG00000162441	6.31014	11.63	5.385	6.06019	4.28996	15.8401	7.32995	9.75034	6.81016	13.2902	8.93978	6.88994	9.59012	14.9596	20.0597	29.8892	10.3099	11.8202	4.0599	13.7104	12.3298	14.8996	32.599	11.1802	8.80996	25.7794	16.8598	15.9304	10.9197	10.34	4.99994	19.64	22.38	9.21027	14.3801	5.63003	16.0301	15.4304	6.50017	13.1701	9.85977	9.8202	11.52	8.0201	7.34012	14.2996	8.61011	6.89997	11.52
ENSG00000261399	0	0	0	0	0	0	0	0	0	0	0	0	0	0	0	0	0	0	0	0	0.120002	0	0	0	0	0	0	0	0	0	0	0	0	0	0	0	0	0	0	0	0.0700018	0	0	0	0.129996	0	0	0	0
ENSG00000258467	0	0	0	0	0	0	0	0	0	0	0	0	0	0	0	0	0	0	0	0	0	0	0	0	0	0	0	0	0	0	0	0	0	0	0	0	0	0	0	0	0	0	0	0	0	0	0	0	0
ENSG00000241815	0	0	0	0	0	0	0	0	0	0	0	0	0	0	0	0	0	0	0	0	0	0	0	0	0	0	0	0	0	0	0	0	0	0	0	0	0	0	0	0	0	0	0	0	0	0	0	0	0
ENSG00000206344	0.310003	0.879992	1.25498	1.41999	0	0.979983	2.82998	1.04002	0.230006	0.310003	0.47	0.250007	0.360007	0.560011	0.530006	3.11998	1.26003	0.510002	0.170004	0.329999	1.09004	0.0800019	1.57002	0.279992	0.120002	0.700007	1.05998	0.670007	0.949989	0.620015	1.22003	0.500006	0.170004	0.700007	0.589988	0.729978	1.22003	1.73998	2.49999	1.22003	2.47996	1.05998	1.48003	0.109998	0.189994	0.969971	0.750008	0.129996	0.200005
ENSG00000274491	0	0	0	0	0	0	0	0	0	0	0	0	0	0	0	0	0	0	0	0	0	0	0	0	0	0	0	0	0	0	0	0	0	0	0	0	0	0	0	0	0	0	0	0	0	0	0	0	0
ENSG00000240877	0	0	0.345004	0.47	0	0.239999	0	0.209998	0	0	0.420002	0	0	0	0.31999	0	0.239999	0	0	0	0	0.159996	0.200005	0.589988	2.10003	0.33999	0.849982	0.520016	0	0.310003	0	0.129996	0	0.709989	0.140003	0	1.33999	0.299993	0.209998	0	0	0.329999	0.510002	0	0.149998	0.120002	0.290002	0	0.170004
ENSG00000278126	0.279992	0.47	0.820004	0.589988	0.0800019	1.41999	0.570015	0.890002	0.170004	0.360007	0.69002	0.279992	0.909986	0.729978	0.459988	0.140003	0.560011	0.31999	0.31999	0.290002	0.189994	0.620015	0.679987	0.129996	0.579996	0.54	0.180005	1.28003	0.65999	1.08003	0.440015	0.530006	0.400007	0.33999	1.27003	0.490002	0.629995	0.769999	1.69003	0.579996	0.549991	0.409997	0.840013	0.279992	0.54	0.99003	0.620015	0.310003	0.400007
ENSG00000278981	0.00999965	0.0199995	0	0	0	0	0	0	0	0	0	0.0199995	0	0	0.0199995	0.00999965	0	0	0	0	0	0	0.129996	0	0	0	0	0	0	0	0	0	0	0	0	0	0	0	0.0199995	0	0	0	0	0.00999965	0	0	0	0	0
ENSG00000214929	0	0	0	0	0	0.0199995	0	0	0	0	0	0	0.00999965	0	1.32999	0.0299998	0	0	0	0	0	0	0	0	0.00999965	0	0	0	0	0	0	0	0	0	0	0	0.510002	0	0	0	0	0	0	0	0	0	0	0	0
ENSG00000009724	334.508	237.93	72.1496	104.263	234.736	16.8003	125.704	20.8205	294.412	169.753	229.396	203.981	261.577	679.768	9.08975	208.195	395.599	138.851	224.037	228.459	673.25	690.5	4.82993	38.4194	1.29998	204.024	265.597	34.0588	264.586	8.37987	125.13	93.642	3.84991	33.7393	345.369	71.9878	201.634	159.067	52.2795	94.5814	237.666	482.236	218.576	214.435	43.8397	14.46	141.994	225.423	212.114
ENSG00000251301	0.259996	0.170004	0.125003	0.430012	1.01001	0.459988	0.170004	0.299993	0.230006	26.3594	0	0.270007	4.02013	1.84001	0.589988	11.3104	11.8604	0.760017	0.769999	20.32	0.279992	0.500006	0.31999	13.53	0	0.47	0.140003	0.609981	1.40998	0.209998	0.170004	0.34999	3.01995	8.32025	0.129996	0.219997	10.1201	0.500006	9.83997	0	0.180005	0.0400009	1.17999	1.49998	0.0499986	0.400007	1.13	0.109998	0.869973
ENSG00000237424	0.34999	0.760017	0.894995	0.310003	0.060002	3.3301	1.01001	6.83997	0.189994	1.82996	0.440015	0.200005	0.510002	1.28003	1.61005	5.99999	0.800014	0.38001	0.109998	0.949989	0.69002	0.129996	2.64993	1.31997	3.86007	2.10003	2.49999	2.04003	0.629995	0.620015	1.70002	0.959994	2.16	1.64995	0.230006	0.250007	4.02013	3.41996	4.4299	0.479997	0.789973	0.279992	0.530006	0.170004	0.999971	1.09999	0.510002	0.279992	0.270007
ENSG00000228045	0	0	0.0649982	0	0	0	0	0	0	0.33999	0	0	0	0	0	0	0	0	0	0	0	0	0	0	0	0	0	0	0	0	0	0	0	0	0	0	0	0	0	0	0	0	0	0	0	0	0	0	0
ENSG00000177519	0	0	0	0	0	0.360007	0	0	0	0	0	0.00999965	0.0199995	0	0.0299998	0.0800019	0	0	0	0	0	0.00999965	0	0	0	0	0	0	0	0	0	0	0	0	0.0199995	0	0	4.85006	0	0	0	0.00999965	0.0400009	0	0	0	0	0	0
ENSG00000164871	0	0	0	0	0	0	0	0	0	0	0	0	0	0	0	0	0	0	0	0	0	0.230006	0	0	0	0	0	0	0	0	0	0	0	0	0	0	0	0	0	0	0	0	0	0	0	0	0	0	0
ENSG00000105048	0.140003	2.47996	0.00999976	0.120002	0.0499986	2.26996	0.869973	1.37999	0.120002	0.599985	0.219997	0.239999	0.140003	0.250007	1.86999	0.060002	0.140003	0.299993	0.189994	0.120002	0	0.259996	0.270007	0.0999981	70.199	0.219997	0.0999981	0.459988	0.159996	6.4499	0	0.270007	0.060002	0.140003	0.060002	0.0999981	0.599985	0	3.67007	4.1999	0.170004	0.250007	0.239999	0.0899994	0.109998	1.40004	0.209998	0.159996	0.200005
ENSG00000228360	0	0	0.190002	0	0	0	0	0.259996	0	0	0	0	0	0	0	0	0	0	0	0	0	0	0	0	0	0	0	0	0	0	0	0.149998	0	0.420002	0	0	0	0	0	0	0.510002	0	0	0	0	0	0	0	0.620015
ENSG00000228166	0	0	0	0	0	0	0	0	0	0.0199995	0	0	0	0	0.0299998	0	0	0	0	0	0	0	0	0	0	0	0	0	0	0	0	0	0	0	0	0	0.0299998	0	0	0	0	0	0	0	0	0	0	0	0
ENSG00000275591	0	0.00999965	0.00499982	0.00999965	0	0	0	0.0400009	0	0	0	0	0	0	0	0.00999965	0	0.00999965	0	0	0	0	0.0199995	0	0	0	0	0	0	0.00999965	0	0	0	0	0.00999965	0	0.00999965	0.00999965	0.170004	0.00999965	0	0	0	0.00999965	0	0	0.0199995	0	0
ENSG00000260414	0	0	0	0	0	0	0	0	0	0	0	0	0	0	0	0	0	0	0	0	0	0	0	0	0	0	0	0	0	0	0	0	0	0	0	0	0	0	0	0	0	0	0	0	0	0	0	0	0
ENSG00000198888	10344.7	5384.51	6041.98	9794.8	14054.1	9267.08	10551.1	7603.25	7541.31	18720.1	5556.27	9979.14	4490.31	3540.65	1022.23	5520.56	3765.69	7637.58	7643.94	6512.97	7017.78	1388.87	4284.76	5304.86	1124.84	7125.62	7040.68	2734.95	12451.2	3852.82	5080.31	6167.2	6672.91	13170.3	4242.8	28315.4	24085.9	9474.28	19863.1	8227.85	4884.18	9697.52	8834.3	7226.59	2310.68	4895.36	19361.5	13266.5	4665.45
ENSG00000134072	18.09	18.7995	36.2455	29.1102	14.8697	15.6795	21.1302	13.8998	16.5105	22.6892	21.8996	10.9501	20.8595	36.62	12.3196	18.5497	17.0596	10.3601	11.7899	13.2204	12.6003	22.4001	18.6399	33.6809	57.8111	34.4697	13.8	15.9304	22.4608	18.3603	12.4199	36.0408	42.5287	14.77	27.8895	13.2103	19.4005	22.0397	11.7997	18.4996	17.1998	11.4001	21.3703	23.3595	25.1492	48.0602	17.2595	12.5802	11.7101
ENSG00000280483	0	0	0	0	0	0	0	0	0	0	0	0	0	0	0	0	0	0	0	0	0	0	0	0	0	0	0	0	0	0	0	0	0	0	0	0	0	0	0	0	0	0	0	0	0	0	0	0	0
ENSG00000242524	0	0	0	0	0	0	0	0	0	0	0	0	0	0	0	0.0199995	0	0	0	0	0	0	0	0	0	0	0	0	0	0	0	0	0	0	0	0	0	0	0	0	0	0	0	0	0	0	0	0	0
ENSG00000236878	0	0	0	0	0	0	0.0899994	0.140003	0	0	0	0.0299998	0	0	0.120002	0	0	0	0.0299998	0	0.0700018	0	0.0499986	0	0	0	0.060002	0.0999981	0	0.0800019	0.0400009	0.0299998	0.0499986	0	0	0	0.0400009	0.0499986	0.0999981	0	0	0	0.0999981	0.0299998	0.0800019	0	0.0400009	0	0.0400009
ENSG00000206047	1.26003	0.299993	0.00499982	0	0.219997	2.77999	0	0.440015	0.0700018	0.0700018	0.279992	0.490002	0.120002	0.120002	0.290002	0	0.120002	1.36003	0.849982	0	2.30997	0.109998	0.200005	0	0.789973	0.189994	0	0.409997	0	0	0	0.140003	0	0	1.75003	0.060002	0	4.21011	0	0	0.0700018	0	0.739977	0.38001	0.789973	0	0.159996	1.14	0
ENSG00000231496	0	0	0	0	0	0	0	0	0	0	0	0	0	0	0	0	0	0	0	0	0	0	0	0	0	0	0	0	0	0	0	0	0	0	0	0	0	0	0	0	0	0	0	0	0	0	0	0	0
ENSG00000049239	7.37992	8.70011	9.74519	17.22	5.76991	20.1699	14.9596	7.35999	18.3998	28.6597	15.8203	9.39991	27.5895	49.5795	38.4807	19.1202	33.7393	14.44	7.97022	30.2393	22.5794	5.37003	14.1203	11.89	1.90005	59.9287	47.7216	21.5607	58.7605	5.90999	9.46005	18.8896	27.6297	14.72	42.4698	7.34979	46.51	21.7499	15.6697	7.60006	34.31	23.9498	24.0096	12.4803	5.90017	12.68	11.9603	25.09	16.3896
ENSG00000178075	5.41002	4.24999	2.79002	0.720014	2.33996	5.97011	4.19002	23.7497	5.23985	5.42015	6.74999	8.67001	5.67982	0.729978	2.45992	5.90999	4.23999	8.4798	3.56993	1.70995	0.720014	0.129996	4.85006	12.8197	0.0499986	5.66999	4.64987	8.00011	0.670007	1.49002	3.46003	4.02013	2.45005	11.3804	3.82994	0.629995	8.44987	3.68001	4.59985	5.25986	2.31993	1.82996	7.66992	6.38982	1.48003	1.61005	1.02001	4.09013	4.51987
ENSG00000256632	0.109998	0.560011	0.384996	0.430012	0	0	0	0	0.38001	0.170004	0	0.820026	0.520016	0.149998	0	0.979983	0.890002	0.299993	0.159996	1.46004	0	0.0899994	0	0.530006	0	0	0.789973	0	0.239999	0	0	0.239999	0.259996	0.270007	0.31999	0.0999981	0.120002	0.430012	0	0.279992	0.209998	0.560011	0.140003	0.520016	0	0.510002	0	0.159996	0.310003
ENSG00000103175	1.31997	2.33996	0.164995	0.209998	0.599985	2.55007	1.25002	2.85996	0.789973	0.45	0.589988	0.729978	8.12982	2.60006	0.430012	0.65999	5.82982	1.73998	1.90996	0.219997	1.27003	0.189994	3.34005	0.0999981	0.629995	0.54	0.47	2.76999	0.109998	1.99997	3.93001	3.14998	0.0700018	3.73994	0.789973	0.0800019	0.409997	10.7299	1.8	3.75006	1.84999	0.200005	11.5001	3.42993	2.06996	0.420002	6.64	2.55007	3.53006
ENSG00000108443	2.79003	6.36991	20.7247	13.34	1.55	7.69976	7.46016	7.16019	2.40995	4.1999	5.98006	2.75008	5.30013	4.72985	11.9503	8.33006	5.13983	4.93999	1.96001	3.50008	2.45992	4.09013	19.4504	7.61007	5.31006	10.3299	6.1299	15.4497	7.59005	6.83997	4.03997	6.09009	1.96001	4.59985	4.47994	3.89988	7.30003	6.6899	8.91997	5.66017	7.69015	4.55005	8.81974	4.03997	4.94993	10.1701	4.22004	2.48996	3.81008
ENSG00000231252	0	0	0.00999976	0	0	0.149998	0.0400009	0.0499986	0	0	0.00999965	0	0.00999965	0	0.060002	0.0400009	0.109998	0	0	0	0	0	0.0499986	0	0	0	0.00999965	0	0	0.120002	0.120002	0	0	0	0	0.00999965	0.0299998	0.219997	0.0299998	0	0.00999965	0	0.0199995	0	0.00999965	0.060002	0.060002	0	0
ENSG00000272734	0.0899994	0.209998	0.0899975	0.170004	0.120002	0.109998	2.10003	0.370002	0.060002	0.189994	0.200005	0.290002	0.609981	0.310003	0.0700018	0.0499986	0.290002	0.33999	0.0899994	0.0299998	0.180005	1.09004	0.209998	0.120002	0.219997	0.0499986	0.0999981	0.579996	0	0.840013	0.239999	0.360007	0.0800019	0.219997	0.0700018	0.159996	0.189994	0.290002	0.290002	0.679987	0.230006	3.28994	1.29998	0.149998	0.259996	0.239999	0.370002	0.140003	0.430012
ENSG00000252148	0	0	0	0	0	0	0	0	0	0	0	0	0	0	0	0	0	0	0	0	0	0	0	0	0	0	0	0	0	0	0	0	0	0	0	0	0	0	0	0	0	0	0	0	0	0	0	0	0
ENSG00000233006	0.780003	4.37011	0.894994	0.750008	1.15001	3.41001	2.30997	7.43022	0.93003	2.21999	2.98994	1.49002	2.48996	0.949989	1.05998	5.74995	1.48003	1.25002	0.560011	0.869973	0.769999	0.459988	3.78008	2.70995	0.500006	2.85006	5.27996	3.18004	2.49999	2.02004	1.66006	1.84001	2.92008	3.50008	0.530006	0.589988	2.9699	3.37005	8.56012	3.31996	1.70995	1.40004	4.26002	1.57996	1.36003	0.940022	1.69003	1.16997	0.640002
ENSG00000228316	0	0	0	0	0	0	0	0	0	0	0	0	0	0	0	0	0	0	0	0	0	0	0	0	0	0	0	0	0	0	0	0	0	0	0	0	0	0	0.0499986	0	0	0	0	0	0	0	0	0	0
ENSG00000229406	0	0	0	0	0	0	0	0	0	0	0	0	0	0	0	0	0	0	0	0	0	0	0	0	0	0	0	0	0	0	0	0	0	0	0	0	0	0	0	0	0	0	0	0	0	0	0	0	0
ENSG00000221523	0	0	0	0	0	0	0	0	0	0	0	0	0	0	0	0	0	0	0	0	0	0	0	0	0	0	0	0	0	0	0	0	0	0	0	0	0	0	0	0	0	0	0	0	0	0	0	0	0
ENSG00000152049	0.189994	1.8	0.369992	0.290002	0.34999	5.08983	0.47	2.45992	0.820026	0.299993	0.299993	0.0499986	8.62027	1.79004	1.08003	0.129996	1.04002	0.549991	0.860009	0.239999	0.299993	0.180005	3.16992	0.620015	0.140003	0.250007	0.299993	4.48989	0.060002	1.94998	0.33999	1.81002	0.0299998	3.96999	0.159996	0.459988	0.159996	5.46998	0.860009	3.11005	0.259996	0.0899994	5.66999	0.239999	0.360007	0.33999	4.47001	0.409997	0.490002
ENSG00000230707	0	0.0400009	0	0	0	0	0	0	0	0	0	0	0	0	0	0	0	0	0	0	0	0	0	0	0	0	0	0	0	0	0	0	0	0	0	0	0.129996	0	0	0.0400009	0	0	0	0	0	0	0	0	0
ENSG00000266563	0	0	0	0	0	0	0	0	0	0	0	0	0	0	0	0	0	0	0	0	0	0	0	0	0	0	0	0	0	0	0	0	0	0	0	0	0	0	0	0	0	0	0	0	0	0	0	0	0
ENSG00000072694	16.45	9.82974	0.0850015	0.290002	0.310003	3.4899	0.0800019	2.70001	3.01995	22.6798	2.26006	9.76996	22.1101	2.55999	20.5096	1.78002	2.98001	23.1692	14.42	5.61016	3.60001	0.140003	3.67007	120.776	0.360007	0.230006	2.03001	11.5496	0.120002	1.24	1.36997	4.26002	54.2208	0.99003	0.560011	1.19997	15.5604	6.36991	4.8899	6.97017	0.709989	0.170004	15.0001	21.4207	4.14006	2.03001	0.420002	11.5697	19.41
ENSG00000123364	0	0	0	0	0	0.0299998	0.0299998	0	0	0.0199995	0	0.00999965	0	0	0.129996	0.0199995	0	0	0	0	0	0	0	0	0.00999965	0	0	0.060002	0	2.72994	0.729978	0	0	0.0299998	0	0	0.0199995	0	0	0.00999965	0.00999965	0	0	0	0.0400009	0.00999965	0	0	0
ENSG00000225082	0	0	0	0	0	0	0	0	0	0	0	0	0	0	0	0	0	0	0	0	0	0	0	0	0	0	0	0	0	0	0	0	0	0	0	0	0	0	0	0	0	0	0	0	0	0	0	0	0
ENSG00000255153	0.620015	0.979983	4.22496	1.67998	0.750008	1.15001	1.31997	1.36003	0.620015	1.31003	0.720014	0.810015	0.640002	0.38001	1.05003	0.679987	2.76002	0.65999	0.609981	0.500006	0.31999	0.510002	2.51007	0.900001	1.31003	1.07003	2.26996	1.69003	1.81996	1.62002	0.440015	0.909986	1.29001	0.940022	2.42992	0.69002	2.05994	0.65999	2.28005	0.999971	0.99003	1.51998	1.97996	0.420002	0.720014	2.14999	0.589988	0.810015	0.170004
ENSG00000261663	0.47	0.109998	2.10506	0.729978	0.270007	1.01001	1.99997	0.290002	0.0999981	0.200005	0.0800019	0.129996	0.230006	0.940022	0.149998	0.879992	0.34999	0.259996	0.120002	0.140003	0.33999	0.31999	0.440015	0.120002	0.54	0.38001	0.389989	0.149998	0.360007	0.329999	0.640002	0.149998	0.31999	0.200005	0.599985	0.170004	0.579996	0.459988	2.14999	0.219997	0.869973	0.629995	0.679987	0.0899994	0.259996	0.620015	0.370002	0.140003	0.270007
ENSG00000249996	0	0.239999	0.0800014	0.0499986	0	0.230006	0.060002	0.180005	0	0.0400009	0.0700018	0	0.189994	0	0.0999981	0.0899994	0	0.189994	0	0	0	0.0499986	0.31999	0.140003	0	0	0.0700018	0.259996	0.060002	0	0.0999981	0.0800019	0.0700018	0.0400009	0	0	0.219997	0.209998	0.129996	0.0700018	0.0499986	0.0400009	0.200005	0.0700018	0	0	0	0.0700018	0
ENSG00000248842	0	0	0	0	0	0	0	0	0	0	0	0	0	0	0	0	0	0	0	0	0	0	0	0	0	0	0	0	0	0	0	0	0	0	0	0	0	0	0	0	0	0	0	0	0	0	0	0	0
ENSG00000230080	0	0	0	0	0	0	0	0	0	0	0	0	0	0	0	0	0	0	0	0	0	0	0	0	0	0	0	0	0	0	0	0	0	0	0	0	0	0	0	0	0	0	0	0	0	0	0	0	0
ENSG00000253829	0	0	0	0	0	0.279992	0.310003	0.109998	0	0	0	0	0.129996	0	0	0	0	0	0.0700018	0	0	0.180005	0.120002	0	0	0	0.140003	0	0	0	0	0	0.409997	0	0	0	0	0.149998	0.709989	0	0	0	0.129996	0	0	0	0.259996	0	0.180005
ENSG00000282041	0	0	0	0	0	0	0	0	0	0	0	0	0	0	0	0	0	0	0	0	0	0	0	0	0	0	0	0	0.0299998	0	0	0	0	0	0	0	0	0	0	0	0	0	0	0	0	0	0	0	0
ENSG00000175309	22.1393	70.1018	15.3998	17.2403	9.78012	31.1693	17.01	19.6605	23.0699	17.1402	13.07	20.8797	33.3996	22.5107	18.3794	26.9096	25.5906	22.8296	13.6696	19.6905	44.5504	7.49022	25.24	10.4502	6.27002	25.9893	35.9211	18.1302	27.3401	17.1902	14.1203	12.2897	12.7904	28.9391	15.9602	16.77	25.4703	29.0597	32.019	21.8299	26.9002	26.0904	31.8794	25.2296	12.2702	17.0396	23.0108	18.7696	24.7995
ENSG00000204713	12.9196	29.3106	32.7201	34.2506	10.6101	38.7108	38.2891	37.0901	13.8498	15.1202	21.7197	10.2999	20.4997	36.7803	26.7904	43.7093	62.1885	16.1103	9.8502	27.3705	33.0197	23.5008	51.8392	18.0199	21.4802	21.2197	25.8205	58.2213	42.5111	27.9495	40.8302	23.1596	14.1399	19	91.2014	28.271	42.411	19.7	47.1985	27.1306	34.36	55.4215	32.9397	13.9597	28.9091	45.911	26.0199	10.2501	19.6305
ENSG00000275592	0	0	0	0	0	0	0	0	0	0	0	0	0	0	0.0299998	0	0	0	0	0	0	0	0	0	0	0	0	0	0	0	0	0	0	0	0	0	0.060002	0	0	0	0	0	0	0	0	0	0	0	0
ENSG00000248935	0	0	0	0	0	0	0	0	0	0	0	0	0	0	0	0	0	0	0	0	0	0	0	0	0	0	0	0	0	0	0	0	0	0	0	0	0	0	0	0	0	0	0	0	0	0	0	0	0
ENSG00000231203	0	0.109998	0.0449997	0.0700018	0.00999965	0	0.0700018	0.129996	0.0700018	0.00999965	0.0800019	0.0899994	0.209998	0.109998	0.0899994	0.00999965	0	0.0199995	0.159996	0.140003	0.0299998	0.060002	0.170004	0	0	0.149998	0.120002	0.0400009	0.219997	0	0.060002	0.140003	0.0199995	0.0199995	0	0.060002	0	0.250007	0.270007	0.45	0.0299998	0	0.0899994	0.0899994	0.060002	0.149998	0.0299998	0.0400009	0.109998
ENSG00000241809	0	0	0.030001	0	0	0.00999965	0.0199995	0.0299998	0	0	0	0.0800019	0	0	0	0	0	0	0	0.0499986	0.00999965	0	0.0499986	0	0	0	0.0700018	0	0	0.0999981	0	0	0	0.0800019	0	0	0	0	0.0700018	0	0	0	0	0	0	0	0.0899994	0	0
ENSG00000238731	0	0	0	0	0	0	0	0	0	0	0	0	0	0	0	0	0	0	0	0	0	0	0	0	0	0	0	0	0	0	0	0	0	0	0	0	0	0	0	0	0	0	0	0	0	0	0	0	0
ENSG00000011052	7.60006	14.3502	49.144	43.4495	2.88006	17.6002	4.11003	11.6501	5.97011	19.0501	19.3294	5.66999	10.3802	26.5005	35.5397	27.7602	7.68003	9.34015	7.80996	29.1809	21.5204	8.70977	37.2808	29.0497	6.36991	16.8504	24.5992	6.32021	41.8793	18.1402	3.13995	49.449	5.73005	24.1398	39.929	8.00011	2.16	6.7299	16.9394	17.8806	20.7096	53.8015	13.1902	6.61014	15.2296	17.1902	5.85007	2.10003	10.03
ENSG00000236690	0	0	0	0	0	0	0	0	0	0	0	0	0	0	0	0	0	0	0	0	0	0	0	0	0	0	0	0	0	0	0	0	0	0	0	0	0	0	0	0	0	0	0	0	0	0	0	0	0
ENSG00000181649	0.549991	32.9397	14.3299	3.60001	0.570015	41.8996	15.1401	7.88996	4.80988	0.949989	5.3801	0.299993	6.00998	16.6196	13.2396	1.17999	2.88006	0.99003	7.73989	2.61	6.01999	1.92006	12.1896	0.609981	54.2095	1.09999	1.37999	18.7397	20.2595	7.06993	6.91003	9.08031	0.769999	1.49998	0.999971	4.51987	6.66999	8.72004	23.9597	4.62992	1.51998	2.44005	15.5302	5.98006	1.40998	55.1303	8.36014	0.940022	12.1298
ENSG00000110395	0.620015	1.19997	1.36002	1.09004	0.0800019	2.55007	0.93003	6.31014	0.189994	0.239999	0.99003	0.33999	1.46004	1.02997	2.03001	1.31003	1.05003	1.09999	0.299993	0.609981	0.329999	0.279992	2.42992	0.430012	0.0400009	1.15001	0.789973	3.50008	0.45	1.29001	0.549991	1.71994	0.38001	1.25002	0.969971	0.700007	1.48003	1.90996	1.77004	1.76001	0.700007	0.259996	1.82996	0.430012	0.510002	0.370002	1.66006	0.500006	0.620015
ENSG00000223922	0.209998	0.109998	0.0199995	0.0199995	0.0700018	0.219997	0.0999981	0.0999981	0.230006	0.0400009	0.0199995	0.370002	0	0	0	0.0800019	0	0.0199995	0.360007	0.0400009	0	0	0.279992	0.0899994	0	0.0400009	0.120002	0.129996	0.0199995	0.0400009	0.0400009	0.0499986	0.0899994	0.0299998	0.170004	0.0199995	0.0800019	0.0199995	0.120002	0.0299998	0.0700018	0	0.109998	0.0499986	0	0.0499986	0.0400009	0.159996	0.0899994
ENSG00000112305	5.57991	12.8401	6.76502	10.0502	2.44005	14.8398	8.23018	8.83994	4.07005	5.69007	10.9402	4.07994	9.64011	11.9098	19.0395	26.2591	4.55005	7.35999	3.82013	4.52991	3.00991	5.03997	29.6108	18.2905	3.87992	10.3802	3.91994	20.0903	7.02985	9.21985	4.61007	8.83014	3.82013	11.8103	7.19004	4.14006	8.62983	14.97	7.64974	16.3295	10.3802	4.76012	8.03011	5.74995	8.21024	12.8303	9.14981	4.7499	7.57008
ENSG00000254425	0	0	0	0	0	0	0	0	0	0	0	0	0	0	0	0	0	0	0	0	0	0	0	0	0	0	0	0	0	0	0	0	0	0	0	0	0	0	0	0	0	0	0	0	0	0	0	0	0
ENSG00000167014	1.04002	0.0400009	0.140001	1.28003	0.829988	0	0	0.060002	0.34999	0.170004	0.200005	1.48003	0.329999	0.0400009	0	0	0.0400009	0.189994	0.299993	0.0199995	0.129996	0.0299998	0.0700018	0	0	0.0700018	0.0499986	0	0.0400009	0.0400009	0.0700018	0.060002	0	0	2.23993	0.0899994	0	0.0199995	0	0.0199995	0.329999	0.0299998	0.609981	0.0999981	0.0499986	0	0	0.250007	0.969971
ENSG00000276499	0	0	0	0	0	0	0	0	0	0	0	0	0	0	0	0	0	0	0	0	0	0	0	0	0	0	0	0	0	0	0	0	0	0	0	0	0	0	0	0	0	0	0	0	0	0	0	0	0
ENSG00000107018	0.0400009	0.0400009	0.0149999	0	0	0	0	0.0800019	0	0.159996	0.0400009	0	0	0	0.060002	0.060002	0.0400009	0	0	0	0	0	0.0800019	0	0	0	0	0.159996	0	0	0	0	0	0	0	0.060002	0	0	0.0400009	0.0400009	0	0	0.0400009	0.0199995	0.0999981	0	0	0.0499986	0
ENSG00000248480	0	0	0	0	0	0	0	0	0	0	0	0	0	0	0	0	0	0	0	0	0	0	0	0	0	0	0	0	0	0	0	0	0	0	0	0	0	0	0	0	0	0	0	0	0	0	0	0	0
ENSG00000254174	0	0	0	0	0	0	0	0	0	0	0	0	0	0	0	0	0	0	0	0	0	0	0	0	0	0	0	0	0	0	0	0	0	0	0	0	0	0	0	0	0	0	0	0	0	0	0	0	0
ENSG00000239679	0	0	0	0	0	0	0	0	0	0	0	0	0	0	0	0	0	0	0	0	0	0	0	0	0	0	0	0	0	0	0	0	0	0	0	0	0	0	0	0	0	0	0	0	0	0	0	0	0
ENSG00000228790	0	0	0	0	0	0	0	0	0	0	0	0	0	0	0	0	0	0	0	0	0	0	0	0	0	0	0	0	0	0	0	0	0	0	0	0	0	0	0	0	0	0	0	0	0	0	0	0	0
ENSG00000260799	0	0.0199995	0.0399992	0	0	0.0199995	0.0499986	0	0	0.0199995	0	0	0	0.0199995	0.0299998	0.0400009	0	0.060002	0.00999965	0	0.060002	0.0299998	0.060002	0	0.159996	0	0.0400009	0	0	0.0700018	0	0.00999965	0	0.0199995	0	0.060002	0.0499986	0.0299998	0.0400009	0.0199995	0	0	0.060002	0	0	0.0499986	0.0299998	0	0
ENSG00000249234	0	0	0.0949971	0	0	0	0	0	0	0.060002	0	0	0	0	0	0	0	0.149998	0	0	0	0	0	0	0	0	0	0	0	0	0	0	0	0	0	0	0	0	0	0	0	0	0	0	0	0.0700018	0	0	0
ENSG00000234363	0	0	0	0	0	0	0	0	0	0	0	0	0	0	0	0	0	0	0	0	0	0	0	0	0	0	0	0	0	0	0	0	0	0	0	0	0	0	0	0	0	0	0	0	0	0	0	0	0
ENSGR0000167393	0	0	0	0	0	0	0	0	0	0	0	0	0	0	0	0	0	0	0	0	0	0	0	0	0	0	0	0	0	0	0	0	0	0	0	0	0	0	0	0	0	0	0	0	0	0	0	0	0
ENSG00000266246	0	0	0	0	0	0	0	0	0	0	0	0	0	0	0	0	0	0	0	0	0	0	0	0	0	0	0	0	0	0	0	0	0	0	0	0	0	0	0	0	0	0	0	0	0	0	0	0	0
ENSG00000223905	0	0	0	0	0	0	0	0	0	0	0	0	0	0	0	0	0	0	0	0	0	0	0	0	0	0	0	0	0	0	0	0	0	0	0	0	0	0	0	0	0	0	0	0	0	0	0	0	0
ENSG00000260743	0.0999981	0.0800019	0.0849998	0.0700018	0	0.109998	0.0499986	0.0899994	0.0299998	0.0899994	0.0400009	0.0800019	0.0299998	0.120002	0.149998	0.060002	0.129996	0.0899994	0	0.060002	0	0.0400009	0.140003	0.0400009	0.0499986	0	0.0199995	0.189994	0.0299998	0.0299998	0.00999965	0.060002	0.149998	0.180005	0.209998	0.060002	0.310003	0.239999	0.0400009	0.129996	0.0499986	0.0400009	0.0700018	0.0400009	0.0700018	0.0400009	0.149998	0.0999981	0.0400009
ENSG00000227560	0.109998	0	0.0749989	0.270007	0	0.140003	2.23001	0	0.0999981	0.0700018	0.120002	0.299993	0	0.109998	0.45	0	0	0.170004	0.649987	0	0	0.180005	0.230006	0.0800019	0	0	0.140003	0	0.200005	0.549991	0.34999	0.149998	0	0	0	0.259996	0.290002	0.140003	0	0	0	0	0.520016	0	0.34999	0.149998	0.170004	0.270007	0
ENSG00000167880	0.0999981	0.520016	1.655	0.0800019	0.00999965	0.060002	16.5105	0.31999	0	0.299993	2.14002	0.180005	0.060002	1.38998	1.44003	0.0400009	0	0.00999965	0.140003	0.00999965	0.00999965	0.0199995	0.270007	0.00999965	0.0499986	0.109998	0.0499986	7.54023	0	10.1201	0.00999965	0.0199995	0	0.170004	0.0899994	0.00999965	2.30006	0.239999	23.5008	3.18998	1.57996	2.49999	1.09999	0.0299998	0.0899994	0.149998	0.0899994	0.259996	0.720014
ENSG00000270930	0.0199995	0	0	0	0	0.060002	0	0.0700018	0	0	0	0	0.0199995	0	0.0199995	0.109998	0.0499986	0.0400009	0	0	0.0400009	0	0	0.0400009	0	0	0	0.0999981	0	0	0	0	0	0.0199995	0	0	0.109998	0	0	0	0	0	0.0299998	0	0	0	0.0800019	0.0299998	0
ENSG00000279273	0	0	0	0	0	0	0	0	0	0	0	0	0	0	0.00999965	0	0	0	0	0	0	0	0.00999965	0	0	0.0199995	0	0	0	0	0	0	0	0.00999965	0	0	0	0.00999965	0	0	0	0	0	0	0	0	0.0199995	0	0
ENSG00000139656	0	0	0.0350003	0	0	0.709989	0.0299998	0.31999	0	0	0	0	0.420002	0	0	0.879992	0.0800019	0.0299998	0	0	0	0.060002	0	0.0299998	0	0	0	0	0	0	0	0	0	0	2.67004	0	0	0	0	0.34999	0.670007	0	0	0	0	0	0	0	0.0299998
ENSG00000139988	2.14999	2.03001	2.59504	0.409997	0.729978	5.51989	3.82013	0.459988	1.09004	1.86003	2.42992	0.310003	1.31003	1.49002	0.750008	2.17006	2.96003	1.76001	1.76001	5.72013	0.400007	0.180005	1.51998	1.78002	0.959994	0.969971	0.459988	3.52004	0.430012	2.30006	2.18002	1.19002	3.23004	3.18004	0.780003	0.149998	0.500006	1.27003	3.56004	4.51987	1.04002	3.54994	1.72999	2.35004	1.62002	0.589988	2.74	1.99997	2.16
ENSG00000254418	0	0	0	0	0	0.840013	0	0.400007	0	0	0	0.250007	0	0	0	0.530006	0	0	0	0	0	0	1.01001	0	0	0	0	1.05998	0.579996	0	0	0	0.589988	0.250007	0.239999	0	0	0	0	0	0.420002	0.180005	0	0	0	0	0.250007	0	0.31999
ENSG00000104998	1.31997	2.64003	2.74996	2.98994	0.120002	2.38998	0.700007	18.7696	0.170004	0.370002	1.05998	0.700007	4.55005	2.75008	2.87009	1.07003	1.92006	2.18002	1.09004	1.66999	3.70998	0.840013	1.86003	1.09004	3.91994	2.45005	0.640002	7.59005	4.28996	1.27003	1.38998	1.57002	0.430012	1.27003	0.780003	1.29998	2.26996	2.21	7.31979	3.03001	0.599985	0.299993	3.81008	0.709989	2.47001	1.88994	3.54994	0.570015	1.77004
ENSG00000279952	0	0	0	0	0	0	0	0	0	0	0	0	0	0	0	0	0	0	0	0	0	0	0	0	0	0	0	0	0	0	0	0	0	0	0	0	0	0	0	0	0	0	0	0	0	0	0	0	0
ENSG00000230806	0	0	0.0500008	0.0400009	0	0	0	0	0	0	0	0	0	0	0	0	0	0	0	0	0	0	0	0	0	0	0.259996	0	0	0	0	0	0	0	0.0199995	0	0.0199995	0	0	0	0	0	0	0	0	0	0	0	0
ENSG00000237338	0	0.0700018	0.409999	0	0	0.0899994	0.0700018	0	0	0.0999981	0.0800019	0	0	0.219997	0.230006	0.270007	0	0.170004	0	0	0.109998	0	0	0.060002	0	0	0.180005	0	0	0	0	0.149998	0	0.0899994	0.120002	0	0.189994	0.430012	0.149998	0.170004	0.120002	0.140003	0.239999	0	0	0	0	0.0899994	0
ENSG00000186723	0	0	0	0	0	0	0.0499986	0	0	0	0	0	0	0	0.0199995	0.0199995	0	0	0	0	0	0	0	0	0	0	0	0.0999981	0	0	0	0	0	0	0	0	0	0	0	0	0	0	0	0	0	0	0	0	0
ENSG00000137948	0	0	0	0	0	0	0	0	0	0.00999965	0	0	0.00999965	0	3.21998	0	0	0	0	0	0	0	0	0	0	0.00999965	0	0	0	0	0	0	0	0	0	0	0.0700018	0	0	0	0	0	0	0	0	0	0.00999965	0	0
ENSG00000281302	0	0	0	0	0	0	0	0	0	0	0	0	0	0	0	0	0	0	0	0	0	0	0	0	0	0	0	0	0	0	0	0	0	0	0	0	0	0	0	0	0	0	0	0	0	0	0	0	0
ENSG00000082068	7.32995	10.3701	12.4451	14.0998	4.3999	14.0296	20.3496	22.5998	8.12024	11.5496	12.1197	6.62988	9.5702	16.5897	9.62009	12.8197	9.70987	9.64011	5.74995	6.64	10.6196	31.9303	53.9882	12.3196	43.8488	12.8704	9.40969	14.3403	11.2097	25.58	11.9603	13.9597	19.4396	9.34987	17.9999	8.21992	5.78995	13.0302	21.9194	6.70011	14.7803	16.1203	14.1399	7.50009	27.1494	26.9506	12.5297	7.0401	8.72972
ENSG00000235204	0	0.170004	0.205001	0	0.149998	0.219997	0	0	0.170004	0.230006	0.189994	0.129996	0	0	0	0.270007	0.440015	0	0.239999	0	0	0	0	0	0.479997	0	0	0	0	0	0.279992	0.34999	0	0	0.129996	0	0.769999	0	0.189994	0	0	0.0999981	0.230006	0.0999981	0	0.909986	0.129996	0.219997	0
ENSG00000136319	1.22003	4.11003	3.67995	3.68001	0.620015	5.10998	3.16004	4.3201	1.08003	1.92006	3.58009	1.04002	3.23004	1.66006	3.42993	2.79992	2.32992	2.76999	0.99003	1.34997	2.10003	0.609981	4.96988	3.16992	0.170004	2.37001	1.86999	11.0899	2.81003	1.97996	1.75003	1.82996	1.86003	2.33996	2.61	2.72994	2.04996	3.60001	5.56986	3.16992	2.99991	2.55999	4.12002	1.51	1.96001	1.99997	1.96996	1.76001	2.03001
ENSG00000223911	0	0	0	0	0	0	0	0	0	0	0	0	0	0	0	0	0	0	0	0	0	0	0	0	0	0	0	0	0	0	0	0	0	0	0	0	0	0	0	0	0	0	0	0	0	0	0	0	0
ENSG00000232167	0	0	0	0	0	0	0	0	0	0	0	0	0	0	0	0	0	0	0	0	0	0	0	0	0	0	0	0	0	0	0	0	0	0	0	0	0	0	0	0	0	0	0	0	0	0	0	0	0
ENSG00000153044	0.909986	1.63005	3.46998	4.72985	0.34999	5.64019	9.66018	10.8503	0.760017	2.61	3.23004	0.810015	2.05994	4.21011	8.87002	11.1903	1.32999	1.96996	0.760017	1.60003	1.14	2.72994	5.18996	6.35007	1.96996	9.1403	1.44003	3.4001	3.00991	6.56994	0.649987	7.35999	1.62002	1.72999	1.72999	2.72994	4.13003	4.47001	3.11998	1.88	3.50008	2.40995	2.66006	0.679987	1.37999	6.61977	2.04996	0.760017	1.31003
ENSG00000244657	0	0	0	0	0	0	0	0	0	0	0	0	0	0	0	0	0	0	0	0	0	0	0	0	0	0	0	0	0	0	0	0	0	0	0	0	0	0	0	0	0	0	0	0	0	0	0	0	0
ENSG00000241231	0	0	0	0	0	0	0	0	0	0	0	0	0	0	0	0	0	0	0	0	0	0	0	0	0	0	0	0	0	0	0	0	0	0	0	0	0	0	0	0	0	0	0	0	0	0	0	0	0
ENSG00000255774	0.0800019	0.170004	0.0200005	0.0299998	0	0.430012	0	0.0400009	0.0400009	0	0.0499986	0.0800019	0.0400009	0	0.0299998	0	0.180005	0.230006	0	0	0	0	0	0	0	0	0.0499986	0	0	0	0.0299998	0.0299998	0	0	0	0	0	0.279992	0	0	0	0.0499986	0.500006	0.0199995	0	0	0	0.459988	0.230006
ENSG00000280282	1.82996	0	0.100002	0.310003	1.25002	1.12001	0	0	1.78002	1.40004	0.0499986	0.400007	1.11003	0	0.750008	7.27982	2.45005	1.09999	1.29001	0.270007	0.250007	0.979983	0	1.48003	3.31996	0.0400009	1.17999	0.440015	1.07003	0.709989	0.869973	1.36997	7.73024	0.409997	0.329999	0.299993	1.09004	0.629995	0.549991	0.180005	1.29001	0.259996	1.92994	0.769999	0.270007	0.129996	0.140003	1.94998	1.66006
ENSG00000226544	0	0	0.0200005	0	0	0	0.0400009	0.0400009	0	0.0299998	0	0.0299998	0.0899994	0.0899994	0.109998	0.0299998	0.060002	0	0	0	0	0	0	0	0	0	0.0999981	0.549991	0.0400009	0	0	0	0	0	0.0700018	0.0700018	0.109998	0	0	0	0.0400009	0.060002	0.109998	0	0	0	0	0	0
ENSG00000079819	5.20004	8.32025	15.1452	9.01008	0.560011	25.1492	4.69001	19.16	1.02001	3.81008	5.82013	3.9601	17.6405	6.2198	14.94	11.45	4.33992	8.6598	3.53006	6.03001	4.63989	2.16	57.9797	9.58016	1.51	18.4497	2.9699	21.4906	6.42001	8.55004	2.85996	17.8002	1.31003	12.9698	2.81003	4.95989	5.85981	18.1302	9.28013	14.4701	5.61016	2.10996	17.6503	5.47985	4.6699	11.9503	23.5595	3.97991	6.93979
ENSG00000201920	0	0	0	0	0	0	0	0	0	0	0	0	0	0	0	0	0	0	0	0	0	0	0	0	0	0	0	0	0	0	0	0	0	0	0	0	0	0	0	0	0	0	0	0	0	0	0	0	0
ENSG00000234460	1.04002	0.170004	0	0	0.560011	2.98994	0.949989	0	0.620015	0.560011	1.46004	0.869973	0	1.47	0.549991	2.04996	0	0.259996	0.769999	0.549991	0.500006	0.0700018	0	6.25006	1.19002	0.430012	0	0.940022	0	0.290002	0.0700018	0.969971	0.589988	0.219997	0	0.400007	1.49998	0.520016	0.0899994	0.290002	0	0.0499986	0	0.239999	0.409997	1.22003	0.47	2.47001	0.140003
ENSG00000223418	0	0	0	0	0	0	0	0	0	0	0	0	0	0	0	0	0	0	0	0	0	0	0	0	0	0	0	0	0	0	0	0	0	0	0	0	0	0	0	0	0	0	0	0	0	0	0	0	0
ENSG00000260494	0	0	0.0200005	0.0299998	0	0.0499986	0	0	0	0	0	0	0	0	0.0999981	0.060002	0	0	0	0	0	0	0.0499986	0	0	0	0	0.259996	0	0.299993	0	0.0299998	0	0	0	0	0.0400009	0.0999981	0.0499986	0	0	0	0	0	0	0.0299998	0.0700018	0	0
ENSG00000197927	0.250007	0.479997	0.285001	0.140003	0	4.42008	1.05003	5.81005	0.0999981	0.38001	0.409997	0.299993	0.679987	0.99003	1.27003	1.29001	0.829988	0.979983	0.129996	0.0899994	0.440015	0.440015	3.14998	0.209998	0.829988	0.0800019	0.0999981	2.77999	0.140003	2.18002	0.31999	0.649987	0.109998	0.33999	0.250007	0.259996	1.51	0.769999	2.40995	0.93003	1.22997	0.0800019	1.70002	0.180005	0.490002	1.01001	2.62998	0.170004	0.649987
ENSG00000221725	0	0	0	0	0	0	0	0	0	0	0	0	0	0	0	0	0	0	0	0	0	0	0	0	0	0	0	0	0	0	0	0	0	0	0	0	0	0	0	0	0	0	0	0	0	0	0	0	0
ENSG00000251359	0.239999	0.109998	0.389999	0.750008	0.279992	0.420002	0.120002	0.400007	0.209998	0.149998	0.140003	0.33999	0.33999	0.200005	0.560011	0.440015	0.490002	0.180005	0.060002	0.109998	0.109998	0.120002	0.33999	0.140003	0	0.0999981	0.65999	0.329999	0.530006	0.140003	0.0700018	0.060002	0.129996	0.180005	0.549991	0.31999	0.479997	0.209998	0.170004	0.230006	0.549991	0.120002	0.560011	0.239999	0.140003	0.180005	0.170004	0.0800019	0.120002
ENSG00000254146	0	0	0	0	0	0.0700018	0	0	0	0.0400009	0	0	0	0	0	0.0800019	0	0	0	0.0499986	0	0	0	0	0	0	0	0	0	0	0	0	0	0	0	0	0	0	0	0	0	0	0	0	0	0	0	0	0
ENSG00000253346	0	0	0	0	0	0	0	0	0	0	0	0	0	0	0	0	0	0	0	0	0	0	0	0	0	0	0	0	0	0	0	0	0	0	0	0	0	0	0	0	0	0	0	0	0	0	0	0	0
ENSG00000143793	3.41001	13.3799	9.41987	9.78012	4.13003	10.27	21.3599	24.8408	4.07005	5.82982	17.5502	2.60006	6.61977	35.031	5.37003	13.6497	11.5801	3.08	2.79992	4.59985	16.7097	15.8105	22.8994	6.09981	7.9498	23.8901	12.8704	22.15	8.80996	22.7302	14.5899	6.61977	18.6696	4.27008	18.6502	7.98017	12.4803	5.33996	23.2706	10.2501	14.3701	11.7703	14.4901	3.6599	26.0904	31.811	7.31016	2.75008	4.99994
ENSG00000134333	237.14	456.73	268.086	307.383	204.477	645.332	156.378	259.699	478.043	104.93	483.173	222.289	573.837	313.473	1485.57	439.798	222.675	291.468	196.134	174.949	195.455	159.089	363.018	716.14	89.0216	218.986	449.475	295.353	691.075	197.375	201.536	580.8	269.697	210.051	312.995	494.044	216.676	609.929	375.143	334.972	170.886	325.09	336.461	497.757	115.351	285.569	388.426	325.203	337.512
ENSG00000275212	0	0	0.0700016	0.149998	0	0.230006	0	0.0400009	0	0	0	0.0299998	0	0.0999981	0.0700018	0	0	0	0	0.0400009	0	2.41999	0	0	0	0	0	0	0	0	0	0.570015	0	0	0	0	0	0	0	0	0	11.3496	0	0	0	0.0700018	0.780003	0	0.149998
ENSG00000244544	0	0	0	0	0	0	0	0	0	0	0	0	0	0	0	0	0	0	0	0	0	0	0	0	0	0	0	0	0	0	0	0	0	0	0	0	0	0	0	0	0	0	0	0	0	0	0	0	0
ENSG00000143184	0.979983	0.170004	0.0249996	0.170004	0.060002	0.440015	0.180005	0.259996	0.219997	0.0999981	0.200005	0.230006	0.38001	1.24	1.92006	3.69996	0.520016	1.58996	0.259996	0.310003	0.400007	0.329999	0.479997	0.0999981	0	0.430012	0.170004	0.209998	0.0199995	0.200005	0.299993	0.909986	0.290002	0.45	0.0400009	0.170004	2.75008	0.890002	0.33999	0.149998	0.270007	0.00999965	0.769999	0.200005	0.909986	0.120002	0.409997	0.159996	1.02001
ENSG00000182872	8.2	12.7399	19.9148	21.3806	7.73989	19.5206	24.5992	23.6495	10.4004	12.9698	18.56	8.16993	17.3302	23.8702	15.0397	27.5093	21.8405	10.9797	5.33996	12.5802	11.7401	12.3701	30.5194	12.7399	18.5896	24.8995	15.9205	33.5992	15.7503	17.3904	14.3303	15.3196	18.8099	10.3802	18.4305	8.16993	13.09	14.6996	18.3095	15.6198	17.9401	12.5802	22.2007	11.3701	20.4897	24.8305	10.4097	8.53997	12.1298
ENSG00000261798	0	0.109998	0	0	0	0.0299998	0.299993	0.860009	0	0.0199995	0.0700018	0.0199995	0.0499986	0.0499986	0	0.239999	0.0199995	0.0400009	0	0	0	0.0199995	0.530006	0.0199995	0	0.0400009	0	0.0400009	0.0199995	0.120002	0.109998	0	0.0899994	0.0199995	0	0.140003	0.279992	0.0999981	0.459988	0.0800019	0.159996	0.230006	0.0700018	0	0.060002	0	0.149998	0	0.0199995
ENSG00000273704	0	0	0	0	0	0	0	0	0	0	0	0	0	0	0	0	0	0	0	0	0	0	0	0	0	0	0	0	0	0	0	0	0	0	0	0	0	0	0	0	0	0	0	0	0	0	0	0	0
ENSG00000272337	0	0	0	0	0	0	0	0	0	0	0	0	0	0	0	0	0	0	0	0	0	0	0	0	0	0	0	0	0	0	0	0	0	0	0	0	0	0	0	0	0	0	0	0	0	0	0	0	0
ENSG00000119772	1.44995	3.00991	9.39995	7.41993	0.430012	10.43	5.52985	13.0402	0.920017	1.86003	9.43974	1.40998	4.70989	3.76988	13.0302	6.97984	1.94998	3.25997	0.860009	4.15012	2.77999	4.42008	10.43	2.92008	2.52999	6.29005	2.36	20.1894	4.67995	8.70011	5.47985	7.7099	8.15974	11.9802	8.59997	3.94995	4.74003	9.34015	18.6994	5.17989	3.4001	2.06996	6.03001	1.37999	3.84005	12.6598	3.62003	1.88994	2.55999
ENSG00000171954	3.18998	6.87991	0.495	0.140003	1.33999	0.54	11.9098	0.589988	2.11993	10.8601	14.8501	1.41999	3.03001	1.07003	12.26	143.399	6.83997	6.17983	1.08003	2.41999	7.73989	0.0700018	24.2303	7.63015	0.579996	7.32995	2.56995	21.4995	4.70989	0.239999	11.6002	4.0599	0.769999	1.37999	0.0199995	2.82998	17.8199	35.4806	0.860009	5.25986	1.58996	0.00999965	5.16018	3.27992	18.9198	28.4992	1.29998	6.32021	2.23001
ENSG00000223561	0.0199995	0.0800019	0	0.00999965	0.0499986	0.0299998	0	0.00999965	0.0199995	0.310003	0.0299998	0.00999965	0.120002	0.00999965	0.0199995	0.0700018	0.0299998	0.0199995	0.0199995	0	0	0	0.45	0	0	0	0.0199995	0.0499986	0.0299998	0	0	0.00999965	0.140003	0.0400009	3.35002	0.00999965	0.00999965	0.0299998	0.00999965	0.0899994	0.219997	0	0.310003	0.00999965	0.0800019	0.00999965	0.109998	0	0.0199995
ENSG00000213509	0	0	0.0350009	0	0	0.0899994	0	0.219997	0	0	0	0	0.0800019	0	0.120002	0.170004	0	0	0	0	0	0	0.0800019	0	0.0499986	0	0	0.159996	0	0	0.180005	0.0999981	0	0	0	0	0.0700018	0.0899994	0.0800019	0	0	0	0	0	0	0.0499986	0	0	0
ENSG00000271821	0	0.0899994	0.474988	0.329999	0	0.170004	0.189994	0.230006	0	0.209998	0.219997	0.0499986	0.120002	0.209998	0.279992	1.04002	0.900001	0	0	0	0	0	0.479997	0.109998	0	0	0.250007	0.290002	0.38001	0.120002	0.459988	0.230006	0	0.33999	0.739977	0.400007	0.500006	0.129996	0.47	0.409997	0.720014	0.440015	0.45	0	0.060002	0.149998	0.250007	0	0
ENSG00000138735	0.420002	0.700007	1.41496	0.999971	0.31999	3.19995	0.869973	6.19012	0.420002	0.45	0.609981	0.510002	2.16	0.789973	0.780003	0.780003	1.15001	0.969971	0.290002	0.189994	0.560011	0.239999	1.96996	0.909986	0.0199995	0.479997	0.649987	3.76988	0.33999	1.67998	0.640002	1.64003	0.120002	0.920017	0.920017	0.860009	0.849982	3.82994	6.52998	2.03001	0.869973	0.479997	2.75008	0.400007	0.940022	0.640002	3.27992	0.69002	0.510002
ENSG00000250426	0	0	0	0	0	0	0	0	0	0	0	0	0	0	0	0	0	0	0	0	0	0	0	0	0	0	0	0	0	0	0	0	0	0	0	0	0	0	0	0	0	0	0	0	0	0	0	0	0
ENSG00000251838	0	0	0	0	0	0	0	0	0	0	0	0	0	0	0	0	0	0	0	0	0	0	0	0	0	0	0	0	0	0	0	0	0	0	0	0	0	0	0	0	0	0	0	0	0	0	0	0	0
ENSG00000265727	0	0	0	0	0	0	0	0	0	0	0	0	0	0	0	0	0	0	0	0	0	0	0	0	0	0	0	0	0.34999	0	0	0	0	0	0	0	0	0	0.200005	0	0	0	0	0	0	0	0	0	0
ENSG00000275491	0	0.0999981	0.00999976	0.0299998	0	0.979983	0.0999981	0	0.0299998	0.180005	0.149998	0	0.0400009	0.459988	0.389989	0.0499986	0.0700018	0.0499986	0.0899994	0.0299998	0	0.129996	0.629995	0.060002	0.579996	0	0.120002	0.140003	0	0.430012	0.060002	0.0199995	1.02997	0.120002	0.0299998	0	0.299993	0	0.890002	0.31999	0.0700018	0	0.0700018	0.0499986	0	0.0999981	0	0	0.0299998
ENSG00000252130	0	0	0	0	0	0	0	0	0	0	0	0	0	0	0	0	0	0	0	0	0	0	0	0	0	0	0	0	0	0	0	0	0	0	0	0	0	0	0	0	0	0	0	0	0	0	0	0	0
ENSG00000279013	0.0199995	0	0	0	0	0.0199995	0	0.109998	0	0	0	0	0.00999965	0	0	0.0499986	0.00999965	0	0	0.00999965	0	0	0	0.00999965	0	0	0.00999965	0.0199995	0	0	0	0.00999965	0	0	0	0	0.00999965	0.00999965	0.00999965	0	0	0	0.00999965	0.00999965	0	0	0	0	0.00999965
ENSG00000271180	0	0	0	0	0	0.0999981	0	0	0	0	0	0	0	0	0	0	0	0	0	0	0	0	0	0	0	0	0	0	0	0	0	0	0	0	0	0	0	0	0	0	0	0	0	0	0	0	0	0	0
ENSG00000280186	0	0.0199995	0.00999976	0	0	0.170004	0.060002	0.290002	0	0.0499986	0	0.0400009	0.0400009	0.0299998	0.109998	0.0400009	0	0.0199995	0.0199995	0.0299998	0	0.0199995	0.0199995	0.00999965	0.00999965	0	0.0299998	0.219997	0.0299998	0.0800019	0.0499986	0.0400009	0.140003	0.209998	0	0.0199995	0.170004	0.060002	0.0999981	0.0299998	0.0299998	0	0.170004	0.0299998	0.060002	0	0.060002	0	0.0199995
ENSG00000131845	0.649987	0.579996	1.81997	2.39994	0.230006	2.05994	1.60003	5.88995	0.459988	0.789973	2.10996	0.829988	1.36997	1.8	2.26996	3.43993	1.47	1.24	0.510002	0.180005	1.46004	0.400007	5.50995	1.8	0.0899994	1.81002	1.92994	7.37992	1.64995	1.60003	1.40998	1.92994	1.26003	0.820026	1.88994	0.900001	0.560011	1.8	2.94999	1.82996	0.54	0.700007	2.70001	0.810015	0.920017	0.370002	1.24	0.65999	1.02997
ENSG00000182220	32.0589	62.9519	51.055	67.4281	13.1801	57.1418	47.1789	90.1205	21.1302	59.2595	50.8816	27.3591	53.541	59.3706	99.4421	48.2404	58.189	47.1789	18.6205	31.6198	27.6508	27.0105	148.672	59.3294	13.9201	79.6986	36.4706	133.666	48.8799	30.6997	29.8498	83.6494	29.7198	48.3207	43.6608	42.5612	59.3418	64.2791	49.5211	93.837	58.4802	35.429	53.85	31.5497	43.1105	29.761	50.1811	28.7991	42.3287
ENSG00000241757	0	0	0	0	0	0	0	0	0	0	0	0	0	0	0	0	0	0	0	0	0	0	0	0	0	0	0	0	0	0	0	0	0	0	0	0	0	0	0	0	0	0	0	0	0	0	0	0	0
ENSG00000253153	0	0	0	0	0	0	0	0	0	0	0	0	0	0	0	0	0	0	0	0	0	0	0	0	0	0	0	0	0	0	0	0	0	0	0	0	0	0	0	0	0	0	0	0	0	0	0	0	0
ENSG00000166896	3.53006	4.27986	7.91995	9.50014	2.76002	2.85996	2.9699	5.76991	3.34005	9.1403	4.58997	3.19995	3.31996	7.02011	5.21991	8.62027	6.54993	3.84991	3.67007	4.3201	2.55999	3.62003	8.86019	10.1496	0.729978	8.0899	5.86997	4.7499	2.93001	3.48	0.640002	3.47012	7.55017	6.72011	9.36998	3.79006	6.57997	7.1201	5.55983	3.16004	6.28002	5.31006	7.23002	2.11993	4.72002	3.19995	1.16003	2.54001	3.84005
ENSG00000280007	0	0.0199995	0.034999	0.0199995	0	0.060002	0.0499986	0.0400009	0	0.00999965	0.0199995	0.00999965	0.00999965	0.00999965	0.00999965	0.0299998	0.00999965	0.00999965	0	0.00999965	0.00999965	0	0.0800019	0.00999965	0.0199995	0.0199995	0.00999965	0.0199995	0.00999965	0.0299998	0.0199995	0.0199995	0.00999965	0.00999965	0.0499986	0.00999965	0.0700018	0.0400009	0.109998	0.0400009	0.0299998	0	0.060002	0.00999965	0.00999965	0.0299998	0.0199995	0.00999965	0.00999965
ENSG00000232177	0	0	0.724998	1.11003	0.0899994	0	0.879992	1.49998	0	1.25002	0	0	0	0.31999	0	1.04002	0	0.329999	0	0	1.09004	0	0	0	0	0.729978	0	0	0	0	0	0	0	0	0.0800019	0.0800019	0	0	0	0	1.07003	0	0	0.060002	0	0.290002	0.0800019	0	0.430012
ENSG00000275944	0.530006	1.19002	1.95999	0.940022	0.170004	0.149998	0.209998	0.0800019	0.549991	0.400007	0.239999	0.259996	0.34999	0.120002	0.47	3.14998	0.510002	0.829988	0.34999	0.0899994	0.159996	0.0299998	0.209998	1.16997	0.00999965	0.649987	1.08003	0.920017	0.279992	0.0499986	0.109998	0.239999	0.729978	0.900001	0.959994	0.200005	0.869973	0.810015	0.270007	0.820026	0.170004	0.299993	0.810015	0.430012	0.189994	0.0199995	0.0800019	0.389989	0.400007
ENSG00000201683	0	0	0	0	0	0	0	0	0	0	0	0	0	0	0	0	0	0	0	0	0	0	0	0	0	0	0	0	0	0	0	0	0	0	0	0	0	0	0	0	0	0	0	0	0	0	0	0	0
ENSG00000185839	1.16997	1.25002	0.650008	1.02001	1.57002	1.79004	0.170004	1.13	1.58996	2.17006	0.959994	1.58996	1.22997	1.11003	2.9699	2.84	1.64995	1.14	0.760017	1.53003	1.25002	1.05003	2.93999	1.66006	0.140003	1.92994	1.60003	2.9699	1.04002	0.679987	0.389989	1.76001	1.94	2.31993	1.86003	0.99003	0.409997	1.17999	1.51	0.430012	0.820026	1.40004	0.760017	1.62002	0.99003	1.14	0.879992	0.640002	1.61005
ENSG00000233290	0	0	0	0	0	0	0	0	0	0	0	0	0	0	0	0	0	0	0	0	0	0	0	0	0	0	0	0	0	0	0	0	0	0	0	0	0	0	0	0	0	0.0299998	0	0	0	0	0	0	0
ENSG00000223608	0	0	0	0	0	0	0	0	0	0.310003	0	0	0	0	0.0800019	0.290002	0	0	0	0	0	0	0	0	0	0	0	0	0	0	0	0	0	0.060002	0	0	1.92006	0.239999	0	0	0.0800019	0.459988	0	0	0	0	0	0	0
ENSG00000231261	0	0	0	0	0	0	0	0	0	0	0	0	0	0	0	0	0	0	0	0	0	0	0	0	0	0	0	0	0	0	0	0	0	0	0	0	0	0	0	0	0	0	0	0	0	0	0	0	0
ENSG00000257151	0.270007	0.750008	0.369993	0.409997	0.0899994	4.15991	0.00999965	0.170004	0.209998	0.570015	2.9001	0.329999	0.640002	0.0800019	0.890002	0.0400009	0.310003	0.38001	0.230006	0.00999965	0.0899994	0.0899994	0.959994	0	0.00999965	0.0899994	0.329999	3.11005	0.189994	3.18998	1.40998	3.37005	0.0899994	0.33999	0.760017	0.0199995	0.400007	4.97988	10.2401	1.51998	0.400007	0.149998	2.02004	0.200005	0.420002	0.599985	0.760017	0.279992	0.290002
ENSG00000281214	0	0	0	0	0	0	0	0	0	0	0	0	0	0	0	0	0	0	0	0	0	0	0	0	0	0	0	0	0	0	0	0	0	0	0	0	0	0	0	0	0	0	0	0	0	0	0	0	0
ENSG00000261507	0	0	0	0	0	0	0	0	0	0	0	0	0	0	0	0	0	0	0	0	0	0	0	0	0	0	0	0	0	0	0	0	0	0	0	0	0	0	0	0	0	0	0	0	0	0	0	0	0
ENSG00000229456	0	0	0	0.00999965	0	0	0	0	0	0.00999965	0	0	0	0	0	0	0	0.00999965	0	0	0	0	0.0299998	0	0	0.0299998	0.0199995	0	0	0	0	0	0	0	0	0	0	0	0	0	0	0	0	0.00999965	0	0	0.0400009	0	0.00999965
ENSG00000281222	0	0	0	0	0	0	0	0	0	0	0	0	0	0	0	0	0	0	0	0	0	0	0	0	0	0	0	0	0	0	0	0	0	0	0	0	0	0	0	0	0	0	0	0	0	0	0	0	0
ENSG00000213187	0	0	0	0	0	0	0	0	0	0	0	0	0	0	0	0	0	0	0	0	0	0	0	0	0	0	0	0	0	0	0	0	0	0	0	0	0	0	0	0	0	0	0	0	0	0	0.0299998	0	0
ENSG00000207176	0	0	0	0	0	0	0	0	0	0	0	0	0	0	0	0	0	0	0	0	0	0	0	0	0	0	0	0	0	0	0	0	0	0	0	0	0	0	0	0	0	0	0	0	0	0	0	0	0
ENSG00000199077	0	0	0	0	0	0	0	0	0	0	0	0	0	0	0	0	0	0	0	0	0	0	0	0	0	0	0	0	0	0	0	0	0	0	0	0	0	0	0	0	0	0	0	0	0	0	0	0	0
ENSG00000227076	0	0	0	0	0	0	0	0	0	0	0	0	0	0	0	0	0	0	0	0	0	0	0.370002	0	0	0.209998	0	0	0	0	0	0.0800019	0	0.0800019	0	0.0899994	0	0	0.129996	0.140003	0	0	0	0	0	0.159996	0	0	0
ENSG00000118094	11.8398	1.47	3.37998	36.8211	3.01995	0.479997	0.810015	0.38001	3.03001	2.03001	4.72002	8.28973	3.09006	0.0499986	0.0299998	0.109998	3.12995	4.50985	5.27996	1.38998	0.259996	0.239999	0.530006	0.700007	0.279992	0.909986	0.159996	2.85996	0.140003	0.640002	0.329999	0.99003	4.97988	6.97017	0.209998	0.0299998	0.99003	0.31999	0.45	14.5899	0.33999	3.4899	0.209998	0.45	3.19995	0.219997	0.140003	9.05014	6.00998
ENSG00000279640	0.0999981	0.0700018	0.0700016	0.0299998	0	0.140003	0.0299998	0.0400009	0	0	0.120002	0	0.0400009	0.0400009	0.060002	0.189994	0	0.0299998	0	0.0299998	0	0	0.159996	0.060002	0	0.060002	0.209998	0	0	0	0	0.0999981	0	0	0	0.0800019	0.159996	0.200005	0.0400009	0.0400009	0	0.0199995	0.159996	0	0	0	0	0	0
ENSG00000270507	0	0	0	0	0	0	0	0	0	0	0	0	0	0	0	0	0	0	0	0	0	0	0	0	0	0	0	0	0	0	0	0	0	0	0	0	0	0	0	0	0	0	0	0	0	0	0	0	0
ENSG00000048162	12.9698	32.9511	19.8404	16.8003	9.59012	40.4387	22.19	39.6312	11.9197	18.0499	23.4406	10.2203	21.6101	28.2808	20.4798	21.8102	16.7805	12.5402	13.0402	24.2807	26.0091	38.9908	36.931	16.3999	37.3688	9.23008	28.6398	16.7097	43.3502	32.4997	10.6698	21.93	20.1098	33.9292	15.2803	16.1103	9.51991	14.8996	27.2909	14.8295	18.3603	28.5308	18.9605	11.9802	24.2606	23.6299	32.3895	6.65013	25.7794
ENSG00000135547	2.30006	0.860009	2.72496	1.31003	1.61005	1.33999	0.47	7.18008	4.09013	3.78008	0.490002	1.56003	2.14999	1.48003	0.45	5.25986	4.47001	3.16004	1.96996	2.25005	1.40998	0.250007	7.50009	4.47001	0.440015	0.34999	1.64995	3.18998	3.68997	1.09004	0.360007	1.86999	1.94	5.86997	1.55	0.479997	1.16003	2.98994	1.24	2.20006	3.79006	1.62002	4.76012	1.79004	0.490002	0.490002	2.84	2.02004	3.75996
ENSG00000274363	0.0400009	0.0800019	0.0550008	0	0	0.0499986	0.430012	0.549991	0	0.0299998	0.0400009	0	0	0.0800019	0.0299998	0.219997	0	0	0	0	0.060002	0.0999981	0.0400009	0.0299998	0.259996	0.0700018	0.0499986	0.0800019	0	0.290002	0.129996	0.0299998	0.0899994	0.0499986	0.0999981	0.0299998	0.0700018	0.0499986	0.530006	0	0.0999981	0.0299998	0.0899994	0	0.140003	0.259996	0.0700018	0	0.0299998
ENSG00000168306	112.852	113.409	121.205	62.3482	108.473	47.9404	14.0198	10.1398	147.236	165.34	130.489	145.068	81.0917	28.0601	75.7924	129.462	118.734	137.31	89.2378	123.083	36.0308	48.1602	18.3095	233.292	26.8499	81.0973	118.397	79.8589	81.3281	8.80996	188.131	171.384	132.964	115.768	158.176	17.3603	64.9194	64.8699	35.849	106.491	63.131	107.44	82.0017	89.5973	34.5894	139.875	18.6696	103.787	95.6296
ENSG00000064102	6.31014	8.13997	11.3199	9.52982	4.6699	6.51009	10.6802	37.7489	5.27009	8.13997	8.83994	3.81008	8.30987	7.43022	11.52	9.5702	6.10996	7.65983	4.10007	3.78008	6.16015	18.4996	22.0397	8.43992	4.69001	6.31014	4.67995	10.8398	8.4798	16.0601	7.49022	11.6501	5.23005	9.42993	10.3099	4.22004	4.72985	5.93998	11.3898	6.60007	5.18996	5.70983	7.41016	7.19004	15.7296	8.1	9.67023	3.88989	6.52003
ENSG00000263716	0	0	0	0	0	0	0	0	0	0	0	0	0	0	0	0	0	0	0	0	0	0	0	0	0.0199995	0	0	0	0	0	0	0	0	0	0	0	0	0	0	0	0	0	0	0	0	0	0	0	0
ENSG00000168070	0.120002	0.00999965	0.070002	0.0299998	0.259996	0.230006	0.760017	0.129996	0.430012	0.0400009	0.0700018	0.0199995	0.290002	0.189994	0.109998	0.0700018	0.93003	0.34999	0.200005	0	0	0	0	0.0999981	0.400007	0	0.0700018	0.129996	0	0	0	0.129996	0	0.0899994	0.00999965	0.200005	0.170004	0.060002	0.239999	0.629995	0.38001	0	0.120002	0.239999	0	1.13	0.780003	0.230006	0.259996
ENSG00000249916	0.060002	0.180005	0.0500015	0.290002	0	0.459988	0	0.47	0	0.400007	0.060002	0	0	0.189994	0	0.45	0	0.0499986	0	0	0.810015	0.329999	0.060002	0	0	0	0.0700018	0	0.620015	0	0	0	0.800014	0.0400009	1.33999	0.0499986	0.31999	0	0	0	0.310003	0.299993	0.65999	0.0299998	0	0.0800019	0.189994	0	0.140003
ENSG00000148426	10.9698	24.8408	3.98007	8.07981	9.08975	13.0004	41.949	24.6898	13.8	13.07	18.3095	6.87991	26.7793	14.1605	12.8499	4.93007	9.15997	8.81974	5.76991	12.3898	11.4802	5.3999	21.0804	8.37	9.01008	20.8696	32.9192	27.2701	5.90017	12.6003	7.08023	17.7398	16.3103	8.80996	23.5497	15.7503	12.0201	11.2003	6.31014	13.9404	13.4496	15.9901	19.7096	22.6107	13.43	9.59012	4.52991	11.7597	14.7098
ENSG00000115685	28.9994	57.8713	55.7009	40.1594	21.4995	39.6889	47.0613	67.5123	26.1991	56.9481	54.4883	23.3207	40.5903	46.4005	60.8791	67.0506	44.1508	36.4503	22.1807	37.5896	39.0693	37.6992	89.7901	36.709	91.1193	44.4795	35.8788	50.4112	47.801	43.9889	38.9098	54.7381	69.3719	58.0681	48.2906	25.0501	29.1404	44.209	42.9494	67.1995	39.1099	56.8416	39.6806	36.3192	57.0785	75.2375	29.09	21.8602	38.4807
ENSG00000122566	155.88	250.002	481.916	341.323	67.7514	488.562	207.705	576.508	153.191	219.244	309.093	168.685	271.573	273.841	444.179	543.825	177.687	227.985	112.547	230.017	200.463	173.08	522.975	369.082	68.1281	365.543	311.761	413.315	316.727	341.536	252.003	340.992	148.816	230.001	385.502	216.061	166.478	381.938	530.9	262.195	282.89	231.857	304.394	209.063	217.926	234.573	203.163	127.53	222.428
ENSG00000228404	0	0	0	0	0	0	0	0	0	0	0	0	0	0	0	0	0	0.140003	0	0	0	0	0	0	0	0	0	0	0	0	0	0	0	0	0	0	0	0	0	0	0	0	0	0	0	0	0	0	0
ENSG00000264530	0	0	0	0	0	0	0	0	0	0	0	0	0	0	0	0.209998	0	0	0	0	0	0	0	0	0	0	0.430012	0	0	0.409997	0.420002	0	0	0	0	0	0	0	0	0.329999	0	0	0	0	0	0	0	0	0
ENSG00000275859	0	0	0	0	0	0	0	0	0	0	0	0	0	0	0	0	0	0	0	0	0	0	0	0	0	0	0	0	0	0	0	0	0	0	0	0	0	0	0	0	0	0	0	0	0	0	0	0	0
ENSG00000249309	0	0	0	0	0	0	0	0	0	0	0	0	0	0	0	0	0	0	0	0	0	0	0	0	0	0	0	0	0	0	0	0	0	0	0	0	0	0	0	0	0	0	0	0	0	0	0	0	0
ENSG00000167332	0	0	0.0149999	0.0800019	0	0.0800019	0.0400009	0.0700018	0	0	0	0	0.0199995	0.0400009	0.0400009	0.0299998	0.0299998	0.00999965	0.00999965	0.0199995	0	0.00999965	0.0199995	0	0	0.00999965	0.00999965	0.120002	0.00999965	0.129996	0	0.0499986	0	0.0299998	0.0199995	0.00999965	0	0.270007	0.0400009	0.060002	0.060002	0.0199995	0.00999965	0	0.00999965	0.00999965	0.500006	0	0
ENSG00000255248	0.849982	0.999971	0.444995	0.239999	0.490002	2.9699	0.270007	1.16997	0.620015	1.81002	1.01001	0.900001	2.31993	0.760017	0.849982	0.109998	3.41996	1.14	0.549991	1.04002	1.05998	0.34999	0.700007	0.760017	0.310003	0.570015	4.48989	1.86003	0.180005	0.739977	1.47	0.900001	3.65002	7.80996	0.869973	0.180005	1.01001	3.37005	0.760017	2.51007	1.48003	1.14	3.16004	0.430012	0.69002	0.180005	3.7301	1.46004	1.22003
ENSG00000255236	0.239999	0.060002	1.08	0.700007	0.200005	0.0899994	0.120002	0.060002	0.219997	0.560011	0.33999	0.209998	0	0.0800019	0.259996	0.420002	0.31999	0.0999981	0.159996	0.33999	0	5.08983	0.750008	0.189994	0	0.31999	0.0899994	0	0.290002	0.109998	0	0.38001	0.479997	0.0800019	4.85006	0.189994	0.279992	4.47001	0.420002	0.209998	0.279992	0.230006	0.33999	0.140003	0.0999981	0.310003	0.0499986	0.33999	0.060002
ENSG00000130649	5413.33	75.3315	6789.51	3271.87	3573.2	264.586	20.8494	393.985	5029.15	115.167	1923.74	3892.28	4674.19	1027.13	344.079	8.23989	3.56993	2231.04	2214.4	0.679987	1442.84	4005.59	59.9703	3.09993	7.47984	13.5001	1531.79	30.9304	514.668	64.2212	132.339	478.176	1064.53	0.250007	6534.22	2584.55	6.10996	728.81	45.8315	32.4502	6608.01	82.2693	5869.82	2209.03	2266.58	59.6883	1206.15	2539.62	1113.97
ENSG00000255535	0	0	0	0	0	0	0	0	0	0	0	0	0	0	0.0700018	0	0	0	0	0	0	0	0	0	0	0	0	0	0.0400009	0	0	0	0	0	0	0	0	0	0	0	0	0	0	0	0	0	0	0	0
ENSG00000100029	18.68	34.2103	52.0708	39.1696	21.6596	46.8011	69.8108	83.6378	24.1097	37.3688	33.1803	15.2001	38.1011	57.671	46.7686	34.2103	33.5597	20.6494	17.56	38.4194	24.1297	92.9179	90.4522	18.5201	145.754	41.859	28.7691	51.599	48.5288	140.604	22.9407	55.3793	30.189	25.24	29.8602	17.5198	34.789	37.5688	121.212	29.09	40.229	69.961	35.4905	21.9696	81.6274	106.402	29.6005	15.4197	29.7301
ENSG00000248574	0	0	0	0	0	0	0	0	0	0	0	0	0	0	0	0	0	0	0	0	0	0	0	0	0	0	0	0	0	0	0	0	0	0	0	0	0	0	0	0	0	0	0	0	0	0	0	0	0
ENSG00000259248	0.579996	1.08003	2.04502	1.94998	0.250007	1.92994	3.23991	0.679987	1.11003	0.979983	1.71994	0.430012	0.649987	1.84999	0.420002	1.40998	2.48996	0.219997	0.38001	1.66999	1.24	2.09001	6.56994	0.310003	3.16992	3.51004	1.19997	1.38998	1.31003	3.53006	0.840013	2.41999	2.47996	2.09001	2.26996	0.890002	1.12001	1.16003	1.69003	2.12995	3.94995	2.04996	1.55	0.599985	1.94998	0.99003	1.96001	0.389989	0.219997
ENSG00000211685	0.170004	0.520016	0.0449997	0.0700018	2.32992	6.10996	0	0	0.159996	0	0	11.0301	5.02984	2.25005	1.57996	0	0	3.25997	0.290002	0	3.12995	0.279992	2.57995	0	0	0	0.109998	7.46999	0	0.149998	0.0700018	0.769999	0	2.04996	0	0	0.230006	1.21	5.50002	3.16992	0	0	2.12995	1.99997	6.9499	0.239999	0.69002	5.05992	0.570015
ENSG00000268620	0	0	0	0	0	0	0	0	0	0	0	0	0	0	0	0	0	0	0	0	0	0	0	0	0	0	0	0	0	0	0	0	0	0	0	0	0	0	0	0	0	0	0	0	0	0	0	0	0
ENSG00000207620	0	0	0	0	0	0	0	0	0	0	0	0	0	0	0	0	0	0	0	0	0	0	0	0	0	0	0	0	0	0	0	0	0	0	0	0	0	0	0	0	0	0	0	0	0	0	0	0	0
ENSG00000252540	0	0	0	0	0	0	0	0	0	0	0	0	0	0	0	0	0	0	0	0	0	0	0	0	0	0	0	0	0	0	0	0	0	0	0	0	0	0	0	0	0	0	0	0	0	0	0	0	0
ENSG00000229086	0	0	0	0	0	0	0	0	0	0	0	0	0	0	0	0	0	0	0	0	0	0	0	0	0	0	0	0	0	0	0	0	0	0	0	0	0	0	0	0	0	0	0	0	0	0	0	0	0
ENSG00000228929	0.0800019	0.34999	0.380008	0.649987	0	0	0.0800019	0.900001	0.170004	0.360007	0.490002	0.250007	0.69002	0.549991	0.729978	0.69002	0.679987	0.279992	0.239999	0.170004	0.400007	0.570015	0.189994	0.360007	0.219997	0.159996	0.440015	3.37005	0.510002	0.459988	0.370002	0.299993	2.10003	0.700007	0.370002	0.500006	0.159996	0	0.290002	0.420002	0.400007	0.34999	0.310003	0.620015	0.219997	1.05998	0.360007	0.219997	0.290002
ENSG00000119471	45.5907	39.0612	58.055	100.44	30.4391	23.7893	25.8994	21.3999	46.7006	16.29	32.9009	32.1502	47.2804	67.4702	33.8306	36.7803	44.0499	39.5488	30.3001	27.1908	45.1004	24.6795	27.8701	47.2509	4.33992	66.509	34.1203	56.9599	92.5323	13.8297	24.2706	54.9586	13.2801	40.9606	101.898	44.5813	32.511	41.6506	13.3901	24.5294	41.4892	36.9694	46.2688	67.9913	24.2993	21.9604	22.15	36.4908	33.8189
ENSG00000264054	0	0	0	0	0	0	0	0	0	0	0	0	0	0	0	0	0	0	0	0	0	0	0	0	0	0	0	0	0	0	0	0	0	0	0	0	0	0	0	0	0	0	0	0	0	0	0	0	0
ENSG00000231061	0	0	0	0	0	0	0	0	0	0	0	0	0	0	0	0	0	0	0	0	0	0	0	0	0	0	0	0	0	0	0	0	0	0	0	0	0	0	0	0	0	0	0	0	0	0	0	0	0
ENSG00000132300	7.72007	17.6601	40.5902	52.5702	2.61997	25.9101	5.82982	13.8498	7.31016	12.4596	26.72	10.3199	16.1103	9.07024	17.8905	26.72	9.00009	10.75	4.77003	8.96025	6.61014	3.37005	33.49	22.5606	1.75003	22.4904	12.0001	22.0795	17.3098	5.67982	5.52985	15.4904	8.06973	11.3002	17.0195	11.8703	9.01008	20.1001	22.25	21.0804	15.9702	8.45983	18.2398	11.1299	4.85006	4.99994	8.67001	7.16019	6.4499
ENSG00000172345	18.3298	6.61014	5.96999	10.7799	17.3699	4.23	5.54982	5.25003	28.859	5.18996	7.04986	14.0802	23.5595	4.53997	4.76012	17.8496	11.6598	17.4205	5.99999	3.19995	11.8202	1.92006	11.2299	5.99999	0.230006	2.45005	11.7499	7.69015	7.89981	1.96996	3.36002	4.0599	3.12995	3.58009	12.8099	3.26993	7.0099	2.92008	4.63989	6.52003	10.2203	11.2798	16.9394	16.3806	10.4004	2.32992	9.61009	11.45	30.2791
ENSG00000175894	0.0199995	0.0700018	0.260004	0.329999	0.0199995	0.0299998	0.360007	0.00999965	0.0199995	0.400007	0.109998	0.0199995	0.0199995	0.0999981	0.310003	1.44003	0	0.109998	0	0.0700018	0.170004	0	0	0.0800019	0.0299998	0.180005	0.00999965	0.250007	0.200005	0.34999	0.060002	0.159996	0.120002	0.0999981	0.0299998	0.00999965	0.979983	0.389989	0.0400009	0.329999	0.219997	0.180005	0.0800019	0.0400009	0.0400009	0.129996	0	0.00999965	0.0199995
ENSG00000126698	21.4995	22.2794	33.9406	33.3094	16.29	55.7799	23.8305	51.7602	18.7696	44.3901	25.1005	22.4405	42.6586	43.5399	61.9304	66.3709	39.8101	30.7103	17.5101	32.1993	29.1991	16.4796	102.287	39.4804	20.5495	52.4901	37.9798	60.6391	43.8094	35.0893	21.0002	42.9196	45.7902	22.4405	50.4216	17.8199	30.4306	51.3813	37.3403	28.7991	36.5693	23.2497	49.5417	28.3495	33.0701	51.9507	30.9004	18.1101	34.2696
ENSG00000236461	0	0	0	0	0	0	0	0	0	0	0	0	0	0	0	0	0	0	0	0	0	0	0	0	0	0	0	0	0	0	0	0	0	0	0.00999965	0	0	0	0	0	0	0	0	0	0	0	0	0	0
ENSG00000229107	0	0.0499986	0.265004	0.0400009	0	0	0.0400009	0.0800019	0	0.0400009	0.0400009	0	0	0	0	0	0	0	0	0	0	0	0	0.0299998	0	0	0	0.0800019	0	0	0	0	0	0	0	0.0299998	1.27003	0	0	0	0	0	0	0	0	0	0.060002	0	0
ENSG00000211779	0.129996	0.129996	0	0	0	0.170004	0	0	0	0	0	0.0899994	0.640002	0.409997	0.329999	0	0	0.310003	0	0	0.189994	0	0.140003	0	0	0	0	0.649987	0	0	0.0999981	0.0899994	0	0.0800019	0	0.209998	0	0.370002	0	0.159996	0	0	0.65999	0.149998	0.31999	0	0.209998	0	0.440015
ENSG00000271028	0	0	0	0	0	0	0	0	0	0	0	0	0	0	0	0	0	0	0	0	0	0	0	0	0	0	0	0	0	0	0	0	0	0	0	0	0	0	0	0	0	0	0	0	0	0	0	0	0
ENSG00000213777	0.159996	1.26003	0.395004	0.0999981	0	0.250007	1.05003	0.0400009	0	0.459988	1.48003	0.060002	0.0800019	0.189994	0.0299998	0.0899994	0.430012	0.0299998	0	0	0.0999981	0	0.400007	0.38001	0	0	0.00999965	1.70002	0	0.93003	0.129996	0.0899994	0.140003	0	0.159996	0.189994	0	0.360007	0.0400009	1.63005	0.0299998	0.159996	0.829988	0	0.920017	0.120002	0.409997	0	0.140003
ENSG00000133226	9.68029	13.53	11.2601	14.8398	3.14998	29.6108	5.61016	19.2398	7.86974	11.0699	13.0601	9.02008	18.6205	11.1903	31.2299	28.4104	12.26	15.1801	8.36014	15.9602	9.94971	3.06998	34.98	13.6402	2.02004	27.8103	23.4406	28.4006	15.8203	7.77	6.78001	14.5899	8.76975	8.64001	22.19	7.44002	12.1399	28.3298	19.1906	13.3502	15.8599	8.55004	29.1991	9.62009	6.26003	8.62983	10.3802	9.36024	12.7196
ENSG00000223985	0	0	0	0	0	0	0	0	0	0	0	0	0	0	0	0	0	0	0	0	0	0	0	0	0	0	0	0	0	0	0	0	0.47	0	0	0	0	0	0	0	0	0	0	0	0	0	0	0	0
ENSG00000248309	0.0499986	0	0.0399992	0.060002	0	0.200005	0.0499986	0.560011	0.0700018	0	0.060002	0.060002	0.530006	0	0.239999	0.0700018	0.979983	0.149998	0.0899994	0.0800019	0.149998	0	0.259996	0.120002	0	0.0700018	0.129996	0.31999	0.00999965	0	0.310003	0.310003	0	0.370002	0.180005	0.129996	0.109998	0.299993	0.0999981	0.109998	0.149998	0.0299998	0.400007	0.239999	0.129996	0.0400009	0.430012	0.239999	0.060002
ENSG00000207041	0	0	0	0	0	0	0	0	0	0	0	0	0	0	0	0	0	0	0	0	0	0	0	0	0	0	0	0	0	0	0	0	0	0	0	0	0	0	0	0	0	0	0	0	0	0	0	0	0
ENSG00000162076	5.82982	17.9302	4.14	7.04986	3.13995	22	19.4396	34.9509	5.63003	1.76001	8.05018	4.02013	14.46	26.3302	14.3105	89.3121	33.9693	8.80996	4.48989	9.37973	15.31	17.7497	44.9194	23.4406	23.1099	34.5511	8.92987	22.4608	16.5701	18.9894	2.60006	10.26	19.1906	16.9394	9.90018	7.31016	17.5004	6.46019	24.3296	15.7405	19.0805	9.96007	18.7306	4.95989	12.6003	13.8498	26.5096	5.05992	10.8601
ENSG00000250813	0	0	0	0	0	0	0	0	0	0	0	0	0	0	0	0	0	0	0	0	0	0	0	0	0	0	0	0	0	0	0	0	0	0	0	0	0	0	0	0	0	0	0	0	0	0	0	0	0
ENSG00000182667	0.0499986	2.06996	0.310008	0.270007	0.0199995	8.53997	0.800014	5.77992	0.170004	0.060002	0.060002	0.0800019	4.05006	1.71994	1.88994	0.120002	0.109998	0.239999	0.0400009	0.0499986	0.789973	1.02997	2.94999	0	0.270007	0.109998	0.0999981	6.32021	0	2.02004	0.159996	1.34997	0.0400009	1.31003	0.0400009	0.170004	0.239999	2.64993	1.82996	4.94993	0.259996	0	5.08983	0.0700018	0.609981	0.38001	1.90996	0.290002	0.140003
ENSG00000260933	0	0	0	0	0	0	0	0	0	0	0	0	0	0	0	0	0	0	0	0	0	0	0	0	0	0	0	0	0	0	0	0	0	0	0	0	0	0	0	0	0	0	0	0	0	0	0	0	0
ENSG00000130520	45.2193	84.4417	129.898	96.0814	34.1795	131.151	193.433	146.971	41.0601	121.658	77.7991	41.8097	67.742	92.4169	78.2697	115.752	100.092	45.73	35.6507	120.734	90.7285	110.292	201.522	79.6213	279.266	144.256	88.0215	86.3895	99.2218	205.942	51.9111	337.045	106.602	109.956	77.3474	67.4609	137.234	71.4509	120.233	133.889	103.679	124.068	86.6714	40.7397	94.89	212.467	79.8202	48.3207	59.1487
ENSG00000197919	0	0	0	0	0	0	0	0	0	0	0	0	0	0	0	0	0	0	0	0	0	0	0	0	0	0	0	0	0	0	0	0	0	0	0	0	0	0	0	0	0	0	0	0	0	0	0	0	0
ENSG00000263878	0	0	0	0	0	0	0	0	0	0	0	0	0	0	0	0	0	0	0	0	0	0	0	0	0	0	0	0	0	0	0	0	0	0	0	0	0	0	0	0	0	0	0	0	0	0	0	0	0
ENSG00000271052	0	0	0	0	0	0	0	0	0	0	0	0	0	0	0	0	0	0	0	0	0	0	0	0	0	0	0	0	0	0	0	0.219997	0	0	0	0	0	0	0	0	0	0	0	0	0	0	0	0	0
ENSG00000255460	0	0	0	0	0	0	0	0	0	0	0	0	0	0	0	0	0	0	0	0	0	0	0	0	0	0	0	0	0	0	0	0	0	0	0	0	0	0	0	0	0	0	0	0	0	0	0	0	0
ENSG00000215301	25.1092	40.751	22.8952	26.9899	9.12005	50.931	12.4001	36.3494	30.1493	17.8397	40.0204	17.0396	46.7395	32.0701	71.6393	33.1091	32.139	27.7506	18.5806	19.8398	12.2498	9.92973	79.4118	52.9285	4.33992	42.2906	55.8186	69.7721	24.8598	21.2993	19.7794	40.4808	15.4401	32.039	30.3906	26.3192	24.9496	72.8815	50.3588	36.2111	25.4403	14.1998	64.2791	49.6001	14.7302	10.7202	26.3996	20.3496	26.2791
ENSG00000250694	0	0	0	0	0	0	0	0	0	0	0	0	0	0	0	0	0	0	0	0	0	0	0	0	0	0	0	0	0	0	0	0	0	0	0	0	0	0	0	0	0	0	0	0	0	0	0	0	0
ENSG00000242976	0	0	0	0	0	0	0	0	0	0	0	0	0	0	0	0	0	0	0	0	0	0	0	0	0	0	0	0	0	0	0	0	0	0	0	0	0	0	0	0	0	0	0	0	0	0	0	0	0
ENSG00000229117	588.01	772.986	1581.1	1570.6	602.951	1850.11	793.396	1195.75	808.441	724.779	942.402	731.137	913.65	915.362	1486.6	809.17	1272.72	908.157	497.929	1577.14	627.25	2089.87	1128.43	599.202	2594.79	765.521	485.422	1432.68	977.734	3125.34	804.36	1695.27	749.871	2507.09	817.173	506.598	884.549	834.922	1478.99	620.59	789.994	639.587	891.319	931.879	2513.01	1659.23	1073.12	634.949	950.668
ENSG00000225675	0	0	0	0	0	0	0	0	0	0	0	0	0.060002	0	0.140003	0.0400009	0	0	0	0	0	0.0499986	0.129996	0	0	0	0	0	0	0	0	0	0	0	0	0	0	0	0	0	0	0	0.0700018	0	0.0999981	0	0	0	0.0499986
ENSG00000249741	0.530006	0	0	0	0	0.400007	0	0.170004	0.0700018	0	0	0.120002	0.579996	0.0800019	0.729978	0.129996	0.230006	0.290002	0	0.0899994	0.129996	0	0.310003	0.31999	0	0	0.109998	1.05003	0	0	0.060002	0.34999	0	0.0999981	0	0.200005	0	0.34999	0.259996	0.33999	0.0800019	0	0.219997	0.159996	0.109998	0	0.120002	0.200005	0
ENSG00000206617	0	0	0	0	0	0	0	0	0	0	0	0	0	0	0	0	0	0	0	0	0	0	0	0	0	0	0	0	0	0	0	0	0	0	0	0	0	0	0	0	0	0	0	0	0	0	0	0	0
ENSG00000207249	0	0	0	0	0	0	0	0	0	0	0	0	0	0	0	0	0	0	0	0	0	0	0	0	0	0	0	0	0	0	0	0	0	0	0	0	0	0	0	0	0	0	0	0	0	0	0	0	0
ENSG00000259177	0	0	0	0	0	0	0	0	0	0	0	0	0	0	0	0	0	0	0	0	0	0	0.0899994	0	0	0	0	0	0	0	0	0	0	0	0	0	0	0	0	0	0	0	0	0	0	0	0	0	0
ENSG00000281162	1.55	1.17999	1.76505	0.780003	1.31003	0.230006	2.62998	0.0700018	1.11003	2.93999	5.69007	1.40004	0.500006	1.26003	0.629995	3.59004	2.81999	2.30997	0.750008	0.999971	0.500006	0.109998	2.14999	1.33999	0	6.16998	2.9699	1.69003	1.88	0.00999965	1.40004	2.03001	0.780003	0.679987	3.73994	1.31997	9.1403	3.13995	0.900001	3.94995	3.9601	2.10996	1.38998	1.81002	1.29001	0.0499986	1.29998	2.93999	0.65999
ENSG00000264212	0	0	0	0	0	0	0	0	0	0.0199995	0	0	0	0	0	0	0	0	0	0	0	0	0	0	0	0	0	0	0	0	0	0	0	0	0	0	0	0	0	0	0	0	0	0	0	0	0	0	0
ENSG00000201699	0	0	0	0	0	0	0	0	0	0	0	0	0	0	0	0	0	0	0	0	0	0	0	0	0	0	0	0	0	0	0	0	0	0.820026	0	0	0	0	0	0	3.31996	0.389989	0	0	0	0	0.530006	0	0
ENSG00000251905	0	0	0	0	0	0	0	0	0	0	0	0	0	0	0	0	0	0	0	0	0	0	0	0	0	0	0	0	0	0	0	0	0	0	0	0	0	0	0	0	0	0	0	0	0	0	0	0	0
ENSG00000225716	0	0	0	0	0	0	0	0	0	0	0	0	0	0	0	0	0	0	0	0	0	0	0	0	0	0	0	0	0	0	0	0	0	0	0	0	0	0	0	0	0	0	0	0	0	0	0	0	0
ENSG00000227372	2.25005	4.30008	2.22499	5.60006	1.09999	10.2501	5.69007	3.31008	2.45005	4.03997	2.71993	1.94	6.57997	3.86998	4.99994	11.4397	5.42015	4.38985	1.31003	2.85006	3.68997	1.31997	13.5704	1.71994	1.49002	5.64019	5.12986	7.56012	3.91994	3.94995	1.64003	3.59004	5.54982	1.94	6.38982	1.88994	8.64001	6.57997	6.65982	3.50008	5.27009	2.31993	7.73989	2.21999	3.16992	6.31014	3.34005	2.55999	3.18998
ENSG00000251810	0	0	0	0	0	0	0	0	0	0	0	0	0	0	0	0	0	0	0	0	0	0	0	0	0	0	0	0	0	0	0	0	0	0	0	0	0	0	0	0	0	0	0	0	0	0	0	0	0
ENSG00000254866	0	0	0.165	0	0	0.420002	0	0	0	0.209998	0.370002	0	0	0	0.279992	0	0.959994	0	0.250007	0	0	0	0.570015	0	0	0	0	0	0	0	0	0.219997	0.589988	0.200005	0	0	0.290002	0	0	0	0	0	0	0	0	0.200005	0.250007	0	0
ENSG00000057149	0	0	0	0	0	288.374	0	0	0	3.09006	0	0.420002	0	0	0.0499986	0.0400009	0	0	0	0	0	0.159996	0.149998	0	0	0	0.31999	0	0	0	0	0	0	0	0	0.0299998	0.140003	1.08003	0	0	0	0	0	0.0499986	0	0.200005	0.170004	0	0
ENSG00000276162	0	0	0	0	0	0	0	0	0	0	0	0	0	0	0	0	0	0	0	0	0	0	0	0	0	0	0	0	0	0	0	0	0	0	0	0	0	0	0	0	0	0	0	0	0	0	0	0	0
ENSG00000100628	0.959994	0.760017	0.165001	0.239999	0.0199995	0.810015	0.159996	0.38001	0.0999981	0.159996	0.31999	0.310003	1.49002	1.53003	1.51	0.209998	0.629995	1.40998	0.279992	0.159996	0.510002	0.829988	0.31999	0.0299998	0.060002	0.180005	0.209998	1.86999	0.109998	0.810015	0.34999	0.620015	0.0400009	0.33999	0.200005	0.290002	0.0899994	1.94	0.810015	1.14	0.279992	0.129996	1.99001	0.180005	0.93003	0.230006	1.60003	0.0999981	0.679987
ENSG00000251919	0	0	0	0	0	0	0	0	0	0	0	0	0	0	0	0	0	0	0	0	0	0	0	0	0	0	0	0	0	0	0	0	0	0	0	0	0	0	0	0	0	0	0	0	0	0	0	0	0
ENSG00000243250	0.0400009	0	0	0	0	0.140003	0	0.0499986	0	0	0.0499986	0	0.0499986	0	0.0400009	0.0400009	0.0499986	0	0	0	0	0	0.0499986	0	0	0	0	0	0	0	0.0400009	0	0.0999981	0	0	0.109998	0.0499986	0	0	0	0	0.0700018	0	0.120002	0	0.0400009	0.0400009	0	0
ENSG00000272461	0	0	0	0	0	0.180005	0	0	0	0.159996	0	0	0	0.0499986	0	0.0700018	0	0	0	0	0	0.0400009	0.310003	0	0	0	0	0	0	0	0	0	0	0	0	0	0.129996	0	0.310003	0.060002	0.0400009	0	0	0	0	0	0	0	0
ENSG00000158481	0.299993	3.51004	0.114999	0.31999	0.299993	1.26003	0.0199995	1.08003	0.230006	0.170004	1.62002	0.679987	2.45992	2.55999	0.849982	1.84001	2.56995	4.17986	0.920017	0.0700018	0.69002	0.279992	0.609981	0.0800019	0.170004	0.510002	0.640002	14.2303	0.159996	0.500006	1.64995	1.57002	0.209998	0.69002	0.430012	0.239999	0	1.49998	5.01001	4.4299	0.440015	0	4.33	0.700007	7.80996	0.760017	0.149998	0.640002	2.72994
ENSG00000270863	0	0.0199995	0	0.00999965	0	0	0	0.0400009	0	0	0	0	0	0	0.00999965	0	0.0199995	0	0	0	0	0	0	0	0	0	0.0199995	0	0	0.0700018	0.0299998	0.0299998	0	0	0	0	0.0199995	0.0400009	0	0.0199995	0	0	0	0.00999965	0	0	0.0199995	0	0
ENSG00000257454	0	0	0	0	0	0	0.120002	0	0	0	0	0	0	0	0	0	0	0	0	0	0	0	0	0	0	0	0	0	0	0	0	0	0	0	0	0	0	0	0	0	0	0	0	0	0	0	0	0	0
ENSG00000173272	48.4213	71.9279	97.6989	108.3	78.4217	50.6915	145.169	207.518	51.2	60.191	53.4817	45.3103	58.4802	87.9605	51.7818	57.9716	52.7417	24.5294	47.7712	76.1188	49.019	85.6501	68.1801	16.4602	348.061	95.6031	47.2607	142.152	89.4174	173.584	58.1286	58.8502	48.9987	65.4299	73.0788	44.7206	54.7799	39.6394	84.132	68.0809	45.0285	168.452	45.4015	52.381	96.5487	136.446	58.6913	42.3287	29.6005
ENSG00000075914	11.7997	16.7503	20.5002	17.6699	11.2798	35.2991	25.6706	18.6994	13.4096	17.9501	28.5308	11.5897	19.7698	18.5099	20.4302	37.5297	17.4097	15.2497	9.62009	17.1402	18.7501	21.0395	25.2996	24.4395	21.2698	17.0798	13.9897	23.3401	18.5394	33.0701	12.5802	28.6895	31.219	16.6704	22.6296	18.68	11.8604	19.3602	17.6405	16.1999	34.6806	18.09	18.2803	13.6904	27.7199	38.47	17.01	10.3802	18.3197
ENSG00000214295	0	0	0	0	0	0	0	0	0	0	0	0	0	0	0	0	0	0	0	0	0	0	0	0	0	0	0	0	0	0	0	0.00999965	0	0	0	0	0	0	0	0	0	0	0	0	0	0	0	0	0
ENSG00000222346	0	0	0	0	0	0	0	0	0	0	0	0	0	0	0	0	0	0	0	0	0	0	0	0	0	0	0	0	0	0	0	0	0	0	0	0	0	0	0	0	0	0	0	0	0	0	0	0	0
ENSG00000253755	6.40978	3.41001	0.174996	5.02984	0.420002	10.5302	0.159996	0.389989	0.389989	1.36003	0.250007	12.9196	185.194	20.6394	106.049	0.0499986	0.879992	3.86998	5.02009	0.270007	5.55983	0.879992	24.4496	0	0.810015	0.120002	0.250007	21.9498	0	3.12995	1.62002	2.75008	0	3.68001	0.0999981	0.900001	0.0199995	11.9802	2.82998	1.92994	0.170004	0.0199995	15.0095	2.40995	5.86997	0.33999	1.97996	8.56012	0.0700018
ENSG00000108469	6.16015	11.04	51.2187	23.1099	5.75992	26.2901	43.3412	20.05	4.95989	9.58016	10.0998	5.70983	8.21992	12.6099	6.04005	18.7397	11.7597	6.35007	5.01001	5.33996	8.62027	10.7597	35.6507	10.5302	22.0902	15.5701	13.7799	20.5794	17.9004	26.7793	9.7598	11.6203	11.0699	11.89	15.8797	7.11023	21.23	13.07	39.4011	11.0699	33.2195	28.6299	19.9197	4.33992	17.8694	39.4202	7.3702	3.82994	6.33995
ENSG00000169981	0.270007	1.02001	1.345	0.720014	0.329999	1.51998	1.49998	2.62998	0.560011	1.42998	1.31997	0.400007	1.46004	1.25002	2.9001	4.88008	1.15001	1.22003	0.430012	0.219997	0.849982	0.170004	6.70011	2.54001	0.250007	1.04002	1.36997	5.72013	0.709989	1.64995	1.36997	0.709989	2.00998	1.16003	0.239999	0.129996	0.34999	2.10003	1.57996	0.879992	0.270007	0.520016	1.70995	0.679987	1.29001	1.29001	1.36003	0.360007	0.99003
ENSG00000254814	0.239999	0.230006	0.0350009	0.060002	0	0.0899994	0.0899994	0	0	0	0	0	0	0.0800019	0.750008	1.07003	0	0	0.060002	0	0	0	0	0.060002	0	0	0.0800019	0	0	0.31999	0.060002	0.31999	0	0.409997	0	0.060002	0.389989	0.0700018	0	0	0	0	0	0.0499986	0	0	0	0	0
ENSG00000197444	52.0408	91.3786	6.825	13.6497	28.6895	11.7198	3.41996	4.21011	47.6984	50.931	20.7599	52.6614	47.0515	8.23018	5.53982	0.940022	50.2193	42.6586	34.9897	13.7599	33.941	0.440015	16.7306	93.0468	1.07003	16.9994	146.9	27.3591	41.5814	1.90996	3.68001	18.2196	13.7399	47.4511	8.76975	34.599	6.78989	6.46019	23.1805	25.3998	16.4203	0.120002	34.0801	63.4601	13.53	22.8502	13.6298	57.4317	40.2206
ENSG00000233376	0.0999981	0.0999981	0.0499991	0.0800019	0	0	0	0	0.0999981	0.0700018	0.109998	0.209998	0.120002	0.109998	0	0.159996	0	0	0.0700018	0.0999981	0.149998	0.0800019	0	0	0	0	0.65999	0	0.0999981	0	0	0.0700018	0	0.200005	0.0800019	0	0.360007	0.54	0	0.120002	0.38001	0.250007	0.120002	0.060002	0	0	0	0.250007	0.0800019
ENSG00000007952	0	0.00999965	0	0.0299998	0	0.109998	0.0199995	0.0400009	0.0199995	0.0299998	0	0.00999965	0	0.060002	0	0.0700018	0	0.0199995	0.00999965	0	0	0.0299998	4.67995	0.0800019	0	0.0199995	0	0.0800019	0	0.0400009	0.0400009	0	0	0.0400009	0.159996	0.0199995	0.00999965	0.209998	0.420002	0	0.0199995	0.0299998	0.0400009	0	0.00999965	0.0700018	0.0299998	0	0.00999965
ENSG00000137440	0	0	0	0	0	0	0	0.109998	0	0.360007	0	0.33999	0.0400009	0.0199995	0.129996	0.060002	0	0	0	0	0	0.00999965	0	0	0	0	0.389989	0	0	0	0	0	0	0.0299998	0.0199995	0	0.0299998	0	0.129996	0	0	0.00999965	0.0800019	0.0499986	0	0.140003	0.0499986	0	0
ENSG00000249908	0	1.84001	0	0	0	1.46004	1.86003	0	0.370002	0.270007	0.420002	0	0.549991	0.38001	0	2.10003	0.860009	0.530006	0.299993	0	0.69002	0	0.360007	0	0	1.44003	7.75009	0	1.51	0	0.279992	0.750008	0	1.09004	0	0	0.65999	0	0	1.46004	0.45	0	1.36003	0.459988	0	0	0.270007	0.45	0
ENSG00000240626	0	0	0	0	0	0	0	0	0	0	0	0	0	0	0	0	0	0	0	0	0	0	0	0	0	0	0	0	0	0	0	0	0	0	0	0	0	0	0	0	0	0	0	0	0	0	0	0	0
ENSG00000158483	1.36997	2.21	3.99498	3.37005	1.14	3.23991	5.20004	5.54982	0.900001	1.40004	1.82996	0.890002	2.08003	2.17006	3.82013	3.23004	2.42992	2.21999	0.760017	1.96001	2.44005	1.56003	9.37973	2.81999	2.45992	3.26993	3.19995	4.01011	3.20995	4.27008	1.42998	3.28994	3.60001	4.58997	1.70002	1.40004	4.13003	1.49998	2.94999	2.61997	2.88006	4.70989	3.79006	1.04002	1.96001	2.49999	1.76001	1.31003	2.04996
ENSG00000212961	0	0	0	0	0	0	0	0	0	0	0	0	0	0	0.0199995	0	0	0	0	0	0	0	0	0	0.0299998	0	0.0199995	0.0400009	0	0	0	0	0	0	0	0.0199995	0	0	0	0	0	0	0	0	0	0	0	0	0
ENSG00000275894	0.159996	0.510002	0.735011	0.170004	0.599985	0.609981	1.47	0.209998	0.54	0.0299998	0.750008	0.170004	0.940022	0.45	0.0700018	0.230006	0.0899994	0.33999	0.329999	0.0800019	0.129996	0.200005	0.180005	0.479997	0.649987	2.48996	0.299993	0.800014	0	2.14002	0.65999	0.709989	0.879992	0.720014	0.149998	0.200005	0.189994	0.93003	0.140003	0.34999	0.140003	0.109998	1.54004	0.38001	0.0700018	0.459988	0.0700018	0.159996	0.0999981
ENSG00000235861	0	0	0	0	0	0	0	0	0	0	0	0	0	0	0	0	0	0	0	0	0	0	0	0	0	0	0	0	0	0	0	0	0	0	0	0	0	0	0	0	0	0	0	0	0	0	0	0	0
ENSG00000232806	0	0	0	0	0	0	0	0	0	0	0	0	0	0	0	0	0	0	0.060002	0	0	0	0	0	0	0	0	0	0	0	0	0	0	0	0	0	0	0	0	0	0	0	0	0	0	0	0	0	0
ENSG00000165195	1.41999	3.7301	2.07002	3.63991	0.510002	5.01001	3.18004	5.98006	1.25002	2.23993	2.93001	1.17999	3.44997	3.13995	4.96988	9.9201	1.44003	2.93001	0.99003	2.08003	0.909986	0.360007	9.18031	3.37005	0.780003	6.57997	2.10003	8.40023	2.44005	1.46004	1.79004	3.19995	1.36997	2.45992	1.77004	1.02997	3.48	4.24999	3.13995	2.51007	2.02004	1.47	4.13003	2.38005	1.49002	1.48003	9.75034	1.24	1.90005
ENSG00000265737	0	0.060002	0	0	0	0	0	0	0	0	0	0	0	0	0	0.299993	0	0.0899994	0	0	0	0	0.060002	0	0	0	0	0	0	0	0.0899994	0.0400009	0	0	0	0	0	0	0	0	0	0	0	0	0	0.0400009	0	0	0
ENSG00000070444	1.27003	5.10007	3.87	2.23001	0.500006	6.4499	7.06993	6.26003	2.11993	1.40004	3.96999	0.909986	3.68997	3.23991	4.52991	4.27986	2.60006	1.94998	1.09004	1.76001	2.44005	1.16997	7.35999	1.07003	1.70995	5.10007	2.9699	5.97011	3.28994	2.26006	1.49998	3.12995	0.840013	1.88	3.6599	2.52001	4.63989	4.40998	8.06973	3.31008	2.49999	1.40004	5.12986	1.31003	1.82996	2.88006	3.82994	1.29001	1.64995
ENSG00000249184	0	0	0	0	0	0	0	0	0	0	0	0	0	0	0.060002	0	0	0	0	0	0	0	0	0	0	0	0	0	0	0	0	0	0	0	0	0	0	0	0	0	0	0	0	0	0	0	0	0	0
ENSG00000260694	0	0	0	0	0	0	0	0	0	0	0	0	0	0	0	0	0	0	0	0	0	0	0	0	0	0	0	0	0	0	0	0	0	0	0	0	0	0	0	0	0	0	0	0	0	0	0	0	0
ENSG00000265457	0	0	0	0	0	0	0	0	0	0	0	0	0	0	0	0	0	0	0	0	0	0	0	0	0	0	0	0	0	0	0	0	0	0	0	0	0	0	0	0	0	0	0	0	0	0	0	0	0
ENSG00000279995	0	0	0.274995	0.69002	0	0	0	0	0	0	0	0	0	0.420002	0	0	0	0	0	0	0	0	0	0	0	0	0	0	0	0	0	0	0	0	0	0	0	0	0	0	0	0	0	0	0	0	0	0	0
ENSG00000236998	0	0	0.0149996	0	0	0	0	0	0.0199995	0	0	0	0	0	0	0.0199995	0.0199995	0	0.00999965	0	0	0	0	0	0	0	0	0	0	0	0.0199995	0	0	0	0.0400009	0.0199995	0	0	0	0	0	0.00999965	0	0	0.0199995	0	0.0499986	0	0.0199995
ENSG00000218227	0.549991	0.829988	1.28	2.44005	0.780003	0.979983	1.01001	2.61	0.709989	1.34997	1.24	0.810015	1.21	1.40998	2.30997	3.9601	0.760017	0.310003	0.500006	0.810015	0.909986	1.25002	0.890002	1.14	1.51998	0.909986	0.720014	17.2798	1.57996	1.04002	1.34997	1.54004	1.72999	1.22003	1.09004	1.28003	0.789973	1.38998	1.16003	1.04002	2.04996	2.87009	1.26003	0.750008	1.92994	4.28996	1.34997	0.0700018	1.13
ENSG00000236317	0	0	0.369988	0	0	0	0	0	0	0	0	0	0	0	0	0	0	0	0	0.840013	0	0	0	0	0	0	0	0	0	0	0	0	0	0	0	0	0	0	0	0	0	0	0	0	0	0	0	0	0
ENSG00000066697	3.34005	5.96019	8.6149	9.43974	1.46004	18.3705	6.12014	26.0091	2.71993	5.10007	4.30008	3.29999	10.2899	16.1203	17.6295	7.37992	5.35999	4.86994	4.17002	5.17989	4.77996	5.55983	18.1503	7.00019	4.34986	12.1197	3.72002	22.2392	9.08975	11.7597	5.66017	8.93978	4.37011	6.61014	6.31014	6.74999	8.83994	9.51002	15.36	4.72985	6.9499	4.6699	9.67023	4.95989	9.90979	15.8401	5.66999	3.9401	5.96019
ENSG00000239022	0	0	0	0	0	0	0	0	0	0	0	0	0	0	0	0	0	0	0	0	0	0	0	0	0	0	0	0	0	0	0	0	0	0	0	0	0	0	0	0	0	0	0	0	0	0	0	0	0
ENSG00000265574	0	0	0	0	0	0.0999981	0	0.0299998	0	0.149998	0	0.0700018	0.0299998	0	0.0999981	0	0	0	0	0	0	0	0.589988	0.0199995	0	0.230006	0.0299998	0.109998	0	0	0	0.209998	0	0.200005	0	0.0800019	0	0	0.060002	0	0	0	0	0.0199995	0	0	0	0	0
ENSG00000226053	0	0	0	0	0	0	0	0	0	0	0	0	0	0	0.00999965	0	0	0	0	0	0	0	0	0	0	0	0	0	0	0	0	0	0	0	0	0	0	0	0	0	0	0	0	0	0	0	0	0	0
ENSG00000237390	0	0	0.0600002	0.0499986	0	0	0	0	0	0	0	0	0	0	0	0	0	0	0	0	0	0.0199995	0	0	0	0	0	0	0.0999981	0.00999965	0	0	0	0	0.0400009	0	0	0	0	0	0.0199995	0.00999965	0.0700018	0	0	0	0	0	0
ENSG00000182613	0	0	0	0	0	0	0	0	0	0	0	0	0	0	0	0	0	0	0	0	0	0	0	0	0	0	0	0	0	0	0	0	0	0	0	0	0	0	0	0	0	0	0	0	0	0	0	0	0
ENSG00000083444	57.5313	72.4182	61.9092	67.9207	31.4711	181.836	51.7387	66.5321	41.2112	106.639	32.6193	35.839	66.3019	126.403	357.301	131.616	129.651	68.1092	26.19	151.996	61.1498	69.6417	332.75	92.8471	259.357	217.458	87.2198	67.1483	165.145	78.1287	19.7301	121.81	109.129	54.5185	98.2977	37.0798	214.792	57.2211	35.7596	47.0613	63.7687	91.7721	83.3311	37.6887	56.9994	79.9476	68.3789	51.3706	54.4392
ENSG00000247775	0	0	0	0	0	0	0	0	0	0	0	0	0	0	0.00999965	0	0	0	0	0	0	0	0	0	0	0	0	0	0	0	0	0	0	0	0	0	0	0	0	0	0	0	0	0	0	0.00999965	0.00999965	0	0
ENSG00000224535	0	0	0	0	0	0	0	0	0	0	0	0	0	0	0	0	0	0	0	0	0	0	0	0	0	0	0	0	0	0	0	0	0	0	0	0	0	0	0	0	0	0	0	0	0	0	0	0	0
ENSG00000235444	0	0	0	0	0	0.0700018	0	0	0	0.0299998	0	0.0400009	0	0.0499986	0	0	0	0	0	0.120002	0	0	0	0.0800019	0	0	0	0	0	0	0	0	0	0	0.0400009	0	0	0	0	0	0	0.0299998	0	0	0.0400009	0.0400009	0.0400009	0	0
ENSG00000200883	0	0	0	0	0	0	0	0	0	0	0	0	0	0	0	0	0	0	0	0	0	0	0	0	0	0	0	0	0	0	0	0	0	0	0	0	0	0	0	0	0	0	0	0	0	0	0	0	0
ENSG00000246526	0.149998	0.209998	0.370004	0.0999981	0	0.0899994	0.230006	0.170004	0.109998	0.0800019	0.170004	0.180005	0.329999	0.459988	0.200005	0.0499986	0.599985	0.200005	0.0400009	0.189994	0.360007	0.0299998	0.209998	0.0800019	0.219997	0.140003	0.200005	0.840013	0.0400009	0.0800019	0.230006	0.200005	0.0299998	0.060002	0.140003	0.0400009	0.0800019	0.189994	0.170004	0.189994	0.170004	0.189994	0.34999	0.109998	0.250007	0.180005	0.259996	0.0299998	0.279992
ENSG00000255458	0.510002	0.879992	0.525006	0.389989	0.149998	0.869973	0.159996	1.16003	0.200005	1.42998	0.47	0.640002	0.34999	0.109998	0.47	1.66006	1.04002	0.400007	0.239999	0.360007	0.109998	0.430012	0.729978	0.789973	0	1.88994	0.920017	0.510002	0.620015	0.31999	0.209998	2.29004	0.549991	0.500006	1.15001	0.120002	0.530006	0.709989	0.290002	1.21	0.310003	0.54	0.860009	0.440015	0.250007	0.700007	0.949989	0.709989	0.180005
ENSG00000199910	0	0	0.434987	0	0	0	0	0	0	0.579996	0	0	0	0	0	0	0	0	0	0	0	0	0	0	0	0	0	0	0	0	0	0.589988	0	0	0	0	0	0	0	0	0	0	0	0	0	0.820026	0	0	0
ENSG00000253026	0	0	0	0	0	0	0	0	0	0	0	0	0	0	0	0	0	0	0	0	0	0	0	0	0	0	0	0	0	0	0	0	0	0	0	0	0	0	0	0	0	0	0	0	0	0	0	0	0
ENSG00000259042	0	0	0	0	0	0	0	0	0	0	0	0	0	0	0	0	0	0	0	0	0	0	0	0	0	0	0	0.180005	0	0	0	0	0	0	0	0.060002	0	0	0	0	0	0	0	0	0	0	0	0	0
ENSG00000273720	0	0	0	0	0	0.33999	0	0	0	0.219997	0	0	0	0	0	0	0	0	0	0	0	0	0	0	0	0	0.250007	0	0	0	0	0.0800019	0	0	0	0	0.0999981	0	0	0	0.520016	0	0	0	0.0899994	0	0	0	0
ENSG00000007312	3.75006	2.23001	4.72495	7.34979	0.0999981	3.61	0.879992	2.90997	0.510002	1.24	1.94	1.73998	6.77015	5.81005	4.11003	3.7301	4.15012	3.36002	1.05998	0.890002	1.73998	3.52004	3.88989	1.28003	3.37005	1.36003	0.679987	20.9203	1.76001	2.14999	4.70011	3.06998	0.490002	2.85006	1.81996	1.31003	4.44991	3.21998	1.8	3.73994	2.92008	1.49998	6.35007	1.86999	9.67023	1.08003	6.14011	2.9001	4.15012
ENSG00000145982	5.70983	11.7401	19.9452	19.16	4.15991	9.87003	7.2501	14.0998	8.78983	5.86997	8.28973	5.17989	12.0903	11.33	4.00011	12.2897	9.34015	6.72011	4.88008	6.77015	11.9902	12.8597	12.47	9.82974	7.32995	10.7903	13.4096	15.0397	7.55017	8.1	9.36024	8.2	12.8999	12.3102	36.3898	13.13	7.99013	7.41016	14.6102	9.96007	11.4397	22.57	16.29	7.51987	12.4501	11.5296	5.81005	4.85006	8.6502
ENSG00000254015	0	0	0	0	0	0	0	0	0	0	0	0	0	0	0	0	0	0	0	0	0	0	0	0	0	0	0	0	0	0	0	0	0	0	0	0	0	0	0	0	0	0	0	0	0	0	0	0	0
ENSG00000274979	0.0299998	0.0800019	3.47007	2.32992	0.00999965	1.99001	0.389989	0.00999965	0.0700018	0.00999965	0.47	0.250007	0.0800019	0.0899994	0.109998	0.00999965	0.0899994	0.0499986	0.129996	0.180005	0.259996	0.129996	0.0299998	0	0.279992	0.00999965	0.370002	0.250007	0.54	0.250007	0.0999981	0.219997	0	0.0499986	1.01001	1.41999	0	0.869973	0.0499986	0.629995	1.24	0.189994	0.679987	0.0299998	0.0999981	0.060002	0.159996	0.0199995	0.159996
ENSG00000181381	3.4899	2.40995	0.860014	1.29001	0.849982	6.14991	3.56993	1.92006	2.04003	0.860009	4.62992	2.26996	2.89006	3.56004	7.85993	7.61007	3.97991	8.74971	2.81003	2.25005	2.00998	1.81996	3.63991	1.53003	1.44003	2.16	1.94998	2.93999	3.16992	0.789973	2.16	3.0399	0.800014	1.99001	2.79003	2.33996	4.83998	5.96019	5.41002	2.33996	5.17989	1.09004	4.02013	2.77999	0.589988	0.510002	1.94	1.81002	16.6403
ENSG00000112303	1.19002	4.36012	0.335007	0.829988	0.140003	11.7198	0.860009	1.02001	0.579996	0.47	4.86994	1.04002	4.07994	4.6699	71.7686	10.1701	3.82013	4.24999	0.920017	3.16992	14.7803	0.69002	19.6305	7.28992	2.25005	1.05003	0.31999	10.13	0.530006	0.329999	2.88006	31.4209	0.120002	0.769999	1.02997	12.8597	2.94999	16.6496	0.949989	11.0899	3.75006	0.670007	3.13995	1.36997	1.94998	56.7196	1.16003	2.30006	7.47984
ENSG00000212314	0	0	0	0	0	0	0	0	0	0	0	0	0	0	0	0	0	0	0	0	0	0	0	0	0	0	0	0	0	0	0	0	0	0	0	0	0	0	0	0	0	0	0	0	0	0	0	0	0
ENSG00000255949	0	0	0	0	0	0	0	0	0	0	0	0	0	0	0	0	0	0	0	0	0	1.67998	0	0	19.4801	0	0	0	0	0	0	0	0	0	0	0	0	0	0	0	0	0	0	0	0	0	0	0	0
ENSG00000227335	0	0	0	0	0	0	0	0	0	0	0	0	0	0	0	0	0	0	0	0	0	0	0	0	0	0	0	0	0	0	0	0	0	0	0	0	0	0	0	0	0	0	0	0	0	0	0	0	0
ENSG00000232987	0	0	0.0200005	0.0700018	0	0.109998	0.440015	0	0	0	0.180005	0.0299998	0	0	0	0	0	0	0.0499986	0	0.060002	0	0	0	0.189994	0	0	0.0899994	0	0.969971	0	0.170004	0	0.0299998	0	0	0	0.47	0.0899994	0.239999	0	0	0.0899994	0.149998	0	0.060002	0.0299998	0.0499986	0.0700018
ENSG00000241098	0	0	0	0	0	0	0	0	0	0	0	0	0	0	0	0	0	0	0	0	0	0	0	0	0	0	0	0	0	0	0	0	0	0	0	0	0	0	0	0	0	0	0	0.00999965	0	0	0	0	0
ENSG00000142552	7.02011	16.99	7.62521	4.77003	2.75008	21.7002	14.6599	31.8596	4.02013	3.51004	4.58012	5.55983	35.6606	15.4904	5.18996	5.20004	18.34	8.30009	4.56016	2.09001	7.32995	6.74999	12.9501	3.18004	26.2591	2.00998	6.33995	34.7095	3.7301	42.2994	10.26	14.4	9.17013	13.2002	12.5802	1.81996	7.00019	26.6608	10.5998	13.3799	7.88996	2.74	46.2015	6.2401	20.2301	17.4205	24.7806	5.77992	9.10994
ENSG00000281611	0	0	0	0	0	0	0	0	0	0	0	0	0	0	0	0	0	0	0	0	0	0	0	0	0	0	0	0	0	0	0	0	0	0	0	0	0	0	0	0	0	0	0	0	0	0	0	0	0
ENSG00000149923	38.8209	88.1619	106.062	83.5682	35.4511	91.7912	81.4409	132.789	44.7889	91.4419	38.9206	27.6795	72.9219	98.8991	108.067	176.802	76.7918	54.8292	46.581	75.0813	64.0789	62.3698	98.9402	67.3114	116.702	101.138	52.5192	61.2899	67.9113	66.8094	32.099	52.7198	52.6285	51.1894	78.6013	36.5997	70.0192	37.139	96.5286	66.8696	59.3418	70.7216	70.6579	49.9693	56.6214	110.913	41.6506	43.6003	63.7113
ENSG00000235141	0	0	0	0	0	0	0	0	0	0	0	0	0	0	0	0	0	0	0	0	0	0	0	0	0	0	0	0	0	0	0	0	0	0	0	0	0	0	0	0	0	0	0	0	0	0	0	0	0
ENSG00000226431	0	0	0	0	0	0.170004	0	0	0	0	0.140003	0	0	0	0.0499986	0	0	0	0	0	0	0	0	0	0.679987	0	0	0	0	0.120002	0	0.270007	0.0800019	0	0	0	0	0.0800019	0	0	0	0	0	0.0400009	0	0	0	0	0
ENSG00000188385	0.0199995	0.0400009	0.0249993	0.00999965	0	0.47	0.129996	0.0499986	0	0	0.149998	0.0299998	0.0499986	0.250007	0.00999965	0.00999965	0.060002	0.0499986	0.00999965	0.0800019	0.060002	0.0499986	1.63005	0.00999965	0.0199995	0.640002	0.00999965	0.219997	0.120002	0.0499986	0.0299998	0.0199995	0.0199995	0.0199995	0.0400009	0.0199995	0.0499986	0.0499986	0.0499986	0.0700018	0.0800019	0	0.129996	0.00999965	0.0199995	0.060002	0.140003	0.0199995	0.0299998
ENSG00000231434	0.00999965	0.00999965	0.0149999	0.00999965	0	0.00999965	0	0	0.00999965	0.0199995	0.0499986	0	0	0	0.0299998	0.0199995	0.00999965	0.0199995	0	0.00999965	0	0.0199995	0.00999965	0.060002	0	0	0	0.0899994	0.00999965	0	0.0199995	0.140003	0.0299998	0	0	0	0.0299998	0.0199995	0	0.0499986	0.0800019	0.0199995	0	0	0	0.00999965	0.00999965	0	0.0199995
ENSG00000279410	0	0	0	0	0	0	0	0	0	0	0	0	0	0	0	0	0	0.00999965	0	0	0	0	0	0	0	0	0	0	0	0	0	0	0	0	0	0	0	0	0	0	0	0	0	0	0	0	0.0199995	0	0
ENSG00000272079	1.02001	1.16003	8.36507	1.40998	1.41999	3.82994	2.66006	5.64019	1.05998	0.840013	0.589988	0.490002	2.93999	0.700007	0.389989	1.24	6.05011	2.44005	0.780003	1.62002	1.15001	0.0999981	3.26993	0.679987	11.9098	0.849982	3.63991	3.91994	3.16004	1.63005	0.33999	0.739977	5.27009	1.49002	5.56986	3.31008	1.25002	1.21	3.21998	2.25005	2.45992	4.85006	3.18004	1.09004	2.14999	11.29	0.360007	2.84	3.65002
ENSG00000149925	113.118	299.102	227	185.554	57.3919	1204.15	412.027	1209.25	84.7994	143.478	110.56	77.9502	371.597	812.823	1731.49	790.049	192.831	195.55	110.721	322.442	294.045	218.395	729.315	272.176	1703.28	581.565	196.392	266.648	695.64	412.799	138.879	218.531	180.467	179.631	200.116	172.936	156.899	161.578	1123.51	172.936	189.834	232.211	345.848	129.292	164.027	2420.52	831.169	106.853	191.075
ENSG00000242163	0	0	0	0	0	0.129996	0	0	0	0	0	0	0	0	0.0800019	0	0	0	0	0	0	0	0	0	0	0	0	0	0.0999981	0	0	0	0	0	0	0.0800019	0	0	0	0	0	0	0	0.060002	0	0.140003	0	0	0
ENSG00000254222	0	0	0	0	0	0	0	0	0	0	0	0	0	0	0	0	0	0	0	0	0	0	0	0	0	0	0	0	0	0	0	0	0	0	0	0	0	0	0	0	0	0	0	0	0	0	0	0	0
ENSG00000271321	0	0	0	0	0	0	0	0	0	0.060002	0.459988	0	0	0	0	0	0	0.0299998	0	0.0199995	0	0	0	0.00999965	0	0	0	0.149998	0	0	0	0	0	0	0	0	0.0299998	0	0	0	0	0	0	0	0	0	0.0299998	0	0
ENSG00000216523	0	0	0	0	0	0	0	0	0	0	0	0	0	0	0	0	0	0	0	0	0	0	0	0	0	0	0	0	0	0	0	0	0	0	0	0	0	0	0	0	0	0	0	0	0	0	0	0	0
ENSG00000144959	0.940022	3.58009	0.784982	0.810015	0.140003	6.09981	1.17999	80.7607	0.31999	1.78002	1.01001	0.69002	6.12014	7.46016	10.2799	1.71994	0.700007	2.33996	1.04002	1.67998	0.860009	0.310003	14.2402	1.29001	0.109998	2.98994	0.570015	6.78989	1.34997	2.93001	0.239999	2.30997	1.16003	2.96003	0.579996	1.27003	3.01995	3.29999	66.569	3.62003	1.02997	0.530006	4.50985	1.22997	1.67998	0.840013	1.32999	0.93003	2.48996
ENSG00000111783	0.0199995	0	0	0	0	0.0400009	0.00999965	0.109998	0	0.00999965	0	0	0.109998	0	0.060002	0.00999965	0	0	0	0.00999965	0	0	0.060002	0	0.00999965	0	0	0.120002	0	0.520016	1.79004	0	0	0.0700018	0	0	0.00999965	0	0.0199995	0	0	0	0.109998	0	0	0	0.0199995	0	0
ENSG00000197893	0.120002	0.189994	0.184997	0.00999965	0.0199995	0.0800019	0.0999981	0.0199995	0.0999981	0.0499986	0.0999981	0.0299998	0.0899994	0.0800019	0.0700018	0.239999	0.0999981	0.149998	0.0700018	0.0400009	0.0499986	0	0.769999	0.409997	0	0.500006	0.0899994	0.329999	0	0.0899994	0.0400009	0.189994	0.0700018	0.0800019	0.0299998	0.0499986	0.45	0.209998	0.0499986	0.109998	0.0199995	0	0.0700018	0.0700018	0.060002	0.0499986	0	0.0899994	0.159996
ENSG00000159733	2.49999	5.99001	0.790001	1.64995	0.829988	3.79006	0.670007	2.52999	1.81996	1.97996	0.679987	4.51987	2.93999	3.09006	5.0701	1.94998	3.58009	2.37001	1.34997	0.479997	0.909986	0.54	2.93001	1.37999	1.64995	0.510002	4.03997	3.42993	2.05994	1.44995	2.39994	2.14002	1.05998	2.79992	1.19002	2.41999	1.92994	3.60001	4.61007	1.66999	1.51998	0.570015	4.78991	1.84999	1.05998	2.32992	5.69994	1.84999	1.94998
ENSG00000223864	0	0	0	0	0	0	0	0.0499986	0	0	0.0499986	0	0	0.0400009	0.0299998	0	0	0	0	0	0	0	0	0	0	0	0	0	0	0	0	0.060002	0.0499986	0.0299998	0	0	0	0	0	0	0	0	0	0	0	0	0	0	0
ENSG00000277539	0	0	0	0	0	0	0	0	0	0	0	0.060002	0	0	0	0.060002	0	0	0	0.0800019	0	0	0	0	0	0	0	0	0	0	0	0	0	0	0	0	0	0	0	0	0	0	0	0	0	0	0	0	0
ENSG00000117602	0.579996	1.19997	0.15	0.510002	0.0800019	2.94999	1.82996	4.70011	0.159996	1.64003	1.27003	0.440015	3.08	1.24	2.19002	2.31993	0.409997	1.66006	0.329999	0.250007	0.890002	0.530006	4.95989	1.22997	0.0700018	4.79988	0.820026	4.55005	1.27003	3.81008	0.700007	1.51998	2.56995	1.92994	0.270007	1.21	1.66999	3.35002	2.14999	2.10996	1.27003	0.479997	2.57995	0.33999	0.820026	1.55	1.04002	0.860009	1.16997
ENSG00000276532	0	0	0	0	0	0	0	0	0	0	0	0	0	0	0	0	0	0	0	0	0	0	0	0	0	0	0	0	0	0	0	0	0	0	0	0	0	0	0	0	0	0	0	0	0	0	0	0	0
ENSG00000207257	0	0	0	0	0	0	0	0	0	0	0	0	0	0	0	0	0	0	0	0	0	0	0	0	0	0	0	0	0	0	0	0	0	0	0	0	0	0	0	0	0	0	0	0	0	0	0	0	0
ENSG00000054983	2.36	3.42993	0.549996	0.670007	0.640002	3.47012	1.84001	5.54982	5.49012	3.46003	4.01011	2.08003	6.16015	4.38012	12.8999	4.38012	7.02985	4.05006	1.53003	0.860009	2.16	1.96001	1.96001	2.79992	0.219997	2.52999	1.01001	13.4496	3.7301	9.85977	0.570015	2.37001	1.57002	1.57996	1.44003	0.739977	2.90997	5.90999	4.6699	4.0599	0.649987	4.3999	5.73999	3.3301	3.82013	1.02001	2.14999	3.69996	3.23004
ENSG00000265144	0	0	0	0	0	0	0	0	0	0	0	0	0	0	0	0	0	0	0	0	0	0	0	0	0	0	0	0	0	0	0	0	0	0	0	0	0	0	0	0	0	0	0	0	0	0	0	0	0
ENSG00000112200	2.72994	3.99014	6.97493	8.56012	1.40998	6.3602	5.34997	6.79978	2.23993	3.59004	4.99994	3.21998	4.77003	4.23	6.44007	8.62027	4.15991	4.7499	1.78002	2.66006	1.27003	1.66006	13.8902	5.39018	0.890002	5.69994	5.53982	11.8604	3.9099	4.42008	3.63008	4.64987	1.79004	3.86998	13.4096	11.0102	4.26002	6.97984	10.06	8.67001	7.2501	5.21991	10.6499	3.25004	3.23991	2.98994	3.56993	2.54001	3.18004
ENSG00000207944	0	0	0	0	0	0	0	0	0	0	0	0	0	0	0	0	0	0	0	0	0	0	0	0	0	0	0	0	0	0	0	0	0	0	0	0	0	0	0	0	0	0	0	0	0	0	0	0	0
ENSG00000249614	0	0.0400009	0	0	0	0	0	0	0	0	0	0	0	0	0.0299998	0.0499986	0	0	0	0	0.0499986	0	0	0	0	0	0	0	0	0	0.0299998	0	0	0.0199995	0	0	0.0700018	0	0	0	0	0	0	0	0	0	0	0	0
ENSG00000223634	0	0	0	0	0	0.0800019	0.180005	0	0	0	0	0	0	0.0700018	0.370002	0.200005	0.140003	0.0999981	0.0400009	0	0	0	0.33999	1.02001	0	0	0	0	0.180005	0	0	0.0400009	0	0	0	0	0.120002	0.310003	0	0.299993	0.060002	0.0400009	0.140003	0.0400009	0	0.270007	0	0	0
ENSG00000231597	0	0	0	0	0	0	0	0	0	0	0	0	0	0	0	0	0	0	0	0	0	0	0	0	0	0	0	0	0	0	0	0	0	0	0	0	0	0	0	0	0	0	0	0	0	0	0	0	0
ENSG00000262619	0	0	0	0	0	0	0	0	0	0.0800019	0	0	0	0	0	0.0800019	0	0	0	0	0	0	0	0	0	0	0.170004	0	0	0.0400009	0	0	0	0	0.060002	0	0	0	0	0	0	0.0199995	0	0	0	0.0199995	0.0299998	0	0
ENSG00000101236	0.329999	1.40004	0.649999	0.879992	0.140003	3.58009	1.67998	4.53997	0.120002	0.54	0.860009	0.230006	0.959994	1.84001	5.55983	1.17999	0.909986	0.579996	0.270007	0.440015	0.549991	0.940022	5.53982	0.780003	1.86003	0.869973	0.520016	11.52	0.310003	4.37011	0.370002	2.42992	0.879992	0.750008	0.810015	0.649987	1.82996	2.26996	3.06998	1.77004	0.620015	0.230006	1.58996	0.230006	1.05003	2.12995	1.77004	0.459988	0.700007
ENSG00000263831	0	0	0	0	0	0	0	0	0	0	0	0	0	0	0	0	0	0	0	0	0	0	0	0	0	0	0	0	0	0	0	0	0	0	0	0	0	0	0	0	0	0	0	0	0	0	0	0	0
ENSG00000244155	0	0	0	0	0	0	0	0	0	0	0	0	0	0	0	0	0	0	0	0	0	0	0.140003	0	0	0	0	0	0	0	0	0	0	0	0	0	0	0	0	0	0	0	0	0	0	0	0	0	0
ENSG00000113360	6.78001	12.5098	20.4001	17.4895	9.43974	33.0106	35.1307	48.7108	8.15013	15.1097	15.0501	6.25006	15.0501	32.9511	16.0201	30.4707	10.1997	9.6001	6.06019	8.42998	12.3	36.1108	98.8922	13.3604	46.7913	8.23989	16.3601	15.7002	17.6503	41.83	20.05	30.2603	28.3298	15.7601	17.0703	10.34	17.7497	13.3502	50.9592	16.3103	20.3694	23.7004	16.9195	9.64011	31.3404	42.1501	26.0904	7.35999	11.4397
ENSG00000099385	9.24994	15.6198	29.8696	20.2806	10.3199	15.71	42.8513	47.6588	8.58984	19.4706	9.52982	7.66992	15.5896	20.7297	11.15	18.0699	22.6405	8.28973	7.19004	10.6403	14.1301	31.3209	27.0592	11.2603	73.4291	33.1091	7.3999	21.2698	19.0699	21.7604	9.71997	10.1997	17.3494	11.7304	15.1202	9.51991	19.1003	8.06023	25.7901	12.9501	17.2595	17.8199	22.5497	8.21024	22.9805	38.1091	15.7002	7.02985	11.3104
ENSG00000250990	0	0	0.030001	0	0	0.0700018	0	0	0	0	0	0.0400009	0	0	0	0	0	0	0.0400009	0	0	0	0.120002	0	0	0	0	0	0	0	0	0	0	0	0	0	0.109998	0.0700018	0.189994	0	0	0	0	0	0	0	0	0.0700018	0
ENSG00000223856	0	0	0	0	0	0	0	0	0	0	0	0	0	0	0	0	0	0	0	0	0	0	0	0	0	0	0	0	0	0	0	0	0	0	0	0	0	0	0	0	0	0	0	0	0	0	0	0	0
ENSG00000161904	9.83997	25.09	34.1802	32.6306	5.75992	37.4699	68.431	35.5496	8.68987	15.1601	25.24	9.50014	19.1096	37.2808	20.6595	24.5498	18.25	13.8796	7.98017	9.23008	26.4307	9.34015	60.0493	17.0396	10.06	35.4708	31.0098	62.0508	22.4203	46.581	30.9991	24.3904	9.51991	13.9897	47.0613	33.3996	33.4111	21.5398	57.8993	28.9091	30.4707	34.2198	32.1591	12.7603	28.0796	45.6508	15.5302	8.78009	14.6599
ENSG00000207247	0	0	0	0	0	0	0	0	0	0	0	0	0	0	0	0	0	0	0	0	0	0	0	0	0	0	0	0	0	0	0	0	0	0	0	0	0	0	0	0	0	0	0	0	0	0	0	0	0
ENSG00000186265	0.589988	0.290002	0.0400008	0.0899994	0	0.239999	0	0.0499986	0.00999965	0.00999965	0.180005	0.0499986	0.500006	0.579996	0.810015	0.129996	0.060002	0.549991	0.0700018	0.060002	0.270007	0.38001	0.400007	0	0.120002	0.0999981	0.149998	0.969971	0.0800019	0.209998	0.38001	0.0999981	0	0.0800019	0.00999965	0.159996	0.0299998	0.890002	0.270007	0.700007	0.0999981	0.060002	0.440015	0.170004	0.409997	0.0400009	0.159996	0.060002	0.430012
ENSG00000266715	0	0	0	0	0	0	0	0	0	0	0	0	0	0	0	0	0	0	0	0	0	0	0	0	0	0	0	0	0	0	0	0	0	0	0	0	0	0	0	0	0	0	0	0	0	0	0	0	0
ENSG00000179111	0	0.0499986	0.00499982	0.00999965	0	0.060002	0	0.060002	0	0.0199995	0	0	0.0499986	0.0499986	0	0	0	0	0.00999965	0	0	0	0.0199995	0.00999965	0	0	0	0	0	0.0299998	0.00999965	0.00999965	0	0	0	0	0	0.0199995	0	0.0199995	0	0.00999965	0.0299998	0.0299998	0	0	0.0400009	0	0
ENSG00000273792	0.0899994	0.060002	0.00999976	0.0199995	0	0.0499986	0.120002	0	0.0499986	0.00999965	0.0700018	0.0299998	0.0199995	0.0199995	0.129996	0.0499986	0.159996	0	0.00999965	0.060002	0	0.0299998	0	0	0	0.239999	0.0499986	0.0400009	0.0199995	0.0700018	0.0199995	0.0800019	0.0400009	0.00999965	0.0700018	0	0.0199995	0.0899994	0.109998	0.0199995	0.0299998	0	0.0400009	0.0800019	0.0199995	0	0	0.0199995	0.0299998
ENSG00000170325	0.500006	1.12001	1.73001	1.63005	0.120002	2.17006	1.51	1.84999	0.299993	0.360007	1.51998	0.640002	1.09004	1.09999	1.8	1.31003	0.879992	0.99003	0.400007	0.780003	0.769999	0.290002	2.99991	0.829988	0.200005	1.96996	0.940022	4.07005	1.11003	0.949989	1.40998	1.27003	0.299993	0.860009	1.66006	1.14	1.33999	1.75003	2.09001	1.69003	0.999971	0.500006	1.79004	0.599985	0.709989	0.909986	0.810015	0.47	0.739977
ENSG00000211679	108.06	52.0192	1.63998	89.2502	21.8299	156.129	3.86007	15.5302	12.3898	12.3196	2.74	174.356	1180.19	117.254	1169.6	0.969971	28.32	392.567	107.873	2.42992	29.2396	29.6005	137.119	0.129996	2.10003	0.579996	8.78983	364.202	0.0800019	83.9572	55.4792	27.14	0.279992	61.9519	3.50008	6.54993	0.769999	125.922	59.5602	118.028	113.992	0.800014	413.888	119.146	118.43	5.23005	18.5703	166.871	1036.42
ENSG00000276699	0	0	0	0	0	0	0	0	0	0	0	0	0	0	0	0	0	0	0	0	0	0	0	0	0	0	0	0	0	0	0	0	0	0	0	0	0	0	0	0	0	0	0	0	0	0	0	0	0
ENSG00000104142	4.50985	12.8197	6.98005	5.91983	3.60001	14.7803	9.7998	5.25003	5.25003	7.02011	7.13987	3.47012	8.33006	8.23989	9.55032	5.0701	6.89997	6.75983	3.51004	7.21	6.14011	6.01999	16.6496	4.10007	11.7703	18.6296	6.87991	16.3601	13.6904	7.39016	3.62003	8.72972	6.61977	4.92017	6.83002	4.70989	6.9499	6.52998	11.1299	5.99999	5.56986	9.09984	9.34015	4.07005	8.91997	7.66992	7.80022	4.95989	7.69976
ENSG00000261504	0	0.189994	0.139997	0.120002	0.0499986	0.170004	0	0.0700018	0.0499986	0.200005	0.060002	0.0800019	0.0199995	0.060002	0.0299998	5.86997	0.389989	0.0400009	0.0999981	0.0199995	0.0899994	0.00999965	0.879992	0.299993	0	0.0999981	0.0400009	0.189994	0.129996	0.239999	0.140003	0.120002	0	0.120002	0.0199995	0.0899994	0.840013	0.120002	0.0999981	0.0899994	0.140003	0.0199995	0.279992	0.109998	0.129996	0.400007	0.170004	0.0899994	0.0400009
ENSG00000199767	0	0	0	0	0	0	0	0	0	0	0	0	0	0	0	0	0	0	0	0	0	0	0	0	0	0	0	0	0	0	0	0	0	0	0	0	0	0	0	0	0	0	0	0	0	0	0	0	0
ENSG00000278761	0	0	0	0	0	0	0	0	0	0	0	0	0	0	0	0	0	0	0	0	0	0	0	0	0	0	0	0	0	0	0	0	0	0	0	0	0	0	0	0	0	0	0	0	0	0	0	0	0
ENSG00000277770	0	0	0	0	0	0	0	0	0	0	0	0	0	0	0	0	0	0	0	0	0	0	0	0	0	0	0	0	0	0	0	0	0	0	0	0	0	0	0	0	0	0	0	0	0	0	0	0	0
ENSG00000230107	0	0.060002	0	0	0	0	0	0	0	0	0	0	0	0.060002	0.0499986	0	0	0	0	0	0	0	0.060002	0	0	0	0	0.120002	0	0.0999981	0	0.0400009	0	0	0	0	0	0	0.129996	0	0	0	0.060002	0	0.0999981	0.0400009	0	0.209998	0
ENSG00000156467	163.392	361.185	304.598	465.197	150.288	522.54	305.662	566.565	137.901	337.348	449.6	219.214	217.971	468.692	300.39	145.754	247.708	188.928	131.771	439.371	281.637	625.167	248.12	340.402	461.855	155.125	236.368	301.12	234.996	535.075	351.406	464.23	261.469	245.434	365.898	230.687	134.876	223.324	489.477	538.722	534.038	374.286	294.331	199.783	532.042	736.58	909.228	135.101	170.201
ENSG00000256566	0.159996	0.679987	0.184997	0.520016	0	0.200005	0.149998	0.490002	0	0.0899994	0.560011	0	0.149998	0.329999	0.140003	0.189994	0.219997	0	0	0	0	0.159996	0.34999	0.490002	0.45	0.159996	0.310003	0.219997	0.159996	0.849982	0	0.200005	0.420002	0.34999	0.34999	0.620015	0.270007	0	0.54	0.459988	0.599985	0.389989	0.180005	0	0.230006	0.0899994	0	0.149998	0
ENSG00000264720	0	0	0	0	0	0	0	0	0	0	0	0	0	0	0	0	0	0	0	0	0	0	0	0	0	0	0	0	0	0	0	0	0	0	0	0	0	0	0	0	0	0	0	0	0	0	0	0	0
ENSG00000261532	0	0	0	0.0700018	0.0299998	0	0	0	0	0	0	0	0.0199995	0	0	0	0	0	0	0	0	0.0499986	0	0	0	0	0	0	0	0	0	0	0	0	0	0.0999981	0	0.0800019	0	0	0	0	0	0	0	0	0	0	0
ENSG00000165716	3.68997	8.23018	14.5849	16.5598	2.58998	2.66006	25.6706	2.79992	3.09993	8.46981	10.0998	2.67004	3.94995	9.34987	6.7299	1.84001	14.26	2.54001	1.92006	4.6699	4.92017	4.1999	2.36	13.4701	5.56986	23.9896	16.2697	19.1706	0.620015	15.3302	3.88989	14.0705	14.2897	21.4802	13.7104	5.32998	10.6101	10.27	16.8201	9.34987	6.12014	0.420002	9.88029	2.26006	8.98015	16.99	6.47005	2.55999	2.05994
ENSG00000204314	1.22003	1.05003	5.13506	4.07005	2.38998	1.49002	1.16003	4.99994	1.86003	1.58996	0.849982	1.51998	1.77004	1.14	0.760017	2.14999	4.85006	0.65999	0.869973	0.219997	0.789973	0.510002	2.41999	2.66006	2.38005	1.28003	2.21999	2.79992	0.609981	2.33996	1.32999	1.33999	2.37001	2.08003	1.64995	1.11003	1.13	1.70002	2.64993	1.58996	0.860009	1.02997	4.38985	0.829988	1.22003	1.02001	1.88	0.640002	0.769999
ENSG00000224870	9.28978	14.7598	9.53513	11.6704	10.8503	11.4302	21.2698	9.66018	6.96003	21.06	8.9002	10.7701	13.8998	27.3894	8.16993	21.5503	23.5302	9.43974	4.17002	6.85991	20.5395	7.63015	22.7996	9.21985	7.3999	26.23	27.14	13.4496	27.6106	12.1896	10.5602	15.0095	7.54023	5.01001	31.8	9.68029	21.9802	10.9599	6.72011	10.7202	24.47	18.5201	14.7998	6.97984	14.8996	14.6904	20.5395	8.21992	10.5003
ENSG00000254028	0.0299998	0.0999981	0.0599988	0.0800019	0	0	0	0	0	0.0199995	0	0.0499986	0	0	0	0.0299998	0	0.0499986	0.0400009	0	0	0	0	0.0299998	0	0.120002	0.430012	0	0.0299998	0	0	0	0	0	0.0899994	0	0	0.0400009	0.0400009	0.0400009	0	0.0400009	0.0400009	0.0400009	0	0	0.0299998	0.0800019	0.0299998
ENSG00000204308	67.1995	75.8817	135.162	109.553	55.1303	56.8495	61.3196	89.8212	74.2995	81.752	78.6122	65.3891	67.2088	67.8078	88.0825	124.983	290.218	72.5086	51.6384	51.0299	69.0696	41.7691	103.421	74.8474	36.7701	83.4872	112.758	99.7666	71.9978	90.2205	143.747	62.4607	52.0012	90.9174	146.686	53.4002	56.2419	53.4409	136.191	73.9296	105.149	199.147	108.488	63.1879	83.8409	175.581	49.1586	51.4098	68.45
ENSG00000169856	1.67998	8.83994	3.91505	3.53006	0.279992	13.0104	2.05994	7.83002	1.15001	0.99003	8.36014	2.38005	2.04003	3.20995	12.7399	3.47012	2.99991	5.52985	0.729978	3.18998	1.73998	0.129996	15.5399	2.68992	0.159996	37.4102	3.84005	30.7593	3.54011	3.35002	3.20995	2.56995	1.62002	9.02008	2.36	2.17006	2.21	10.0998	46.4907	4.4601	1.82996	4.58012	5.50995	1.12001	0.69002	0.780003	1.86003	3.53006	2.77999
ENSG00000183206	0	0	0	0	0	0.129996	0	0	0	0	0	0	0	0	0.0899994	0	0	0	0	0	0	0	0	0	0	0	0	0	0	0	0	0	0	0	0	0	0.0400009	0	0	0	0	0	0	0	0	0	0	0	0
ENSG00000207548	0	0	0	0	0	0	0	0	0	0	0	0	0	0	0	0	0	0	0	0	0	0	0	0	0	0	0	0	0	0	0	0	0	0	0	0	0	0	0	0	0	0	0	0	0	0	0	0	0
ENSG00000278455	0	0	0	0	0	0	0	0	0	0	0	0	0.0199995	0	0	0.149998	0.0199995	0	0	0	0	0	0	0	0	0	0	0	0	0	0	0	0	0	0	0	0	0	0	0	0.0400009	0	0	0	0	0	0.00999965	0	0
ENSG00000265802	0.409997	0	0.0949971	0.159996	0	0	0	0	0	0	0	0.140003	0.250007	0	0	0.729978	0	0.290002	0	0	0	0	0	0	0	0	0	0	0.180005	0	0	0	0	0	0	0.149998	0	0	0	0	0	0	0	0	0	0	0	0	0
ENSG00000268830	0	0	0	0	0	0	0	0	0	0	0	0	0	0	0	0	0	0	0	0	0	0	0	0	0	0	0	0	0	0	0	0	0	0	0	0	0	0	0	0	0	0	0	0	0	0	0	0	0
ENSG00000277127	0	0	0	0	0	0	0	0	0	0	0	0	0	0	0	0	0	0	0	0	0	0	0	0	0	0	0	0	0	0	0	0	0	0	0	0	0	0	0	0	0	0	0	0	0	0	0.129996	0	0
ENSG00000260281	0	0	0.040001	0	0	0	0.0800019	0	0	0	0	0	0	0.0800019	0	0.060002	0	0	0	0	0	0	0	0	0	0	0.0999981	0	0.0800019	0	0.0700018	0	0	0	0.0700018	0	0	0	0.0899994	0	0	0.0499986	0	0	0	0	0.129996	0	0.0700018
ENSG00000173093	0	0	0	0	0	0	0.00999965	0	0	0	0	0	0	0.0800019	0	0.120002	0	0	0	0	0	0	0	0	0	0	0	0	0	0	0	0	0	0	0	0	0	0	0	0.0400009	0	0	0	0	0	0	0.00999965	0	0
ENSG00000132964	3.26993	6.17983	4.46014	6.51009	1.41999	9.14981	3.63008	8.96025	2.39994	6.42001	8.18013	3.12995	6.01999	3.53006	9.52982	9.92973	4.19002	5.25986	2.05994	4.09013	3.62003	4.24999	15.1801	4.96988	1.77004	2.37001	4.90008	6.09009	5.41002	3.88989	3.91994	5.73005	2.81999	4.93999	4.82993	3.37005	3.9601	7.37992	5.16984	10.1398	8.16993	3.53006	4.63989	4.17986	4.92017	3.82013	4.50985	2.94999	5.10998
ENSG00000226232	0.769999	3.08	3.60997	3.68001	0.259996	3.69996	4.38985	2.67004	1.16997	1.84999	4.7499	2.70001	0.849982	4.33	1.94998	3.4001	1.64003	2.79992	2.70001	1.25002	6.28002	0.890002	7.41016	0.810015	2.79992	1.26003	3.6599	2.19002	5.0701	3.12995	4.17002	4.15991	4.33	1.61005	8.0201	3.00991	2.85996	4.44991	3.68997	2.52001	3.09006	4.63989	3.6599	1.63005	3.93001	0.279992	1.67998	0.549991	1.37999
ENSG00000232464	0	0	0	0	0	0	0	0	0	0	0	0	0	0	0	0	0	0	0	0	0	0	0	0	0	0	0	0	0	0	0	0	0	0	0	0	0	0	0	0	0	0	0	0	0	0	0	0	0
ENSG00000280903	0	0	0	0	0	0	0	0	0	0	0	0	0	0	0	0	0	0	0	0	0	0	0	0	0	0	0	0	0	0	0	0	0	0	0	0	0	0	0	0	0	0	0	0	0	0.180005	0	0	0
ENSG00000234740	0	0	0.115003	0	0	0.209998	0	0	0	0.0499986	0	0	0	0	0	0	0	0	0	0	0	0	0	0.129996	0	0	0	0	0.0800019	0	0	0.060002	0	0	0.129996	0	0.0700018	0	0	0	0	0	0.0899994	0	0	0.060002	0	0	0
ENSG00000183570	0.250007	1.07003	0.0250003	0.0299998	0.120002	0.54	0.230006	0.259996	0.120002	0.0700018	0.109998	0.170004	2.66006	0.560011	0.0999981	0.0299998	0.279992	0.360007	0.200005	0.00999965	0.38001	0.0899994	0.459988	0	0.360007	0.0400009	0.270007	1.17999	0	0.959994	0.400007	0.629995	0	0.370002	0	0.0499986	0.0299998	0.389989	0.129996	0.860009	0.170004	0	1.61005	0.45	1.13	0.360007	3.21998	0.370002	0.430012
ENSG00000211884	0	0	0	0	0	0	0	0	0	0	0	0	0	0	0	0	0	0	0	0	0	0	0	0	0	0	0	0	0	0	0	0	0	0	0	0	0	0	0	0	0	0	0	0	0	0	0	0	0
ENSG00000101680	0.0700018	0.0800019	0.0149999	0	0.129996	0.239999	0.0400009	0.129996	0.0700018	0.0299998	0.129996	0.0999981	0.979983	0.0899994	0.120002	0.00999965	0.129996	0.310003	0.0299998	0.00999965	0.0800019	0.0199995	0.440015	0	0.180005	0.00999965	0.060002	2.52001	0	59.8416	0.00999965	0.0999981	0.0299998	0.159996	0.0299998	0	0	0.250007	0.149998	0.299993	0.0499986	0	0.709989	0.0499986	0.459988	0.0199995	0.530006	0.230006	0.0700018
ENSG00000255284	4.30008	6.97017	12.1898	25.0292	6.81016	4.69001	19.9405	4.3999	7.68003	11.7198	3.59004	3.86998	6.00998	6.28002	0.949989	16.1304	8.9002	3.62003	4.52991	6.81016	7.56012	11.9404	7.57008	12.6502	37.2989	4.47001	4.19002	1.60003	10.3299	3.13995	1.49998	6.2198	17.7903	19.7096	9.51002	4.76012	14.8996	8.9497	6.09009	3.9601	22.7003	11.56	10.9904	6.6899	7.16019	8.88972	6.46019	4.56016	4.4299
ENSG00000223200	0	0	0	0	0	0	0	0	0	0	0	0	0	0	0	0	0	0	0	0	0	0	0	0	0	0	0	0	0	0	0	0	0	0	0	0	0	0	0	0	0	0	0	0	0	0	0	0	0
ENSG00000225814	0	0	0	0	0	0	0	0	0	0	0	0	0	0	0	0	0	0	0	0	0	0	0	0	0	0	0	0	0	0	0	0	0	0	0	0	0	0	0	0	0	0	0	0	0	0	0	0	0
ENSG00000111785	1.44003	6.50017	3.34004	1.96996	0.780003	14.6102	3.75006	7.43022	2.38998	2.38998	3.13995	1.42998	7.02985	3.96999	15.1296	6.00998	3.56993	2.61997	2.47001	2.55007	2.00998	0.649987	13.5798	3.27992	0.589988	5.78995	4.0599	17.3603	2.17006	3.97991	2.68005	4.42008	2.28005	4.05006	3.84991	2.79003	3.06998	8.37987	31.53	4.15012	1.76001	1.41999	5.9301	2.70001	3.41996	2.21999	2.62998	2.00998	2.66006
ENSG00000261279	0	0	0	0	0	0	0	0	0	0	0.0299998	0	0	0	0	0	0	0	0	0.0299998	0	0	0.549991	0.0299998	0	0	0.0400009	0.31999	0.180005	0	0	0	0	0	0	0	0	0.140003	0	0	0.0800019	0	0	0	0.0299998	0.329999	0	0.159996	0
ENSG00000173846	1.71994	6.3602	2.88995	1.32999	1.44995	12.5402	4.38985	8.41013	10.7903	2.04996	2.25005	1.36997	19.1003	6.62988	7.20001	1.29998	2.93001	4.17986	17.0904	2.37001	4.50985	1.70995	6.87991	0.69002	3.25004	2.04996	2.26006	9.28013	6.19012	4.03997	2.99991	3.94995	1.22003	3.82013	2.23001	1.73998	2.28005	14.9804	7.41993	3.82013	2.36	2.18002	35.0504	7.20001	3.05999	7.27023	4.77996	1.94	9.69977
ENSG00000168303	3.03001	3.6599	10.7902	6.47993	2.79992	3.05999	7.80022	5.44992	3.89988	4.44991	6.54993	3.9601	4.44005	5.23005	2.64003	5.42993	6.07996	3.84991	1.96001	1.99997	4.23	6.01999	4.78991	6.06986	1.41999	5.35999	5.05992	4.70011	4.47994	5.90017	4.93007	3.69996	6.05011	8.98015	8.13997	3.75006	3.11998	4.93999	3.46003	4.34986	8.28973	6.83997	7.30003	4.96988	4.69001	2.40995	1.42998	3.18998	3.25004
ENSG00000242559	0	0	0	0	0	0	0	0	0	0	0	0	0	0	0.159996	0	0	0	0	0	0	0	0	0	0	0	0	0	0	0	0	0	0	0	0	0	0	0	0	0	0	0	0	0	0	0	0	0	0
ENSG00000204022	0.170004	0.0800019	0.0499995	0.0299998	0	0.0999981	0	0.00999965	0.0700018	0.0800019	0.00999965	0.109998	0.0299998	0.0199995	0	0.0700018	0.180005	0.0700018	0	0	0	0	0.0700018	0.00999965	0	0.0400009	0.00999965	0	0.0800019	0	0	0	0	0.00999965	0.189994	0.00999965	0.0700018	0.0299998	0.0499986	0	0.00999965	0	0.0400009	0.060002	0	0.00999965	0	0.0999981	0.0700018
ENSG00000163064	0	0.00999965	0	0	0	0.0299998	0.00999965	0	0	0.00999965	0.00999965	0	0.0199995	0	0.0199995	0	0	0	0	0	0	0	0.0400009	0	0	0	0.00999965	0	0	0	0.0400009	0.00999965	0	0	0	0	0.00999965	0.0199995	0.0999981	0	0.00999965	0	0.0400009	0	0	0	0.0199995	0	0
ENSG00000133027	106.484	112.088	36.1589	46.7395	120.2	11.3402	170.413	24.8305	121.12	56.7786	100.712	75.9607	95.6229	19.8797	26.7496	17.8806	79.5385	119.163	106.491	125.8	93.2276	38.3396	36.681	39.1995	41.5094	65.032	114.634	31.9901	35.2209	22.23	56.2614	46.6585	28.2396	32.1903	45.73	27.1099	36.6708	116.306	26.5906	37.3791	35.4192	82.8875	73.7403	136.749	50.2786	61.2601	16.6196	100.767	73.6381
ENSG00000213128	0	0	0	0	0	0	0	0	0	0	0.109998	0	0	0	0	0	0	0	0	0	0	0	0	0	0	0	0	0	0	0	0	0	0	0	0	0	0	0	0	0	0	0	0	0	0	0	0	0	0
ENSG00000124900	0	0	0	0	0	0	0	0	0	0	0	0	0	0	0	0	0	0	0	0	0	0	0	0	0	0	0	0	0	0	0	0	0	0	0	0	0	0	0	0	0	0	0.0400009	0	0	0	0	0	0
ENSG00000126562	0.0400009	1.97996	2.10004	25.09	0	0.54	0.54	0.239999	0.00999965	0.0499986	2.99991	0.0800019	0.0800019	7.55017	0.109998	0.149998	0.00999965	0.0999981	0.00999965	0.0199995	1.84999	0.060002	0.940022	0.47	0.140003	13.14	0.0299998	0.490002	0.409997	0.250007	1.56003	1.04002	0.0199995	0.159996	0.0800019	1.96996	0.0700018	3.91994	0.230006	2.14002	0.0999981	0.060002	0.00999965	0.060002	0.060002	5.05011	6.93979	0.0299998	0.120002
ENSG00000200303	0	0	0	0	0	0	0	0	0	0	0	0	0	0	0	0	0	0	0	0	0	0	0	0	0	0	0	0	0	0	0	0	0	0	0	0	0	0	0	0	0	0	0	0	0	0	0	0	0
ENSG00000278382	0	0	0	0	0	0	0	0	0	0	0	0	0	0	0	0	0	0	0	0	0	0	0	0	0	0	0	0	0	0	0	0	0	0	0	0	0	0	0	0	0	0	0	0	0	0	0	0	0
ENSG00000231880	0	0.0800019	0.384989	0.0400009	0	0	0	0	0.0299998	0.170004	0.219997	0.279992	0.0800019	0	0	0.329999	0.0800019	0.0499986	0	0.270007	0.189994	0	0	0.250007	0	0.270007	0.140003	0	0.310003	0	0	0	0.149998	0.159996	0.420002	0.0999981	0	0.159996	0	0	0.200005	0.0499986	0.389989	0.060002	0	0.109998	0.0499986	0.0199995	0
ENSG00000240870	0	0	0	0	0	0	0	0	0	0	0	0	0	0	0.0499986	0	0	0	0	0	0	0	0	0	0	0	0	0	0	0	0	0	0	0	0	0	0	0	0	0	0	0	0	0	0	0	0.0499986	0	0
ENSG00000256098	0	0	0	0	0	0	0	0	0	0	0	0	0	0	0	0	0	0	0	0	0	0	0	0	0	0	0	0	0	0	0	0	0	0	0	0	0	0	0	0	0	0	0	0	0	0	0	0	0
ENSG00000249488	0	0	0.0499991	0.0400009	0	0	0	0	0	0.0299998	0	0	0	0	0	0	0	0	0	0	0	0.670007	0	0.0400009	0	0	0	0	0	0	0	0	0	0.0299998	0.0400009	0	0	0	0	0	0	0	0.0499986	0	0	0	0	0	0
ENSG00000113441	1.63005	2.21	1.80003	4.4299	0.520016	3.43993	2.38998	7.30003	0.979983	1.99997	1.63005	1.40998	2.45992	2.30997	4.22004	3.44997	2.35004	3.4001	0.869973	0.959994	1.32999	0.649987	4.09013	3.12995	0.47	3.56993	2.30006	6.2198	2.45992	1.94	1.38998	2.49999	4.14006	3.9401	4.72002	1.62002	3.23004	3.63991	4.21011	2.94999	2.17006	1.58996	3.18004	1.34997	1.34997	1.37999	2.09001	1.09999	1.84999
ENSG00000256195	0	0	0	0	0	0.0199995	0	0	0	0	0	0	0	0	0	0	0	0	0	0	0	0	0.00999965	0	0	0	0	0	0	0	0	0.00999965	0	0	0	0	0	0.0199995	0.00999965	0	0	0	0.0199995	0	0	0	0	0	0
ENSG00000221164	0	0	5.68505	0	0	0	0	0	0	0	0	0	0	0	0	0	0	0	0	0	0	0	0	0	0	0	0	0	0	0	0	0	0	0	4.30993	0	0	0	0	0	0	3.79006	0	0	0	0	0	0	0
ENSG00000265655	0	0	0	0	0	0	0	0	0	0	0	0	0	0	0	0	0	0	0	0	0	0	0	0	0	0	0	0	0	0	0	0	0	0	0	0	0	0	0	0	0	0	0	0	0	0	0	0	0
ENSG00000203356	0.00999965	0	0.0199997	0	0	0	0	0.00999965	0	0.00999965	0	0.0199995	0.0299998	0	0	0.0899994	0.0299998	0.0199995	0	0	0	0	0.00999965	0.0199995	0	0.0199995	0.0199995	0.0199995	0	0	0.00999965	0.00999965	0	0.00999965	0.00999965	0.00999965	0.0299998	0.00999965	0.00999965	0	0	0	0.00999965	0.0199995	0	0.00999965	0.0199995	0.00999965	0
ENSG00000251236	0	0	0	0	0	0	0	0	0	0	0	0	0	0	0	0	0	0	0	0	0	0	0	0	0	0	0	0	0	0	0	0	0	0	0	0	0	0	0	0	0	0	0	0	0	0	0	0	0
ENSG00000266542	0	0	0	0	0	14.0705	0	0	7.8398	0	0	0	0	0	0	0	0	0	0	0	0	0	0	0	0	0	0	0	0	0	0	0	0	0	0	0	0	0	0	0	0	0	0	0	0	0	0	0	0
ENSG00000266908	0	0	0	0	0	0	0	0	0	0	0	0	0	0	0	0	0	0	0	0	0	0	0	0	0	0	0	0	0	0	0	0	0	0	0	0	0	0	0	0	0	0	0	0	0	0	0	0	0
ENSG00000251377	0	0	0	0.0700018	0	0	0.0800019	0	0.0700018	0	0	0	0	0	0	0	0	0.0700018	0	0	0	0	0	0	0	0	0	0	0	0.129996	0	0.0499986	0	0	0	0	0	0	0	0	0	0	0	0	0	0.060002	0	0	0
ENSG00000179165	0	0.0999981	0.0149996	0	0	0.0199995	0.00999965	0.0499986	0	0.00999965	0.109998	0.00999965	0.0199995	0	0	0.109998	0	0.120002	0.00999965	0.00999965	0.0199995	0	0.0299998	0.00999965	0	0.620015	0	0.0700018	0	0	0.0199995	0.0400009	0.0199995	0	0.0400009	0.00999965	0.0199995	0.00999965	0.00999965	0	0	0.0499986	0.0199995	0.00999965	0.00999965	0.0199995	0.00999965	0.00999965	0.0400009
ENSG00000257198	0	0	0.00999976	0	0	0	0	0	0	0	0	0	0	0	0	0	0	0	0	0	0	0	0	0	0	0	0	0	0	0	0	0	0	0	0	0	0.00999965	0	0	0	0	0	0	0	0	0	0	0	0
ENSG00000082515	29.7899	55.2987	48.4257	45.3292	28.099	35.2795	48.0602	61.4899	28.2808	32.8804	55.8496	24.5107	42.5995	67.032	51.1007	55.291	36.839	32.5809	26.96	34.5606	32.9306	45.5907	47.1789	44.8106	50.3902	39.1208	47.2804	54.0182	44.671	78.4924	49.8103	47.2411	55.9891	51.3884	42.0888	23.7497	18.9605	60.8412	42.9494	29.5903	38.5902	52.4501	39.3792	30.7295	96.6625	77.1386	41.08	21.0104	46.2592
ENSG00000221010	0	0	0	0	0	0	0	0	0	0	0	0	0	0	0	0	0	0	0	0	0	0	0	0	0	0	0	0	0	0	0	0	0	0	0	0	0	0	0	0	0	0	0	0	0	0	0	0	0
ENSG00000242104	0	0	0	0	0	0	0	0	0	0.060002	0	0.0199995	0	0.0299998	0	0	0	0	0	0	0	0.0199995	0.0899994	0	0	0	0	0	0	0	0	0.0400009	0	0.0999981	0	0	0.0299998	0.060002	0	0	0.0199995	0	0	0	0	0	0.0499986	0	0
ENSG00000276584	0	0	0	0	0	0	0	0	0	0	0	0	0	0	0	0	0	0	0	0	0	0	0	0	0	0	0	0	0	0	0	0	0	0	0	0	0	0	0	0	0	0	0	0	0	0	0	0	0
ENSG00000253943	0	0	0.00499982	0	0	0	0	0.0199995	0	0.00999965	0	0.00999965	0	0.0199995	0.0199995	0	0.0199995	0.0199995	0	0	0.0299998	0	0.0199995	0	0.00999965	0	0	0	0	0.0400009	0	0	0	0.00999965	0.0199995	0	0.0199995	0.0199995	0.0400009	0.0499986	0	0.00999965	0	0	0	0.0299998	0	0	0
ENSG00000151012	0	0.31999	0.345003	0.230006	0	4.00011	0.170004	0.270007	0	0.189994	0.209998	0.0199995	0.0400009	0.769999	1.04002	0.270007	0.0499986	0.060002	0.00999965	0.700007	0.140003	1.22003	2.14999	0.0400009	0.720014	0.060002	0.0199995	0.259996	0.370002	0.0499986	0.0800019	0.969971	0	0.170004	1.01001	0.700007	1.41999	0.250007	0.510002	0.189994	1.08003	0.159996	0.560011	0.0299998	0.0299998	0.159996	0.840013	0.00999965	0.0800019
ENSG00000214027	0	0	0	0	0	0	0.060002	0.060002	0	0.0899994	0	0	0	0	0	1.22997	0	0	0	0	0.0999981	0	0.0700018	0.0999981	0	0	0	0.140003	0	0	0	0	0.159996	0	0	0.060002	0.170004	0	0	0	0	0	0	0	0	0	0	0	0
ENSG00000278060	0	0	0	0	0	0.0400009	0	0	0	0	0	0	0	0	0	0	0	0	0	0	0	0	0	0	0.189994	0	0	0	0	0	0	0	0	0	0	0	0	0	0	0.0499986	0	0	0	0.109998	0	0	0.149998	0.0999981	0.0700018
ENSG00000219951	0	0	0	0	0	0	0	0	0	0	0	0.0199995	0.0299998	0	0.0199995	0	0	0	0.0199995	0	0	0	0	0	0	0	0	0	0.0299998	0	0	0	0.060002	0	0	0.0199995	0.0499986	0	0	0.060002	0	0	0.060002	0	0	0	0.0199995	0	0
ENSG00000130287	0.0199995	0.120002	0.00999965	0.060002	0	0.00999965	0	0.00999965	0.00999965	0.060002	0.00999965	0.0400009	0.140003	0	0.0199995	0.120002	0	0.0199995	0.00999965	0.0299998	0	0	0.109998	0.00999965	0.060002	0.0999981	0.0800019	0.00999965	0.129996	0.0199995	0	0.0199995	0.0400009	0.0400009	0	0.0499986	0.0700018	0.0800019	0.00999965	0.0899994	0	0.0800019	0	0	0	0	0.0199995	0.0199995	0.0299998
ENSG00000232412	0	0.149998	0.755014	0.629995	0.129996	0.200005	0.290002	0	0.149998	0.609981	0.170004	0.109998	0.780003	0.949989	0	0.829988	0.570015	0	0	0	0.45	1.69003	0.159996	0.239999	1.66999	0	0	0	0.149998	0.510002	0.120002	0.209998	1.48003	0.0999981	1.67998	0	0	0	0.170004	0.370002	0.769999	0.0899994	0.400007	0.259996	0.120002	1.84001	0.360007	0	0
ENSG00000256657	0	0	0.0149999	0	0	0	0	0	0	0	0	0	0	0	0	0	0	0	0	0	0	0	0	0	0	0	0.0400009	0	0	0	0	0	0	0	0.0299998	0	0	0.0299998	0	0	0	0	0	0	0	0	0	0	0
ENSG00000271288	0.400007	0.259996	0	0	0	0.170004	0	0.140003	0	0	0.140003	0	0	0	0.549991	0.200005	0	0	0	0.250007	0.189994	0	0	0	0	0	0.180005	0	0	0.219997	0	0.360007	0	0	0	0.109998	0	0	0.140003	0.159996	0	0	0.170004	0.219997	0.209998	0	0	0	0.109998
ENSG00000234275	0	0	0	0	0	0	0	0	0	0	0	0	0	0	0	0	0	0	0	0	0	0	0	0	0	0	0	0	0	0	0	0	0	0	0	0	0	0	0	0	0	0	0	0	0	0	0	0	0
ENSG00000223761	0	0	0	0	0	0	0	0	0	0	0	0	0	0	0	1.22003	0	0	0	0	0	0	0	0	0	0	0	0	0	0	0	0	0	0	0	0	0	0	0	0	0	0	0	0	0	0	0	0	0
ENSG00000222990	0	0	0	0	0	0	0	0	0	0	0	0	0	0	0	1.31003	0	0	0	0	0	0	0	0	0	0	0	0	0	0	0	0	0	0	0.860009	0	0	0	0	0	0	0	0	0	0	0	0	0	3.69996
ENSG00000269444	0	0	0.040001	0.0700018	0	0	0.0800019	0	0	0	0	0	0	0	0	0	0	0	0	0	0.129996	0	0.0899994	0	0	0	0	0	0	0	0	0	0	0	0	0	0	0	0	0	0	0	0	0	0	0	0	0	0
ENSG00000253840	0	0	0	0	0	0	0	0	0	0	0	0	0	0	0	0	0	0	0	0	0	0	0	0	0	0	0	0	0	0	0	0	0	0	0	0	0	0	0	0	0	0	0	0	0	0	0	0	0
ENSG00000228502	0.45	0.65999	50.1951	49.6999	0.329999	0.290002	0.0999981	0.840013	0.500006	0.520016	0.780003	0.430012	1.29998	0.54	1.32999	0.780003	0.780003	12.3298	0.149998	0.54	0.180005	0.47	0.579996	0.599985	0.0700018	24.6898	0.440015	6.1299	0.34999	0.310003	0.370002	0.520016	0.820026	0.530006	0.440015	0.180005	0.520016	0.560011	0.290002	0.589988	0.909986	0.69002	0.99003	0.670007	0.620015	0.93003	0.629995	0.270007	0.490002
ENSG00000141028	0.060002	0.060002	0.110003	0.140003	0	0.149998	0.159996	0.0700018	0	0.0800019	0.129996	0.0400009	0	0.060002	0	0.0700018	0	0.0499986	0	0	0	0	0	0.0499986	0	0	0	0	0.060002	0.209998	0.0999981	0.0400009	0	0	0.0499986	0	0.0499986	0.209998	0	0	0.0199995	0	0.200005	0.0299998	0	0.0400009	0.060002	0.0700018	0
ENSG00000268181	0	0	0	0	0	0	0	0	0	0.00999965	0	0	0	0	0	0	0	0	0	0	0	0	0	0	0	0	0	0	0	0	0	0	0	0	0	0	0	0	0	0	0	0	0	0	0	0	0	0	0
ENSG00000275270	0	0	0	0	0	0	0	0	0	0	0	0	0	0	0	0	0	0	0	0	0	0	0	0	0	0	0	0	0	0	0	0	0	0	0	0	0	0	0	0	0	0	0	0	0	0	0	0	0
ENSG00000251568	0	0	0	0	0	0	0	0	0	0	0	0	0	0	0	0.0400009	0	0	0	0	0	0	0	0	0	0	0	0	0	0.0400009	0	0	0	0	0	0.0199995	0.0199995	0	0	0	0	0	0	0	0	0	0	0	0
ENSG00000270015	1.28003	1.44003	2.23504	1.66999	0.360007	2.26006	2.61997	1.04002	0.890002	2.56995	1.66006	1.13	1.40998	1.99997	1.29001	1.78002	1.22997	1.02001	0.69002	0.959994	1.27003	0.45	3.59004	0.849982	0.200005	3.35002	2.33996	2.17006	1.81002	1.11003	0.99003	1.69003	1.56003	1.70995	2.33996	1.78002	2.84	1.81996	3.42993	2.28005	2.84	1.12001	2.54001	0.800014	0.620015	1.11003	1.63005	0.670007	0.840013
ENSG00000224354	0	0	0	0	0	0	0	0	0	0	0	0	0	0	0	0	0	0	0	0	0	0	0	0	0	0	0	0	0	0	0	0	0	0	0	0	0	0	0.0299998	0	0	0	0	0	0	0	0	0	0
ENSG00000259474	0	0	0	0	0	0	0	0	0	0	0	0	0	0	0	0	0	0	0	0	0	0	0	0	0	0	0	0.400007	0	0	0	0.0999981	0	0	0	0	0	0	0	0	0	0	0	0	0	0	0	0	0
ENSG00000011677	0	0	0	0	0	0.440015	0	0.00999965	0	0.979983	0	0	0	0	1.72999	1.31003	0.0199995	0	0	0	0.00999965	0.140003	0.159996	0.00999965	0	0.250007	0	0	0	0	0	0	0.00999965	1.09004	0	0	2.71993	0	0	0.0899994	0	0.00999965	0.0199995	0	0	0.00999965	0.00999965	0	0.00999965
ENSG00000135905	3.67007	5.12986	0.660007	0.729978	0.420002	3.3301	0.170004	5.05992	1.54004	1.09004	0.969971	1.04002	5.02009	3.35002	5.50002	0.849982	1.61005	3.18998	0.979983	2.42992	0.789973	0.31999	2.54001	1.26003	0.0199995	1.96996	0.769999	7.14978	0.969971	0.599985	1.12001	2.14002	0.969971	1.77004	0.259996	0.810015	0.250007	4.90008	4.00011	6.52003	0.750008	0.159996	5.76991	1.60003	0.549991	0.750008	3.97991	1.31997	2.77999
ENSG00000231740	0	0	0	0	0	0	0	0	0	0	0	0	0	0	0	0	0	0	0	0	0	0	0	0	0	0	0	0	0	0	0	0	0	0	0	0	0	0	0	0	0	0	0	0	0	0	0	0	0
ENSG00000117682	7.30003	11.6098	5.66003	5.23985	4.15991	17.1998	7.19004	10.83	6.2401	16.5002	7.51987	6.30008	13.8201	14.05	22.3195	29.1202	13.27	11.89	4.11003	15.6404	9.39014	4.26002	27.8392	8.27022	10.8797	19.0303	14.2402	11.7899	24.7	6.01999	3.61	13.3299	12.0602	6.92009	10.9698	3.69996	10.7903	14.5596	10.7597	9.10994	7.6201	12.77	14.6203	8.70011	3.7301	13.6402	10.83	6.81016	9.45022
ENSG00000228571	0	0	0	0	0	0	0	0	0	0	0	0	0	0	0	0	0	0	0	0	0	0	0	0	0	0	0	0	0	0	0	0	0	0	0	0	0	0	0	0	0	0	0	0	0	0	0	0	0
ENSG00000276934	0	0.149998	0.159998	0.060002	0	0.290002	0.209998	0.0800019	0	0.0999981	0.250007	0.0499986	0.250007	0.0800019	0	0.109998	0	0	0.0499986	0.209998	0	0.120002	0.0800019	0.120002	0	0	0.0899994	0	0	0.129996	0	0	0	0.0499986	0.060002	0	0.270007	0.0899994	0.239999	0.0899994	0.400007	0	0.259996	0.129996	0.060002	0.109998	0.239999	0	0
ENSG00000244265	0.420002	0.440015	2.005	1.57002	0.290002	0	0.159996	0.0899994	0.239999	0.120002	0.38001	0.65999	0.0999981	0.0899994	0.0700018	0.200005	0.389989	0.200005	0.170004	0.250007	0	0	0.0899994	0.33999	0	0.299993	0.329999	0	0.65999	0	0.140003	0.060002	0.0999981	0	1.42998	0.209998	0.159996	0.219997	0.0899994	0	0.389989	0.760017	0.409997	0.149998	0.0700018	0.060002	0.140003	0.109998	0.209998
ENSG00000227719	0.120002	0	0.100002	0.0499986	0	0.0800019	0.250007	0.530006	0	0.0400009	0.510002	0	0.0700018	0	0.0499986	0.0499986	0	0.0999981	0.0899994	0	0.200005	0	0.0700018	0.0499986	0	0	0.0800019	0.140003	0	0.459988	0.159996	0.0899994	0.0800019	0.0899994	0.820026	0	0.060002	0.31999	0.649987	0.54	0.459988	0	0	0	0	0	0.109998	0	0
ENSG00000233139	0	0	0	0	0	0	0	0	0	0	0	0	0	0	0.00999965	0	0	0	0	0	0	0	0	0	0	0	0	0	0	0	0	0	0	0	0	0	0	0	0	0	0	0	0	0	0	0	0	0	0
ENSG00000154493	0	0.0499986	0	0	0	1.19997	0	0.0499986	0.0199995	0.0400009	0	0.0400009	0.279992	0.060002	0.0400009	0.0800019	0	0.109998	0.0499986	0	0	0	1.13	0	0	0	0	0.579996	0.120002	0.120002	0	0.0899994	0	0.0199995	0	0	0.00999965	0.159996	0.120002	0	0.00999965	0	0.430012	0.0199995	0.00999965	0.230006	3.82013	0.0899994	0.00999965
ENSG00000174197	0.800014	1.88994	1.64998	1.69003	0.299993	3.87992	3.23991	3.03001	0.579996	0.789973	2.02004	0.849982	1.90005	1.02001	3.42993	1.29998	1.66006	1.66999	0.459988	0.909986	1.25002	0.579996	5.10998	1.84999	0.159996	2.67004	1.53003	8.46981	1.66999	2.14999	1.29998	2.98994	0.890002	1.44995	2.02004	1.15001	1.56003	2.99991	2.54001	2.42992	0.909986	0.440015	2.61997	1.16003	0.969971	0.649987	1.38998	0.909986	1.16997
ENSG00000280224	0	0	0	0	0	0.0299998	0	0	0	0	0	0	0	0	0.0400009	0	0	0.0400009	0	0	0	0	0	0	0	0	0	0	0	0.0499986	0	0	0	0.0199995	0	0	0	0	0	0	0	0	0	0.0199995	0	0	0.0199995	0	0
ENSG00000263525	0	0	0	0	0	0	0	0	0	0	0	0	0	0	0	0	0	0	0	0	0	0	0	0	0	0	0	0	0	0	0	0	0	0	0	0	0	0	0	0	0	0	0	0	0	0	0	0	0
ENSG00000254971	0	0	0	0	0	0	0	0	0	0	0	0	0	0	0	0	0	0	0	0	0	0	0	0	0	0	0	0	0	0	0	0	0	0	0	0	0	0	0	0	0	0	0	0	0	0	0	0	0
ENSG00000239180	0	0	0	0	0	0	0	0	0	0	0	0	0	0	0	0	0	0	0	0	0	0	0	0	0	0	0	0	0	0	0	0	0	0	0	0	0	0	0	0	0	0	0	0	0	0	0	0	0
ENSG00000175643	0.969971	2.45992	7.94981	6.75983	0.360007	7.23002	3.4001	12.0301	0.34999	1.77004	2.55999	1.51	3.36002	2.33996	6.32985	22.23	0.949989	4.86016	1.31997	1.97996	2.04996	3.58009	9.75034	5.99001	8.34972	14.41	0.840013	13.13	4.28996	4.88008	0.279992	2.64003	1.75003	4.27008	2.06996	2.33996	9.21985	2.56995	15.2698	5.01001	3.34005	3.7301	2.74	0.649987	3.36002	6.8699	1.84999	1.67998	4.74003
ENSG00000100626	0.589988	1.09999	0.245001	0.270007	0.170004	0.409997	0.270007	2.11993	0.290002	0.310003	0.530006	0.54	3.54011	0.520016	0.0899994	0.129996	3.19995	1.29998	0.259996	0.0899994	1.36997	0.0299998	0.609981	1.51	0.0400009	0.310003	0.99003	3.63991	0.060002	0.69002	0.969971	1.54004	0.189994	1.72999	0.230006	0.120002	0.0499986	2.39994	0.239999	1.78002	0.31999	0.0999981	4.88008	1.02997	1.32999	0.370002	1.77004	0.739977	0.849982
ENSG00000237816	0	0	0	0	0	0	0	0	0	0	0	0	0	0	0	0	0	0	0	0	0	0	0	0	0.0499986	0	0	0	0	0	0	0	0	0	0	0	0	0	0	0	0	0	0	0.0400009	0	0	0	0	0
ENSG00000228797	1.05003	1.44003	1.32003	1.33999	0.490002	1.05003	1.8	0.999971	1.51	1.09999	1.40004	0.65999	0.909986	0.560011	0.969971	1.11003	0.849982	0.69002	0.579996	2.36	0.780003	0.729978	2.21	0.510002	0.239999	1.41999	0.149998	2.93999	1.32999	1.07003	0.54	1.44995	2.57995	1.51998	1.11003	0.700007	0.479997	1.16997	1.71994	0.959994	1.34997	1.19997	1.56003	0.670007	1.28003	3.53006	0.769999	0.520016	1.01001
ENSG00000206717	0	0	0	0	0	0	0	0	0	0	0	0	0	0	0	0	0	0	0	0	0	0	0	0	0	0	0	0	0	0	0	0	0	0	0	0	0	0	0	0	0	0	0	0	0	0	0	0	0
ENSG00000259402	0	0	0	0	0	0	0	0	0	0	0	0	0.0700018	0	0	0	0	0	0	0	0	0.0499986	0	0.0499986	0.0400009	0	0	0	0	0	0	0	0	0	0	0	0	0	0	0	0	0	0	0	0	0	0	0	0
ENSG00000269968	0	0	0	0	127	0	650.452	75.2897	66.4123	0.969971	0	34.0305	1.08003	0	107.843	0	49.1109	124.68	133.102	0.800014	0	761.288	5.10007	3.03001	3934.32	0	0	36.681	3.86007	0	0	23.4699	8.0101	37.049	0	8.0899	140.877	2.12995	120.05	0	56.3903	0	3.08	57.0508	240.967	80.5204	572.605	72.8512	0
ENSG00000166509	0	0	0	0	0	0.0199995	0	0	0	0	0	0	0	0.0199995	0	0	0	0	0	0	0	0	0	0	0	0	0	0	0	0	0	0	0	0.0800019	0	0	0	0.0299998	0	0	0	0	0.259996	0	0	0	0	0	0
ENSG00000216205	0	0	0	0	0	0	0	0	0	0	0	0	0	0	0	0	0	0	0	0	0	0	0	0	0	0	0	0	0	0	0	0	0	0	0	0	0	0	0	0	0	0	0	0	0	0	0	0	0
ENSG00000126088	62.708	45.5907	110.634	47.3296	47.4412	79.3293	25.5003	64.4218	62.3915	86.0428	33.3209	56.1796	78.1612	84.0795	63.0305	113.087	95.2921	60.9721	53.8798	81.8825	71.0213	67.1809	142.824	63.2405	131.561	84.3422	90.6782	42.1501	96.7497	41.6997	42.5111	79.3788	91.7531	70.7903	102.21	35.3309	46.7395	76.6801	82.4977	30.5999	62.8385	65.8302	84.6702	58.3587	40.0787	98.9128	38.8613	46.6391	63.7378
ENSG00000136631	6.04005	17.7804	10.8399	8.70977	3.29999	17.5405	36.0408	35.2697	4.61007	12.5497	16.2201	6.09981	11.4104	26.3795	11.3402	39.579	14.81	10.2999	4.50985	7.35999	19.4005	11.0799	46.879	25.3804	15.1695	25.09	9.00009	35.8788	13.68	30.5999	29.0497	12.3	15.9503	9.18031	26.9693	9.83997	24.47	11.8703	30.4707	15.4197	24.5005	19.9598	17.9999	6.92009	32.6103	36.5794	12.3804	5.08983	10.03
ENSG00000251101	0	0	0	0	0	0.0999981	0	0	0	0	0	0	0	0	0.0700018	0.060002	0.250007	0.189994	0.0299998	0	0	0	0	0	0	0.209998	0.0499986	0	0	0	0	0.0299998	0	0.270007	0	0	0.0400009	0	0.129996	0	0	0	0.0899994	0.0199995	0	0	0	0	0.0299998
ENSG00000261710	0	0	0	0	0	0	0	0	0	0	0	0	0	0	0	0	0	0	0	0	0	0	0	0	0	0	0	0	0	0	0	0	0	0	0	0	0	0	0	0	0	0	0	0.00999965	0	0	0.00999965	0	0
ENSG00000279576	0	0	4.54501	0.360007	0.159996	3.75996	0	0.549991	0.129996	0	0.69002	0.120002	1.69003	0	0.769999	0	0.709989	0	0	0	0	0	0	0	0	0	0	1.90005	0	0	1.57002	0	0	0	0	0.500006	0	0	1.16997	0	1.79004	0	0.709989	0.0800019	0	0	0	0	1.31997
ENSG00000252809	0	0	0	0	0	0	0	0	0	0	0	0	0	0	0	0	0	0	0	0	0	0	0	0	0	0	0	0	0	0	0	0	0	0	0	0	0	0	0	0	0	0	0	0	0	0	0	0	0
ENSG00000257748	0	0	0	0	0	0	0	0	0	0	0	0	0	0	0	0	0	0	0	0	0	0	0	0	0	0	0	0	0	0	0	0	0	0	0	0	0	0	0	0	0	0	0	0	0	0	0	0	0
ENSG00000196338	0.0199995	0.209998	0.0199995	0.0299998	0.00999965	0.520016	0.0999981	0.840013	0.0499986	0.060002	0.0299998	0.0700018	0.38001	0.0800019	0.129996	0.0899994	0.0499986	0.0999981	0.0299998	0.00999965	0.0899994	0.0199995	0.219997	0.0299998	0.00999965	0.0800019	0.0400009	0.520016	0.060002	0.0800019	0.0800019	0.250007	0.00999965	0.0700018	0.0499986	0.00999965	0.0800019	0.270007	0.560011	0.259996	0.0400009	0	0.490002	0.0899994	0.170004	0.0999981	0.279992	0.129996	0.0999981
ENSG00000230274	0	0	0	0.0499986	0.0499986	0	0.060002	0	0	0.0800019	0	0.0400009	0.060002	0	0	0.0499986	0.060002	0	0	0	0	0.0499986	0.129996	0	0	0.0999981	0	0	0	0	0	0	0	0	0	0	0	0	0	0	0	0	0	0	0	0.0400009	0	0	0
ENSG00000066777	6.2	14.45	5.96505	17.17	2.75008	33.8189	15.8599	23.73	5.01001	7.8398	29.619	4.4299	11.7198	17.8595	11.0003	8.12024	6.78989	7.69015	3.08	11.7703	14.2096	9.18031	22.8597	7.95973	3.91994	12.7399	10.4097	12.71	7.46016	17.8298	11.6898	25.7508	7.02985	10.4502	13.0302	24.1297	10.8797	14.0705	32.0589	26.0904	25.7008	8.38975	14.4	5.97011	9.42013	8.0101	9.05014	4.17986	8.93978
ENSG00000251429	0	0.0700018	0.0300002	0.060002	0	0.0199995	0	0	0.0299998	0.0700018	0.0400009	0.0299998	0.00999965	0.00999965	0.0299998	0.0800019	0.0400009	0.0199995	0	0.0299998	0	0	0.120002	0.0299998	0	0	0.0199995	0.430012	0.0899994	0	0	0.0999981	0	0.0199995	0.060002	0	0.0199995	0.209998	0.0700018	0.0899994	0.0299998	0.0400009	0.120002	0.0400009	0	0	0.0800019	0.00999965	0.0499986
ENSG00000164404	0.0199995	0.140003	0.579986	0.209998	0	0.239999	0.239999	0.760017	0.0899994	0.420002	0.200005	0.109998	0.0999981	0.159996	0.219997	0.789973	0.0899994	0.120002	0.0400009	0.219997	0.129996	0.0400009	0.239999	0.270007	0	0.389989	0.389989	0.490002	0.239999	0.149998	0.120002	0.409997	0.500006	0.459988	0.290002	0.500006	0.370002	0.239999	0.820026	0.310003	0.400007	0.370002	0.290002	0.109998	0.149998	0.0800019	0.140003	0.120002	0.800014
ENSG00000240292	0	0	0.0149999	0	0	0	0	0.0499986	0	0	0	0	0	0	0	0	0	0	0	0	0	0	0	0.0400009	0	0	0.109998	0	0	0	0.0400009	0	0	0	0.0800019	0	0	0	0	0.0499986	0	0.0299998	0	0	0.0400009	0	0.0800019	0	0
ENSG00000186675	0	0	0	0	0	0	0	0.0299998	0	0	0	0.00999965	0	0	0	0.530006	0	0	0	0	0	0	0.0700018	0	0	0	0	0	0	0	0	0.00999965	0	0.0199995	0.00999965	0	0	0.0199995	0	0	0.0299998	0	0.0199995	0.00999965	0.00999965	0	0	0	0.00999965
ENSG00000184979	10.1997	8.30987	9.21996	6.09009	2.08003	2.92008	6.97017	8.42998	4.07994	5.27009	14.4701	4.33	8.42005	4.64987	4.48989	13.7104	6.31014	35.9012	7.69976	5.78995	5.25003	1.36003	16.1002	5.23005	0.780003	12.9303	4.02013	12.4501	5.51989	5.44011	1.81002	25.3294	4.00011	3.6599	3.28994	2.19002	6.82008	11.1903	10.9001	6.16015	11.3198	4.28996	6.88994	4.15012	3.76988	2.98994	2.55999	8.05018	52.9909
ENSG00000242571	0.170004	0.0899994	0.0850006	0	0.0700018	0.420002	0	0.180005	0.250007	0	0.120002	0.239999	0.38001	0.0999981	0.310003	0.140003	0.109998	0.0700018	0.060002	0.170004	0	0.299993	0.189994	0	0.54	0	0.109998	1.25002	0.120002	0	0.0899994	0.170004	0.140003	0.189994	0.0800019	0	0	0	0.360007	0	0	0	0	0.400007	0.479997	0.239999	0	0	0.140003
ENSG00000272335	1.66006	2.81003	2.67005	3.78008	1.36997	3.29999	3.28994	5.47985	1.51998	3.26993	2.31993	1.47	2.00998	2.10996	1.72999	3.19995	2.55007	1.90996	1.29998	1.13	1.53003	1.61005	8.2	3.0399	0.209998	3.08	4.86994	4.6699	3.50008	2.74	4.33	5.88995	3.25004	3.72002	5.05011	2.26996	4.10007	4.3999	6.84993	3.19995	3.31008	2.02004	3.23991	2.26006	1.62002	1.75003	2.90997	1.44003	1.84001
ENSG00000271511	0	0	0.155001	0	0	0	0	0	0	0	0.33999	0	0	0	0	0	0	0	0	0	0	0	0	0	0	0	0	0	0	0	0	0	0	0.189994	0	0	0.270007	0	0	0	0	0	0.479997	0	0	0	0	0	0
ENSG00000226427	0	0	0	0	0	0	0	0	0	0	0	0	0	0	0	0	0	0	0	0	0	0	0	0	0	0	0.370002	0	0	0	0	0	0	0.140003	0	0	0	0	0	0	0	0	0.329999	0	0	0	0	0	0
ENSG00000199322	0	0	0	0	0	0	0	0	0	0	0	0	0	0	0	0	0	0	0	0	0	0	0	0	0	0	0	0	0	0	0	0	0	0	0	0	0	0	0	0	0	0	0	0	0	0	0	0	0
ENSG00000238419	0	0	0	0	0	0	0	0	0	0	0	0	0	0	0	0	0	0	0	0	0	0	0	0	0	0	0	0	0	0	0	0	0	0	0	0	0	0	0	0	0	0	0	0	0	0	0	0	0
ENSG00000240480	0	0	0.030001	0	0	0	0	0	0	0	0	0	0	0	0	0	0	0	0	0	0	0	0	0	0	0	0	0.180005	0	0	0.0700018	0	0	0	0	0	0	0	0	0	0.0700018	0	0	0	0	0.060002	0	0	0
ENSG00000233996	0.0199995	0.0400009	0.00499982	0.0199995	0	0.140003	0	0.060002	0.0199995	0	0	0	0	0.0400009	0	0.129996	0	0	0	0.0400009	0	0	0.0199995	0.0499986	0	0	0	0	0.0999981	0.0400009	0.0499986	0.0299998	0	0.00999965	0.0199995	0.0299998	0.060002	0.0899994	0	0.0199995	0.0499986	0.0299998	0	0.00999965	0.0400009	0.0199995	0	0	0
ENSG00000171243	0.00999965	0.0299998	0.00499982	0.0800019	0	0	0.0800019	0.0299998	0	0	0.209998	0	0.0700018	0.0800019	0.0700018	6.27002	0.479997	0.060002	0.00999965	0.00999965	0.290002	0.0499986	13.5704	0.200005	0	0.209998	0.200005	0.0800019	0.0299998	0.640002	0.120002	0.0800019	1.05003	0.629995	0	0	0.54	0.0700018	0.0299998	0	0.0199995	0	0.129996	0.060002	0.0700018	0.140003	0.0299998	0.0499986	0.00999965
ENSG00000282692	0.159996	0.120002	0	0	0.0999981	0	1.16003	0.0299998	0.0499986	0.0800019	0.579996	0.999971	0.120002	0.250007	0.170004	0.430012	0.670007	0.389989	0.060002	0	0	0	0.159996	0.820026	0	0	0.0700018	1.19002	0	0.109998	0.0499986	0.120002	0.0299998	0.060002	0	0.0499986	0.129996	0.0999981	0.0299998	0	0	0	0	0.279992	0	0	0.0999981	0.760017	0.629995
ENSG00000267041	0.0800019	0.0800019	0.209999	0.33999	0.0299998	0.230006	1.16997	0.54	0.0499986	0.219997	0.290002	0.0800019	0.299993	0.129996	0.140003	0.500006	0.310003	0.279992	0.0700018	0.0299998	0.120002	0.060002	0.629995	0.290002	0.0199995	0.250007	0.140003	1.51998	0.149998	0.729978	0.170004	0.329999	0.0999981	0.140003	0.250007	0.0299998	0.420002	0.570015	0.65999	0.159996	0.120002	0.159996	0.479997	0.159996	0.129996	0.189994	0.120002	0.140003	0.109998
ENSG00000250180	0	0	0	0	0	0	0	0	0	0	0	0	0	0	0	0	0	0	0	0	0	0	0	0	0	0	0	0	0	0	0.0499986	0	0	0	0.0499986	0	0	0	0	0	0	0	0	0	0	0	0	0	0
ENSG00000251535	0	0.0700018	0.030001	0	0	0	0	0	0	0	0	0	0	0	0.0499986	0	0	0	0	0	0	0	0	0	0	0	0.0800019	0	0	0	0	0	0	0	0	0	0	0	0	0.0800019	0	0	0	0	0	0	0	0	0
ENSG00000280387	0	0.0199995	0.0250003	0	0	0.0299998	0.0199995	0.0400009	0	0	0.0199995	0	0	0	0.0299998	0.0499986	0	0.0199995	0	0	0	0	0.0899994	0.0299998	0	0.0400009	0	0.209998	0.0400009	0	0	0	0	0	0	0	0.0199995	0.0700018	0.0499986	0	0.0299998	0.00999965	0.109998	0.00999965	0	0	0.0299998	0.0299998	0.0199995
ENSG00000230335	0	0	0	0	0	0	0	0	0	0	0	0	0	0	0.060002	0	0	0	0	0	0	0	0	0	0	0	0	0	0	0	0	0	0	0	0	0	0	0	0	0	0	0	0	0	0	0.0299998	0	0	0
ENSG00000277297	0	0	0	0	0	0	0	0	0	0	0	0	0	0	0	0	0	0	0	0	0	0	0	0	0	0	0	0	0	0	0	0	0	0	0	0	0	0	0	0	0	0	0	0	0	0	0	0	0
ENSG00000223202	0	0	0	0	0	0	0	0	0	0	0	0	0	0	0	0	0	0	0	0	0	0	0	0	0	0	0	0	0	0	0	0	0	0	0	0	0	0	0	0	0	0	0	0	0	0	0	0	0
ENSG00000147081	0	0	0	0	0	0	0	0	0	0	0	0	0	0.00999965	0	0	0	0	0	0	0	0	0	0	0	0	0	0	0	0	0	0	0	0	0	0	0	0.00999965	0	0	0	0	0	0	0	0	0	0	0
ENSG00000244089	0	0	0	0	0	0	0	0	0	0	0	0	0	0	0.0400009	0	0	0	0	0	0	0	0	0	0	0	0	0	0	0	0	0	0	0	0	0	0	0	0	0	0	0	0	0	0	0	0	0	0
ENSG00000266761	0	0	0	0	0	0	0	0	0	0	0	0	0	0	0	0	0	0	0	0	0	0	0	0	0	0	0	0	0	0	0	0	0	0	0	0	0	0	0	0	0	0	0	0	0	0	0	0	0
ENSG00000260084	0	0	0	0.0499986	0	0.0800019	0.060002	0	0	0	0	0	0	0	0	0	0	0	0.0400009	0	0	0.0499986	0	0	0	0	0	0	0	0	0	0	0	0	0	0	0	0	0	0	0	0	0	0	0.159996	0	0	0	0
ENSG00000231369	0	0.170004	0.040001	0.0999981	0	0.0700018	0	0.290002	0.109998	0.0400009	0.189994	0	0.189994	0.060002	0.250007	0.0400009	0	0	0	0	0.0899994	0.0499986	0.250007	0.0499986	0	0.0999981	0	1.44995	0	0.0999981	0.0800019	0.109998	0.0700018	0	0.0999981	0.0899994	0	0.0700018	0	0.140003	0.0999981	0.0400009	0.129996	0.0999981	0.0499986	0.159996	0.0899994	0	0
ENSG00000251080	0	0	0	0	0	0	0	0	0	0	0	0	0	0	0	0	0	0	0	0	0	0	0	0	0	0	0	0	0	0	0	0	0	0	0	0	0	0	0	0	0	0	0	0	0	0	0	0	0
ENSG00000251353	0	0	0	0	0	0.189994	0	0	0	0	0	0	0	0	0	0	0	0	0	0	0	0	0	0	0	0	0	0	0	0	0	0	0	0	0	0	0	0	0	0	0	0	0	0	0	0	0	0	0
ENSG00000111530	8.27022	16.0501	13.2551	12.2897	2.89006	28.7891	7.32995	14.6304	6.82008	7.9498	15.7296	6.72011	15.5701	11.1701	34.6903	21.3895	12.1998	15.1003	4.1999	12.2303	5.69994	4.48989	44.3102	28.849	2.14999	25.2505	13.6402	35.7299	11.4302	9.53973	5.78995	22.6594	7.82025	23.7695	12.5802	9.12005	10.4004	23.2094	22.3304	15.7798	7.85013	4.92017	17.7201	10.4198	7.65983	6.92009	8.23018	9.07024	11.9802
ENSG00000120457	0.109998	1.60003	25.64	2.55007	0	0.329999	0.250007	0.239999	0.0199995	0.239999	0.589988	0.0800019	0.389989	3.94995	0.959994	0.0800019	0.47	0.149998	0.120002	1.36003	1.19002	0.640002	0.720014	0.0999981	0.38001	0.209998	0.769999	0.579996	0.420002	3.11998	0.170004	2.45005	0.0800019	0.400007	0.239999	0.609981	0.180005	0.940022	0.0999981	0.820026	1.70002	0.170004	3.21998	0.230006	0.370002	0.279992	0.490002	0.189994	0.180005
ENSG00000231234	0.510002	0.560011	0.73	0.259996	0.579996	1.42998	0.959994	0.700007	0.140003	0.159996	0.170004	0.649987	0.510002	0.579996	0.459988	1.41999	0.849982	0.189994	0.400007	0.219997	0.47	0.370002	1.31003	0.440015	0.729978	1.40004	2.04003	2.9001	0.909986	0.949989	0.570015	0.549991	0.890002	0.31999	0.530006	0.370002	1.21	0.65999	1.38998	0.54	0.879992	0.459988	0.609981	0.180005	0.129996	0.389989	0.500006	0	0.700007
ENSG00000131538	0	0	0	0	0	0	0	0	0	0	0	0	0	0	0	0	0	0	0.0199995	0	0	0	0	0	0	0	0	0	0.0299998	0	0	0	0.0800019	0	0	0	0	0	0	0.0899994	0	0	0	0	0	0	0	0	0
ENSG00000258629	0	0	0	0	0	0	0	0	0	0	0	0	0	0	0	0	0	0	0	0	0	0	0	0	0	0	0	0	0	0	0	0	0	0	0	0	0	0	0	0	0	0	0	0	0	0	0	0	0
ENSG00000268407	0	0	0	0	0	0	0	0	0	0	0	0	0	0	0	0	0	0	0	0	0	0	0	0	0	0	0	0	0	0	0	0	0	0	0	0	0	0	0	0	0	0	0	0	0	0	0	0	0
ENSG00000187486	0.389989	4.58012	0.159995	0.0199995	0	1.29998	4.63989	3.67007	0.0800019	0.99003	2.12995	0.189994	0.729978	0.159996	1.90996	0.640002	0.33999	0.38001	0.109998	0.259996	0.769999	0.549991	3.78008	0.829988	1.11003	0.760017	0.0499986	3.11998	1.05003	1.09004	0.0899994	0.760017	5.6199	1.09004	0.060002	0.780003	3.48	0.459988	2.85006	2.02004	0.250007	0.149998	0.299993	0.0999981	2.96003	4.93007	0.0700018	0.279992	0.670007
ENSG00000272989	0.259996	8.18013	3.67005	1.77004	0.370002	0.45	0.0800019	0	0.259996	0.299993	0.45	0.230006	0.219997	0.0299998	0.0499986	2.45992	0.510002	0.999971	0.430012	0.129996	1.11003	0.310003	0.109998	0.760017	0.420002	1.27003	0.209998	0.65999	0.250007	0	1.86999	0.909986	3.16992	0.900001	0.310003	0.34999	1.22997	0.33999	0.209998	1.21	0.789973	0.579996	0.409997	0.360007	0.409997	0.739977	0.109998	0.609981	0.459988
ENSG00000271978	0.0499986	0.0700018	0.155004	0.159996	0	0.120002	0.0400009	0.140003	0.0499986	0.0800019	0.0400009	0.0400009	0.250007	0.0400009	0.0800019	0.0499986	0.0999981	0.060002	0.00999965	0.0299998	0.140003	0.0199995	0.250007	0.0199995	0	0.00999965	0.0199995	0.200005	0.0199995	0.0499986	0.060002	0.0400009	0.0400009	0.0800019	0.129996	0.159996	0.0700018	0.109998	0.140003	0.0499986	0.109998	0.0400009	0.170004	0.140003	0.0299998	0.0199995	0.0899994	0.0400009	0.0499986
ENSG00000214176	0.640002	1.96001	5.62496	2.31993	0.310003	3.65002	1.49998	4.69001	0.500006	3.42993	1.71994	0.820026	2.76999	1.37999	2.64003	3.14998	1.67998	1.07003	0.739977	0.570015	1.31003	0.720014	7.31016	0.829988	0.769999	2.54001	2.37001	3.84005	3.94995	1.26003	1.36003	1.32999	0.299993	1.09004	2.33996	0.99003	2.10996	3.94995	5.23005	2.08003	2.76002	2.71993	4.23999	0.940022	0.560011	1.05998	1.8	0.609981	1.04002
ENSG00000100122	0.219997	0.170004	0.0600002	0.120002	0.0199995	0.189994	0.0499986	0.0700018	0.0700018	0.0999981	0.0800019	0.0999981	0.670007	0.33999	2.05994	0.129996	0.230006	0.459988	0.189994	0.200005	0.109998	0.120002	0.239999	0	0.33999	0.0400009	0.170004	0.250007	0.400007	0	0.159996	0.290002	0.0800019	0.219997	0.0199995	0.060002	0.159996	0.290002	0.209998	0.170004	0.239999	0.0499986	0.310003	0.290002	0.31999	0.430012	0.400007	0.120002	0.370002
ENSG00000092529	5.15017	3.0399	1.77	2.40995	5.79999	6.65982	5.70983	1.13	7.00019	4.4601	2.87009	9.46005	2.9699	1.88	1.14	11.29	3.73994	2.79992	5.32001	0.949989	1.72999	1.46004	2.60006	2.04003	1.05998	2.90997	10.06	2.36	1.29998	2.32992	6.7299	1.64003	4.94993	3.28994	6.28002	1.76001	5.18996	9.6301	4.70989	3.44997	4.14006	3.56004	6.01999	1.79004	2.56995	2.37001	3.61	3.16004	3.14998
ENSG00000154975	0.0199995	0.00999965	0	0	0	0.00999965	0.0499986	0	0	0.310003	0.0199995	0	0	0	0.0199995	0.0199995	0	0.0499986	0	0	0	0	0	0	0	0	0	0.0400009	0	0	0	0	0	0	0	0	0.0299998	0.0700018	0	0	0	0.0199995	0	0	0.00999965	0.0299998	0.0199995	0	0.0400009
ENSG00000257389	0	0	0	0	0	0	0	0	0	0	0	0	0	0	0	0	0	0	0	0	0	0	0	0	0	0	0	0	0	0	0	0	0	0	0	0	0	0	0	0	0	0	0	0	0	0	0	0	0
ENSG00000056972	8.44987	12.0101	6.02005	8.46981	6.85991	17.1402	22.1301	11.4001	5.76991	8.83014	10.8001	4.65987	10.8503	12.4096	8.99011	4.05006	6.2	3.80006	7.27982	8.57973	18.87	4.21011	24.5294	4.22004	3.54011	5.05992	4.78991	17.4399	16.77	15.8302	3.96999	6.17983	6.29005	5.25986	12.8999	5.17989	9.18031	4.07994	6.64	11.3104	16.0601	7.9498	11.9802	8.04014	14.4701	5.85981	9.53973	4.38012	9.37973
ENSG00000112818	0.0299998	0.129996	0.00499982	0	0	1.12001	0	0.0199995	0	0.00999965	3.09993	0	0.0700018	0.120002	1.51	31.5104	0.120002	0.0700018	0.00999965	0.0199995	0.250007	0.00999965	0.00999965	10.3601	0.560011	1.13	0.0299998	1.37999	0.00999965	0.140003	0.290002	0.959994	0.060002	0.140003	0.290002	0.170004	0.149998	42.2408	0.0299998	1.94	0.0700018	0.0299998	0.0299998	0.00999965	0.0999981	0.530006	0.0400009	0.0199995	0.00999965
ENSG00000200842	0	0	0	0	0	0	0	0	0	0	0	0	0	0	0	0	0	0	0	0	0	0	0	0	0	0	0	0	0	0	0	0	0	0	0	0	0	0	0	0	0	0	0	0	0	0	0	0	0
ENSG00000113492	27.7199	15.0095	6.00508	8.51987	20.1001	10.83	0.420002	1.84001	61.4813	10.0802	3.46003	37.9193	32.7507	7.69015	2.30997	28.3593	27.6393	32.7303	20.2104	17.0195	10.0002	21.0498	1.37999	28.7991	6.56994	40.4892	40.151	0.949989	3.56993	0.549991	4.07994	27.0892	4.23999	14.3602	20.3496	6.74017	4.17002	19.3294	6.42001	15.0001	19.5098	12.4303	26.7496	27.7006	0.170004	1.62002	3.84005	17.5794	30.2204
ENSG00000143157	2.47996	16.7201	7.00988	6.35007	1.16003	10.5697	10.9197	31.3905	2.45992	2.9699	12.0702	1.84001	7.14978	7.23002	8.81974	15.4497	5.35999	3.69996	1.84999	3.54994	4.67995	2.67004	38.8102	7.32995	1.82996	12.5002	5.82982	32.2998	8.58984	13.4096	7.0099	10.13	6.30008	6.93979	7.0401	6.78989	9.7402	7.39016	20.6194	9.36998	8.91008	7.31016	9.09984	4.15012	8.70011	8.13997	3.43993	2.12995	5.53982
ENSG00000181371	0	0	0	0	0	0	0	0	0	0	0	0	0	0	0	0	0	0	0	0	0	0	0	0	0	0	0	0	0	0	0	0	0	0	0	0	0	0	0	0	0	0	0	0	0	0	0	0	0
ENSG00000266097	0	0	0	0	0	0	0	0	0	0	0	0	0	0	0	0	0	0	0	0	0	0	0	0	0	0	0	0	0	0	0	0	0	0	0	0	0	0	0	0	0	0	0	0	0	0	0	0	0
ENSG00000250413	0.159996	0	0.585007	0.400007	0	0	0.459988	0.409997	0	0.0499986	0	0.109998	0.0899994	0	0.129996	0	0	0.129996	0.31999	0	0	0	0.0899994	0.060002	0	0	0	0	0.149998	0	0.329999	0.389989	0	0.159996	0.47	0.060002	0	0	0	0.0999981	0	0.200005	0.279992	0	0.810015	0.060002	0.129996	0.0999981	0.0700018
ENSG00000275778	0.270007	1.21	0.224999	0.31999	0.0700018	0.270007	0	0.239999	0	0.420002	0.329999	0.0400009	0.38001	0.170004	0.969971	1.08003	0.750008	0.579996	0.159996	0.060002	0.570015	0.060002	1.17999	0.579996	0	0.0899994	1.75003	0.440015	0.0899994	0.400007	0.180005	0.389989	0.170004	0.299993	0.180005	0.409997	0.109998	0.640002	0.33999	0.810015	0.570015	0.200005	0.479997	0.400007	0.109998	0.45	0.0400009	0.329999	0.440015
ENSG00000254129	0	0	0	0	0	0	0.0700018	0.0800019	0	0	0	0	0	0	0.0700018	0	0	0	0	0	0	0	0	0.0700018	0	0	0.0999981	0	0.0800019	0	0	0	0	0	0	0	0	0	0	0	0	0	0	0	0	0	0	0	0
ENSG00000253735	0	0	0	0	0	0	0	0	0	0	0	0.0400009	0	0	0	0	0	0	0	0	0	0	0	0	0	0	0	0	0.060002	0	0	0	0.0700018	0	0	0	0.0499986	0	0	0	0	0	0	0	0	0	0	0	0
ENSG00000142875	5.85007	5.93998	3.79997	7.31979	1.96996	6.92009	0.33999	2.48996	2.51007	5.16984	3.18004	3.73994	8.57973	9.21985	7.43022	9.65014	8.4898	7.41016	2.79003	1.12001	3.59004	3.42993	22.3893	4.50985	0.549991	4.69001	5.27996	11.3599	5.50002	2.14002	1.25002	9.34987	4.97988	7.22001	9.15997	4.09013	6.61977	10.63	5.77992	4.07994	5.10998	4.38012	11.1099	5.25003	1.63005	2.26006	5.55983	3.76988	3.82994
ENSG00000239547	0	0	0	0	0	0	0	0	0	0	0	0	0	0	0	0.149998	0	0	0	0	0	0	0	0	0	0	0	0	0	0	0	0	0.279992	0	0	0	0.170004	0	0	0	0	0	0	0	0	0	0	0	0
ENSG00000237478	0	0	0	0	0	0	0	0	0	0	0	0	0	0	0	0	0	0	0	0	0	0	0	0	0	0	0	0	0	0	0	0	0	0	0	0	0	0	0	0	0	0	0	0	0	0	0	0	0
ENSG00000075790	12.1004	17.3494	29.2393	29.4307	3.70998	26.96	9.04011	42.5405	7.6402	17.4604	16.4294	9.71997	18.1201	23.2593	30.0408	16.1595	14.6497	15.4101	5.3801	25.4597	11.0201	18.5201	52.0914	34.8397	84.3188	31.3296	23.1003	37.5193	26.6201	17.0999	6.30008	26.1302	20.6094	19.4706	11.0599	20.0903	11.7304	16.3703	25.1998	21.7393	25.5605	26.2791	21.8405	13.4003	8.28973	13.2002	20.7599	9.49026	18.8295
ENSG00000016602	0	0	0	0	0	0.00999965	0	0	0	0.0999981	0	0	0.00999965	0	0.00999965	0	0	0	0	0	0	0.060002	0.0800019	0	0	0	0	0	0	0	0	0.00999965	0	0	0.869973	0	0	0	0	0	0	0	0	0	0	0.0700018	0.00999965	0	0
ENSG00000253099	0	0	0	0	0	0	0	0	0	0	0	0	0	0	0	0	0	0	0	0	0	0	0	0	0	0	0	0	0	0	0	0	0	0	0	0	0	0	0	0	0	0	0	0	0	0	0	0	0
ENSG00000203616	0	0	0	0	0	0	0	0	0	0	0	0	0	0	0	0	0	0	0	0	0	0	0	0	0	0	0	0	0	0	0	0.0999981	0	0	0	0	0	0	0	0	0	0	0.389989	0	0	0	0	0.180005	0
ENSG00000140522	0	0	0	0	0	0.0700018	0	0.00999965	0	0.0199995	0	0	0.00999965	0	0	0	0	0	0	0	0	0	0	0	0	0	0	0	0	0	0	0	0	0	0	0	0.0499986	0	0.0199995	0	0	0	0.0400009	0	0	0	0	0	0
ENSG00000168172	1.02997	1.82996	1.22999	3.23991	0.279992	2.67004	10.2203	4.93999	0.729978	1.53003	24.6197	0.879992	2.85996	2.21999	4.24999	4.27008	1.57002	1.97996	0.510002	0.579996	2.96003	0.520016	7.57008	1.75003	0.109998	6.23016	1.15001	13.3901	1.76001	4.14006	6.65982	4.11003	0.99003	1.96996	1.31997	2.98994	1.51	13.4701	7.02985	6.65982	0.860009	0.430012	3.46003	1.40004	3.50008	0.579996	1.69003	0.879992	1.60003
ENSG00000256709	0	0	0	0	0	0	0	0	0	0	0	0	0	0	0	0	0	0	0	0	0	0	0	0	0	0	0.0999981	0	0	0	0	0	0	0	0	0	0	0	0	0	0	0	0	0	0	0	0	0	0
ENSG00000233829	0	0	0	0	0	0	0	0	0	0	0	0	0	0	0	0	0	0.0899994	0	0	0	0	0	0.279992	0	0	0	0	0	0	0	0	0	0	0	0	0	0	0	0	0	0	0	0	0	0	0	0	0
ENSG00000266620	0	0	0	0	0	0	0	0	0	0	0	0	0	0	0	0	0	0	0	0	0	0	0	0	0	0	0	0	0	0	0	0	0	0	0	0	0	0	0	0	0	0	0	0	0	0	0	0	0
ENSG00000109606	10.8601	22.4795	34.0993	26.6608	6.6899	49.3805	25.8205	60.3205	12.4303	15.2095	27.5895	10.03	29.3004	24.8805	47.5993	44.6401	16.6	17.2894	10.3199	26.0398	17.1498	13.8604	32.7394	25.8402	5.39018	32.7803	21.7997	48.1402	21.7997	33.1206	19.9598	27.7891	17.7497	20.6895	38.5608	22.4095	20.1894	30.5109	69.5211	23.5595	18.7696	11.3898	32.9603	17.3494	33.3209	50.6985	27.3098	9.05014	17.9004
ENSG00000225928	0	0	0	0	0	0	0	0	0	0	0	0	0	0	0	0	0	0	0	0	0	0	0	0	0	0	0	0	0	0	0	0	0	0	0	0	0	0	0	0.0999981	0	0.0299998	0	0	0	0	0.0400009	0	0
ENSG00000120451	7.16019	11.9802	21.0196	16.95	1.82996	13.1902	8.57022	13.4198	5.32001	5.31006	16.6403	5.64998	9.96974	8.62983	7.9201	18.5497	12.4803	10.2799	2.33996	6.70987	6.92009	1.64003	28.9692	5.16018	0.780003	15.3802	25.5198	31.0206	9.49026	7.43022	6.38008	8.4898	6.06986	11.4001	11.0799	11.0599	10.7202	8.11011	25.9803	13.8498	8.0899	6.57997	15.7995	5.63003	5.13983	0.640002	7.13987	7.89981	8.50983
ENSG00000226536	0	0	0	0	0	0	0	0	0	0	0	0	0	0	0	0	0	0	0	0	0	0	0	0	0	0	0	0	0	0	0	0	0	0	0	0	0	0	0	0	0	0	0	0	0	0	0	0	0
ENSG00000113520	0.0899994	0	0	0	0	0	0	0	0	0	0	0.0700018	0	0.180005	0	0	0	0.140003	0	0	0	0	0	0	0.530006	0	0	0.109998	0	0	0	0	0	0	0	0.0800019	0	0	0	0	0	0	0.239999	0	0.159996	0	0	0	0
ENSG00000279897	0	0	0	0	0	0.0700018	0.0499986	0	0	0.0400009	0.120002	0	0	0	0	0	0	0.0899994	0	0	0	0	0	0.0400009	0	0	0	0	0	0	0	0	0	0	0	0	0	0	0.060002	0	0	0	0	0	0	0	0.0400009	0	0
ENSG00000213180	0	0	0	0	0	0	0	0	0	0	0	0	0	0	0	0	0	0	0	0	0	0	0	0	0	0	0	0	0	0	0	0	0	0	0	0	0	0	0	0	0	0	0	0	0	0	0.129996	0	0
ENSG00000206832	0	0	0	0	0	0	0	0	0	0	0	0	0	0	0	0	0	0	0	0	0	0	0	0	0	0	0	0	0	0	0	0	0	0	0	0	0	0	0	0	0	0	0	0	0	0	0	0	0
ENSG00000277333	0	0	0	0	0	0	0	0	0	0	0	0	0	0	0	0	0	0	0	0	0	0	0	0	0	0	0	0	0	0	0	0	0	0	0	0	0	0	0	0	0	0	0	0	0	0	0	0	0
ENSG00000239486	0	0	0	0	0	0	0	0	0	0	0	0	0	0	0	0	0	0	0	0	0	0	0	0	0.38001	0	0	0	0	0	0	0.0999981	0	0.0899994	0.109998	0.230006	0	0	0	0	0	0.0899994	0	0	0	0	0	0	0
ENSG00000276746	0	0	0	0	0	0	0	0	0	0	0	0	0	0	0	0	0	0	0	0	0	0	0	0	0	0	0	0	0	0	0	0	0	0	0	0	0	0	0	0	0	0	0	0	0	0	0	0	0
ENSG00000200799	0	0	0	0	0	0	0	0	0	0	0	0	0	0	0	0	0	0	0	0	0	0	0	0	0	0	0	0	0	0	0	0	0	0	0	0	0	0	0	0	0	0	0	0	0	0	0	0	0
ENSG00000215915	4.15991	1.09999	1.04998	0.479997	0.69002	1.31997	0.31999	2.81003	1.28003	0.679987	0.250007	1.28003	0.479997	1.27003	0.120002	13.2801	0.219997	3.09993	1.38998	0.060002	0.45	0.0700018	0.65999	1.25002	0.479997	0.47	4.47994	0.769999	0.500006	0.230006	0.129996	0.33999	0.140003	0.0899994	2.89006	0.170004	0.0299998	0.400007	6.6899	0.290002	2.04996	0.0899994	0.219997	0.360007	0.329999	0.909986	2.26996	0.440015	1.81996
ENSG00000234409	0	0.0999981	0.154998	0.140003	0.0800019	0.0199995	0.209998	0.360007	0	0.0499986	0.109998	0.00999965	0.109998	0.239999	0.060002	0.0499986	0.279992	0	0.00999965	0.0999981	0.149998	0.0400009	0.250007	0.140003	0	0.170004	0.120002	0.170004	0.299993	0	0.180005	0.34999	0.0199995	0.120002	0.149998	0.0700018	0.0899994	0.189994	0.149998	0.0800019	0.360007	0.0199995	0.290002	0.0400009	0	0.0999981	0.670007	0.060002	0.0400009
ENSG00000276291	1.44003	1.66999	6.27497	4.42008	0.510002	7.34012	0.860009	4.99994	1.31997	4.07005	2.11993	2.23001	3.76988	4.38985	4.70011	7.85013	3.14998	2.19002	0.860009	1.22997	1.07003	0.670007	10.4004	4.51987	0.180005	3.75996	3.52004	4.9899	2.57995	1.61005	1.09999	3.29999	0.920017	3.3301	3.4899	2.76002	2.47996	5.16984	3.38012	2.93999	4.0599	3.61	5.15017	1.96001	1.01001	2.18002	2.21	1.19002	1.34997
ENSG00000117133	10.09	18.1201	17.0148	15.5896	6.42001	23.1901	4.93999	23.4796	9.76996	17.1795	9.55032	8.70011	20.9406	20.8899	10.4097	25.6599	16.8201	11.6598	7.39016	10.63	10.9698	10.3601	46.4907	9.62009	8.16993	17.7903	15.07	22.6201	16.77	14.0597	7.0099	19.3495	21.4593	20.8696	14.7496	6.26003	9.12005	16.8598	23.5204	8.6502	10.5397	22.2593	19	14.2096	20.8104	16.21	10.9099	7.16019	16.6
ENSG00000085999	0.270007	0.389989	1.99998	1.22997	0	3.69996	1.77004	6.77015	0.0899994	1.62002	0.570015	0.200005	0.739977	1.37999	2.64993	8.50983	0.219997	0.840013	0.250007	1.15001	0.760017	1.02997	3.54994	0.400007	2.62998	3.34005	0.760017	2.98001	1.49998	3.48	0.47	1.53003	0.729978	1.24	0.879992	0.31999	2.55007	1.33999	6.14011	0.789973	1.38998	0.810015	1.29001	0.0700018	0.459988	6.60007	0.500006	0.0499986	0.409997
ENSG00000265891	0	0	0	0	0	0	0	0	0	0	0	0	0	0	0	0	0	0	0	0	0	0	0	0	0	0	0	0	0	0	0	0	0	0	0	0	0	0	0	0	0	0	0	0	0	0	0	0	0
ENSG00000280148	0	0	0	0	0	0	0	0	0	0	0	0	0	0	0	0	0	0	0	0	0	0.0299998	0	0	0	0	0	0	0	0	0	0	0	0	0.060002	0.0199995	0	0	0	0	0	0	0	0	0	0	0	0	0
ENSG00000228403	0	0	0	0	0	0	0	0	0	0	0	0	0	0	0	0	0	0	0	0	0	0	0.239999	0	0	0	0	0	0	0	0	0	0	0	0	0	0	0	0	0	0	0	0	0	0	0	0	0	0
ENSG00000110172	6.38008	10.5902	8.53991	9.61009	2.64003	16.29	10.0398	19.41	3.63008	6.38008	13.7303	2.93999	7.39016	13.6601	21.5906	14.8697	5.23985	5.46013	2.20006	3.79006	3.23004	3.54994	26.6903	5.25003	1.15001	9.12005	4.23	26.4399	6.48982	6.38982	5.76991	19.4895	3.75996	7.80996	7.26016	5.01001	10.8903	8.9497	3.9601	19.8894	7.69976	5.58998	9.01008	4.72985	3.58009	2.90997	8.11011	3.84991	4.40998
ENSG00000165646	0.140003	0.0400009	0.00499982	0.0299998	0.0299998	0.170004	0	0.0199995	0.0199995	0.0199995	0.0199995	0.0800019	0.0700018	0.0400009	0	0.0299998	0	0.270007	0.129996	0	0	0.120002	0.0400009	0.00999965	0	0.0199995	0	0.239999	0.0299998	0	0.279992	0.140003	0.109998	0.189994	0.629995	0.189994	0.170004	0.180005	0.189994	0.140003	0.109998	0.140003	0.159996	0.0199995	0.0700018	0.0400009	0.209998	0.159996	0.0400009
ENSG00000221016	0	0	0	0	0	0	0	0	0	0	0	0	0	0	0	0	0	0	0	0	0	0	0	0	0	0	0	0	0	0	0	0	0	0	0	0	0	0	0	0	0	0	0	0	0	0	0	0	0
ENSG00000258337	0	0	0	0	0	0	0	0	0	0	0	0	0	0	0	0	0	0	0	0	0	0	0	0	0	0	0	0	0	0	0	0	0	0	0	0	0	0	0	0	0	0	0	0	0	0	0	0	0
ENSG00000248770	0	0	0	0	0	0	0	0	0	0	0	0	0	0	0	0	0	0	0	0	0	0	0	0	0	0	0	0	0	0	0	0	0	0	0	0	0	0	0	0	0	0	0	0	0	0	0	0	0
ENSG00000167384	1.02997	2.47001	2.08994	2.09001	0.299993	2.30006	1.57002	2.52999	0.589988	0.99003	2.68005	1.26003	1.81996	1.48003	2.81003	3.44997	2.98994	1.16997	0.640002	0.750008	1.15001	0.500006	4.44991	2.71993	0.140003	2.32992	1.47	9.45022	1.56003	1.49998	1.51	2.75008	0.979983	1.19997	3.0399	1.05003	2.54001	3.4001	2.85996	1.36003	1.16003	0.750008	2.33996	1.46004	1.14	0.949989	1.44003	0.869973	1.36003
ENSG00000225124	0	0	0	0	0	0	0	0	0	0	0	0	0	0	0	0	0	0	0	0	0	0	0	0	0	0.140003	0	0	0	0	0	0	0	0	0	0	0	0	0	0	0	0	0	0	0	0	0	0	0
ENSG00000113732	106.58	202.502	181.033	243.334	74.351	268.522	191.101	204.846	105.251	196.774	140.389	94.4111	172.72	341.3	217.021	191.685	144.998	167.706	80.7887	181.345	550.538	324.123	433.563	218.395	122.064	224.301	154.749	184.4	263.762	337.723	142.566	242.93	254.672	213.574	231.584	146.941	115.303	153.872	220.417	134.353	211.394	213.204	152.281	124.767	342.841	207.389	207.691	100.113	175.313
ENSG00000248577	0	0	0	0	0	0	0	0	0	0	0	0	0	0	0	0	0	0	0	0	0	0	0	0	0	0	0	0	0	0	0	0	0	0	0	0	0	0	0	0	0	0	0	0	0	0	0	0	0
ENSG00000281136	0	0	0	0	0	0	0	0	0	0	0	0	0	0	0	0	0	0	0	0	0	0	0	0	0	0	0	0	0	0	0	0	0	0	0	0	0	0	0	0	0	0	0	0	0	0	0	0	0
ENSG00000278603	0.979983	1.51998	3.30503	5.81005	0.38001	21.8496	25.58	5.81005	0.170004	1.73998	0.840013	0.270007	3.18004	2.55007	8.9002	7.39016	2.57995	1.70002	0.38001	8.62027	0	8.93978	16.4294	0.99003	9.51002	0.949989	1.66999	0	3.25997	11.2501	3.26993	5.49012	3.53006	3.23991	3.12995	1.73998	13.9897	4.77996	23.3498	2.10003	9.70987	3.63008	5.74995	1.09004	10.2799	19.7096	10.2899	1.60003	3.16004
ENSG00000255618	0	0	0	0	0	0	0	0	0	0	0	0	0	0	0	0	0	0	0	0	0	0	0	0	0	0	0	0	0	0	0	0	0	0	0	0	0	0	0	0	0	0	0	0	0	0	0	0	0
ENSG00000277041	0	0	0	0	0	0	0	0	0	0	0	0	0	0	0	0	0	0	0	0	0	0	0	0	0	0	0	0	0	0	0	0	0	0	0	0	0	0	0	0	0	0	0	0	0	0	0	0	0
ENSG00000238067	0	0	0	0	0	0	0	0	0	0	0	0	0	0	0	0.0800019	0	0	0	0	0	0	0	0	0	0	0	0	0	0	0	0	0	0	0	0	0	0	0	0	0	0	0	0	0	0	0	0	0
ENSG00000106809	0.370002	1.19002	0.030001	0.170004	0.209998	0.200005	0.060002	0.239999	0.129996	0.120002	1.63005	0.219997	7.26016	0.739977	0.259996	0.0199995	6.3602	0.599985	0.45	0.00999965	0.109998	0.0800019	0.290002	0.0400009	0.0400009	0.45	0.270007	2.23001	0.00999965	0.129996	4.95989	4.65987	0.0199995	3.46003	0.290002	0.200005	0	19.4801	0.170004	1.69003	1.17999	0.00999965	19.7397	0.299993	3.82013	0.0700018	6.78989	0.620015	0.579996
ENSG00000252891	0	0	0	0	0	0	0	0	0	0	0	0	0	0	0	0	0	0	0	0	0	0	0	0	0	0	0	0	0	0	0	0	0	0	0	0	0	0	0	0	0	0	0	0	0	0	0	0	0
ENSG00000138152	0.780003	2.36	0.469992	0.129996	1.70995	6.2198	1.29998	0.159996	1.49002	0.310003	2.23001	1.49002	1.46004	1.90005	1.04002	2.82998	3.82994	1.05003	1.46004	0.729978	1.15001	2.68005	1.36003	1.51998	4.79988	0.31999	2.42992	0.530006	0.709989	2.45992	0.849982	1.05003	0.120002	0.869973	0.979983	1.44995	1.48003	0.729978	0.860009	8.21024	0.890002	1.15001	0.739977	2.16	0.459988	1.22003	1.78002	2.48996	1.09999
ENSG00000230428	0	0	0	0	0	0	0	0	0	0	0	0	0	0	0	0	0	0	0	0	0	0	0	0	0	0	0	0	0	0	0	0	0	0	0	0	0	0	0	0	0	0	0	0	0	0	0	0	0
ENSG00000232896	0	0	0	0	0	0	0	0	0	0	0	0	0	0	0	0	0	0	0	0	0	0	0	0	0	0	0	0	0	0	0	0	0	0	0	0	0	0	0	0	0	0	0	0	0	0	0	0	0
ENSG00000257178	0	0.00999965	0	0	0	0	0	0	0	0	0	0	0	0.0199995	0	0	0	0	0	0	0	0	0	0	0	0	0	0.0199995	0	0	0.00999965	0	0	0	0.00999965	0	0	0	0	0	0.00999965	0	0	0	0.0199995	0	0.00999965	0.00999965	0
ENSG00000213421	0	0	0	0	0	0	0	0	0	0	0	0	0	0	0	0	0	0	0	0	0	0	0	0	0	0	0	0	0	0	0	0	0	0	0	0	0	0	0	0	0	0	0	0	0	0	0	0	0
ENSG00000201432	0	0	0	0	0	0	0	0	0	0	0	0	0	0	0	0	0	0	0	0	0	0	0	0	0	0	0	0	0	0	0	0	0	0	0	0	0	0	0	0	0	0	0	0	0	0	0	0	0
ENSG00000264957	0	0	0	0	0	0	0	0	0	0	0	0	0	0	0	0	0	0	0	0	0	0	0	0	0	0	0	0	0	0	0	0	0	0	0	0	0	0	0	0	0	0	0	0	0	0	0	0	0
ENSG00000279001	0	0	0	0	0	0	0	0	0	0	0	0	0	0	0	0	0	0	0	0	0	0	0	0	0	0	0	0	0	0	0	0	0	0	0	0	0	0	0	0	0	0	0	0	0	0	0	0	0
ENSG00000253983	0	0.0299998	0	0	0	0.0400009	0.0499986	0.0299998	0	0	0.0899994	0	0.060002	0.0899994	0.0499986	0.109998	0.120002	0	0	0.0299998	0	0.0199995	0.0899994	0	0.120002	0	0	0.170004	0.0299998	0.0499986	0.0700018	0.0400009	0	0.060002	0	0.0400009	0.0299998	0	0.0299998	0.129996	0.0499986	0	0.060002	0.0199995	0.0199995	0.140003	0.479997	0	0
ENSG00000102921	5.12986	5.77992	7.25987	7.44982	1.8	9.65014	6.4499	10.8203	3.4899	2.14999	5.30013	3.68001	10.2899	3.62003	13.4003	4.77996	8.34972	6.60007	3.79006	5.49012	9.55032	2.44005	15.2001	6.28002	0.949989	4.03997	6.77015	14.2205	7.06013	4.86016	4.56997	4.17002	3.54994	6.56994	6.01999	6.61014	8.96025	5.11991	7.8398	5.3801	7.28992	6.14011	8.6502	4.15991	3.05999	2.89006	6.61014	3.37005	9.82974
ENSG00000239545	0	0	0	0	0	0	0	0	0	0	0	0	0	0	0	0	0	0	0	0	0	0	0	0	0	0	0	0	0	0	0	0	0	0	0	0	0	0	0	0	0	0	0	0	0	0	0	0	0
ENSG00000143178	0.279992	1.17999	0.380008	0.440015	0.0199995	2.17006	1.81996	1.51	0.140003	0.709989	0.789973	0.259996	0.609981	1.21	0.959994	1.24	0.389989	0.409997	0.189994	0.279992	0.670007	0.709989	3.23991	0.849982	0.640002	0.920017	0.38001	2.33996	0.45	2.02004	0.389989	1.16997	0.599985	0.219997	1.54004	0.479997	2.04003	0.900001	1.99997	0.679987	1.48003	0.400007	0.810015	0.209998	0.820026	1.54004	0.670007	0.149998	0.290002
ENSG00000207874	0	0	0	0	0	0	0	0	0	0	0	0	0	0	0	0	0	0	0	0	0	0	0	0	0	0	0	0	0	0	0	0	0	0	0	0	0	0	0	0	0	0	0	0	0	0	0	0	0
ENSG00000276376	0	0	0	0	0	0	0	0	0	0	0	0	0	0	0	0	0	0	0	0	0	0	0	0	0	0	0	0	0	0	0	0	0	0	0	0	0	0	0	0	0	0	0	0	0	0	0	0	0
ENSG00000199279	0	0	0	0	0	0	0	0	0	0	0	0	0	0	0	0	0	0	0	0	0	0	0	0	0	0	0	0	0	0	0	0	0	0	0	0	0	0	0	0	0	0	0	0	0	0	0	0	0
ENSG00000267513	0	0	0	0	0	0	0	0	0	0	0	0	0	0	0	0	0	0	0	0	0	0	0	0	0	0	0	0	0	0	0	0	0	0	0	0	0	0	0	0	0	0	0	0	0	0	0	0	0
ENSG00000152409	1.60003	5.88016	2.21001	2.09001	0.440015	2.89006	2.21999	3.23991	1.11003	1.28003	3.61	1.04002	2.26996	2.30006	2.30006	2.18002	1.56003	2.39994	0.549991	0.389989	1.51998	0.780003	2.85006	2.61	0.230006	2.40995	3.46003	5.11991	1.58996	1.14	1.57996	3.99014	1.33999	1.37999	3.29999	3.31008	3.13995	5.0701	1.46004	2.06996	2.61997	1.57996	2.96003	1.81002	1.04002	0.789973	1.41999	1.31997	1.24
ENSG00000236246	0	0	0	0	0	0	0	0	0	0	0	0	0	0	0	0	0	0	0	0	0	0	0	0	0	0	0	0	0	0	0	0	0	0	0	0	0	0	0	0	0	0	0	0	0	0	0	0	0
ENSG00000282265	0	0	0	0	0	0.0700018	0	0	0	0	0	0	0	0	0	0	0	0	0	0	0	0	0	0	0	0	0	0	0	0	0	0	0	0	0	0	0	0	0	0	0	0	0	0	0	0	0	0	0
ENSG00000223575	0.0299998	0	0.00999976	0	0	0	0	0	0	0	0	0	0	0	0.0199995	0	0	0	0	0	0	0.0700018	0	0	0	0	0	0	0	0	0	0	0	0	0	0	0	0.0299998	0	0	0	0.0199995	0	0	0	0	0	0	0
ENSG00000201444	0	0	0	0	0	0	0	0	0	0	0	0	0	0	0	0	0	0	0	0	0	0	0	0	0	0	0	0	0	0	0	0	0	0	0	0	0	0	0	0	0	0	0	0	0	0	0	0	0
ENSG00000232573	21.2197	16.0501	33.3355	27.4902	220.677	30.77	135.861	30.8106	26.8202	28.1907	22.8803	23.3595	23.7399	21.3495	43.4314	13.68	49.6517	29.1102	22.2007	11.2798	12.1601	406.468	20.9595	9.75034	1796.16	12.2702	13.6601	225.736	20.5994	357.029	96.2013	62.7819	100.203	56.4294	51.0901	30.5405	23.4195	20.4401	35.6507	21.23	346.64	50.2298	27.5895	29.27	737.448	404.668	56.8101	12.7003	250.696
ENSG00000261431	3.36002	1.70002	0.820014	1.40998	1.69003	0	0	1.19002	2.02004	1.51	0	1.37999	1.63005	1.66006	0	0.69002	13.4003	0.589988	3.56004	0	1.04002	3.89988	3.18004	3.84991	13.2598	1.69003	3.35002	0	0.789973	5.54982	0.649987	2.04003	1.84999	0.440015	2.60006	0.780003	0.65999	0	0	1.16003	1.37999	4.90008	0	0.430012	1.77004	4.44991	1.66999	1.02001	0
ENSG00000253164	0	0	0	0	0	0	0	0	0	0.0299998	0	0	0	0	0	0.0999981	0	0	0	0	0	0	0.0400009	0	0	0	0	0	0	0	0	0	0	0	0	0	0	0	0	0	0	0	0	0	0	0	0	0	0
ENSG00000250697	0	0	0	0	0	0.200005	0	0	0	0	0.060002	0	0	0	0.0400009	0	0	0	0	0	0	0	0	0	0	0	0	0	0	0	0	0	0	0	0	0	0	0	0	0	0	0	0	0	0	0	0.0800019	0	0
ENSG00000277323	0	0	0	0	0	0	0	0	0	0	0	0	0	0	0	0	0	0	0	0	0	0	0	0	0	0	0	0	0	0	0	0	0	0	0	0	0	0	0	0	0	0	0	0	0	0	0	0	0
ENSG00000176256	0	0	0	0	0	0	0	0	0	0	0	0	0	0	0.00999965	0	0	0	0	0	0	0	0	0	0	0	0	0	0	0	0	0	0	0	0	0	0	0	0	0	0	0	0	0	0	0	0	0	0
ENSG00000232163	0	0	0	0	0	0	0	0	0	0	0	0	0	0	0	0	0	0	0	0	0	0	0	0	0	0	0	0	0	0	0	0	0	0	0	0	0	0	0	0	0	0	0	0	0	0	0	0	0
ENSG00000241792	0	0	0	0	0	0	0	0	0	0	0	0	0	0	0	0	0	0	0	0	0	0	0	0	0	0	0	0	0	0	0	0	0	0	0	0	0	0	0	0	0	0	0	0	0	0	0	0	0
ENSG00000278395	0	0	0	0	0	0	0	0	0	0	0	0	0	0	0	0	0	0	0	0	0	0	0	0	0	0	0	0	0	0	0	0	0	0	0	0	0	0	0	0	0	0	0	0	0	0	0	0	0
ENSG00000167178	0.0700018	0.430012	0.129998	0.0199995	0.0800019	1.66006	0.520016	0.0999981	0.149998	0.31999	0.170004	0.0299998	0.239999	0.54	0.33999	0.200005	0.219997	0.060002	0.00999965	0.0199995	0.0700018	0.0800019	0.609981	0.0299998	0.00999965	0.0999981	0.420002	2.57995	0.0400009	0.290002	0	0.849982	0.0400009	0.479997	0.420002	0.0299998	0.109998	0.549991	0.239999	0.810015	0.0899994	0.0800019	0.93003	0.170004	0.120002	0.180005	0.170004	0.120002	0.0299998
ENSG00000232775	0	0.0499986	0.240005	0.120002	0	0.33999	0	0.0999981	0.0700018	0.0299998	0	0	0	0.0700018	0.780003	0.47	0	0	0.00999965	0.239999	0.239999	0.109998	0.440015	0	0	0	0	0.0899994	0	0	0	0	0	0.140003	0.0999981	0.129996	0.409997	0.769999	0	0.0800019	0.0400009	0.0499986	0	0	0	0.0199995	0.060002	0	0
ENSG00000260092	0.00999965	0.0199995	0.040001	0.0299998	0	0.00999965	0.00999965	0.180005	0	0.0400009	0.00999965	0.00999965	0.0299998	0.0499986	0.0499986	0.00999965	20.9	0.0199995	0	0.00999965	0.0199995	0.0400009	0.109998	0.120002	0	0	0.00999965	0.00999965	0	0.0199995	0.0199995	0.00999965	43.9889	0.0400009	0.060002	0.0199995	0	0.0199995	0.159996	0.0499986	0.0199995	0.0299998	0.00999965	0	0.00999965	0.0199995	0.0800019	0.0400009	0.00999965
ENSG00000092054	0.00999965	0	0	0	0	0.00999965	0	0	0	0	0.00999965	0	0	0	0	0.00999965	0	0.00999965	0	0	0	0	0	0	0.00999965	0	0	0.0199995	0	0	0	0	0	0	0	0	0	0	0	0	0.00999965	0.00999965	0	0	0	0	0	0	0
ENSG00000206989	0	0	0	0	0	0	0	0	0	0	0	0	0	0	0	0	0	0	0	0	0	0	0	0	0	0	0	0	0	0	0	0	0	0	0	0	0	0	0	0	0	0	0	0	0	0	0	0	0
ENSG00000176752	0	0	0	0	0	0	0	0	0	0	0	0	0	0	0.0199995	0	0	0	0	0	0	0	0	0	0	0	0	0	0	0	0	0	0	0	0	0	0	0	0	0	0	0	0	0	0	0	0	0	0
ENSG00000223082	0	0	0	0	0	0	0	0	0	0	0	0	0	0	0	0	0	0	0	0	0	0	0	0	0	0	0	0	0	0	0	0	0	0	0	0	0	0	0	0	0	0	0	0	0	0	0	0	0
ENSG00000237714	0	0	0.0200005	0.140003	0	0	0	0	0.0499986	0.109998	0	0	0	0	0	0	0	0	0	0	0	0	0	0	0	0	0.0199995	0	0	0	0	0	0	0	0	0	0	0	0	0	0	0	0	0	0	0	0	0	0
ENSG00000200959	0	0	0	0	1.94998	0	0	0.890002	0	0	0	0.530006	0	0	7.82025	0	0	0	3.23991	0.729978	0	2.17006	0	0	2.14002	0	0	0	0	0.900001	0	3.6599	0	0	0	1.19002	0	0	0	0	0	0	0	0.34999	0.47	0	0	0	0
ENSG00000270971	0	0	0	0	0	0	0	0	0	0	0	0	0	0	0	0	0	0	0	0	0	0	0	0	0	0	0	0	0	0	0	0	0	0	0	0	0	0	0	0	0	0	0	0	0	0	0	0	0
ENSG00000267313	0.0999981	0	0	0.0400009	0	0.370002	0	0	0.0800019	0	0.38001	0.149998	0.0499986	0.060002	1.44995	6.09981	0.520016	0.0400009	0.0299998	0	0	0.0899994	1.29001	0	0.31999	0	0.65999	0	0	0	0	1.66006	0	0	0	0	0.170004	0.140003	0.570015	0	0.259996	0	0.299993	0.189994	0	0.890002	0.129996	0.490002	0.0400009
ENSG00000105865	1.51998	3.91994	5.19993	5.72013	0.490002	5.27996	3.14998	5.81005	1.62002	3.13995	3.81008	1.62002	2.55007	3.48	3.81008	3.50008	3.12995	2.10003	1.05003	1.86003	3.58009	1.69003	10.4502	5.13983	6.16015	6.93979	6.96003	3.50008	3.73994	2.19002	2.52001	3.79006	2.96003	4.33992	3.67007	5.49012	2.41999	2.14999	5.42993	4.30008	5.85007	4.15991	3.86007	1.88	2.33996	1.36997	2.02004	1.33999	1.96001
ENSG00000151632	208.556	639.056	829.074	898.889	202.123	282.791	19.2505	29.8995	99.002	397.689	270.539	257.423	327.919	432.902	272.1	32.2104	87.6501	499	169.236	556.639	342.722	805.197	261.306	33.3695	501.74	134.167	138.169	14.5596	1287.72	3.31996	15.3005	222.428	111.406	217.73	1332.48	399.263	148.951	66.5921	56.6881	417.114	957.347	1960.49	255.007	177.281	22.8994	290.138	1165.63	64.8519	237.568
ENSG00000258999	0.0999981	0.270007	0.135003	0.180005	0	0	0	0.430012	0.0999981	0.360007	0.239999	0.0400009	0.120002	0.170004	0	0.159996	0.230006	0.129996	0.0299998	0.0499986	0	0	0.230006	0.0899994	0	0.649987	0.840013	0	0.0999981	0.0999981	0.0400009	0.0700018	0.060002	0.0400009	0.180005	0.170004	0.149998	0.060002	0.120002	0	0.140003	0.209998	0.479997	0.060002	0	0.0800019	0.219997	0.270007	0.0899994
ENSG00000078295	0	0.00999965	0.00499982	0	0	0.0700018	0	0.0400009	0	0	0	0	0.060002	0	0.00999965	0	0.0199995	0	0.00999965	0	0	0	0.00999965	0	0.0199995	0	0	0.0299998	0	0.0400009	0	0.0899994	0.00999965	0.0299998	0	0	0.00999965	0.159996	0.00999965	0.189994	0.0400009	0	0.299993	0	0.0299998	0.0299998	0.0299998	0.00999965	0.0400009
ENSG00000180089	34.3005	53.9396	43.6399	26.3996	16.5403	8.06973	27.9999	7.68003	22.4499	13.3901	21.5607	21.4504	26.4307	33.6505	2.66006	8.37	35.1599	22.4203	21.9894	15.7198	18.3502	19.9806	4.64987	13.4496	9.62009	28.899	9.68029	4.96988	14.09	21.2094	31.3796	14.5495	32.4097	6.83002	13.3003	3.35002	10.7403	98.5296	8.0899	48.0602	15.6904	21.5204	40.9606	16.0601	8.33006	9.18986	2.55999	25.2103	20.8696
ENSG00000253892	0	0.0499986	0	0	0	0	0	0	0	0.149998	0	0	0.060002	0	0	0	0	0	0	0	0	0	0	0	0	0	0	0	0	0	0	0	0	0	0.0499986	0	0	0	0	0	0	0.0400009	0	0	0	0	0	0	0
ENSG00000147509	0	0	0.0200005	0	0	0.180005	0.170004	1.17999	0	0.060002	0.0199995	0.0499986	0	0.0400009	0.00999965	0.0299998	0	0.00999965	0	0.0299998	0	0.400007	0.879992	0.209998	0.209998	0	0	0.0700018	0	0.38001	0.0400009	0	0.0999981	0.00999965	0	0.0299998	0	0	0.180005	0	0.00999965	0.0499986	0.060002	0.0700018	0	0.109998	0.860009	0.0700018	0.0299998
ENSG00000250796	0	0	0	0	0	0	0	0	0	0.200005	0	0	0	0	0	0.120002	0	0	0	0.230006	0.189994	0	0.170004	0.120002	0	0	0	0.389989	0	0	0	0	0	0	0	0	0	0	0.159996	0	0	0.149998	0	0	0	0	0	0.189994	0
ENSG00000270965	0	0	0	0	0	0	0	0	0	0	0	0	0	0	0	0	0	0	0	0	0	0	0	0	0	0	0	0	0	0	0	0	0	0	0	0	0	0	0	0	0	0	0	0	0	0	0	0	0
ENSG00000272601	0.159996	0.250007	0.120003	0.0800019	0.140003	0.189994	0.679987	1.51	0	0.170004	0	0.0400009	0.299993	0.219997	0.750008	0.31999	0	0.329999	0.170004	0.239999	0.129996	0	0.640002	0.200005	0.329999	0.290002	0	0.189994	0.159996	0.869973	0.200005	0.230006	0	0.329999	0.219997	0.409997	0.45	0	0.409997	0.250007	0.189994	0	0.360007	0.129996	0.0400009	0.0299998	0.420002	0	0.279992
ENSG00000084623	72.0277	65.1312	60.6258	56.1601	37.9588	150.779	86.9602	96.9511	51.3101	110.407	99.4973	64.8205	115.103	149.271	153.968	173.188	99.5525	96.0681	52.0517	162.669	82.6122	87.5711	239.436	82.7612	75.9976	197.69	65.739	85.088	132.238	114.221	56.4685	108.668	131.361	98.8169	88.6522	30.1807	49.0496	149.768	85.4307	61.0016	76.6005	74.5213	94.1301	67.1902	65.2578	109.72	90.0518	55.0196	105.66
ENSGR0000223511	0	0	0	0	0	0	0	0	0	0	0	0	0	0	0	0	0	0	0	0	0	0	0	0	0	0	0	0	0	0	0	0	0	0	0	0	0	0	0	0	0	0	0	0	0	0	0	0	0
ENSG00000115705	0.060002	0	0.0249993	0	0	0.00999965	0	0.00999965	0	0	0	0	0.00999965	0	0	0.00999965	0.00999965	0	0	0	0	0	0	0.0299998	0	0	0	0.0199995	0	0.0800019	0.0299998	0.00999965	0	0.00999965	0	0	0	0	0	0	0.0199995	0	0.00999965	0	0	0.0299998	0	0	0
ENSG00000251455	0	0	0.0200005	0.0400009	0	0.120002	0.0400009	0.060002	0	0.00999965	0.060002	0	0.00999965	0	0.00999965	0.140003	0.0499986	0	0.00999965	0.00999965	0	0	0.060002	0	0	0	0.0400009	0.0299998	0.0400009	0.0700018	0	0	0.00999965	0.00999965	0.0299998	0.0700018	0.0999981	0.0499986	0.060002	0.060002	0.0499986	0	0.060002	0.00999965	0	0.00999965	0.00999965	0.00999965	0.00999965
ENSG00000226394	0	0	0	0	0	0	0	0	0	0	0	0	0	0	0	0	0	0	0	0	0	0	0	0	0	0	0	0	0	0	0	0	0	0	0	0	0	0	0	0	0	0	0	0	0	0	0	0	0
ENSG00000258985	1.14	0	0.589996	0	0.440015	1.46004	5.9301	0.849982	1.22003	1.31003	0.649987	0.69002	1.11003	2.55007	0.370002	2.12995	0.170004	0.810015	0.530006	0.149998	0.279992	4.80988	1.36997	0	4.3201	0	1.22003	0.700007	0.31999	2.64993	1.36003	2.38998	3.75996	0.479997	0.589988	0.250007	2.9699	0	2.21	0	0.750008	0.900001	0.670007	0.530006	4.00011	2.70001	1.32999	0.38001	1.13
ENSG00000221042	0	0	0	0	0	0	0	0	0	0	0	0	0	0	0	0	0	0	0	0	0	0	0	0	0	0	0	0	0	0	0	0	0	0	0	0	0	0	0	0	0	0	0	0	0	0	0	0	0
ENSG00000211725	0	0.270007	0.0649982	0	0	0.33999	0	0	0	0	0	0.0899994	0.159996	0.270007	0.549991	0	0	0.409997	0	0	0	0	0	0	0	0	0	0.99003	0	0	0	0	0	0	0	0	0	0	0	0.31999	0	0	0	0	0	0	0.0999981	0	0.109998
ENSG00000164104	12.9698	19.9501	68.8344	91.6196	4.58997	80.9176	36.0208	94.1432	6.1299	21.3096	57.9716	13.3096	37.6287	44.1906	73.018	138.649	15.1401	25.2908	6.70011	42.5494	21.3303	14.88	45.2099	46.2208	9.28013	39.6202	16.1696	66.8279	58.6303	31.811	29.191	21.5204	8.03011	23.2094	32.1792	22.19	31.2992	38.9908	79.011	34.9509	43.1793	15.4401	29.5002	12.9196	19.1401	83.9514	21.5802	9.20006	18.6296
ENSG00000268234	0	0	0.00999976	0	0	0.0800019	0	0	0	0	0	0	0	0	0.0499986	0.0199995	0	0	0	0	0	0	0	0.0199995	0	0	0	0	0	0	0	0	0	0	0	0	0	0	0	0	0	0	0	0	0	0	0	0	0
ENSG00000222011	2.39994	4.70989	4.72005	7.13987	1.41999	3.05999	2.64993	5.03997	2.68992	1.99001	5.30013	2.35004	3.6599	1.94	2.19002	2.42992	4.3999	3.38997	1.49002	2.61	1.96001	1.46004	6.07996	5.32998	2.28005	5.77992	5.25986	2.89006	2.96003	1.62002	2.00998	4.26002	3.31996	3.82013	3.61	3.9099	2.29004	1.64003	6.19012	2.98001	4.11003	3.9401	3.99014	2.55999	2.72994	1.26003	0.969971	2.55007	3.25004
ENSG00000188991	0	0	0.00499982	0	0	0	0	0	0	0	0	0	0.00999965	0	0	0	0	0	0	0.00999965	0	0	0	0	0	0	0	0	0	0	0	0	0	0	0	0	0	0	0	0	0	0	0	0	0	0	0	0	0
ENSG00000177889	16.6496	48.1102	46.6452	32.2395	9.18031	66.1412	28.4499	44.569	17.4097	33.8306	57.4396	16.4101	41.3887	34.7191	48.5692	59.5519	37.031	27.0892	12.8001	38.8398	23.4292	7.28992	85.1706	64.2479	4.52991	52.3411	29.3899	90.0581	45.2915	35.3603	26.0596	58.0199	30.5808	55.9309	40.5201	29.8106	18.8099	54.951	57.8512	46.5197	25.1405	21.1404	43.3412	26.7607	18.68	23.4699	25.2103	17.22	33.981
ENSG00000204392	11.5801	26.4601	75.2354	61.682	15.1296	34.17	44.5288	102.153	13.3299	28.0407	31.9502	14.46	26.9002	34.2198	32.2708	37.5792	67.9018	21.8405	11.4897	26.6404	26.8704	55.6216	65.371	33.2102	68.9787	41.4892	22.3893	89.5725	29.8002	95.7689	37.0105	35.8192	12.5602	26.9207	47.0385	33.0289	24.9599	21.8496	64.538	26.2409	50.2716	66.6983	37.049	14.3901	62.452	121.12	33.1504	13.1099	20.6795
ENSG00000253270	0	0	0	0	0	0	0	0	0	0	0	0	0.0899994	0	0.259996	0	0	0	0	0	0	0	0	0	0	0	0	0	0	0	0	0	0	0	0	0	0	0	0.0899994	0	0	0	0	0	0	0	0.189994	0	0
ENSG00000227023	0	0	0	0	0	0	0	0	0	0	0	0	0	0	0.0499986	0	0	0	0	0	0	0	0	0	0	0	0	0	0	0	0	0	0	0	0	0	0	0	0	0	0	0	0	0	0	0	0	0	0
ENSG00000154678	0	0.0800019	0.165001	0.189994	0.00999965	1.36003	0.00999965	0.0499986	0	0.060002	0.0199995	0.0199995	0.0800019	0.140003	0.140003	0.0400009	0.189994	0.0299998	0.00999965	0.0899994	0.0499986	0.00999965	0.0700018	0.0899994	0.0400009	0.0199995	0.0800019	0.230006	0.060002	0.060002	0.0199995	0.219997	0.0800019	0.370002	0.00999965	0.129996	0.0400009	0.239999	0.060002	0.0999981	0.0800019	0.0700018	0.159996	0.0400009	0.0700018	0.180005	1.22003	0.00999965	0.00999965
ENSG00000200530	0	0	0	0	0	0	0	0	0	0	0	0	0	0	0	0	0	0	0	0	0	0	0	0	0	0	0	0	0	0	0	0	0	0	0	0	0	0	0	0	0	0	0	0	0	0	0	0	0
ENSG00000237595	0.149998	0.0999981	0.545	0.47	0.389989	0.209998	0.0800019	0	0.109998	0.969971	0.0400009	0.279992	0.129996	0.430012	0.47	0.329999	0	0.180005	0.109998	0.760017	0.060002	1.21	1.21	0.149998	0.700007	1.84001	0.670007	0.0800019	0.170004	0.219997	0.170004	1.19002	0.170004	0.370002	0.140003	0.640002	1.11003	0.31999	0	0.140003	0.170004	0.700007	0.120002	0.189994	0	0.510002	0.259996	0.149998	0.230006
ENSG00000281146	0	0	0	0	0	0	0	0	0	0	0	0	0	0	0	0	0	0	0	0	0	0	0	0	0	0	0	0	0	0	0	0	0	0	0	0	0	0	0	0	0	0	0	0	0	0	0	0	0
ENSG00000234421	0	0	0	0	0	0	0	0	0	0	0	0	0	0	0	0	0	0	0	0	0	0	0	0	0	0	0	0	0	0	0	0	0	0	0	0	0	0	0	0	0	0	0	0	0	0	0	0	0
ENSG00000227172	0	0	0	0	0	0	0	0	0	0	0	0.0700018	0	0	0	0	0	0	0	0	0	0	0	0	0	0	0	0	0	0	0	0	0	0	0	0.0800019	0	0	0	0	0	0	0	0	0	0	0	0	0
ENSG00000201142	0	0	0	0	0	0	0	0	0	0	0	0	0	0	0	0	0	0	0	0	0	0	0	0	0	0	0	0	0	0	0	0	0	0	0	0	0	0	0	0	0	0	0	0	0	0	0	0	0
ENSG00000165029	7.16019	5.64998	8.52504	12.8802	2.64003	8.00011	4.22004	3.46003	8.21024	1.51	4.47994	5.10007	8.13997	8.04014	32.329	10.7299	5.25986	10.5098	5.21014	4.28996	5.3801	2.33996	6.53995	8.78983	0.45	10.6802	14.5697	17.8806	11.3198	3.42993	9.32979	10.2103	2.10996	2.87009	4.80988	7.04986	8.05018	22.4001	3.23991	4.80988	7.50997	2.9699	7.27982	9.21027	4.4601	1.86999	3.26993	6.19012	9.43974
ENSG00000221598	0	0	0	0	0	0	0	0	0	0	0	0	0	0	0	0	0	0	0	0	0	0	0	0	0	0	0	0	0	0	0	0	0	0	0	0	0	0	0	0	0	0	0	0	0	0	0	0	0
ENSG00000254577	0	0	0	0	0	0	0	0	0	0	0	0	0	0	0	0	0	0	0	0	0	0	0	0	0	0	0	0	0	0	0	0	0	0	0	0	0	0	0	0	0	0	0	0	0	0	0	0	0
ENSG00000239523	0.209998	0.629995	1.17503	0.570015	0	1.02997	2.26006	3.6599	0.109998	1.04002	0.869973	0.159996	0.430012	0.250007	0.250007	0.860009	0.45	0.170004	0.0400009	0.420002	0.34999	0.940022	8.21992	2.68992	3.18998	1.73998	0.250007	1.84001	0.389989	2.37001	0.189994	1.04002	1.13	0.370002	0.33999	0.170004	0.709989	0.609981	1.29998	1.16997	1.28003	0.780003	0.560011	0.200005	0.670007	3.0399	0.440015	0.0499986	0.0899994
ENSG00000237986	0	0	0	0	0	0	0	0	0	0	0	0	0	0	0	0	0	0	0	0	0	0	0	0	0	0	0	0	0	0	0	0	0	0	0	0	0	0	0	0	0	0	0	0	0	0	0	0	0
ENSG00000222760	0	0	0	0	0	0	0	0	0	0	0	0	0	0	0	0	0	0	0	0	0	0	0	0	0	0	0	0	0	0	0	0	0	0	0	0	0	0	0	0	0	0	0	0	0	0	0	0	0
ENSG00000224336	0	0	0	0	0	0	0	0	0	0	0	0	0	0	0	0	0	0	0	0	0	0	0	0	0	0	0	0	0	0	0	0	0	0	0	0	0	0	0	0	0	0	0	0	0	0	0	0	0
ENSG00000196290	6.31014	12.2303	13.545	16.8797	2.68005	18.4203	7.32995	24.4005	5.76991	8.06973	13.8796	6.96003	11.7101	13.3604	11.5296	20.4798	12.63	8.59997	4.44005	10.2501	7.69015	3.70998	26.8499	6.65982	4.6699	17.8694	10.06	19.9903	10.5499	13.5996	9.18031	20.1699	13.1199	11.4397	11.7597	11.6801	6.04005	10.5998	20.4005	13.3901	9.88029	10.03	12.77	7.6402	10.6898	13.2002	10.7597	4.92017	9.18986
ENSG00000148677	0.00999965	2.02004	0.165001	0.120002	0	2.17006	0.060002	0.530006	0.0700018	16.3397	0.120002	0.060002	6.82008	0.409997	0.129996	0.0199995	0.430012	0.219997	0.570015	0.00999965	0.510002	8.59997	55.1303	0.00999965	0.0299998	0	0.47	1.84001	0.140003	2.81003	0.109998	0.609981	0.00999965	1.44003	0.45	1.75003	0.0800019	3.63991	0.490002	0.189994	0.310003	0.0199995	5.25003	0.33999	0	9.1403	0.259996	0.700007	0.239999
ENSG00000240912	0	0	0	0	0	0	0	0	0	0	0	0	0	0	0	0	0	0	0	0	0	0	0	0	0	0	0	0	0	0	0	0	0	0	0	0.0899994	0	0	0	0	0	0	0	0	0	0	0	0	0
ENSG00000264434	0	0	0	0	0	0	0	0	0	0	0	0	0	0	0	0	0	0	0	0	0	0	0	0	0	0	0	0	0	0	0	0	0	0	0	0	0	0	0	0	0	0	0	0	0	0	0	0	0
ENSG00000153898	0.329999	0.949989	0.0249993	0.0700018	0	1.13	0.0199995	0.159996	0	0.129996	0.060002	0.200005	1.16997	0.629995	1.51998	0.189994	0.0999981	0.940022	0.189994	0.0800019	0.479997	0.860009	2.85996	0	0.00999965	0.0999981	0.209998	2.05994	0.180005	0.0999981	0.400007	0.159996	0.109998	0.209998	0.060002	0.170004	0.0299998	1.07003	2.72994	0.230006	0.0800019	0.0199995	1.14	0.209998	0.530006	0.120002	0.459988	0.299993	0.620015
ENSG00000233625	0	0	0	0	0	0	0	0	0.0499986	0	0.219997	0.0299998	0	0	0.0400009	0.189994	0	0	0	0.0499986	0	0	0	0	0.670007	0	0	0.109998	0	0	0.0400009	0	0	0	0	0	0.140003	0	0	0	0	0	0	0	0	0.109998	0	0	0
ENSG00000146085	45.3512	38.7913	22.2899	20.0194	18.25	12.9501	8.83014	17.4097	46.8303	25.8994	34.9994	61.171	30.4898	14.77	7.18008	30.0596	215.567	61.2984	36.2312	21.2698	19.9903	4.15012	26.6294	41.8793	1.29001	83.9281	77.1921	36.8492	18.5099	6.57997	12.4001	19.3107	9.94971	61.939	24.5992	18.2905	9.88029	29.5903	16.5002	43.779	18.1	66.3295	49.2404	49.179	8.43992	7.57008	10.5998	39.2893	38.0589
ENSG00000213669	0	0	0	0	0	0	0	0	0	0	0	0	0	0	0	0	0	0	0	0	0	0	0	0	0	0	0	0	0	0	0	0	0	0	0.0700018	0	0	0	0	0	0	0	0	0	0	0	0	0	0
ENSG00000009844	12.5002	10.5697	14.8598	19.9903	4.37011	22.4997	7.57008	18.08	8.87002	11.9098	17.5502	11.3496	18.6102	18.4599	23.9498	32.6397	9.12005	15.2899	6.50017	11.7198	12.5297	4.17002	52.421	39.3711	1.38998	20	8.43992	31.5606	15.1296	11.6801	10.7701	18.0699	6.06986	20.2497	17.0904	5.41002	15.4904	20.6094	12.1197	18.4996	17.6797	8.80996	13.8201	12.3	7.16019	9.21985	9.49026	10.9904	16.7398
ENSG00000227624	0	0	0	0	0	0	0	0.250007	0	0	0	0	0	0	0	0	0	0	0	0	0	0.200005	0	0	0	0	0	0	0	0	0	0	0	0	0	0	0	0	0	0	0	0	0	0	0	0	0	0	0
ENSG00000257703	0	0	0	0	0	0	0	0	0	0	0	0	0	0	0	0.0400009	0	0	0	0	0	0	0	0	0	0	0	0	0	0	0	0	0	0	0	0	0	0.0700018	0	0	0	0	0	0	0	0	0	0	0
ENSG00000131368	27.5494	57.4118	37.8295	54.4392	18.5806	35.2209	35.4511	26.9693	27.5494	45.6287	37.6809	24.9202	31.9303	25.0206	29.6992	55.9387	37.1699	36.5212	19.0303	38.1302	29.0698	28.0504	28.5308	40.6805	66.2192	25.4103	37.9693	21.4593	44.9786	24.8494	15.7405	29.9805	38.7108	51.2497	27.5799	20.4005	22.1608	26.1392	28.4301	43.1314	25.5605	36.709	29.9493	26.0001	29.6992	52.1817	36.8492	27.1306	35.7101
ENSG00000253926	0	0	0	0	0	0	0	0	0	0	0	0	0	0	0	0	0	0	0	0	0	0	0	0	0	0	0	0	0	0	0	0	0	0	0	0	0	0	0	0	0	0	0	0	0	0	0	0	0
ENSG00000159263	0.109998	0.0999981	0.245001	0.129996	0.120002	0.250007	1.41999	0.34999	0.140003	0.149998	0.0999981	0.0499986	0.200005	0.060002	0.0299998	0.159996	0.200005	0.0899994	0.109998	0.0400009	0.149998	0.0499986	0.420002	0.31999	0	0.0700018	0.120002	7.30003	0.109998	3.08	0.170004	0.129996	0.239999	0.180005	0.219997	0.0800019	0.549991	0.200005	2.08003	0.230006	0.129996	0.170004	0.219997	0.120002	0.780003	0.310003	0.180005	0.0999981	0.120002
ENSG00000221376	0	0	0	0	0	0	0	0	0	0	0	0	0	0	0	0	0	0	0	0	0	0	0	0	0	0	0	0	0	0	0	0	0	0	0	0	0	0	0	0	0	0	0	0	0	0	0	0	0
ENSG00000236900	0	0	0	0	0	0	0	0	0	0	0	0	0	0	0	0	0	0	0	0	0	0	0	0	0	0	0	0	0	0	0	0	0	0	0	0	0	0	0	0	0	0	0	0	0	0	0	0	0
ENSG00000248810	0.620015	0.230006	0.0449997	8.58984	0	0.729978	0	0.120002	0.120002	0.0400009	0	0.209998	0.180005	0	2.12995	0	0.0400009	0	0.47	3.00991	0.060002	0.00999965	0.430012	0.0299998	0	0	3.63008	0.45	0.0400009	0	0	6.50017	0.149998	11.0301	0	0.0299998	3.73994	6.48982	0	0	0	0.0400009	0.120002	0.720014	0	0.520016	0	0.299993	0.140003
ENSG00000276605	0	0	0	0	0	0	0	0	0.0299998	0	0	0.0199995	0	0	0	0	0	0.0199995	0	0.0299998	0	0	0	0	0	0	0	0	0	0	0	0	0	0	0	0	0	0	0	0	0	0	0	0	0	0	0	0	0
ENSG00000279361	0	0	0	0.0499986	0	0	0	0	0	0.00999965	0	0	0	0.0199995	0.0400009	0.0199995	0	0	0	0	0	0	0	0	0	0	0	0	0.0199995	0	0	0	0	0	0.0199995	0	0.0199995	0.0199995	0	0	0.0199995	0	0	0	0	0	0	0.0299998	0
ENSG00000275832	1.64003	4.56997	2.33999	3.82013	0.259996	2.84	0.920017	4.92017	0.47	1.31997	1.58996	0.800014	8.06023	4.4601	2.76999	1.60003	4.01011	1.97996	1.36003	1.05998	2.89006	0.270007	15.5399	1.01001	0.230006	2.10003	1.8	14.2096	0.769999	1.09004	2.20006	4.82993	0.400007	4.59985	3.08	1.02001	1.96001	6.64	2.61	6.01999	1.58996	0.54	9.85977	1.24	0.820026	0.760017	6.92009	1.51	1.8
ENSG00000005421	819.669	440.011	247.019	98.9608	560.122	49.1995	147.87	34.329	837.763	331.163	319.417	588.663	384.249	445.721	287.077	388.83	863.827	848.987	372.991	479.37	208.817	178.885	98.8922	472.509	101.173	779.712	646.586	43.8306	54.6017	16.2595	394.121	820.863	895.22	270.333	849.752	5.77992	2.82998	27.0704	57.2013	311.07	363.144	79.0274	384.568	501.045	151.124	117.059	39.3792	202.137	738.522
ENSG00000089116	0	0	0	0	0	0.0199995	0	0.00999965	0	0.00999965	0	0	0	0	0.00999965	0.00999965	0.00999965	0	0.00999965	0	0	0	0.180005	0	0	0.0299998	0	0	0	0	0	0	0	0	0	0	0	0	0	0	0	0	0	0	0	0	0	0	0
ENSG00000229613	0.0299998	0	0	0	0	0	0	0	0	0	0	0	0	0	0.0800019	0	0	0	0	0	0	0	0.0400009	0	0	0	0	0	0	0	0	0	0	0	0	0	0	0	0	0	0	0	0	0	0	0.0299998	0	0	0.0299998
ENSG00000121766	5.08983	6.31014	7.83503	7.54023	2.98994	15.7296	9.39014	15.6404	4.56997	7.69976	5.90999	4.52991	11.3104	17.3302	16.3703	26.23	13.15	8.13997	4.0599	9.83997	9.43974	4.15991	34.8493	7.1201	8.03011	18.6102	7.41993	12.8001	13.0104	12.4303	6.2198	12.9196	14.5899	6.46019	12.2498	3.76988	10.3701	10.13	12.2804	6.62988	8.12024	5.32998	12.8999	7.0401	7.85993	18.4804	12.2702	3.76988	9.98011
ENSG00000255347	0	0	0	0	0	0	0	0	0	0	0	0	0	0	0	0	0	0	0	0	0	0	0	0	0	0	0	0	0	0	0	0	0	0	0	0	0	0	0	0	0	0	0	0	0	0	0	0	0
ENSG00000180846	0	0	0.00999976	0	0	0.0499986	0	0	0	0	0	0	0.0400009	0	0.0199995	0	0	0	0	0.0199995	0	0	0	0	0.0400009	0	0	0.0800019	0	0	0	0	0	0	0.0199995	0	0.0400009	0.0199995	0.0499986	0.0199995	0	0	0	0.00999965	0	0.0199995	0.0199995	0	0
ENSG00000048342	1.90005	1.86999	1.10001	1.42998	0.510002	6.30008	1.55	8.83014	0.510002	1.97996	1.51998	1.47	3.54994	1.96001	0.810015	0.629995	1.73998	1.38998	1.26003	1.29001	0.840013	3.43993	3.23991	1.64003	1.44003	1.26003	0.400007	4.52991	2.68992	2.55999	0.65999	2.77999	3.20995	2.21	1.07003	0.789973	0.869973	2.20006	6.12014	1.82996	0.909986	0.170004	4.44991	0.969971	2.81999	4.1999	3.23991	0.949989	0.490002
ENSG00000238075	0	0	0	0	0	0	0	0	0	0	0	0	0	0	0	0	0	0	0	0	0	0	0	0	0	0	0	0	0	0	0	0	0	0	0	0	0	0	0	0	0	0	0	0	0	0	0	0	0
ENSG00000178623	0.440015	12.47	0.0699981	0.0499986	0.0299998	21.2094	31.8905	1.29998	0.149998	0.0999981	0.290002	0.279992	0.99003	1.29001	11.2097	5.83994	0.33999	0.279992	0.279992	0.209998	0.209998	0.250007	1.32999	0.109998	18.08	0.31999	0.230006	23.0795	0.170004	1.57996	13.98	0.709989	0.189994	0.219997	0.290002	13.0104	0.700007	0.829988	3.23004	8.53997	1.42998	0.0400009	1.81002	0.299993	0.840013	0.860009	0.739977	0.310003	1.21
ENSG00000116690	76.2403	185.541	14.8051	5.77992	24.7892	38.8209	2.04996	2.48996	59.0586	62.6993	45.4897	69.8302	30.2204	46.3812	20.6094	65.9398	125.304	131.042	56.59	94.6273	43.2811	4.93999	140.312	98.6526	3.26993	48.2605	122.03	40.4611	3.7301	0.890002	27.8605	34.5894	37.2808	83.9805	0.0999981	17.5502	56.0085	177.514	19.2105	63.9901	13.4403	4.38985	15.5798	54.1907	1.38998	3.44997	4.1999	88.3209	54.8787
ENSG00000204899	1.75003	4.58997	5.45491	7.75009	1.02001	7.91022	3.7301	5.98006	0.999971	3.68001	4.00011	1.36997	4.55005	3.38012	10.8203	5.81005	2.68005	1.82996	0.869973	2.74	2.79992	2.26006	15.5399	3.42993	1.40998	4.02989	1.44995	15.7503	4.21011	2.30997	2.32992	3.41996	0.589988	2.14002	4.48989	2.19002	3.96999	3.75006	4.02013	10.7202	5.53982	2.62998	4.93007	1.90005	2.70995	3.82994	2.55999	1.49998	2.38998
ENSG00000227293	0	0	0	0	0	0	0	0	0	0	0	0	0	0	0	0	0	0	0	0	0	0	0	0	0	0	0	0	0	0	0	0	0	0	0	0	0	0	0	0	0	0	0	0	0	0	0	0	0
ENSG00000081853	0.149998	0.140003	1.555	2.52001	0.0999981	2.11993	0.0499986	1.19002	0.0999981	0.0700018	1.19002	0.140003	0.440015	1.64995	1.92006	0.189994	0.310003	0.0700018	0.129996	0	0.060002	0.0400009	0.259996	2.33996	0.0199995	0.00999965	1.46004	0.430012	0.120002	0.0899994	1.14	0.140003	1.40998	1.96996	1.22003	1.29001	0.579996	0.649987	0.219997	0.270007	0.34999	0.31999	2.26996	0.38001	0.0400009	0.0400009	0.170004	0.140003	0.149998
ENSG00000271222	0	0	0	0	0	0	0	0	0	0	0	0	0	0	0	0	0	0	0	0	0	0	0	0	0	0	0	0	0	0	0	0	0	0	0	0	0	0	0	0	0	0	0	0	0	0	0	0	0
ENSG00000202119	0	0	0	0	0	0	0	0	0	0	0	0	0	0	0	0	0	0	0	0	0	0	0	0	0	0	0	0	0	0	0	0	0	0	0	0	0	0	0	0	0	0	0	0	0	0	0	0	0
ENSG00000104804	0.0400009	0.0700018	0	0	0	0	0	0.0499986	0.0899994	0	0	0.00999965	0.00999965	0.0499986	0.0299998	0	0.149998	0	0	0	0	0.120002	0.0499986	0	0.170004	0	0.0800019	0.0299998	0	0	0.0299998	0	0.0299998	0	0.0400009	0.00999965	0.310003	0.0499986	0	0.0199995	0.31999	0	0.0299998	0.140003	0	0	0.060002	0.0800019	0
ENSG00000226432	0	0	0.0850015	0	0	0.109998	0	0.140003	0.0400009	0.0499986	0	0	0.140003	0.140003	0.109998	0.109998	0.0899994	0	0.0499986	0	0	0	0.0999981	0.189994	0	0	0.109998	0.33999	0	0	0	0.149998	0.0400009	0.0299998	0.0700018	0.060002	0	0.0999981	0.0999981	0.159996	0	0.0899994	0.0899994	0.0700018	0	0	0.0700018	0.060002	0.0999981
ENSG00000221420	0	0	0	0	0	0	0	0	0	0.0999981	0	0	0	0	1.44003	0	0	0	1.19997	0	0	0.780003	0	0	0	0	0	0	0	0	0	0	0	0	0	0	0	0	0	0	0	0	0	0	0	0	0	0	0
ENSG00000140854	4.1999	7.27023	15.155	13.9597	1.53003	11.7499	8.55004	25.4703	3.37005	4.96988	5.63003	3.69996	8.37	8.76003	12.6397	6.87991	11.1099	5.91983	2.81003	6.47005	13.0402	3.67007	32.7303	7.61007	4.82993	9.94006	7.6402	11.3104	12.6598	5.33996	5.12986	6.70011	13.7599	12.5898	11.5801	3.75996	5.35999	4.33	12.3298	5.21014	13.8297	10.9501	8.80996	2.85996	5.11991	6.78001	6.35007	3.65002	5.81005
ENSG00000212719	0.180005	0.510002	1.17998	1.02997	0.159996	1.48003	0.860009	0.999971	0.189994	0.270007	0.060002	0.500006	0.34999	0.829988	7.56012	1.70995	0.920017	0.54	0.189994	0.290002	0.33999	0.0800019	1.41999	0.239999	0.579996	0.599985	0.129996	0.520016	0.45	0.149998	0.0400009	0.270007	0.599985	0.530006	0.159996	0.33999	0.670007	0.530006	1.02001	0.329999	0.259996	0.0299998	0.750008	0.329999	0.0400009	1.29001	1.16997	0.739977	0.34999
ENSG00000170959	0.140003	0.00999965	0.00499982	0.00999965	0.0800019	3.9401	0.00999965	0.0999981	0.430012	0.54	0.120002	0.109998	0.189994	0.0800019	0.120002	1.60003	0.0800019	0.170004	0.310003	0.290002	0.0299998	0.310003	0.65999	0.00999965	0.890002	0	4.33	0.0199995	0	0.00999965	0	0.0199995	0.0899994	0.250007	0.38001	0.00999965	0.0400009	0.0899994	0.31999	0.34999	0.599985	0	0.649987	0.679987	0	0.00999965	0.47	0.0700018	0.189994
ENSG00000223377	0	0	0	0	0	0	0	0	0	0	0	0	0	0	0	0	0	0	0	0	0	0	0	0	0	0	0	0	0	0	0	0	0	0	0	0	0	0	0	0	0	0	0	0	0	0	0	0	0
ENSG00000234467	0	0	0	0	0	0	0	0	0	0	0	0	0	0	0	0	0	0	0	0	0	0	0	0	0	0	0	0	0	0	0	0	0	0	0	0	0	0	0	0	0	0	0	0	0	0	0	0	0
ENSG00000276862	0	0	0	0	0	0	0	0	0	0	0	0	0	0	0	0	0	0	0	0	0	0	0	0	0	0	0	0	0	0	0	0	0	0	0	0	0	0	0	0	0	0	0	0	0	0	0	0	0
ENSG00000281490	0.259996	3.05004	2.85997	1.58996	0	2.51007	0.890002	1.99997	0.189994	0.670007	1.40998	0.520016	1.08003	0.430012	0.940022	1.97996	0.959994	0.700007	0.170004	0.750008	0.69002	0.0999981	2.84	0.45	0.420002	1.51	3.35002	2.23993	1.49998	0.109998	0.959994	1.63005	0.149998	0.479997	1.51	0.479997	1.19997	2.98001	5.46013	2.55999	2.10003	0.440015	3.12995	0.290002	0.0899994	0.140003	2.41999	0.54	0.45
ENSG00000272921	0	0	0	0	0.65999	0.940022	1.02001	0	0	2.00998	0	0	0	0	4.7499	0	0	3.43993	0.140003	0	0.510002	1.28003	3.86998	0	0	0	0	0	0	2.68992	0	4.24999	1.09004	6.70011	3.05999	2.45005	0.230006	2.72994	0	1.58996	0	1.41999	0	0.750008	2.98994	0.170004	1.88994	0.420002	0.789973
ENSG00000163221	0.38001	0.400007	0.290002	0.0499986	0.109998	1.12001	0	0.270007	0.620015	0.45	0.0700018	0.279992	1.09999	0	0.65999	0	0.440015	0.629995	1.66999	0	0.299993	1.07003	0.430012	0.0499986	0.0400009	0.34999	0	0.149998	0.060002	0	0	0.370002	0.149998	0.270007	0.170004	0	0	2.92008	0.0700018	0.0800019	0	0.0400009	1.75003	1.79004	0.279992	0.239999	0.159996	0.0800019	0.760017
ENSG00000271322	0	0	0	0	0	0	0	0	0	0	0	0	0	0	0	0	0	0	0	0	0	0	0	0	0	0	0	0	0	0	0	0	0	0	0	0	0	0	0	0	0	0	0	0	0	0	0	0	0
ENSG00000253583	0	0	0	0	0	0.109998	0	0	0	0	0	0	0	0	0	0.0299998	0	0	0	0	0	0	0	0	0	0	0	0	0	0	0	0	0	0	0	0	0	0.0899994	0	0	0	0	0	0	0	0	0	0	0
ENSG00000006377	0.0199995	0	0	0	0	0	0.0400009	0.120002	0	0	1.29001	0	0	0.0499986	0	0	0	0	0	0.0199995	0	0.0700018	0	0	0	0	0	0.949989	0	2.04996	0	0	0.54	0	0.0400009	0	0	0.0999981	0	0	0	0	0.00999965	0	0.00999965	0.0899994	0	0	0
ENSG00000281098	0	0	0	0	0	0	0	0	0	0	0	0	0	0	0	0	0	0	0	0	0	0	0	0	0	0	0	0	0	0	0	0	0	0	0	0	0	0	0	0	0	0	0	0	0	0	0	0	0
ENSG00000256420	0	0	0	0	0	0	0	0	0	0	0	0	0	0	0	0	0	0	0	0	0	0	0	0	0	0	0	0	0	0	0	0	0	0	0	0	0	0	0.0199995	0	0	0	0	0	0	0	0	0	0
ENSG00000232751	0	0	0	0	0	0	0	0	0	0	0	0	0	0	0	0	0	0	0	0	0	0	0	0	0	0	0	0	0	0	0	0	0	0	0	0	0	0	0	0	0	0	0	0	0	0	0	0	0
ENSG00000198105	0.69002	1.40998	3.01008	1.94998	0.279992	3.01995	3.18998	9.05014	0.510002	1.34997	1.29998	0.750008	1.62002	1.07003	3.47012	3.52004	1.66999	1.28003	0.38001	1.19997	0.959994	0.329999	7.63015	1.81996	0.360007	2.09001	1.25002	4.78991	1.60003	1.42998	1.14	2.10996	0.879992	2.03001	2.60006	2.70995	2.68992	2.54001	2.18002	1.66006	1.94	1.07003	2.61	0.700007	0.93003	1.48003	2.17006	0.890002	0.909986
ENSG00000095794	42.5907	21.3806	16.865	11.9902	13.4599	26.9301	17.2296	62.3007	34.17	18.2297	24.6504	12.1298	52.0589	29.1202	36.8007	14.88	17.4895	22.2701	14.6599	15.0303	12.8802	9.07024	31.2992	21.4296	6.48982	84.4299	21.7695	27.4407	17.9103	11.52	7.00019	28.5506	14.7598	26.6608	30.12	26.3905	15.5604	28.9191	17.8694	18.5394	15.4401	17.9302	32.4705	25.1005	10.0099	10.1898	29.3798	12.1399	23.5399
ENSG00000242757	0	0	0	0	0	0	0	0	0	0	0	0	0	0	0	0	0	0	0	0	0	0	0	0	0	0	0	0	0	0	0	0	0	0	0	0	0	0	0	0	0	0	0	0	0	0	0	0	0
ENSG00000231857	0	0	0	0	0	0	0	0	0	0	0	0	0	0	0	0	0	0	0	0	0	0	0	0	0	0	0	0	0	0	0	0	0	0	0	0	0	0	0	0	0	0	0	0	0	0	0	0	0
ENSG00000206997	0	0	0	0	0	0	0	0	0	0	0	0	0	0	0	0	0	0	0	0	0	0	0	0	0	0	0	0	0	0	0	0	0	0	0	0	0	0	0	0	0	0	0	0	0	0	0	0	0
ENSG00000243053	0	0	0	0	0	0	0	0	0	0	0	0	0	0	0	0	0	0	0	0	0	0	0	0	0	0	0	0	0	0	0	0	0	0	0	0	0	0	0	0.129996	0	0	0	0	0	0	0	0	0
ENSG00000249613	0	0	0	0	0	0	0	0	0	0	0	0	0	0	0	0	0	0	0	0	0	0	0	0	0	0	0	0	0	0	0	0	0	0	0	0	0	0	0	0	0	0	0	0	0	0	0	0	0
ENSG00000270850	0	0	0	0	0	0	0	0	0	0	0	0	0	0	0	0	0	0	0	0	0	0	0	0	0	0	0	0	0	0	0	0	0	0	0	0	0	0	0	0	0	0	0	0	0	0	0	0	0
ENSG00000257730	0	0	0	0	0	0	0	0	0	0	0	0	0	0	0	0	0	0	0	0	0	0	0	0	0	0	0	0	0	0	0	0	0	0	0	0	0	0	0	0	0	0	0	0	0	0	0	0	0
ENSG00000107551	6.72011	75.2219	23.395	18.4203	3.08	24.36	27.9902	109.159	4.26002	26.4803	27.4998	6.48982	25.3892	47.801	29.691	18.25	22.0902	22.8597	3.73994	17.3302	15.5896	14.1497	126.526	21.2594	9.3201	53.6004	13.8796	27.5704	21.3096	32.4997	5.55983	39.0395	12.8999	14.05	21.0002	22.4203	30.3106	16.7898	189.623	29.0094	28.7094	14.9897	20.5794	10.1103	18.7397	14.5495	10.75	6.53995	23.2207
ENSG00000023041	9.49026	14.7302	12.9551	22.8803	4.4601	19.0105	20.99	18.5806	7.88012	9.34987	14.3502	9.08975	13.7599	9.58016	14.6304	14.1801	10.6898	11.7101	6.46019	3.91994	12.0001	5.6199	37.1699	21.4296	2.47001	24.6692	20.3397	35.9909	15.7995	21.3599	15.5496	14.3303	8.37	13.6696	36.8109	19.1906	17.1106	21.0293	23.7103	21.5802	11.54	15.3504	20.5794	10.5902	11.7198	22.3397	8.32025	8.16993	10.7597
ENSG00000258878	0	0	0	0	0	0	0	0	0	0	0	0	0	0	0	0	0	0	0	0	0	0	0	0	0	0	0	0	0	0	0	0	0	0	0	0	0	0	0	0	0.0499986	0	0	0	0	0	0	0	0
ENSG00000275922	0	0	0	0	0	0	0	0	0	0	0	0	0	0	0	0	0	0	0	0	0	0	0	0	0	0	0	0	0	0	0	0	0	0	0	0	0	0	0	0	0	0	0	0	0	0	0	0	0
ENSG00000278725	0	0	0	0	0	0	0	0	0	0	0	0.0700018	0	0	0	0	0	0	0.0700018	0	0	0	0	0	0	0	0	0	0	0	0	0	0	0	0	0	0	0	0	0	0	0	0	0	0	0	0.0800019	0	0
ENSG00000221304	0	0	0	0	0	0	0	0	0	0	0	0	0	0	0	0	0	0	0	0	0	0	0	0	0	0	0	0	0	0	0	0	0	0	0	0	0	0	0	0	0	0	0	0	0	0	0	0	0
ENSG00000080910	367.041	288.874	88.7591	33.1091	354.219	28.32	101.588	29.3309	402.961	296.748	193.433	150.33	326.513	734.897	79.682	543.825	696.654	216.811	254.002	96.0015	1077.37	1275.99	50.7302	214.613	10.8098	482.604	373.508	710.947	261.288	8.9497	699.654	144.126	749.819	275.268	583.746	364.505	200.672	120.133	20.2595	51.2213	527.745	337.302	232.808	298.667	566.958	170.401	37.6209	72.1176	333.212
ENSG00000184271	1.13	1.31997	1.96996	2.38998	0.230006	3.96999	0.920017	1.64995	0.420002	1.01001	1.29998	0.750008	2.99991	1.34997	0.99003	0.259996	1.88994	0.93003	1.05998	1.71994	1.36997	0.250007	2.30006	0.420002	0.670007	3.16004	3.11005	3.36002	2.10996	1.16997	1.11003	2.12995	0.739977	1.8	2.92008	1.64995	1.14	2.61997	4.4601	1.84001	1.72999	0.589988	5.13983	1.01001	1.07003	0.700007	1.84999	0.800014	1.12001
ENSG00000229910	0	0	0	0	0	0	0	0	0	0	0	0	0	0	0	0	0	0	0	0	0	0	0	0	0	0	0	0	0	0	0	0	0	0	0	0	0	0	0	0	0	0	0	0	0	0	0	0	0
ENSG00000173546	0.180005	1.21	2.15501	1.79004	0.120002	1.8	1.29001	29.8292	0.0499986	0.840013	1.16003	0.060002	0.589988	2.89006	1.01001	1.47	1.17999	0.219997	0.259996	0.760017	0.159996	0.620015	2.98001	0.840013	0.679987	0.700007	1.33999	3.63991	0.400007	2.70001	0.34999	2.79992	0.140003	2.61997	1.58996	0.780003	0.459988	7.99013	3.44997	4.76012	0.760017	0.579996	4.03997	0.120002	0.490002	1.69003	7.80022	0.270007	0.180005
ENSG00000233451	0	0	0	0	0	0	0	0	0	0	0	0	0	0	0	0	0	0	0	0	0	0	0	0	0	0	0	0	0	0	0	0	0	0	0	0	0	0	0	0	0	0	0	0	0	0	0	0	0
ENSG00000242747	0	0	0	0.060002	0	0	0	0.149998	0	0	0	0	0	0	0.129996	0	0	0	0	0	0	0	0.0800019	0	0.0499986	0	0.0999981	0.33999	0.0700018	0	0	0	0	0	0	0	0	0.189994	0.0800019	0	0	0	0.129996	0	0	0	0	0.0899994	0
ENSG00000250066	0	0	0	0	0	0	0	0	0	0	0	0	0	0	0	0	0	0	0	0	0	0.0800019	0	0	0	0	0	0	0	0	0	0	0	0	0	0	0.0899994	0	0	0	0	0	0	0	0	0	0	0	0.0800019
ENSG00000178372	0	0	0	0	0	0	0.129996	1.53003	0	0	0	0.250007	0.0999981	0	0.0299998	0	0	0	0	0	0	0	0	0	0	0	0.0800019	0.140003	0	0	0	0	0	0.0700018	0.060002	0	0.879992	0.0400009	0	0	0	0	0	0.0199995	0	0.490002	0	0	0
ENSG00000199836	0	0	0	0	0	0	0	0	0	0	0	0	0	0	0	1.46004	0	0	0	0	7.61007	0	0	1.31003	0	0	0	0	0	0	0	0	0	0	0.940022	0	1.24	0	1.82996	0	0	0	0	0	0	0	0	0	4.17002
ENSG00000171044	0.00999965	0.060002	0.0749993	0.0800019	0	0.270007	0	0.890002	0.00999965	0.0299998	0.0400009	0.0700018	0.31999	0.109998	0.140003	0.060002	0.0499986	0.170004	0.0499986	0.0800019	0.159996	0.140003	0.0899994	0.0299998	0	0.00999965	0.0999981	0.170004	0.0199995	0.0700018	0.00999965	0.00999965	0.0199995	0.0800019	0.00999965	0.0299998	0.0400009	0.38001	0.0199995	0.840013	0.00999965	0	0.189994	0.109998	0.140003	0.0299998	0.500006	0.0899994	0.109998
ENSG00000271704	0	0	0	0	0	0	0	0	0	0	0	0	0	0	0	0	0	0	0	0	0	0	0	0	0	0	0	0	0	0	0	0	0	0	0	0	0	0	0	0	0	0	0	0	0	0	0	0	0
ENSG00000272130	0	0	0.0649982	0	0	0	0.370002	0	0	0	0.219997	0	0	0	0.170004	0	0	0	0	0	0.290002	0	0.200005	0	0	0	0	0	0.189994	0	0	0	0	0.120002	0.299993	0	0.34999	0.31999	0	0	0	0.120002	0	0	0	0	0.459988	0	0
ENSG00000215264	0	0	0	0	0	0	0	0	0	0	0	0	0	0	0.0400009	0	0	0	0	0	0	0	0	0	0	0	0	0	0	0	0	0	0	0	0	0	0	0	0	0	0	0	0	0	0	0	0	0	0
ENSG00000201998	0	0.969971	0.310008	0.800014	0	0	0	0	0	0	0	0.789973	0	0	4.0599	0	0	0.65999	8.16993	0	0	2.26996	0	0	0	0	0	0	0.900001	0	0	1.70995	0	0	0.579996	0.890002	0	0	0	0	0	0	0	0	0	0	0	0	0
ENSG00000147439	5.77992	6.29005	7.87501	13.6402	4.77996	12.5297	11.2003	9.7998	7.41016	9.36998	4.81989	5.01001	13.5104	14.1497	10.1799	8.0101	10.2103	5.08983	5.88016	3.21998	10.8001	5.10998	14.0403	7.3702	10.5902	7.50009	5.66999	8.18013	11.5496	11.0699	4.05006	9.75034	13.2598	4.11003	6.44007	3.75006	6.17983	7.37992	17.8397	7.09005	6.32985	2.32992	10.6698	6.70987	9.6301	9.6001	7.00019	5.05992	8.21024
ENSG00000176383	0.109998	0.0499986	0.184998	0.0299998	0.00999965	0.45	0.329999	0.170004	0.0899994	0.250007	0.180005	0.0299998	0.0400009	0.279992	0.829988	0.599985	0.459988	0.259996	0.0199995	0.0400009	0.259996	0.060002	0.290002	0.0999981	0	0.31999	0.00999965	0.400007	0.109998	0.140003	0.0400009	0.180005	0.829988	0.170004	0.200005	0.259996	0.949989	0.420002	0.270007	0.69002	0.120002	0.140003	0.189994	0.0800019	0.270007	0.440015	0.140003	0.0299998	0.180005
ENSG00000229834	0	0	0	0	0	0	0	0	0	0	0	0	0	0	0	0	0	0	0	0	0	0	0	0	0	0	0	0	0	0	0	0	0	0	0	0	0	0	0	0	0	0	0	0	0	0	0	0	0
ENSG00000123560	0.109998	0.00999965	0.00999976	0	0.0299998	0	0	0.0499986	0.250007	0	0	0.0899994	0.120002	0	0.00999965	0	0.0299998	0.109998	0.200005	0	0	0	0.0400009	0	0.0499986	0	0	0.209998	0	0	0	0.060002	0	0.00999965	0.0499986	0	0.0400009	1.94	0.0700018	0	0.00999965	0.0700018	1.69003	0.129996	0	0	0	0.120002	0.200005
ENSG00000196092	0.0800019	0.0499986	0	0.0299998	0	0.060002	0.00999965	0.0499986	0.060002	0.00999965	0.0899994	0.0899994	0.0800019	0.0899994	0.0700018	0.170004	0.360007	0.209998	0	0	0.0700018	0.0199995	0.0999981	0.0199995	0	0.0199995	0	1.90996	0.0499986	0.189994	0.270007	0.0700018	0	0.00999965	0	0.329999	0.0400009	0.250007	0.00999965	0.129996	0.0499986	0	0.0499986	0.0499986	0.370002	0	0.0800019	0.159996	0.0800019
ENSG00000278313	0	0	0	0	0	0	0	0	0	0	0	0	0	0	0	0	0	0	0	0	0	0	0	0	0	0	0	0	0	0	0	0	0	0	0	0	0.0800019	0	0.0999981	0	0	0	0	0	0	0	0	0	0
ENSG00000271916	0	0.560011	0.50501	0	0	1.05003	2.04003	0.31999	0.290002	0.180005	0.609981	0.620015	0.820026	0	0.459988	0.430012	1.15001	0.840013	0.200005	0.840013	0	0.510002	0	0.849982	0	0.500006	0.909986	0.840013	0.259996	1.29001	0	0.360007	0	1.16997	0.200005	0.940022	1.19997	0.490002	0.599985	0.69002	0	0	0.829988	0.760017	0.420002	0	0.829988	0.33999	1.02001
ENSG00000275223	0.0800019	0.959994	0.179998	1.05998	0	0.270007	0.959994	1.15001	0.0800019	1.77004	0.270007	0.0299998	0.129996	1.62002	0.270007	0.890002	0.310003	0.259996	0	0.459988	0.189994	0.430012	0.45	0.47	1.42998	3.36002	0.490002	0.33999	0.31999	0.599985	0.140003	0.750008	0.679987	0.109998	0.250007	0.230006	0.640002	0.329999	0.640002	0.729978	0.560011	0.860009	0.230006	0.0999981	0.640002	1.60003	0.0999981	0.0499986	0.129996
ENSG00000234068	0	0.060002	0	0	0	0.360007	0	0.0899994	0	9.39991	0.0899994	0.209998	0	0.060002	36.9694	0.0700018	0	0	0	0	0	8.46981	0	0	0	0	0	0	0	0.279992	0	0.060002	0	0.299993	0.00999965	0	141.434	0.729978	0.109998	0	0	1.13	0	0	0.0700018	0.0899994	0	0	0
ENSG00000255032	0	0	0	0	0	0	0	0	0	0	0	0	0	0	0	0.0400009	0	0	0	0	0	0	0	0	0	0	0	0	0	0	0	0	0	0	0	0	0	0	0	0	0	0	0	0	0	0	0	0	0
ENSG00000125744	2.38005	7.13987	28.8947	14.0998	0.45	12.7603	8.96025	14.6	0.760017	27.1607	5.10998	2.26006	9.30977	3.82994	5.13983	4.1999	6.05011	1.72999	1.96001	1.19997	3.12995	2.9001	19.4504	12.6502	7.44002	1.41999	0.900001	9.8502	23.9199	5.44992	0.789973	3.13995	10.2799	22.9502	21.6101	1.07003	7.47984	2.54001	10.5397	4.58997	2.61997	2.28005	7.37992	1.66999	4.94993	4.86016	5.03997	1.19997	2.70995
ENSG00000250234	0	0	0	0	0	0	0	0	0	0	0	0	0	0.0999981	0.0800019	0	0	0	0	0	0	0	0	0	0	0	0	0	0	0	0	0	0	0	0	0	0	0	0	0	0	0	0	0	0	0	0	0	0
ENSG00000237906	0	0	0	0	0	0	0	0	0	0	0	0	0	0	0	0	0	0	0	0	0	0	0	0	0	0	0	0	0	0	0	0	0	0	0	0	0	0	0	0	0	0	0	0	0	0	0	0	0
ENSG00000259660	0	0.00999965	0	0	0	0	0	0.00999965	0	0	0	0	0	0	0.00999965	0	0	0	0	0	0	0	0	0	0	0	0	0.00999965	0.00999965	0	0	0	0	0	0	0	0	0.0199995	0	0	0	0	0.00999965	0	0	0	0.0299998	0	0
ENSG00000273966	0	0	0	0	0	0	0	0	0	0	0	0	0	0	0	0	0	0	0	0	0	0	0	0	0	0	0	0	0	0	0	0	0	0	0	0	0	0	0	0	0	0	0	0	0	0	0	0	0
ENSG00000090382	42.8186	149.375	643.848	2829.63	1.12001	1010.74	43.8701	31.6505	7.28992	22.8107	4037.37	25.1998	214.583	482.805	1007.17	4.17986	65.2804	186.935	50.5897	69.9077	156.432	97.3619	266.611	4.3999	53.4706	33.0289	27.6393	294.841	244.365	198.032	41.7199	41.7199	7.24006	15.7995	757.603	220.173	4.52991	115.639	70.6579	4162.4	174.804	140.935	120.1	26.0795	551.187	58.4315	50.1498	19.0105	563.862
ENSG00000273805	0.0199995	0.0199995	0.00999976	0	0	0	0	0	0.0400009	0.0400009	0.0199995	0.00999965	0.0199995	0.0400009	0	0.0199995	0.060002	0.0199995	0.0800019	0.0400009	0	0	0.0499986	0.0199995	0	0	0	0.159996	0	0.0700018	0	0	0.0199995	0.0299998	0.0199995	0.0199995	0.0199995	0.0400009	0	0	0.0299998	0	0.060002	0.0199995	0.0199995	0.0400009	0.060002	0	0.0299998
ENSG00000015532	4.10007	9.34987	16.6451	17.6699	2.79992	11.8999	21.9604	18.6696	3.54994	11.7597	5.81005	3.03001	8.4898	14.6996	12.4096	6.93979	9.96974	6.64	2.03001	3.03001	6.1299	4.24999	16.45	5.3801	8.78983	23.1596	5.96019	17.2499	16.1797	16.0701	6.92009	17.4495	10.0002	5.97011	11.4104	6.07996	23.73	5.69994	27.3401	7.51987	13.3299	15.2095	11.4397	3.34005	14.1301	10.7597	4.36012	4.61007	4.99994
ENSG00000249231	0	0	0	0	0	0	0	0	0	0	0	0	0	0.0800019	0.0700018	0	0	0	0	0	0	0	0	0	0.370002	0	0	0.180005	0.0299998	0	0	0.060002	0	0	0.0700018	0	0	0	0	0.0299998	0	0	0	0.0499986	0	0	0	0.0400009	0
ENSG00000230757	0	0	0	0	0	0	0	0	0	0	0	0	0	0	0	0	0	0	0	0	0	0	0	0	0	0	0	0	0	0	0	0	0	0	0	0	0	0	0	0	0	0	0	0	0	0	0	0	0
ENSG00000280904	0	0	0	0	0	0	0	0	0	0	0	0	0	0	0	0	0	0	0	0	0	0	0	0	0	0	0	0	0	0	0	0	0	0	0	0	0	0	0	0	0	0	0	0	0	0	0	0	0
ENSG00000265538	0	0	0	0	0	0	0	0	0	0	0	0	0	0	0	0	0	0	0	0	0	0	0	0	0	0	0	0	0	0	0	0	0	0	0	0	0	0	0	0	0	0	0	0	0	0	0	0	0
ENSG00000218643	0	0	0	0	0	0	0	0	0	0	0	0	0	0	0	0	0	0	0	0	0	0	0	0	0	0	0	0	0	0	0	0	0	0	0	0	0	0	0	0	0	0	0	0	0	0	0	0	0
ENSG00000215381	0	0	0	0	0	0	0	0	0	0	0	0	0	0	0	0	0.0899994	0	0	0	0	0	0	0	0	0	0	0	0	0	0	0	0	0	0	0	0	0	0	0	0	0	0	0	0	0	0	0	0
ENSG00000238026	0	0	0	0	0	0	0	0	0	0	0	0	0	0	0	0	0	0	0	0	0	0	0	0	0	0	0	0	0	0	0	0	0	0	0	0	0	0	0	0	0	0	0	0	0	0	0	0	0
ENSG00000165732	6.7299	23.0603	12.7948	17.0703	1.92994	21.6206	9.67023	37.4492	5.66017	3.62003	19.5003	3.91994	18.0199	9.7903	28.4499	6.2401	4.88008	7.61007	6.27002	10.9197	5.83994	3.91994	31.3796	11.4603	1.01001	11.3104	15.4101	24.4496	13.1	6.78989	3.31008	17.8298	2.10996	20.9101	13.9704	20.5694	10.1602	14.9099	12.8597	13.43	9.88029	7.46016	18.0299	14.6	4.48989	4.11003	11.4001	5.03997	12.5602
ENSG00000275233	0	0	0	0	0	0	0	0	0	0	0	0	0	0	0	0	0	0	0	0	0	0	0	0	0	0	0	0	0	0	0	0	0	0	0	0	0	0	0	0	0	0	0	0	0	0	0	0	0
ENSG00000274149	0	0	0	0	0	0	0	0	0	0	0	0	0	0	0	0	0	0	0	0	0	0	0	0	0	0	0	0	0	0	0	0	0	0	0	0	0	0	0	0	0	0	0	0	0	0	0	0	0
ENSG00000253073	0	0	0	0	0	0	0	0	0	0	0	0	0	0	0	0	0	0	0	0	0	0	0	0	0	0	0	0	0	0	0	0	0	0	0	0	0	0	0	0	0	0	0	0	0	0	0	0	0
ENSG00000232594	0	0	0	0	0	0	0	0	0	0	0	0	0	0	0.0999981	0	0	0	0	0	0	0	0	0	0	0	0	0	0	0	0	0	0	0	0	0	0.430012	0	0	0	0	0	0	0	0	0	0	0	0
ENSG00000199241	0	0	0	0	0	0	0	0	0	0	0	0	0	0	0	0	0	0	0	0	0	0	0	0	0	0	0	0	0	0	0	0	0	0	0	0	0	0	0	0	0	0	0	0	0	0	0	0	0
ENSG00000262920	0.189994	0	0	0	0	0	0	0	0	0	0.109998	0.250007	0	0	0	0	0.109998	0	0.0700018	0	0	0	0	0	0	0	0.129996	0	0	0.54	0	0	0	0	0	0	0	0.270007	0	0	0	0	0.520016	0	0	0.200005	0	0	0.149998
ENSG00000201622	0	0	0	0	0	0	0	0	0	0	0	0	0	0	0	0	0	0	0	0	0	0	0	0	0	0	0	0	0	0	0	0	0	0	0	0	0	0	0	0	0	0	0	0	0	0	0	0	0
ENSG00000185437	4.23999	4.27986	1.41501	3.61	2.61	3.9401	3.36002	8.70011	2.96003	8.76975	2.70001	3.01995	3.35002	3.19995	2.52001	6.38982	3.11005	4.86994	3.11998	2.47996	3.48	2.48996	10.58	7.3702	0.869973	5.32001	6.82008	3.68001	4.72002	2.37001	2.31993	3.86998	5.16984	2.38005	8.64001	1.27003	3.97991	4.55005	6.40001	4.56997	5.99999	1.47	4.62992	4.58997	2.76999	3.58009	5.25986	2.9699	3.9401
ENSG00000103043	11.1903	18.3006	25.5251	23.4601	13.5798	40.9492	28.9994	20.1405	11.7198	17.1605	23.9996	7.80022	19.8206	25.9407	51.2284	18.3896	18.7202	12.6099	10.3299	23.6102	26.2791	31.2407	57.38	10.7701	85.7273	14.6599	15.1496	20.9697	25.7597	26.9506	20.9	16.1103	38.4887	16.0301	24.3701	13.4096	18.2803	12.0201	22.3103	25.6795	22.4499	27.6508	17.3098	10.8001	25.0796	30.5405	20.5395	12.5098	20.9798
ENSG00000226270	0	0	0	0	0	0	0	0	0	0	0	0	0	0	0	0	0	0	0	0	0	0	0	0	0	0	0	0	0	0	0	0	0	0	0	0	0	0	0	0	0	0	0	0	0	0	0	0	0
ENSG00000257510	0	0	0	0	0	0	0	0	0	0	0	0	0	0	0.0199995	0	0	0	0	0	0	0	0	0	0	0	0	0	0	0	0	0	0	0	0	0	0	0	0	0	0	0	0	0	0	0	0	0	0
ENSG00000176812	0	0	0	0	0	0	0.0299998	0	0	0	0	0	0	0	0	0	0	0	0	0	0	0	0	0	0	0	0	0	0	0	0	0	0	0	0	0	0	0	0	0	0	0	0	0	0	0	0	0	0
ENSG00000236828	0	0	0	0	0	0	0	0	0	0	0	0	0	0	0	0	0	0	0	0	0	0	0	0	0	0	0	0	0	0	0	0	0	0	0	0	0	0	0	0	0	0	0	0	0	0	0	0	0
ENSG00000226567	0	0	0	0	0	0	0	0	0	0	0	0	0	0	0	0	0	0	0	0	0	0	0	0	0	0	0	0	0	0	0	0.00999965	0	0	0	0	0	0	0	0	0	0	0	0	0	0	0	0	0
ENSG00000225513	0	0	0	0	0	0	0	0	0	0	0	0	0	0	0.0700018	0	0	0	0	0	0	0	0.0899994	0	0	0	0	0	0	0	0	0	0	0	0	0	0	0	0	0	0	0	0	0	0	0	0	0	0
ENSG00000154642	2.14999	1.75003	1.555	1.13	0.879992	1.56003	0.920017	2.11993	3.14998	0.949989	1.21	0.99003	2.64993	0.629995	3.86007	2.29004	1.08003	2.32992	1.86999	0.700007	0.45	0.270007	4.99994	2.37001	0.140003	2.21	1.04002	4.44005	0.979983	0.869973	0.609981	2.39994	0.329999	2.19002	1.02001	0.45	1.70995	2.18002	1.82996	1.21	0.900001	0.510002	2.81999	3.63008	0.54	0.679987	1.21	0.909986	1.72999
ENSG00000164105	2.18002	2.79992	7.38019	5.81005	1.27003	7.27982	1.22003	5.35999	1.55	3.09006	3.87992	1.69003	6.70987	6.53995	11.5296	6.35007	2.30997	2.79992	1.22997	4.59985	2.58998	4.30993	10.4097	7.60006	6.29005	3.94995	1.92994	7.27023	7.97022	1.86003	1.67998	2.87009	3.05004	3.59004	4.49986	4.17986	2.45992	5.02009	1.37999	2.23001	3.82013	2.18002	4.01011	3.25004	2.47001	8.87002	3.6599	1.40998	3.41001
ENSG00000216105	0	0	0	0	0	0	0	0	0	0	0	0	0	0	0	0	0	0	0	0	0	0	0	0	0	0	0	0	0	0	0	0	0	0	0	0	0	0	0	0	0	0	0	0	0	0	0	0	0
ENSG00000227213	0	0	0	0.0700018	0	0	0	0	0	0	0	0	0	0	0	0	0	0	0	0	0	0	0	0	0	0	0	0	0	0	0	0	0	0	0	0	0	0	0	0	0	0	0	0	0.0700018	0	0	0	0
ENSG00000143319	4.63989	21.2904	10.9852	9.90979	2.36	12.0502	17.1795	39.8598	4.56016	6.48982	19.8495	3.86007	9.73008	15.4304	17.6503	18.4203	11.1199	5.91983	2.90997	6.33995	10.8203	6.40978	42.3992	12.0301	4.77996	29.6293	12.2498	49.8586	11.29	14.2699	7.69976	11.3002	8.28973	12.1803	15.5701	8.42005	17.7201	11.4302	18.9303	10.9599	11.4104	10.0998	14.0802	5.31006	9.14981	11.3402	5.81005	3.75006	7.37992
ENSG00000240577	0	0	0	0	0	0	0	0	0	0.129996	0	0	0	0	0	0	0	0	0	0	0	0	0	0.149998	0	0	0.290002	0	0	0	0	0	0	0	0	0	0	0	0	0	0	0	0	0	0	0	0	0	0
ENSG00000264862	0	0	0	0	0	0	0	0	0	0	0	0.140003	0	0	0	0	0	0	0	0	0	0	0	0	0	0.329999	0	0	0	0	0	0	0	0	0	0	0	0	0	0	0	0	0	0.109998	0	0	0	0	0
ENSG00000275634	0	0	0	0	0	0	0	0	0	0	0	0	0	0.0899994	0	0	0	0	0	0	0	0	0	0	0	0	0	0	0	0	0	0	0	0	0	0	0	0	0	0.370002	0	0	0	0	0	0	0	0	0
ENSG00000250740	0	0	0	0.0800019	0	0.299993	0	0	0	0	0	0	0	0	0	0.060002	0	0	0	0	0	0	0.170004	0	0	0	0.0999981	0	0	0	0	0	0	0	0.0700018	0	0	0	0.270007	0	0.149998	0	0.200005	0	0	0	0	0	0
ENSG00000166140	11.7997	23.4	13.8348	13.95	6.55993	21.2197	30.02	23.7103	11.6598	8.30009	28.1205	11.8398	14.7302	17.1795	22.4499	26.8797	17.5697	10.1201	6.78989	33.9598	14.9296	21.4802	27.5608	13.8297	22.7806	55.7104	13.53	29.0597	22.7996	19.2398	11.1701	21.2094	15.7798	22.3103	31.9104	24.9392	18.6205	14.4	42.6498	19.9004	13.8498	20.4005	16.77	10.2999	12.4899	26.1392	19.1494	10.6698	10.0398
ENSG00000236495	0	0	0	0	0	0	0	0	0	0	0	0	0	0	0	0	0	0	0	0	0	0	0	0	0	0	0	0	0	0	0	0	0	0	0	0	0	0	0	0	0	0	0	0	0	0	0	0	0
ENSG00000207981	0	0	0	0	0	0	0	0	0	0	0	0	0	0	0	0	0	0	0	0	0	0	0	0	0	0	0	0	0	0	0	0	0	0	0	0	0	0	0	0	0	0	0	0	0	0	0	0	0
ENSG00000226234	0	0	0	0	0	0	0	0	0	0	0	0	0	0	0	0	0	0	0	0	0	0	0	0	0	0	0	0	0	0	0	0	0	0	0	0.0199995	0	0	0	0	0	0	0	0	0	0	0	0	0
ENSG00000201354	0	0	0	0	0	0	0	0	0	0	0	0	0	0	0	0	0	0	0	0	0	0	0	0	0	0	0	0	0	0	0	0	0	0	0	0	0	0	0	0	0	0	0	0	0	0	0	0	0
ENSG00000251983	0	0	0	0	0	0	0	0	0	0	0	0	0	0	0	0	0	0	0	0	0	0	0	0	0	0	0	0	0	0	0	0	0	0	0	0	0	0	0	0	0	0	0	0	0	0	0	0	0
ENSG00000268750	0.38001	1.81996	0.744997	0.959994	0.31999	1.22003	0.959994	2.00998	0.290002	0.549991	0.949989	0.409997	0.159996	1.05998	1.88994	1.88994	0.33999	0.430012	0.310003	0.549991	1.79004	0.230006	3.06998	1.41999	0	1.09999	1.09004	3.53006	0.849982	0.149998	0.0899994	1.04002	0.479997	0.0700018	0.920017	0.430012	0.629995	1.57996	0.860009	2.93001	0.649987	0.159996	1.02001	0.310003	0.159996	0.360007	0.510002	0.920017	0.299993
ENSG00000230994	0	0	0	0	0	0	0	0	0	0	0	0	0	0	0	0	0	0	0	0	0	0	0	0	0	0	0	0	0	0	0	0	0	0	0	0	0	0	0	0	0	0	0	0	0	0	0	0	0
ENSG00000264595	0	0	0	0	0	0.140003	0	0	0	0	0	0	0	0	0	0.0800019	0	0	0	0	0	0	0.060002	0	0	0	0	0	0	0	0	0	0	0	0	0	0	0	0	0	0	0	0	0	0	0	0	0	0
ENSG00000253678	0	0.0700018	0	0	0	0.0899994	0.279992	0	0	0	0.159996	0.0499986	0	0.0800019	0	0	0.0800019	0	0	0	0	0	0	0	0	0	0.360007	0	0	0	0	0	0	0	0.120002	0.060002	0	0	0	0.259996	0	0	0	0.0800019	0	0	0	0	0
ENSG00000226705	0	0	0	0	0	0	0	0	0	0	0	0	0	0	0	0	0	0	0	0	0	0	0	0	0	0	0	0	0	0	0	0	0	0	0	0	0	0	0	0	0	0	0	0	0	0	0	0	0
ENSG00000265918	0	0	0	0	0	0	0	0	0	0	0	0	0	0	0	0	0	0	0	0	0	0	0	0	0	0	0	0	0	0	0	0	0	0	0	0	0	0	0	0	0	0	0	0	0	0	0	0	0
ENSG00000207323	0	0	0	0	0	0	0	0	0	0	0	0	0	0	0	0	0	0	0	0	0	0	0	0	0	0	0	0	0	0	0	0	0	0	0	0	0	0	0	0	0	0	0	0	0	0	0	0	0
ENSG00000165730	0.189994	0.0499986	1.87501	4.53997	0.0999981	0.720014	0.0899994	0.879992	0.0499986	0.140003	0.0299998	0.0299998	0.0999981	0.0800019	0.0700018	2.04003	0.060002	0.0299998	0.0400009	0	0.00999965	1.01001	0.189994	3.9601	0	0.959994	0.209998	0.750008	0.159996	0.170004	0	0.0999981	0.0700018	0.0499986	0.45	0.640002	0.219997	0.299993	0.420002	0.409997	0.0199995	0	0.129996	0.0199995	0.0199995	0.409997	0.140003	0.0400009	0.0499986
ENSG00000259590	0	0.310003	1.05502	0.389989	0	4.19002	0	0	0	0	0	0	0	0.31999	0.259996	0	0	0	0	0.149998	0	0.270007	0.159996	0	0	0	0.219997	0	0	0	0	0.109998	0	0	0	0	0	0	0	0	0	0	0	0	0	0	0.239999	0	0
ENSG00000221017	0	0	0	0	0	0	0	0	0	0	0	0	0	0	0	0	0	0	0	0	0	0	0	0	0	0	0	0	0	0	0	0	0	0	0	0	0	0	0	0	0	0	0	0	0	0	0	0	0
ENSG00000175745	4.40998	8.68023	13.2453	24.9305	1.99001	18.2196	0.700007	13.3901	2.98001	1.72999	5.28985	5.21991	18.3006	6.97017	17.9103	12.8197	17.6699	6.97017	4.70011	0.530006	7.88012	4.28996	7.0401	9.43974	0.65999	0.520016	5.10998	19.0197	1.11003	1.99997	3.9601	11.0201	17.7201	9.08031	25.3101	13.5798	0.299993	8.76003	3.14998	7.75977	17.3494	0.38001	34.0494	5.78995	4.63989	7.80022	5.46998	6.91003	9.23008
ENSG00000186017	1.57002	2.47001	2.58499	2.72994	1.05998	1.81996	4.61998	4.47001	0.629995	1.34997	2.98001	0.99003	1.29998	2.76002	1.75003	3.65002	2.61997	1.22003	0.670007	0.890002	1.54004	1.09004	5.76991	2.85996	0.0400009	2.66006	2.09001	4.72002	3.09006	3.7301	2.70995	2.25005	1.40004	1.62002	3.21998	1.08003	2.25005	2.11993	3.47012	1.54004	1.46004	0.959994	2.48996	1.11003	2.61997	1.40004	1.56003	0.999971	1.70995
ENSG00000236481	0	0.189994	0	0	0	0.250007	0.360007	0	0	0	0.430012	0.140003	0	1.79004	0.159996	0	0	0	0.140003	0	0	0	0	0	0	0	0	0	0	0	0.459988	0	0	0	0	0	0	0	0	0.47	0	0.109998	0	0.109998	0.149998	0.129996	0	0	0.33999
ENSG00000212581	0	0	0	0	0	0	0	0	0	0	0	0	0	0	0	0	0	0	0	0	0	0	0	0	0	0	0	0	0	0	0	0	0	0	0	0	0	0	0	0	0	0	0	0	0	0	0	0	0
ENSG00000221852	0	0	0	0	0	0	0	0	0	0	0	0	0	0	0	0	0	0	0	0	0	0	0	0	0	0	0	0	0	0	0	0	0	0	0	0	0	0	0.0199995	0	0	0	0.0499986	0	0	0	0	0	0
ENSG00000123562	67.1995	121.666	66.7788	95.1601	24.0096	164.562	78.6885	140.76	54.0407	73.8784	143.131	62.4607	121.878	286.223	219.716	262.176	100.523	85.1529	37.1699	95.7291	77.2778	47.8408	302.354	118.989	12.6897	284.857	94.969	283.754	107.671	65.981	81.752	151.145	91.8485	101.927	236.992	74.9409	79.2194	175.265	178.662	116.194	108.849	54.4883	113.087	91.4229	56.6881	62.331	116.581	53.5299	95.6097
ENSG00000272419	1.96001	2.99991	0.614988	1.04002	0.440015	9.06019	1.38998	7.91022	0.679987	1.82996	4.53997	1.66006	5.16018	4.52991	2.38998	7.17013	2.18002	3.18998	1.04002	0.93003	1.70002	0.400007	15.4401	2.61997	3.34005	0.739977	0.700007	7.65983	3.59004	9.69977	0.979983	6.78989	1.92006	1.86999	0.500006	2.93001	6.01999	4.83998	3.78008	5.99999	2.93999	0.209998	4.69001	1.02997	3.68001	7.0401	4.22004	1.75003	3.82994
ENSG00000139977	4.3999	5.67982	3.21	6.75983	1.66999	7.20001	1.78002	4.6699	3.56993	3.03001	6.50017	3.4899	5.90999	3.0399	9.34987	8.51987	5.91983	5.18996	1.64995	3.60001	3.05004	2.36	8.21024	8.03011	0.849982	4.36012	4.6699	18.3705	2.17006	2.51007	3.56993	5.56986	4.81989	9.13017	5.02009	4.85006	7.59005	9.96974	10.2899	4.81989	4.23	3.53006	6.05011	4.78991	3.88989	1.62002	3.00991	3.75996	4.93007
ENSG00000264653	0	0	0	0	0	0	0	0	0	0	0	0	0	0	0	0	0	0	0	0	0	0	0	0	0	0	0	0	0	0	0	0	0	0	0	0	0	0	0	0	0	0	0	0	0	0	0	0	0
ENSG00000255400	0	0	0	0	0	0	0	0.060002	0	0	0	0	0	0	0	0	0	0	0	0	0	0	0	0	0	0	0	0	0	0	0	0	0	0	0	0	0	0.0700018	0	0	0	0	0	0	0	0	0	0	0
ENSG00000229508	0	0	0	0	0	0	0	0	0	0	0	0	0	0	0	0	0	0	0	0	0	0	0	0	0	0	0	0	0	0	0	0	0	0	0	0	0	0	0	0	0	0	0	0	0	0	0	0	0
ENSG00000272420	0.270007	0.180005	0.205001	0.189994	0.389989	1.12001	1.11003	0.520016	0.38001	0.629995	0.189994	0.360007	0.129996	0.180005	0.0999981	0.310003	0.570015	0.180005	0.33999	0.159996	0.270007	0.189994	0.999971	0.0899994	0	0.700007	0.34999	0.120002	0.170004	0.310003	0.189994	0.360007	0.65999	0.189994	0.589988	0.140003	0.530006	0.0700018	3.25004	0.0700018	0.400007	0.45	1.11003	0.239999	0.299993	0.620015	0.47	0.219997	0.420002
ENSG00000261122	0	0	0	0	0	0.360007	0	0	0	0.00999965	0	0	0	0	0.0299998	0	0	0	0	0	0	0	0.0400009	0	0	0	0	0	0	0	0	0	0.0199995	0	0	0	0	0	0	0	0	0.0299998	0	0	0	0.00999965	0	0	0
ENSG00000073756	0.279992	0.34999	0.0899988	0.0800019	0.0800019	3.80006	0.0199995	0.310003	0.180005	0.0299998	0.109998	0.400007	5.73999	0.140003	0.840013	0.0199995	0.409997	1.02001	0.45	0.00999965	0.149998	0.0299998	0.31999	0.00999965	0	0.00999965	0.0400009	0.979983	0	0.129996	0.0999981	0.31999	0	2.36	0.120002	0.0800019	0	1.88994	0.31999	0.520016	0.200005	0.00999965	1.42998	1.51	0.459988	0.060002	0.310003	0.789973	0.549991
ENSG00000217231	0	0	0	0	0	0	0	0	0	0	0	0	0	0	0	0	0	0	0	0	0	0	0	0	0	0	0	0	0	0	0	0	0	0	0	0	0	0	0	0	0	0	0	0	0	0	0	0	0
ENSG00000251576	0	0	0	0	0	0.00999965	0	0.0199995	0	0.00999965	0	0	0	0	0.0199995	0.00999965	0	0	0	0	0.0199995	0	0	0	0	0	0	0.0199995	0.0199995	0.0199995	0	0	0	0	0	0	0	0	0	0	0	0.00999965	0	0	0	0.0199995	0.0400009	0	0
ENSG00000074755	1.49998	4.05006	2.15002	1.96996	0.33999	3.56993	2.33996	3.26993	1.21	1.09999	5.46013	2.09001	3.56993	3.11998	3.9601	3.05004	2.10003	2.9699	0.940022	1.76001	1.88994	0.800014	4.40998	1.97996	0.810015	5.03997	4.24999	6.40978	1.96996	1.41999	2.61	3.65002	0.820026	2.67004	5.64019	1.8	2.04996	7.02011	4.76012	3.41001	1.86003	0.739977	5.69007	1.62002	2.14999	1.73998	3.00991	2.16	2.05994
ENSG00000201658	0	0	0	0	0	0	0	0	0	0	0	0	0	0	0	0	0	0	0	0	0	0	0	0	0	0	0	0	0	0	0	0	0	0	0	0	0	0	0	0	0	0	0	0	0	0	0	0	0
ENSG00000164299	0	0	0	0	0	0	0	0	0	0	0	0	0	0	0	0.250007	0	0	0	0	0	0.00999965	0	0	0	0	0	0	0	0	0	0	0	0	0	0	0.0299998	0	0	0	0	0	0	0	0	0	0	0	0
ENSG00000256167	0.0299998	0.0800019	0.124998	0.0899994	0.109998	0.149998	0.200005	0.0999981	0.0199995	0.0400009	0.0899994	0.0899994	0.109998	0.219997	0.299993	0.0700018	0.0800019	0.060002	0.0499986	0.0400009	0.0199995	0.0400009	0.149998	0.060002	0.129996	0.0899994	0.0999981	0.700007	0.129996	0.140003	0.0899994	0.170004	0	0.0899994	0.0499986	0.0199995	0.0299998	0.109998	0.170004	0.120002	0.0299998	0.140003	0.0999981	0.140003	0.0499986	0.180005	0.0700018	0	0.0899994
ENSG00000279248	0	0	0	0	0	0	0	0	0	0	0	0	0	0	0	0	0	0	0	0	0	0	0	0	0	0	0	0	0	0	0	0	0	0	0	0	0	0	0	0	0	0	0	0	0	0	0	0	0
ENSG00000250886	0	0	0.040001	0	0	0	0	0	0	0	0	0.060002	0	0	0	0.129996	0	0	0	0	0	0	0.0899994	0	0	0	0	0	0.0800019	0	0	0	0	0	0	0.060002	0	0	0	0	0	0	0.189994	0	0	0	0	0	0
ENSG00000137500	18.2297	25.3998	20.7204	22.8202	9.50014	19.4706	13.5798	31.2797	18.7605	16.6	33.8799	26.0994	29.4409	18.1402	10.1398	31.4602	15.9503	31.2104	10.0998	10.3299	13.5197	11.5801	70.3891	17.8397	5.23005	31.2407	25.7008	30.2896	16.2505	25.7901	16.45	26.67	16.9195	18.2803	30.0096	14.2096	20.8696	18.4394	10.0502	27.82	20.2694	21.1595	23.7794	23.3094	14.0597	10.8001	12.0903	16.1002	19.9004
ENSG00000263447	0	0	0	0	0	0	0	0	0	0	0	0	0	0	0	0	0	0	0	0	0	0	0	0	0	0	0	0	0	0	0	0	0	0	0	0	0	0	0	0	0	0	0	0	0	0	0	0	0
ENSG00000255510	0	0	0.030001	0.0999981	0	0	0	0	0	0	0	0	0	0	0.0199995	0	0	0	0	0	0	0	0	0	0	0	0	0	0	0	0	0	0	0	0	0	0	0	0	0	0	0	0	0	0	0.0199995	0	0	0
ENSG00000159082	1.22997	2.75008	1.95498	1.60003	0.279992	1.46004	2.68992	4.4299	0.760017	1.14	1.75003	1.14	2.60006	1.31003	2.96003	1.63005	1.19002	1.72999	0.629995	0.760017	1.24	0.31999	6.4499	3.16992	0.0999981	3.08	2.23993	5.55983	1.94	1.05998	1.84001	2.55007	0.500006	1.62002	2.35004	1.19002	2.03001	3.26993	3.82013	2.70995	1.8	1.37999	3.59004	1.15001	1.29998	0.820026	1.88994	1.16997	1.76001
ENSG00000228000	0	0	0.0200005	0	0	0	0	0	0	0	0	0	0	0	0	0	0	0	0	0	0	0	0.0400009	0	0	0	0	0	0	0	0	0	0	0	0	0	0	0.0899994	0	0	0	0	0	0	0	0	0	0	0
ENSG00000248498	0	0	0	0.0299998	0	1.27003	0	0	0	0.0899994	0.0199995	0	0.0299998	0	0.440015	0.120002	0	0	0	0	0	2.62998	1.78002	0	0	0	0	0	0.00999965	0	0	0	0.140003	0.400007	0.999971	0.219997	0.250007	0	0	0	1.77004	0	0.0299998	0	0	0	0	0	0
ENSG00000264134	0	0	0	0	0	0	0	0	0	0	0	0	0	0	0	0	0	0	0	0	0	0	0	0	0	0	0	0	0	0	0	0	0	0	0	0	0	0	0	0	0	0	0	0	0	0	0	0	0
ENSG00000267430	0	0	0	0	0	0.060002	0	0	0	0.0199995	0.0299998	0	0	0	0.0199995	0	0.0499986	0.0400009	0	0	0	0	0.0299998	0	0	0.0400009	0.0800019	0	0	0	0	0	0	0	0	0	0.0199995	0.0299998	0.0299998	0.0299998	0	0	0	0	0	0	0	0	0
ENSG00000159202	9.26984	23.0395	38.0297	38.3104	5.13983	52.2288	28.5407	41.9403	10.0203	21.8193	18.5304	9.82974	27.5494	29.7301	32.329	26.2791	18.8805	22.0107	7.92998	12.9196	12.9196	11.3402	93.863	20.8205	17.7497	43.6608	15.2201	52.3085	25.5906	25.2908	10.7098	50.5406	10.6499	16.0601	21.3303	16.2201	34.7312	21.6506	103.521	22.8803	30.6296	26.3905	26.3393	11.4603	29.1202	26.27	14.8697	9.82974	20.3595
ENSG00000277349	0	0.0199995	0.00999976	0	0	0.140003	0	0	0	0	0.0199995	0	0	0	0	1.31003	0	0	0	0	0	0	0.0199995	0	0	0.0299998	0.0800019	0	0	0.0299998	0	0	0	0	0	0.0199995	0.0800019	0	0	0.0199995	0	0	0.0199995	0.00999965	0	0	0	0	0.0199995
ENSG00000232829	0	0.0400009	0	0	0	0	0	0.0400009	0	0	0	0	0	0	0	0	0	0	0	0	0	0	0	0	0	0	0	0	0	0	0	0	0.0499986	0	0	0.0299998	0	0	0	0	0	0	0	0	0	0	0	0	0
ENSG00000253312	0	0	0	0	0	0	0	0	0	0	0	0	0	0	0	0	0	0	0	0	0	0	0	0	0	0	0	0	0	0	0	0	0	0	0	0	0	0	0	0	0	0	0	0	0	0	0	0	0
ENSG00000136861	8.83994	12.1096	20.5199	21.0104	4.93999	22.7302	42.2496	24.9894	10.35	9.81	8.87002	7.09989	16.2697	26.1103	17.8496	32.4502	12.4001	13.2002	5.74995	20.6494	23.2997	66.6706	21.8496	17.3002	60.2286	17.6295	17.4205	15.7296	25.1702	28.4006	15.4604	15.7296	21.93	9.82974	27.0404	20.0402	23.5302	23.9398	24.2606	9.98011	26.1501	17.3398	16.9994	7.24006	30.7807	34.9606	27.2304	8.30987	17.3699
ENSG00000224653	0	0	0	0	0	0	0	0	0	0	0	0	0	0	0	0	0	0	0	0	0	0	0	0	0	0	0	0	0	0	0	0	0	0	0	0	0	0	0	0	0	0	0	0	0	0	0	0	0
ENSG00000250031	0	0	0	0.00999965	0	0.0199995	0.00999965	0	0	0.0199995	0.0499986	0	0.00999965	0.00999965	0.00999965	0.0800019	0.00999965	0.0199995	0.00999965	0	0.0199995	0	0.060002	0.00999965	0	0.0199995	0.060002	0	0	0	0	0	0.0299998	0.0499986	0.0700018	0.0299998	0.0999981	0.0499986	0.0299998	0.0499986	0.0199995	0.00999965	0.060002	0.00999965	0	0	0.0199995	0	0
ENSG00000254388	0	0.0800019	0	0	0.270007	0	0	0	0	0	0	0	0	0	0	0.120002	0.0899994	0	0	0	0	0	0.0899994	0	0	0	0	0	0.0800019	0	0.060002	0	0	0	0	0.060002	0	0.299993	0.170004	0	0.0700018	0	0	0	0	0	0	0	0
ENSG00000280081	0	0	0	0	0	48.7885	0.149998	2.14002	0	1.86003	0	0	0.189994	16.2798	119.659	29.619	0	0	0	0	0.259996	0	20.6394	0	0.00999965	0	0	0.230006	0.0199995	10.9698	0.129996	0	2.00998	1.66006	0	1.64003	53.85	0.400007	0	0	5.94987	0.0199995	0	0	0	0.0299998	0.769999	0	0
ENSG00000219627	0	0	0	0	0	0	0	0	0	0	0	0	0	0	0	0	0	0	0	0	0	0	0	0	0	0	0	0	0	0	0	0	0	0	0	0	0	0	0	0	0	0	0	0	0	0	0	0	0
ENSG00000198937	25.3593	42.3992	36.4353	27.1701	27.3799	43.2691	67.8313	77.6913	23.2497	45.9715	40.9209	26.5998	26.23	107.47	34.4005	82.2693	30.8191	23.1692	19.4005	33.1803	43.4103	93.5707	135.899	55.0807	179.618	45.1911	14.77	71.0213	29.1991	102.011	29.539	52.5884	39.0206	36.1409	12.2201	31.811	50.6213	36.3696	38.1487	36.3393	75.9502	34.8493	33.3094	16.5598	64.3816	169.965	29.9203	19.2398	22.6704
ENSG00000118113	0.00999965	0.060002	0	0	0	0.00999965	0	0	0	0.00999965	0	0.00999965	0	0	0.0400009	0	0	0.0800019	0.00999965	0	0	0	0	0	0	0	0	0.0400009	0	0	0	0.0400009	0	0.00999965	0	0.0199995	0	0.060002	0	0.0700018	0.00999965	0	0.0199995	0	0	0.00999965	0	0.00999965	0.00999965
ENSG00000277941	0	0	0	0	0	0	0	0	0	0	0	0	0	0	0	0	0	0	0	0	0	0	0	0	0	0	0	0	0	0	0	0	0	0	0	0	0	0	5.90017	0	0	0	6.83997	0	0	0	0	0	0
ENSG00000131849	0.259996	0.389989	0.715001	0.99003	0.0999981	0.900001	0.159996	4.58012	0.219997	0.250007	0.329999	0.33999	0.599985	0.409997	0.520016	1.73998	0.789973	0.720014	0.259996	0.140003	0.279992	0.129996	1.13	0.579996	0.0400009	0.510002	1.57002	2.96003	0.609981	0.47	0.159996	0.520016	0.159996	0.370002	1.41999	0.299993	0.370002	0.640002	2.16	1.88	0.700007	0.140003	0.769999	0.290002	0.0899994	0.109998	0.65999	0.409997	0.890002
ENSG00000120937	0	0.0899994	0	0	0	0.060002	0	0.909986	0	0.120002	0	0	1.02001	0.0499986	0.0400009	0	0	0	0	0.0400009	0	0	0.0899994	0	0	0	0.0499986	0	0.0400009	1.33999	0	0.0299998	0	0	0.189994	0	0	0.0499986	0	0.0499986	0	0	0.189994	0	0	0	0.0400009	0	0.109998
ENSG00000216710	0	0	0	0	0	0	0	0	0	0	0	0	0	0	0	0	0	0	0	0	0	0	0	0	0	0	0	0	0	0	0	0	0	0	0	0	0	0	0	0	0	0	0	0	0	0	0	0	0
ENSG00000266305	0	0	0	0	0	0	0	0	0	0	0	0	0	0	0	0	0	0	0	0	0	0	0	0	0	0	0	0	0	0	0	0	0	0	0	0	0	0	0	0	0	0	0	0	0	0	0	0	0
ENSG00000236358	0	0	0	0	0	0	0	0	0	0	0	0	0	0	0	0.149998	0	0	0	0.0899994	0	0	0.209998	0	0	0	0	0	0	0.170004	0	0	0	0	0.159996	0	0.0899994	0	0	0	0.180005	0	0	0	0	0	0	0	0
ENSG00000215190	0.800014	1.33999	1.66499	1.99997	0.739977	4.23999	1.49998	2.52001	0.949989	1.02997	2.29004	1.05998	1.94	2.79003	1.81996	2.45992	2.03001	0.750008	0.69002	0.440015	2.26996	0.549991	6.61977	1.96996	0.279992	1.76001	5.46013	4.55005	2.96003	4.07994	3.01995	2.74	1.27003	1.66999	5.56986	1.60003	3.82013	1.96996	2.18002	2.40995	4.11003	3.20995	3.54994	0.949989	1.22997	1.19997	1.47	0.69002	0.93003
ENSG00000253799	0	0.0400009	0	0	0	0	0	0	0	0.0299998	0	0	0	0	0.0299998	0	0	0	0	0	0.060002	0.0299998	0	0	0	0	0	0	0	0.0700018	0	0.0299998	0	0	0	0	0	0	0	0	0	0.0299998	0	0	0	0	0.0299998	0	0
ENSG00000179460	0	0	0	0	0	0	0	0	0	0	0	0	0	0	0.0400009	0	0	0	0	0	0	0	0	0	0	0	0	0	0	0	0	0	0	0	0	0	0	0	0	0	0	0	0	0	0	0	0	0	0.0199995
ENSG00000278517	0	0	0	0	0	0	0	0	0	0	0	0	0	0	0	0	0	0	0	0	0	0	0	0	0	0	0	0	0	0	0	0	0	0	0	0	0	0	0	0	0	0	0	0	0	0	0	0	0
ENSG00000254299	0	0	0.0350009	0	0	0	0	0	0	0	0	0	0	0	0	0	0	0	0	0	0	0	0	0	0	0	0	0	0	0	0	0	0	0	0	0	0	0	0	0.109998	0	0	0.109998	0	0	0	0	0	0
ENSG00000188352	1.16003	3.50008	3.29004	3.25004	0.409997	9.56026	3.84991	9.08975	1.02997	2.04996	2.90997	1.31003	3.79006	5.17989	10.6602	14.7598	3.27992	2.66006	0.810015	2.87009	3.47012	1.09999	7.89981	3.0399	1.57996	4.77996	2.02004	8.25018	4.52991	3.70998	2.99991	3.87992	5.25003	4.11003	3.35002	1.58996	4.44991	3.31008	8.43992	3.18004	3.50008	3.20995	4.33	1.77004	3.47012	3.81008	4.22004	1.61005	2.36
ENSG00000225920	0	0.38001	0.874976	0.270007	0	0.370002	0.230006	0.47	0.0400009	0.060002	0.159996	0.0999981	0.0499986	0.0999981	0.0800019	0.400007	0.0499986	0.0800019	0	0.0400009	0.290002	0	0.820026	0.0800019	0	0.409997	0.629995	1.40004	0.360007	0	0.270007	0.0299998	0.0499986	0.0299998	0.530006	0.370002	0.299993	0.219997	1.19997	0.109998	0.159996	0.0299998	0.47	0.109998	0	0.209998	0.0800019	0	0.0800019
ENSG00000003147	3.84005	2.75008	1.29998	1.28003	3.99014	15.0001	65.2487	40.1705	6.85991	2.11993	53.9583	0.900001	13.9704	5.86997	14.1203	5.53982	3.52004	11.6397	5.30013	1.07003	7.34012	8.04014	2.54001	15.0804	0.93003	14.9296	6.56994	16.8201	0.860009	75.1021	2.79003	17.2595	7.34012	6.36991	39.0206	1.14	2.96003	27.0892	24.6504	20.5395	25.5605	1.07003	10.6602	5.47985	8.4798	8.46981	4.28996	5.66999	8.21992
ENSG00000266038	0	0	0	0	0	0	0	0	0	0	0	0	0	0	0	0	0	0	0	0	0	0	0	0	0	0	0	0	0	0	0	0	0	0	0	0	0	0	0	0	0	0	0	0	0	0	0	0	0
ENSG00000260524	0	0	0	0	0	0	0	0	0	0	0	0	0	0	0	0	0	0	0	0	0	0	0	0	0	0	0	0	0	0	0	0	0	0	0	0	0	0	0	0	0	0	0	0	0	0	0	0	0
ENSG00000154025	0.0499986	0.0899994	0.0299991	0.00999965	0	0.0899994	0.219997	0.180005	0.149998	0.0199995	0.310003	0.0899994	0.0700018	0.0800019	0.0299998	16.53	0.0899994	0.0700018	0.0899994	0.0400009	0.209998	0.0299998	0.109998	0.230006	0.840013	0.279992	0.209998	0.299993	0	0.900001	0.219997	0.060002	0	0.230006	0.0299998	0.189994	2.06996	0.969971	1.84001	0.34999	0.0299998	0.00999965	0.109998	0.120002	0.120002	0.34999	1.96996	0.129996	0.0299998
ENSG00000279717	0	0	0	0	0	0.00999965	0	0	0.0199995	0	0.00999965	0	0	0	0	0	0	0	0	0	0	0	0	1.14	0	0	0	0	0	0	0	0	0.00999965	0	0	0	0	0.00999965	0.00999965	0	0	0	0	0	0	0	0	0	0
ENSG00000178464	3.11005	5.85007	7.68487	6.33995	2.18002	2.55999	3.6599	15.8105	2.68992	4.33	4.13003	4.07005	7.30003	3.38997	12.8099	2.76999	16.0501	3.03001	1.90996	4.93007	2.52001	8.06023	4.00011	3.19995	5.99001	6.83002	3.9099	87.7899	3.20995	2.64993	3.16992	10.13	10.9904	7.13987	6.54993	3.75996	2.47001	6.19012	5.46998	4.12002	5.99001	5.13983	7.59005	3.60001	6.06019	10.1496	2.96003	1.21	2.98994
ENSG00000021762	1.09999	2.25005	1.02001	1.24	0.140003	8.57022	1.13	3.23991	0.47	0.520016	1.53003	0.570015	4.64987	2.03001	4.76012	0.829988	2.52999	1.26003	0.890002	0.459988	1.81002	0.490002	5.32001	1.14	1.72999	0.780003	1.19997	4.59985	0.409997	0.969971	1.96996	1.99997	0.120002	2.87009	0.99003	0.940022	0.829988	4.1999	6.78989	3.0399	1.02997	0.560011	6.35007	0.959994	1.26003	1.33999	3.75996	1.14	1.90996
ENSG00000218305	0.00999965	0.0199995	0.040001	0.0400009	0	0.0199995	0	0.0400009	0	0.0400009	0.0199995	0.0199995	0.0499986	0	0.00999965	0.0700018	0	0.00999965	0	0	0	0	0	0.0400009	0	0.0299998	0.0899994	0	0.00999965	0	0	0	0	0.00999965	0.0299998	0.0499986	0.0299998	0.0199995	0	0	0	0	0.0499986	0.0199995	0	0	0.00999965	0.0199995	0
ENSG00000232379	0	0	0	0	0	0	0	0	0	0	0	0	0	0	0	0	0	0	0	0	0	0	0	0	0	0	0	0	0	0	0	0	0	0	0	0	0	0	0	0	0	0	0	0	0	0	0	0	0
ENSG00000197214	0	0	0	0	0	0	0	0.129996	0	0	0	0	0	0	0	0	0	0	0	0	0	0	0	0	0	0	0	0	0	0	0	0	0	0	0	0	0	0.0700018	0	0	0	0	0	0	0	0	0	0	0
ENSG00000150750	0.0800019	0.0199995	0	0	0	0	0	0.189994	0	0.00999965	0	0	0.0199995	0	0.0499986	0	0.0700018	0.0199995	0.0800019	0	0	0	0.69002	0.0199995	0	0.0400009	0	1.36003	0	1.40004	0.129996	0.0199995	0.180005	0.060002	0	0	0	0.570015	0	0	0	0.0400009	2.10003	0.0299998	0	0.0199995	0	0.0299998	0.370002
ENSG00000241959	0	0	0.100002	0	0	0	0	0	0	0	0.219997	0	0	0.209998	0	0	0	0	0	0.400007	0.290002	0.34999	0.209998	0	0	0.360007	0	0	0	0	0	0.129996	0	0	0	0	0.360007	0	0	0	0	0	0	0.109998	0.159996	0	0.149998	0	0
ENSG00000248714	0	0.060002	0	0	0	0	0.0499986	0.109998	0	0.0800019	0.060002	0	0.060002	0	0.0499986	0.140003	0	0	0	0.0999981	0	0.149998	0.250007	0	0	0.31999	0	0	0.060002	0	0	0.0700018	0	0.0400009	0	0.0499986	0.060002	0	0.259996	0.0700018	0	0	0.479997	0.0400009	0.0499986	0.0400009	0	0	0.0499986
ENSG00000274268	0	0	0	0	0	0	0	0	0	0	0	0	0	0	0	0	0	0	0	0	0	0	0	0	0	0	0	0	0	0	0	0	0	0	0	0	0	0	0	0	0	0	0	0	0	0	0	0	0
ENSG00000233718	0.140003	0.31999	0.12	0.0299998	0	0.0800019	0	0.0400009	0	0.159996	0.420002	0	0	1.66999	0	0	0.120002	0.0299998	0	0	0.120002	0.560011	0	0	0.879992	0.290002	0.180005	0.31999	0	0.589988	0.250007	0.329999	0.800014	0.129996	0.560011	0.0899994	0	0.0400009	0	0.34999	0	0.270007	0.129996	0	0.0999981	2.28005	0	0	0
ENSG00000156076	0	0	0	0	0	0.0700018	0.00999965	0.0499986	0	0	0	0.00999965	0	0.060002	0.00999965	0	0.00999965	0	0.00999965	0	0	0.329999	0	0	0	0	0	0.0199995	0	0.420002	0	0	0	0.00999965	0.00999965	0.0899994	0	0	0	0	0	0	0	0	0.00999965	0	0	0.00999965	0.00999965
ENSG00000235862	0	0	0	0.00999965	0	0	0.00999965	0	0	0.00999965	0.0199995	0.00999965	0	0.00999965	0.00999965	0	0	0	0	0.00999965	0.0199995	0.00999965	0	0	0	0	0	0	0	0	0.00999965	0	0	0.00999965	0	0.00999965	0.00999965	0	0	0.00999965	0.00999965	0	0.00999965	0.0299998	0	0	0	0	0.0199995
ENSG00000160867	32.6397	93.0726	107.276	153.064	29.1991	200.255	223.401	129.229	34.8493	57.2687	110.292	26.3905	32.5606	63.3019	36.6505	85.0998	31.0593	33.2102	22.0199	52.2215	138.533	83.7596	116.549	27.8701	91.0814	71.1198	97.3079	147.768	58.189	403.101	110.667	76.4519	88.1497	47.811	66.4998	39.4612	85.1411	81.718	129.786	46.2913	94.9624	98.8991	60.4419	25.0102	320.681	118.767	25.2908	33.5202	36.0308
ENSG00000255176	0	0.0199995	0.030001	0	0	0.0700018	0	0.270007	0	0.0299998	0.0199995	0.00999965	0.0899994	0.0400009	0.0199995	0	0	0	0	0	0.0299998	0	0.159996	0	0	0	0	0.109998	0	0	0.0199995	0	0	0.00999965	0	0	0	0.0400009	0.0199995	0.129996	0	0	0.0999981	0.00999965	0	0.00999965	0.140003	0	0
ENSG00000281780	0	0	0	0	0	0	0	0	0	0	0	0	0	0	0	0	0	0	0	0	0	0	0	0	0	0	0	0	0	0	0	0	0	0	0	0	0	0	0	0	0	0	0	0	0	0	0	0	0
ENSG00000121060	2.32992	6.42981	8.49504	9.59012	0.920017	11.4397	5.02009	12.0201	1.97996	4.15012	7.37992	4.23999	4.07005	14.41	14.2699	12.71	8.50983	5.15017	1.70002	5.49012	4.27008	3.31008	9.96007	3.48	1.71994	11.45	8.91997	16.7503	12.5802	5.88995	7.37992	11.9296	3.01995	6.53995	12.9698	2.00998	14.1497	7.3999	16.2404	4.86994	18.1402	6.53995	8.42998	1.81996	3.41996	7.20001	5.05992	3.80006	5.64019
ENSG00000261241	0.259996	0.0499986	0.544998	3.0399	1.53003	0.120002	0	0	0.31999	1.75003	0.0700018	0.0899994	0.129996	0.860009	0.120002	0	5.13983	1.81996	0.0700018	0.0299998	0.629995	0.0199995	1.13	0.0199995	0	0.189994	0.54	0.720014	0.299993	0	0	0.109998	0.38001	0.579996	0.159996	0	0.0700018	0.250007	0.510002	0	0.549991	0.969971	0.170004	0.239999	0.120002	0.0999981	1.62002	0.200005	1.12001
ENSG00000261268	0	0	0.00999976	0	0	0.0299998	0	0	0	0	0.0299998	0.0199995	0.0299998	0.0499986	0	0	0	0	0	0.0499986	0.0400009	0	0.0299998	0.0800019	0	0	0	0.0499986	0	0	0	0.0499986	0	0	0.109998	0.270007	0.0400009	0	0	0.0299998	0.140003	0.0199995	0	0	0	0	0	0	0
ENSG00000254676	0	0.0299998	0.0799982	0.0800019	0	0.299993	0.149998	0.209998	0.0299998	0.109998	0.209998	0.0700018	0.129996	0.0700018	0.0800019	0.189994	0	0.0499986	0.0199995	0.0299998	0.0499986	0	0.45	0.0499986	0	0	0.109998	0.060002	0.120002	0.279992	0.149998	0.0299998	0.0299998	0.0400009	0.34999	0.120002	0.140003	0.0700018	0.209998	0.140003	0.230006	0.140003	0.0700018	0.0400009	0.0299998	0.0199995	0.109998	0	0.0499986
ENSG00000207849	0	0	0	0	0	0	0	0	0	0	0	0	0	0	0	0	0	0	0	0	0	0	0	0	0	0	0	0	0	0	0	0	0	0	0	0	0	0	0	0	0	0	0	0	0	0	0	0	0
ENSG00000134987	2.82998	7.98017	3.59501	4.30008	1.36997	6.48982	3.58009	5.25986	2.35004	2.74	3.47012	2.14002	4.85006	3.4001	8.1	6.52003	4.94993	3.82994	2.02004	2.00998	2.55999	2.08003	4.65987	4.63989	0.310003	4.03997	5.93998	8.2	3.14998	2.16	2.10003	5.88016	1.78002	5.88016	4.12002	3.94995	3.58009	7.57008	6.40978	3.89988	5.72013	3.20995	6.53995	4.27008	1.36997	1.90005	3.4899	2.71993	3.60001
ENSG00000280269	0.0299998	0	0.0599988	0	0	0.0400009	0.120002	0	0	0	0	0	0.0299998	0	0.0299998	0.0199995	0	0	0	0	0	0.0299998	0.109998	0	0.0999981	0.060002	0	0	0	0	0	0.0700018	0	0.0700018	0.0299998	0.0499986	0	0	0	0.0800019	0	0.0199995	0.0299998	0	0	0	0.0299998	0	0
ENSG00000223091	0	0	0	0	0	0	0	0	0	0	0	0	0	0	0	0	0	0	0	0	0	0	0	0	0	0	0	0	0	0	0	0	0	0	0	0	0	0	0	0	0	0	0	0	0	0	0	0	0
ENSG00000220730	0	0	0	0	0	0	0	0	0	0	0	0	0	0	0	0	0	0	0	0	0	0	0	0	0	0	0	0	0	0	0	0	0	0	0	0	0	0	0	0	0	0	0	0	0	0	0	0	0
ENSG00000197233	0	0	0	0	0	0	0	0	0	0	0	0	0	0	0.0499986	0	0	0	0	0	0	0	0	0	0	0	0	0	0	0	0	0	0	0	0	0	0	0.0299998	0	0	0	0	0	0	0	0	0	0	0
ENSG00000263921	0	0	0	0	0	0	0	0	0	0	0	0	0	0	0	0	0	0	0	0	0	0	0	0	0	0	0	0	0	0	0	0	0	0	0	0	0	0	0	0	0	0	0	0	0	0	0	0	0
ENSG00000187527	0.00999965	0.0400009	0	0	0	0	0	0	0	0	0	0	0.00999965	0.0400009	0.0199995	0	0	0	0.00999965	0	0	0	0.0899994	0	0	0	0	0	0	0	0	0	0	0	0	0	0	0.0999981	0.00999965	0	0	0	0.0700018	0	0.00999965	0	0	0	0.0199995
ENSG00000233880	0	0	0	0	0	0	0	0	0	0	0	0	0	0	0	0	0	0	0	0	0	0	0	0	0	0	0	0	0	0	0	0	0	0	0	0	0	0	0	0	0	0	0	0	0	0	0	0	0
ENSG00000172197	0.789973	6.07996	0.159996	1.14	0.0199995	5.02009	0.239999	14.5596	0.869973	3.18998	2.23993	1.14	3.31008	1.29998	8.0201	6.47005	4.49986	3.00991	0.389989	5.03997	0.589988	0.0299998	11.4104	5.15017	0.140003	9.36998	0.520016	8.76975	1.49002	0.310003	0.34999	5.25986	0.670007	4.36012	1.99997	3.76988	4.95989	1.38998	34.2601	1.41999	4.80988	2.62998	3.38012	1.02997	0.0899994	0.780003	0.570015	1.64003	1.8
ENSG00000281219	0	0	0	0	0	0	0	0	0	0	0	0	0	0	0	0	0	0	0	0	0	0	0	0	0	0	0	0	0	0	0	0	0	0	0	0	0	0	0	0	0	0	0	0	0	0	0	0	0
ENSG00000130545	10.3099	36.9105	10.6349	14.8604	9.7402	27.4598	46.1503	41.0686	13.87	12.3102	38.3502	9.7402	19.2705	5.55983	14.5697	19.2398	21.9894	10.4097	6.62988	20.8205	33.381	11.5697	36.6302	17.98	10.5397	21.0804	23.5906	68.3978	25.2698	31.4711	11.0003	9.02008	24.3904	14.9203	13.7904	7.8398	18.87	26.6294	33.8494	35.1404	13.2204	16.5197	23.7893	11.5001	32.7008	24.19	6.79978	11.9802	24.0896
ENSG00000235280	1.21	6.26003	6.84485	7.95973	0.979983	2.56995	3.38012	10.1496	0.969971	9.06019	2.66006	1.36003	2.62998	0.0899994	2.23001	0.0999981	1.75003	2.84	0.99003	0.909986	2.21	0.0999981	7.0099	4.14006	1.99997	0.729978	3.62003	8.64001	1.99001	4.33	2.02004	1.21	3.18004	4.27986	0	0.599985	0.0800019	2.37001	3.67007	5.73005	2.44005	2.29004	2.26996	2.47001	1.64003	10.2302	2.08003	1.09999	3.54011
ENSG00000261573	0	0	0	0	0	0	0	0	0	0	0	0	0	0	0	0	0	0	0	0	0	0	0	0	0	0	0	0	0	0	0	0	0	0	0	0	0	0	0	0	0	0	0	0	0	0	0	0	0
ENSG00000258673	0	0	0	0.230006	0	0	0	0	0	0	0.060002	0	0	0	0	0	0	0	0	0	0	0	0.060002	0	0	0.0999981	0	0	0	0.0999981	0	0	0	0	0.0499986	0	0	0	0.869973	0	0	0	0	0	0	0.0800019	0.0499986	0	0
ENSG00000132953	0.840013	2.11993	1.765	2.72994	0.360007	2.72994	0.959994	1.67998	0.649987	0.99003	1.76001	0.769999	1.66006	0.949989	4.23999	3.4001	1.53003	1.60003	0.500006	1.22997	0.860009	0.530006	4.51987	1.36997	0.409997	1.64995	1.99997	3.78008	1.84999	0.579996	1.04002	1.53003	0.549991	2.26006	1.36997	0.940022	0.940022	2.84	1.96001	2.14999	1.66999	0.599985	2.47001	1.14	1.22997	0.979983	1.29998	0.909986	1.32999
ENSG00000100012	1.28003	0.209998	0	0.060002	0.45	0.0199995	0.0199995	0.0400009	1.11003	0.33999	0.129996	0.54	0.310003	0.640002	0.0499986	3.44997	5.99999	1.33999	0.820026	0.0400009	0.720014	0	0.409997	3.34005	0	1.71994	2.18002	0.180005	0.109998	0.0299998	0.189994	0.109998	0.0700018	0.200005	1.27003	0	0.180005	0.219997	0.800014	0.0999981	0.389989	0.45	0.400007	0.129996	0.060002	0.370002	0.0199995	1.08003	0.0800019
ENSG00000248551	0	0	0	0	0	0	0	0	0	0	0	0	0	0	0	0.0700018	0	0	0	0	0	0	0	0	0	0	0	0	0	0	0	0	0	0	0	0	0	0	0	0	0	0	0	0	0	0	0	0	0
ENSG00000262583	0	0	0	0	0	0	0.0400009	0.129996	0	0.0700018	0	0	0	0	0	0	0.959994	0.159996	0	0	0	0	0	0	0	0	0.0999981	0	0.329999	0	0	0	2.61	0.0999981	0	0.0800019	0	0.159996	0	0	0	0.259996	0	0	0	0.0400009	0	0	0
ENSG00000112697	27.8103	27.9708	24.3206	42.6498	10.0802	38.6491	17.3494	25.3593	15.5701	28.1205	23.2497	17.9601	33.7089	28.7791	54.3186	39.6092	20.8104	32.0301	13.7904	17.9004	15.0303	11.7801	101.307	27.3496	1.97996	29.1809	14.42	44.5288	19.6605	19.4895	24.2606	27.8895	5.50995	31.541	35.1112	17.3494	37.5011	32.2305	17.6797	43.5792	33.9198	10.3099	30.4391	24.8305	13.2204	8.57973	19.7301	22.8502	23.5008
ENSG00000273249	0	0	0.0200005	0	0	0	0.0400009	0.0999981	0	0	0.0800019	0	0	0.149998	0.0400009	0.129996	0.120002	0	0	0.0499986	0	0.0800019	0	0.149998	0.299993	0	0.060002	0.120002	0.140003	0.0899994	0.0400009	0	0.060002	0.0400009	0.0499986	0.0400009	0.0499986	0	0.109998	0	0.0400009	0	0.060002	0.0499986	0	0.219997	0.0400009	0.060002	0
ENSG00000250438	0	0	0	0	0	0	0	0	0	0	0	0	0	0	0	0	0	0	0	0	0	0	0	0	0	0	0	0	0	0	0	0	0	0	0	0	0	0	0	0	0	0	0	0	0	0	0	0	0
ENSG00000266319	0	0	0	0	0	0	0	0	0	0	0	0	0	0	0	0	0	0	0	0	0	0	0	0	0	0	0	0	0	0	0	0	0	0	0	0	0	0	0	0	0	0	0	0	0	0	0	0	0
ENSG00000223730	0	0	0	0	0	0	0	0.0299998	0	0	0	0	0	0	0	0	0	0	0	0	0	0	0	0	0.54	0	0	0	0	0	0	0	0	0	0	0	0	0	0	0	0	0	0.0400009	0	0	0	0	0	0
ENSG00000273870	0	0	0	0	0	0	0	0	0	0.609981	0	0	0	0	0	0	0	0	0	0	0	0	0	0	0	1.08003	0	0	0	0	0	0	0	0	0	0	0	0	0	0	0	0	0	0	0	0	0	0	0
ENSG00000223198	0	0	0	0	0	0	0	0.649987	0	0	0	0	0	0	0	0	0	0	0	0	0	0	0.99003	0	0	0	0	0	0	0	0	0	0	0	0	0	0	0	0.549991	0	0	0	0	0	0	0	0.360007	0	0
ENSG00000134463	72.2677	42.3904	75.4226	91.6831	66.1504	6.85991	39.8709	49.1415	80.7999	96.5621	36.5591	38.0009	57.2885	48.5894	14.4801	0.299993	73.4189	84.0912	51.1397	104.872	70.1893	13.5104	65.0185	75.321	31.3796	103.199	115.703	27.5207	36.181	7.88996	2.49999	6.07996	66.1	56.4098	73.4698	65.2487	59.1201	22.17	13.16	32.2395	33.061	79.6102	55.2298	82.4406	30.549	13.2902	23.3401	29.3899	101.623
ENSG00000226263	0	0	0.0599996	0	0	0.120002	0	0	0	0	0	0	0	0.0499986	0	0.879992	0	0	0.0299998	0.0400009	0	0	0	0	0	0	0	0	0	0.0899994	0	0.0299998	0	0	0	0	0.0400009	0.060002	0.159996	0	0.0400009	0	0.0499986	0	0	0	0.0800019	0	0
ENSG00000225328	0	0	0	0	0	0.200005	0	0	0	0	0	0	0	0.0499986	0	0	0	0	0	0	0	0	0.679987	0	0	0	0	0	0.0499986	0	0	0	0	0	0.0400009	0	0	0.060002	0.060002	0	0	0	0	0	0	0	0	0	0
ENSG00000261048	0	0	0	0	0	0	0	0	0	0	0	0	0	0	0	0	0	0	0	0	0	0	0	0	0	0	0	0	0	0	0	0	0	0	0	0	0	0	0	0	0	0	0	0	0	0	0	0	0
ENSG00000255238	0	0	0	0	0	0.0400009	0	0	0	0	0	0	0	0	0	0.0800019	0	0	0	0	0	0	0	0	0	0	0	0.0700018	0	0	0	0	0	0	0	0	0	0	0	0	0	0	0	0	0	0.0199995	0	0	0
ENSG00000214485	6.2	26.3302	26.3998	45.2193	6.16015	38.9395	4.34986	27.3306	7.56012	11.3002	49.4216	20.3101	26.67	24.7103	18.0599	9.88989	24.56	3.50008	3.36002	36.6607	6.61977	38.98	14.44	16.9195	26.2992	23.4098	22.6704	154.932	13.3003	28.2808	30.4602	16.5897	39.7192	9.47974	29.1001	44.671	11.5496	35.4192	26.8797	34.0896	22.6107	22.0994	28.7392	13.9404	42.0888	58.0802	35.6804	6.59001	7.04986
ENSG00000222051	0	0	0	0	0	0	0	0	0	0	0	0	0	0	0	0	0	0	0	0	0	0	0	0	0	0	0	0	0	0	0	0	0	0	0	0	0	0	0	0	0	0	0	0	0	0	0	0	0
ENSG00000274541	0	0	0	0	0	0	0	0	0	0	0.400007	0	0	0	0	0.140003	0	0.279992	0	0	0	0	0	0	0	0.31999	0	0	0	0	0	0	0	0.109998	0.140003	0	0	0.279992	0	0	0	0	0	0	0	0	0	0	0
ENSG00000200235	0	0	0	0	0	0	0	0	0	0	0	0	0	0	0	0	0	0	0	0	0	0	0	0	0	0	0	0	0	0	0	0	0	0	0	0	0	0	0	0	0	0	0	0	0	0	0	0	0
ENSG00000228108	0	0	0	0	0	0	0	0	0	0.0899994	0	0.0400009	0	0	0	0.0999981	0	0	0	0.060002	0	0	0	0	0	0	0	0	0	0	0	0	0	0.0400009	0	0	0.120002	0	0	0	0.060002	0	0	0	0	0.0499986	0.0499986	0	0.0499986
ENSG00000138658	0.109998	0.579996	0.684999	1.02001	0.00999965	1.99997	1.70995	1.58996	0.0999981	0.239999	0.520016	0.159996	0.440015	0.599985	1.55	3.4899	0.389989	0.789973	0.140003	0.389989	0.370002	0.0999981	1.29001	0.670007	0.0899994	0.69002	1.08003	0.570015	0.629995	0.750008	0.69002	0.579996	0.230006	0.33999	0.760017	0.579996	1.27003	1.42998	1.16003	0.829988	1.31003	0.259996	1.36003	0.279992	0.230006	0.579996	0.909986	0.33999	0.440015
ENSG00000185753	2.32992	4.77996	3.42993	3.9099	1.04002	6.2401	2.61	5.67982	2.38005	1.84001	4.79988	1.66999	5.85981	4.30993	6.01999	3.09006	4.3999	4.07994	2.05994	2.75008	2.40995	1.67998	8.32025	3.18004	1.86003	4.63989	4.24999	6.85991	3.78008	1.96001	2.82998	5.42015	1.49002	2.71993	2.85006	2.89006	3.34005	4.90008	10.1201	4.81989	3.19995	1.99997	4.97988	3.31996	2.85006	1.81996	3.51004	2.16	4.80988
ENSG00000249816	0.0800019	0	0.0149996	0.060002	0	0.0999981	0	0.389989	0.00999965	0.109998	0.00999965	0.0199995	0.0199995	0	0	0.0199995	0.00999965	0.0499986	0.0999981	0	0	0	0.00999965	0	0	0	0.00999965	0	0	0.0999981	0.00999965	0	0	0.00999965	0.259996	0	0.0299998	0.0899994	0.00999965	0.00999965	0.140003	0.00999965	0.0999981	0	0	0.109998	0.0700018	0	0
ENSG00000253309	0	0.0299998	0.0149999	0.0199995	0	0.060002	0	0	0	0.0199995	0.00999965	0	0.0400009	0.180005	0.00999965	0.129996	0.0199995	0	0	0	0.0199995	0.0299998	0.060002	0.00999965	0	0	0	0	0.0199995	0	0	0.189994	0.0199995	0	0	0.0199995	0.0400009	0.0999981	0	0.0800019	0.0400009	0.0499986	0.0499986	0.0199995	0	0.00999965	0.0400009	0	0.0299998
ENSG00000227471	0.0700018	0.180005	0	0.0700018	0.0899994	0.31999	0.0299998	7.3999	0.0299998	0.0299998	6.32985	0.0400009	0.0800019	3.87992	4.56997	0	0	3.88989	0.0299998	12.6003	15.8995	4.93007	0.31999	0	4.00011	6.06019	0	0.810015	0.34999	0	0.0299998	30.8191	1.8	0.0800019	0.0299998	29.6498	0.140003	0.00999965	0.219997	7.3999	6.61014	1.60003	2.36	0.0499986	0.219997	3.31996	0.900001	0.0700018	6.42001
ENSG00000274642	0.329999	0.0400009	0	0	0	0	0	0.0400009	0.0400009	0.230006	0.0499986	0.0899994	0.209998	0	0.060002	0.0299998	0.140003	0	0.060002	0	0	0	0.0499986	0.0700018	0	0	0.299993	0.109998	0.0299998	0	0	0.060002	0	0.0899994	0	0	0	0	0	0.060002	0	0	0	0.189994	0	0	0.0299998	0.0499986	0
ENSG00000189376	6.05011	33.5899	14.34	17.9999	3.36002	18.3095	20.4997	27.2097	7.18008	10.8699	29.4797	6.52003	12.4899	31.7097	22.4203	12.7497	12.8597	10.3903	4.58012	23.4699	20.77	25.6599	28.3809	21.3999	19.9695	27.6297	19.1096	32.5809	10.6698	21.8905	17.5296	48.1903	18.9001	18.56	22.4795	23.1692	10.1496	21.8799	16.99	33.9198	25.3998	14.5203	13.8402	7.72007	27.2191	21.3806	23.0795	5.44992	12.0201
ENSG00000255218	0	0	0	0	0	0	0	0	0	0	0	0	0	0	0	0	0	0	0	0	0	0	0	0	0	0	0	0	0	0	0	0	0	0	0	0	0	0	0	0	0	0	0	0	0	0	0	0	0
ENSG00000204580	4.7499	7.72007	17.9549	19.9598	1.26003	83.3311	12.3701	156.432	1.84001	1.82996	8.64001	2.09001	21.4697	6.14991	21.6806	6.32021	5.35999	2.9001	3.20995	0.879992	5.51989	1.51998	36.6505	2.47996	3.26993	12.26	2.54001	83.2676	1.07003	20.1503	3.18004	26.6497	2.17006	3.88989	1.29001	15.6904	8.91997	8.04014	77.1707	45.041	7.12998	0.200005	29.09	1.49998	9.88989	18.56	1.40998	3.4001	11.1099
ENSG00000242012	0	0	0	0	0	0	0	0	0	0	0	0	0	0	0	0	0	0	0	0	0	0	0	0	0	0	0	0	0	0	0	0	0	0	0	0	0	0	0	0	0	0	0	0	0	0	0	0	0
ENSG00000242510	0	0	0	0	0	0	0	0	0	0	0	0	0	0	0	0	0	0	0	0	0.170004	0	0	0	0	0	0	0	0	0	0	0	0	0	0	0	0	0	0	0	0	0	0	0	0	0	0	0	0
ENSG00000273806	0	0	0	0	0	0	0	0	0	0	0	0	0	0	0	0	0	0	0	0	0	0	0	0	0	0	0	0	0	0	0	0	0	0	0	0	0	0	0	0	0	0	0	0	0	0	0	0	0
ENSG00000262561	0	0	0	0	0	0	0	0	0	0	0	0	0	0	0	0	0	0	0	0	0	0	0	0	0	0	0	0	0	0	0	0	0	0	0	0	0	0	0	0	0	0	0	0	0	0	0	0	0
ENSG00000160505	0	0.00999965	0	0	0	0.0499986	0	0.00999965	0	0.0499986	0.0199995	0	0.00999965	0	0.440015	3.62003	0	0.00999965	0	0.00999965	0	0	0	0	0	0	0	0	0	0	0	0.0199995	0	0	0	0	1.01001	0	0	0	0	0	0.00999965	0	0	0.00999965	0	0	0
ENSG00000235920	0	0	0	0	0	0.0700018	0.0299998	0	0	0	0.0299998	0	0	0	0.0700018	0.0199995	0	0	0	0	0	0	0.060002	0	0	0	0.0700018	0	0	0	0	0.060002	0.0299998	0	0	0	0	0	0	0.0700018	0	0	0	0	0.0199995	0.0400009	0	0	0
ENSG00000277942	0	0	0	0	0	0	0	0	0	0	0	0	0	0	0	0	0	0	0	0	0	0	0	0	0	0	0	0	0	0	0	0	0	0	0	0	0	0	0	0	0	0	0	0	0	0	0	0	0
ENSG00000212154	0	0	0	0	0	0	0	0	0	0	0	0	0	0	0	0	0	0	0	0	0	0	0	0	0	0	0	0	0	0	0	0	0	0	0	0	0	0	0	0	0	0	0	0	0	0	0	0	0
ENSG00000241067	0	0	0	0	0	0	0	0	0	0	0	0	0	0	0	0	0	0	0	0	0	0	0	0	0	0	0	0	0	0	0	0	0	0	0	0	0	0	0	0	0	0	0	0	0	0	0	0	0
ENSG00000252357	0	0	0	0	0	0	0	0	0	0	0	0	0	0	0	0	0	0	0	0	0	0	0	0	0	0	0	0	0	0	0	0	0	0	0	0	0	0	0	0	0	0	0	0	0	0	0	0	0
ENSG00000273461	0	0	0	0	0	0	0	0	0	0	0	0	0	0	0	0	0	0	0	0	0	0	0	0	0	0	0	0	0	0	0	0	0	0	0	0	0	0	0	0	0	0	0	0	0	0	0	0	0
ENSG00000242600	0.209998	0.189994	0	0	0.120002	0.649987	2.17006	0.120002	0.760017	0.180005	0.31999	0.430012	0.479997	0.31999	0	0.629995	0.609981	0.420002	0.200005	0.0199995	0.620015	0.840013	6.9499	0.0999981	0	0	1.88994	0.0700018	0.0400009	0.0999981	0.310003	0.189994	0.120002	0.0299998	0.0299998	0.459988	0.599985	1.15001	0.0999981	0.279992	0.45	0.00999965	0.69002	0.45	0.0700018	0.230006	0.720014	0.290002	0.290002
ENSG00000239481	0	0	0	0	0	0	0	0	0	0	0.0800019	0	0	0	0	0	0	0	0	0	0	0	0	0	0	0	0	0	0	0	0	0	0	0	0	0	0	0	0	0	0	0	0	0	0	0	0	0	0
ENSG00000234202	0	0	0	0	0	0	0	0	0	0	0	0	0	0	0	0	0	0	0	0	0	0	0	0	0	0	0	0	0	0	0	0	0	0	0	0	0	0	0	0	0	0	0	0	0	0	0	0	0
ENSG00000239179	0	0	0	0	0	0	0	0	0	0	0	0	0	0	0	0	0	0	0	0	0	0	0	0	0	0	0	0	0	0	0	0	0	0	0	0	0	0	0	0	0	0	0	0	0	0	0	0	0
ENSG00000219867	0	0	0.030001	0	0	0	0	0	0	0.230006	0	0	0	0	0	0.849982	0	0	0	0.0499986	0	0	0.299993	0	0	0	0.0700018	0	0	0	0	0	0	0	0.0499986	0	0.0499986	0.0700018	0	0	0	0	0	0	0	0	0	0	0
ENSG00000248724	0.00999965	0.00999965	0.0350003	0	0	0	0	0	0	0.00999965	0.0199995	0.00999965	0.00999965	0	0.00999965	0.170004	0	0.00999965	0.0400009	0.0299998	0.0199995	0	0.0199995	0.0400009	0	0	0.00999965	0	0.0199995	0	0	0	0.00999965	0.00999965	0.0199995	0.00999965	0	0.00999965	0	0	0.00999965	0.00999965	0.0299998	0.00999965	0	0.00999965	0	0.0199995	0.0199995
ENSG00000229716	0	0	0	0	0	0	0	0	0	0	0	0	0	0	0	0	0	0	0	0	0	0	0	0	0	0	0	0	0	0	0	0	0	0	0	0	0	0	0	0	0	0	0	0	0	0	0	0	0
ENSG00000266217	0	0	0.374998	0.609981	0.129996	0.31999	0.120002	0	0	0.140003	0.430012	0.149998	0.279992	0	0	0	0.649987	0.0800019	0	0.0999981	0.47	0	0.729978	0	0	0.459988	1.02001	0	0.200005	0	0.0899994	0.479997	0.400007	0.389989	0	0	0.840013	0.310003	0	0	0	0.270007	0.31999	0.140003	0.0899994	0	1.17999	0	0.0899994
ENSG00000277904	0	0	0	0	0	0	0	0	0	0	0	0	0	0	0	0	0	0	0	0	0	0	0	0	0	0	0	0	0	0	0	0	0	0	0	0	0	0	0	0	0	0	0	0	0	0	0	0	0
ENSG00000113361	0.329999	0.789973	1.06001	0.679987	0.360007	17.4895	0.909986	7.02011	0.159996	0.250007	0.720014	0.299993	10.4198	1.44995	0.750008	0.270007	0.609981	1.15001	0.299993	0.140003	0.140003	0.430012	61.2516	0.420002	1.05003	0.45	0.800014	9.53973	0.149998	5.39018	0.209998	2.55999	2.45005	1.14	0.360007	0.589988	0.0899994	3.16992	21.6596	4.22004	0.329999	0.149998	6.81016	0.219997	0.219997	2.23993	3.3301	0.490002	1.08003
ENSG00000066336	14.5103	19.8701	1.79003	4.14006	0.629995	19.41	1.88	9.36998	2.36	5.23005	4.38985	5.56986	24.4395	22.2207	27.2097	4.17986	8.68987	18.0299	12.1298	14.44	8.74001	7.49022	11.2697	1.69003	4.7499	2.93001	4.77996	21.1903	8.03011	5.99001	6.07996	10.2401	1.36997	4.3999	2.17006	3.05004	2.67004	17.8595	22.1393	11.15	6.85991	1.96001	22.2902	10.4004	11.2798	11.83	12.4501	4.58997	12.1096
ENSG00000249338	0	0	0	0	0	0	0	0	0	0	0	0	0	0	0	0	0	0	0	0	0	0	0	0	0	0	0	0	0	0	0	0	0	0	0	0	0	0	0	0	0	0	0	0	0	0	0	0	0
ENSG00000263711	0	0	0	0	0.0299998	0	0.0700018	0	0	7.99013	0	0	0.0400009	0	0.060002	0.0400009	0	0	0	0	0.120002	1.09999	0	0	0	0	0	0	0	0	0	0	2.11993	0.420002	0.129996	0	1.61005	0.0899994	0	0	0	0	0	0	0	0.0499986	0.0700018	0	0
ENSG00000182405	0.189994	0.33999	0.610007	0.440015	0.0999981	0.500006	0.430012	0.510002	0.209998	0.34999	0.329999	0.189994	0.290002	0.239999	0.47	0.500006	0.34999	0.259996	0.0800019	0.149998	0.270007	0.230006	1.31003	0.259996	0.209998	0.38001	0.47	0.47	0.599985	0.270007	0.209998	0.310003	0.250007	0.360007	0.430012	0.47	0.299993	0.31999	1.90005	0.250007	0.589988	0.370002	0.45	0.230006	0.129996	0.200005	0.310003	0.140003	0.180005
ENSG00000221649	0	0	0	0	0	0	0	0	0	0	0	0	0	0	0	0	0	0	0	0	0	0	0	0	0	0	0	0	0	0	0	0	0	0	0	0	0	0	0	0	0	0	0	0	0	0	0	0	0
ENSG00000268754	0	0	0.040001	0	0	0	0	0	0	0	0	0	0	0	0	0	0	0	0.0499986	0	0	0	0	0	0	0	0	0	0	0	0	0.0499986	0	0	0	0	0	0.0999981	0	0	0	0	0.180005	0	0	0	0.129996	0	0
ENSG00000251260	0	0	0	0	0	0	0	0	0	0	0	0	0	0	0	0	0	0.060002	0	0	0	0	0	0	0	0	0	0.299993	0	0	0	0	0	0	0	0	0	0	0	0	0	0	0	0	0	0	0	0.0999981	0
ENSG00000254988	0	0	0	0	0	0.0700018	0	0	0	0	0	0	0	0	0	0	0	0	0	0	0	0	0	0	0	0	0	0	0	0.409997	0	0	0	0	0	0	0	0	0	0	0	0	0	0	0	0	0	0	0
ENSG00000266207	0	0	0	0	0	0	0	0	0	0	0	0	0	0	0	0	0	0	0	0	0	0	0	0	0	0	0	0	0	0	0	0	0	0	0	0	0	0	0	0	0	0	0	0	0	0	0	0	0
ENSG00000218180	0	0	0	0	0	0	0	0	0	0	0	0	0	0	0	0	0	0	0	0	0	0.0199995	0	0	0	0	0	0	0	0	0	0	0	0	0	0	0	0	0	0	0	0	0	0	0	0	0	0	0
ENSG00000200389	0	0	0	0	0	0	0	0	0	0	0	0	0	0	0	0	0	0	0	0	0	0	0	0	0	0	0	0	0	0	0	0	0	0	0	0	0	0	0	0	0	0	0	0	0	0	0	0	0
ENSG00000234770	0	0	0	0	0	0	0	0	0	0	0	0	0	0	0	0.0299998	0	0	0	0	0	0	0	0	0	0	0	0	0	0	0	0	0	0.0299998	0	0	0	0	0	0	0	0	0	0	0	0	0.0299998	0	0
ENSG00000197782	7.32995	8.52991	9.0501	11.4104	6.31014	10.3903	36.6505	7.16019	6.32985	8.55004	13.0302	2.29004	7.30003	15.3005	12.0301	20.0694	5.56986	8.99011	7.41016	5.96019	11.9098	38.7591	25.9605	11.3496	6.89997	10.3601	8.12024	8.21024	10.9904	11.15	9.83997	31.0895	10.6403	5.31006	10.9197	8.6502	5.23005	15.0199	10.09	3.56993	21.4103	10.27	9.45022	9.90979	15.2296	6.50017	15.9702	6.38982	8.91997
ENSG00000179774	0.219997	0.0999981	0.139999	0.0700018	0.0700018	0.810015	0.0700018	0.230006	0.370002	0.060002	0.0800019	0.129996	0.209998	0.0400009	0.0899994	0.109998	0.0199995	0.270007	0.180005	0.0499986	0	0.0299998	0.0199995	0.430012	0.00999965	0.060002	0.120002	0.0700018	0	0.129996	0.0400009	0.109998	0.0899994	0.00999965	0.649987	0.00999965	0.219997	0.0700018	0.230006	0.120002	0.060002	0.0299998	0.239999	0.120002	0.060002	0.120002	0.189994	0.129996	0.420002
ENSG00000184741	0	0	0	0	0	0	0	0	0	0	0	0	0	0	0	0	0	0	0	0	0	0	0	0	0	0	0	0	0	0	0	0	0	0	0	0	0	0	0	0	0	0	0	0	0	0	0	0	0
ENSG00000228089	0	0	0	0	0	0	0	0.0899994	0	0	0	0	0	0	0	0	0	0	0	0.0899994	0	0	0	0	0	0.159996	0	0	0	0	0	0	0	0	0	0	0	0	0.0999981	0.109998	0	0.109998	0	0	0	0	0	0	0
ENSG00000212535	0	0	0	0	0	0	0	0	0	0	0	0	0	0	0	0	0	0	0	0	0	0	0	0	0	0	0	0	0	0	0	0	0	0	0	0	0	0	0	0	0	0	0	0	0	0	0	0	0
ENSG00000266184	0	0	0	0	0	0	0	0	0	0	0	0.0199995	0	0	0	0	0	0	0	0	0	0	0	0	0	0	0	0	0	0	0	0.0199995	0	0	0	0	0	0	0	0.0400009	0	0	0	0	0.0299998	0	0	0	0
ENSG00000274555	0	0	0	0	0	0	0	0	0	0	0	0	0	0	0	0	0	0	0	0	0	0	0	0	0	0	0	0	0	0	0	0	0	0	0	0	0	0	0	0	0	0	0	0	0	0	0	0	0
ENSG00000233516	0	0	0	0	0	0	0	0	0	0	0	0	0	0	0.0299998	0	0	0	0	0	0	0	0	0	0	0	0	0	0	0	0	0	0	0	0	0	0	0	0	0	0	0	0	0	0	0	0	0	0
ENSG00000218472	0	0	0.0799982	0.0999981	0.0999981	0	0	0.120002	0	0.159996	0	0	0	0	0.200005	0.0899994	0	0	0	0	0	0.490002	0	0	0	0	0	0	0	0	0	0	0.299993	0	0	0.279992	0	0	0	0	0.109998	0.149998	0	0	0	0	0	0	0.200005
ENSG00000186951	6.6899	15.7296	13.9203	11.9098	3.36002	5.78995	6.06986	4.15991	10.8203	12.6099	10.4901	11.24	8.57973	7.55017	15.9702	8.37	12.8099	10.5098	5.16984	12.3401	11.1199	3.13995	11.5897	11.9197	1.53003	19.7397	19.7904	13.4898	24.0596	3.53006	6.92009	7.57008	2.85996	9.03009	19.7301	9.30009	21.9894	16.8399	7.31016	12.68	9.46989	23.6299	15.8797	11.4104	1.86003	4.65987	2.56995	12.1702	8.40023
ENSG00000090020	1.77004	3.42993	1.79004	1.27003	0.840013	7.47984	3.97991	25.4403	0.45	1.28003	1.55	0.780003	6.70987	4.17986	4.56016	1.96001	4.07994	2.47001	1.17999	2.60006	1.90005	1.38998	7.55017	1.12001	1.51	1.21	1.92006	8.32025	1.36997	4.72985	2.11993	3.47012	0.969971	2.93001	1.81002	1.31997	3.13995	4.72985	11.5001	3.29999	1.88994	1.12001	10.1103	1.66999	2.49999	7.69015	7.80996	1.13	2.71993
ENSG00000220773	0	0	0.00999976	0	0	0.0400009	0	0	0	0	0	0	0.0299998	0	0	0.0499986	0	0	0	0	0	0	0	0	0	0	0.0400009	0	0	0	0	0	0	0	0	0	0.0299998	0	0	0	0	0	0	0	0	0	0	0	0
ENSG00000239028	0	0	0	0	0	0	0	0	0	0	0	0	0	0	0	0	0	0	0	0	0	0	0	0	0	0	0	0	0	0	0	0	0	0	0	0	0	0	0	0	0	0	0	0	0	0	0	0	0
ENSG00000204947	0.299993	0.479997	1.74497	1.07003	0.0800019	0.700007	0.420002	1.66006	0.129996	1.40998	0.560011	0.299993	0.389989	0.230006	0.180005	0.230006	0.510002	0.31999	0.180005	0.93003	0.360007	0.0499986	1.77004	0.670007	0.0299998	0.589988	0.810015	1.16997	1.09004	0.530006	0.360007	0.250007	0.979983	1.14	1.02997	0.31999	0.99003	0.440015	1.15001	0.709989	0.530006	0.420002	1.22003	0.279992	0.570015	0.290002	0.420002	0.239999	0.279992
ENSG00000101425	1.36003	1.57002	0.0200005	0	1.22997	0.520016	0.0499986	0.239999	3.29999	0.479997	0.109998	0.45	0.940022	1.19002	0.140003	0.0700018	0.820026	0.189994	1.28003	0	0.360007	0.310003	0.510002	0.109998	0	0.0199995	0.120002	1.48003	0	0.599985	0.180005	0.739977	1.17999	0.490002	16.1002	0.239999	0.370002	1.24	0.239999	0.840013	0.0299998	0	0.33999	0.219997	0.869973	0.0199995	0.739977	1.40004	0.0299998
ENSG00000263814	0	0	0	0	0	0	0	0	0	0	0	0	0	0	0	0	0	0	0	0	0	0	0	0	0	0	0	0	0	0	0	0	0	0	0	0	0	0	0	0	0	0	0	0	0	0	0	0	0
ENSG00000259377	0.109998	0	0	0	0	0	0	0	0	0	0	0	0	0	0	0	0	0	0	0	0	0	0	0	0	0	0	0	0	0	0	0	0	0	0	0	0	0	0	0	0	0	0	0	0	0	0	0	0
ENSG00000262899	0	0	0	0	0	0	0	0.0400009	0	0	0	0	0	0	0	0.0199995	0	0.0199995	0	0	0.0299998	0	0	0	0	0	0	0	0.0499986	0	0.0299998	0	0	0	0	0	0	0.0199995	0	0	0	0	0.0400009	0.0199995	0	0	0	0	0
ENSG00000272080	0	0	0	0	0	0	0	0	0	0	0	0	0	0	0	0	0	0	0	0	0	0	0	0	0	0	0	0	0	0	0	0	0	0	0	0	0	0	0	0	0	0	0	0	0	0	0	0	0
ENSG00000269713	2.61	6.23016	2.63498	3.31996	1.01001	8.70977	7.80996	7.95973	3.72002	3.21998	13.68	3.89988	4.90008	8.2	3.97991	16.0101	3.05999	6.99001	2.18002	2.57995	4.10007	0.789973	25.0692	16.1595	0.370002	17.5101	17.1498	19.8605	7.83002	7.8398	9.73008	6.06986	3.56993	2.85996	5.78995	4.58012	15.07	8.42005	12.5098	5.0701	7.41016	3.68001	6.56994	4.19002	9.55032	4.56997	5.02009	4.05006	5.46998
ENSG00000263909	0	0	0	0	0	0	0	0	0	0	0	0	0	0	0	0	0	0	0	0	0	0	0	0	0	0	0	0	0	0	0	0	0	0	0	0	0	0	0	0	0	0	0	0	0	0	0	0	0
ENSG00000170100	0.34999	0.649987	1.19501	0.720014	0.0899994	2.45005	0.760017	1.57996	1.01001	0.629995	0.560011	0.440015	0.999971	0.739977	1.36003	1.05998	1.46004	0.900001	0.209998	0.69002	1.19997	0.47	2.64993	0.430012	0.129996	0.510002	1.31003	1.44003	0.940022	0.400007	0.579996	0.640002	1.04002	0.720014	1.37999	0.729978	1.33999	1.01001	1.16003	0.640002	0.620015	0.869973	0.890002	0.270007	0.149998	1.15001	0.999971	0.279992	0.879992
ENSG00000121335	0	0.200005	0.0499991	0	0	0	0	0	0.0199995	0	0	0	0	0	0.159996	0	0	0	0	0	0.149998	0	0.109998	0	0	0	0.0199995	0	0	0	0	0	0	0	0	0	0	0	0	0	0	0	0	0.00999965	0	0	0	0.0199995	0
ENSG00000233531	0	0	0	0	0	0	0	0	0	0	0	0	0	0	0	0	0	0	0	0	0	0	0	0	0	0	0	0	0	0.329999	0	0	0	0	0	0	0	0	0	0	0	0	0	0	0	0	0	0	0
ENSG00000273964	0	0	0	0	0	0	0	0	0	0	0	0	0	0	0	0	0	0	0	0	0	0	0	0	0	0	0	0	0	0	0	0	0	0	0	0	0	0	0	0	0	0	0	0	0	0	0	0	0
ENSG00000251219	0	0	0	0	0	0	0	0	0	0	0	0	0	0	0	0	0	0	0	0	0	0	0	0	0	0	0	0	0	0	0	0	0	0	0	0	0	0	0	0	0	0	0	0	0	0	0	0	0
ENSG00000253747	0	0	0	0	0	0	0	0	0	0	0	0	0	0	0	0	0	0	0	0	0	0	0	0	0	0	0	0	0	0	0	0	0	0	0	0	0	0	0	0	0	0	0	0	0	0	0	0	0
ENSG00000257343	0	0	0	0	0	0	0	0	0	0	0	0	0	0	0	0	0	0	0	0	0	0	0	0	0	0	0	0	0	0	0	0	0	0	0	0	0	0	0	0	0	0	0	0	0	0	0	0	0
ENSG00000249337	0	0	0.0550008	0.0299998	0	0.0499986	0	0	0	0.0299998	0	0.0299998	0	0	0.060002	0.120002	0	0	0	0	0	0	0.0400009	0	0	0	0	0	0	0	0	0	0	0.0299998	0	0	0	0.0899994	0	0	0	0	0	0	0	0	0	0	0
ENSG00000261496	0.0400009	0.0299998	0.00499982	0.00999965	0.00999965	0.120002	0.0800019	0.189994	0	0.109998	0	0.00999965	0.0800019	0.0199995	0.00999965	0.109998	0.0199995	0.060002	0.00999965	0	0.0299998	0.00999965	0.0199995	0	0	0.0299998	0	0.0299998	0	0	0	0.109998	0	0	0.0700018	0.00999965	0.00999965	0.159996	0.180005	0.0700018	0	0.00999965	0.140003	0.0700018	0.060002	0	0.0700018	0.060002	0
ENSG00000251557	0	0	0	0	0	0	0	0	0	0	0	0	0	0	0	0	0	0	0	0	0	0	0	0	0	0	0	0	0	0	0	0	0	0	0	0	0	0	0	0	0	0	0	0	0	0	0	0	0
ENSG00000121064	12.9698	15.9702	2.49004	3.0399	8.03011	23.3692	22.7601	89.3926	7.21	87.6379	7.17013	11.9603	32.651	47.7315	94.2085	20.6996	27.6795	45.7807	9.65014	56.9086	25.2908	16.2302	304.056	51.0016	8.05018	75.4883	3.62003	80.2307	52.3012	121.818	6.20989	27.4693	26.8202	18.78	8.15974	5.66017	74.0784	27.2399	9.26984	18.4497	35.8291	1.07003	37.031	14.5697	8.72972	52.1817	19.0805	10.5098	25.2803
ENSG00000211798	0	0	0	0	0	0	0	0	0	0	0	0	0	0	0.219997	0	0	0.0700018	0	0	0	0	0	0	0	0	0	0	0	0	0.0700018	0	0	0.109998	0	0	0	0	0.279992	0	0	0	0	0	0	0.060002	0	0	0
ENSG00000281386	0	0	0	0	0	0	0	0	0	0	0	0	0	0	0	0	0	0	0	0	0	0	0	0	0	0	0	0	0	0	0	0	0	0	0.0499986	0	0	0	0	0	0	0	0	0	0	0	0	0	0
ENSG00000243660	0.849982	1.14	2.05001	2.38998	0.940022	1.66999	1.02997	6.09981	1.21	1.99997	0.949989	1.37999	2.05994	1.37999	1.31997	1.15001	1.22997	2.04996	0.579996	1.16003	0.720014	0.829988	5.02009	2.23001	0.849982	1.14	1.88994	1.40998	1.84999	1.72999	0.760017	1.29998	0.909986	1.44995	2.20006	1.09999	0.879992	1.88994	2.64003	1.13	1.15001	1.44003	3.21998	0.900001	0.739977	2.23001	2.36	1.01001	1.47
ENSG00000229728	0.140003	0	0.264999	0.310003	0.060002	0	0.570015	0.0800019	0	0.200005	0.0800019	0	0	0	0	0.520016	0	0	0	0	0	0.060002	0.800014	0.180005	0.239999	0.129996	0.0899994	0	0.140003	0.129996	0.060002	0.259996	0	0.200005	0.560011	0.299993	0.200005	0.0899994	0.490002	0.180005	0.0700018	0	0.0899994	0.0400009	0.250007	0.209998	0	0	0
ENSG00000145321	2503.27	1066.52	734.662	656.339	1295.51	1520.78	206.943	129.122	2953.07	550.309	1169.19	2547.03	2177.41	2088.86	3670.34	5606.95	3184.83	3143.59	1277.14	2051.69	1340.08	1529.03	1871.92	2768.14	552.181	2228.1	1757.85	3897.41	1103.75	155.988	1388.2	1618.34	1387.05	1092.18	2669.77	936.411	1253.11	2942.24	506.247	646.048	1286.2	556.022	1387.62	2422.2	3014.49	1038.58	1060.99	2174.55	3079.54
ENSG00000205707	38.6411	29.5104	22.1896	28.4301	22.7901	104.763	13.9704	9.23969	34.4793	16.21	28.3495	30.0304	28.9091	17.9999	14.1801	47.2607	29.9307	40.7313	24.0196	9.21985	19.7301	10.7202	21.8496	71.898	4.85006	37.139	43.0209	24.9496	13.8402	8.70011	41.92	28.889	21.5996	35.8912	72.6595	24.0996	20.5994	41.34	14.6396	26.1701	21.9406	10.4502	38.8802	38.7806	16.4899	8.68987	19.2906	24.8305	27.9107
ENSG00000179097	0	0	0.0299991	0.00999965	0	0.0299998	0.00999965	0.060002	0	0.0199995	0	0	0	0.0400009	0.0199995	0	0	0	0	0.00999965	0	0	0	0.00999965	0	0	0	0	0.0299998	0	0	0	0	0.00999965	0	0.0400009	0.00999965	0.0199995	0.170004	0.00999965	0	0	0.0299998	0	0	0.00999965	0.0800019	0	0
ENSG00000275167	0	0	0	0	0	0	0	0	0	0	0	0	0	0	0	0	0	0	0	0	0	0	0	0	0	0	0	0	0	0	0	0	0	0	0	0	0	0	0	0	0	0	0	0	0	0	0	0	0
ENSG00000237713	0	0	0	0	0	0.0899994	0	0	0	0	0	0	0	0	0.0800019	0.159996	0	0	0	0	0	0	0	0	0	0	0	0	0	0	0	0	0	0	0	0	0	0	0	0	0	0	0	0	0	0	0	0	0
ENSG00000260649	0	0	0	0	0	0	0	0	0	0	0	0	0	0	0	0	0	0	0	0	0	0	0	0	0	0	0	0	0	0	0	0	0	0	0	0	0	0	0	0	0	0	0	0	0	0	0	0	0
ENSG00000143756	3.89988	12.1298	4.20509	5.78995	2.32992	7.27982	2.55007	11.0301	3.7301	3.25997	6.9499	3.00991	5.33996	9.90979	7.85993	8.23018	5.78995	5.34997	3.00991	3.06998	8.80996	2.49999	17.7595	8.53997	0.45	14.3901	7.78024	16.8703	5.79999	3.9099	6.3602	5.21014	5.07996	5.6199	10.0002	5.23985	6.78989	4.95989	12.1004	5.6199	5.3801	3.75006	7.88012	4.80988	3.94995	3.19995	4.00011	3.18998	4.30008
ENSG00000167004	170.945	380.011	199.462	200.185	191.379	544.768	610.267	253.703	154.685	228.206	457.649	181.194	270.314	515.56	702.765	433.292	477.877	367.652	122.606	286.739	320.97	351.406	1593.96	225.752	266.722	392.323	212.983	560.588	198.913	661.867	253.176	480.701	280.488	227.764	353.385	207.374	350.628	396.67	285.727	478.474	358.79	469.505	240.117	216.316	646.541	490.632	405.117	151.891	351.894
ENSG00000257360	0	0	0	0	0	0	0	0	0	0	0	0	0	0	0	0	0	0	0	0	0	0	0.0199995	0	0	0	0	0	0	0	0	0	0	0	0	0	0	0	0	0	0	0	0	0	0	0	0	0	0
ENSG00000204031	0	0	0	0	0	0	0	0	0	0	0	0	0	0	0	0	0	0	0	0	0	0	0	0	0	0	0	0	0	0.219997	0	0	0	0	0	0	0	0	0	0	0	0	0	0	0	0	0	0	0
ENSG00000231781	0	0	0	0	0	0	0	0	0	0	0	0	0	0	0	0	0	0	0	0	0	0	0	0	0	0	0	0	0	0	0	0	0	0	0	0	0	0	0	0	0	0	0	0	0	0	0	0	0
ENSG00000124120	6.77015	6.7299	2.71998	3.94995	2.02004	3.68997	9.28013	4.83998	7.28992	10.5902	6.36991	5.79999	4.24999	2.45005	4.58997	19.1401	2.02004	7.8398	2.81999	4.4601	3.31996	1.58996	10.4401	46.5616	0.549991	10.3701	10.26	11.54	7.24006	1.96001	1.31997	2.87009	2.47001	2.77999	2.42992	2.68005	63.0086	7.27023	4.3201	1.86999	2.81999	3.60001	3.16992	3.09006	1.19997	1.78002	2.49999	10.4198	4.90008
ENSG00000252691	0	0	0	0	0	0	0	0	0	0	0	0	0	0	0	0	0	0	0	0	0	0	0	0	0	0	0	0	0	0	0	0	0	0	0	0	0	0	0	0	0	0	0	0	0	0	0	0	0
ENSG00000270133	0	0	0.0499991	0	0	0	0	0	0	0	0	0.0700018	0	0	0.0800019	0.0800019	0	0	0	0	0	0	0	0.0800019	0	0	0	0	0	0	0	0	0	0	0	0.0800019	0	0	0	0	0	0	0.120002	0	0	0	0	0	0
ENSG00000151461	3.80006	6.60007	6.11486	8.07981	0.949989	7.86974	4.3999	15.8995	2.10996	1.94998	8.06023	3.21998	6.07996	3.58009	8.15013	4.00011	5.66999	4.55005	1.86999	3.97991	2.30997	3.16992	15.2803	6.35007	4.09013	8.06023	5.99999	14.97	5.18996	4.86016	4.12002	9.5702	3.42993	5.88995	11.8801	7.27023	3.59004	7.27982	6.32021	7.46999	5.21014	3.87992	6.78001	4.58997	3.82994	3.9601	3.9401	2.41999	4.62992
ENSG00000123572	0	0	0.00499982	0	0	0.0700018	0	0.0400009	0.00999965	0.060002	0.00999965	0.00999965	0.060002	0.0199995	0.0299998	0.0199995	0.0199995	0.00999965	0	0	0	0	0.159996	0.0299998	0	0.00999965	0.0199995	0.0999981	0	0.00999965	0.00999965	0.329999	0	0.00999965	0	0	0	0.38001	0.0400009	0.0199995	0.00999965	0	0.209998	0.00999965	0.00999965	0	0.0199995	0.0199995	0.00999965
ENSG00000224791	0.0199995	0.0199995	0	0	0	0.0499986	0	0	0.0499986	0	0	0.00999965	0	0	0	0	0	0	0.00999965	0	0	0	0.0400009	0	0.0400009	0	0.0199995	0.0800019	0.0400009	0	0.0199995	0.0700018	0.060002	0.0400009	0.0199995	0	0	0.0199995	0	0.0199995	0	0.0299998	0.0199995	0.00999965	0.0400009	0.129996	0.0199995	0	0
ENSG00000278462	0	0	0	0	0	0	1.37999	0	0	0	0	0	0.360007	0	0	0.189994	0	0	0.180005	0	0	0.230006	0	0	0	0	0	0	0	0	0	0	0	0	0	0	0	0	0	0	0	0.140003	0	0	0.189994	0	0	0	0.230006
ENSG00000225258	0	0	0	0	0	0	0	0	0	0	0	0	0	0	0	0.0499986	0	0	0	0	0	0	0	0	0	0	0	0	0	0	0	0	0	0	0	0	0	0	0	0	0	0	0	0	0	0	0	0	0
ENSG00000281205	0.00999965	0.0800019	0.0549994	0.060002	0.0199995	0.0999981	0.0999981	0.259996	0.00999965	0.0800019	0.0499986	0.0400009	0.0299998	0.180005	0.0199995	0.149998	0.159996	0.0400009	0.00999965	0.0199995	0.0700018	0.00999965	0.0999981	0.0899994	0	0.140003	0.120002	0.0499986	0.129996	0.0800019	0.129996	0.200005	0.140003	0.149998	0.38001	0.0299998	0.259996	0.909986	0.430012	0.120002	0.230006	0.140003	0.140003	0.0199995	0.0499986	0.0299998	0.120002	0.00999965	0.0400009
ENSG00000226397	0	0	0	0.0199995	0	0	0	0	0	0	0	0	0	0	0	0	0	0	0	0	0	0	0.0499986	0	0	0	0	0	0	0	0	0	0	0	0	0	0	0	0	0	0	0	0	0	0	0	0.00999965	0	0
ENSG00000205636	0	0	0	0	0	0	0	0	0	0	0	0	0	0	0	0	0	0	0	0	0	0	0	0	0	0	0	0	0	0	0	0	0	0	0	0	0	0	0	0	0	0	0	0	0	0	0	0	0
ENSG00000249474	0	0.0499986	0.00499982	0.00999965	0	0	0	0	0.159996	0	0	0	0	0	0	0	0	0	0	0.00999965	0	0	0	0	0	0	0	0	0	0	0	0	0	0	0	0	0.0700018	0	0	0.109998	0	0	0	0	0	0	0	0	0
ENSG00000124107	124.051	274.563	0.344994	0.400007	85.3183	407.681	404.865	184.502	117.661	983.716	225.205	87.9117	95.4971	482.939	227.133	28.879	267.092	395.929	118.126	104.047	317.738	38.0404	1930.96	88.3699	643.545	928.076	90.6028	2691.14	4.47001	801.633	188.836	60.1201	707.8	415.411	0.270007	9.66018	341.252	206.085	199.714	65.7983	5.3801	126.272	140.302	51.6491	664.257	553.062	59.9287	168.195	287.655
ENSG00000251456	0	0	0	0	0	0	0	0	0	0	0	0	0	0	0	0	0	0	0	0	0	0	0	0	0	0	0	0	0	0	0	0	0	0	0	0	0.0499986	0	0	0	0	0	0	0	0	0	0	0	0
ENSG00000270123	0	0	0	0	0	0	0	0	15.8203	5.33996	0	0	0	11.0799	0	0	0	0	0	0	0	0	0	0	0	0	0	0	0	0	0	0	0	0	0	0	0	0	0	0	0	8.12982	0	0	0	3.9099	0	0	0
ENSG00000281899	0	0	0.165	0	0	0	0	0.370002	0	0	0	0	0	0.440015	0	0	0	0	0	0	0	0	0	0	0	0	0	0.200005	0.149998	0	0.0899994	0.0999981	0.250007	0	0	0.219997	0	0	0	0	0	0.159996	0	0	0	0	0.250007	0	0.389989
ENSG00000241334	0	0	0	0	0	0	0	0	0	0	0	0	0	0	0	0	0	0	0	0	0	0	0	0	0	0	0	0	0	0	0	0	0	0	0	0	0	0	0	0	0	0	0	0	0	0	0	0	0
ENSG00000279152	0.54	0	0.780016	0.640002	0	0	0	0	0	0	0.109998	0	0	0	0.840013	0	0	0.65999	0	0.810015	0.31999	0	1.02997	0.00999965	0	0	0.890002	0.900001	0	0	0	1.24	0	0.0700018	0.720014	0	0.969971	0.45	0	0.200005	0	0	0.209998	0	0	0	0	0.969971	0
ENSG00000248126	0	0	0	0	0	0	0	0	0	7.27982	0	0	0	0	0	0	0	6.70987	0	0	13.3604	0	69.632	0	0	0	0	0	14.88	13.4198	0	2.72994	0	2.00998	11.8398	0	0	0	8.23989	0	0	7.37992	0	7.21	22.15	0	0	0	0
ENSG00000237232	0	0.0299998	0.0400008	0	0.0199995	0.0400009	0.0800019	0.0899994	0.0299998	0	0.0999981	0.0299998	0.120002	0.200005	0.0499986	0.0700018	0.329999	0.0700018	0.0700018	0	0.180005	0.279992	0.0999981	0.0499986	0.729978	0.0999981	0.0999981	0.120002	0.0299998	0	0	0.0199995	0	0.0400009	0.0299998	0.0700018	0.400007	0.0999981	0.800014	0.0299998	0.0499986	0.129996	0.189994	0.0499986	0.0299998	0.109998	0.33999	0	0.120002
ENSG00000259367	0	0.129996	0.0249993	0	0	0.0199995	0	0.170004	0	0	0	0	0.270007	0	0.209998	0	0.149998	0.0700018	0	0	0	0	0.200005	0.0400009	0	0	0.060002	0.479997	0	0	0	0.0899994	0	0.250007	0	0	0	0.230006	0.0299998	0.120002	0	0	0.140003	0.060002	0	0	0.180005	0.060002	0.0800019
ENSG00000234765	0	0	0	0	0	0	0	0	0	0	0	0	0	0	0	0	0	0	0	0	0	0	0	0	0	0	0	0	0	0	0	0	0	0	0	0	0	0	0	0	0	0	0	0	0	0	0	0	0
ENSG00000237400	0	0	0	0	0	0	0	0	0	0	0	0	0	0	0	0	0	0	0.0400009	0	0	0	0	0	0	0	0	0	0	0	0	0	0	0	0	0	0	0	0	0	0	0	0	0.0400009	0	0	0	0	0
ENSG00000142856	2.03001	7.20001	8.2498	10.7903	1.44995	13.3502	5.61016	20.7499	3.72002	9.94971	4.1999	2.82998	5.39018	12.47	13.0501	24.4293	6.99001	5.31006	4.0599	5.23985	6.44007	13.7303	17.1296	5.90999	4.58012	11.7101	3.9401	12.3701	7.6402	11.5801	3.68001	8.9497	11.7703	7.09989	9.34015	2.87009	5.66999	11.2003	16.99	4.81989	7.85013	4.61998	11.2003	4.50985	9.62009	14.6904	7.68003	3.11998	5.32998
ENSG00000240477	0	0	0	0	0	0	0	0	0	0	0	0	0	0	0.0700018	0.060002	0	0	0	0.0400009	0	0	0	0	0	0	0.0499986	0	0	0	0	0	0	0	0	0.0299998	0	0	0	0	0	0	0	0	0	0	0	0	0.0299998
ENSG00000242461	0	0	0	0	0	0	0	0	0	0	0	0	0	0	0	0	0	0	0	0	0	0	0	0	0	0	0	0	0	0	0	0	0	0	0	0	0	0	0	0	0	0	0	0	0	0	0	0	0
ENSG00000198113	1.12001	1.71994	0.900016	0.769999	0.230006	15.6004	0.729978	2.9699	0.47	0.360007	0.729978	0.800014	2.82998	2.17006	1.79004	0.860009	2.19002	2.14002	0.890002	0.709989	1.84001	0.589988	6.9499	0.389989	0.479997	0.400007	0.729978	11.0102	0.479997	4.96988	1.81996	1.8	0.239999	1.37999	0.800014	0.440015	0.700007	2.62998	11.6203	1.70995	1.14	0.299993	4.15012	1.24	0.909986	16.8294	2.48996	1.40004	2.9699
ENSG00000213397	7.55017	8.86019	11.155	8.58984	9.61009	12.5002	22.7601	39.4612	8.00011	11.9503	6.97984	4.80988	12.4899	11.3804	9.73008	17.4302	16.2505	7.54023	5.3999	5.94987	5.64998	31.8	24.9894	10.7098	62.808	17.8199	6.53995	12.2396	6.23016	24.7892	8.12024	14.2205	16.66	8.44987	22.38	6.75983	8.64001	10.4004	14.5002	7.37992	9.52982	5.99999	14.0403	7.61007	21.18	41.7286	11.0599	5.23985	8.8002
ENSG00000275053	0	0	0	0	0	0	0	0	0	0	0	0	0	0	0	0	0	0	0	0	0	0	0	0	0	0	0	0	0	0	0	0	0	0	0	0	0	0	0	0	0	0	0	0	0	0	0	0	0
ENSG00000125686	2.31993	5.97011	6.19502	7.93989	1.09004	8.4798	3.25997	11.04	2.02004	1.81002	4.53997	2.37001	5.78995	4.14006	11.8999	8.36014	4.52991	4.80988	1.75003	1.86999	2.52001	1.97996	24.2303	8.03011	1.13	9.21027	5.46013	16.4602	9.90018	4.47994	3.09006	5.56986	2.38005	5.23985	4.77996	3.6599	8.41013	6.42001	10.48	5.35999	6.44007	5.01001	7.93989	3.72002	4.59985	6.72011	3.87992	2.75008	4.40998
ENSG00000261470	0	0	0	0	0	0	0	0	0	0	0	0	0	0	0	0	0	0	0	0	0	0	0	0	0	0	0	0	0	0	0	0	0	0	0	0	0	0	0	0	0	0	0	0	0	0	0	0	0
ENSG00000235321	0	0	0	0	0	0	0	0	0	0	0	0	0	0	0	0	0	0	0	0	0	0	0	0	0	0	0	0	0	0	0	0	0	0	0	0	0	0	0	0	0	0	0	0	0	0	0	0	0
ENSG00000243986	0	0	0.00999976	0	0	0	0	0	0	0.00999965	0	0	0	0	0.0199995	0	0	0	0.00999965	0	0	0	0	0	0	0	0	0	0	0	0	0	0	0	0.0199995	0	0	0.0499986	0	0	0	0	0	0	0	0	0	0	0
ENSG00000147571	0	0.0199995	0	0	0	0	0	0	0	0.00999965	0	0	0	0.0199995	0.00999965	0	0	0	0	0	0.0299998	0	0	0	0	0	0	0	0	0	0	0	0.0199995	0	0	0	0	0.0199995	0	0	0	0	0	0	0	0	0	0	0
ENSG00000254890	0	0	0	0	0	0	0	0	0	0	0	0	0	0	0	0	0	0	0	0	0	0	0	0	0	0	0	0	0	0	0	0	0	0	0	0	0	0	0	0	0	0	0	0	0	0	0	0	0
ENSG00000161594	0.0400009	0	0.175002	0.0499986	0	0.0299998	0.060002	0.0199995	0.00999965	0.0700018	0.0899994	0.0400009	0.0499986	0.0499986	0.0299998	0.0199995	0.109998	0.0299998	0.0199995	0.00999965	0.0199995	0.00999965	0.0700018	0.0299998	0	0.0999981	0.0700018	0.0700018	0.060002	0.129996	0	0.0199995	0.0199995	0.149998	0.00999965	0.0299998	0.00999965	0.0899994	0	0.0899994	0.120002	0.0700018	0.0800019	0.0199995	0.0700018	0.00999965	0	0.00999965	0.00999965
ENSG00000269504	0	0	0	0	0	0	0	0	0	0	0	0	0	0	0	0	0	0	0	0	0	0	0	0	0	0	0	0	0	0	0	0	0	0	0	0	0.0199995	0	0	0	0	0	0	0	0	0.00999965	0	0	0
ENSG00000271550	0.609981	0.239999	0.25	0.239999	0	0	0.33999	0.47	0	0.0400009	0.520016	0.0400009	0.38001	0.310003	0.33999	1.54004	0	0.0899994	0.0400009	0.060002	0.0899994	0.0499986	1.32999	0.140003	0	1.02001	0	0.510002	0.060002	0.209998	0.0499986	0.329999	0.400007	0.0400009	0	0.140003	0.159996	0.420002	0.389989	0.969971	0	0.109998	0.200005	0.0299998	0.0499986	0.0400009	0.0499986	0.0700018	0.0999981
ENSG00000227685	0	0	0	0	0	0.34999	0	0	0	0	0	0	0	0	0.45	0.370002	0	0	0	0	0	0	0	0	0	0	0	0	0	0	0	0	0	0.0499986	0	0	0.209998	0	0	0	0.0499986	0	0	0	0	0	0	0	0
ENSG00000261446	0	0	0	0	0	0.00999965	0	0	0	0	0	0	0	0	0	0.00999965	0	0	0	0	0	0	0.00999965	0	0	0	0	0	0.00999965	0	0	0	0	0	0.00999965	0	0	0	0	0	0.0199995	0	0	0	0	0	0	0	0
ENSG00000174950	0	0	0	0	0	0.0499986	0	0.120002	0.170004	0.0400009	0	0.00999965	0.0299998	0.0299998	0.0199995	0	0.0299998	0	0	0	0	0	0.060002	0.0199995	0.0700018	0	0	0	0	0.0299998	0.0199995	0	0	0	0	0	0.0499986	0	0.769999	0	0.0199995	0	0	0	0	0	0	0	0.0199995
ENSG00000157150	0.109998	0.230006	0.125002	0.34999	0.0400009	1.67998	0.00999965	0.0899994	0.0400009	0.149998	0.34999	0.0899994	0.38001	0.189994	0.649987	0.060002	0.310003	0.0999981	0.060002	0.0400009	0.0700018	0.170004	0.549991	0.140003	0.810015	0.0299998	0.38001	0.120002	0.0700018	0.0800019	0.060002	0.31999	0.0299998	0.510002	0.239999	0.0199995	0.060002	0.430012	0.0700018	0.0499986	0.0899994	0.649987	0.510002	0.259996	0.0400009	0.940022	0.31999	0.209998	0.230006
ENSG00000231827	0	0	0.00499982	0	0	0	0	0	0	0	0	0	0	0	0.0199995	0	0	0	0	0.00999965	0	0	0.0299998	0	0	0	0	0	0	0	0.00999965	0	0	0.0299998	0	0	0.0199995	0	0	0	0	0	0.00999965	0	0.00999965	0.0299998	0	0	0
ENSG00000263615	0	0	0	0	0	0	0	0	0	0	0	0	0	0	0	0	0	0	0	0	0	0	0	0	0	0	0	0	0	0	0	0	0	0	0	0	0	0	0	0	0	0	0	0	0	0	0	0	0
ENSG00000244462	2.84	6.97984	6.86015	9.56026	0.800014	10.3802	4.27008	18.4497	2.45005	2.41999	8.6598	3.19995	8.49981	6.30008	18.3298	10.7597	4.7499	5.32998	2.26006	4.88008	3.26993	1.88994	15.4497	7.50009	1.09004	18.41	7.35999	27.5608	8.25018	6.03001	3.26993	9.40969	2.64003	5.30013	5.44992	5.44992	5.34997	9.62009	13.13	6.61977	5.55983	2.48996	9.05014	4.55005	3.68001	4.97988	4.47994	3.54011	5.42015
ENSG00000150593	16.8504	44.1998	28.7453	31.8397	9.64011	42.9286	21.6806	44.301	14.3701	13.9201	42.6586	14.5405	40.2597	23.1805	32.8804	16.45	22.2902	30.6806	11.2198	17.1902	18.8295	13.09	99.9882	25.4509	8.57973	29.9493	29.6992	71.5996	11.8999	37.7593	23.5106	42.2291	20.2694	20.0402	63.0086	18.1	13.1	51.8284	48.8596	44.3286	18.3502	5.88016	35.3089	15.9105	41.0004	34.1795	19.6496	16.5105	17.81
ENSG00000242520	0	0	0	0	0	0	0	0	0	0	0	0	0	0	0	0.0199995	0	0	0	0	0	0	0	0	0	0.0499986	0	0	0	0	0	0.0199995	0	0.0199995	0	0	0.230006	0	0	0	0	0.0199995	0.060002	0	0	0	0	0	0
ENSG00000211593	0	0	0	0	0	0	0	0	0	0	0	0	0	0	0	0	0	0	0	0	0	0	0	0	0	0	0	0	0	0	0	0	0	0	0	0	0	0	0	0	0	0	0	0	0	0	0	0	0
ENSG00000281181	888.605	339.671	301.589	429.525	1642.75	233.276	663.659	716.885	827.203	815.645	368.928	635.698	268.671	352.455	5673.01	439.889	515.953	988.569	13611.1	430.478	321.438	754.459	194.105	984.262	816.494	542.544	172.732	1006.06	393.221	375.898	363.899	1239.29	280.994	280.119	1401.44	287.695	971.182	242.139	391.725	249.085	159.498	248.137	371.469	438.094	404.921	316.837	389.991	466.844	500.594
ENSG00000261683	0	0	0	0	0	0	0	0	0	0	0	0	0	0	0.00999965	0.00999965	0	0	0	0	0	0	0	0	0	0	0	0	0	0	0	0	0	0	0	0	0	0	0	0	0	0	0	0	0.0199995	0	0	0	0
ENSG00000184898	1.88994	2.30997	2.12497	2.76999	0.629995	2.32992	1.09004	5.58998	0.879992	1.36997	1.94	1.92006	2.40995	1.28003	3.59004	3.0399	2.9001	2.74	0.810015	0.820026	1.76001	1.02001	5.64998	1.36997	1.11003	1.55	2.16	4.72002	2.30997	1.36003	1.69003	3.61	1.44003	2.52999	2.09001	1.29001	3.34005	2.30006	4.40998	2.89006	2.48996	1.36003	2.87009	1.56003	0.530006	0.409997	1.96001	1.57996	2.81003
ENSG00000234406	0	0	0	0	0	0	0	0	0	0	0	0	0	0	0	0	0	0	0	0	0	0	0	0	0	0	0	0	0	0	0	0	0	0	0	0	0	0	0	0	0	0	0	0	0	0	0	0	0
ENSG00000256399	0	0	0	0	0	0.060002	0	0	0	0.00999965	0	0	0.0199995	0	0	0	0	0	0	0	0	0	0.0199995	0	0	0	0.0199995	0	0	0	0.0400009	0.0199995	0	0.0299998	0.0199995	0	0.0400009	0	0.0199995	0	0	0	0	0	0	0	0	0	0
ENSG00000245857	0	0.0199995	0	0	0	0.0299998	0	0.0199995	0	0	0.0299998	0	0.0499986	0	0.0199995	0	0	0.0400009	0	0	0	0	0.370002	0	0	0	0	0.149998	0	0.310003	0	0.0199995	0	0	0.0400009	0.0199995	0	0	0	0	0	0	0.0299998	0	0	0.0400009	0	0.0299998	0
ENSG00000172324	0	0	0	0	0	0	0	0	0	0	0	0	0	0	0	0	0	0	0	0	0	0	0	0	0	0	0	0	0	0	0	0	0	0	0	0	0	0	0	0	0	0	0	0	0	0	0	0	0
ENSG00000100271	0.849982	2.68992	1.32501	2.04996	0.45	2.94999	3.58009	15.7405	0.47	2.68992	1.61005	0.69002	4.48989	2.72994	1.64003	1.76001	2.12995	2.06996	0.549991	1.05003	1.81002	2.18002	12.2804	1.04002	1.41999	2.20006	0.500006	6.54993	3.60001	7.06993	1.90996	3.34005	1.32999	0.479997	2.56995	1.09004	1.53003	3.26993	6.26003	2.12995	2.93001	1.51	4.02013	0.700007	3.38997	6.84993	1.96996	0.969971	1.75003
ENSG00000188710	0.0299998	0.0199995	0.034999	0.0700018	0	0.239999	0.279992	0.0999981	0	0	0.0199995	0.0199995	0.31999	0.310003	0.0999981	0.620015	0	0.00999965	0	0.00999965	0.149998	0.31999	0	0	0	0.0299998	0.0299998	0.230006	0.180005	0	0	0.0299998	0.34999	0.0199995	0.0299998	0.00999965	0.329999	0.400007	0.640002	0	0.0199995	0.0199995	0.239999	0.0299998	0	0.209998	0.230006	0	0.0499986
ENSG00000167459	0	0	0	0	0	0	0	0	0	0	0	0	0	0	0	0	0	0	0	0	0	0	0	0	0.0299998	0	0	0	0	0	0	0	0	0	0	0	0	0	0	0	0	0.0199995	0.109998	0	0	0	0	0	0
ENSG00000153922	3.68997	7.8398	8.00502	7.44002	2.40995	16.0501	5.21991	10.1103	4.80988	3.70998	7.68003	2.93001	9.18031	5.39018	13.2103	9.92973	4.33	5.91983	3.34005	2.71993	4.14006	3.47012	9.14981	6.8699	1.16003	8.50983	11.1802	15.2698	7.39016	3.31008	5.27009	7.73989	2.38998	6.6899	8.84975	7.27982	6.25006	18.6696	7.64974	6.51009	6.62988	5.3801	13.2497	6.30008	2.57995	4.07994	5.64998	3.46003	5.15017
ENSG00000265593	0	0	0	0	0	0	0	0	0	0	0	0	0	0	0	0	0	0	0	0	0	0	0	0	0	0	0	0	0	0	0	0	0	0	0	0	0	0	0	0	0	0	0	0	0	0	0	0	0
ENSG00000228120	0.0199995	0	0.0249993	0.0400009	0	0.0199995	0	0	0	0.0499986	0	0	0.00999965	0	0	0.0800019	0.0299998	0	0	0.060002	0.0400009	0	0	0	0	0.0899994	0.219997	0	0	0	0	0	0	0.0299998	0	0.0199995	0.0899994	0.0299998	0.00999965	0.00999965	0.0400009	0.00999965	0.00999965	0	0	0	0	0.0499986	0
ENSG00000232952	0.00999965	0	0.0149999	0.0299998	0	0	0	0.0299998	0	0.0199995	0.0199995	0	0.00999965	0.0199995	0.0199995	0.0199995	0	0	0.00999965	0	0	0	0.0199995	0.0199995	0	0.0199995	0	0.140003	0.00999965	0	0	0	0	0	0.00999965	0	0	0.0299998	0	0	0	0.00999965	0	0	0	0	0	0	0
ENSG00000161996	3.65002	7.11023	8.46496	9.76996	1.29998	17.3302	19.9806	25.5092	2.54001	2.52001	3.9099	3.53006	6.05011	6.70987	5.03997	15.3504	7.09989	5.21014	2.26006	1.94998	7.63015	4.90994	13.6497	1.90996	12.8901	27.4902	9.05014	7.88012	6.17983	10.8601	6.48982	3.16992	2.58998	3.56004	12.0502	3.75996	10.0203	4.3201	38.6196	7.06993	9.15997	9.88989	13.0302	2.10996	3.4899	13.3197	5.25003	1.99001	5.15017
ENSG00000141639	0.0899994	0.159996	0.00999976	0.0999981	0.149998	0.129996	0.00999965	0.0199995	0.159996	2.51007	0.679987	0.0299998	0.120002	0.00999965	0.0400009	0.510002	3.16992	0.38001	0.0499986	0	0.579996	0.0199995	0.760017	0.530006	0	1.05003	0.510002	1.36003	0	0.570015	0.0800019	0.239999	1.86003	0.0899994	1.49002	0.33999	1.19002	1.36003	0.129996	0.0800019	0.00999965	0	0.159996	0.299993	0.500006	1.25002	0.0299998	0.0199995	0.200005
ENSG00000254166	0	0.239999	0	0.200005	0	3.09006	0	0	0.579996	0	0.270007	0.0899994	0.440015	1.49998	1.8	0	0	0.189994	0.490002	1.04002	0.180005	0.200005	0.250007	0	6.16998	0	0	0.290002	0.33999	0	1.07003	2.54001	0	0	0.290002	0.969971	0	0.829988	0	0.720014	0.120002	0.219997	1.04002	0.549991	1.27003	0.0800019	0.38001	0	1.62002
ENSG00000231333	0	0.140003	0	0	0	0	0	0	0	0	0	0	0	0	0	0	0	0	0	0	0	0.109998	0	0	0	0	0	0	0	0	0	0.0899994	0	0	0	0	0.120002	0	0	0	0	0	0	0	0	0.0899994	0	0	0
ENSG00000254392	0	0	0	0	0	0	0	0	0	0	0	0	0	0	0	0	0	0	0	0	0	0	0	0	0	0	0	0	0	0	0	0	0	0	0	0	0	0	0	0	0	0	0	0	0	0	0	0	0
ENSG00000276095	0	0	0	0	0	0	0	0	0	0	0	0	0	0	0	0	0	0	0	0	0	0	0	0	0	0	0	0	0	0	0	0	0	0	0	0	0.0299998	0	0.0400009	0	0	0	0	0	0	0	0	0	0
ENSG00000267004	0	0	0	0	0	0	0	0	0	0	0	0	0	0	0	0	0	0	0	0	0	0	0	0	0	0	0	0	0	0	0	0	0	0	0	0	0	0	0	0	0	0	0	0	0	0	0	0	0
ENSG00000144460	0	0	0	0	0	0	0	0	0	0.0199995	0	0	0	0	0.00999965	0	0	0	0.00999965	0	0	0	0.0199995	0	0	0	0	0.00999965	0	0	0	0	0	0	0	0	0.0199995	0	0	0.00999965	0	0	0.00999965	0	0	0	0	0	0
ENSG00000277504	0	0.189994	0.0750007	0	0	0.250007	0.239999	0	0	0	0.0700018	0	0.0700018	0	0	0	0.0700018	0.0499986	0	0	0.0999981	0	0.209998	0	0.290002	0	0	0	0	0.560011	0	0	0.0700018	0	0	0	0	0	0.279992	0	0.060002	0	0.0700018	0.0400009	0.109998	0.0499986	0	0	0
ENSG00000249984	0	0	0	0	0	0	0	0	0	0	0	0	0.0400009	0	0	0	0	0.0299998	0	0	0	0	0	0	0	0	0	0	0	0	0	0	0	0	0	0	0	0	0	0	0	0	0	0	0	0	0	0	0
ENSG00000274292	0.0899994	0.180005	0.535008	0.189994	0.0400009	1.01001	0.230006	0.170004	0.0800019	0.120002	0.31999	0.140003	0.180005	0.149998	0.239999	0.360007	0.159996	0.0700018	0.0800019	0.219997	0.0499986	0	1.04002	0.180005	0.0400009	0.290002	0.609981	0.409997	0.270007	0.120002	0.060002	0.239999	0.129996	0.259996	1.02001	0.33999	0.649987	0.510002	0.769999	0.430012	0.31999	0.259996	0.739977	0.0700018	0	0.129996	0.370002	0.0199995	0.0499986
ENSG00000231062	0	0	0	0	0	0	0	0	0	0	0	0	0	0	0	0	0	0	0	0	0	0	0	0	0	0	0	0	0	0	0	0	0	0	0	0	0	0	0	0	0	0	0	0	0	0	0	0	0
ENSG00000231207	0	0	0	0	0	0	0	0	0	0	0	0	0	0	0	0	0	0	0	0	0	0	0	0	0	0	0	0	0	0	0	0	0	0	0	0	0	0	0	0	0	0	0	0	0	0	0	0	0
ENSG00000224114	0	0	0.685023	0.729978	0	0	0	0	0	0	0.200005	0	0.200005	1.02001	2.40995	0.209998	0	0.0700018	0	0	0.129996	0.360007	0	0.180005	0	0	0.109998	0.200005	0	1.08003	0.789973	0	0	9.3201	0.0800019	0.140003	0	0	0	0.209998	0	1.05998	0	0	0	2.61	0.060002	0.109998	0
ENSG00000237593	0	0	0	0	0.0499986	0	0	0	0	0	0	0	0	0	0	0	0	0	0	0	0	0	0	0	0	0	0	0	0	0	0	0.0400009	0	0	0	0	0	0	0	0	0	0	0.129996	0	0	0	0.0499986	0	0
ENSG00000115592	0.00999965	0.0199995	0.0199995	0	0	0	0	0	0	0	0	0.0199995	0	0.0199995	0	0.0199995	0	0	0.00999965	0.00999965	0	0	0.00999965	0	0	0	0	0	0.0400009	0.0199995	0	0.0499986	0	0	0.0299998	0.00999965	0.00999965	0.00999965	0	0.00999965	0.00999965	0	0	0.00999965	0	0.00999965	0	0	0
ENSG00000273069	0	0	0.0899997	0	0	0.140003	0.0999981	0.109998	0	0	0	0.0800019	0	0	0	0	0	0	0.0700018	0	0	0	0.230006	0.0899994	0.290002	0	0	0	0	0.189994	0.180005	0.0700018	0	0	0.180005	0.0899994	0.0999981	0.149998	0.239999	0	0.0999981	0.129996	0	0	0	0.219997	0	0	0
ENSG00000232204	0	0	0	0	0	0	0	0	0	0	0	0	0	0	0.00999965	0	0	0	0	0	0	0	0	0	0	0	0	0	0	0	0	0	0	0	0	0	0.00999965	0	0	0	0	0	0	0	0	0	0	0	0
ENSG00000198301	5.90017	8.55004	10.3502	17.2702	1.48003	12.2498	2.26996	17.8595	3.42993	4.70011	6.65013	3.69996	10.83	7.34979	15.6502	16.1002	9.08975	7.47984	2.98001	7.19004	5.47985	1.60003	17.1498	7.46016	0.649987	11.6598	12.5297	25.4703	10.5697	2.98001	4.40998	9.68029	1.77004	5.90017	13.4599	9.61009	6.70011	8.13997	9.75034	7.8398	8.68023	6.14011	13.3799	5.85981	1.81002	1.26003	4.94993	3.94995	9.68969
ENSG00000231141	0	0	0	0	0	0	0	0	0	0	0	0	0	0	0	0	0	0	0	0	0	0	0	0	0	0	0	0	0	0	0	0	0	0	0	0	0	0	0	0	0	0	0	0	0	0	0	0	0
ENSG00000232752	0	0	0.0499991	0	0	0	0	0	0	0	0	0	0	0	0.0400009	0	0	0.0400009	0	0	0	0	0	0.0400009	0	0	0	0	0.0499986	0	0	0	0	0.129996	0	0	0	0	0	0	0	0.060002	0	0	0	0	0	0	0
ENSG00000238819	0	0	0	0	0	0	0	0	0	0	0	0	0	0	0	0	0	0	0	0	0	0	0	0	0	0	0	0	0	0	0	0	0	0	0	0	0	0	0	0	0	0	0	0	0	0	0	0	0
ENSG00000259379	0	0	0.0350009	0	0	0	0	0	0.00999965	0	0	0	0	0	0.0199995	0.0299998	0.0299998	0	0.00999965	0	0	0	0	0	0	0	0.109998	0	0	0	0	0	0.00999965	0	0.00999965	0.0299998	0.0800019	0.060002	0	0	0.0299998	0	0.00999965	0	0	0	0.00999965	0.0299998	0
ENSG00000231897	0	0	0	0	0	0	0	0	0	0	0	0	0	0	0	0	0	0	0	0	0	0	0	0	0	0	0	0	0	0	0	0	0	0	0	0	0	0	0	0	0	0	0	0	0	0	0	0	0
ENSG00000280683	0	0	0	0	0	0.0199995	0	0	0	0.0700018	0	0	0.00999965	0	0.310003	0.54	0	0	0	0	0	0	0.0400009	0	0	0	0	0	0	0	0	0	0	0.00999965	0	0	0.239999	0	0	0	0	0.0199995	0	0	0	0	0	0	0
ENSG00000279390	0	0	0.030001	0	0	0.00999965	0.00999965	0	0	0	0.0400009	0.0199995	0	0	0.0299998	0.0199995	0	0	0	0	0	0	0.00999965	0	0	0	0.00999965	0	0	0	0	0.0199995	0	0	0.00999965	0.00999965	0.0199995	0	0	0	0	0	0	0	0.00999965	0	0.0199995	0.0299998	0
ENSG00000184414	0.54	0.0299998	1.03999	0.270007	0.739977	0.180005	3.6599	0.400007	0.299993	0.170004	0.180005	0.34999	0.200005	0.31999	0.38001	0.060002	0.510002	0.389989	0.0700018	0.149998	0.33999	0.170004	0.180005	0.0700018	15.3898	0.750008	0.879992	0.219997	1.17999	0.299993	0.360007	0.060002	0.459988	0.370002	0.140003	0.969971	1.02001	0.0299998	1.31997	0.219997	0.31999	1.92006	0.820026	0.209998	0.54	0.979983	0.180005	0.679987	0.259996
ENSG00000064932	3.96999	15.1296	8.06493	9.68029	2.28005	22.2902	14.7098	21.0206	6.2	7.50997	7.3999	3.08	21.9802	16.0802	18.56	14.7404	5.52985	7.54023	5.74995	10.5697	14.72	3.4899	23.9398	5.3801	2.21999	16.8096	9.6301	26.72	9.94971	12.9501	4.69001	6.10996	4.51987	5.69994	6.70987	6.89997	12.9797	18.8596	30.0908	11.24	10.6403	4.19002	18.2196	7.28992	4.76012	11.89	12.2201	5.64998	7.2501
ENSG00000104870	272.383	195.658	270.666	322.219	242.778	103.809	204.307	87.2319	241.218	221.397	205.457	180.217	294.78	147.053	119.369	130.652	309.822	228.618	164.164	215.761	269.491	360.86	102.728	87.6015	191.088	150.57	257.405	278.724	100.649	239.154	113.724	175.095	476.125	369.491	172.541	104.068	201.103	220.02	88.9414	124.318	215.507	224.053	257.797	162.951	262.322	171.171	70.6286	207.676	202.095
ENSG00000103742	0	0.270007	0.11	0.239999	0	0.47	0.140003	0.270007	0.00999965	0.0299998	0.129996	0.00999965	0.47	0.159996	0.0700018	0.0199995	0.0400009	0.0299998	0	0	0.00999965	0	0.949989	0	0.0700018	0.00999965	0	1.40004	0.0199995	1.09999	0.360007	0.599985	0.0199995	0.0400009	0.0400009	0.0400009	0.0700018	0.299993	3.68997	0.279992	0.0199995	0	0.45	0	0.170004	0.780003	0.180005	0.109998	0.00999965
ENSG00000249115	1.54004	3.34005	4.98509	4.78991	1.73998	6.53995	11.29	7.50009	1.71994	3.82994	4.74003	1.78002	3.12995	7.09005	3.79006	10.6101	3.35002	3.19995	1.66006	2.41999	5.20004	5.21991	11.9197	5.74995	6.23016	13.3197	4.90008	8.50983	5.6199	9.47974	4.27008	6.77015	4.3999	2.21	9.23008	2.9001	3.91994	5.58998	9.01008	2.23993	5.27009	3.9401	4.93999	2.04996	4.83998	16.1898	3.84005	1.72999	2.04003
ENSG00000267517	0	0	0	0	0	0	0	0	0	0	0	0	0	0	0	0	0	0	0	0	0	0	0	0	0	0	0	0	0	0	0	0	0	0	0	0	0	0	0	0	0	0	0	0	0	0	0	0	0
ENSG00000200807	0	0	0	0	0	0	0	0	0	0	0	0	0	0	0	0	0	0	0	0	0	0	0	0	0	0	0	0	0	0	0	0	0	0	0	0	0	0	0	0	0	0	0	0	0	0	0	0	0
ENSG00000235268	0	0.00999965	0	0	0	0.00999965	0	0	0	0	0.00999965	0	0	0	0.0299998	0	0	0	0	0	0	0	0.00999965	0	0	0	0	0	0	0	0	0	0	0.00999965	0	0	0	0	0	0.00999965	0	0	0.00999965	0	0.00999965	0	0	0	0
ENSG00000136367	0.170004	0.290002	0.229998	0.109998	0.0499986	1.16997	2.70995	0.879992	0.0299998	0.129996	0.370002	0.0400009	0.109998	0.060002	0.129996	0.0899994	0.109998	0.209998	0.170004	0.0199995	0.120002	0.129996	0.290002	0.430012	0.0499986	0.060002	0.0499986	1.36003	0.0199995	0.750008	0.290002	0.290002	0.140003	0.219997	0.0800019	0.0199995	0.239999	0.189994	0.479997	0.400007	0.0800019	0.0400009	0.219997	0.0499986	1.97996	0.700007	0.259996	0.0999981	0.189994
ENSG00000256037	0	0	0.114999	0.0899994	0	0.270007	0.149998	0.0499986	0	0.140003	0	0	0	0.060002	0	0.0800019	0	0	0.0299998	0.0499986	0	0	0.230006	0.129996	0	0.0899994	0	0	0	0.279992	0	0.0400009	0	0.0400009	0	0	0.0999981	0.250007	0.34999	0.120002	0.0499986	0.0299998	0	0	0	0.0800019	0.34999	0	0
ENSG00000232187	15.4101	44.7795	24.3748	32.2998	7.73989	36.191	6.55993	10.8098	13.2801	34.099	33.6505	7.63015	19.9405	27.1306	12.0301	16.8504	18.8805	6.07996	9.40969	42.9613	32.3895	27.1908	44.3194	33.4691	11.6098	12.2201	13.95	41.6593	37.7908	32.8303	21.3407	11.54	26.3302	4.24999	7.56012	14.5798	11.6397	93.7395	29.5903	35.7497	28.4499	22.3304	25.5003	15.0898	25.7597	33.1596	17.8199	12.2396	13.07
ENSG00000220349	0	0	0	0	0	0	0	0	0	0	0	0	0	0	0	0	0	0	0	0	0	0	0	0	0	0	0	0	0	0	0	0	0	0	0	0	0	0	0	0	0	0	0	0	0	0	0	0	0
ENSG00000277769	0	0	0	0	0	0	0	0	0	0	0	0	0	0	0	0	0	0	0	0	0	0	0	0	0.0299998	0	0	0	0	0	0	0.00999965	0	0	0	0	0	0	0	0	0	0	0	0	0	0	0.0199995	0	0
ENSG00000204659	0.140003	0.200005	0.0800006	0.31999	0.0299998	0.0999981	0.0400009	0.31999	0.0999981	0	0	0	0.120002	0.0400009	0.0299998	0.409997	0.0800019	0.0899994	0.0199995	0.0999981	0.060002	0.0899994	0.33999	0.0299998	0	0.159996	0.440015	0.0800019	0.180005	0	0.109998	0.159996	0.0400009	0.149998	0.45	0.0499986	0.290002	0.0800019	0.200005	0.31999	0.109998	0.0299998	0.060002	0	0	0.109998	0.0899994	0	0
ENSG00000233452	0.0199995	0.0999981	0.0600014	0.0999981	0.00999965	1.78002	0.060002	0.140003	0.0299998	0.060002	0.0800019	0.0299998	0.219997	0.329999	4.61998	0.129996	0.0800019	0.0899994	0.0199995	0	0.140003	0.00999965	0.360007	0.0899994	1.42998	0.0400009	0.0400009	0.270007	0.00999965	0.290002	0.0800019	0.33999	0.0299998	0.0999981	0.109998	0.0800019	0.0700018	0.250007	0.239999	0.149998	0.149998	0.0299998	0.250007	0.060002	0.180005	0.0899994	0.389989	0.060002	0.0999981
ENSG00000173545	10.4596	22.0107	20.9599	21.8996	7.75977	17.8595	16.97	19.9004	13.3697	13.1701	21.6896	8.13997	20.1001	36.0408	21.7604	15.5701	19.7096	10.75	7.21	16.3896	5.55983	27.7506	84.9701	14.3901	35.6507	8.51987	25.2908	27.4407	20.0694	18.2196	11.5097	26.4106	18.7904	20.0305	18.4996	9.12005	5.98006	22.2994	25.4791	17.2403	14.2402	29.4409	21.2594	14.8501	27.3401	18.5999	12.6003	8.0101	16.8399
ENSG00000211796	0	0.45	0	0.120002	0	0	0	0	0	0	0	0.219997	0.570015	0.149998	0.629995	0.120002	0	0.230006	0	0	0	0	0	0	0	0	0	0	0	0	0.120002	0.299993	0	0	0	0.239999	0	0.219997	0.159996	0.180005	0	0	0.389989	0	0.120002	0	0.120002	0	0.259996
ENSG00000162601	1.31003	4.37011	3.22995	2.72994	0.510002	5.3999	2.81003	4.01011	1.29001	6.72011	2.29004	1.86999	3.44997	1.51	4.49986	2.32992	1.81996	2.96003	1.05998	0.629995	1.49002	1.07003	11.8604	1.79004	0.0899994	2.36	2.49999	3.68001	2.17006	1.51	1.86003	1.99997	0.909986	1.40998	3.62003	1.44995	2.68005	5.56986	10.3199	2.58998	2.58998	0.969971	4.80988	1.58996	1.05003	0.860009	3.12995	1.26003	2.04996
ENSG00000232928	0.00999965	0.00999965	0.00999976	0	0	0.0199995	0.00999965	0	0	0.00999965	0.00999965	0	0	0	0.0199995	0.00999965	0.00999965	0	0	0.00999965	0	0.00999965	0	0	0	0.0199995	0.00999965	0	0	0	0	0	0	0.0299998	0.0999981	0	0.00999965	0.0299998	0	0.0299998	0	0.00999965	0.0299998	0	0	0.0199995	0.0700018	0	0
ENSG00000216824	0	0	0	0	0	0	0	0	0	0	0	0	0	0	0	0	0	0	0	0	0	0	0	0	0	0	0	0	0	0	0	0	0	0	0	0	0	0	0	0	0	0	0	0	0	0	0	0	0
ENSG00000238460	0	0	0	0	0	0	0	0	0	0	0	0	0	0	0	0	0	0	0	0	0	0	0	0	0	0	0	0	0	0	0	1.70002	0	0	0	0	2.14002	0	0	0	0	0	0	0	0	0	0	0	0
ENSG00000229707	0	0	0	0	0	0	0	0	0	0	0	0	0	0	0	0.0299998	0	0	0	0	0	0	0	0	0	0	0	0	0	0	0	0	0	0	0	0	0	0	0	0	0	0	0	0	0	0	0	0	0
ENSG00000215263	0	0	0	0	0	0	0	0	0	0	0	0	0	0	0	0	0	0	0	0	0	0	0	0	0	0	0	0	0	0	0	0	0	0	0	0	0	0	0	0	0	0	0	0	0	0	0	0	0
ENSG00000258254	0	0	0	0	0	0	0	0	0	0	0	0	0	0	0	0	0	0	0	0	0	0	0	0	0	0	0	0	0	0	0	0	0	0	0	0	0	0	0	0	0	0	0	0	0	0.0800019	0	0	0
ENSG00000138772	1.46004	0.920017	0.359996	0.259996	0.940022	26.3302	0.890002	59.2185	0.969971	0.530006	0.579996	0.840013	15.5098	0.840013	1.12001	1.15001	0.180005	1.71994	2.92008	0.0899994	0.500006	0.239999	2.47996	0.0800019	0	0.299993	0.409997	6.62988	0.940022	19.9501	0.649987	1.31003	0.060002	1.66999	0.800014	0.149998	0.180005	5.05992	10.3802	0.769999	0.620015	0.940022	17.8595	1.13	0.629995	0.0299998	0.33999	1.81996	2.44005
ENSG00000266561	0	0	0	0	0	0	0	0	0	0	0	0	0	0	0	0	0	0	0	0	0	0	0	0	0	0	0	0	0	0	0	0	0	0	0	0	0	0	0	0	0	0	0	0	0	0	0	0	0
ENSG00000225605	0	0	0	0	0	0	0	0	0	0	0	0	0	0	0	0	0	0	0	0	0	0	0	0	0	0.209998	0	0	0	0	0	0	0	0	0	0	0	0	0.129996	0	0	0	0	0	0	0	0	0	0
ENSG00000241891	0	0	0	0	0	0	0	0	0	0	0	0	0	0	0	0	0	0	0	0	0	0	0	0	0	0	0	0	0	0	0	0	0	0	0	0	0	0	0	0	0	0	0	0	0	0	0	0	0
ENSG00000254595	0.120002	0.219997	0.710017	0.400007	0.0400009	0.400007	0.47	0.530006	0.120002	0.120002	0.0499986	0.0899994	0.47	0.230006	0.549991	0.720014	0.239999	0.34999	0.120002	0.209998	0	0.279992	1.01001	0.209998	0	0.149998	0.370002	0.370002	0.170004	0.400007	0.290002	0.120002	0.389989	0.45	0.530006	0.0700018	0.370002	0.609981	1.31997	0.420002	0.259996	0.0899994	0.589988	0.0999981	0.720014	0.0999981	0.400007	0	0.0400009
ENSG00000214300	1.44003	2.70995	2.30501	3.31996	0.54	2.23993	2.9001	3.7301	1.47	5.47985	1.64003	1.72999	1.53003	2.55999	1.22997	2.19002	2.38005	2.09001	0.959994	3.87992	2.9699	0.389989	7.02985	2.77999	0.900001	9.96974	8.51987	2.81003	4.03997	1.29998	0.940022	3.82013	1.34997	2.11993	3.51004	2.30006	4.78991	1.71994	2.68005	3.13995	3.88989	4.23999	3.16992	1.16997	1.44003	0.920017	0.829988	1.78002	1.90005
ENSG00000233014	0	0	0	0	0	0	0	0	0	0	0	0	0	0	0	0	0	0	0	0	0	0	0	0	0	0	0	0	0	0	0	0	0	0	0	0	0	0	0	0	0	0	0	0	0	0	0	0	0
ENSG00000273678	0	0	0	0	0	0	0	0	0	0	0	0	0	0	0	0	0	0	0	0	0	0	0	0	0	0	0	0	0	0	0	0	0	0	0	0	0	0	0	0	0	0	0	0	0	0	0	0	0
ENSG00000153976	0.709989	0.120002	0.875026	1.11003	0.0400009	0.33999	0.0700018	0.279992	0.299993	0.159996	1.22997	0.189994	0.679987	0.129996	0.189994	0.180005	0.0499986	0.140003	0.0700018	0.290002	0.129996	0.0400009	0.219997	0.00999965	0	1.56003	0.38001	0.800014	0	0.0899994	0.0700018	0.129996	0.0400009	0.129996	0.129996	0.0199995	0.00999965	0.900001	0.0499986	0.310003	0.219997	0	1.19997	0.400007	0.129996	0.120002	0.109998	0.840013	0.159996
ENSG00000214650	0	0	0	0.0199995	0	0	0	0.0400009	0	0	0	0	0	0	0	0.0899994	0.0400009	0	0	0	0	0	0	0	0	0	0.0499986	0	0	0	0.0199995	0.00999965	0	0.0400009	0	0	0.0400009	0.0199995	0.0199995	0.0199995	0	0	0.109998	0	0.0199995	0.0299998	0	0	0
ENSG00000267751	0.219997	0.159996	2.48504	0.869973	0.45	0.949989	9.70987	5.74995	0.459988	2.02004	1.72999	0.310003	0.259996	0.219997	4.23	1.32999	0.620015	0.409997	0.0499986	0.250007	1.36997	1.17999	4.0599	3.9099	4.77003	2.28005	0.38001	9.13017	0.0400009	15.6004	0.609981	1.61005	0.299993	1.29998	0.120002	2.04996	1.13	1.86999	1.66006	1.28003	1.72999	1.26003	0.849982	0.34999	0.620015	1.19997	1.75003	0.279992	0.159996
ENSG00000184220	6.27002	12.9501	12.7703	16.1405	5.79999	14.0998	30.359	67.1995	5.0701	13.6298	15.4604	5.69007	9.46005	11.9098	22.0306	21.5503	9.73008	7.04986	5.82013	11.8497	7.72007	14.1095	38.2387	15.0199	14.7598	14.2303	9.07024	19.0303	13.4898	23.5204	3.6599	25.5995	17.5101	21.6806	10.7799	9.83997	7.75009	12.0401	16.5598	11.1399	14.5304	18.4701	10.8398	8.18978	18.8295	23.1403	13.8402	5.44011	8.4898
ENSG00000271199	0	0	0	0	0	0	0	0	0	0	0	0	0	0	0	0	0	0	0	0	0	0	0	0	0	0	0	0	0	0	0	0	0	0	0	0	0	0	0	0.159996	0	0	0	0	0	0	0	0	0
ENSG00000259628	0	0	0.0499991	0.0499986	0	0.140003	0	0	0	0.0299998	0	0	0.170004	0	0.0899994	0.120002	0.060002	0	0	0.060002	0	0.0400009	0.060002	0.0800019	0	0.0899994	0.0800019	0.109998	0	0	0	0.109998	0	0.0299998	0.129996	0.0899994	0.0499986	0	0.060002	0	0	0	0.109998	0.0299998	0	0	0	0.060002	0.0400009
ENSG00000267626	0	0	0	0	0	0	0	0	0	0	0	0	0	0	0	0	0	0	0	0	0	0	0.129996	0	0	0.0999981	0	0	0	0	0	0.0400009	0	0	0	0	0	0	0	0	0	0	0.0700018	0	0	0	0	0	0
ENSG00000269584	0	0.060002	0	0	0	0	0	0	0	0.0800019	0	0	0	0	0	0	0	0.0499986	0	0	0	0	0.060002	0	0	0	0.0700018	0	0	0	0	0	0	0	0.0499986	0	0	0	0	0	0	0	0	0	0	0	0	0	0
ENSG00000055070	17.9601	21.2904	22.3352	21.44	9.21027	50.9592	21.8193	39.7192	20.0402	33.0197	18.2297	16.6196	35.951	35.1892	44.5412	57.3005	30.4496	23.4796	11.8202	32.7689	20.2202	11.5001	61.3791	23.2207	13.1902	41.6708	25.2296	19.9405	48.3308	21.3895	9.62009	45.3512	24.4496	16.6704	28.849	12.3401	42.0101	37.1492	34.6494	22.19	28.3908	16.8703	36.5212	19.9197	13.3697	38.8505	30.5299	21.6506	26.3704
ENSG00000247011	0.329999	0.00999965	0.785006	0.129996	0.109998	0.230006	0.00999965	0.0299998	0.0999981	0.109998	0.120002	0.329999	0.0199995	0.170004	0.120002	0.060002	0.0999981	0.140003	0.0499986	0.0299998	0.060002	0.0199995	0.00999965	0.0199995	0.500006	1.84999	0.120002	0.0499986	0.54	0.0199995	0.0199995	0.0800019	0.120002	0.459988	0.0400009	0.060002	0.0400009	0.00999965	0.219997	0.0800019	0	0.700007	0.360007	0.120002	0.0199995	0.0400009	0.120002	0.479997	0.0899994
ENSG00000087495	0.170004	0.0499986	0.0199997	0	0.0499986	0.170004	0.00999965	0.060002	0.189994	0.00999965	0.060002	0.180005	0.34999	0.0700018	0.0199995	0.0199995	0.0999981	0.290002	0.279992	0.00999965	0.0199995	0	0.0700018	0.0400009	0	0	0.0400009	0.109998	0.0199995	0.0299998	0.0700018	0.0999981	0	0.0800019	0.0299998	0	0	0.520016	1.11003	0.060002	0	0.0199995	1.34997	0.490002	0.060002	0.109998	0.120002	0.189994	0.370002
ENSG00000235519	0	0	0	0	0	0	0	0	0	0	0	0	0	0	0	1.48003	0	0	0	0	0	0	0	0	0	0	0	0	0	0	0	0	0	0	0	0	0	0	0	0	0	0	0	0	0	0	0	0	0
ENSG00000260490	0	0.279992	0.33499	0	0.230006	0	0.259996	0.0700018	0.0700018	0.140003	0.159996	0.170004	0.0800019	0.149998	0.120002	0.219997	0.0800019	0.109998	0	0.200005	0.109998	0.060002	0.230006	0.45	0	0.120002	0.259996	0.459988	0.33999	0.239999	0.400007	0.0499986	0.0800019	0	0.530006	0.060002	0	0.259996	0.0800019	0.329999	0.060002	0.140003	0.239999	0.180005	0.180005	0.0499986	0.060002	0	0.279992
ENSG00000121957	0.230006	1.49998	2.18499	2.44005	0.0199995	3.59004	2.03001	23.24	0.230006	2.37001	1.32999	0.230006	0.65999	1.27003	6.26003	5.96019	0.510002	0.739977	0.170004	1.63005	1.31003	0.270007	6.54993	4.12002	0.599985	2.40995	0.510002	5.3801	4.17986	3.56004	0.430012	1.29001	0.890002	1.42998	0.959994	0.700007	2.32992	1.8	13.5001	1.07003	0.909986	2.45992	1.38998	0.270007	0.570015	4.4601	0.739977	0.219997	0.409997
ENSG00000258413	0	0	0	0	0	0	0	0	0	0	0	0	0.129996	0.0899994	0	0	0	0.129996	0	0	0	0	0.159996	0	0	0	0	0	0	0	0	0	0	0	0	0	0	0.109998	0	0	0	0	0.0999981	0	0	0	0	0	0
ENSG00000259364	0	0	0.0549988	0	0	0	0	0	0	0.0400009	0	0	0	0	0	0	0	0	0	0	0	0	0	0	0	0	0	0	0	0	0	0	0	0	0	0	0.0499986	0	0	0	0	0	0	0	0	0	0	0	0
ENSG00000277452	0	0.370002	0.0900024	0	0	0.239999	0	0	0	0	0.200005	0	0	0	0	0	0	0	0	0	0	0	0	0	0	0	0.549991	0	0	0.299993	0	0	0	0	0	0	0	0	0	0	0	0	0	0.0999981	0	0	0	0	0
ENSG00000264446	0	0	0	0	0	0	0	0	0	0	0	0	0	0	0	0	0	0	0	0	0	0	0	0	0	0	0	0	0	0	0	0	0	0	0	0	0	0	0	0	0	0	0	0	0	0	0	0	0
ENSG00000253074	0	0	0	0	0	0	0	0	0	0	0	0	0	0	0	0	0	0	0	0	0	0	0	0	0	0	0	0	0	0	0	0	0	0	0	0	0	0	0	0	0	0	0	0	0	0	0	0	0
ENSG00000151962	0.0199995	0	0.00499982	0.00999965	0.0199995	0.290002	0	0.0999981	0.0400009	0.0199995	0	0.0299998	0.149998	0	0.47	0.180005	0	0.0400009	0.0199995	0	0.00999965	0.0199995	0.00999965	0	0	0	0.109998	0.0800019	0.0199995	0	0	0	0	0	0.0199995	0	0.0199995	0.00999965	0.0700018	0.00999965	0.209998	0.0700018	0.0700018	0.0499986	0	0	0.0400009	0.00999965	0.0199995
ENSG00000169246	2.88006	12.5098	11.0251	9.36998	2.93001	42.8602	27.6795	8.81974	2.98994	2.96003	4.7499	3.86998	8.34972	13.3096	9.28013	14.67	8.03011	4.02013	4.07994	2.29004	4.24999	0.219997	36.7497	4.6699	0.189994	13.3502	7.69976	5.0701	21.7499	15.7296	8.87986	2.14999	2.54001	5.28985	8.49981	7.27023	24.6095	14.5405	56.1485	10.2501	22.21	7.82025	25.7008	4.27008	3.20995	11.3496	19.6305	4.94993	5.12986
ENSG00000251703	0	0	0	0	0	0	0	0	0	0	0	0	0	0	0	0	0	0	0	0	0	0	0	0	0	0	0	0	0	0	0	0	0	0	0	0	0	0	0	0	0	0	0	0	0	0	0	0	0
ENSG00000152990	17.6699	6.75983	12.9249	10.3601	7.16019	11.4302	4.4601	14.2402	21.4995	25.8796	7.41016	13.98	12.7196	7.17013	7.3999	61.9906	32.9808	10.9797	7.31016	19.0105	7.51987	1.57996	14.7895	38.3289	0.570015	20.3595	44.7299	18.9894	7.95973	4.63989	3.05004	8.43992	5.10998	18.6296	19.9501	10.0998	32.2596	18.1201	16.5002	5.57991	5.69007	3.47012	10.6499	22.7207	2.93999	6.28002	2.47996	16.1505	6.31014
ENSG00000140521	7.65983	15.9901	26.0349	25.4403	4.33992	23.6004	28.6895	18.1805	10.0002	11.1701	16.1405	8.37	18.4394	9.28013	16.4203	22.0397	15.9702	14.6599	6.93018	12.7302	12.6704	9.8502	28.1302	5.54982	7.06013	7.14978	14.5405	27.2701	15.9901	22.6107	18.0199	11.5801	18.4599	11.5097	16.1405	16.3601	24.19	14.19	50.3902	12.1896	13.9104	18.7501	21.0804	9.17013	24.6504	11.1701	16.1797	12.5497	15.2803
ENSG00000218052	0.149998	0.560011	0.109999	0	0.200005	0.440015	0	0.170004	0.0800019	0.230006	0.0899994	0.120002	0.490002	0.0800019	0.259996	0.189994	0.279992	0.38001	0	0.0199995	0	0.060002	0.909986	0.0700018	0	0.329999	0	0.920017	0.389989	0	0.0700018	0.219997	0.0999981	0.230006	0.060002	0.00999965	0.33999	0.200005	0.279992	0.760017	0.159996	0	0.230006	0	0.129996	0.200005	0.140003	0.0999981	0.329999
ENSG00000140443	0.159996	0.589988	0.354994	0.219997	0.0899994	1.92994	0.45	3.48	0.259996	0.209998	0.140003	0.180005	0.999971	0.560011	0.739977	0.149998	0.430012	0.38001	0.140003	0.149998	0.180005	0.0499986	2.30006	0.180005	0.0400009	0.180005	0.579996	7.8398	0.270007	9.37973	0.219997	0.709989	0.0899994	0.709989	0.279992	0.189994	0.0499986	1.31003	2.64003	0.969971	0.170004	0.290002	1.99997	0.400007	0.129996	0.400007	2.28005	0.389989	0.259996
ENSG00000112167	4.47994	5.50995	6.5899	9.7402	3.50008	9.39014	13.0302	15.6004	3.48	5.13983	12.6897	3.68997	6.56994	11.3002	17.7595	16.8399	11.0301	5.99001	2.44005	3.75006	4.90994	4.56016	11.1199	9.7903	3.16992	9.26021	8.23989	31.4711	3.7301	19.3495	10.27	11.9503	4.3201	6.00998	11.9702	9.90979	6.53995	9.68029	10.0502	8.59997	9.39014	11.1399	9.9201	4.23	13.6696	19.5802	7.04986	4.70011	5.16984
ENSG00000279207	0.430012	0.940022	1.57502	2.36	0.279992	1.38998	0.700007	4.17002	0.54	2.14999	0.599985	0.33999	0.609981	0.720014	0.389989	0.760017	0.729978	0.290002	0.189994	0.389989	0.479997	0.479997	2.14002	0.479997	0.00999965	1.02001	0.99003	1.79004	0.599985	1.47	0.219997	1.70002	0.729978	0.900001	2.39994	0.370002	1.67998	2.28005	4.80988	0.900001	1.01001	1.01001	1.22003	0.400007	0.389989	0.279992	0.869973	0.34999	0.500006
ENSG00000230014	0	0	0	0	0	0	0	0	0	0	0	0	0	0	0	0	0	0	0	0	0	0	0	0	0	0	0	0	0	0	0	0	0	0	0	0	0	0	0	0	0	0	0	0	0	0	0	0	0
ENSG00000164220	0.38001	0.840013	0.0350008	0.0299998	0.00999965	2.18002	0.180005	0.709989	0.00999965	0.0800019	0.109998	0.33999	0.739977	1.38998	1.12001	0.0299998	0.219997	0.869973	0.370002	0.479997	0.250007	0.0400009	0.670007	0	0.0199995	0.159996	0.789973	2.55999	2.11993	0.230006	0.140003	1.96996	0	0.279992	0.120002	0.0299998	0.140003	0.629995	0.180005	1.05003	0.299993	0.0400009	1.09004	0.520016	0.200005	0.0800019	0.769999	0.0899994	0.31999
ENSG00000200972	0	0	0	0	0	0	0	0	0	0	0	0	0	0	0	0	0	0	0	0	0	0	0	0	0	0	0	0	0	0	0	0	0	0	12.5802	0	0	0	0	0	0	0	0	0	0	10.6403	0	0	0
ENSG00000251731	0	0	0	0	0	0	0	0	0	0	0	0	0	0	0	0	0	0	0	0	0	0	0	0	0	0	0	0	0	0	0	0	0	0	0	0	0	0	0	0	0	0	0	0	0	0	0	0	0
ENSG00000237588	0	0	0	0	0	0	0	0	0	0	0	0	0	0	0	0	0	0	0	0	0	0	0	0	0	0	0	0.00999965	0	0	0	0	0	0	0	0	0	0	0	0	0	0	0	0	0	0	0	0	0
ENSG00000239997	0	0	0	0	0	0	0	0	0	0	0	0	0	0	0	0	0	0	0	0	0	0	0	0	0	0	0	0	0	0	0	0	0	0	0	0	0	0	0	0	0	0	0	0	0	0	0	0	0
ENSG00000171484	0	0	0	0	0	0	0	0	0	0	0	0	0	0	0	0	0	0	0	0	0	0	0	0	0	0	0	0	0	0	0	0	0	0	0	0	0	0	0	0	0	0	0	0	0	0	0	0	0
ENSG00000270646	0	0	0	0	0	0	0	0	0	0	0	0	0	0	0	0	0	0	0	0	0	0	0	0	0	0	0	0	0	0	0	0	0	0	0	0	0	0	0	0	0	0	0	0	0	0	0	0	0
ENSG00000155926	4.61998	5.66999	0.405003	0.93003	0.120002	3.13995	0.250007	1.22003	0.409997	0.679987	1.88994	1.24	12.63	4.26002	13.09	0.940022	1.22003	5.96019	2.55999	1.71994	1.82996	2.10996	6.46019	0.93003	0.729978	0.720014	1.42998	7.19004	1.14	0.99003	1.44003	2.23993	0.200005	1.05003	0.34999	1.38998	0.810015	7.75009	2.99991	4.30993	0.99003	0.200005	7.51987	2.9001	2.48996	0.780003	3.65002	1.86003	3.89988
ENSG00000104872	32.421	39.3601	68.9699	58.0802	28.0796	82.5893	86.9903	98.6116	32.3895	54.9586	64.3014	25.8205	46.6391	53.3484	63.5613	103.278	46.6294	27.6795	19.1999	43.2512	61.0397	91.4419	105.711	28.4794	199.631	56.9599	41.0203	90.0581	51.599	125.174	43.3712	66.2422	66.1321	69.3911	70.918	35.031	40.2988	60.1118	63.5481	23.6594	66.509	42.4286	57.0903	30.9304	113.212	144.607	27.8296	21.5204	27.0292
ENSG00000255385	0.170004	0.060002	0.0500015	0	0	0	0	0.180005	0.0499986	0	0	0.490002	0.060002	0	0	0	0	0	0.0800019	0	0	0	0.060002	0.0899994	0	0	0.360007	0	0	0	0	0.0800019	0	0	0.200005	0	0.0499986	0	0	0	0	0.0400009	0.0700018	0.140003	0	0	0	0	0
ENSG00000259173	0	0	0	0	0	0	0	0	0	0	0	0	0	0	0	0	0	0	0	0	0	0	0	0	0	0	0	0	0	0	0	0	0	0	0	0	0	0	0	0	0	0	0	0	0	0	0	0	0
ENSG00000272970	0.159996	0.389989	0.0449997	0	0.0700018	0.500006	0.250007	0.510002	0.0400009	0.149998	0.0999981	0.060002	0.31999	0.140003	0.0400009	0.170004	0.279992	0.270007	0.0800019	0	0	0.0299998	1.08003	0.0299998	0.579996	0.0700018	0	0.54	0.0800019	0.389989	0.209998	0.329999	0.0499986	0.47	0	0.0700018	0	0.500006	0.329999	0.45	0.0700018	0	0.810015	0.149998	0.670007	0.250007	0.31999	0.109998	0.0700018
ENSG00000227101	0	0	0	0	0	0	0	0	0	0	0	0	0	0	0	0	0	0	0	0	0	0	0	0	0	0	0	0	0	0	0	0	0	0	0	0	0	0	0	0	0	0	0	0	0	0	0	0	0
ENSG00000200494	0	0	0	0	0	0	0	0	0	0	0	0	0	0	0	0	0	0	0	0	0	0	0	0	0	0	0	0	0	0	0	0	0	0	0	0	0	0	0	0	0	0	0	0	0	0	0	0	0
ENSG00000172809	535.817	993.515	4373.06	2625	690.452	1990.75	1360.67	1734.98	539.769	862.75	1140.46	541.718	981.741	1657.28	1106.28	976.177	1033.34	538.573	552.794	922.496	765.097	2275.71	1648.46	736.835	4913.72	1214.88	444.672	1904.24	2038.51	4440.17	1471.73	1118.62	964.273	1225.79	878.744	587.97	761.921	698.346	1419.14	1061.21	1708.72	2047.43	1165.39	665.64	3824.35	2905.76	1233.29	474.906	695.93
ENSG00000164256	0	0	0.0299991	0.00999965	0	0.00999965	0	0	0	0.140003	0.00999965	0	0	0.00999965	0.00999965	0.0700018	0	0	0	0	0	0.140003	0.0400009	0	0	0	0.0700018	0	0.00999965	0	0	0.00999965	0.0299998	0	0.109998	0	0.00999965	0.0800019	0	0.0199995	0	0.170004	0	0	0	0	0.00999965	0	0
ENSG00000243012	0	0	0	0	0	0	0	0	0	0	0	0	0	0	0	0	0	0	0	0	0	0	0	0	0	0	0	0	0	0	0	0	0	0	0	0	0	0	0	0	0	0	0	0	0	0	0	0	0
ENSG00000273904	0	0	0	0	0	0	0	0	0	0	0	0	0	0	0	0	0	0	0	0	0	0	0	0	0	0	0	0	0	0	0	0	0	0	0	0	0	0	0	0	0	0	0	0	0	0	0	0	0
ENSG00000237579	0	0	0	0	0	0	0	0	0	0	0	0	0	0	0	0	0	0	0	0	0	0	0	0	0	0	0	0	0	0	0	0	0	0	0	0	0	0	0	0	0	0	0	0	0	0	0	0	0
ENSG00000279352	0.0299998	0.0299998	0.149999	0.180005	0	0.869973	0.200005	1.09004	0.0999981	0.109998	0.0700018	0	0.0700018	0.250007	0.0299998	0.200005	0	0.0299998	0.0199995	0.109998	0.159996	0.0499986	0.310003	0.109998	0.310003	0.189994	0.0400009	0	0.189994	0.189994	0.189994	0.109998	0	0.159996	0.200005	0.0499986	0.200005	0.47	0.849982	0.159996	0.109998	0.0899994	0.129996	0.060002	0.0299998	0.219997	0.259996	0	0.189994
ENSG00000224545	0	0	0	0	0	0	0	0.129996	0	0	0	0	0	0	0	0	0	0	0	0	0	0	0	0	0.640002	0	0	0	0	0	0	0.0800019	0	0.0800019	0	0	0	0	0	0	0	0	0	0	0	0	0	0	0
ENSG00000242349	0.0800019	0.149998	0.455003	0.189994	0.219997	1.33999	0.510002	0.0800019	0.259996	0.810015	0.31999	0.200005	0.290002	0.250007	0.45	0.0700018	0.149998	0.259996	0.0999981	0.209998	0.180005	0.120002	2.36	0.0499986	0.189994	0.389989	0.530006	0.270007	1.70995	1.37999	0.170004	0.670007	0.0899994	0.180005	0.459988	0.200005	0.829988	4.23	0.670007	0.0700018	0.560011	0.45	1.66999	0.250007	0.34999	1.44995	0.979983	0.0299998	0.120002
ENSG00000127947	6.30008	19.5694	12.2551	14.8203	1.24	37.1209	11.6801	36.9489	4.33992	6.54993	28.1205	4.72002	17.4895	19.6196	26.5096	5.98006	10.2302	9.70987	5.02984	6.88994	8.81974	4.17986	37.9404	8.81974	2.08003	15.2899	11.15	35.5594	17.1402	9.1403	10.5397	30.6402	4.15012	11.6801	19.2799	24.9496	7.66992	21.8405	27.3098	24.1699	10.1997	4.80988	18.08	8.0101	7.46016	5.64998	13.8402	4.55005	11.6501
ENSG00000178297	0.479997	16.8598	2.93492	0.780003	0.159996	1.19002	2.44005	0.0199995	1.12001	6.46019	7.9201	0.060002	1.48003	0.400007	5.3801	10.8398	4.27986	0.620015	0.589988	6.97984	0.239999	1.17999	1.04002	11.5001	0.0400009	6.46019	12.8197	2.99991	0.959994	0.120002	0.149998	0.599985	3.65002	7.64974	2.9001	10.1398	8.38975	2.32992	1.27003	2.23001	0.00999965	1.38998	2.76999	1.31997	0.570015	1.16997	0.0899994	0.900001	0.780003
ENSG00000277100	0	0	0	0	0	0	0	0	0	0	0	0	0	0	0	0	0	0	0	0	0	0	0	0	0	0	0	0	0	0	0	0	0	0	0	0	0	0	0	0	0	0	0	0	0	0	0	0	0
ENSG00000006831	27.7602	43.3292	64.2386	54.2208	15.4401	185.322	46.5616	22.8899	30.6699	37.031	33.7393	33.2909	31.999	19.3696	94.4831	57.4317	26.8797	60.8496	18.4996	42.5995	14.6996	3.23991	34.391	41.6506	4.80988	77.7991	32.52	34.151	96.4417	13.3697	20.2006	50.8992	10.7002	31.8706	35.0407	74.8889	69.0505	30.4707	26.0001	40.2011	25.4703	34.7191	33.139	30.7593	14.5203	12.8999	11.3804	30.0908	35.5003
ENSG00000227863	0	0	0	0	0	0	0	0	0	0	0	0	0	0	0	0	0	0	0	0	0	0	0	0	0	0	0	0	0	0	0	0	0	0	0	0	0	0	0	0	0	0	0	0	0	0	0	0	0
ENSG00000274808	0.0499986	1.31997	0.440009	1.88	0.250007	4.6699	0.679987	1.29001	0.329999	0.360007	0.769999	0.45	0.530006	1.05998	1.01001	1.16003	0.310003	0.250007	0.159996	0.120002	0.700007	0.0499986	5.34997	0.54	0	4.02013	0.490002	1.13	1.19002	1.41999	0.500006	1.47	0.129996	0.159996	0.279992	0.370002	1.66006	1.84999	7.75009	0.920017	1.49002	0.530006	2.30997	0.400007	0.0499986	0.570015	1.02001	0.54	0.239999
ENSG00000256019	0	0	0	0	0	0	0	0	0	0	0	0	0	0	0.0199995	0.0199995	0	0	0	0	0	0	0	0	0	0	0	0	0	0	0	0	0	0	0	0.0199995	0	0	0	0	0	0	0	0	0	0.0199995	0.0199995	0	0
ENSG00000200823	0	0	0	0	0	0	0	0	0	0	0	0	0	0	0	0	0	0	0	0	0	0	0	0	0	0	0	0	0	0	0	0	0	0	0	0	0	0	0	0	0	0	0	0	0	0	0	0	0
ENSG00000238282	0	0	0	0	0	0	0	0	0	0	0	0	0	0	0	0	0	0	0	0	0	0	0	0	0	0	0	0	0	0	0	0	0	0	0	0	0	0	0	0	0	0	0	0	0	0	0	0	0
ENSG00000070193	0	0.00999965	0	0	0.0199995	0.00999965	0.00999965	0	0.00999965	0	0	0.0299998	0.0499986	0	0.0999981	0.00999965	0.0299998	0.0299998	0.00999965	0	0	0.0199995	0	0	0	0	0	0.0199995	0	0	0	0.0999981	0	0.0199995	0	0	0	0.0999981	0	0.00999965	0.0199995	0	0.120002	0.0499986	0	0.479997	0.0400009	0.060002	0.0700018
ENSG00000106615	23.3304	68.9978	86.0053	78.9782	13.87	73.7505	39.1913	122.072	25.4103	63.6804	31.3905	22.6704	46.7103	98.3317	87.4377	55.6409	42.411	36.171	27.14	82.7612	65.6116	40.2513	113.157	65.0005	6.87991	140.175	82.658	51.2	62.6689	46.5197	41.4088	95.4905	57.1418	47.3788	80.3921	64.5112	55.2795	35.4511	46.5907	64.6007	94.0584	61.2007	58.8217	39.0503	39.9594	58.2213	50.8393	18.7904	42.6586
ENSG00000277427	0	0	0	0	0	0	0	0	0	0	0	0	0	0	0.0400009	0	0	0	0	0	0	0	0	0	0	0	0	0	0	0	0	0	0	0	0	0.0400009	0	0	0	0	0	0	0	0	0	0	0	0.060002	0
ENSG00000100302	0.0899994	0.200005	0.154998	0.149998	0.00999965	0.259996	0.409997	5.02009	0.00999965	0.120002	0.360007	0.0299998	0.0800019	0.829988	0.620015	0.520016	0.219997	0.0299998	0.0400009	0.409997	0.0800019	0.140003	0.640002	0.389989	0.170004	0.209998	0.219997	0.909986	0.0499986	1.11003	0.149998	1.25002	0.0400009	0.38001	0.440015	0.230006	0.370002	1.29001	0.860009	1.21	0.209998	0.170004	0.33999	0.0199995	0.34999	0.31999	0.999971	0.0299998	0.060002
ENSG00000171467	1.67998	4.10007	10.0051	7.26016	0.649987	4.15012	9.04011	6.1299	1.31997	2.23001	3.97991	1.46004	3.12995	4.94993	8.74971	6.93018	8.68023	2.81003	0.780003	1.94	2.64993	1.13	6.44007	4.8899	0.620015	8.13997	4.44991	14.9804	3.94995	4.27008	18.1201	4.62992	1.33999	3.88989	13.3003	8.88972	6.2	3.63991	6.35007	4.19002	6.01999	5.6199	6.29005	2.14002	6.88994	2.42992	2.14999	1.8	1.90005
ENSG00000253499	0	0	0	0	0	0.180005	0	0	0	0	0	0	0	0	0	0	0	0	0	0	0	0	0.0700018	0	0	0	0	0	0	0	0	0	0	0	0	0	0	0	0	0	0	0	0	0	0	0	0	0	0
ENSG00000239830	0	0	0	0	0.060002	0.189994	0	0	0	0.0999981	0	0.0299998	0	0.0400009	0.0299998	0.0299998	0.239999	0.149998	0	0	0	0.360007	0.0800019	0	0.0499986	0	0.0899994	0	0	0.0700018	0.0299998	0.0299998	0	0.0800019	0.0299998	0	0	0.170004	0	0.180005	0	0	0.370002	0	0	0	0.0899994	0	0.0899994
ENSG00000117242	0.599985	0.69002	0.479985	0.370002	0.490002	2.19002	0.279992	0.849982	0.520016	1.01001	0.149998	0.400007	0.829988	0.679987	1.31003	1.60003	1.09999	0.729978	0.290002	0.679987	0.47	0.230006	3.84005	0.510002	0.129996	0.729978	0.290002	1.01001	0.909986	0.620015	0.33999	0.670007	0.640002	0.31999	1.42998	0.180005	1.78002	1.14	0.93003	0.629995	0.490002	0.180005	0.969971	0.729978	0.230006	0.520016	0.780003	0.570015	0.849982
ENSG00000255875	0	0.0299998	0	0	0	0.209998	0.0299998	0.0299998	0	0	0	0	0	0	0.0499986	0.060002	0	0	0	0	0	0	0	0	0	0	0	0.0999981	0	0	0.0299998	0	0	0	0	0	0.0299998	0	0.0700018	0	0	0	0.0700018	0	0	0	0.109998	0	0
ENSG00000200998	0	0	0	0	0	0	0	0	0	0	0	0	0	0	0	0	0	0	0	0	0	0	0	0	0	0	0	0	0	0	0	0	0	0	0	0	0	0	0	0	0	0	0	0	0	0	0	0	0
ENSG00000228007	0	0	0	0	0	0	0	0	0	0	0	0	0.209998	0	0	0	0	0	0	0	0	0.140003	0	0	0.290002	0	0	0	0	0.270007	0	0.109998	0.270007	0.209998	0.129996	0.129996	0	0	0	0	0.430012	0	0	0	0	0.140003	0.129996	0	0
ENSG00000167371	0.0199995	0.279992	0.314998	0.239999	0	1.24	0.209998	0.520016	0.0199995	0.0800019	0.200005	0.0800019	0.329999	0.200005	0.149998	0.200005	0.120002	0.0400009	0.0400009	0.0299998	0.209998	0.0400009	0.479997	0.109998	0.0499986	1.88	0.279992	0.54	0.459988	0.679987	0.129996	0.299993	0.0499986	0.209998	0.31999	0.159996	0.259996	0.609981	2.56995	0.47	0.33999	0.109998	1.17999	0.140003	0.129996	0.729978	1.31997	0.209998	0.180005
ENSG00000207624	0	0	0	0	0	0	0	0	0	0	0	0	0	0	0	0	0	0	0	0	0	0	0	0	0	0	0	0	0	0	0	0	0	0	0	0	0	0	0	0	0	0	0	0	0	0	0	0	0
ENSG00000280190	0	0	0	0	0	0	0	0	0	0	0	0	0	0	0	0	0	0	0	0	0	0	0	0	0	0	0	0	0	0	0	0	0	0	0.00999965	0	0	0	0	0	0	0	0	0	0	0	0	0	0
[truncated: 4,382 more rows]
[truncated: 482 more columns]
