# Supplementary material for: Increased CDCA2 Level Was Related to Poor Prognosis in Hepatocellular Carcinoma and Associated With Up-Regulation of Immune Checkpoints
Source: Front Med (Lausanne). 2022 Mar 7;8:773724. doi: 10.3389/fmed.2021.773724 (PMC8964461; doi:10.3389/fmed.2021.773724)
Supplement: Supplementary file 15 [file Table_13.XLSX]

## Sheet: Sheet1
ENSG00000212040	0	0	0	0	0	0	0	0	0	0	0	0	0	0	0	0	0	0	0	0	0	0	0	0	0	0	0	0	0	0	0	0	0	0	0	0	0	0	0	0	0	0	0	0	0	0	0	0	0
ENSG00000237594	0	0	0	0.0299998	0	0.0499986	0	0.0299998	0.0299998	0	0	0	0.0700018	0	0	0.0299998	0	0	0	0	0	0	0	0	0.0899994	0	0	0.0700018	0	0	0	0.0199995	0	0	0	0.0299998	0	0.0800019	0.310003	0.0400009	0	0	0.109998	0	0	0.0499986	0.060002	0	0
ENSG00000219186	0	0	0	0	0	0.0800019	0	0.060002	0	0	0	0.0400009	0	0.810015	0	0.0499986	0	0	0	0	0	0	0.0700018	0	0	0.109998	0.0800019	0.279992	0	0.109998	0	0.0400009	0	0	0	0	0	0.159996	0.0700018	0	0	0	0	0	0	0	0.0499986	0.0800019	0
ENSG00000254667	0.120002	0.230006	0	0	0	0.170004	0	0.0400009	0	0.0299998	0.129996	0.0899994	0.180005	0.129996	0.109998	1.33999	0	0.170004	0.0800019	0	0.0700018	0	0.140003	0.0700018	0	0	0	0.0899994	0	0	0	0	0	0.230006	0.0400009	0	0.0400009	0	0.0499986	0.549991	0	0	0.140003	0.0700018	0.149998	0.0299998	0.459988	0.290002	0
ENSG00000261253	0	0.149998	0.0650019	0	0	0.189994	0.0299998	0.170004	0	0	0.060002	0.0199995	0.120002	0.0199995	0.0700018	0.0299998	0.0199995	0.0199995	0.0199995	0.0299998	0	0	0.120002	0	0.0700018	0.0999981	0.140003	0.409997	0.149998	0.239999	0.0199995	0.0299998	0	0.060002	0	0.0299998	0.0800019	0.0999981	0.0999981	0.0299998	0	0.0199995	0.0899994	0	0.0800019	0.209998	0.629995	0	0.0499986
ENSG00000168916	1.34997	2.04003	0.71001	1.19002	0.620015	8.93978	3.23004	11.7401	0.420002	2.26996	2.48996	1.28003	2.88006	2.76002	5.3999	2.19002	3.61	1.66999	1.13	1.09999	1.61005	0.520016	7.30003	1.05003	0.31999	3.16004	1.05998	12.4899	1.40998	5.33996	1.49002	3.28994	0.820026	1.46004	2.03001	0.140003	2.00998	2.76999	5.05011	4.72002	2.64993	0.170004	4.12002	1.22003	2.06996	5.34997	1.38998	0.900001	0.900001
ENSG00000135148	4.67995	7.58006	9.84007	5.88995	1.96001	16.5495	11.0999	13.2396	2.47001	5.28985	9.55032	5.52985	11.04	11.2798	15.4797	16.1797	7.41993	9.8502	3.28994	7.21	5.07996	3.81008	26.5299	12.7904	3.41996	12.6099	5.55983	19.1295	6.8699	7.7099	4.93007	12.8303	9.28978	9.07024	9.65014	4.82993	6.88994	11.0899	33.8494	9.04011	6.00998	2.44005	10.48	4.17002	8.28973	6.42001	5.64998	3.82994	12.1004
ENSG00000082397	3.35002	2.87009	0.185	0.570015	0.0999981	3.70998	0.120002	0.820026	0.200005	0.65999	0.579996	0.979983	6.99001	2.61	7.22001	0.640002	2.56995	3.82013	1.38998	1.53003	0.769999	0.920017	2.79003	0.420002	0.250007	0.440015	1.08003	3.08	1.11003	0.409997	0.620015	1.84999	0.239999	1.25002	0.389989	0.969971	0.33999	4.38985	1.54004	1.61005	0.709989	0.0800019	4.44005	2.33996	0.849982	0.500006	4.53997	1.07003	2.26006
ENSG00000278888	0	0	0	0	0	0	0	0	0	0	0	0	0	0	0	0	0	0	0	0	0	0	0	0	0	0	0	0	0	0	0	0	0	0	0	0	0	0	0	0	0	0	0	0	0	0	0	0	0
ENSG00000144671	0	0.060002	0	0	0.0299998	0.0999981	0	0	0.0199995	0.0199995	0.0199995	0.0400009	0.00999965	0	0.0499986	0.0499986	0.0299998	0.0199995	0	0	0.0199995	0.00999965	0.109998	0	0	0	0	0.0199995	0.00999965	0.060002	0.00999965	0.0299998	0.00999965	0	0	0	0.0299998	0.0800019	0.209998	0.0299998	0.00999965	0.00999965	0.00999965	0	0.0199995	0	0	0.0299998	0.0199995
ENSG00000260990	0	0	0	0	0	0	0	0	0	0.0199995	0	0	0	0	0	0	0	0	0	0	0	0	0	0	0	0	0	0	0	0	0	0	0	0	0	0	0	0.0400009	0	0	0	0	0	0	0	0	0	0	0
ENSG00000261715	0	0	0	0	0	0	0	0	0	0.00999965	0	0	0	0	0.0199995	0	0	0	0	0	0	0	0	0	0	0	0	0	0	0	0	0	0	0	0	0	0.060002	0	0	0	0	0	0	0	0	0	0	0	0
ENSG00000175084	2.04996	0.290002	0.0549988	0.0499986	0.720014	0.679987	0.149998	0.259996	0.239999	0.230006	0.140003	0.570015	2.67004	1.40004	0.0800019	0	0.520016	1.25002	2.71993	0.00999965	0.230006	0.200005	0.31999	0.0999981	0.360007	0.270007	0.230006	0.510002	0	0.54	0.060002	2.72994	0	1.81996	0.180005	0.00999965	0.0800019	11.8604	0.409997	0.189994	0.299993	0	51.3813	1.02997	0.149998	0.820026	4.4299	0.589988	1.21
ENSG00000260160	0.170004	0.0499986	0.679986	0.189994	0.0400009	1.22997	5.16018	0.270007	0.170004	0.219997	0.45	0.219997	0.720014	0.769999	0.45	0.520016	0.490002	0.500006	0.060002	0	0.209998	0.400007	1.02997	0.0700018	0.670007	0.0800019	0.159996	2.19002	0.259996	1.79004	1.71994	0.700007	0.500006	0.060002	0.739977	0.109998	0.500006	0.789973	1.15001	0.31999	0.389989	0.209998	0.649987	0.129996	1.86999	1.05003	1.01001	0.170004	0.0700018
ENSG00000172594	19.2105	18.6102	38.5105	49.6414	12.8704	39.1805	9.46989	5.23985	18.3095	18.1302	27.4807	19.9903	22.15	31.5803	38.3396	4.61007	9.46005	21.1404	14.8501	14.4901	7.14978	10.3099	10.9797	62.4694	1.44003	13.0402	18.7904	43.9615	19.3495	6.97984	9.64011	15.8896	5.13983	32.3693	38.0906	7.12998	9.69977	30.9304	6.78989	46.8303	25.5693	26.7607	17.4701	17.97	21.2506	14.77	18.0299	11.7003	23.8404
ENSG00000253684	0	0	0	0	0	0	0	0	0	0	0	0	0	0	0.0999981	0	0	0	0	0	0	0	0	0	0	0	0	0	0	0	0	0	0	0	0	0	0	0	0	0	0	0	0	0	0	0	0	0	0
ENSG00000279756	0	0	0	0	0	0	0	0	0	0	0	0	0	0	0.0199995	0	0	0	0	0	0	0	0	0.0199995	0	0	0	0	0	0	0	0	0	0	0	0	0	0	0	0	0	0	0	0	0	0	0	0	0
ENSG00000100031	80.7328	75.3524	17.9145	9.7598	38.191	65.1809	7.80996	20.8696	38.51	2.05994	150.883	61.9004	54.3299	37.4803	31.8794	0.93003	2.44005	109.888	90.993	143.478	4.05006	14.5103	60.3414	11.5496	255.786	64.9509	42.6114	74.7593	179.93	231.023	19.1906	178.007	1.42998	4.67995	0.729978	10.1997	1.37999	183.533	489.647	149.914	27.2097	23.1805	35.3407	24.4496	154.332	111.368	75.6192	65.2487	233.454
ENSG00000279842	0	0	0	0	0	0	0	0	0	0	0	0	0	0	0	0	0.230006	0	0	0	0	0	0	0	0	0	0	0	0	0	0	0	0	0	0	0	0	0	0	0	0	0	0	0	0	0	0	0	0
ENSG00000266545	0	0	0	0	0	0	0	0	0	0	0	0	0	0	0	0	0	0	0	0	0	0	0	0	0	0	0	0	0	0	0	0	0	0	0	0	0	0	0	0	0	0	0	0	0	0	0	0	0
ENSG00000230584	0	0	0	0	0	0	0	0	0	0	0	0	0.0199995	0.0199995	0.060002	0.00999965	0	0	0	0	0	0	0.0199995	0	0	0.0299998	0	0.0299998	0	0	0	0.00999965	0	0	0	0	0	0	0	0	0	0	0	0	0	0	0	0	0
ENSG00000266216	0	0	0	0	0	0	0	0	0	0	0	0	0	0	0	0	0	0	0	0	0	0	0	0	0	0	0	0	0	0	0	0	0	0	0	0	0	0	0	0	0	0	0	0	0	0	0	0	0
ENSG00000207773	0	0	0	0	0	0	0	0	0	0	0	0	0	0	0	0	0	0	0	0	0	0	0	0	0	0	0	0	0	0	0	0	0	0	0	0	0	0	0	0	0	0	0	0	0	0	0	0	0
ENSG00000121104	4.56016	4.56016	9.3902	28.6994	2.71993	5.32001	3.0399	2.10003	4.12002	8.49981	6.48982	5.32998	6.70987	5.25003	2.81999	9.37973	6.78001	7.47984	2.96003	3.9099	9.3201	0.820026	15.1801	8.30009	0.739977	7.02011	4.52991	18.95	10.7403	3.70998	4.01011	4.77003	4.4299	5.46998	9.59012	3.86998	6.60007	3.96999	7.19004	6.96003	11.9603	4.02013	14.7302	2.99991	3.50008	4.11003	4.58997	3.68997	4.23
ENSG00000125378	1.09004	2.37001	48.6858	127.698	0.549991	3.94995	0.670007	6.70011	0.599985	3.27992	2.79992	2.03001	3.70998	3.68001	1.88994	1.15001	9.51991	1.38998	0.370002	1.82996	1.81996	2.18002	5.83994	2.33996	0.279992	3.14998	1.99997	6.1299	16.21	1.76001	3.16004	4.47001	5.98006	6.78001	37.6209	12.1601	0.589988	3.35002	1.82996	5.33996	10.1103	0.299993	19.9101	1.25002	4.19002	2.52001	2.28005	1.94998	1.40998
ENSG00000054116	22.6892	22.9996	27.6945	22.2007	14.6802	42.1093	25.9101	83.06	21.8405	38.1302	21.3599	20.8494	36.5288	48.0602	36.7701	51.1113	38.7295	29.4899	14.41	35.0188	29.2599	32.2708	89.0093	28.5605	26.1991	46.9798	35.8291	40.5903	43.0896	31.5497	15.4904	40.3995	48.2103	37.7698	49.4114	15.3005	37.5089	35.1112	76.8877	22.4795	26.7403	29.5493	41.59	23.6905	31.0399	42.9107	30.5194	20.1405	35.1502
ENSG00000079246	63.8705	60.1701	51.5205	50.4112	19.7698	93.467	40.5988	116.041	36.0009	48.2805	83.9514	30.3801	67.4889	51.0512	104.191	137.414	58.9686	44.2611	21.4906	43.2691	23.3692	43.0209	124.62	73.3681	55.0196	88.7013	51.9687	91.7785	41.5209	58.7402	40.2597	85.4722	58.8584	172.218	98.0187	37.049	14.2205	67.7608	95.822	85.8582	43.2392	40.3407	78.0584	67.4983	58.0883	105.397	46.7686	46.581	41.2198
ENSG00000252835	0	0	0	0	0	0	4.86994	0	0	0	0	0	0	0	4.4601	0	0	0	0	0	0	0	0	0	0	0	0	0	0	0	0	0	0	0	0	0	0	0	0	0	0	0	13.3003	0	0	0	0	0	0
ENSG00000280878	0	0	0	0	0	0	0	0	0	0	0	0	0	0	0.0499986	0	0	0	0	0	0	0	0	0	0	0	0	0	0	0	0	0	0	0	0	0	0	0	0	0	0	0	0	0	0	0	0	0	0
ENSG00000273474	0	0.140003	0.135003	0.109998	0	0.700007	2.17006	0.140003	0	0	0.149998	0.189994	0.170004	0.420002	0	0.109998	0.490002	0	0	0	0	0.230006	0.140003	0.109998	0	0.239999	0.189994	0	0	0	0.329999	0.180005	0.549991	0	0.860009	0.109998	0.370002	0.389989	0.890002	0.159996	0.54	0.329999	0	0.149998	0.329999	0.549991	0.959994	0	0
ENSG00000234166	0	0	0	0	0	0	0	0	0	0	0	0	0	0	0	0	0	0	0	0	0	0.0999981	0	0	0	0	0	0	0	0	0	0	0	0	0	0	0	0	0	0	0	0	0	0	0	0	0	0	0
ENSG00000176903	1.49998	5.11991	1.28002	1.99001	0.370002	16.63	2.85006	16.4602	0.629995	2.93999	4.93999	1.40998	8.76003	8.70977	10.5397	5.05011	4.99994	2.67004	1.09004	1.26003	4.07994	1.70002	16.2201	4.47994	1.38998	3.7301	2.14002	15.36	3.29999	9.40969	5.18996	7.88012	1.96001	3.25004	3.09993	6.78989	4.56997	10.9197	12.71	6.54993	2.31993	2.20006	10.0398	1.77004	7.17013	5.64019	7.20001	1.92994	3.4899
ENSG00000241058	10.3199	18.9697	13.1651	5.69994	4.90994	5.85007	16.1797	9.62009	11.2003	8.05018	19.1799	9.18986	15.4797	5.73005	9.00009	4.65987	12.6502	11.3496	17.0301	5.20004	7.41016	2.51007	8.23989	10.2203	2.28005	14.5899	9.08031	11.5296	5.01001	3.48	14.0198	15.4101	11.1903	8.91997	19.7506	17.7497	7.1201	14.5596	6.09009	15.8698	6.65013	10.2401	17.8694	12.1998	3.97991	6.83002	6.99001	8.2	14.2798
ENSG00000207763	0	0	0	0	0	0	0	0	0	0	0	0	0	0	0	0	0	0	0	0	0	0	0	0	0	0	0	0	0	0	0	0	0	0	0	0	0	0	0	0	0	0	0	0	0	0	0	0	0
ENSG00000236463	0	0	0	0	0	0	0.0899994	0	0	0.060002	0	0	0	0	0	0	0	0	0	0	0	0	0	0	0	0	0	0	0	0	0.0700018	0.120002	0	0	0	0	0.0800019	0	0	0	0.0800019	0	0	0	0	0	0	0	0
ENSG00000212469	0	0	0	0	0	0	0	0	0	0	0	0	0	0	0	0	0	0	0	0	0	0	0	0	0	0	0	0	0	0	0	0	0	0	0	0	0	0	0	0	0	0	0	0	0	0	0	0	0
ENSG00000252956	0	0	0	0	0	0	0	0	0	0	0	0	0	0	0	0	0	0	0	0	0	0	0	0	0	0	0	0	0	0	0	0	0	0	0	0	0	0	0	0	0	0	0	0	0	0	0	0	0
ENSG00000248984	0	0	0	0	0	0	0	0	0	0	0	0	0	0	0	0	0	0	0	0	0	0	0	0	0	0	0	0	0	0	0	0	0	0	0	0	0	0	0	0	0	0	0	0	0	0	0	0	0
ENSG00000212567	0	0	0	0	0	0	0	0	0	0	0	0	0	0	0	0	0	0	0	0	0	0	0	0	0	0	0	0	0	0	0	0	0	0	0	0	0	0	0	0	0	0	0	0	0	0	0	0	0
ENSG00000198198	2.76002	2.19002	4.0099	2.92008	1.90005	7.34012	5.49012	6.26003	2.42992	3.12995	2.41999	2.54001	4.55005	5.23985	3.48	7.37992	5.39018	3.21998	1.99001	2.33996	2.87009	2.16	9.7998	1.53003	2.52999	5.66017	6.23016	5.97011	4.7499	3.9099	4.11003	3.56993	4.56016	2.96003	6.72011	1.41999	7.30003	5.42993	10.9001	2.44005	4.01011	2.90997	7.22001	2.19002	2.32992	4.58012	3.75996	2.29004	3.29999
ENSG00000114923	0.0400009	0.270007	0.00999976	0.0400009	0	2.88006	0.670007	15.4497	0.00999965	0.0899994	0.170004	0.109998	1.66999	0.159996	0.0999981	0.0400009	0.0199995	0.209998	0.0499986	0.060002	0.0299998	0.0199995	4.26002	0.0199995	0.310003	0.00999965	0.0700018	3.38012	0.00999965	3.11005	0.140003	0.0899994	0.189994	0.120002	0.0199995	0.0299998	0.0499986	0.430012	10.3701	1.44003	0.0199995	0.00999965	0.829988	0.0899994	0.820026	2.02004	0.599985	0.140003	0.200005
ENSG00000212534	0	0	0	0	0	0	0	0	0	0	0	0	0	0	0	0	0	0	0	0	0	0	0	0	0	0	0	0	0	0	0	0	0	0	0	0	0	0	0	0	0	0	0	0	0	0	0	0	0
ENSG00000236741	0	0	0	0	0	0	0	0	0	0	0	0	0	0	0	0	0	0	0	0	0	0	0	0	0	0	0	0.189994	0	0	0	0	0	0	0	0	0	0	0	0	0	0	0	0	0	0	0	0	0
ENSG00000274554	0	0.00999965	0.0200005	0.00999965	0	0.0499986	0	0.00999965	0.00999965	0	0.00999965	0	0	0	0.0199995	0	0	0	0	0	0	0	0.0299998	0.0199995	0	0	0.00999965	0	0	0.0199995	0	0.00999965	0	0	0	0.00999965	0.00999965	0	0.00999965	0.0199995	0	0.00999965	0.00999965	0.00999965	0.0199995	0	0.00999965	0	0
ENSG00000233517	0	0	0	0	0	0	0	0	0	0	0	0	0	0	0	0	0.120002	0	0	0	0	0	0	0	0	0	0	0	0	0	0	0	0	0.0400009	0	0	0	0	0	0	0	0	0.060002	0	0	0	0	0	0
ENSG00000270524	0	0	0	0	0	0	0	0	0	0	0	0	0	0	0	0	0	0	0	0	0	0	0	0	0	0	0	0	0	0	0	0	0	0	0	0	0	0	0	0	0	0	0	0	0	0	0	0	0
ENSG00000277973	0	0	0	0	0	0	0	0	0	0	0	0	0	0	0	0	0	0	0	0	0	0	0	0	0	0	0	0	0	0	0	0	0	0	0	0	0	0	0	0	0	0	0	0	0	0	0.180005	0	0
ENSG00000254925	0	0	0	0	0	0	0	0	0	0	0	0	0	0	0	0	0	0	0	0	0	0	0	0	0	0	0	0	0	0	0	0	0	0	0	0	0	0	0	0	0	0	0	0	0	0	0	0	0
ENSG00000265355	0	0	0	0	0	0	0	0	0	0	0	0	0	0	0	0	0	0	0	0	0	0	0	0	0	0	0	0	0	0	0	0	0	0	0	0	0	0	0	0	0	0	0	0	0	0	0	0	0
ENSG00000244879	4.58012	6.38008	7.70008	7.56012	1.66999	2.38998	2.26996	2.08003	2.75008	6.55993	4.55005	3.78008	3.79006	2.26006	3.05999	2.72994	5.35999	9.04011	1.92006	4.47994	7.99013	2.35004	5.64019	4.1999	1.36997	5.52985	11.2603	5.0701	4.44991	1.44995	1.66006	2.23993	4.77003	3.96999	8.21024	3.11998	5.18996	3.9401	8.0101	2.39994	6.52998	9.04011	6.51009	1.55	1.92006	1.79004	2.93999	2.52001	4.37011
ENSG00000149313	8.59997	13.6601	16.6002	15.4304	3.99014	13.8402	5.35999	16.1999	6.30008	6.61977	10.4698	6.44007	11.9603	7.58006	8.46981	20.5395	9.18031	12.1096	5.82982	7.78995	5.85981	3.7301	23.7004	7.91022	0.679987	10.5003	12.8802	19.2105	10.4097	7.04986	5.88995	12.9196	6.70987	17.5101	10.7202	10.2302	7.44002	8.6598	36.4099	12.0803	9.51002	7.02985	12.3701	9.59012	4.55005	2.60006	8.33988	5.91983	9.61009
ENSG00000239922	0	0	0	0	0	0	0	0	0	0	0	0	0	0	0.0199995	0	0	0	0	0	0	0	0	0	0	0	0	0	0	0	0	0	0	0	0	0	0	0.0199995	0	0	0	0	0	0	0	0	0	0	0
ENSG00000137267	18.3794	82.4977	140.476	53.5893	28.6597	35.9311	30.8298	25.3892	47.1397	91.8994	120.45	18.0499	46.4005	166.952	104.357	337.419	32.2596	18.56	25.3294	57.2409	39.1506	98.4067	81.0917	76.8078	56.7983	67.032	34.5511	43.1912	77.2992	59.9204	107.783	282.517	119.229	26.8202	89.9707	52.1998	65.38	28.7991	11.3804	33.8189	27.0704	34.8711	55.9503	59.2308	27.6508	184.285	17.3098	32.3805	87.9422
ENSG00000263815	0	0	0	0	0	0	0	0	0	0	0	0	0	0	0	0	0	0	0	0	0	0	0	0	0	0	0	0	0	0	0	0	0	0	0	0	0	0	0.209998	0	0	0	0	0	0	0	0	0	0
ENSG00000189056	8.58984	2.23001	18.4052	4.64987	0.890002	26.1103	0.739977	1.53003	5.25986	0.0499986	11.3402	6.06019	11.6397	37.1596	18.8805	0.0199995	0.219997	12.4397	3.31996	0	1.66006	22.2701	3.53006	0.140003	11.5496	0.140003	1.22003	0.649987	17.4895	26.7904	0.47	14.8903	1.02997	0.700007	3.70998	18.2702	0.0800019	2.64993	0.679987	0.69002	64.8699	0.0700018	30.7402	10.5602	35.1502	0.279992	7.85013	5.3801	7.46016
ENSG00000231863	0	0	0	0	0	0	0	0.060002	0	0	0	0	0	0	0.0499986	0	0	0	0	0	0	0	0	0	0	0	0	0	0	0	0	0	0	0	0	0	0	0	0	0	0	0	0	0	0	0	0	0	0
ENSG00000281257	0	0	0	0	0	0	0	0	0	0	0	0	0	0	0	0	0	0	0	0	0	0	0	0	0	0	0	0	0	0	0	0	0	0	0	0	0	0	0	0	0	0	0	0	0	0	0	0	0
ENSG00000149531	1.94998	8.70977	4.80987	8.8002	0.279992	9.81	3.26993	2.30006	1.63005	5.67982	6.93018	2.09001	9.32979	5.0701	9.59012	17.8397	5.73005	4.74003	1.37999	2.68992	5.78995	1.57996	22.0994	6.59001	0.920017	15.0397	2.54001	20.7902	3.21998	2.21999	0.560011	8.61011	2.9001	5.30013	6.20989	8.92987	6.1299	7.66992	2.51007	8.80996	6.47993	4.92017	8.68987	3.26993	0.879992	2.26006	2.67004	3.6599	3.9401
ENSG00000252219	0	0	0	0	0	0	0	0	0	0	0	0	0	0	0	0	0	0	0	0	0	0	0	0	0	0	0	0	0	0	0	0	0	0	0	0	0	0	0	0	0	0	0	0	0	0	0	0	0
ENSG00000224049	0	0.060002	0	0	0	0	0	0	0	0	0	0	0	0.109998	0.0400009	0.0400009	0	0	0	0	0	0	0.060002	0	0	0	0	0	0	0	0.0499986	0.0400009	0	0	0	0	0	0	0	0.129996	0	0	0	0	0	0	0	0	0
ENSG00000147586	49.019	111.971	47.569	66.2514	41.1798	125.313	28.099	36.3797	47.9105	81.4974	131.616	59.49	60.488	86.4314	40.5706	27.5303	44.3409	64.6096	42.4698	80.0196	51.1291	75.3002	78.7977	73.9706	40.3687	60.8496	69.8883	43.0896	44.5412	53.2486	52.6285	120.041	47.7613	58.3102	94.313	55.2489	30.2791	67.6294	65.3392	124.568	113.401	74.351	60.7611	46.7103	89.9396	109.508	100.21	40.641	50.5687
ENSG00000204946	0.360007	1.40998	4.31006	4.9899	0.120002	2.37001	8.0899	4.13003	0.510002	0.729978	0.999971	0.510002	1.66006	2.57995	2.23993	5.25003	1.53003	0.609981	0.459988	0.250007	0.709989	0.920017	6.09009	0.589988	0.310003	1.70995	0.510002	4.30993	0.769999	2.61997	1.14	0.760017	0.789973	1.57002	1.09004	0.879992	1.16997	1.64995	6.10996	2.26996	1.48003	1.24	3.20995	0.510002	0.789973	1.79004	3.31008	0.45	0.920017
ENSG00000261487	11.5897	3.81008	17.4349	11.5001	9.71997	4.02989	1.90005	1.99001	13.14	19.4005	1.64003	12.5202	8.42998	1.42998	5.20004	4.81989	3.11998	17.4302	10.7098	6.40001	2.33996	5.16018	6.29005	29.7198	21.44	10.5003	9.94006	1.77004	40.4387	1.97996	1.27003	5.02984	6.93018	12.0001	6.09981	3.91994	5.46013	2.08003	3.52004	2.04003	13.34	28.3004	8.88972	8.25018	1.99001	2.61	2.42992	7.56012	12.8999
ENSG00000124429	0.149998	0.0800019	0.0600009	0.00999965	0.00999965	6.50017	0.0499986	7.63015	0.0999981	0.560011	3.9099	0.189994	0.700007	1.96996	4.17986	0.00999965	0.0800019	0.849982	0.180005	0	0.0199995	0.0400009	11.2198	0.00999965	0.709989	0.00999965	0.0800019	0.549991	0	0.250007	0.0700018	0.230006	0.0999981	0.250007	0.120002	0.0199995	0.109998	3.05999	9.06019	0.31999	1.16003	0.00999965	1.97996	0.159996	0.0199995	0.65999	0.849982	0.270007	1.29998
ENSG00000171634	5.70983	13.43	25.6204	14.8604	1.51	25.7794	8.03011	26.8909	4.97988	5.42015	11.3701	4.80988	11.3898	7.86974	14.6497	13.34	7.12998	8.78009	3.4001	8.2	5.23005	2.85006	35.8291	9.7598	1.96996	19.8894	10.5098	36.0009	12.8704	12.9501	7.73024	15.0898	4.33992	8.87002	13.2305	8.76003	19.8206	15.1296	32.1903	13.14	14.5798	10.4198	16.5495	6.36991	5.17989	8.57973	8.25991	5.21991	7.13987
ENSG00000249295	0	0	0	0	0	0	0	0	0	0	0	0	0	0	0	0	0	0	0	0	0	0	0	0	0	0	0	0	0	0.250007	0	0	0	0	0	0	0	0	0	0	0	0	0	0	0	0	0	0	0
ENSG00000277503	0	0	0	0	0	0	0	0	0	0	0	0	0	0	0	0	0	0	0	0	0	0	0	0	0	0	0	0	0	0	0	0	0	0	0	0	0	0	0	0	0	0	0	0	0	0	0	0	0
ENSG00000212542	0	0	0	0	0	0	0	0	0	0	0	0	0	0	0	0	0	0	0	0	0	0	0	0	0	0	0	0	0	0	0	0	0	0	0	0	0	0	0	0	0	0	0	0	0	0	0	0	0
ENSG00000251218	0	0	0	0.0199995	0	0.0499986	0	0.0299998	0	0.00999965	0	0	0	0	0.00999965	0	0	0	0.00999965	0	0	0	0	0	0	0	0.0700018	0	0	0	0	0	0	0.00999965	0.0400009	0	0	0	0	0	0.00999965	0	0	0	0	0	0	0	0
ENSG00000273076	0	0.0999981	0	0	0	0.120002	0	0	0	0	0	0	0.549991	0	0	0.0700018	0	0.149998	0	0.0899994	0.140003	0.0800019	0.0999981	0	0	0	0.500006	0	0.180005	0	0.0800019	0	0	0	0	0.149998	0	0	0.840013	0	0.180005	0	0	0	0	0.129996	0	0	0.239999
ENSG00000272523	1.96996	2.12995	1.99002	2.31993	8.74971	2.38005	2.93001	5.12986	3.23991	3.7301	1.94	2.64993	2.82998	7.89981	2.26006	3.18998	6.89997	0.620015	1.94	0.579996	0.800014	9.69977	4.03997	2.30006	13.2902	2.90997	5.20004	2.61	1.77004	11.89	1.64003	2.18002	17.5405	4.28996	3.68997	0.769999	4.70011	2.37001	3.18004	1.04002	2.64993	3.93001	4.36012	2.09001	1.38998	6.09009	2.82998	3.05999	1.16003
ENSG00000257342	0	0	0	0	18.1604	0	22.7696	0	0	0	0	0	0	0	0	0	0	0	0	0	0	44.3809	0	0	135.701	0	0	0	0	13.3096	0.230006	0	0	0	0	0	0	0	0	0	0	0	0	0	34.2696	29.58	0	0	0
ENSG00000218428	0	0	0	0	0	0	0	0	0	0	0	0	0	0	0.060002	0	0	0	0	0	0	0	0	0	0	0	0	0	0.060002	0	0	0	0	0	0	0	0	0	0	0	0	0	0	0	0	0	0	0	0.0499986
ENSG00000281160	0	0	0	0	0	0	0	0	0	0	0	0	0	0	0	0	0	0	0	0	0	0	0	0	0	0	0	0	0	0	0	0	0	0	0	0	0	0	0	0	0	0.00999965	0	0	0	0	0	0	0.0299998
ENSG00000274341	0	0.189994	0.0949971	0	0.500006	1.44003	0.34999	0.420002	0	0.120002	0.209998	0	0.250007	0.389989	1.26003	0.440015	0.239999	0.149998	0	0	0	0	0	0.290002	0	0	1.40998	1.02997	0.720014	0	0.299993	0	0	0.120002	0	0	0.170004	0.900001	1.02997	0.230006	1.01001	0.219997	0.259996	0	0.299993	0.250007	0.149998	0	0.65999
ENSG00000261709	0	0	0	0	0	0	0	0	0	0	0	0	0	0	0	0	0	0	0	0	0	0	0	0	0	0	0	0	0	0	0	0	0	0	0	0	0	0	0	0	0	0	0	0	0	0	0	0	0
ENSG00000159723	0.109998	0	0	0.0299998	0.0299998	0	0	0	0.0400009	0.0299998	0.549991	0.0299998	0	0.200005	0	0.0299998	0	0	0	0	6.17983	0	0.129996	0.060002	0	0	0.140003	0.640002	0.0700018	0	5.69994	0.0299998	0.0400009	0	0.629995	0.0899994	0.140003	0	0.0400009	0.219997	0	0.149998	0	0.0700018	0.129996	0.219997	0	0	0.060002
ENSG00000211799	0.0800019	0.629995	0.155001	0.060002	0	0.299993	0	0.0800019	0.0700018	0	0	0.270007	0.800014	0.979983	2.02004	0.120002	0.180005	0.93003	0.259996	0	0.360007	0.060002	0.0800019	0.060002	0	0.140003	0.200005	2.45992	0.230006	0	0.189994	0.109998	0	0.0499986	0.0700018	0.250007	0	0.890002	0.0899994	0.370002	0.0700018	0.0499986	1.46004	0.0899994	0.0700018	0	0.31999	0.200005	1.81002
ENSG00000229729	0.810015	2.61997	1.24996	1.86999	0.0299998	1.09004	0.060002	0.920017	0.209998	0.239999	1.63005	0.769999	1.60003	0.189994	6.68017	2.04003	1.27003	1.88	0.310003	0.310003	0.259996	0	4.12002	3.06998	0	1.42998	1.53003	3.18998	0.510002	0.109998	0.230006	1.81002	0.159996	1.42998	1.09004	0.920017	0.479997	2.41999	0.629995	2.62998	0.570015	0.370002	2.44005	0.729978	0.0199995	0.0899994	0.640002	0.250007	0.820026
ENSG00000238268	0	0.0400009	0	0	0	0	0	0	0	0	0.0499986	0.0299998	0	0.0499986	0	0	0	0	0	0.0400009	0	0	0	0	0	0	0.109998	0	0	0	0.0700018	0	0	0	0	0	0	0	0	0	0.0400009	0	0.200005	0	0	1.13	0	0	0
ENSG00000172428	46.6715	75.3002	109.727	94.6929	49.449	113.629	58.5207	260.998	51.3208	93.8825	75.2584	43.5792	100.97	141.209	50.1498	160.607	99.449	46.4102	45.5686	98.5023	69.8012	216.961	171.967	65.2397	548.443	60.141	47.3689	100.9	77.1119	193.93	57.691	65.3483	183.736	63.6098	75.4726	42.0888	61.9906	71.1691	157.531	71.0114	95.9283	87.7473	98.4477	52.1492	122.513	220.448	127.777	43.0597	69.9319
ENSG00000240476	0	0	0.0149999	0	0	0.33999	0	0.0299998	0	0	0	0	0	0.0299998	0	0.0199995	0	0	0	0	0	0	0.0299998	0	0	0	0	0	0	0	0	0	0	0.0199995	0	0	0	0	0	0.0299998	0	0	0	0	0.0199995	0	0	0	0
ENSG00000133121	1.99997	2.55999	9.53018	14.8697	0.560011	2.79992	1.09004	6.47993	1.40998	1.78002	1.66006	1.57996	3.84991	1.44995	1.86999	2.98994	2.85996	1.88	1.13	1.67998	1.69003	1.27003	5.35999	1.11003	0.170004	1.31003	2.81999	4.80988	5.15017	1.29998	1.29001	2.36	0.400007	2.28005	6.66999	2.37001	1.75003	4.33992	1.09999	3.68997	4.67995	1.81996	7.28992	1.73998	1.66006	0.860009	3.06998	1.49002	1.31997
ENSG00000162729	21.0702	73.1396	170.539	227.622	16.8902	24.36	63.3282	112.477	32.1792	49.6414	43.5309	22.6107	39.59	82.0813	20.1894	54.6812	59.2308	31.1801	20.4599	19.7397	74.0784	54.1607	95.6694	26.1193	7.50997	143.907	40.0898	106.698	104.567	41.2999	40.901	21.3703	91.8931	32.1702	114.634	49.3703	95.3185	14.4701	32.6804	47.0613	75.6507	148.61	111.538	20.5395	77.5299	49.0905	10.3299	26.5906	43.1105
ENSG00000197320	0.00999965	0.00999965	0	0	0	0	0	0.0299998	0	0.00999965	0.0199995	0	0	0	0.00999965	0.310003	0.00999965	0	0	0	0	0	0	0	0	0	0	0	0	0	0	0	0	0	0	0	0.0199995	0	0	0	0	0	0.0299998	0.00999965	0.00999965	0	0	0	0.0299998
ENSG00000243806	0	0	0	0	0	0.0499986	0	0.0400009	0	0	0	0	0	0	0.0299998	0	0.0400009	0	0	0	0	0	0	0.0299998	0	0.0700018	0	0	0.0400009	0	0	0.0299998	0	0	0	0	0.109998	0	0	0	0	0	0	0	0	0.620015	0	0	0
ENSG00000143226	3.86007	11.5097	1.49002	2.66006	0.200005	12.6598	0.69002	10.1103	0.810015	3.87992	3.93001	1.38998	19.9598	10.0802	51.4205	9.62009	5.73005	8.42998	3.11005	9.23969	3.41996	4.0599	20.9493	9.04011	4.02989	10.8001	4.85006	16.8703	3.82994	2.74	1.09004	8.87986	28.4006	5.70983	1.22003	3.41996	6.33995	13.53	7.75009	9.61009	2.55007	1.32999	12.5002	2.93001	4.37011	6.01999	3.38997	2.98001	5.70983
ENSG00000251668	0	0	0	0	0	0	0	0	0	0	0	0	0	0	0	0	0	0	0	0.149998	0	0	0	0	0	0	0	0	0	0	0	0	0	0	0	0	0	0	0	0	0	0	0	0	0	0	0	0	0
ENSG00000164379	0.0499986	2.30006	0.159995	0.109998	0.060002	3.0399	2.04996	4.38012	0.0800019	0.879992	2.33996	0.060002	0.38001	0.879992	5.55983	0.109998	0	3.25004	0.159996	0.0700018	0.0499986	0.180005	0.510002	0.310003	0	13.8998	0.0499986	5.01001	4.23999	0.31999	0.299993	1.27003	0.0800019	0.0199995	0.259996	0.0199995	0.259996	0.420002	5.31006	0.459988	0.239999	0.060002	0.420002	0.140003	0.999971	1.44003	6.6899	0.670007	0.45
ENSG00000231780	0	0	0	0	0	0	0	0	0	0	0	0	0	0	0	0	0	0	0	0	0	0	0	0	0	0	0	0	0	0	0	0	0	0	0	0	0	0	0	0	0	0	0	0	0	0	0	0	0
ENSG00000266521	0	0	0	0.149998	0	0	0	0.180005	0	0	0	0	0	0	0	0.209998	0	0.0700018	0	0	0	0	0.279992	0	0	0	0.109998	0.409997	0	0.149998	0	0	0	0	0	0	0	0	0	0	0	0.060002	0	0.0499986	0	0	0	0	0
ENSG00000109220	6.66999	10.58	6.45501	5.60006	4.27008	17.5904	6.48982	20.7197	9.39014	5.78995	5.61016	4.96988	15.4197	7.56012	10.34	8.12024	7.56012	10.5602	7.34012	3.99014	4.34986	5.58998	13.7199	9.56026	3.05004	7.75009	5.9301	27.8991	4.30993	7.23002	5.67982	10.7299	3.53006	7.14978	7.88996	5.32998	6.33995	8.76003	9.18031	7.75009	6.17983	2.76999	14.2501	14.8398	13.2204	12.1298	6.47005	5.67982	10.7403
ENSG00000242244	0	0	0	0	0	0	0	0	0	0	0	0	0	0	0	0	0	0	0	0	0	0	0	0	0	0	0	0	0	0	0	0	0	0	0	0	0	0	0.109998	0	0	0	0	0	0	0	0	0	0
ENSG00000241307	0	0	0.0249993	0.0400009	0	0.0700018	0	0	0	0.0400009	0	0	0	0.060002	0	0	0.060002	0	0.0299998	0.0499986	0	0.0400009	0	0.0899994	0	0	0	0	0.0999981	0	0	0.0400009	0	0	0.0499986	0.0800019	0.200005	0	0.060002	0	0	0	0	0	0	0	0.0400009	0.0700018	0.0400009
ENSG00000261659	0.0700018	0.109998	0.159999	0.109998	0	0.33999	0.109998	0.54	0.0199995	0.0199995	0.0199995	0.0400009	0.129996	0.54	0.0999981	0.189994	0.120002	0.0299998	0.00999965	0.0899994	0.0400009	0.0299998	0.570015	0.109998	0.149998	0.279992	0.0700018	0.219997	0.0999981	0.129996	0.0400009	0.250007	0	0.180005	0.200005	0.0499986	0.440015	0.120002	0.579996	0.060002	0.0899994	0.0400009	0.239999	0.0400009	0.120002	0.0800019	0.310003	0.0499986	0.0299998
ENSG00000270132	0	0	0.0549994	0.0400009	0	0.579996	0	0.599985	0	0.459988	0	0.279992	0.290002	0.409997	0.34999	0.0899994	0.109998	0	0.290002	0	0.38001	0.109998	0.54	0	0.579996	0.200005	0	0.890002	0.129996	0	0.0999981	0	0.0700018	0.579996	0.0299998	0	0	0.679987	0.0999981	0.180005	0.109998	0.0199995	0.45	0	0.00999965	0.0199995	0.490002	0	0
ENSG00000258622	0	0	0	0	0	0	0	0	0	0	0	0	0	0	0	0	0	0	0	0	0	0	0	0	0	0	0	0	0	0	0	0	0	0	0	0	0	0	0	0	0	0	0	0	0	0	0	0	0
ENSG00000054282	6.54993	11.2697	7.26993	7.09989	4.52991	8.56012	26.6201	18.34	4.74003	4.78991	9.78012	9.26021	10.7597	13.7503	4.72985	6.54993	9.7402	5.41002	4.58012	2.26006	127.609	7.16019	23.3401	7.39016	3.25004	16.4705	7.09989	17.7497	8.49981	14.5899	7.46016	7.59005	8.36014	6.78001	9.88989	7.32995	7.64974	5.78995	32.019	8.68023	7.47984	5.88995	11.29	7.91022	17.5101	19.7096	7.59005	4.22004	5.3801
ENSG00000250948	0	0	0	0	0	0	0.579996	0	0	0	0	0	0	0	0	0	0	0	0	0	0	0	0	0	0	0	0	0	0	0	0	0	0	0	0	0	0	0	0	0	0	0	0	0	0.239999	0	0.230006	0	0
ENSG00000215165	0	0	0	0	0	0.0400009	0.0299998	0	0.060002	0	0	0.0199995	0.0700018	0	0	0	0	0.0499986	0.0199995	0	0	0	0	0	0	0	0	0	0	0.060002	0	0.0199995	0	0	0.0299998	0	0.0899994	0.180005	0	0.0400009	0	0	0	0	0	0	0	0.0400009	0
ENSG00000019549	2.10003	10.5602	1.02002	28.1692	0.409997	9.6001	0.679987	10.4596	1.08003	15.7296	3.01995	2.64993	4.82993	2.11993	1.29001	0.969971	3.7301	2.71993	2.49999	10.43	2.08003	14.6996	26.67	10.2899	0.0400009	1.64003	3.75996	7.86974	10.52	0.909986	1.81996	2.39994	11.6704	3.63991	6.93979	0.520016	0.700007	4.3201	2.08003	9.51002	7.92998	6.64	6.48982	1.41999	1.12001	1.07003	4.8899	2.25005	2.76999
ENSG00000107796	26.4307	84.9819	85.1439	129.068	25.8402	181.345	75.9502	230.655	16.1505	62.7993	65.9398	22.0306	349.148	243.925	69.199	35.8589	419.171	32.019	28.4696	27.3306	81.8427	129.462	114.332	58.6019	54.1607	43.0687	106.461	205.172	29.7693	182.366	108.24	147.635	11.0899	191.964	54.6017	73.8016	15.2602	712.032	55.8689	227.369	76.0081	37.5609	527.197	125.052	107.753	65.3392	632.095	54.4883	50.4007
ENSG00000273387	0.0299998	0.0899994	0.559999	0.259996	0.0400009	0.329999	0.810015	0.54	0.0800019	0.33999	0.140003	0.0499986	0.129996	0.149998	0.149998	0.310003	0.209998	0.00999965	0.0400009	0.0499986	0.0899994	0.060002	0.750008	0.0400009	0.290002	0	0.149998	1.09999	0.159996	2.02004	0.370002	0.189994	0	0.0899994	0.180005	0.38001	0.34999	0.279992	0.420002	0.170004	0.120002	0.549991	0.409997	0.0499986	0.860009	0.0800019	0.140003	0.0700018	0.0999981
ENSG00000117594	277.798	1261.48	130.718	1115.29	189.531	11.6397	0.93003	31.6198	290.742	777.446	15.8302	322.241	281.462	61.3621	9.07024	202.755	305.896	318.952	271.328	292.764	75.2793	244.772	128.461	373.949	0.38001	163.925	354.219	36.1008	1172.68	3.76988	19.7301	44.569	62.708	63.0392	568.217	234.443	113.252	48.0102	25.3892	102.678	134.344	1455.8	223.649	411.143	3.72002	55.2298	16.8996	254.248	290.48
ENSG00000211785	0.290002	1.27003	0	0	0	0.54	0	0.45	0	0.189994	0.93003	0.0999981	1.75003	0.579996	2.10003	0.109998	0	1.09004	0.0999981	0.409997	0.409997	0.120002	0	0	0	0	0	1.41999	0	0	0.219997	0.279992	0	0	0	0.109998	0	1.01001	0.149998	1.01001	0	0	1.25002	0.239999	0.219997	0	0.109998	0	0.239999
ENSG00000263438	0	0	0	0	0	0	0	0	0	0	0	0	0	0	0	0	0	0	0	0	0	0	0	0	0	0	0	0	0	0	0	0	0	0	0	0	0	0	0	0	0	0	0	0	0	0	0	0	0
ENSG00000154188	0.409997	1.51	0.495015	0.820026	0.0400009	3.82013	0.0800019	0.599985	0.159996	1.33999	0.500006	0.230006	1.55	0.69002	0.849982	2.11993	2.08003	0.479997	0.0899994	0.170004	0.47	0.420002	1.24	0.170004	0	0.170004	0.520016	2.99991	0.0499986	0.239999	0.420002	1.49998	0.389989	3.9099	0.810015	0.800014	0.440015	2.29004	0.159996	2.77999	1.64995	0.769999	3.11998	0.31999	0.34999	0.0400009	2.02004	0.440015	0.259996
ENSG00000259456	0.299993	0.310003	0.494998	0.649987	0.149998	1.63005	0.47	0.609981	0.270007	0.200005	0.34999	0.34999	0.409997	0.589988	0.209998	0.769999	0.329999	0.290002	0.370002	0.149998	0.189994	0.360007	1.34997	0.38001	0	0.409997	0.599985	1.26003	0.200005	0.670007	0.700007	0.640002	1.01001	0.310003	0.679987	0.45	0.209998	0.769999	0.599985	0.270007	0.33999	0.149998	1.19002	0.120002	0.290002	0.0700018	0.720014	0.109998	0.310003
ENSG00000207104	0	0	0	0	0	0	0	0	0	0	0	0	0	0	0	0	0	0	0	0	0	0	0	0	0	0	0	0	0	0	0	0	0	0	0	0	0	0	0	0	0	0	0	0	0	0	0	0	0
ENSG00000196616	2005.02	306.277	1442.69	1723.47	801.577	106.698	2.31993	116.896	1822.87	843.064	309.757	2036.53	1048.35	137.424	82.1212	362.314	584.718	1774.01	672.27	748.469	268.466	324.01	62.1282	135.457	7.13987	67.9395	1072.97	139.816	1454.69	10.1997	68.3315	287.296	209.005	510.369	1700.92	687.777	45.0285	222.536	119.56	68.8879	1080.06	672.69	2347.65	1361.42	126.956	19.32	233.648	1708.84	672.643
ENSG00000267187	0	0	0	0	0	0	0	0	0	0	0	0	0	0	0	0	0	0	0	0	0	0	0	0	0	0	0	0	0	0	0	0	0	0	0	0	0	0	0	0	0	0	0	0	0	0	0	0	0
ENSG00000199289	0	0	0	0	0	0	0	0	0	0	0	0	0	0	0	0	0	0	0	0	0	0	0	0	0	0	0	0	0	0	0	0	0	0	0	0	0	0	0	0	0	0	0	0	0	0	0	0	0
ENSG00000259366	0.060002	0.549991	0.445009	0.700007	0.0999981	0.860009	0.170004	0.609981	0	0.490002	0.599985	0.329999	0.589988	0.38001	2.20006	0.890002	0.400007	0.430012	0.0400009	0.109998	0.459988	0	0.649987	0.290002	0	0.840013	0.219997	1.05003	1.05003	0.209998	0.45	0.879992	0.140003	0.570015	1.07003	0.329999	0.99003	0.869973	0.999971	0.279992	0.479997	0.0400009	0.820026	0.34999	0.0999981	0.129996	0.589988	0.599985	0.200005
ENSG00000237401	0	0	0	0	0	0.0400009	0	0	0	0	0	0	0	0	0.00999965	0	0	0	0	0	0	0	0	0	0	0	0	0	0	0	0	0	0	0	0	0	0	0	0	0	0	0	0	0	0	0	0	0	0
ENSG00000225797	0	0	0	0	0	0	0	0	0	0	0	0	0	0	0	0	0	0	0	0	0	0	0	0	0	0	0	0	0	0	0	0	0	0	0	0	0	0	0	0	0	0	0	0	0	0	0	0	0
ENSG00000232783	0	0	0	0	0	0	0	0	0	0	0	0	0	0	0	0.0299998	0	0	0	0	0	0	0	0	0	0	0	0	0	0	0	0	0	0	0	0	0	0	0	0	0	0	0	0	0	0	0	0	0
ENSG00000241945	3.70998	1.22003	4.73993	4.17002	0.0199995	1.57002	3.68001	7.73989	2.26006	0.940022	3.11005	0.370002	7.98017	5.74995	0.370002	9.23969	0.69002	2.52001	1.57996	0.589988	0.270007	0	1.64003	0.45	0	0.0800019	3.94995	10.48	0.709989	6.50017	1.32999	0.709989	1.12001	0.829988	0.589988	0.239999	0.360007	1.12001	1.09999	4.85006	2.56995	2.19002	2.88006	1.14	3.11998	0.510002	3.03001	0.270007	2.38005
ENSG00000175445	0.149998	7.6201	0.825009	0.609981	0	0.45	0.259996	0.420002	0.0400009	0.549991	0.230006	0.0999981	0.279992	0.909986	1.72999	0.640002	1.79004	0.720014	0.259996	3.41001	0.360007	0.0700018	2.04996	1.02997	0.520016	0.47	0.54	1.16003	0.149998	0.31999	0.270007	1.40004	0.170004	1.32999	0.170004	0.840013	0.649987	0.900001	0.45	1.15001	0.649987	0.500006	0.479997	0.120002	0.180005	0.780003	2.49999	0.329999	0.230006
ENSG00000269519	0	0	0	0	0	0	0	0	0	0	0	0	0	0	0	0	0	0	0	0	0	0	0	0	0	0	0	0	0	0	0	0	0	0	0	0	0	0	0	0	0	0	0	0	0	0	0	0	0
ENSG00000265008	0	0	0.0600009	0.0800019	0	0	0	0.180005	0	0	0	0	0	0	0	0.0800019	0	0	0	0	0	0	0	0.140003	0	0	0	0.189994	0.120002	0.170004	0.060002	0	0	0.060002	0.140003	0	0.0899994	0	0.180005	0.120002	0	0	0.0999981	0.0499986	0	0	0	0	0
ENSG00000231329	0	0	0.040001	0	0	0.0999981	0	0	0	0.0199995	0.129996	0.0299998	0	0.129996	0.230006	0.219997	0	0	0	0	0	0	0	0.0700018	0	0	0	0.170004	0	0	0	0.0199995	0	0	0.0400009	0	0	0.0999981	0.0899994	0.0999981	0	0	0.0400009	0	0	0	0.0299998	0	0
ENSG00000179562	3.35002	9.14981	9.16017	10.0398	1.8	5.77992	4.26002	8.4798	4.01011	3.63991	3.05004	2.84	5.53982	4.8899	8.0899	3.75996	6.78989	4.70011	1.66999	5.05011	6.47005	2.08003	15.1296	4.3201	1.24	12.4899	10.06	8.15974	5.50002	4.26002	3.4001	5.46998	4.51987	3.9601	7.35999	6.03001	7.43022	3.03001	10.63	4.70989	6.57997	7.63015	8.0899	3.96999	3.67007	1.84999	3.27992	3.05004	5.42015
ENSG00000261471	0.00999965	0	0	0	0	0.00999965	0	0.0199995	0	0	0	0.00999965	0.00999965	0	0.0400009	0	0.0199995	0.00999965	0	0	0	0	0.0199995	0	0.0400009	0	0.00999965	0.0800019	0.00999965	0	0.0199995	0	0	0	0.00999965	0	0	0.00999965	0.00999965	0.00999965	0	0	0.00999965	0	0	0	0.0199995	0	0
ENSG00000237972	0	0	0.0350008	0.0199995	0	0	0.0199995	0.0199995	0	0	0	0	0	0	0.0299998	0.0299998	0.0199995	0	0.00999965	0	0	0	0.0400009	0	0	0	0.109998	0.0400009	0.0400009	0	0.0199995	0.00999965	0	0	0	0	0.0899994	0.0199995	0.0199995	0.0199995	0	0	0	0	0.0199995	0.0299998	0	0.0199995	0
ENSG00000251393	1.82996	0.720014	1.13998	0.760017	0.829988	0.47	0.430012	0.120002	0.849982	0.840013	0.649987	1.64995	0.299993	0.0700018	0.259996	5.10998	1.31003	0.370002	0.649987	0.549991	0.549991	0.310003	0.649987	2.99991	0	0.549991	0.649987	0.389989	0.45	0.109998	0.479997	0.549991	0.93003	1.36003	0.959994	1.14	1.61005	1.78002	0.38001	1.54004	0.520016	0.599985	1.12001	1.09004	0.259996	0.389989	0.149998	1.11003	0.34999
ENSG00000263608	0	0	0	0	0	0	0	0	0	0	0	0	0	0	0	0	0	0	0	0	0	0	0	0	0	0	0	0	0	0	0	0	0	0	0	0	0	0	0	0	0	0	0	0	0	0	0	0	0
ENSG00000202257	0	0	0.434987	0	0	0	0	0	0	0.579996	0	0	0	0	0	0	0	0	0	0	0	0	0	0	0	0	0	0	0	0	0	0.589988	0	0	0	0	0	0	0	0	0	0	0	0	0	0.820026	0	0	0
ENSG00000259314	0	0.0400009	0.0200005	0.060002	0	0.0899994	0.0299998	0.0700018	0.0299998	0.0199995	0	0	0	0	0	0.0299998	0	0	0	0	0	0	0.0800019	0	0	0	0.0800019	0.0700018	0.0299998	0	0	0	0	0	0.0299998	0.0299998	0.0299998	0	0	0.0800019	0.0299998	0	0.120002	0	0	0	0.060002	0	0
ENSG00000266333	0	0	0	0	0	0	0	0	0	0	0	0	0	0	0	0	0	0	0	0	0	0	0	0	0	0	0	0	0	0	0	0	0	0	0	0	0	0	0	0	0	0	0	0	0	0	0	0	0
ENSG00000236496	0.200005	0.729978	0.324997	0.440015	0.34999	0	0.34999	0.0800019	0.149998	0.570015	0.279992	0.170004	0.259996	0	0.250007	0	0.170004	0.109998	0.129996	0	0	0	0.820026	0	0.0700018	0.860009	0.159996	0.45	0.459988	0.0499986	0.549991	0.0999981	0	0	0.270007	0.219997	0	0.060002	0.250007	0.230006	0.230006	0	0.270007	0	0.149998	0.860009	0.279992	0.239999	0.310003
ENSG00000176623	22.3505	60.7401	20.285	31.3296	21.1097	29.4205	51.5883	51.7315	18.3095	18.5497	81.1592	26.0398	23.5399	35.5693	25.9803	11.0799	24.2404	26.2901	16.3001	40.0398	29.191	50.0005	25.5092	22.52	39.3192	36.3293	45.73	20.77	27.3003	54.8483	27.5704	68.0904	17.7398	22.8994	67.7608	58.5816	13.2801	24.4293	30.5999	133.121	52.2396	52.9285	34.0211	24.3701	40.1093	93.9802	31.0593	14.9099	27.0292
ENSG00000269505	0	0	0	0	0	0	0	0	0	0	0	0	0	0	0	0	0	0	0	0	0	0	0	0	0	0	0	0	0	0	0	0	0	0	0	0	0	0	0	0	0	0	0	0	0	0	0	0	0
ENSG00000171509	0.149998	0.0700018	0.124999	0.0800019	0.0299998	0.279992	0.060002	0.560011	0.109998	0.060002	0.00999965	0.159996	0.750008	0.0800019	0.170004	0.0700018	0.969971	0.109998	0.170004	0.0199995	0.0299998	0.060002	0.109998	0.0199995	0	0.0899994	0.060002	0.189994	0.0400009	0.170004	0.149998	0.0899994	0.0199995	0.180005	0.0800019	0.0899994	0.0199995	0.329999	0.060002	0.129996	0.0499986	0.0199995	0.520016	0.420002	0.0400009	0.0700018	0.560011	0.140003	0.230006
ENSG00000237415	0	0	0	0	0	0	0	0	0.0999981	0.0499986	0	0	0.120002	0	0.060002	0.0299998	0	0	0	0	0	0	0	0	0	0	0	0	0	0	0	0	0	0	0	0.060002	0	0	0	0.0400009	0	0	0	0.0400009	0	0	0	0	0
ENSG00000227684	0	0.0700018	0.610001	0.299993	0.0499986	0	0.0700018	0.060002	0	0.0400009	0.060002	0	0.0800019	0.120002	0.060002	7.34012	0.140003	0	0	0.0499986	0	0	0.299993	0.140003	0	0	0.250007	0.679987	0.0700018	0	0.0499986	0.159996	0	0.120002	0.0499986	0.0499986	0.589988	0	0.060002	0.200005	0.0499986	0.0499986	0	0.0299998	0.0499986	0	0.230006	0	0.0499986
ENSG00000280115	0	0	0	0	0	0	0	0	0	0	0	0	0	0	0	0	0	0	0	0	0	0	0	0	0	0	0	0	0	0	0	0	0	0	0	0	0	0	0	0	0	0	0	0	0	0	0	0	0
ENSG00000264334	0	0	0	0.0299998	0	0	0	0	0	0	0	0	0	0	0	0	0	0	0	0	0	0	0	0	0	0	0	0	0	0	0	0	0	0	0	0	0	0	0	0	0	0	0	0	0	0	0	0	0
ENSG00000114315	20.45	20.4302	24.8001	11.1299	28.4301	63.5701	72.6495	47.5598	12.3401	23.5808	22.57	25.1894	58.891	20.45	22.8202	23.4	21.7604	18.2905	79.8811	19.7	21.3806	3.21998	36.0208	4.8899	7.24006	68.7115	8.34972	66.8001	11.7899	43.4103	20.4599	40.4892	18.7202	67.8501	8.37987	8.57022	15.8401	35.7299	45.8315	17.9501	19.2799	17.3302	45.6097	16.45	37.7306	56.2185	48.8901	21.0906	27.0798
ENSG00000234865	0	0	0	0	0	0	0	0	0	0	0	0.0899994	0	0	0	0	0	0	0	0	0	0	0	0.409997	0	0	0	0	0	0	0	1.08003	0	0	0	0	0	0	0	0	0	0.279992	0	0	0.0700018	0	0	0	0
ENSG00000139323	1.88994	4.58997	3.91499	3.9099	0.500006	12.1096	1.78002	4.33	1.81002	1.92994	2.87009	1.97996	4.70011	4.88008	7.6201	3.94995	4.63989	3.05999	1.49002	2.10003	1.71994	1.14	8.06973	7.06993	1.32999	9.21985	4.00011	7.7099	2.64993	2.14002	1.99997	5.03997	1.66999	6.4499	3.9601	4.70011	1.8	9.21027	8.40023	4.76012	2.16	1.79004	5.74995	2.82998	3.37005	1.53003	2.98001	1.66006	3.52004
ENSG00000132464	0.290002	0.31999	0.0200005	0.0700018	0.0199995	0.490002	0.0199995	0.250007	0.109998	0.33999	0.31999	0.180005	0.270007	0.609981	0.760017	2.08003	0.0800019	0.259996	0.0999981	0.109998	0.579996	0.209998	1.31003	0.370002	0.0199995	0.0400009	0.629995	0.149998	0.060002	0.140003	0.0199995	0.149998	0.329999	1.78002	1.36003	0.159996	0.180005	0.149998	0.0199995	0.609981	0.629995	0.0199995	1.54004	0.140003	0.0800019	0.0400009	0.120002	0.270007	0.159996
ENSG00000243830	0	0	0	0	0	0	0	0	0	0	0	0	0	0.0499986	0	0	0	0	0	0	0	0	0	0	0	0	0	0	0	0	0	0	0	0.0299998	0	0	0	0	0	0	0	0.0299998	0	0	0	0	0.0400009	0	0
ENSG00000261645	0.0299998	0.259996	0	0	0.0299998	0.0999981	0	0	0.149998	0.209998	0	0.170004	0	0	0.0299998	0	0.34999	0.290002	0.0499986	0	0	0.00999965	0.33999	0	0	0	0.279992	0	0	0	0	0.0400009	0.0899994	0.629995	0	0	0.060002	0.0899994	0	0	0	0.0700018	0.0800019	0.0400009	0.0299998	0	0	0.189994	0.109998
ENSG00000275036	0	0	0	0	0	0	0	0	0	0	0	0	0	0	0	0	0	0	0	0	0	0	0	0	0	0	0	0	0	0	0	0	0	0	0	0	0	0	0	0	0	0	0	0	0	0	0	0	0
ENSG00000185829	1.02001	2.60006	3.27998	3.11005	0.459988	2.38005	2.90997	7.09005	0.409997	0.979983	1.81996	1.31003	1.57996	3.00991	2.85006	2.57995	1.44003	0.849982	0.290002	0.290002	1.32999	0.869973	9.1403	2.25005	0.840013	3.56993	2.45992	3.97991	1.73998	0.579996	0.769999	1.47	1.15001	2.03001	1.13	1.49998	4.53997	2.72994	4.94993	3.23004	3.67007	1.25002	3.26993	0.940022	3.03001	1.94	0.849982	0.560011	0.69002
ENSG00000279288	0	0	0	0	0	0	0	0	0	0	0	0	0	0	0	0	0.00999965	0	0	0	0	0	0	0	0	0	0	0	0.00999965	0	0	0	0	0	0	0	0.0199995	0.00999965	0	0	0.00999965	0	0.00999965	0	0.00999965	0.00999965	0.0400009	0	0.00999965
ENSG00000171720	15.9602	25.3804	37.0398	27.3705	10.3701	36.7701	47.1691	40.7793	20.3299	21.8693	23.0603	15.9901	25.5304	39.0801	27.5303	34.8397	30.1702	24.9305	13.5704	21.32	28.6398	33.7299	30.6593	22.7806	21.6101	36.62	33.5411	40.9294	20.2904	31.979	23.5906	33.7697	39.0395	32.91	31.4711	21.7002	25.0501	36.6607	45.4992	25.2208	35.7497	24.6095	29.6108	14.2897	57.3084	33.901	19.7205	16.6104	20.8797
ENSG00000223056	0	0	0	0	0	0	0	0	0	0	0	0	0	0	0	0	0	0	0	0	0	0	0	0	0	0	0	0	0	0	0	0	0	0	0	0	0	0	0	0	0	0	0	0	0	0	0	0	0
ENSG00000267073	0	0	0	0	0	1.72999	0	0	0	0	0	0	0	0	0.0800019	0	0	0	0	0	0	0	0.239999	0	0	0	0	0	0	0	0	0	0	0	0	0	0	0	0	0.109998	0	0	0.33999	0	0	0	0.250007	0	0
ENSG00000172057	101.722	145.401	201.628	245.69	130.679	95.6428	246.953	42.3787	119.883	175.362	163.732	106.233	117.099	143.757	92.34	72.2778	133.111	156.107	102.814	35.2697	106.92	121.38	179.88	129.606	74.1195	140.867	112.719	182.467	359.736	129.319	102.821	150.768	58.2899	64.2078	142.369	148.909	232.662	76.8717	61.8704	159.985	184.553	277.145	127.291	93.9932	104.227	241.168	33.1091	110.798	179.022
ENSG00000255933	0	0.0899994	0	0	0	0.060002	0	0	0	0	0	0	0	0	0	0	0	0.0400009	0	0.0400009	0	0	0.149998	0	0	0	0	0	0	0.0800019	0	0.0299998	0	0	0	0	0.0800019	0	0.0499986	0	0	0	0.0999981	0	0	0	0	0.060002	0
ENSG00000268744	0.159996	0.299993	0.449993	0.149998	0.0499986	0.34999	0.34999	0.170004	0.0999981	0.0199995	0.45	0.129996	0.180005	0.120002	0.270007	0.250007	1.04002	0.0899994	0.0999981	0.159996	0.180005	0.200005	0.290002	0.45	0.0199995	0.0499986	0.239999	0.459988	0.120002	0.520016	0.599985	0.209998	0.299993	0.259996	1.11003	0.570015	0.109998	0.0899994	0.159996	0.310003	0.200005	0.389989	0.570015	0.149998	0.640002	0.250007	0.270007	0.0999981	0.0499986
ENSG00000134490	0.589988	2.49999	1.41501	1.49002	0.679987	3.61	2.56995	7.61007	0.520016	4.74003	1.33999	0.769999	1.67998	0.860009	3.11005	4.34986	1.47	1.25002	0.490002	1.17999	1.07003	0.430012	9.28013	2.71993	1.31003	1.67998	2.84	3.31996	1.49002	1.69003	0.34999	3.13995	1.81002	3.53006	1.40004	1.24	4.44005	1.66999	1.78002	2.85006	1.60003	2.08003	1.99997	0.909986	0.879992	1.88994	0.920017	0.589988	0.999971
ENSG00000265592	0	0	0	0	0	0	0	0	0	0	0	0	0	0	0.149998	0	0	0	0	0	0	0	0	0	0	0	0	0	0	0	0	0	0	0	0	0	0	0	0	0	0	0	0	0	0	0	0	0	0
ENSG00000132718	0.510002	1.29001	0.745006	0.739977	0.0999981	2.36	0.219997	3.59004	0.149998	0.200005	0.709989	0.31999	2.42992	1.75003	2.98001	0.45	2.32992	1.04002	0.329999	0.370002	0.34999	0.599985	2.70001	0.38001	0.219997	0.570015	0.589988	4.49986	0.270007	0.570015	0.38001	2.23993	0.0800019	2.03001	0.570015	0.510002	0.159996	3.91994	1.05003	3.19995	0.579996	0.209998	3.87992	0.530006	0.829988	0.389989	2.35004	0.500006	0.570015
ENSG00000013375	15.9602	17.97	13.56	17.0999	4.4601	16.7596	14.45	6.72011	5.16018	6.32985	26.1103	7.98017	13.4701	20.5694	48.2805	60.6601	4.27986	14.2996	5.74995	13.1902	7.37992	7.69015	85.7987	17.7706	1.51	41.949	2.26006	30.9497	19.7	17.7201	13.0004	17.0596	3.46003	8.43992	15.3196	3.72002	10.2401	17.8397	3.76988	24.5907	16.4796	10.4097	10.3299	12.7904	13.0004	9.75034	9.56026	7.13987	14.9596
ENSG00000254167	0	0	0	0	0	0	0	0	0	0	0	0	0	0	0	0	0	0	0	0	0	0	0	0	0	0	0	0	0	0	0	0	0	0	0	0	0	0	0	0	0	0	0	0	0	0	0	0	0
ENSG00000224109	0	0	0	0	0	0	0	0	0	0	0	0	0	0	0	0	0	0	0	0	0	0	0	0	0	0	0	0.0800019	0	0	0	0	0	0	0	0	0	0	0	0	0	0	0	0	0	0.0999981	0	0	0
ENSG00000273143	0.279992	0.879992	0.960005	0	0.490002	12.3804	0.560011	0.700007	0.33999	0.840013	0	0.810015	1.42998	0.920017	0.54	0.109998	0.159996	0.629995	0.629995	8.0101	0.920017	1.17999	1.40998	0.869973	50.2193	0	0	0.159996	0.979983	0.640002	0.120002	2.72994	0	0.149998	0	0.060002	0.65999	0.0899994	0.159996	0	1.36003	0.230006	0.420002	0.510002	0.739977	8.68987	3.86998	0.999971	0.65999
ENSG00000254891	0	0	0	0	0	0	0	0	0	0	0	0	0	0	0	0	0	0	0	0	0	0	0	0	0	0	0	0	0	0	0	0	0	0	0	0	0	0	0	0	0	0	0	0	0	0	0	0	0
ENSG00000175785	0.0499986	0.0199995	0	0	0.0700018	0.0299998	2.00998	0.00999965	0.129996	0.0800019	0.0400009	0.129996	0.0800019	0.00999965	0.00999965	0	0.0400009	0.0400009	0.0499986	0	0	0	0.0400009	0	0	0	0.00999965	2.61997	0	0.409997	0.0199995	0.060002	0	0.0199995	0	0	0	0.54	0	0.0199995	0.00999965	0	0.620015	0.200005	0.00999965	0.0199995	0.879992	0.0499986	0.180005
ENSG00000127362	0	0	0	0	0	0.0299998	0	0	0	0	0	0	0	0	0.0199995	0	0.0299998	0	0	0	0	0	0.0299998	0	0	0	0.060002	0	0	0	0	0	0	0	0	0	0.0199995	0.0299998	0.0800019	0	0	0	0.0299998	0	0	0	0	0	0
ENSG00000261678	0	0	0.0650019	0.0400009	0	0.0199995	0.00999965	0	0	0	0	0	0	0.00999965	0	0.00999965	0	0	0	0	0	0	0	0.00999965	0	0	0.129996	0.0199995	0.0400009	0	0	0.00999965	0.00999965	0.0499986	0.0499986	0.00999965	0.0299998	0.0199995	0.00999965	0.00999965	0.0199995	0.00999965	0.060002	0	0	0.00999965	0	0	0
ENSG00000179909	0.149998	0.310003	0.199996	0.259996	0.0400009	0.510002	0.310003	0.490002	0.0999981	0.0499986	0.239999	0.120002	0.65999	0.31999	0.299993	0.200005	0.31999	0.290002	0.140003	0.060002	0.120002	0.0199995	0.329999	0.0499986	0.0499986	0.140003	0.170004	1.32999	0.060002	0.120002	0.239999	0.560011	0.060002	0.33999	0.279992	0.209998	0.060002	0.879992	0.290002	0.829988	0.0999981	0.0499986	1.15001	0.170004	0.0800019	0.060002	1.16997	0.290002	0.0899994
ENSG00000263466	0	0	0	0	0	0	0	0	0	0	0	0	0	0	0	0	0	0	0	0	0	0	0	0	0	0.149998	0	0	0.0800019	0	0	0	0	0	0	0	0	0	0	0.0999981	0	0	0	0	0	0.120002	0	0	0
ENSG00000249985	0	0	0	0	0	0	0	0	0	0	0	0	0	0	0	0	0	0	0	0	0	0	0	0	0	0	0	0	0	0	0	0	0	0	0	0	0	0	0	0	0	0	0	0	0	0	0	0	0
ENSG00000223238	0	0	0	0	0	0	0	0	0	0	0	0	0	0	0	0	0	0	0	0	0	0	0	0	0	0	0	0	0	0	0	0	0	0	0	0	0	0	0	0	0	0	0	0	0	0	0	0	0
ENSG00000184432	23.15	43.679	38.616	54.1494	14.1301	61.2899	31.0507	52.76	21.4995	33.9292	42.6705	19.9004	39.3902	52.4682	104.923	107.738	38.9611	35.6408	12.4001	29.5903	27.1193	16.3896	160.262	51.4597	5.28985	55.5985	31.4994	77.9502	37.9088	43.4886	28.6597	56.8495	31.1499	37.6992	51.6491	24.3701	23.4292	56.1718	48.7615	47.3197	28.4696	27.9999	40.1204	31.6592	32.0701	30.4792	34.36	19.9197	37.4699
ENSG00000218049	0	0	0	0	0	0	0	0	0	0	0	0	0	0	0	0.219997	0	0	0	0	0	0	0	0	0	0	0	0	0	0	0	0	0	0	0	0	0	0	0	0	0	0	0	0	0	0	0	0	0
ENSG00000241804	0	0	0	0	0	0	0	0	0	0	0	0	0	0	0	0	0	0	0	0	0	0	0	0	0	0	0	0	0	0	0	0	0	0	0	0	0	0	0	0	0	0	0	0	0	0	0	0	0
ENSG00000154608	0.0199995	0.0899994	0.0200005	0.00999965	0	0.0400009	0.00999965	0.0800019	0.0299998	0.0199995	0	0	0.0299998	0	0.0199995	0.159996	0.0499986	0	0	0	0	0	0.299993	0.0400009	0	0.0400009	0.00999965	0.170004	0.0199995	0	0	0.0499986	0	0.00999965	0.0199995	0.0299998	0.00999965	0.0499986	0.129996	0.0400009	0.00999965	0.0199995	0.0199995	0.0299998	0	0	0.0499986	0	0.00999965
ENSG00000255355	0	0	0	0	0	0	0.0400009	0	0.0400009	0.060002	0	0.0299998	0	0.0499986	0	0	0.0499986	0.0800019	0	0.0800019	0	0	0.109998	0.0800019	0	0.0899994	0.0499986	0	0.129996	0	0	0.0299998	0	0	0.270007	0.0400009	0	0	0	0	0.0400009	0.0299998	0.060002	0	0	0.0299998	0.0400009	0.060002	0
ENSG00000144130	0.00999965	0	0	0	0	0.200005	0.0199995	0.00999965	0	0.00999965	1.04002	0	0.109998	0.129996	0.109998	0.00999965	0	0.0400009	0	0	0.0800019	0	1.17999	0.00999965	0	0.170004	0	0.400007	0.00999965	9.46005	0.060002	0.00999965	0	0	0.00999965	0	0.00999965	0.060002	2.37001	0.0700018	0.00999965	0.00999965	0.120002	0.0199995	0	0.530006	0.149998	0	0.00999965
ENSG00000274871	0	0	0	0	0	0	0	0	0	0	0	0	0	0	0	0	0	0	0	0	0	0	0	0	0	0	0	0	0	0	0	0	0	0	0	0	0	0	0	0	0	0	0	0	0	0	0	0	0
ENSG00000199293	0	0	0	0	0	0	0	0	0	0	0	0	0	0	0	4.11003	0	0	3.50008	0	0	0	0	0	0	0	0	0	0	0	0	5.10998	0	0	0	0	0	0	0	0	13.4003	0	0	0	0	0	0	0	0
ENSG00000200816	0	0	0	0	0	0	0	0	0	0	0	0	0	0	0	0	0	0	0	0	0	0	0	0	0	0	0	0	0	0	0	0	0	0	0	0	0	0	0	0	0	0	0	0	0	0	0	0	0
ENSG00000128510	0.0299998	0.0499986	0	0	0	1.17999	0.0899994	0.120002	0.0299998	0.0400009	0.060002	0.129996	0.34999	0.060002	0.0199995	0.00999965	0.129996	0.0400009	0	0.060002	0.0999981	0	0.0700018	0.0499986	0	0	0.00999965	0.389989	0.00999965	0.840013	0.0299998	0.239999	0	0.0700018	0.0999981	0.00999965	0.00999965	0.0800019	0.060002	0.0800019	0.0199995	0	0.599985	0.0499986	0.0800019	0.00999965	0.0999981	0.0800019	0.0299998
ENSG00000164398	2.48996	10.6898	20.595	44.8013	0.279992	0.360007	0.409997	0.0199995	0.720014	6.83997	2.05994	0.979983	0.789973	0.479997	0.909986	0.329999	0.420002	3.16004	0.219997	0.189994	2.79992	1.71994	3.09006	3.56004	0.0299998	8.44987	2.18002	4.74003	22.1193	1.05998	0.579996	2.70995	0.840013	0.38001	11.83	1.02997	0.829988	2.55007	0.239999	16.8003	13.6601	2.16	2.84	0.430012	0.840013	0.0400009	0.479997	0.769999	0.869973
ENSG00000217684	0	0	0.0600009	0	0	0	0	0	0	0	0	0	0	0	0	0.0899994	0	0	0	0	0	0	0	0	0	0	0	0	0	0	0	0	0	0	0	0	0	0.0499986	0	0	0	0	0.0400009	0	0	0	0	0	0
ENSG00000204662	0	0	0	0	0	0	0	0	0	0	0	0	0	0	0	0	0	0	0	0	0	0	0	0	0	0	0	0	0	0	0	0	0	0	0	0	0	0	0	0	0	0	0	0	0	0	0	0	0
ENSG00000274601	0	0	0	0	0	0	0	0	0	0	0	0	0	0	0	0	0	0	0	0	0	0	0	0	0	0	0	0	0	0	0	0	0	0	0	0	0	0	0	0	0	0	0	0	0	0	0	0	0
ENSG00000232196	0.0299998	0.00999965	0.030001	0	0	0	0	0	0	0	0.0199995	0	0	0.0199995	0	0	0.00999965	0	0	0	0	0	0.060002	0	0	0	0.0499986	0.0800019	0	0	0	0	0	0	0	0.0299998	0.0400009	0	0.0199995	0	0	0	0.00999965	0.00999965	0	0	0	0.0199995	0
ENSG00000259319	0.490002	0.720014	0.225001	0.200005	0.180005	0.140003	0.00999965	0.0499986	0.520016	1.37999	0.109998	0.620015	0.549991	0.140003	0.279992	0.360007	0.940022	0.670007	0.299993	0.140003	0.159996	0.0899994	1.40998	0.420002	0	0.0299998	0.840013	0.120002	0.430012	0.120002	0.0499986	0.270007	0.530006	0.670007	1.19002	0.200005	0.700007	0.579996	0.38001	0.370002	0.239999	0.290002	0.879992	0.440015	0.0700018	0.060002	0.0700018	0.700007	0.389989
ENSG00000249853	0	0	0	0.00999965	0	0.060002	0	0.0700018	0	0	0	0	0	0	0	0	0	0.00999965	0	0	0	0	0	0	0	0	0	0	0	0	0	0	0	0.0299998	0	0	0	0.00999965	0.00999965	0	0	0	0.0199995	0	0	0	0	0.00999965	0.00999965
ENSG00000279503	0	0	0	0	0	0	0	0	0	0	0	0	0	0	0	0	0	0	0	0	0	0	0	0	0	0	0	0	0	0	0	0	0	0	0	0	0	0	0	0	0	0	0	0	0	0	0	0	0
ENSG00000205856	0	0.0999981	0.0200005	0	0	0	0	0	0	0.00999965	0	0	0	0	0.0400009	0.00999965	0	0.0400009	0	0.00999965	0	0	0.109998	0	0	0.0899994	0	0.0999981	0.0499986	0.0899994	0	0.0400009	0	0	0	0	0	0	0.00999965	0.0199995	0.0499986	0	0.00999965	0.00999965	0	0.00999965	0	0	0
ENSG00000181950	0	0	0	0	0	0	0	0	0	0	0	0	0	0	0	0	0	0	0	0	0	0	0.0299998	0	0	0	0	0	0	0	0	0	0	0	0	0	0	0	0	0	0	0	0	0	0	0	0	0	0
ENSG00000235269	0.149998	0.589988	0.0249993	0	0	4.14006	0	9.46005	0.0499986	0.0400009	0.120002	0.109998	2.76002	0.109998	3.35002	0	0	0.250007	0.170004	0.250007	0.0800019	0	1.09004	0	0	0.279992	0.189994	0.33999	0.0999981	0.290002	0	0.329999	0.060002	0.250007	0.0499986	0.879992	0	0.500006	0.120002	0.129996	0.0899994	0	2.14002	0.129996	0.0499986	0	0	0.129996	0.299993
ENSG00000226137	1.51998	3.79006	13.9748	10.1898	0.829988	9.17013	9.08031	3.68001	1.81002	7.54023	4.53997	2.57995	3.41001	3.25997	11.29	9.73008	3.28994	2.23001	1.09999	1.32999	2.81003	1.62002	30.4602	1.66999	3.52004	7.88996	2.49999	15.2602	5.12986	4.7499	5.64019	6.3602	2.42992	3.16992	7.83002	4.74003	12.6099	3.05999	13.5404	8.15974	5.70983	8.15013	6.74017	1.71994	8.18013	22.23	1.70995	2.00998	2.38998
ENSG00000174106	2.14002	3.60001	3.80492	5.25003	0.999971	9.23008	4.42008	3.76988	1.51	1.63005	3.08	1.79004	4.02013	2.77999	6.47993	5.10007	3.87992	3.20995	1.62002	2.25005	2.20006	0.789973	10.1997	2.94999	0.219997	4.65987	3.56993	10.5397	3.18004	2.74	1.92006	5.46998	1.29998	3.86998	3.11005	3.05999	5.03997	6.75983	6.3602	3.73994	3.28994	1.51998	6.2401	2.51007	2.10003	1.42998	2.04996	2.25005	2.81003
ENSG00000204658	0	0	0	0	0	0	0	0	0	0	0	0	0	0	0	0	0	0	0	0	0	0	0	0	0	0	0	0	0	0	0	0	0	0	0	0	0	0	0	0	0	0	0	0	0	0	0	0	0
ENSG00000264892	0	0	0	0	0	0	0	0	0	0	0	0	0	0	0	0	0	0	0	0	0	0	0	0	0	0	0	0	0	0	0	0	0	0	0	0	0	0	0	0	0	0	0	0	0	0	0	0	0
ENSG00000242370	0	0	0	0	0	0	0	0	0	0	0	0	0	0	0	0	0	0	0	0	0	0	0	0	0	0	0	0	0	0	0	0	0	0	0	0	0	0	0	0	0	0	0	0	0	0	0	0	0
ENSG00000133392	3.84991	5.15017	1.84502	2.70001	1.38998	9.20006	4.77996	22.8296	0.709989	1.09999	4.00011	0.609981	8.25991	13.1	2.14002	0.33999	9.9201	4.67995	3.84991	0.629995	2.38998	1.22997	6.46019	0.290002	0.520016	2.33996	4.34986	14.8295	0.420002	9.21027	5.25986	17.8806	0.170004	10.9797	1.42998	0.949989	1.02001	58.0681	3.08	26.1193	5.0701	0.149998	58.5207	2.90997	1.77004	2.09001	40.1705	4.88008	2.74
ENSG00000175920	0.310003	2.16	0.425006	1.84001	0.189994	0.700007	0.709989	9.46005	0.0700018	0.149998	0.360007	0.310003	2.12995	0.270007	0.33999	1.40998	0.0899994	0.679987	0.149998	0.109998	0.38001	0.0199995	0.239999	0.299993	0.789973	0.709989	0.739977	4.27986	3.05004	0.180005	0.400007	0.0999981	0.149998	0.959994	5.02009	2.36	0.979983	0.290002	2.71993	0.829988	3.63991	0.0899994	5.37003	0.259996	2.64003	3.4899	1.12001	0.780003	0.949989
ENSG00000281389	0	0	0	0	0	0	0	0	0	0	0	0	0	0	0	0	0	0	0	0	0	0	0	0	0	0	0	0	0	0	0	0	0	0	0	0	0	0	0	0	0	0	0	0	0	0	0	0	0
ENSG00000260764	0	0	0	0	0	0	0	0	0	0	0	0	0	0	0	0	0	0	0	0	0	0	0	0	0	0	0	0	0	0	0	0	0	0	0	0	0	0	0	0	0	0	0	0	0	0	0	0	0
ENSG00000211797	0.709989	0.820026	0.0350009	0.060002	0	0.479997	0	0	0	0.0499986	0.409997	0.209998	0.829988	1.01001	0.800014	0.109998	0.159996	0.579996	0.149998	0.279992	0	0	0.159996	0	0	0	0	1.15001	0	0.129996	0.060002	0.200005	0	0	0	0.180005	0	0.549991	0.0800019	0.609981	0.129996	0	0.510002	0.129996	0.750008	0	0.420002	0	0.239999
ENSG00000165898	7.08023	20.5794	10.3902	12.4199	4.74003	18.78	8.74001	10.1398	8.74971	18.3006	16.5897	8.30009	13.3299	10.5998	23.6004	12.4096	17.98	12.71	7.16019	11.6098	13.0501	16.0401	15.4604	18.3896	5.32001	9.01008	11.9503	18.1402	10.3299	12.4899	10.13	11.5801	21.93	17.7201	14.6304	15.1496	16.9794	19.5599	15.6404	16.3601	20.3397	22.0596	15.0397	9.50014	20.9697	16.2595	10.5098	7.11023	13.3901
ENSG00000253647	0	0	0	0	0	0	0	0.0400009	0	0	0	0	0.0199995	0	0.0199995	0	0	0	0	0	0	0	0	0	0	0	0	0	0	0	0	0.0199995	0	0	0	0	0	0.0199995	0	0	0	0	0.0199995	0	0	0	0.0400009	0	0
ENSG00000137871	3.58009	9.23008	16.1845	21.7997	1.78002	12.9097	11.16	9.53973	3.63991	6.20989	10.1799	4.88008	9.6001	7.51987	15.5604	15.2095	10.9001	5.88016	3.46003	4.80988	9.01008	14.1301	18.4305	4.72985	2.12995	15.7503	8.41013	18.9697	9.78012	5.69007	6.35007	8.32025	5.94987	14.8501	10.8001	10.9698	7.77	9.04011	18.4497	8.49981	20.3807	7.64974	16.45	6.91003	5.51989	6.92009	10.5098	3.37005	6.2
ENSG00000265841	0	0	0	0	0	0	0	0	0	0	0	0	0	0	0	0	0	0	0	0	0	0	0	0	0	0	0	0	0	0	0	0	0	0	0	0	0	0	0	0	0	0	0	0	0	0	0	0	0
ENSG00000084774	2.23001	7.12998	15.4698	13.8096	1.64003	20.4997	15.85	36.6607	3.56993	6.32021	11.6397	2.90997	10.8098	10.1602	6.72011	12.7399	8.72004	3.05999	1.8	7.64974	7.64974	12.1197	20.9595	8.98015	4.14006	10.8699	7.17013	18.3998	15.2698	14.9897	7.77	10.4502	17.3302	8.9002	18.0099	8.0101	9.90018	9.73008	42.0888	6.42001	14.6904	10.6898	14.6497	5.10998	8.25018	34.3695	12.9402	3.31008	4.44991
ENSG00000124635	0.679987	0.629995	6.4451	8.13997	0.0800019	0.250007	1.01001	0.500006	0.800014	0.400007	1.56003	0.459988	0.720014	0.940022	0.999971	2.39994	0.560011	2.49999	0.219997	0	1.01001	4.8899	1.88	4.22004	7.11023	1.29998	0	1.63005	0.239999	0.869973	0.459988	2.41999	2.96003	1.66006	4.13003	0.31999	1.81996	0.459988	0.820026	3.56004	1.12001	2.00998	0.520016	0.290002	1.13	6.74017	2.06996	0.120002	2.32992
ENSG00000181433	0	0.00999965	0.0149999	0	0	0.00999965	0	0	0	0	0	0	0	0	0.120002	0.159996	0	0	0	0.00999965	0	0	0.0299998	0	0	0	0	0	0	0	0	0.00999965	0	0.0199995	0	0	0	0	0.0199995	0.00999965	0	0	0	0	0	0.00999965	0	0	0
ENSG00000244289	0	0	0	0	0	0	0	0	0	0	0	0	0	0	0	0	0	0	0	0	0	0	0	0	0	0	0	0	0	0	0	0	0	0	0	0	0	0	0	0	0	0	0	0	0	0	0	0	0
ENSG00000275372	0	0	0	9.39991	0	0	0	0	0	0	0	0	0	0	0	0	0	0	0	0	0	0	0	0	0	0	0	0	0	0	0	0	0	0	0	0	0	0	0	0	0	0	0	0	0	0	0	0	0
ENSG00000111405	0.0400009	0.0400009	0.00999976	0.00999965	0	0.0400009	0.060002	0.00999965	0.0199995	0	0.00999965	0.060002	0.00999965	0.00999965	0	0	0.0299998	0.0199995	0.0700018	0.060002	0.0199995	0.00999965	0.0199995	0.00999965	0	0	0.0499986	0.0800019	0.0499986	0	0.0199995	0.0700018	0	0.129996	0.0400009	0	0	0.060002	0.00999965	0.109998	0.00999965	0	0.159996	0.0199995	0.00999965	0.0199995	0.0299998	0.0199995	0.0400009
ENSG00000267655	0	0.250007	0.139997	0.0700018	0.140003	0.760017	0.409997	0.789973	0.120002	0.170004	0.560011	0.0899994	0.270007	0.530006	0.869973	0.31999	0.310003	0.129996	0.219997	0.0800019	0.129996	0.129996	0.589988	0.200005	0.400007	0.729978	0.149998	0.180005	0.200005	0	0.239999	0.620015	0	0.230006	0.54	0.0700018	0.310003	0.479997	0.31999	0.0499986	0.0400009	0.250007	0.279992	0.299993	0.180005	1.34997	0.140003	0	0.200005
ENSG00000167775	12.3401	21.32	24.9898	30.7807	7.73989	33.0495	46.6715	57.731	7.14978	15.0397	4.78991	6.57997	25.34	22.7207	23.7103	27.6699	12.2303	13.4496	5.81005	24.2706	36.709	49.4216	43.8793	12.6502	98.5569	24.47	13.8297	33.0999	34.9388	41.7605	8.30987	20.9595	22.5794	14.7598	13.6497	11.5496	13.4804	16.9195	15.0804	9.04011	22.4405	17.0195	28.7293	9.42993	20.1796	84.5178	26.3302	12.3598	11.3496
ENSG00000260229	0	0	0.0499991	0	0	0	0	0.140003	0	0	0	0	0	0	0.060002	0	0	0	0	0.0700018	0	0	0.0800019	0	0	0	0	0.159996	0.0700018	0	0	0.0999981	0	0	0	0	0.060002	0.170004	0	0	0	0	0	0.0400009	0.060002	0	0.170004	0	0
ENSG00000204464	0	0	0	0	0	0	0	0	0	0	0	0	0	0	0	0.129996	0	0	0	0	0	0	0	0	0	0	0	0	0	0	0	0.120002	0	0	0	0	0	0.109998	0	0	0	0	0	0	0	0	0	0	0.0700018
ENSG00000225785	0	0	0	0	0	0	0	0	0	0	0	0	0	0	0	0	0	0	0	0	0	0	0	0	0	0	0	0	0	0.159996	0	0	0	0	0	0	0	0.120002	0	0	0	0	0	0	0	0.060002	0	0	0
ENSG00000232533	2.09001	4.70011	1.37999	0.869973	1.27003	9.1403	9.51991	6.77015	1.40998	12.1896	1.37999	1.64995	4.15012	6.12014	4.92017	1.81002	4.44005	4.37011	3.41996	6.65982	5.32001	8.1	12.6397	5.9301	17.8496	7.80996	6.79978	3.35002	2.90997	6.87991	3.23004	12.4501	11.7401	3.19995	1.34997	6.10996	12.7797	4.79988	4.01011	3.42993	3.25004	5.27009	6.60007	4.02013	5.79999	11.0899	5.82013	2.09001	5.01001
ENSG00000227551	0	0	0	0	0	0	0	0	0	0	0	0	0	0	0	0	0	0	0	0	0	0	0	0	0	0	0	0	0	0	0	0	0	0	0	0	0	0	0	0	0	0	0	0	0	0	0	0	0
ENSG00000280239	0.0499986	0.170004	0.339992	0.279992	0.0199995	0.800014	0.279992	1.25002	0.0700018	0.0999981	0.189994	0.0999981	0.230006	0.299993	0.230006	1.14	0.120002	0.149998	0.0999981	0.0700018	0.219997	0.0499986	1.22997	0.140003	0.180005	0.629995	0.310003	0.490002	0.31999	0.38001	0.239999	0.170004	0.0199995	0.129996	0.979983	0.0800019	0.629995	0.860009	1.81996	0.510002	0.609981	0.109998	0.510002	0.0499986	0.360007	0.909986	0.259996	0.0800019	0.170004
ENSG00000242399	0	0	0	0	0	0	0	0	0	0	0	0	0	0	0	0	0	0	0	0	0	0	0	0	0	0	0	0	0	0	0	0	0	0	0	0	0	0	0	0	0	0	0	0	0	0	0	0	0
ENSG00000231516	0	0	0	0	0	0	0	0	0	0	0	0	0	0	0	0	0	0	0	0	0	0	0	0	0	0	0	0	0	0	0	0	0	0	0	0	0	0	0	0	0	0	0	0	0	0	0	0	0
ENSG00000255745	0	0	0	0	0	0	0	0	0	0	0	0	0	0	0	0	0	0	0	0	0	0.0400009	0	0	0	0	0	0	0	0	0	0	0	0	0	0	0	0	0	0	0	0	0	0	0	0	0	0	0
ENSG00000278389	0	0.0800019	0.070002	0	0.420002	0.860009	0.479997	0.420002	0	0.389989	0.0899994	0	0.189994	0.34999	0.69002	0	0.47	0.129996	0.060002	0	0.129996	0.200005	0.270007	0.0700018	1.40998	0	0.109998	0.189994	0.0800019	0.149998	0.140003	0.109998	0.0999981	0.329999	0.0700018	0.270007	0.230006	0.31999	0.549991	0	0.0800019	0.109998	0.290002	0.0999981	0.140003	0.530006	0.400007	0	0.0700018
ENSG00000206923	0	0	0	0	0	0	0	0	0	0	0	0	0	0	0	0	0	0	0	0	0	0	0	0	0	0	0	0	0	0	0	0	0	0	0	0	0	0	0	0	0	0	0	0	0	0	0	0	0
ENSG00000165782	6.61014	17.4701	24.7201	16.1696	2.87009	19.9501	24.4107	10.1398	6.52998	14.2897	18.1	6.2401	13.5197	11.6501	15.9304	15.3196	11.8604	9.03009	5.08983	11.0799	12.4501	5.82982	18.6696	14.5697	3.67007	18.7696	17.8298	52.9102	20.4302	10.9001	10.35	16.21	12.9196	14.1301	14.5203	11.0899	22.6201	25.4103	27.9999	19.9501	16.7097	17.7103	17.9601	7.95973	18.4701	20.77	7.0401	5.69007	8.76975
ENSG00000269371	0	0	0	0	0	0	0	0	0	0	0	0	0	0	0	0	0	0	0	0	0	0	0	0	0	0	0	0	0	0	0	0	0	0	0	0	0	0	0	0	0	0	0	0	0	0	0	0	0
ENSG00000234709	0.0400009	0.0800019	0.0999982	0.129996	0	0.34999	0.259996	0.109998	0	0.0800019	0	0	0.159996	0.0400009	0.159996	1.37999	0.279992	0	0	0	0	0.0299998	0.290002	0.180005	0	0.530006	0.0899994	0.0800019	0.219997	0	0.129996	0.0499986	0.0800019	0.209998	0.0299998	0	0.490002	0.0899994	0.0800019	0.219997	0.129996	0.0199995	0	0.0899994	0.159996	0.0299998	0.219997	0	0.120002
ENSG00000269976	10.5697	4.56016	19.4945	9.68969	7.32995	2.57995	3.54994	1.69003	29.7095	8.61011	21.2197	3.9601	16.9301	1.27003	4.11003	2.14999	3.65002	11.0102	11.9902	4.78991	0.789973	11.15	4.44991	9.18031	10.2899	0.149998	20.8494	2.98001	4.99994	4.37011	4.10007	4.85006	202.264	7.06013	10.2401	3.47012	4.10007	9.68969	3.53006	3.18998	6.09981	56.1913	11.7801	11.54	3.31996	3.65002	0.209998	8.55004	43.8397
ENSG00000230468	0	0	0	0	0	0	0	0	0	0	0	0	0	0	0	0	0	0	0	0	0	0	0	0	0	0	0	0	0	0	0	0	0	0	0	0	0	0	0	0	0	0	0	0	0	0	0	0	0
ENSG00000208035	0	0	0	0	0	0	0	0	0	0	0	0	0	0	0	0	0	0	0	0	0	0	0	0	0	0	0	0	0	0	0	0	0	0	0	0	0	0	0	0	0	0	0	0	0	0	0	0	0
ENSG00000266794	0	0	0	0	0.170004	0	0	0	0	0	0	0	0	0	0	0	0	0	0	0	0	0	0	0	0	0	0	0	0	0	0	0	0	0	0	0	0	0	0	0	0	0	0	0	0	0	0	0	0
ENSG00000249540	0	0	0	0	0	0	0	0	0	0	0	0	0	0	0	0	0	0	0.109998	0	0.230006	0	0	0	0	0	0	0	0	0.259996	0	0	0	0	0	0	0	0	0.170004	0	0	0	0	0	0	0	0	0	0
ENSG00000186364	0.490002	3.82994	1.68001	1.84999	0.120002	1.19997	2.44005	6.83997	0.290002	0.490002	2.9001	0.430012	0.720014	2.75008	0.879992	1.72999	0.999971	0.780003	0.259996	0.670007	2.9001	1.60003	2.23993	0.900001	2.38998	2.96003	1.40998	2.68005	2.12995	6.93018	2.79003	1.57002	2.19002	0.560011	4.33	2.68992	0.760017	1.26003	4.70989	2.60006	2.54001	2.38998	1.81002	0.31999	4.14006	2.16	0.93003	0.200005	0.510002
ENSG00000251702	0	0	0	0	0	0	0	0	0	0	0	0	0	0	0	0	0	0	0	0	0	0	0	0	0	0	0	0	0	0	0	0	0	0	0	0	0	0	0	0	0	0	0	0	0	0	0	0	0
ENSG00000240774	0	0	0	0	0	0	0	0	0	0	0	0	0	0	0	0	0	0	0	0	0	0	0	0	0	0	0	0	0	0	0	0	0	0	0	0	0	0	0	0	0	0	0	0	0	0	0	0	0
ENSG00000279317	0.259996	0.0999981	0	0.0499986	0.0199995	0	0	0.0999981	0.0899994	0.180005	0.0400009	0.109998	0.0400009	0	0.0199995	0.109998	0.0800019	0.0499986	0.129996	0.0800019	0.060002	0	0.0400009	0.0199995	0	0.0299998	0.279992	0	0.0199995	0	0	0.0299998	0.250007	0.120002	0.299993	0.0199995	0	0.0199995	0.159996	0.0499986	0.0800019	0.109998	0.149998	0.0499986	0	0.0199995	0	0.180005	0.0199995
ENSG00000151963	0	0	0.324993	0.270007	0	0.420002	0.299993	0.400007	0	0	0	0	0	0	0	0.520016	0	0	0	0	0	0	0	0	0	0.609981	0	0	0.620015	0	0	0	0	0	0	0.279992	0	0	0	0	0	0	0	0	0	0.200005	0	0	0.310003
ENSG00000238015	0.0899994	0	0	0	0	0	0	0	0	0	0	0	0	0	0.0800019	0.209998	0	0	0	0	0	0	0.0999981	0	0	0	0.120002	0	0	0	0	0	0	0	0	0	0	0	0	0	0	0	0	0.0499986	0	0	0	0	0.149998
ENSG00000256835	0	0	0	0	0	0	0	0	0	0	0	0	0	0	0.360007	0	0	0	0	0	0	0	0	0	0	0	0	0	0	0	0	0	0	0	0	0	0	0	0	0	0.239999	0	0	0	0	0	0	0	0
ENSG00000260780	0	0	0.030001	0	0	0	0	0	0	0	0	0	0	0	0	0	0	0	0	0	0	0	0	0	0	0	0	0	0	0	0	0	0	0	0	0	0	0	0	0	0	0	0	0	0	0	0	0	0
ENSG00000230015	0	0	0	0	0	0	0	0	0	0	0	0	0	0	0	0	0	0	0	0	0	0	0	0	0	0	0	0	0	0	0	0	0	0	0	0	0	0	0	0	0	0	0	0	0	0	0	0	0
ENSG00000249550	0	0.0400009	0.0550008	0	0	0.209998	0.180005	0.0299998	0	0.0199995	0	0	0.00999965	0	5.42993	9.7903	0.00999965	0.0499986	0	2.52001	0	1.51	1.36997	0.0199995	0	0	0.0299998	0.0199995	0.0499986	11.9404	0.0199995	0	0.250007	3.26993	0	7.23002	2.14002	2.79003	0.0299998	0.879992	0	0.0199995	0.0400009	0.00999965	0	0.00999965	0	0	0.00999965
ENSG00000226497	0	0	0	0	0	0	0	0	0	0	0	0	0	0	0	0	0	0	0	0	0	0	0	0	0	0	0	0	0	0	0	0	0	0	0	0	0	0	0	0	0	0	0	0	0	0	0	0	0
ENSG00000176728	2.54001	0.189994	4.51507	6.23016	0	5.35999	0.189994	0.829988	0	4.8899	0.149998	3.19995	1.67998	2.55007	0.0899994	1.96996	0	1.97996	1.81002	0.389989	0	1.99001	0.33999	0.0499986	13.13	2.30997	0	8.32025	0	0	0	0.500006	2.26996	0.170004	6.6899	0.0499986	0	0	0.129996	0.31999	0.270007	8.78983	0	0	0	0	3.05004	2.81003	1.90996
ENSG00000258850	0	0	0.0149999	0.0299998	0	0	0	0	0	0	0	0	0	0	0	0	0	0	0	0	0	0	0	0	0	0	0	0	0	0	0	0	0	0	0	0	0	0	0	0	0.0299998	0	0	0	0	0	0	0	0
ENSG00000265204	0	0	0	0	0	0	0	0	0	0	0.060002	0	0	0	0	0	0	0	0	0	0	0	0	0	0	0	0	0	0	0	0	0	0	0	0	0	0	0	0	0	0	0	0	0	0	0	0	0	0
ENSG00000128512	2.37001	5.55983	8.40984	8.12024	0.720014	4.51987	3.38997	3.51004	3.01995	2.64993	4.76012	2.10003	4.77996	3.84991	11.1099	2.11993	3.11005	3.78008	1.37999	5.69994	6.33995	1.49002	8.70011	2.70001	2.20006	4.28996	9.10994	4.72002	3.60001	0.589988	3.86998	5.44011	1.66006	4.02989	6.51009	7.75009	5.61016	5.32001	3.26993	4.59985	6.96003	1.44003	6.09981	2.99991	1.22997	1.09999	4.88008	2.09001	1.97996
ENSG00000257609	0	0	0	0	0	0	0	0	0	0	0	0	0	0	0	0	0	0	0	0	0	0	0	0	0	0	0	0	0	0	0	0	0	0	0	0	0	0	0	0	0	0	0	0	0	0	0	0	0
ENSG00000164597	2.30006	7.88012	5.61007	8.12982	0.679987	6.93018	3.86007	10.3099	1.44995	3.11998	4.56016	1.92006	5.25003	4.95989	13.5404	3.16992	4.3999	3.42993	1.28003	3.31996	4.85006	2.36	27.6604	4.42008	1.28003	7.41016	5.66017	7.58006	4.58012	3.03001	3.11998	7.41016	3.94995	4.88008	4.72985	5.20004	3.67007	4.55005	7.47984	6.09009	5.25003	4.65987	6.66999	2.57995	2.54001	1.48003	3.93001	2.54001	3.23991
ENSG00000185825	86.7675	172.337	397.296	430.508	71.8582	256.799	205.372	389.208	72.9118	219.457	249.828	73.5922	136.078	178.39	171.171	107.269	242.845	127.972	62.1799	146.808	135.824	322.241	312.93	117.367	230.591	220.769	116.057	200.019	184.017	166.617	100.53	228.871	237.947	136.588	346.592	165.765	133.194	136.39	374.779	205.144	250.765	268.447	206.285	73.6075	368.673	234.378	136.986	73.531	161.086
ENSG00000240459	0	0	0	0	0	0	0	0	0	0	0	0	0	0	0	0	0	0	0	0	0	0	0	0	0	0	0	0	0	0	0	0	0	0	0	0	0	0	0	0	0	0	0	0	0	0	0	0	0
ENSG00000273716	0	0	0	0	0	0	0	0	0	0	0	0	0	0	0	0	0	0	0	0	0	0	0	0	0	0	0	0	0	0	0	0	0	0	0	0	0	0	0	0	0	0	0	0	0	0	0	0	0
ENSG00000259711	0	0	0.0449997	0	0	0	0	0	0	0	0	0	0	0	0	0	0	0	0	0	0	0	0	0	0	0	0	0	0	0	0	0	0	0	0	0	0	0	0	0	0	0	0	0	0	0	0	0	0
ENSG00000188694	0	0	0	0	0	0	0	0	0	0	0	0	0	0	0.00999965	0	0	0	0	0	0	0	0	0	0	0	0	0	0	0	0	0	0	0	0	0	0	0	0	0	0	0	0	0	0	0	0	0	0
ENSG00000277138	0	0	0	0	0	0	0	0	0	0	0	0	0	0	0	0	0	0	0	0	0	0	0	0	0	0	0	0	0	0	0	0	0	0	0	0	0	0	0	0	0	0	0	0	0	0	0	0	0
ENSG00000262332	0	0.060002	0.174997	0.0499986	0	0.219997	0.920017	0	0	0	0	0	0	0.259996	0	0.47	0.140003	0	0	0	0	0	0	0.34999	0.31999	0	0	0	0	0	0	0.0400009	0	0	0.0499986	0	0.0800019	0	0	0.109998	0	0.0999981	0	0	0	0.200005	0.0499986	0	0
ENSG00000266835	0.400007	0.54	0.404999	1.36003	0.149998	1.36997	0.400007	0.520016	0.0800019	0.230006	0.93003	0.329999	0.560011	0.170004	1.49998	0.129996	0.500006	0.239999	0.109998	0.230006	0.38001	0.520016	0.440015	0.69002	0.170004	1.16997	0	1.33999	2.36	0.290002	0.0700018	0.239999	0	0.329999	2.38005	1.25002	0.230006	0.209998	0.549991	0.250007	1.67998	0.430012	0.490002	0.0499986	0.279992	0.299993	10.9501	0.0999981	0.34999
ENSG00000233020	0	0	0	0	0	0	0	0	0	0	0	0	0	0	0	0	0	0.0199995	0	0	0	0	0	0	0	0	0	0	0	0	0	0	0	0	0	0	0	0	0	0.0299998	0	0	0	0	0	0	0	0	0
ENSG00000150991	348.544	413.2	837.937	763.666	407.342	911.942	492.233	766.317	804.862	410.061	571.258	290.601	764.513	1037.07	841.429	475.334	790.432	703.837	292.866	459.524	420.102	726.087	1423.37	705.742	942.336	379.274	823.942	728.911	733.93	703.74	521.527	1107.89	389.964	419.928	635.434	427.801	277.106	447.485	964.741	627.424	848.575	740.214	874.187	658.207	728.406	712.624	562.184	410.317	657.341
ENSG00000255874	0.00999965	0.780003	0.180002	0.140003	0.00999965	0.820026	0.0499986	0.490002	0.0199995	0.299993	0.0999981	0.0800019	0.33999	0.250007	1.31997	2.82998	0.279992	0.060002	0.0499986	0.0400009	0.0899994	0.200005	2.64993	0.0400009	0.0800019	0.129996	0.060002	0.329999	0.0400009	0.219997	0.060002	0.219997	0.290002	0.250007	0.0800019	0.800014	5.74995	0.479997	0.189994	1.16997	0.999971	0.060002	0.400007	0.0700018	0.0499986	0.670007	0.459988	0.120002	0.0700018
ENSG00000200999	0	0	0	0	0	0	0	0	0	0	0	0	0	0	0	0	0	0	0	0	0	0	0	0	0	0	0	0	0	0	0	0	0	0	0	0	0	0	0	0	0	0	0	0	0	0	0	0	0
ENSG00000230001	0	0	0	0	0	0	0	0.200005	0	0	0	0	0.0499986	0	0.0400009	0.0800019	0	0	0	0	0	0	0	0	0	0	0.060002	0.0999981	0	0	0	0	0	0.0700018	0	0	0	0	0.0499986	0	0	0	0	0	0	0	0.0400009	0	0
ENSG00000226975	0	0	0	0	0	0	0	0	0	0	0	0	0	0	0	0	0	0	0	0	0	0	0	0	0	0	0	0	0	0	0	0	0	0	0	0	0	0	0	0	0	0	0	0	0	0	0	0	0
ENSG00000200013	0	0	0	0	0	0	0	0	0	0	0	0	0	0	0	0	0	0	0	0	0	0	0	0	0	0	0	0	0	0	0	0	0	0	0	0	0	0	0	0	0	0	0	0	0	0	0	0	0
ENSG00000184897	36.6302	40.5397	76.4447	132.761	38.7591	60.091	131.598	64.9509	45.091	27.5494	56.6292	22.92	59.908	71.4608	17.4399	121.456	36.1108	30.0304	20.8104	60.6181	30.5702	14.7895	43.4404	56.8101	17.0301	140.613	56.6881	67.3721	42.5612	95.6229	29.0396	42.3111	51.449	63.1792	68.4785	33.0701	38.1593	41.3113	101.969	44.7206	40.8812	49.3497	76.2403	30.0491	56.7314	123.622	42.2906	36.9208	32.019
ENSG00000200963	0	0	0	0	0	0	0	0	0	0	0	0	0	0	0	0	0	0	0	0	0	0	0	0	0	0	0	0	0	0	0	0	0	0	0	0	0	0	0	0	0	0	0	0	0	0	0	0	0
ENSG00000278196	4.72985	6.28002	0.139996	0.230006	0	7.7099	0	0.290002	1.90005	1.8	0.219997	8.6598	12.7302	8.33988	89.8087	0.0999981	1.16997	33.1091	2.75008	0.230006	4.74003	0.120002	5.58998	0	0	0	0.0800019	19.4706	0.38001	0.47	0.909986	4.10007	0.0800019	2.19002	0.149998	0	0	6.57997	1.11003	5.49012	0.430012	0	14.3801	3.76988	3.48	0	0.209998	6.70011	56.1095
ENSG00000234415	0	0	0	0	0	0	0	0	0	0	0	0	0	0	0	0	0	0	0	0	0	0	0	0	0	0	0	0	0	0	0	0	0	0	0	0	0.0299998	0	0	0	0	0	0	0	0	0	0	0	0
ENSG00000277634	0	0	0	0	0	0	0	0	0	0	0	0	0	0	0	0	0	0	0	0	0	0	0	0	0	0	0	0	0	0	0	0	0	0	0	0	0	0	0	0	0	0	0	0	0	0	0	0	0
ENSG00000205899	0	0	0	0	0	0	0	0	0.140003	0	0	0.0400009	0	0	0	0	0	0	0	0	0	0	0	0	0	0	0	0	0	0	0	0.0700018	0	0	0	0	0	0.0299998	0	0	0	0	0	0.0700018	0.0299998	0	0	0	0
ENSG00000270462	0	0.0999981	0.190005	0	0	0.120002	0	0	0	0.060002	0	0	0	0.0999981	0	0	0	0	0	0	0	0	0	0.149998	0	0.170004	0.129996	0.45	0.0899994	0	0.230006	0	0	0	0.0800019	0	0.259996	0.250007	0.109998	0.109998	0.180005	0	0	0	0.0800019	0.0700018	0	0.120002	0
ENSG00000234388	0	0	0	0	0	0	0	0	0	0	0	0	0	0	0	0	0	0	0	0	0	0	0	0	0	0	0	0	0	0	0	0	0	0	0	0	0	0	0	0	0	0	0	0	0	0	0	0	0
ENSG00000257400	0	0	0	0	0	0	0	0	0	0	0	0	0	0	0	0	0	0	0	0	0	0	0	0	0.310003	0	0	0	0	0	0	0	0	0	0	0	0	0	0	0.109998	0	0	0	0	0	0.0700018	0	0	0
ENSG00000259271	0	0	0	0	0	0	0	0	0	0	0	0	0	0	0.00999965	0	0	0	0	0	0	0	0	0	0	0	0	0	0	0	0	0	0	0	0	0	0	0	0	0	0	0	0	0	0	0	0	0	0
ENSG00000274618	0	0	0	0	0	0	0	0	0	0	0	0	0	0	0	0	0	0	0	0	0	0	0	0	0	0	0	0	0	0	0	0	0	0	0	0	0	0	0	0	0	0.0999981	0	0	0	0	0	0	0
ENSG00000267423	0	0.060002	0	0	0	0	0	0	0	0	0	0	0	0	0	0.0400009	0.920017	0	0	0	0	0	0	0	0	0	0	0	0	0	0	0	0	0	0	0	0	0	0	0	0	0	0	0	0	0	0	0	0
ENSG00000114054	76.9677	126.842	85.7698	55.0692	49.4011	31.7097	31.6395	37.2395	66.5782	72.7906	86.1204	92.0269	59.7504	81.0917	41.449	40.2988	84.1495	91.6704	61.4217	111.731	93.8695	32.2305	55.0387	77.8908	45.7585	126.737	147.298	39.1588	26.23	14.7803	62.0206	85.6323	52.771	64.9194	74.7023	33.751	29.539	25.8402	29.4001	85.5789	57.1894	69.7093	55.4215	64.65	49.6517	56.3512	28.3495	65.6297	98.7416
ENSG00000278784	0.789973	1.90005	1.66503	1.13	0.700007	2.58998	2.96003	2.11993	0.430012	0.700007	0.800014	0.629995	0.900001	0.760017	0.649987	1.36003	0.679987	0.829988	0.750008	0.829988	0.549991	0.879992	1.81002	0.879992	0.969971	0.769999	0.940022	1.70995	2.11993	2.49999	1.48003	1.96996	1.38998	0.459988	0.999971	0.570015	1.05003	2.16	8.9497	2.10003	1.11003	2.90997	1.37999	0.47	1.81002	2.18002	1.40998	0.679987	0.940022
ENSG00000133216	0.329999	0.620015	7.18496	20.9406	0.0199995	8.62983	1.05998	4.6699	0.0299998	0.120002	1.60003	0.209998	2.04003	1.04002	1.02997	0.0800019	0.060002	0.490002	0.0999981	0.38001	0.170004	2.28005	0.93003	0.060002	0.629995	0.0499986	0.0899994	4.0599	5.33996	2.45005	0.060002	1.66006	0.709989	0.239999	13.2598	4.61007	0.279992	0.739977	10.8098	0.609981	3.7301	0.0499986	12.0001	0.109998	0.430012	0.54	0.34999	0.270007	0.430012
ENSG00000267379	0	0	0	0	0	0	0	0	0	0	0	0	0	0	0	0	0	0	0	0	0	0	0	0	0	0	0	0	0	0	0	0	0	0	0	0	0	0	0	0	0	0	0	0	0	0	0	0	0
ENSG00000213355	0	0	0	0	0	0	0	0	0	0	0	0	0	0	0.0499986	0.400007	0	0	0	0.0299998	0	0	0	0	0	0	0	0	0	0	0	0	0	0	0	0	0	0	0	0	0	0	0	0.0199995	0	0	0	0	0
ENSG00000185736	0.34999	0.270007	0.0249993	0.0400009	0.0499986	0.0999981	0.0899994	0.33999	0.00999965	0	0.0700018	0.0899994	0.0400009	0.109998	0.279992	0.0199995	1.77004	0.729978	0.0400009	0.0299998	0	0	0.219997	0.00999965	0.0700018	0	0.0700018	0.47	0	0.560011	0.0400009	0.0999981	0.0800019	0.0800019	0.0899994	0	0.00999965	0.189994	0.299993	0.34999	0	0	0.709989	0.0499986	0.520016	0.270007	0	0.149998	0.69002
ENSG00000233013	0.0800019	0.170004	0.0800014	0.129996	0	0.219997	0.209998	0.180005	0.0899994	0	0.34999	0.0199995	0	0	0.409997	0.290002	0.0499986	0.0199995	0.060002	0.129996	0.109998	0.0199995	1.02001	0.0400009	0	0.0499986	0.230006	0.140003	0	0	0.0199995	0.189994	0.0299998	0.0700018	0.299993	0.0199995	0.38001	0.159996	0	0.250007	0	0.0700018	0.140003	0	0.250007	0	0	0.0299998	0
ENSG00000271989	0	0	0.030001	0	0	0	0	0	0	0	0	0	0	0	0.0299998	0.170004	0	0	0	0	0	0	0	0	0	0.149998	0	0	0	0	0	0.0400009	0	0	0	0	0.0999981	0	0	0	0	0	0	0	0	0.239999	0.0400009	0	0.060002
ENSG00000230507	0	0	0	0	0.0299998	0	0.0299998	0	0	0	0	0.0199995	0.109998	0.0800019	0	0.0299998	0	0	0	0	0	0	0	0.0299998	0	0	0.0400009	0	0	0	0	0.0299998	0	0.0199995	0	0.0299998	0	0	0	0	0	0.0199995	0.0800019	0	0.0299998	0	0	0	0
ENSG00000254522	0	0	0	0	0	0	0	0	0	0	0	0	0	0	0	0	0	0	0	0	0	0	0	0	0	0	0	0	0	0	0	0	0	0	0	0	0	0	0	0	0	0	0	0	0	0	0	0	0
ENSG00000275854	0.520016	0.620015	1.00499	0.800014	0.33999	2.04996	2.20006	1.01001	0.599985	1.40998	1.12001	0.310003	0.69002	0.33999	0.739977	0.750008	1.42998	0.389989	0.290002	0.189994	0.500006	0.840013	2.11993	1.24	0.860009	0.629995	0.33999	2.70995	0.849982	3.89988	1.27003	1.44995	0.670007	0.69002	1.70995	2.12995	1.60003	2.36	3.9601	1.81002	0.789973	0.609981	1.16003	0.820026	2.94999	1.12001	0.490002	0.0999981	0.69002
ENSG00000265883	0	0	0	0	0	0	0	0	0	0	0	0	0	0	0	0	0	0	0	0	0	0	0	0	0	0	0	0	0	0	0	0	0	0	0	0	0	0	0	0	0	0	0	0	0	0	0	0	0
ENSG00000149380	0.420002	0.510002	0.535005	0.500006	0.120002	1.64003	0.490002	1.94998	0.140003	0.060002	0.140003	0.430012	1.37999	0.34999	0.510002	0.0400009	1.84001	0.250007	0.189994	0.0700018	0.219997	0.0899994	1.12001	0.140003	0.0400009	0.0199995	0.33999	1.67998	0.0800019	1.19002	0.570015	0.479997	0.0199995	1.05003	0.34999	0.270007	0.0800019	1.13	0.420002	0.609981	0.209998	0.0999981	1.86003	0.200005	0.230006	0.609981	1.40998	0.230006	0.239999
ENSG00000279307	0.420002	1.19997	0.904986	0.769999	0.209998	0.479997	0.609981	2.94999	0.570015	0.609981	0.869973	0.459988	0.760017	1.37999	1.14	1.05998	0.679987	0.500006	0.360007	0.620015	0.409997	2.25005	0.360007	1.26003	1.04002	0.420002	1.05003	2.00998	0.750008	1.14	0.360007	0.739977	2.32992	0.629995	0.500006	0.54	0.45	2.33996	0.290002	0.900001	2.45005	1.09999	0.420002	0.31999	0.560011	0.780003	1.02001	0	0.670007
ENSG00000084207	29.6992	39.7688	9.60992	12.1197	16.6496	77.5299	11.9503	377.883	11.5496	15.6502	13.8201	26.0199	135.41	59.618	32.719	8.84975	49.8517	37.9509	25.2505	14.8697	18.08	28.4794	33.3903	4.23999	33.1091	8.03011	14.1301	65.6388	5.42015	151.565	21.6806	42.57	5.15017	25.0206	11.7304	7.26016	4.07005	55.56	201.857	38.0906	14.6304	4.86016	177.933	23.3595	60.7611	25.9803	53.7493	23.3094	49.6517
ENSG00000281255	0	0	0	0	0	0	0	0	0	0	0	0	0	0	0	0	0	0	0	0	0	0	0	0	0	0	0	0	0	0	0	0	0	0	0	0	0	0	0	0	0	0	0	0	0	0	0	0	0
ENSG00000260109	0	0	0	0	0	0	0	0	0	0	0	0	0	0	0	0	0	0	0	0	0	0	0	0	0	0	0	0	0	0	0	0	0	0	0	0	0	0	0	0	0	0	0	0	0	0	0	0	0
ENSG00000249631	0	0	0	0	0	0.530006	0	0	0	0.0999981	0	0	0	0	0	0.060002	0	0	0.0299998	0	0	0	0	0	1.01001	0	0	0	0	0	0	0	0	0.0299998	0	0.0899994	0	0	0	0.0499986	0	0	0.0400009	0	0	0	0.0299998	0	0
ENSG00000267508	0.200005	0.0999981	0.214999	0.729978	0.060002	1.02001	1.15001	5.70983	0.0899994	0.45	0.840013	0.259996	0.279992	0.329999	0.259996	2.21999	0.45	0.189994	0.0700018	0.0299998	0.239999	0.440015	0.549991	0.0199995	0	0.38001	0.400007	4.23	0.0400009	1.81002	1.19002	0.820026	0.940022	0.189994	0.329999	0.0299998	0.219997	0.879992	0.159996	0.230006	0.170004	0.31999	0.549991	0.109998	0.0800019	0.189994	0.33999	0.0999981	0.170004
ENSG00000203392	0.00999965	0.060002	0.245	0.0700018	0.0299998	0.500006	0.149998	0.279992	0.0899994	0.0800019	0.0499986	0.00999965	0.060002	0.0700018	0.0800019	0.120002	0.0299998	0.0499986	0.060002	0.0299998	0.0999981	0.0800019	0.520016	0	0.109998	0	0.149998	0.0899994	0.060002	0.120002	0.209998	0.149998	0.0299998	0.0299998	0.250007	0.0800019	0.120002	0.279992	1.05998	0.140003	0.159996	0.060002	0.299993	0.00999965	0.00999965	0.170004	0.189994	0.0400009	0.0400009
ENSG00000171443	9.08975	14.6	16.98	16.0401	10.5998	20.9406	45.0285	32.8394	9.83997	11.5496	14.0705	8.83014	12.0101	18.6994	16.5197	15.5302	27.1099	8.42998	7.57008	13.4898	21.0206	37.5505	17.01	9.6001	55.8689	13.1701	15.4604	23.15	19.4504	26.4106	14.1497	13.6696	24.8908	12.9196	17.7201	9.08975	17.8595	8.99011	15.9105	17.5904	19.1003	15.0898	17.9203	9.53973	23.0108	39.1588	12.8099	11.3002	11.2603
ENSG00000201102	0	0	0	0	0	0	0	0	0	0	0	0	0	0	0	0	0	0	0	0	0	0	0	0	0	0	0	0	0	0	0	0	0	0	0	0	0	0	0	0	0	0	0	0	0	0	0	0	0
ENSG00000169439	126.237	326.151	241.119	489.443	52.2903	108.91	125.626	34.4411	102.217	149.779	634.421	108.3	122.887	186.379	132.293	128.159	145.229	131.99	57.5393	229.475	124.171	155.567	232.856	207.245	47.5499	254.884	186.987	266.408	188.105	45.2193	129.149	426.617	123.356	144.857	417.171	270.389	107.142	213.663	25.2103	322.33	335.948	190.005	329.423	114.689	192.844	101.208	91.1193	117.148	87.7291
ENSG00000124089	0	0	0	0	0	0	0	0	0	0	0	0	0	0.0299998	0	0	0	0	0	0	0	0	0	0	0	0	0	0	0	0	0	0	0	0	0	0	0	0	0	0	0	0	0	0	0	0	0	0	0
ENSG00000028137	14.3303	17.6295	2.00995	8.61011	3.73994	11.1903	5.98006	6.50017	19.3495	10.4901	8.21024	6.83002	36.8211	24.5107	46.8205	12.9303	12.0502	19.3294	9.05014	11.6704	9.21027	9.26984	9.65014	5.96019	11.6501	25.0796	7.92998	19.5599	9.43974	3.4001	5.76991	8.56012	3.7301	7.75977	7.91022	3.86007	10.5998	21.4906	18.9894	12.1702	6.14991	4.02013	23.0395	11.9603	8.12024	4.49986	36.7803	7.17013	19.4801
ENSG00000227253	0.0499986	0.209998	0.150004	0	0	0.530006	0.599985	0.250007	0	0.0800019	0.200005	0	0.0999981	0.259996	0.239999	0.510002	0.159996	0	0.0700018	0	0.0800019	0	0.420002	0	0	0.0999981	0.129996	0.200005	0	0	0.34999	0.279992	0.060002	0	0.400007	0.170004	0.149998	0.38001	0.299993	0.239999	0.219997	0	0.679987	0.0299998	0.0400009	0.109998	0.180005	0	0.290002
ENSG00000256683	1.57996	2.10003	3.6199	3.76988	0.34999	5.76991	2.54001	5.78995	1.58996	0.65999	3.41001	1.44995	2.70995	3.38012	3.11005	6.2	3.41001	2.64993	0.99003	0.38001	1.82996	0.549991	7.21	1.51	0.700007	3.75006	2.55007	16.4602	2.16	2.74	3.14998	3.13995	2.84	1.94	3.16004	0.589988	1.22003	3.47012	4.58997	1.8	1.41999	1.12001	3.67007	2.40995	3.19995	1.8	1.79004	1.31003	2.30006
ENSG00000163382	45.8887	184.336	91.3899	95.0217	54.3412	89.7278	217.277	172.804	49.7895	101.504	167.567	46.3812	62.0981	240.884	85.1883	122.998	114.491	54.3186	31.979	63.7201	120.558	176.361	163.618	96.857	266.889	189.821	96.4016	164.894	97.5172	157.859	72.3379	83.4525	188.313	147.155	109.933	60.4712	146.544	56.0512	141.16	121.996	109.789	178.402	84.2079	41.0914	280.449	152.725	69.199	49.4285	61.0693
ENSG00000230575	0	0	0	0	0	0	0	0	0	0	0	0	0	0	0	0	0	0	0	0	0	0	0	0	0	0	0	0	0	0	0	0	0	0	0	0	0	0	0	0	0	0	0	0	0	0	0	0	0
ENSG00000164603	0.47	0.879992	1.295	1.64003	0.219997	2.17006	0.69002	2.93001	0.159996	0.670007	0.739977	0.490002	1.94	0.849982	2.99991	0.750008	1.14	0.920017	0.250007	0.490002	0.629995	0.479997	4.8899	1.11003	2.14002	1.04002	0.840013	2.71993	0.54	1.14	0.270007	1.49002	0.810015	0.879992	0.93003	1.09999	1.86003	1.38998	1.69003	1.14	1.78002	0.549991	1.82996	0.430012	0.739977	0.479997	1.09999	0.570015	0.640002
ENSG00000227118	0	0	0	0	0	0	0	0.0700018	0	0	0	0	0.159996	0	0	0	0.0800019	0	0	0	0	0	0	0	0	0.129996	0.0800019	0	0	0	0	0	0	0	0	0	0	0	0	0.0899994	0	0	0	0	0	0	0	0	0
ENSG00000272913	2.30006	7.06013	3.79994	6.36991	1.56003	6.32985	5.97011	12.3401	1.38998	4.15012	6.62988	2.25005	4.00011	1.44003	7.88996	4.55005	5.25986	2.36	1.05003	2.30997	2.10003	1.47	16.1304	3.9601	0.200005	10.3903	8.57022	4.7499	6.09981	3.12995	2.11993	5.60006	7.99013	3.6599	3.68001	5.33996	8.46981	2.29004	11.5296	7.51987	5.44992	0.69002	5.03997	1.92006	1.96996	2.44005	2.87009	2.71993	3.29999
ENSG00000236744	0	0	0	0	0	0	0	0	0	0	0	0	0	0	0	0.0700018	0	0	0	0	0	0	0	0	0	0	0	0	0	0	0	0	0	0	0	0	0	0	0	0	0	0	0	0	0	0	0	0	0
ENSG00000278852	0	0	0	0	0	0	0	0	0	0	2.98001	0	0	0	0	0	0	0	2.64003	3.86007	0	0	0	0	0	0	0	0	1.88994	0	0	1.55	0	0	0	0	0	16.3703	0	0	0	0.430012	0	0	0	1.14	1.41999	0	0
ENSG00000232456	0	0.180005	0	0	0	0.129996	0.0400009	1.70002	0.0899994	0.0499986	0	0	0.239999	0.0499986	0.45	0.060002	0	0	0	0	0	0	0.0499986	0	0	0.149998	1.02997	0.109998	0.109998	0.0800019	0	0	0	0	0	0	0.0400009	0	0.640002	0	0	0.0299998	0.0800019	0.250007	0	0.530006	0	0	0.0499986
ENSG00000206636	0	0	0	0	0	0	0	0	0	0	0	0	0	0	0	0	0	0	0	0	0	0	0	0	0	0	0	0	0	0	0	0	0	0	0	0	0	0	0	0	0	0	0	0	0	0	0	0	0
ENSG00000199562	0	0	0	0	0	0	0	0	0	0	0	0	0	0	0	0	0	0	0	0	0	0	0	0	0	0	0	0	0	0	0	0	0	0	0	0	0	0	0	0	0	0	0	0	0	0	0	0	0
ENSG00000262703	0	0	0.0249993	0	0	0.0999981	0	0.170004	0	0	0	0.0199995	0	0.0499986	0	0.420002	0	0.060002	0.0299998	0.0199995	0.0400009	0	0.0299998	0.0199995	0	0.129996	0	0.0499986	0.0499986	0	0	0.0299998	0	0.0299998	0.0199995	0.0199995	0.230006	0	0.189994	0.0299998	0.0199995	0	0	0	0	0.0499986	0.0199995	0	0
ENSG00000230569	0	0	0	0	0	0	0	0	0	0	0	0	0	0	0	0	0	0	0	0	0	0	0	0.0299998	0	0	0	0	0.0299998	0	0.0299998	0	0	0	0	0	0	0	0	0	0	0	0	0	0	0	0	0	0
ENSG00000253365	0	0	0	0	0	0	0	0	0	0	0	0	0	0	0	0	0	0	0	0	0	0	0	0	0	0	0	0	0	0	0	0	0	0	0	0	0	0	0	0	0	0	0	0	0	0	0	0	0
ENSG00000236357	0	0	0	0	0	0	0	0	0	0	0	0	0	0	0	0	0	0	0	0	0	0	0	0	0	0	0	0	0	0	0	0	0	0	0.0800019	0	0	0	0	0	0	0	0	0	0	0	0	0	0
ENSG00000131686	0	0	0	0	0	0	0	0	0	0.0299998	0	0.00999965	0	0	0	0.0499986	0	0.0199995	0	0	0	0.0199995	0	0	0	0	0	0	0	0	0	0	0	0	0	0	0.0299998	0	0.0299998	0	0	0	0	0.00999965	0	0	0	0	0.0299998
ENSG00000227063	0	0	0	0	0	0	0	0	0	0	0	0	0	0	0	0	0	0	0	0	0	0	0	0	0	0	0	0	0	0	0	0	0	0	0	0	0	0	0	0	0	0	0	0	0	0	0	0	0
ENSG00000198883	0.0400009	0.0199995	0.0149999	0	0	0.00999965	0	0.00999965	0	0.299993	0.0199995	0	0	0.0400009	13.2002	0.180005	0.0199995	0.00999965	0	0	0.00999965	0.0199995	0	0.00999965	0	0	0	0	0	0.00999965	0.0400009	0.00999965	0	1.56003	0	0.00999965	16.8294	0.170004	0	0.00999965	0	0.129996	0.0400009	0	0.0199995	0.0199995	0.0299998	0.00999965	0
ENSG00000253017	0	0	0	0	0	0	0	0	0	0	0	0	0	0	0	0	0	0	0	0	0	0	0	0	0	0	0	0	0	0	0	0	0	0	0	0	0	0	0	0	0	0	0	0	0	0	0	0	0
ENSG00000169397	0	0.0800019	0	0	0	0.0499986	0	0	0	0	0	0	0.0899994	0	0	0	0	0.0700018	0.0499986	0.0400009	0	0	0	0	0	0	0	0	0.0400009	0	0.0299998	0.0299998	0	0.0299998	0.0400009	0.0700018	0	0.0499986	0.0899994	0	0.0400009	0	0	0.0199995	0.0400009	0	0.0700018	0.0499986	0.0299998
ENSG00000276923	0	0.159996	0	0	0	0.200005	0	0	0	0	0	0	0	0	0	0	0	0.739977	0.109998	0	0	0.140003	0	0	0	0	0	0	0	0	0	0	0	0	0	0	0	0.479997	0	0.189994	0	0	0	0.0899994	0	0	0.120002	0	0
ENSG00000200174	0	0	0	0	0	0	0	0	0	0	0	0	0	0	0	0	0	0	0	0	0	0	0	0	0	0	0	0	0	0	0	0	0	0	0	0	0	0	0	0	0	0	0	0	0	0	0	0	0
ENSG00000213594	0	0	0.00999976	0	0	0	0	0.0299998	0	0	0	0	0	0	0	0.0199995	0	0	0	0	0	0	0	0	0	0	0	0.060002	0	0	0	0	0	0	0	0	0	0	0	0	0	0	0	0	0	0	0	0	0
ENSG00000179028	0	0	0.0149996	0.0199995	0	0.00999965	0	0	0	0	0	0	0	0	0	0	0	0	0	0	0	0	0	0	0	0	0	0	0	0	0	0.00999965	0	0	0	0	0	0	0	0.00999965	0	0	0	0	0	0	0	0	0
ENSG00000278393	0	0	0	0	0	0	0	0	0	0	0	0	0	0	0	0	0	0	0	0	0	0	0	0	0	0	0	0	0	0	0	0	0	0	0	0	0	0	0	0	0	0	0	0	0	0	0	0	0
ENSG00000220982	0	0	0	0	0	0	0	0	0	0	0	0	0	0	0	0	0	0	0	0	0	0	0	0	0	0	0	0	0	0	0	0	0	0	0	0	0	0	0	0	0	0	0	0	0	0	0	0	0
ENSG00000228879	0	0	0	0	0	0	0	0	0	0	0.170004	0	0	0	0	0	0	0	0	0	0.230006	0	0	0	0	0	0	0	0	0	0	0	0	0	0	0.259996	0.140003	0	0.170004	0	0.159996	0.0899994	0	0	0	0	0	0	0
ENSG00000260032	22.9996	31.4405	36.9045	36.8492	12.2498	66.0221	49.1007	78.9015	21.6296	37.8091	33.9905	26.9693	39.1099	42.7386	60.9509	65.739	45.2789	33.2909	14.6203	19.8398	35.3089	20.9101	111.63	29.7693	8.99011	120.241	44.7795	136.097	56.9481	54.1006	34.7601	61.4004	16.5002	25.0796	50.3797	41.7489	69.0122	54.1607	65.7299	47.1593	36.2488	34.7601	56.6881	31.2493	30.2791	19.5897	23.1195	28.3495	20.2104
ENSG00000112234	2.85996	7.31016	7.07989	7.68003	1.60003	5.58998	4.92017	4.09013	2.93999	3.72002	6.78989	3.46003	4.52991	3.82994	9.37973	6.59001	1.81996	4.72985	1.82996	1.47	1.78002	1.96996	10.2999	7.22001	0.310003	8.34972	1.84999	7.06013	4.23999	2.68005	1.81996	7.02985	0.869973	4.36012	5.53982	2.40995	5.61016	5.60006	1.37999	3.54994	8.64001	3.12995	5.66999	4.22004	2.76002	1.86003	2.09001	3.31008	4.01011
ENSG00000279727	0	0	0	0	0	0	0.0700018	0.0299998	0	0	0	0.0400009	0.0299998	0	0.0499986	0.0199995	0.060002	0.0199995	0	0	0.149998	0	0.0899994	0.0700018	0.129996	0	0.120002	0	0	0	0.0499986	0.109998	0	0	0.060002	0.0199995	0.129996	0.0299998	0	0.0700018	0.0199995	0	0.170004	0	0.0499986	0.0199995	0.0800019	0.0700018	0.060002
ENSG00000258101	0	0.0899994	0.125	0.200005	0.060002	0.209998	0.0199995	0.270007	0	0.109998	0.0199995	0.00999965	0.0499986	0.0700018	0.0700018	0.120002	0.0499986	0.0800019	0	0.0199995	0.0499986	0.0299998	0.440015	0.129996	0	0.149998	0.0999981	0.180005	0.140003	0.159996	0.0700018	0.060002	0.0700018	0.109998	0.120002	0.0299998	0.060002	0.109998	0.140003	0.0800019	0.060002	0.0199995	0.060002	0.00999965	0.060002	0.0299998	0.209998	0.0700018	0.0800019
ENSG00000221836	0	0	0	0	0	0	0	0	0	0	0	0	0	0	0.0199995	0	0	0	0	0	0	0	0	0	0	0	0	0	0	0	0	0	0	0	0	0	0	0	0	0	0	0	0	0	0	0	0	0	0
ENSG00000187045	73.3121	145.37	27.5901	37.8694	42.2906	13.0104	139.787	7.22001	58.189	98.2772	151.009	70.2916	37.5505	51.1894	10.7799	28.809	161.545	60.5719	36.3998	72.8916	81.1817	8.04014	92.078	29.3208	1.64995	159.266	145.471	137.376	10.26	42.9196	78.1179	56.2302	55.1494	85.8582	31.3101	10.1799	118.537	177.798	24.19	107.15	54.2095	162.736	46.4295	29.8292	115.088	45.2193	0.329999	94.7192	42.9494
ENSG00000230600	0	0	0	0	0	0	0	0	0	0	0	0	0	0	0	0	0	0	0	0	0	0	0	0	0	0	0	0	0	0	0	0	0	0	0	0	0	0	0	0	0	0	0	0	0	0	0	0	0
ENSG00000254879	0	0	0	0	0	0	0	0	0	0	0	0	0	0	0	0	0	0	0	0	0	0	0	0	0	0	0.270007	0	0	0	0	0	0	0	0	0	0	0	0	0	0	0	0	0	0	0.120002	0	0	0
ENSG00000236075	0	0	0	0	0	0	0	0	0	0	0	0	0	0	0	0	0	0	0	0	0	0	0	0	0	0	0	0	0	0	0	0	0	0	0	0	0	0	0	0	0	0	0	0	0	0	0	0	0
ENSG00000229937	0	0	0	0	0	0.0999981	0	0	0	0.129996	0	0	0	0	0	4.77003	0	0	0	0	0	0.0199995	0	0	0	0	0	0	0	0	0	0	0	0.0299998	0	0	0.0700018	0	0	0	0	0	0	0	0	0	0	0	0
ENSG00000207617	0	0	0	0	0	0	0	0	0	0	0	0	0	0	0	0	0	0	0	0	0	0	0	0	0	0	0	0	0	0	0	0	0	0	0	0	0	0	0	0	0	0	0	0	0	0	0	0	0
ENSG00000250473	0	0	0.0350009	0	0	0	0	0	0	0	0	0	0.0800019	0	0	0	0	0	0	0	0	0	0	0	0	0	0.0899994	0	0	0	0	0	0	0.0499986	0	0	0	0	0	0	0	0	0	0	0	0	0	0	0
ENSG00000253744	0	0	0	0	0	0	0	0	0	0	0	0	0	0	0	0	0	0	0	0	0	0	0	0	0	0	0.279992	0	0	0	0	0	0	0	0	0	0	0.34999	0	0	0	0	0	0	0	0	0.0800019	0.120002	0
ENSG00000230781	0	0	0	0	0	0	0	0	0	0	0	0	0	0	0.00999965	0	0	0	0	0	0	0	0	0	0	0	0	0	0	0	0	0	0	0	0.00999965	0	0	0	0	0	0	0	0	0	0	0	0	0	0
ENSG00000251871	0	0	0	0	0	0	0	0	0	0	0	0	0	0	0	0	0	0	0	0	0	0	0	0	0	0	0	0	0	0	0	0	0	0	0	0	0	0	0	0	0	0	0	0	0	0	0	0	0
ENSG00000233730	0	0	0.0249993	0	0	0	0	0	0	0	0	0	0	0	0	0	0	0	0.0499986	0	0	0.060002	0	0	0	0	0	0	0	0	0	0	0	0	0	0	0	0.0899994	0	0	0	0	0.0800019	0	0	0	0	0	0
ENSG00000258115	0	0	0	0	0	0	0	0	0	0	0	0	0	0	0	0	0	0	0	0	0	0	0	0	0	0	0	0	0	0	0	0	0	0	0	0	0	0	0	0	0	0	0	0	0	0	0	0	0
ENSG00000267486	0	0	0	0	0	0	0	0	0	0	0	0	0	0	0	0	0	0	0	0	0	0	0	0	0	0	0	0	0	0	0	0	0	0	0	0	0	0	0	0	0	0	0	0.0499986	0	0	0	0	0
ENSG00000272172	0	2.12995	2.31	4.56997	0	2.66006	3.47012	1.05998	0	1.88	0.93003	0.65999	1.40004	2.12995	0.360007	0	1.26003	0	0.649987	1.32999	2.85006	2.10996	2.93001	1.29998	7.52978	1.58996	4.55005	0	2.79003	1.86003	1.31997	1.88994	7.17013	1.70995	4.09013	2.58998	1.78002	0.849982	1.82996	0	2.30006	4.52991	1.40998	0	0.620015	12.6897	1.21	0	0.829988
ENSG00000229495	0	0	0	0	0.00999965	0	0	0	0	0	0	0	0	0	0.00999965	0.00999965	0	0	0	0	0	0	0.00999965	0.00999965	0	0	0	0	0	0	0	0	0	0	0	0	0	0.00999965	0.00999965	0	0	0	0	0.00999965	0	0	0	0	0
ENSG00000260238	3.28994	5.0701	3.68509	5.0701	2.64993	5.32001	19.2906	4.72002	2.39994	8.37	6.47993	1.88	5.02984	4.6699	2.9001	18.5099	2.21	1.64995	2.20006	1.92994	8.13997	17.7201	4.42008	3.63991	26.9096	2.26996	5.10998	3.9401	4.47994	5.6199	2.38998	3.56993	23.1998	4.77996	2.9001	2.18002	14.8398	3.84005	4.42008	2.93999	6.66999	5.0701	4.27008	3.80006	11.16	13.9297	1.33999	1.64995	3.51004
ENSG00000259094	0	0	0	0	0	0	0	0	0	0	0	0	0	0	0.599985	0	0	0	0	0	0	0	0	0	0	0	0	0	0	0	0	0	0	0	0	0.0400009	0	0	0	0	0	0	0	0	0	0	0	0	0
ENSG00000265899	0	0	0	0	0	0	0	0	0	0	0	0	0	0	0	0	0	0	0	0	0	0	0	0	0	0	0	0	0	0	0	0	0	0	0	0	0	0	0	0	0	0	0	0	0	0	0	0	0
ENSG00000253571	0	0	0	0	0	0	0	0	0	0	0	0	0	0	0.0199995	0	0	0	0	0	0	0	0	0	0	0	0	0	0	0	0	0	0	0	0	0	0	0	0	0	0	0	0	0	0	0	0	0	0
ENSG00000229212	0.0800019	0.140003	0.0449997	0.250007	0	0.33999	0.279992	0.109998	0	0.060002	0.109998	0	0.0899994	0.0299998	0.949989	0.159996	0.129996	0.0800019	0	0.209998	0.180005	0	0.649987	0.0199995	0	0.0800019	0	1.36997	0	0.33999	0	0.120002	0	0.0899994	0	0	0.109998	0.510002	0.700007	0.510002	0.159996	0	0.38001	0	0	0.0299998	0.259996	0.0400009	0.0400009
ENSG00000237236	0	0	0	0	0	0	0	0	0	0	0	0	0	0	0	0	0	0	0	0	0	0	0	0	0	0	0	0	0	0	0	0	0	0	0	0	0	0	0	0	0	0	0	0	0	0	0	0	0
ENSG00000213096	1.37999	4.42008	4.86998	4.90008	0.490002	3.25997	2.67004	1.99001	1.36997	2.30006	4.07005	2.04003	2.39994	0.829988	3.11005	3.26993	3.08	2.60006	0.869973	1.31003	1.49002	1.33999	3.27992	3.38997	0.0299998	5.0701	0.780003	8.64001	1.51	2.11993	2.36	7.09005	0.840013	2.76002	1.90996	3.56993	1.31997	4.30993	2.56995	7.6201	2.45992	1.54004	3.86998	2.17006	1.33999	0.739977	2.48996	1.33999	1.94
ENSG00000102854	0.440015	0.0400009	0	0.0199995	0.00999965	0.400007	0.0199995	0.0499986	0.060002	0.0199995	0.129996	0.0299998	0.0800019	0.0499986	0.109998	0.209998	0.0299998	0.0299998	0.159996	0.0199995	0.0199995	0.0199995	0.060002	0	0.109998	0	0	0	0.0199995	0	0.0199995	0.0400009	0	0.0199995	0	0	0	1.88994	0	0.879992	0	0.180005	7.73024	0.0999981	0.140003	0.060002	0.0499986	0.0899994	0.31999
ENSG00000236365	0	0	0	0	0	0	0	0	0	0	0	0	0	0	0	0	0	0	0	0	0	0	0	0	0	0	0	0	0	0	0	0	0	0	0	0	0	0	0	0	0	0	0	0	0	0	0	0	0
ENSG00000259219	0.00999965	0.120002	0	0	0	0	0.0199995	0	0	0.060002	0.0299998	0	0.00999965	0.00999965	0.0199995	0.0299998	0	0	0	0.00999965	0	0	0	0.0199995	0	0	0.0199995	0.0400009	0	0.0199995	0	0.00999965	0	0.00999965	0	0.060002	0.00999965	0.0299998	0.00999965	0	0.00999965	0	0.00999965	0	0	0.00999965	0.0299998	0.00999965	0
ENSG00000264785	0	0	0.040001	0	0	0.109998	0	0	0	0	0	0	0	0	0	0	0	0	0	0	0	0.0700018	0	0	0	0	0	0	0.239999	0	0	0	0	0	0.140003	0	0	0	0	0	0.0800019	0	0	0	0	0	0	0	0
ENSG00000230795	0.979983	2.87009	1.09499	1.22997	0.149998	1.90996	1.77004	0.230006	0.93003	0.999971	2.30997	0.620015	2.93999	2.20006	2.04003	3.05999	1.31997	3.00991	1.05998	1.78002	0.360007	0.389989	1.40998	2.39994	0.0700018	0.679987	2.60006	1.05998	1.58996	0.579996	0.700007	4.10007	0.940022	1.27003	1.11003	2.37001	2.93999	3.01995	1.56003	4.11003	3.05999	6.42981	4.42008	0.739977	0.270007	4.1999	0.860009	0.290002	3.25997
ENSG00000250526	0	0.0199995	0.0149999	0	0	0	0	0	0	0	0	0	0.0199995	0	0	0.0199995	0	0	0	0	0	0	0	0	0	0	0.0199995	0.060002	0	0.0299998	0	0.0199995	0.0199995	0	0	0	0	0	0	0	0.00999965	0	0	0	0.00999965	0	0	0	0
ENSG00000211934	1.51998	5.42993	0.139996	0.479997	0	2.70001	0.0899994	0	0.560011	0	0.820026	1.22003	59.7794	0.0999981	32.7803	0.510002	0.189994	30.721	1.14	0	2.41999	0.0999981	3.76988	0	0	0	0.370002	14.2096	0	0	0.0800019	1.16997	0	2.32992	0.0800019	0.0999981	0	9.70987	1.04002	3.56993	1.62002	0	11.9098	2.68992	0.0800019	0	0.389989	8.62983	16.6403
ENSG00000121989	1.94998	2.88006	2.30495	3.11005	0.780003	5.37003	1.04002	3.75006	1.28003	1.99001	2.93001	1.62002	3.67007	1.57002	2.74	2.9001	1.27003	3.27992	1.25002	1.09999	1.16997	0.679987	8.76003	1.66999	0.259996	1.81996	2.41999	5.32998	1.53003	3.01995	1.25002	4.10007	2.30997	3.25997	3.00991	0.940022	1.94	3.97991	3.09993	2.64003	2.14999	1.81996	3.99014	2.21999	2.04996	0.769999	2.51007	1.69003	2.85996
ENSG00000225656	0	1.36997	0	0	0	0	0.949989	0	0	0	1.12001	0	0	0	0.279992	0	0	0	0	0.829988	0	0	0.180005	0.129996	1.86999	0	0.490002	0	0.649987	0	0	0.230006	0	0.109998	0	0	0.149998	0	0	1.02997	1.22997	0.200005	0	0	0.270007	0.219997	0	0.420002	0.589988
ENSG00000199366	0	0	0	0	0	0	0	0	0	0	0	0	0	0	0	0	0	0	0	0	0	0	0	0	0	0	0	0	0	0	0	0	0	0	0	0	0	0	0	0	0	0	0	0	0	0	0	0	0
ENSG00000228716	16.4796	13.2801	10.8448	19.1494	5.34997	10.0203	7.63015	22.7302	13.15	17.4097	21.1903	13.2002	11.0003	11.5097	14.1497	57.8392	28.7193	14.5697	9.26021	15.9602	8.37	4.4601	11.04	62.0981	2.71993	51.3101	33.6295	26.6109	15.6795	8.44987	6.00998	24.5294	20.6494	13.8604	25.9407	8.33006	11.8202	31.1693	9.07024	15.7002	8.93978	8.30009	10.9099	9.34987	4.67995	19.1295	4.34986	14.5103	9.56026
ENSG00000237897	0	0	0	0	0	0	0	0	0	0	0	0	0	0	0	0	0	0	0	0	0	0	0.239999	0	0	0	0	0.120002	0	0	0	0	0	0	0	0	0.0499986	0	0	0	0	0	0	0	0	0	0	0	0
ENSG00000215900	0	0	0	0	0	0	0	0	0	0	0	0	0	0	0	0	0	0	0	0	0	0	0	0	0	0	0	0	0	0	0	0	0	0	0	0	0	0	0	0	0	0	0	0	0	0	0	0	0
ENSG00000235691	0	0	0	0	0	0	0	0	0	0	0	0	0	0	0	0	0	0	0	0	0	0	0	0	0	0	0	0	0	0	0	0	0	0	0	0	0	0	0	0	0	0	0	0	0	0	0	0	0
ENSG00000170837	0.0400009	0.200005	0.00499982	0.00999965	0.0199995	0.189994	0	0.0800019	0.0499986	0.0400009	3.96999	0.0299998	0.360007	0.0400009	0.060002	0.0199995	0.0199995	0.0899994	0.060002	0.00999965	0	0	0.0700018	0.0400009	0	0	0.00999965	2.93001	0	0.310003	0.109998	0.060002	0.00999965	0.120002	0.00999965	0.00999965	0.0700018	0.0800019	1.57002	0.200005	0.00999965	0	0.47	0.0499986	0.0499986	0.760017	0.0700018	0.0999981	0.0400009
ENSG00000177400	0	0	0	0	0	0	0	0	0	0	0	0	0	0	0.0499986	0	0	0	0	0	0	0	0	0	0	0	0	0	0	0	0	0	0	0	0	0	0	0	0	0	0	0	0	0	0	0	0	0	0
ENSG00000124915	0.0299998	0	0.0449997	0.0400009	0	0.31999	0.0499986	0.0299998	0.0999981	0	0	0.0199995	0.0700018	0.0400009	0.0199995	0.239999	0	0.0499986	0.0299998	0.00999965	0	0.219997	0.189994	0.0400009	0.720014	0	0.140003	0.0199995	0.0299998	0.170004	0.0299998	0	0.0299998	0.170004	0	0	0.149998	0.060002	0.430012	0	0.0700018	0	0.159996	0.00999965	0.0400009	0.189994	0.0899994	0	0.0299998
ENSG00000237575	0.0199995	0.0299998	0.0499986	0	0.0199995	0.159996	0.290002	1.22003	0.0499986	0.140003	0.0299998	0.0999981	0.0299998	0.420002	0.0400009	0.159996	0.0499986	0.140003	0	0.0499986	0.0400009	0.180005	0.459988	0.0199995	0.290002	0.170004	0	0	0.0499986	1.09999	0	0.440015	0.420002	0.0299998	0.170004	0.0199995	0.31999	0.520016	0.299993	0.120002	0.409997	0.0199995	0.129996	0.060002	0.170004	0.259996	0.679987	0	0.140003
ENSG00000256626	0	0	0	0	0	0	0	0	0	0	0	0	0	0	0	0	0	0	0	0	0	0	0	0	0	0	0	0	0	0	0	0	0	0	0	0	0	0	0	0	0	0	0	0	0	0	0	0	0
ENSG00000244694	0.209998	0.140003	0.0650002	0.180005	0.0299998	0.370002	0.0199995	0.0999981	0.00999965	0.109998	0.0499986	0.420002	0.589988	0.0499986	0.140003	0.129996	0.769999	0.549991	0.060002	0.120002	0.00999965	0.969971	0.060002	0.33999	0	0.00999965	0.500006	0.0299998	1.48003	0.060002	0.230006	0.0299998	0	0.299993	0.440015	0.200005	0.060002	0.109998	0.0999981	0.0299998	2.55999	0.159996	0.709989	0.0499986	0.00999965	0.109998	0.420002	0.360007	0.720014
ENSG00000244196	0	0	0	0	0	0	0	0.0700018	0	0	0	0	0	0	0	0	0	0	0	0	0	0	0	0	0	0	0	0	0	0	0	0	0	0	0	0	0	0	0	0	0	0	0	0	0	0	0	0	0
ENSG00000171843	1.24	0.879992	0.504991	0.47	0.159996	15.3302	0.420002	6.51009	0.299993	0.459988	0.38001	0.69002	3.67007	1.05998	18.9106	11.1802	0.609981	2.70001	0.290002	0.200005	0.140003	0.69002	6.99001	0.250007	6.25006	0.239999	0.65999	3.23991	0.430012	1.12001	0.560011	1.13	1.96001	1.02997	1.05003	2.76002	0.149998	2.05994	14.9296	1.61005	0.360007	0.120002	3.97991	0.400007	0.789973	4.58012	2.94999	0.45	1.17999
ENSG00000253377	0	0	0	0	0	0	0	0	0	0	0	0	0	0	0	0	0	0	0	0	0	0	0	0	0	0	0	0	0	0	0	0	0	0	0	0	0	0	0	0	0	0	0	0	0	0	0	0	0
ENSG00000124532	6.68017	10.9197	11.7303	17.3494	3.54994	11.52	11.7801	18.41	4.8899	14.9596	9.66018	6.66999	8.80996	9.94971	14.5103	15.9403	35.8291	8.58984	4.42008	6.74017	8.0201	3.18998	38.4487	11.0899	1.37999	15.6904	14.9804	26.4106	9.7998	14.3204	17.81	9.28978	6.83997	13.6999	17.3206	7.7099	11.0999	8.9002	109.25	16.0401	12.5297	17.9004	13.6904	6.70987	11.52	6.48982	10.1398	5.58998	7.89981
ENSG00000202074	0	0	0	0	0	0	0	0	0	0	0	0	0	0	0	0	0	0	0	0	0	0	0	0	0	0	0	0	0	0	0	0	0	0	0	0	0	0	0	0	0	0	0	0	0	0	0	0	0
ENSG00000260651	0	0	0.0749989	0.189994	0	0.0999981	0.140003	0	0	0	0.0800019	0	0	0.0800019	0	0	0	0	0	0	0	0	0	0	0.640002	0.389989	0	0	0	0	0.120002	0.0499986	0	0	0	0	0	0	0	0	0	0	0.0899994	0	0.060002	0	0.060002	0	0
ENSG00000199168	0	0	0	0	0	0	0	0	0	0	0	0	0	0	0	0	0	0	0	0	0	0	0	0	0	0	0	0	0	0	0	0	0	0	0	0	0	0	0	0	0	0	0	0	0	0	0	0	0
ENSG00000278500	0	0	0.0700016	0	0	0	0.0199995	0	0	0	0	0	0.00999965	0.239999	0.0499986	0	0	0	0	0.00999965	0	0.0299998	0	0	0	0	0.0199995	0.209998	0.060002	0.219997	0.109998	0	0	0.0199995	0	0.0299998	0	0.0499986	0.0199995	0	0.0299998	0	0.0400009	0	0	0	0.149998	0	0.00999965
ENSG00000114520	17.3603	24.2102	25.0401	31.8507	8.51987	18.5806	12.8197	20.3003	13.98	20.2694	20.5395	16.9394	21.2993	13.9201	20.8696	31.9392	16.5805	19.8495	11.9197	12.6502	10.8098	5.75992	43.6699	33.8095	1.37999	34.7697	20.5196	33.2702	22.4095	7.09005	13.15	27.8701	10.0398	29.9597	27.2701	19.1202	15.7198	21.7604	22.4297	21.2403	17.8806	15.7601	22.4701	15.8401	10.2899	9.81	8.0899	14.9296	17.8397
ENSG00000166592	0.479997	6.42981	1.49001	0.370002	0.400007	13.0501	0.500006	6.54993	0.33999	1.56003	1.11003	0.670007	19.6905	3.68997	0.589988	0.0700018	2.35004	0.849982	1.90996	0.609981	1.82996	0.479997	4.8899	0.290002	1.09999	0.129996	0.890002	2.58998	0.180005	1.05003	1.01001	1.47	0.31999	2.29004	0.250007	0.060002	0.940022	7.39016	13.9297	5.05011	0.530006	0.170004	10.2501	0.739977	1.70002	1.31997	1.90005	1.32999	3.69996
ENSG00000205445	0	0	0	0	0	0	0	0	0	0.0199995	0	0	0.149998	0	0	0.0199995	0	0	0	0	0	0	0	0	0	0	0	0	0	0	0	0	0	0	0	0	0.0199995	0	0	0	0	0	0	0	0	0.250007	0	0	0
ENSG00000227809	0	0	0	0	0	0	0	0	0	0	0	0	0	0.0499986	0	0	0	0	0	0	0	0	0	0	0	0	0	0	0	0	0	0	0	0	0	0	0	0	0	0	0	0	0	0	0	0	0	0	0
ENSG00000271443	0	0	0.030001	0	0	0	0	0	0	0	0	0	0	0.0899994	0.0700018	0	0	0	0	0	0	0	0	0	0	0	0	0	0.250007	0	0	0	0	0	0	0	0	0	0	0	0.0800019	0.0499986	0	0	0	0	0.0700018	0	0
ENSG00000261738	0	0	0	0	0	0	0	0	0	0	0	0	0	0	0	0	0	0	0	0	0	0	0	0	0	0	0	0	0	0	0	0	0	0	0	0	0	0	0	0	0	0	0	0	0	0	0	0	0
ENSG00000268486	0	0	0	0	0	0	0	0	0	0	0	0	0	0	0	0.329999	0	0	0	0	0	0	0.0400009	0	0	0	0	0	0	0	0	0	0	0	0	0	0.0499986	0	0	0	0	0	0	0	0	0	0	0	0
ENSG00000112280	0	0.189994	0.285002	0.270007	0	0.109998	0.0499986	0.409997	0	0.060002	0.290002	0	0.200005	0.810015	0.149998	0.549991	0.140003	0	0	0.0700018	0.0199995	0.0400009	0.149998	0.0299998	0.0400009	0.400007	0.189994	0.430012	0.0400009	0.159996	0.0400009	0.329999	0	0.060002	0.589988	0.459988	0.060002	0.570015	0.500006	0.420002	0.149998	0.0899994	0.479997	0	0.140003	0.149998	0.640002	0	0.0199995
ENSG00000243130	0	0	0	0	0	0.0199995	0	0	0	0	0	0	0.0299998	0	0.0299998	0	0	0	0	0	0	0	0	0	0	0	0	0	0	0	0	0	0	0	0	0	0	0	0	0	0	0	0	0	0	0	0	0	0
ENSG00000227835	0	0	0	0	0	0	0	0	0	0	0	0	0	0	0	0	0	0	0	0	0	0.060002	0	0	0	0	0	0	0	0	0	0	0.299993	0	0	0	0	0	0	0	0.060002	0	0	0	0	0	0	0	0
ENSG00000215976	0	0	0	0	0	0	0	0	0	0	0	0	0	0	0	0	0	0	0	0	0	0	0	0	0	0	0	0	0	0	0	0	0	0	0	0	0	0	0	0	0	0	0	0	0	0	0	0	0
ENSG00000131408	23.0299	39.4011	61.5665	58.2294	16.0601	50.6599	81.3901	51.0795	21.9894	42.6114	26.0506	17.3904	42.6202	60.8707	19.1799	47.0091	31.3209	24.8598	15.5604	28.9692	48.6703	32.2998	91.499	18.6399	30.939	43.8306	20.7297	54.2809	42.2496	35.0893	21.8496	39.0801	33.7603	24.2706	41.7199	24.7806	45.7015	28.7691	53.4187	18.4804	43.3292	30.1702	53.7493	22.3707	29.9992	45.2193	21.1097	18.9303	29.0296
ENSG00000274966	0	0	0	0	0	0	0.0700018	0	0	0	0	0	0	0	0	0	0	0	0	0	0.109998	0	0	0	0	0.129996	0	0	0	0	0	0	0	0	0	0	0	0	0	0	0	0	0.259996	0	0	0	0	0.279992	0
ENSG00000230454	0.120002	0.159996	1.33501	0.709989	0	0.31999	0.700007	0.38001	0.0199995	0.060002	0.820026	0.0199995	0.0400009	0.0800019	0.180005	1.13	0.120002	0.060002	0.0199995	0.00999965	0.129996	0.0899994	0.270007	0.0400009	0.549991	0.579996	1.82996	0.700007	0.459988	0.310003	0.290002	0.120002	0.180005	0.620015	0.250007	0.34999	0.370002	0.440015	0.739977	0.310003	0.31999	0.34999	0.93003	0	0.219997	0.99003	0.310003	0.0499986	0.129996
ENSG00000180015	0.140003	0.620015	0.369994	0.679987	0	1.54004	0.0499986	0.47	0.219997	0.0499986	0.0700018	0.170004	0.769999	0.620015	0.679987	0.409997	0.0800019	0.159996	0.200005	0.219997	0	0	0.0499986	1.41999	0	0.570015	0.750008	0.409997	0	0.230006	0.0299998	0	0	0.140003	0.230006	0.409997	0.129996	0.609981	0.219997	0.849982	0.620015	0.31999	0.670007	0.370002	0.0400009	0.290002	0.060002	0.0400009	0.31999
ENSG00000138207	8765.37	6459.92	5490.56	5109.97	9025.55	1947.89	3179.75	542.131	9189.05	7462.79	4016.99	8329.42	5558.19	4803.6	2373.5	4109.36	5721.59	10668	8103.9	8662.69	6045.31	3585.6	1847.68	8128.65	1164.66	3888.77	10363.3	1872.3	3191.46	800.023	5310.01	4132.5	6704.43	10559.8	11429.7	3444.55	3568.25	3062.94	1261.74	5275.53	7120.68	12850.2	4216.12	7993.43	3123.18	2459.24	3689.47	7520.43	11727.4
ENSG00000165409	0.129996	0.0299998	0	0	0.00999965	0.0199995	0.0199995	0.0299998	0.0199995	0.0999981	0	0.0299998	0.140003	0.120002	0.120002	0.159996	0.060002	0.0499986	0.00999965	0	0	0	0.209998	0.0400009	0.00999965	0	0.230006	0.0199995	0.159996	0	0	0.0199995	0.129996	0.129996	0.00999965	0	0.109998	0.0899994	0.0299998	0.200005	0.140003	0	0.209998	0.0999981	0	0.0199995	0.0800019	0.0499986	0.0999981
ENSG00000270691	0	0	0	0	0	0	0	0	0	0	0	0	0	0	0	0	0	0	0	0	0	0	0	0	0	0	0	0	0	0	0	0	0	0	0	0	0	0	0	0	0	0	0	0	0	0	0	0	0
ENSGR0000236017	0	0	0	0	0	0	0	0	0	0	0	0	0	0	0	0	0	0	0	0	0	0	0	0	0	0	0	0	0	0	0	0	0	0	0	0	0	0	0	0	0	0	0	0	0	0	0	0	0
ENSG00000280435	0	0	0	0	0	0.060002	0.00999965	0.0299998	0	0	0	0.00999965	0.120002	0.0199995	0	0	0	0.0199995	0	0	0	0	0.979983	0	0	0	0	0	0	0	0	0.0199995	0	0	0	0	0	0.0199995	0.0499986	0	0	0	0.0800019	0.00999965	0	0.00999965	0	0	0
ENSG00000165349	0	0	0	0	0	0.00999965	0	0	0.00999965	0	0	0	0.00999965	0.00999965	0.0400009	0	0	0	0	0	0	0	0	0	0	0	0	0	0	0	0	0	0	0	0	0	0	0	0.00999965	0	0	0	0.0199995	0	0	0	0	0	0
ENSG00000197171	0	0	0	0	0	0	0	0	0	0	0	0	0	0	0	0.0199995	0	0	0	0	0	0	0	0	0	0	0	0	0	0	0	0	0	0	0	0	0	0	0	0	0	0	0	0	0	0	0	0	0
ENSG00000261108	0	0	0	0	0	0	0	0	0	0	0	0	0	0	0	0	0	0	0	0	0	0	0	0	0	0	0	0	0	0	0	0	0	0	0	0	0	0	0	0	0	0	0	0	0	0	0	0	0
ENSG00000148335	17.9302	18.4804	45.164	37.1209	8.83994	53.341	15.5399	23.5008	16.6403	13.3003	30.6593	13.0203	31.4493	41.7199	25.8402	31.3796	22.8296	17.9999	12.3102	22.5904	23.8305	38.7295	21.7002	29.0094	72.6696	27.4693	31.1304	27.14	38.4594	24.3701	7.23002	23.2706	23.6102	16.4397	29.4103	21.9103	16.8996	22.7302	22.6798	12.71	22.0703	27.14	33.6809	17.4302	23.9597	55.8805	34.2198	16.4899	24.6692
ENSG00000222230	0	0	0	0	0	0	0	0	0	0	0	0	0	0	0	0	0	0	0	0	0	0	0	0	0	0	0	0	0	0	0	0	0	0	0	0	0	0	0	0	0	0	0	0	0	0	0	0	0
ENSG00000213115	0	0	0	0	0	2.30006	0	0	0	0	0	0	0	0	0.0499986	0.0499986	0	0	0	0	0	0	0	0	0	0	0	0	0	0	0	0	0	0	0	0	0.180005	0	0	0	0	0	0	0	0	0	0	0	0
ENSG00000253771	0.0299998	0.0700018	0.0200005	0	0	0	0.060002	0.189994	0	0	0.170004	0.0299998	0.370002	0.120002	0.0700018	0.120002	0	0.060002	0.0199995	0	0.0800019	0.259996	0.120002	0.0299998	0	0	0	0.47	0	0.0700018	0	0.0499986	0	0.060002	0	0.0299998	0.0700018	0.189994	0	0.200005	0.060002	0	0.0899994	0	0.0700018	0.060002	0.0299998	0.0899994	0.0299998
ENSG00000169696	29.09	29.7404	346.737	156.161	33.6202	42.7504	108.518	25.3699	23.0795	50.6599	29.3309	25.1492	34.9388	40.9606	15.4604	48.9308	39.4995	27.5991	18.9894	28.5091	34.6806	195.306	57.5712	35.9311	180.956	54.6206	49.0089	36.839	76.4678	47.5005	26.8202	25.1894	55.8999	28.5091	272.289	22.4701	27.9902	18.2095	34.0093	22.0703	129.831	126.088	142.438	18.9001	63.9103	125.156	16.6196	20.7801	29.5104
ENSG00000201672	0	0	0	0	0	0	0	0	0	0	0	0	0	0	0	0	0	0	0	0	0	0	0	0	0	0	0	0	0	0	0	0	0	0	0	0	0	0	0	0	0	0	0	0	0	0	0	0	0
ENSG00000224609	0	0	0	0	0	0.0899994	0	0	0	0.0199995	0	0	0.109998	0	0.0199995	0	0	0	0	0	0	0	0.0899994	0	0	0	0	0.0499986	0	0	0	0	0	0	0.0499986	0	0	0.0299998	0	0	0	0	0.0299998	0	0.0199995	0.0700018	0	0	0
ENSG00000163155	1.48003	7.6201	3.90508	3.37005	0.679987	4.24999	8.13997	9.83997	1.34997	3.34005	6.85991	1.62002	3.43993	7.52978	3.56004	11.89	3.18998	2.39994	0.709989	2.08003	6.28002	3.13995	8.98015	8.18978	1.33999	10.1701	5.32998	12.47	5.30013	6.96003	5.10998	3.19995	3.36002	2.77999	6.52998	2.68992	9.07024	3.05004	7.8398	6.10996	6.47993	3.56993	3.9601	1.57002	4.65987	5.02009	2.12995	1.92994	2.19002
ENSG00000151834	0	0.579996	0	0	0	0.0899994	0	0	0	0.00999965	0	0	0	0.0899994	64.538	0	0	0.0499986	0	0.00999965	0.00999965	0	0	0	0.490002	0	0	0.0199995	0	0	0	8.06973	0	0	0	0	0	0.0999981	0	0.0700018	0.0199995	0	0.0400009	0	0	0.219997	0	0	0
ENSG00000183034	0	0	0.00499982	0	0	0	0.060002	0	0	0	0.00999965	0	0	0	0	0.00999965	0	0	0	0.00999965	0	0	0	0	0	0	0	0	0	0	0	0	0	0	0.140003	0	0.00999965	0	0.0299998	0	0	0	0	0	0	0	0	0	0
ENSG00000271201	0	0	0	0	0	0	0	0	0	0	0	0	0	0	0	0	0	0	0	0	0	0	0	0	0	0	0	0	0	0	0	0	0	0	0	0	0	0	0	0	0	0	0	0	0	0	0	0	0
ENSG00000258453	0	0	0	0	0	0	0	0	0	0	0	0	0	0	0	0	0	0	0	0	0	0	0	0	0	0	0	0	0	0	0	0	0	0	0	0	0	0	0	0	0	0	0	0	0	0	0	0	0
ENSG00000253612	0	0	0	0	0	0	0	0	0	0	0	0	0	0	0	0	0	0	0	0	0	0	0	0	0	0	0	0	0	0	0	0	0	0	0	0	0	0	0	0	0	0	0	0	0	0	0	0	0
ENSG00000275106	0	0.0400009	0.0149999	0.149998	0	0.239999	0.109998	0.109998	0.0700018	0.0299998	0.0400009	0.0299998	0.0800019	0.0800019	0.0299998	0	0.120002	0.120002	0.0499986	0.239999	0.170004	0.0299998	0.279992	0.0299998	0	0.060002	0.129996	0.0800019	0.140003	0.200005	0.0899994	0.230006	0.0800019	0.120002	0.0899994	0.0899994	0.270007	0.0400009	0.239999	0.170004	0.0899994	0	0.0400009	0.0400009	0.129996	0	0.180005	0	0.060002
ENSG00000230555	1.02997	1.02001	1.69999	1.36997	0.060002	0.549991	0.189994	1.53003	0.389989	1.47	0.560011	0.879992	0.890002	0.409997	0.829988	1.22003	0.900001	1.09999	0.430012	0.54	0.239999	0.060002	2.68992	1.8	0	1.33999	1.56003	1.36003	1.01001	0.0700018	0.189994	1.25002	0.290002	2.45992	1.49998	0.969971	0.890002	0.65999	1.66006	0.679987	1.05003	0.860009	1.34997	0.409997	0.0299998	0.250007	0.409997	0.820026	0.959994
ENSG00000201648	0	0	0	0	0	0	0	0	0	0	0	0	0	0	0	0	0	0	0	0	0	0	0	0	0	0	0	0	0	0	0	0	0	0	0	0	0	0	0	0	0	0	0	0	0	0	0	0	0
ENSG00000223422	0	0	0	0	0	0	0	0	0	0	0	0	0	0	0	0	0	0	0	0	0	0	0	0	0	0	0	0	0	0	0	0	0	0	0	0	0	0	0	0	0	0	0	0	0	0	0	0	0
ENSG00000266013	0	0	0	0	0	0	0	0	0	0	0	0	0	0	0	0	0	0	0	0	0	0	0	0	0	0	0	0	0	0	0	0	0	0	0	0	0	0	0	0	0	0	0	0	0	0	0	0	0
ENSG00000252770	0	0	0	0	0	0	0	0	0	0	0	0	0	0	0	0	0	0	0	0	0	0	0	0	0	0	0	0	0	0	0	0	0	0	0	0	0	0	0	0	0	0	0	0	0	0	0	0	0
ENSG00000201201	0	0	0	0	0	0	0	0	0	0	0	0	0	0	0	0	0	0	0	0	0	0	0	0	0	0	0	0	0	0	0	0	0	0	0	0	0	0	0	0	0	0	0	0	0	0	0	0	0
ENSG00000189403	103.787	138.793	137.68	200.394	44.5412	277.721	69.2998	278.145	73.5208	137.338	170.851	89.1575	170.118	102.721	212.143	304.035	179.332	105.623	65.4798	135.748	96.0215	88.2292	258.513	130.879	79.3678	133.416	116.041	216.646	157.553	75.1021	147.155	114.293	83.2618	177.293	214.598	103.579	59.7711	152.46	181.634	167.869	119.618	102.181	179.27	115.287	105.792	165.111	98.9197	70.4818	92.8793
ENSG00000207941	0	0	0	0	0	0	0	0	0	0	0	0	0	0	0	0	0	0	0	0	0	0	0	0	0	0	0	0	0	0	0	0	0	0	0	0	0	0	0	0	0	0	0	0	0	0	0	0	0
ENSG00000261089	0	0.0800019	0.0549988	0.0400009	0	0.409997	0.820026	1.51	0	0.0899994	0	0	0.060002	0.310003	0.0199995	0.490002	0	0.0199995	0	0	0	0.140003	0.370002	0.120002	0	0	0	0	0.279992	0.720014	0.0400009	0.129996	0	0.060002	0.060002	0.120002	0.69002	0	0.259996	0.060002	0.200005	0.0999981	0	0	0.060002	0.420002	0.109998	0	0
ENSG00000263477	0	0	0	0	0	0	0	0	0	0	0	0	0.0299998	0	0	0	0	0	0	0	0	0	0	0	0	0	0	0	0	0	0	0	0	0	0	0	0	0	0	0	0	0	0.0700018	0	0	0	0	0	0
ENSG00000267088	0	0	0.0850019	0	0	0	0.0800019	0	0	0	0	0	0	0	0.0700018	0.129996	0.0999981	0.0700018	0.060002	0	0	0	0	0	0	0	0	0.200005	0	0	0.0700018	0	0	0	0	0	0	0.109998	0.0899994	0	0	0.0499986	0	0	0	0	0	0.109998	0
ENSG00000252051	0	0	0	0	0	0	0	0	0	0	0	0	0	0	0	0	0	0	0	0	0	0	0	0	0	0	0	0	0	0	0	0	0	0	0	0	0	0	0	0	0	0	0	0	0	0	0	0	0
ENSG00000236359	0	0	0	0	0	0	0	0	0	0	0	0	0	0	0	0.149998	0	0	0	0	0	0	0	0	0	0	0	0	0	0	0	0	0	0	0	0	0	0	0	0	0	0	0	0	0	0	0	0	0
ENSG00000235663	1.11003	1.84001	1.37498	0.329999	0	2.38998	4.37011	2.72994	1.33999	0.570015	1.84001	0.649987	1.44003	1.17999	2.00998	0.629995	2.61997	1.53003	0.490002	0	0.189994	0.879992	0.149998	0.739977	2.21	1.36997	1.25002	2.64003	2.30997	8.44987	3.41001	1.41999	0.120002	0.140003	1.19997	0	0.520016	1.15001	3.42993	1.99001	3.25004	3.42993	2.26006	0.239999	1.70002	4.72002	1.90996	0.820026	1.8
ENSG00000162063	0.31999	1.64003	2.01001	2.17006	0.060002	3.11998	4.48989	6.99001	0.0999981	0.750008	1.55	0.290002	0.65999	1.66999	5.50995	9.59012	1.24	0.709989	0.109998	2.14999	0.879992	0.769999	3.52004	1.60003	2.33996	5.9301	0.769999	4.94993	2.38998	2.93999	0.530006	1.86999	0.800014	1.17999	1.44003	0.440015	3.62003	1.73998	2.76999	1.57996	1.05003	1.57002	0.949989	0.219997	0.769999	4.3201	0.789973	0.370002	0.500006
ENSG00000258886	0	0	0	0	0	0	0	0	0	0	0	0	0	0	0	0	0	0	0	0	0	0	0	0	0	0	0	0	0	0	0	0	0	0	0	0	0.200005	0	0.250007	0	0	0	0	0	0	0	0	0	0
ENSG00000221174	0	0	0	0	0	0	0	0	0	0	0	0	0	0	0	0	0	0	0	0	0	0	0	0	0	0	0	0	0	0	0	0	0	0	0	0	0	0	0	0	0	0	0	0	0	0	0	0	0
ENSG00000199605	0	0	0	0	0	0	0	0	0	0	0	0	0	0	0	0	0	0	0	0	0	0	0	0	0	0	0	0	0	0	0	0	0	0	0	0	0	0	0	0	0	0	0	0	0	0	0	0	0
ENSG00000226782	0	0	0	0	0	0	0	0	0	0	0	0	0	0	0	0	0	0	0	0	0	0	0	0	0	0	0	0	0	0	0	0	0	0	0	0	0	0	0	0	0	0	0	0	0	0	0	0	0
ENSG00000233644	0	0	0	0	0	0	0	0	0	0	0	0	0	0	0	0	0	0	0	0	0	0	0	0.0899994	0	0.060002	0	0	0	0	0	0	0	0	0	0	0	0	0	0	0	0	0	0	0	0	0.0299998	0	0
ENSG00000237885	0	0	0	0	0	0	0	0	0	0	0	0	0	0	0	0	0	0	0	0	0	0	0	0	0	0	0	0	0.0899994	0	0	0	0	0	0	0	0	0	0	0	0	0	0	0	0	0	0	0	0
ENSG00000172426	0.149998	0.180005	0.385007	0.259996	0.149998	0.38001	0.31999	0.849982	0.109998	0.129996	0.209998	0.120002	0.170004	0.34999	0.250007	0.279992	0.789973	0.170004	0.0999981	0.129996	0.180005	0.0800019	0.219997	0.31999	0.99003	0.140003	0.279992	0.69002	0.180005	0.479997	0.33999	0.230006	0.140003	0.299993	0.679987	0.120002	0.200005	0.259996	0.490002	0.370002	0.230006	0.290002	0.409997	0.149998	0.310003	0.38001	0.250007	0.0999981	0.189994
ENSG00000207086	0	0	0	0	0	0	0	0	0	0	0	0	0	0	0	0	0	0	0	0	0	0	0	0	0	0	0	0	0	0	0	0	0	0	0	0	0	0	0	0	0	0	0	0	0	0	0	0	0
ENSG00000188599	1.82996	5.96019	8.07002	6.56994	1.49002	7.72007	16.6196	21.4103	2.14002	3.08	3.16004	2.20006	3.20995	9.82974	6.79978	7.6402	5.3999	5.16018	3.05999	2.84	3.42993	1.84999	10.6898	3.48	3.46003	11.7003	3.63008	6.60007	3.63991	9.65014	7.22001	4.76012	2.81003	3.50008	7.43022	3.01995	5.96019	5.25986	9.46989	3.6599	4.53997	4.81989	9.90979	4.0599	6.28002	11.4104	5.6199	1.24	3.61
ENSG00000212001	0	0	0	0	0	0	0	0	0	0	0	0	0	0	0	0	0	0	0	0	0	0	0	0	0	0	0	0	0	0	0	0	0	0	0	0	0	0	0	0	0	0	0	0	0	0	0	0	0
ENSG00000269118	0	0	0	0	0	0	0	0	0	0	0	0	0	0	0	0	0	0	0	0	0	0	0	0	0	0	0	0	0	0	0	0	0	0	0	0	0	0	0	0	0	0	0.0199995	0	0	0	0	0	0
ENSG00000262521	0	0	0	0	0	0	0	0	0	0	0	0	0	0	0.200005	0	0	0	0	0	0.120002	0	0	0	0	0	0	0	0	0	0	0	0	0	0.140003	0	0	0	0	0	0	0	0	0	0	0	0.0700018	0	0
ENSG00000136114	0.38001	2.10996	4.30999	22.15	0.200005	1.15001	0.760017	2.31993	0.299993	1.82996	1.22997	0.510002	2.85006	2.05994	0.670007	0.510002	2.39994	0.869973	0.640002	0.549991	0.969971	5.67982	1.14	0.200005	0.0899994	0.769999	2.61997	3.63991	4.42008	0.700007	1.44995	2.19002	0.510002	1.34997	4.56997	2.37001	0.159996	1.28003	0.709989	2.72994	5.66017	2.16	4.17002	0.969971	0.780003	0.459988	2.85996	0.389989	1.44003
ENSG00000220237	0	0	0	0.170004	0	0	0	0	0	0.0700018	0.120002	0.0700018	0	0	0	0	0	0	0	0	0	0	0.109998	0	0	0	0	0	0	0.360007	0	0.0700018	0	0	0	0	0.189994	0.140003	0	0	0	0.129996	0	0.060002	0	0	0	0	0
ENSG00000231413	0	0	0	0	0	0	0	0	0	0	0	0	0	0	0	0	0	0	0	0	0	0	0	0	0	0	0	0	0	0	0	0	0	0	0	0	0	0	0	0	0	0	0	0	0	0	0.149998	0	0
ENSG00000085117	16.99	27.6106	22.6548	13.4198	11.2798	29.1404	12.0201	11.6098	30.2498	16.9794	40.3211	14.1998	38.2997	11.4397	25.2803	7.39016	36.7497	22.9407	14.0403	20.77	15.2899	6.01999	61.652	50.1811	4.4299	23.6807	33.9292	46.7006	20.4798	23.24	17.9401	12.4199	29.6108	22.15	22.8407	9.53973	14.5405	14.6102	68.9883	25.6297	12.2396	19.9903	33.3903	25.1702	23.7695	14.1203	10.2501	28.9793	27.4503
ENSG00000227657	0	0	0	0	0	0	0	0	0	0	0	0	0	0	0	0.609981	0	0	0	0	0	0	0	0.0400009	0	0	0	0	0	0	0	0	0	0	0	0	0.0499986	0	0	0	0	0	0	0	0	0	0	0	0
ENSG00000240388	0	0	0	0	0	0	0	0	0	0	0	0	0	0	0	0	0	0	0	0	0	0	0	0	0	0	0	0	0	0	0	0.060002	0	0	0	0	0	0	0.0899994	0	0	0	0	0	0	0	0	0	0
ENSG00000177174	0	0	0	0	0	0	0	0	0	0	0	0	0	0	0	0	0	0	0	0	0	0	0	0	0	0	0	0	0	0	0	0	0	0	0	0	0	0	0	0	0	0	0	0	0	0	0	0	0
ENSG00000252045	0	0	0	0	0	0	0	0	0	0	0	0	0	0	0	0	0	0	0	0	0	0	0	0	0	0	0	0	0	0	0	0	0	0	0	0	0	0	0	0	0	0	0	0	0	0	0	0	0
ENSG00000110514	4.48989	6.25006	10.0999	8.30009	1.81996	11.3002	10.3802	21.5996	3.42993	4.44991	8.0201	3.78008	9.05014	6.55993	7.6201	10.1701	6.44007	5.85981	2.29004	3.25997	3.9401	4.03997	18.84	4.95989	2.02004	9.7903	8.50983	15.0199	7.06013	9.66018	5.16984	8.2	4.92017	4.15012	10.7002	6.60007	7.49022	12.8802	19.8302	7.97022	7.34012	5.52985	11.8103	3.34005	7.00019	5.50002	4.55005	4.30993	4.62992
ENSG00000235673	0	0	0	0	0	0	0	0	0	0	0	0	0	0	0	0	0	0	0	0	0	0	0	0	0	0	0	0	0	0	0	0	0	0	0	0	0	0	0.0499986	0	0	0	0	0	0	0	0	0	0
ENSG00000186814	1.21	2.40995	3.08005	2.23993	0.609981	6.85991	2.66006	8.92987	1.13	1.55	2.21	1.19002	2.75008	1.32999	3.6599	5.28985	2.98994	1.77004	0.609981	1.22997	2.02004	0.739977	9.49026	2.19002	2.30006	2.32992	3.11998	4.90008	1.29998	3.01995	2.64003	3.18998	1.64995	1.49998	2.85996	1.62002	3.05999	2.79992	8.72972	3.7301	2.9001	1.53003	3.75996	1.51998	0.890002	1.19002	2.18002	1.25002	1.44995
ENSG00000277558	0	0	0.0500015	0.0499986	0	0.140003	0.0499986	0	0	0	0.189994	0	0	0.060002	0.0499986	0.0400009	0	0.0400009	0	0	0	0.0899994	0.060002	0	0	0	0	0.120002	0	0	0	0.0800019	0	0	0.0499986	0.0400009	0.0499986	0.200005	0.120002	0	0.0999981	0.0400009	0.060002	0.0299998	0.0499986	0.0400009	0	0.0700018	0
ENSG00000273830	0	0	0	0	0	0	0	0	0	0	0	0	0	0	0	0	0	0	0	0	0	0	0	0	0	0	0	0	0	0	0	0	0	0	0	0	0	0	0	0	0	0	0	0	0	0	0	0	0
ENSG00000126012	4.8899	9.96974	12.3653	13.6999	2.54001	21.9696	12.6897	16.3103	6.60007	7.19004	12.7904	3.96999	10.2103	13.3003	18.4305	19.3294	10.6403	6.60007	3.16992	7.43022	6.10996	2.38998	24.4496	12.3298	1.96996	13.9297	17.2595	26.3704	10.5003	9.46989	7.80996	14.45	6.26003	6.84993	11.3898	8.1	16.3896	23.5008	29.6807	10.7799	11.2198	4.21011	22.25	7.27982	8.43992	7.09005	7.34012	5.63003	5.99001
ENSG00000281023	0	0	0	0	0	0	0	0	0	0	0	0	0	0	0	0	0	0	0	0	0	0	0	0	0	0	0	0	0	0	0	0	0	0	0	0	0	0	0	0	0	0	0	0	0	0	0	0	0
ENSG00000277169	0	0	0	0	0	0	0	0	0	0	0	0	0	0	0	0	0	0	0	0	0	0	0	0	0	0	0	0	0	0	0	0	0	0	0	0	0	0	0	0	0	0	0	0	0	0	0	0	0
ENSG00000254332	0	0.259996	0.0649982	0.0800019	0	0.520016	0.120002	0.959994	0	0.0299998	0.389989	0	0.270007	0.0899994	0.769999	0.0400009	0.0899994	0	0.0299998	0.0400009	0	0	0.99003	0.250007	0.0299998	0.310003	0	2.64993	0.0800019	0.149998	0.0299998	0.120002	0.0400009	0.219997	0.149998	0.109998	0.0400009	0.33999	0.189994	0.250007	0	0	0.589988	0.149998	0	0.060002	0.45	0	0.0700018
ENSG00000272068	0	0.250007	0.384999	0.279992	0	1.40998	0.259996	8.98015	0.00999965	0.0499986	0.0299998	0.0199995	0.120002	0.45	1.01001	0.0899994	0.430012	0.189994	0.00999965	0.879992	0.209998	0	0.700007	0.00999965	1.08003	0.00999965	0.0199995	0	1.81996	0.109998	0.200005	0.0899994	0.0299998	0.00999965	0.00999965	0.0199995	0.370002	0.0499986	5.56986	0.560011	2.12995	0.69002	0.120002	0.060002	0.0999981	0.979983	1.76001	0.0199995	0.849982
ENSG00000135018	19.9101	26.5409	36.9454	43.8793	8.57022	36.8492	21.3703	41.2913	16.69	12.4096	20.3496	15.5604	30.0804	50.0387	62.7689	48.4112	27.3799	24.5703	10.9402	33.8189	25.2996	9.82974	41.1598	38.6813	7.27982	77.6805	37.5297	50.2089	42.5405	13.8998	14.0403	42.9792	12.7399	36.8492	37.4102	35.4511	35.9311	32.6103	26.5704	22.8692	24.7395	18.2702	34.9098	24.3701	19.5098	19.4504	22.0199	17.2798	25.4897
ENSG00000229939	0	0.230006	0	0	0	0	0	0	0	0	0	0	0.31999	0	0.209998	0	0	0	0	0	0.329999	0	0	0	0	0	0	0	0	0	0.170004	0.159996	0	0	0	0	0.239999	0	0	0	0	0	0	0	0	0	0	0	0
ENSG00000252457	0	0	0	0	0	0	0	0	0	0	0	0	0	0	0	0	0	0	0	0	0	0	0	0	0	0	0	0	0	0	0	0	0	0	0	0	0	0	0	0	0	0	0	0	0	0	0	0	0
ENSG00000198612	9.88029	24.8598	22.4952	20.8797	4.02013	26.23	6.93018	46.2913	9.36024	19.1295	19.0395	8.84975	25.4403	16.0201	24.2202	33.2609	19.4895	15.1601	7.39016	12.5602	12.47	6.97984	64.4397	16.9195	4.77003	24.9392	17.81	32.8599	18.8805	12.0101	13.8	22.6704	15.6697	22.4608	16.7898	12.3898	10.0203	20.6795	27.3098	27.9708	18.7202	21.0804	23.3401	11.5897	8.52991	12.5602	23.0603	9.88989	17.1402
ENSG00000260470	0	0	0	0.0199995	0	0.060002	0	0.00999965	0	0.00999965	0	0	0	0	0	0	0	0	0	0	0	0	0.120002	0.00999965	0	0	0.00999965	0.0199995	0.00999965	0.129996	0	0.0199995	0	0.0400009	0	0	0.0199995	0.0499986	0.0499986	0.00999965	0.00999965	0	0.0199995	0.00999965	0.0199995	0	0.0400009	0	0.00999965
ENSG00000228594	0.500006	0.93003	0.109998	1.40998	0.0800019	1.17999	0.999971	0.810015	0.140003	0.200005	0.200005	0.189994	1.49998	0.909986	0.729978	0.299993	0.700007	0.510002	0.170004	0.140003	0.239999	0.270007	0.520016	0.290002	0.940022	1.32999	0.430012	4.63989	0.500006	1.15001	0.129996	0.560011	4.62992	0.33999	0.270007	0.0800019	0.250007	1.07003	2.09001	1.07003	0.310003	0.0999981	2.31993	0.310003	1.84001	14.09	2.77999	0.219997	0.640002
ENSG00000278491	0	0	0	0	0	0	0	0	0	0	0	0	0	0	0	0	0	0	0	0	0	0	0	0	0	0	0	0	0	0	0	0	0	0	0	0	0	0	0	0	0	0	0	0	0	0	0	0	0
ENSG00000221515	0	0	0	0	0	0	0	0	0	0	0	0	0	0	0	0	0	0	0	0	0	0	0	0	0	0	0	0	0	0	0	0	0	0	0	0	0	0	0	0	0	0	0	0	0	0	0	0	0
ENSG00000234478	0	0.0700018	0.104999	0.060002	0	0.440015	0	0.0700018	0	0	0.219997	0	0	0.0700018	0	0.219997	0.140003	0.060002	0.0400009	0.060002	0	0	0.230006	0	0	0.120002	0.0800019	0	0.0700018	0	0	0.0499986	0	0	0.060002	0.0999981	0	0	0.0800019	0	0.060002	0	0.149998	0.0400009	0	0	0.060002	0	0
ENSG00000271063	0	0	0	0	0	0	0	0	0	0	0	0	0	0	0	0	0	0	0	0	0	0	0	0	0	0	0	0	0	0	0	0	0	0	0	0	0	0	0	0	0	0	0	0	0	0	0	0	0
ENSG00000264913	0	0	0	0	0	0	0	0	0	0	0	0	0	0	0	0	0	0	0	0	0	0	0	0	0	0	0	0	0	0	0	0	0	0	0	0	0	0	0	0	0	0	0	0	0	0	0	0	0
ENSG00000249937	0	0	0	0	0	0	0	0	0	0	0	0	0	0	0	0	0	0	0	0	0	0	0	0	0	0	0	0	0	0	0	0	0	0	0	0	0	0	0	0	0	0	0	0	0	0	0	0	0
ENSG00000184350	0	0.0400009	0	0	0	0	0	0	0	0	0	0	0	0	0	0	0	0	0	0	0	0	0.0199995	0	0	0	0	0	0	0	0	0	0	0	0	0	0	0	0	0	0	0	0.0199995	0	0	0	0	0	0
ENSG00000279199	0	0.00999965	0.0799981	0.0700018	0	0.00999965	0.180005	0.0800019	0	0.00999965	0	0	0.00999965	0.0299998	0.0199995	0.0400009	0	0.00999965	0	0	0	0.00999965	0.0700018	0.00999965	0.0199995	0.0199995	0.0199995	0.109998	0.060002	0.159996	0.0199995	0.0199995	0.109998	0.0499986	0.0700018	0.0299998	0.120002	0.120002	0.0700018	0.0400009	0.149998	0.0700018	0.0199995	0	0.0400009	0.500006	0.0199995	0	0
ENSG00000207722	0	0	0	0	0	0	0	0	0	0	0	0	0	0	0	0	0	0	0	0	0	0	0	0	0	0	0	0	0	0	0	0	0	0	0	0	0	0	0	0	0	0	0	0	0	0	0	0	0
ENSG00000180284	0	0	0	0	0	0	0	0	0	0	0	0.0800019	0	0	0	0	0	0	0	0	0	0	0	0	0	0	0	0	0	0	0	0.170004	0	0	0.0999981	0.0999981	0	0	0	0	0	0	0	0	0	0	0	0	0
ENSG00000230162	0	0	0.00999976	0	0	0	0	0.0199995	0.0199995	0.0199995	0.0299998	0.0199995	0.0199995	0	0.0199995	0	0.0199995	0	0	0	0.0400009	0	0.0999981	0	0	0	0.0299998	0	0	0.0899994	0	0.0199995	0	0	0	0	0.0199995	0.0800019	0.0499986	0	0.0400009	0.0199995	0	0	0	0.0299998	0	0	0
ENSG00000250752	0	0	0	0	0	0	0	0	0	0	0	0	0	0	0	0	0	0.0400009	0	0	0	0	0	0	0	0.0899994	0	0	0	0	0	0	0	0	0	0	0	0	0	0	0	0	0	0	0.0499986	0	0	0	0
ENSG00000104427	0.329999	1.01001	0.52501	0.750008	0.0800019	4.51987	0.370002	1.75003	0.109998	1.31997	1.49002	0.170004	2.36	2.36	2.21	2.21	0.879992	0.420002	0.279992	0.140003	0.259996	0.549991	7.47984	1.05998	0.189994	0.310003	0.430012	1.40998	0.459988	0.47	0.189994	2.21999	0.750008	0.769999	0.860009	0.490002	0.47	2.92008	1.09999	1.79004	1.26003	0.640002	2.16	0.510002	0.409997	0.849982	2.39994	0.490002	0.479997
ENSG00000090581	52.5192	137.786	64.4693	85.6976	37.6391	45.7998	66.4583	59.9994	41.1912	103.78	41.8097	35.1794	63.7997	116.799	73.4189	59.0709	131.242	59.9287	48.7716	73.3782	140.069	36.6505	146.422	36.5997	19.16	147.185	89.4918	39.2811	86.912	33.7089	48.4314	41.7402	43.9097	60.4586	41.8909	35.2306	94.9098	49.5795	63.0479	98.8922	110.621	179.407	73.8221	44.0285	37.6391	72.2377	51.0689	42.2789	62.978
ENSG00000276810	0	0	0	0.0499986	0	0.0800019	0	0	0	0	0	0	0	0	0	0	0.0700018	0	0	0	0	0	0	0	0	0	0	0	0	0	0	0	0	0	0	0	0.060002	0.0800019	0	0.0800019	0	0	0	0	0	0	0	0	0
ENSG00000264662	0	0	0.00499982	0.159996	0	0.279992	0.0700018	0	0.109998	0.0800019	0	0	0	0	0	0	0	0	0.0800019	0	0	0.0700018	0	0.0499986	0.290002	0.200005	0	0	0.0700018	0	0	0.00999965	0	0	0.0899994	0	0.0999981	0	0	0	0	0.0299998	0	0	0	0.159996	0	0	0
ENSG00000237468	0	0	0	0	0	0	0	0	0	0	0	0	0	0	0	0	0	0	0	0	0	0	0	0	0	0	0	0	0	0	0	0	0	0	0	0	0	0	0	0	0	0	0	0	0	0	0	0	0
ENSG00000204091	0	0	0	0	0	0	0	0.0400009	0	0	0	0	0	0	0	1.19002	0	0	0	0	0	0	0	0	0	0	0	0	0	0.159996	0.0199995	0	0	0	0.0299998	0.0199995	0.739977	0	0	0	0	0.0299998	0.0499986	0	0	0	0	0	0
ENSG00000280828	0.180005	1.09004	1.34003	0.310003	0	0.840013	0.0299998	0.310003	0.209998	0.180005	0.47	0.409997	0.679987	0.0700018	0.609981	0.500006	0.31999	0.290002	0.109998	0	0.140003	0.0299998	0.890002	0.159996	0	0.700007	3.48	1.78002	0.149998	0	0.149998	0.389989	0.060002	0.270007	0.370002	0.920017	0.370002	1.56003	1.27003	0.329999	0.430012	0.0700018	1.21	0.250007	0	0.0499986	0.620015	0.140003	0.0299998
ENSG00000163157	0.00999965	0.0899994	0.0750007	0.120002	0	0	0.490002	0.750008	0.0400009	0.0199995	0.420002	0.0299998	0.0800019	0.129996	0.00999965	0.239999	0.200005	0.129996	0.0899994	0.180005	0.0899994	0.279992	0	0.149998	0	0	0.109998	0.47	0.219997	0.640002	0.0400009	0.180005	0.170004	0.170004	0.0800019	0.060002	0.38001	0.239999	0.290002	0.299993	0.120002	0.109998	0.170004	0.0800019	0.159996	0.109998	0.0700018	0.0499986	0.140003
ENSG00000241890	0	0	0	0	0	0	0	0	0	0	0	0	0.060002	0	0	0	0	0	0	0	0	0	0	0	0	0	0	0	0.060002	0	0	0	0	0	0	0	0	0	0	0	0	0	0	0	0	0	0	0	0
ENSG00000183036	0.0899994	0	0.0149999	0	0	0	0.0499986	1.31997	0.0999981	0.189994	0.259996	0.0400009	0.230006	0	0	0.0400009	0.060002	0.0400009	0	0	0	114.562	0	0	0.0299998	0.239999	0	0.490002	0	0.200005	0.0400009	0	0.250007	0	1.04002	0	0	0	0.209998	0.060002	0	0	0.409997	0	0.0499986	0.0999981	0	0	0
ENSG00000176148	1.05003	3.18998	2.11994	2.23993	0.389989	4.81989	1.29001	2.02004	1.26003	1.31003	2.39994	0.820026	2.44005	1.84001	3.81008	3.23991	1.78002	1.40998	0.65999	1.84001	1.01001	2.03001	6.60007	2.16	1.47	6.55993	2.52999	4.17986	3.16004	0.920017	0.459988	2.64003	1.99001	3.25997	1.54004	1.48003	1.56003	3.21998	1.94998	2.26996	2.42992	1.92006	4.01011	1.90996	1.02997	1.63005	2.61997	1.14	2.02004
ENSG00000266734	0	0	0	0	0	0	0	0	0	0	0	0	0	0	0	0	0	0	0	0	0	0	0	0	0	0	0	0	0	0	0	0	0	0	0	0	0	0	0	0	0	0	0	0	0	0	0	0	0
ENSG00000077080	0	0	0.00999976	0	0	0	0	0	0	0.060002	0.060002	0	0	0.0400009	0	0.0299998	0	0	0	0.0800019	0	0	0	0	0.140003	0.800014	0	0	0	0	0.060002	0.290002	0.0299998	0.0299998	0	0	0.209998	0.120002	0	0	0	0.0199995	0	0.0499986	0	0.0400009	0	0	0.0199995
ENSG00000133115	0	0	0.00999965	0	0	0	0	0	0	0	0.299993	0	0	0	0	0	0	0	0	0	0	0	0	0	0.0199995	0	0	0	0	0	0	0	0	0	0	0	0	0.00999965	0	0	0	0	0.0499986	0	0	0	0	0	0
ENSG00000035499	0.200005	1.16003	1.31501	2.75008	0.0800019	13.09	2.32992	8.4798	0.0800019	1.29998	2.23001	0.189994	0.820026	0.949989	14.8604	4.38985	0.0499986	0.679987	0.120002	1.15001	0.640002	0.329999	2.56995	3.29999	0.579996	6.16998	0.239999	7.55017	1.84001	9.43974	0.109998	3.75006	0.949989	1.02997	0.430012	0.670007	0.93003	5.08983	4.23999	4.15991	1.14	1.33999	3.42993	0.209998	0.560011	2.40995	0.38001	0.259996	0.700007
ENSG00000237899	0	0	0	0	0	0	0	0	0	0	0	0	0	0	0	0	0	0	0	0	0	0	0	0	0	0	0	0	0	0	0	0	0	0	0	0	0	0	0	0	0	0	0	0	0	0	0	0	0
ENSG00000243648	0	0.0700018	0.0350009	0.060002	0	0	0	0	0	0	0	0	0	0	0.180005	0.0499986	0.0800019	0	0.0499986	0	0	0	0	0	0	0.120002	0	0	0.0700018	0	0	0.0499986	0	0	0.060002	0	0	0	0.0800019	0	0.129996	0	0	0.0400009	0	0.0499986	0	0.270007	0
ENSG00000241015	0.760017	2.87009	3.11499	2.81003	0.189994	3.19995	5.64019	7.02011	0.579996	1.40004	3.31996	0.720014	0.679987	8.36014	2.76002	1.97996	2.36	0.869973	0.530006	0.820026	0.670007	0.389989	1.88	1.09004	2.52999	5.64998	0.890002	6.29005	0.120002	2.89006	2.67004	3.18004	0.750008	0.329999	1.01001	1.25002	1.70002	3.23004	2.99991	3.96999	0.560011	1.54004	1.32999	0.400007	2.23001	4.15991	1.17999	0.520016	0.720014
ENSG00000243316	0	0.0199995	0	0	0	0.0700018	0	0	0	0	0.0199995	0	0	0	0	0	0	0	0	0	0	0	0.0199995	0	0	0.0299998	0.0199995	0	0	0	0	0	0	0	0	0	3.54011	0	0	0	0	0	0	0	0	0	0	0	0
ENSG00000247872	0	0.0499986	0	0	0	0.120002	0	0.0499986	0	0.0299998	0.0499986	0	0	0.0499986	0	0	0	0	0	0	0	0	0.0999981	0	0	0	0	0	0	0	0	0	0	0	0	0	0	0	0	0.109998	0.0400009	0	0	0	0	0	0	0	0
ENSG00000069329	8.84975	13.4403	21.5798	42.1794	2.84	26.1302	5.23985	34.6999	5.91983	8.8002	14.1301	7.04986	18.95	11.7703	29.6601	33.0793	13.2801	12.5098	4.38985	9.21985	15.0303	7.09005	70.0581	25.9191	3.25004	14.6304	11.0799	30.02	22.7207	9.73008	8.50983	16.7004	13.9104	20.1796	22.0397	16.21	7.69976	13.0402	17.6699	16.63	13.08	19.2198	15.0199	10.7403	6.32985	6.31014	12.4096	6.30008	11.3804
ENSG00000198354	0	0	0	0	0	0.159996	0	0	0	0.060002	0	0	0	0	0.0299998	0.00999965	0	0	0	0	0	0	0.060002	0	0	0	0	0	0	0	0	0	0.0199995	0.0199995	0	0	0.0499986	0.0199995	0.0999981	0	0	0.0400009	0.0199995	0	0	0	0	0	0
ENSG00000168488	14.0004	39.929	39.5257	41.9403	12.0301	55.5715	90.0706	66.2605	13.6204	24.4395	14.9296	12.2201	33.3695	60.8117	28.6994	49.7413	15.3802	17.5502	12.5202	24.2505	37.6496	31.5104	87.4983	27.0798	22.8296	90.5526	33.981	40.9294	63.4601	36.9003	23.1403	20.1098	16.9394	22.1193	33.6295	27.7295	40.5397	22.23	101.891	30.6997	38.2096	37.6	42.9286	14.5203	27.3193	70.0289	33.4598	15.6697	24.7497
ENSG00000215045	0.00999965	0.0299998	0.00999965	0	0.0199995	0.0999981	0.0499986	0.31999	0.00999965	0.00999965	0.0499986	0.00999965	0.0800019	0.0199995	0.0299998	0	0.00999965	0.00999965	0.00999965	0	0.0199995	0	0.0499986	0	0	0.200005	0.00999965	0.0400009	0	0.209998	0	0.0400009	0.00999965	0.00999965	0.00999965	0	0.00999965	0.0199995	0.239999	0.149998	0	0	0.0700018	0	0.0700018	0.00999965	0.00999965	0.0199995	0.0999981
ENSG00000233673	0	0	0	0	0	0.0199995	0	0.0899994	0	0	0.0299998	0	0.0299998	0.0800019	0.0999981	0.0800019	0.0499986	0.0199995	0	0	0	0	0.239999	0.00999965	0.00999965	0	0.0400009	0.120002	0	0	0	0.0199995	0	0.0199995	0.00999965	0.0400009	0.0400009	0.109998	0	0.0199995	0.00999965	0.0199995	0.0299998	0.0400009	0	0.00999965	0.00999965	0	0.0299998
ENSG00000011523	1.19002	2.39994	2.78501	5.73005	0.409997	3.63991	2.67004	22.2207	1.19997	1.19002	3.21998	1.07003	3.96999	4.21011	2.70995	2.10003	4.58997	1.55	0.530006	2.55999	1.99001	2.70995	7.39016	5.63003	1.76001	4.93999	1.70002	7.09005	2.64003	2.76002	1.15001	4.40998	4.34986	3.51004	4.4299	2.47996	1.58996	3.47012	5.66999	4.01011	3.48	1.11003	5.35999	1.05998	2.10996	2.45992	8.27022	1.24	1.31003
ENSG00000257303	1.64995	0.909986	3.91508	4.38012	1.81996	3.16992	0.879992	2.05994	1.42998	4.64987	0.999971	1.31003	2.39994	0.869973	0.780003	1.73998	0.810015	1.69003	1.29998	1.47	0.239999	3.41001	1.97996	4.03997	1.64995	1.22003	0.400007	1.31003	2.45005	5.07996	1.05998	2.05994	2.44005	5.49012	1.16997	1.13	1.09004	2.14002	5.21014	1.81996	0.93003	0.490002	2.23001	1.92006	1.19002	4.23	1.29998	0.720014	1.29998
ENSG00000236285	0	0	0	0	0.0299998	0	0	0	0	0	0	0	0	0.0400009	0.0299998	0	0	0	0	0	0	0	0	0	0	0	0	0	0	0	0.0299998	0.0999981	0	0	0.0299998	0	0	0	0	0	0.0299998	0.0199995	0	0	0	0.0499986	0	0	0
ENSG00000279399	2.84	4.6699	5.25493	10.2302	0	1.57996	0	27.5303	3.56004	0	5.58998	1.70002	3.78008	1.02997	1.09004	2.04003	1.90005	0	0	3.36002	2.62998	0	3.4899	3.96999	0	6.01999	4.44005	0	2.94999	0	0	0.520016	0.670007	0.0800019	6.32021	0	0.620015	0.290002	0.159996	1.38998	4.22004	6.70987	1.42998	1.09004	0	0	2.48996	1.22003	2.26996
ENSG00000253879	0	0	0	0	0	0	0	0	0	0	0	0	0	0	0	0	0	0	0	0	0	0	0	0	0	0	0	0	0	0	0	0	0	0	0	0	0	0	0	0	0	0	0	0	0	0	0	0	0
ENSG00000275701	0	0	0	0	0	0	0	0	0	0	0	0	0	0	0	0	0	0	0	0	0	0	0	0	0	0	0	0	0	0	0	0	0	0	0	0	0	0	0	0	0	0	0	0	0	0	0	0	0
ENSG00000269560	0	0	0.170003	0	0	0.159996	0.310003	0.060002	0	0.0899994	0.140003	0	0.209998	0	0.0499986	0.149998	0.0700018	0	0	0	0.189994	0	0.0700018	0	0	0.219997	0.0800019	0	0.060002	0.109998	0.209998	0.0400009	0	0.0400009	0.109998	0.149998	0.060002	0.389989	0.140003	0.299993	0.060002	0.0400009	0.140003	0	0.270007	0.0899994	0	0	0
ENSG00000244389	0	0	0	0	0	0	0	0	0	0	0	0	0	0	0	0	0	0	0	0	0	0	0	0	0	0	0	0	0	0	0	0	0	0	0	0	0	0	0	0	0	0	0	0	0	0	0.290002	0	0
ENSG00000236700	0.060002	0.299993	0.00499982	0.0299998	0.579996	0.0899994	0.0199995	0.0700018	0.700007	0.0700018	0.140003	0.159996	0.0899994	0.879992	0.679987	0.0800019	0.0499986	0.0700018	0.47	0.159996	0.609981	0.279992	0.329999	0.109998	0	0.270007	0.0400009	0.0700018	0.890002	0.0299998	0.0899994	0.0499986	0	0.00999965	0.45	0.00999965	0.99003	0.109998	0.0400009	0.0800019	0.0299998	0.0700018	0.230006	0.360007	0.170004	0.0800019	0.31999	0.34999	0.31999
ENSG00000268593	0	0	0	0	0	0	0	0	0	0	0	0	0	0	0	0	0	0	0	0	0	0	0	0	0	0	0	0	0	0	0	0	0.140003	0	0	0	0	0.900001	0	0	0.0999981	0	0	0	0	0	0	0	0
ENSG00000165474	13.5902	19.1999	14.1249	9.94006	15.1695	27.9301	2.84	0.979983	20.1405	7.58006	23.8206	12.5898	19.3	4.58012	14.46	32.1903	43.4194	23.5302	9.23008	17.3302	26.2992	2.9699	6.89997	11.3002	0.560011	7.9201	13.1701	14.5697	6.93979	1.44003	21.44	6.12014	13.27	16.6704	6.20989	6.62988	10.83	25.8599	10.8098	23.0795	6.72011	0.810015	16.6496	19.5694	11.7101	8.1	0.890002	15.1895	34.4793
ENSG00000253865	0	0	0	0	0	0.0700018	0.109998	0	0	0.0400009	0	0.0800019	0	0.060002	0.0499986	0	0	0	0	0	0	0	0.060002	0	0	0	0	0	0	0	0.0899994	0	0.060002	0	0	0	0.0499986	0	0.060002	0	0	0	0.060002	0	0.0499986	0.0400009	0.140003	0	0
ENSG00000232058	0	0	0	0	0	0	0	0	0	0	0	0	0	0	0	0	0	0	0	0	0	0	0	0	0	0	0	0	0	0	0	0	0	0	0	0	0	0	0	0	0	0	0	0	0	0.0199995	0	0	0
ENSG00000071564	5.0701	15.5001	22.5404	26.4693	2.55007	42.1005	38.2096	53.5002	3.41996	13.15	18.9303	4.49986	17.8298	14.3801	24.7206	21.2197	9.12005	7.0401	4.58997	13.5601	14.97	24.8995	46.9701	5.30013	13.27	16.6196	9.21027	43.0209	14.46	48.6602	14.1998	11.6002	14.1801	9.23969	15.2899	14.4	25.5003	15.66	32.1502	14.6802	19.7506	8.07981	20.5595	4.86016	14.41	37.6391	12.8197	4.38985	8.93978
ENSG00000260965	0	0	0	0	0	0	0	0	0	0	0	0	0	0	0	0	0	0	0	0	0	0	0	0	0	0	0	0	0	0	0	0	0	0	0	0	0	0	0	0	0	0	0	0	0	0	0	0	0
ENSG00000235981	0	0	0	0	0	0	0	0	0	0	0	0	0	0	0	0	0	0	0	0	0	0	0	0	0	0	0	0	0	0	0	0	0	0	0	0	0	0	0	0	0	0	0	0	0	0	0	0	0
ENSG00000203993	2.85996	3.06998	9.95996	8.61011	2.51007	7.66992	7.27982	8.21992	3.37005	3.42993	2.88006	2.23993	4.05006	4.96988	4.00011	12.6204	10.1103	4.28996	2.20006	2.49999	3.56004	4.59985	6.97017	7.17013	13.5197	7.31979	6.6899	8.4898	5.51989	7.78995	3.9401	5.53982	5.31006	4.10007	6.52003	3.14998	6.42001	3.88989	7.17013	2.48996	7.26016	7.32995	6.68017	1.72999	4.58012	14.97	3.81008	2.64993	3.21998
ENSG00000250625	0	0	0	0	0	0.0299998	0	0	0	0	0	0	0	0	0	0.0199995	0	0	0	0	0	0	0	0	0	0	0	0	0	0	0	0	0	0	0	0	0.0199995	0	0	0	0	0	0	0	0	0	0	0	0
ENSG00000236710	0.0400009	0	0.0149999	0	0	0.109998	0	0.0400009	0	0	0	0	0.129996	0	0	0	0	0.0299998	0.0299998	0	0	0	0	0	0	0	0	0	0	0	0	0	0	0	0.0299998	0.060002	0	0	0.360007	0.0499986	0	0	0.0899994	0	0	0	0	0	0
ENSG00000260427	0	0	0	0	0	0	0	0	0	0	0	0	0	0	0	0	0	0	0	0	0	0	0	0	0	0	0	0	0	0	0	0	0	0	0	0	0	0	0	0	0	0	0	0	0	0.0199995	0	0	0
ENSG00000225007	0	0	0	0.170004	0	0	0.38001	1.14	0	0.129996	0	0	0	0.209998	0	0	0	0	0	0	0	0.720014	0.629995	0	0	0	0.310003	0	0	0.329999	0.159996	0.140003	0	0.259996	0	0.170004	0	1.33999	0.219997	0	0.219997	0	0	0	0	0.129996	0.310003	0	0
ENSG00000265484	0	0	0	0	0	0	0	0	0	0	0	0	0	0	0	0	0	0	0	0	0	0	0	0	0	0	0	0	0	0	0	0	0	0	0	0	0	0	0	0	0	0	0	0	0	0	0	0	0
ENSG00000211530	0	0	0	0	0	0	0	0	0	0	0	0	0	0	0	0	0	0	0	0	0	0	0	0	0	0	0	0	0	0	0	0	0	0	0	0	0	0	0	0	0	0	0	0	0	0	0	0	0
ENSG00000273809	0	0	0	0	0	0	0	0	0	0	0	0	0	0	0	0	0	0	0	0	0	0	0	0	0	0	0	0	0	0	0	0	0	0	0	0	0	0	0	0	0	0	0	0	0	0	0	0	0
ENSG00000222796	0	0	0	0	0	0	0	0	0	0	0	0	0	0	0	0	0	0	0	0	0	0	0	0	0	0	0	0	0	0	0	0	0	0	0	0	0	0	0	0	0	0	0	0	0	0	0	0	0
ENSG00000259307	0	0.060002	0	0	0	0	0	0	0	0	0	0	0.060002	0	0	0	0.060002	0.060002	0	0.0299998	0	0	0	0	0	0	0	0.140003	0.060002	0.209998	0	0	0	0	0	0	0.0499986	0	0.060002	0.140003	0	0	0	0	0.149998	0	0	0	0
ENSG00000187589	0	0	0	0	0	0	0	0	0	0	0	0	0	0	0	0	0	0.0299998	0	0	0	0	0	0	0	0	0	0	0	0	0	0	0.0499986	0	0	0	0	0	0.0199995	0	0.0199995	0	0	0	0	0	0	0	0
ENSG00000232296	0	0	0	0	0	0	0	0	0	0	0	0	0	0	0	0	0	0	0	0	0	0	0	0	0	0	0	0	0	0	0	0	0	0	0	0	0	0	0	0	0	0	0	0	0	0	0	0	0
ENSG00000199790	0	0	0	0	0	0	0	0	0	0	0	0	0	0	0	0	0	0	0	0	0	0	0	0	0	0	0	0	0	0	0	0	0	0	0	0	0	0	0	0	0	0	0	0	0	0	0	0	0
ENSG00000010379	6.65982	2.44005	2.045	3.03001	6.52003	1.04002	0.270007	0.310003	8.43992	0.500006	0.789973	10.9501	3.78008	0.279992	0.440015	11.3599	9.51002	1.60003	5.85007	15.1801	1.16997	2.76002	0.409997	8.23018	5.46998	0.490002	6.2	0.500006	5.76991	0.230006	1.76001	3.00991	1.22997	1.29998	23.4098	3.46003	1.62002	4.37011	2.08003	1.14	2.81003	0.999971	4.64987	2.85996	0.840013	0.0899994	1.62002	8.8002	1.40004
ENSG00000230158	0	0	0	0	0	0.0400009	0	0	0	0	0	0	0	0	0	0	0	0	0	0	0	0	0	0	0	0	0	0	0	0	0	0	0	0	0	0	0	0	0	0	0	0	0	0	0	0	0	0	0
ENSG00000265316	0	0	0	0	0	0	0	0	0	0	0	0	0	0	0	0	0	0	0	0	0	0	0	0	0	0	0	0	0	0	0	0	0	0	0	0	0	0	0	0	0	0	0	0	0	0	0	0	0
ENSG00000095059	23.3498	38.47	69.3098	56.0707	17.2798	54.6509	54.3713	66.7399	30.1409	39.6999	41.6997	21.5398	42.2994	44.879	37.1905	86.4913	39.3601	26.19	21.0206	38.1302	61.7889	59.2513	56.6606	43.009	52.9799	53.3114	72.2778	55.2987	57.1616	75.3785	47.6092	27.5991	38.9692	25.3101	51.6312	33.381	39.6889	49.07	41.801	42.4904	50.1706	47.3394	58.5085	24.1097	80.4813	49.4902	23.3692	16.9101	31.4405
ENSG00000273289	0	0.0800019	0	0	0	0.200005	0	0.159996	0	0	0	0	0	0	0	0	0	0	0.0999981	0	0	0.060002	0.170004	0	0	0	0	0	0	0	0	0.0499986	0	0	0.060002	0	0	0.200005	0.0899994	0.180005	0.0700018	0.0499986	0.180005	0	0.0700018	0.329999	0.31999	0	0
ENSG00000108641	7.13987	15.6296	14.965	9.18986	3.41996	6.19012	17.5101	9.26021	4.6699	5.34997	28.9091	3.84005	7.9498	9.85977	22.3598	6.06019	4.88008	6.82008	3.18004	17.1998	10.2999	21.7197	15.2803	4.15991	128.283	29.5698	5.9301	6.57997	2.61	9.32979	14.9099	15.9901	7.65983	10.8098	8.27997	7.50009	6.2	13.07	6.06986	11.3104	4.86994	2.72994	8.12982	5.88995	15.9702	24.2102	9.68969	4.30993	7.31016
ENSG00000281715	0	0	0	0	0	0	0	0	0	0	0	0	0	0	0	0	0	0	0	0	0	0	0	0	0	0	0	0	0	0	0	0	0	0	0	0	0	0	0	0	0	0	0	0	0	0	0	0	0
ENSG00000142694	3.68997	8.62027	6.24006	9.37973	3.29999	14.42	9.34015	24.2706	2.26006	3.13995	3.93001	2.92008	11.8103	14.3204	3.63008	2.28005	16.7398	4.86994	2.18002	4.02989	7.16019	14.9503	18.5703	1.49002	18.0099	8.15013	4.05006	14.4	5.05011	18.6696	5.42993	7.85013	2.56995	5.32001	4.50985	2.40995	5.39018	9.26984	26.3503	9.88989	4.27008	1.70002	20.9493	3.09993	13.5704	24.3701	21.8602	4.27008	5.6199
ENSG00000275680	0	0	0	0	0	0	0	0	0	0	0	0	0	0	0	0	0	0	0	0	0	0	0	0	0	0	0	0	0	0	0	0	0	0	0	0	0	0	0	0	0	0	0	0	0	0	0	0	0
ENSG00000234449	0.140003	0.45	0.0450007	0.290002	0.279992	3.27992	0.200005	0.780003	0.620015	0.0400009	0.230006	0.109998	4.13003	0.200005	0.299993	0.0999981	0.149998	0.189994	0.0800019	0.00999965	0.159996	0.0400009	0.760017	0.789973	0.0899994	1.79004	0.520016	0.670007	0.149998	1.42998	0.290002	0.120002	1.11003	0.589988	0.129996	0.0899994	0.769999	2.31993	10.2899	3.62003	0.0800019	0.140003	2.04003	1.08003	0.65999	0.0800019	0.189994	0.129996	0.259996
ENSG00000186529	52.381	96.3014	67.9332	45.9492	22.1301	31.999	22.9693	3.61	47.1495	39.7412	88.3699	59.5602	41.0004	4.99994	21.2506	52.0408	40.1204	85.1293	34.8397	47.3886	33.4993	18.41	7.20001	154.91	2.79003	112.727	103.371	50.0005	55.18	1.15001	25.6403	22.3505	63.0392	78.5795	21.5204	49.3497	55.1609	109.88	16.2595	48.3308	46.1407	53.3484	54.2283	46.4391	11.2097	2.9001	6.09981	69.2518	52.4792
ENSG00000267370	0.189994	0.299993	0.340005	0.34999	0	0.549991	0.329999	0.920017	0	0.200005	0.140003	0.0299998	0.129996	0.270007	0.140003	0.290002	0.310003	0.230006	0.0299998	0.0800019	0.329999	0.0700018	1.82996	0.239999	0	0.219997	0.0999981	0.620015	0.159996	0.149998	0.209998	0.0899994	0.0499986	0.170004	0.47	0.259996	0.700007	0.479997	0.879992	0.200005	0.570015	0.109998	0.599985	0.0700018	0.0400009	0.120002	0.490002	0.159996	0.0999981
ENSG00000074660	1.94998	3.82013	3.23006	3.18004	0.170004	3.48	1.15001	6.36991	0.729978	1.11003	2.67004	1.63005	4.51987	4.50985	3.29999	1.66999	8.46981	2.88006	1.72999	1.51	2.45005	0.65999	3.4899	1.49002	0.530006	1.86999	5.15017	6.82008	1.47	1.15001	3.76988	3.41996	0.93003	6.25006	3.34005	1.8	0.840013	4.78991	3.70998	4.92017	2.60006	0.829988	7.51987	2.29004	1.78002	1.34997	8.87986	1.81996	2.25005
ENSG00000112033	2.79003	10.1602	4.9601	6.32985	1.26003	24.3498	24.6795	25.4191	5.41002	4.4601	12.6204	1.51998	15.7897	9.69977	16.9594	11.4802	5.17989	4.27008	3.28994	4.50985	5.82013	1.64003	20.3101	4.56997	2.41999	21.6206	13.34	42.0014	4.34986	9.7998	9.88989	6.83002	2.89006	3.18998	19.0105	7.54023	11.1399	23.3304	30.6593	5.53982	5.44011	7.44982	13.6999	4.1999	4.52991	9.46989	8.30009	2.75008	5.69994
ENSG00000214135	2.03001	7.55017	7.79977	8.57022	0.299993	8.6502	3.37005	6.36991	1.25002	2.42992	4.0599	1.41999	2.57995	2.38998	2.81999	10.2401	3.27992	2.06996	0.629995	1.56003	1.77004	0.679987	11.2603	2.79003	0.579996	7.34979	5.23985	8.00011	3.06998	2.30006	2.93999	3.20995	3.03001	4.07005	3.31996	3.70998	6.68017	6.14011	9.43974	4.78991	4.07005	3.0399	5.05011	1.31003	1.16997	3.72002	3.81008	0.869973	2.18002
ENSG00000178722	0	0.120002	0	0	0	0.00999965	0.00999965	0.149998	0	0.250007	0.00999965	0.0499986	0.060002	0.140003	0.00999965	0.00999965	0	0.230006	0.0800019	0.0999981	0	0	0.170004	0	0	0.549991	0	0.479997	0	0	0.00999965	0.0800019	0	0.0400009	0	0.0199995	0	1.05003	0.0700018	0	0.060002	0	0.00999965	0	0.140003	0	0	0.0700018	0.109998
ENSG00000224762	0	0	0	0	0	0	0	0	0	0	0	0	0	0	0	0	0	0	0	0	0	0	0	0	0	0	0	0	0	0	0	0	0	0	0	0	0	0	0	0	0	0	0	0	0	0.00999965	0	0	0
ENSG00000139168	22.2994	37.9588	37.1155	31.8397	10.8903	37.049	14.1301	33.9198	17.4205	39.1506	35.5989	21.3407	28.9492	29.4899	45.9588	44.9786	27.5207	20.1196	18.8204	21.2197	16.9794	30.07	99.912	47.3	7.91022	51.71	30.7508	48.5894	36.4908	33.49	21.8693	40.7991	36.5288	39.0098	36.5288	31.0399	17.3098	45.4015	41.1199	43.3202	33.8799	30.5003	27.2909	24.2001	26.9805	29.1505	16.4203	16.5002	24.3701
ENSG00000227431	0	0	0.195	0.120002	0	0	0	0	0	0	0	0	0	0.299993	0	0	0.0700018	0	0	0.060002	0	0.140003	0.060002	0	0	0.0999981	0	0	0	0	0.120002	0.440015	0	0.0899994	0	0.0499986	0.129996	0	0	0.180005	0	0.250007	0	0	0	0	0	0	0
ENSG00000217702	0	0.31999	0.159995	0.270007	0	0.34999	0.430012	0.159996	0	0.230006	0.109998	0.0400009	0	0.299993	0	0.060002	0.270007	0	0.060002	0	0.0999981	0.0199995	0.0800019	0.0199995	0	0.0499986	0.370002	0.279992	0.0899994	0.999971	0.420002	0.0899994	0.999971	0.0199995	0	0.0499986	0.0299998	0	0.200005	0.140003	0.0899994	0	0	0	0.290002	0.159996	0.149998	0	0.140003
ENSG00000207439	0	0	0	0	0	0	0	0	0	0	0	0	0	0	0	0	0	0	0	0	0	0	0	0	0	0	0	0	0	0	0	0	0	0	0	0	0	0	0	0	0	0	0	0	0	0	0	0	0
ENSG00000172331	4.56997	12.9797	10.4598	11.7499	1.82996	7.3999	9.8502	24.2505	2.9699	8.12024	6.75983	3.60001	6.92009	15.0095	10.5902	4.3999	7.30003	5.6199	2.39994	6.55993	7.32995	3.58009	27.0798	12.5698	1.16003	19.2105	14.2897	13.16	10.1997	13.5704	6.88994	12.4596	7.7099	7.88012	10.2501	12.1702	9.08031	4.82993	22.7996	14.3204	9.40969	11.54	9.66018	4.23	9.36024	8.61011	8.61011	3.50008	6.7299
ENSG00000223517	0	0	0	0	0	0	0	0	0	0	0	0	0	0	0	0	0	0	0	0	0	0	0	0	0	0	0	0	0	0	0	0	0	0	0	0	0	0	0	0	0	0	0	0	0	0	0	0	0
ENSG00000155666	62.869	6.78001	2.10997	1.49998	46.581	5.35999	4.07994	4.67995	104.683	4.23	1.28003	21.5294	41.1513	30.6891	39.6889	59.1816	33.569	38.051	22.6798	4.02013	23.7004	1.21	2.70001	15.9503	3.69996	10.6101	7.1201	15.07	2.87009	1.53003	2.74	9.40969	8.86019	4.1999	5.79999	20.45	20.3101	15.2497	4.90994	2.04996	1.82996	2.71993	43.1493	86.0607	1.53003	3.23991	11.54	74.3923	45.6888
ENSG00000223942	0	0	0	0	0	0	0	0	0	0	0	0	0	0	0	0	0	0	0	0	0	0	0	0	0	0	0	0	0	0	0	0	0	0	0	0	0	0	0	0	0	0	0	0	0	0	0	0	0
ENSG00000197084	0	0.0499986	0	0	0	0	0	0	0	0	0	0	0	0	0	0.109998	0	0	0	0.0499986	0	0	0	0	0	0	0	0	0	0	0	0	0	0	0	0	0.0400009	0	0.0499986	0	0	0	0	0	0	0	0	0	0
ENSG00000237945	1.15001	0.400007	1.15999	1.57996	0.959994	0.579996	2.64993	0.0199995	1.02997	1.49998	3.42993	0.38001	1.26003	3.41001	1.07003	5.52985	2.44005	1.09004	0.69002	0.0800019	0.69002	2.26006	3.16004	1.86999	0.360007	0.0199995	1.37999	3.51004	0.109998	5.74995	1.64995	3.59004	0.860009	1.49002	0.149998	0.959994	0.129996	2.36	0.459988	2.45992	1.51998	0.299993	1.33999	0.909986	1.09999	9.7998	1.29998	0.769999	0.47
ENSG00000138074	7.44002	17.7595	59.5152	79.3018	4.86016	14.46	24.8701	23.7893	14.7998	18.87	36.0208	11.9503	35.8689	14.8604	39.9013	21.3806	26.6996	17.2296	3.6599	13.9404	27.7295	34.98	33.6295	22.7996	5.33996	18.9605	19.8701	31.4798	85.271	35.72	9.09984	16.2595	20.2595	17.9401	77.2778	52.6103	15.85	23.8008	27.5799	10.9501	39.4995	30.4496	51.1397	30.77	12.3298	14.7598	150.393	9.6001	20.0402
ENSG00000257747	0	0	0	0	0	0.0199995	0	0	0	0	0	0	0	0	0	0	0	0	0	0	0	0	0	0	0	0	0	0	0	0	0	0	0	0	0	0	0	0	0	0	0	0	0	0	0	0	0	0	0
ENSG00000269463	0	0	0.284993	0.0899994	0	1.14	2.21	0.459988	0.209998	0.219997	0.120002	0	0	0.230006	0.0899994	0.69002	0.129996	0.259996	0	0	0.170004	0	0.709989	0.0899994	0	0.389989	0	0.270007	0.430012	2.26996	0.45	0.230006	0.570015	0.0700018	0.0899994	0.180005	0.700007	0.149998	0.849982	0.270007	0.109998	0.140003	0.820026	0.060002	0.549991	0.230006	0.270007	0.279992	0.0899994
ENSG00000270890	0.0499986	0.250007	0.350003	0.209998	0	0.189994	0.0999981	0.34999	0	0.0299998	0.389989	0.0700018	0.0499986	0.0499986	0.120002	0.34999	0.270007	0.0800019	0	0.0899994	0.389989	0	1.25002	0.520016	0	0	0.180005	0.640002	0.33999	0	0.0400009	0.209998	0	0.200005	0.299993	0.239999	0.140003	0.589988	0.389989	0.290002	0.34999	0.0299998	0.389989	0.149998	0	0	0.329999	0.060002	0.159996
ENSG00000177535	0	0	0	0	0	0	0	0	0	0	0	0	0	0	0	0.0400009	0	0	0.0199995	0	0	0	0	0	0	0	0	0	0	0	0	0	0	0	0	0	0	0	0.060002	0	0	0	0	0.0199995	0	0	0	0	0.0199995
ENSG00000261212	0	0	0	0	0	0	0	0.140003	0	0	0	0	0	0	0.109998	0	0	0	0	0	0	0	0	0	0	0	0	0	0	0	0	0	0	0	0	0	0	0	0.279992	0	0	0	0	0	0	0	0	0	0
ENSG00000111653	12.8401	27.4503	22.635	23.0203	4.76012	19.1096	14.9804	46.3812	10.5003	24.7892	14.6802	15.1601	21.2403	12.2804	16.7004	18.3603	34.5894	20.0806	7.21	17.0798	15.3005	10.7299	50.3693	31.7405	11.15	23.0507	26.0001	33.941	17.3795	19.64	10.3199	27.3003	17.4701	17.4895	39.2702	15.4197	16.5403	13.6497	34.9194	26.5501	21.0498	19.5396	23.6004	11.9902	17.0999	28.7193	9.87003	10.8001	17.3904
ENSG00000254540	0	0	0	0	0	0	0	0	0	0	0	0	0	0	0	0	0	0	0	0	0	0	0	0	0	0	0	0	0	0	0	0	0	0	0	0	0	0	0	0	0	0	0	0	0	0	0	0	0
ENSG00000279547	0	0	0	0	0	0	0	0	0	0	0	0	0	0	0	0	0	0	0	0	0	0	0	0	0	0	0	0	0	0	0	0	0	0	0	0	0	0	0	0	0	0	0	0	0	0	0	0	0
ENSG00000212100	0	0	0	0	0	0	0	0	0	0	0	0	0	0	0	0	0	0	0	0	0	0	0	0	0	0	0	0	0	0	0	0	0	0	0	0	0	0	0	0	0	0	0	0	0	0	0	0	0
ENSG00000253242	0	0	0	0	0	0	0	0	0	0	0	0	0	0	0	0	0	0	0	0	0	0	0.189994	0	0	0	0	0	0	0	0	0	0	0	0	0	0	0	0	0	0	0	0	0	0	0	0	0	0
ENSG00000237440	0.250007	0.570015	1.585	2.05994	0.0299998	2.57995	0.890002	0.180005	0.060002	0.599985	1.34997	0.420002	0.789973	0.299993	2.66006	1.51	1.28003	0.389989	0.0800019	0.109998	0.140003	0.239999	6.51009	1.66006	0	0.549991	0.239999	10.3299	0.0299998	0.93003	0.510002	5.88016	0.290002	0.430012	0.940022	0.060002	0.609981	1.60003	2.47001	0.920017	0.570015	0.310003	1.76001	0.570015	0.0899994	0.239999	0.640002	0.120002	0.180005
ENSG00000188763	0.0499986	0.0899994	0.00499982	0.060002	0.0299998	0.0400009	1.41999	0.140003	0.0199995	0.0199995	0.69002	0.170004	0.0400009	0.129996	0	0.0199995	0.120002	0.060002	0.0299998	0	0.0499986	4.8899	0.0299998	0.219997	0	0.159996	0.0800019	1.12001	0	3.25004	0.259996	0.0400009	0	0.0400009	0.0400009	0	0	0.0400009	0.109998	0.0999981	0.0400009	0.00999965	0.0899994	0.0299998	0.620015	3.88989	0.299993	0.0299998	0.109998
ENSG00000207798	0	0	0	0	0	0	0	0	0	0	0	0	0	0	0	0	0	0	0	0	0	0	0	0	0	0	0	0	0	0	0	0	0	0	0	0	0	0	0	0	0	0	0	0	0	0	0	0	0
ENSG00000237450	0	0	0	0	0	0	0	0	0	0	0	0	0	0	0	0	0	0	0	0	0	0	0	0	0	0	0	0	0	0	0	0	0	0	0	0	0	0	0	0	0	0	0	0	0	0	0	0	0
ENSG00000248951	0	0	0	0	0	0	0	0	0	0	0	0	0	0	0	0	0	0	0	0	0	0	0	0	0	0	0	0	0	0	0	0	0	0	0	0	0	0.129996	0	0	0	0	0	0	0	0	0	0	0
ENSG00000252459	0	0	0	0	0	0	0	0	0	0	0	0	0	0	0	0	0	0	0	0	0	0	0	0	0	0	0	0	0	0	0	0	0	0	0	0	0	0	0	0	0	0	0	0	0	0	0	0	0
ENSG00000281241	0	0	0	0	0	0	0	0	0	0	0	0	0	0	0	0	0	0	0	0	0	0	0	0	0	0	0	0	0	0	0	0	0	0	0	0	0	0	0	0	0	0	0	0	0	0	0	0	0
ENSG00000172724	24.7995	23.9996	0.154996	1.05998	6.97017	5.50995	0.769999	6.19012	1.02001	0.209998	16.0701	16.8399	93.4799	54.5714	9.66018	0.789973	1.32999	49.5898	26.8797	0.120002	19.4598	5.6199	38.5287	0.109998	1.58996	0.609981	0.259996	226.755	0.0400009	7.32995	44.8914	69.4489	0	8.93978	0	8.1	1.14	14.5002	2.72994	37.1596	9.56026	0	19.4396	6.00998	259.213	0.640002	14.2996	21.6206	137.872
ENSG00000088888	1.48003	4.1999	6.81003	10.8398	0.840013	9.20006	11.3402	9.50014	1.97996	3.38012	5.64019	2.55007	3.61	4.79988	3.20995	14.7098	4.62992	2.09001	0.959994	4.02013	3.50008	5.53982	7.3702	2.42992	2.66006	3.75996	6.2401	17.56	4.24999	12.9501	3.34005	7.6402	5.88016	7.0401	6.66999	3.87992	7.9201	6.93018	14.2402	4.23999	5.64019	3.88989	5.72013	1.70995	5.64019	4.70989	4.27008	3.80006	1.66006
ENSG00000271843	0.239999	0.370002	0.510011	0.259996	0.0400009	0.54	0.200005	0.310003	0.140003	0.279992	0.290002	0.140003	0.510002	0.109998	0.0899994	0.239999	0.510002	0.209998	0.140003	0.0999981	0.0800019	0.170004	0.729978	0.879992	0	0.54	0.440015	0.549991	0.0499986	0.560011	0.0899994	0.400007	0.409997	0.459988	1.19002	0.250007	0.329999	1.04002	0.170004	0.180005	0.129996	0.239999	0.290002	0.120002	1.11003	0.900001	0.259996	0.189994	0.129996
ENSG00000102001	0.0400009	0.0999981	0.00999976	0.00999965	0	0.0199995	0	0.0800019	0.00999965	0.00999965	0.0299998	0	0.0899994	0.0499986	0.060002	0.200005	0	0.0899994	0.00999965	0.00999965	0.0199995	0.00999965	0.0499986	0	0	0.00999965	0	0.0899994	0.0400009	0.0899994	0.00999965	0.00999965	0	0	0	0	0.250007	0.129996	0.129996	0.189994	0.0400009	0	0.129996	0	0.00999965	0.00999965	0	0.060002	0.0499986
ENSG00000163755	3.09006	11.3104	14.1798	10.1898	3.43993	13.9201	25.0102	12.3196	2.75008	5.01001	8.74971	2.14999	8.86019	5.49012	6.84993	9.15997	6.38982	4.94993	2.70995	2.25005	4.96988	6.77015	30.2309	7.56012	34.9994	19.9695	5.25986	21.6806	7.22001	9.46989	3.3301	11.63	9.73008	13.4403	5.96019	5.01001	7.0401	6.20989	10.0002	21.2594	6.14011	8.0899	11.9902	4.30993	17.9501	12.8597	4.81989	2.35004	4.93007
ENSG00000250656	0	0	0.00999976	0.0199995	0	0	0	0.0800019	0	0	0.060002	0	0	0	0.0400009	0.370002	0.0299998	0.0400009	0	0.0499986	0.0400009	0	0.0299998	0.0199995	0	0	0.189994	0.0499986	0.0800019	0	0	0	0	0.0499986	0.0700018	0.0199995	0.0199995	0.0899994	0.0299998	0.0899994	0	0.0400009	0	0.0299998	0	0	0.0700018	0.0299998	0.0199995
ENSG00000172294	0	0	0	0	0	0	0	0	0	0	0	0	0	0	0	0	0	0	0	0	0	0	0	0	0	0	0	0	0	0	0	0	0	0	0	0	0	0	0	0	0	0	0	0	0	0	0	0	0
ENSG00000101773	4.15012	5.12986	7.1101	5.3801	2.99991	16.5495	22.1807	28.9893	5.18996	7.11023	11.5801	1.88994	12.6897	5.39018	9.90018	11.7703	3.23004	5.05011	5.0701	3.87992	4.36012	3.81008	30.7295	13.7599	8.6502	18.7397	3.35002	20.99	3.05004	13.7399	2.10996	9.45022	9.81	7.09989	3.68997	3.34005	7.92998	6.92009	30.3801	4.62992	4.64987	4.49986	8.67001	4.8899	7.27023	27.3401	6.14011	2.60006	8.57022
ENSG00000263862	0	0	0	0	0	0	0	0	0	0	0	0	0	0	0.0299998	0	0	0	0	0	0	0	0	0	0	0	0	0	0	0	0	0	0	0	0	0	0	0	0.0299998	0	0	0	0	0	0	0	0	0	0
ENSG00000233907	0	0	0	0	0	0	0	0	0	0	0	0	0	0	0.00999965	0	0	0	0	0	0	0	0	0	0	0	0	0	0	0	0	0	0	0	0	0	0	0	0	0	0	0	0	0	0	0	0	0	0
ENSG00000266995	0	0	0.204999	0	0	0	0	0.849982	0	0	0	0	0	0	0	0	0	0	0	0	0	0	0	0	0	0	0	0	0	0	0	0	0	0	0	0	0	0	0	0	0	0	0	0	0	0	0	0	0
ENSG00000254150	0	0	0	0	0	0.579996	0	0	0	0	0	0	0	0	0	0	0	0	0	0	0	0	0	0	0	0	0	0	0	0	0	0	0	0	0	0	0	0	0	0	0	0	0	0	0	0	0	0	0
ENSG00000255303	0.0800019	0	0.030001	0	0	0.329999	0.109998	0.250007	0	0	0	0	0	0	0.0499986	0	0	0	0	0	0	0	0	0	0	0	0	0.109998	0.0299998	0.360007	0.0499986	0	0	0	0	0.0199995	0.0299998	0	0.739977	0.0700018	0	0	0.0899994	0.0700018	0	0	0.0199995	0.0299998	0.0199995
ENSG00000275419	0	0	0	0	0	0	0	0	0	0	0	0	0	0	0	0	0	0	0	0	0	0	0	0	0	0	0	0	0	0	0	0	0	0	0	0	0	0	0	0	0	0	0	0	0	0	0	0	0
ENSG00000249858	0	0	0.0249993	0.0400009	0	0.0299998	0	0	0	0.0499986	0.060002	0.0400009	0.0499986	0	0.0199995	0.0199995	0	0.0199995	0	0	0	0	0	0.0800019	0	0.0499986	0.0700018	0.31999	0.0299998	0	0	0	0	0	0	0.0199995	0	0.0899994	0	0	0	0.0199995	0	0.0499986	0	0	0	0.0299998	0.060002
ENSG00000136436	27.14	72.6797	53.3261	83.1926	12.71	39.3111	20.5794	50.9486	22.19	36.4908	39.9594	28.0193	42.9911	43.4404	71.1889	66.1412	47.5598	41.9287	16.3001	29.0799	18.4305	10.9001	151.197	57.6311	8.81974	91.6069	57.9194	70.6579	77.6213	18.84	21.2594	58.1487	17.7903	53.4187	53.1307	32.9603	33.2794	45.1911	52.1817	54.2997	42.4198	70.131	57.6391	37.1312	21.6701	15.2602	21.9802	29.191	42.0888
ENSG00000266239	0	0	0	0	0	0	0	0	0	0	0	0	0	0	0	0	0	0	0	0	0	0	0	0	0	0	0	0	0	0	0	0	0	0	0	0	0	0	0	0	0	0	0	0	0	0	0	0	0
ENSG00000233917	0	0	0	0	0	0	0	0	0	0	0	0	0	0	0	0.00999965	0	0	0	0	0	0	0	0	0	0	0	0	0	0	0	0	0	0	0	0	0.060002	0	0	0	0	0	0	0	0	0	0	0	0
ENSG00000188092	6.48982	17.2894	9.66995	14.2402	2.45005	9.09984	0.360007	16.0001	5.32998	15.0095	22.8107	7.95973	7.46999	13.6696	10.4596	18.8805	13.5404	10.83	4.70989	5.69007	8.25991	12.8099	47.3985	16.5002	1.57996	25.7008	14.0004	26.5998	6.81016	11.3804	7.51987	14.9503	8.62027	10.5499	27.7506	6.97017	7.34012	11.3898	6.2	11.3898	15.71	12.4001	12.1197	6.55993	8.2	8.6598	6.75983	6.42001	8.92987
ENSG00000116120	3.73994	9.62009	9.79971	8.27997	3.41996	9.85977	10.63	17.3603	3.05999	6.48982	13.6402	3.41001	7.93989	8.98015	14.0198	11.4397	8.13997	6.55993	3.23991	5.75992	4.48989	6.09981	20.1293	5.02984	8.67001	13.2497	6.52003	13.5798	9.37973	10.27	5.25986	17.2499	11.6397	11.16	7.7099	7.16019	2.99991	6.03001	11.7899	12.8901	7.65983	9.51991	7.85013	5.0701	8.37	11.7597	8.49981	3.28994	6.99001
ENSG00000230023	0	0	0	0	0	0	0	0	0	0	0	0	0	0	0.00999965	0	0.0400009	0	0	0	0.0199995	0	0	0	0	0	0	0	0	0	0	0	0	0	0.00999965	0	0	0	0	0	0	0	0	0	0	0	0	0	0
ENSG00000277288	0.140003	0.0299998	0.0249993	0.0899994	0.0400009	0.0299998	0.0999981	0.060002	0.0299998	0	0.060002	0.170004	0.259996	0	0	0	0.060002	0.0999981	0.0800019	0	0.0800019	0.0400009	0.0299998	0.0199995	0	0	0	0.310003	0.0199995	0	0.0700018	0.109998	0	0.0899994	0	0.0199995	0	0.200005	0	0.0700018	0.0199995	0	0.479997	0.219997	0.0800019	0	0.189994	0.0700018	0.149998
ENSG00000248822	0	0	0	0	0	0	0	0	0	0	0	0	0	0	0	0	0	0	0	0	0	0	0	0	0	0	0	0	0	0	0	0	0	0	0	0	0	0	0	0	0	0	0	0	0	0	0	0	0
ENSG00000207425	0	0	0	0	0	0	0	0	0	0	0	0	0	0	0	0	0	0	0	0	0	0	0	0	0	0	0	0	0	0	0	0	0	0	0	0	0	0	0	0	0	0	0	0	0	0	0	0	0
ENSG00000266977	0.0800019	0	0	0	0	0	0	0	0.0800019	0	0	0	0	0	0	0	0	0	0	0	0	0	0	0	0	0	0	0	0	0	0	0	0	0	0	0	0	0	0	0	0	0	0	0	0	0	0	0	0
ENSG00000100678	0.00999965	0.060002	0.0149999	0.00999965	0.00999965	0.0400009	0.0199995	0	0.0199995	0.0700018	0.00999965	0.0299998	0.0899994	0.00999965	0.060002	0.0400009	0.00999965	0.0299998	0.00999965	0.0199995	0.0199995	0.00999965	0.0299998	0.00999965	0	0.0199995	0.0899994	0.0800019	0.0299998	0.0299998	0	0.0400009	0.0499986	0.00999965	0.0899994	0.0199995	0.00999965	0.0700018	0	0.0299998	0.0299998	0.0400009	0.060002	0.0199995	0.0199995	0	0.0499986	0.0199995	0.00999965
ENSG00000232124	0	0	0	0	0	0.0899994	0	0	0	0	0	0	0.0800019	0.120002	0.0299998	0.0299998	0.189994	0.0299998	0	0	0.170004	0	0.0400009	0.0299998	0	0	0	0.149998	0	0	0.0299998	0.0499986	0	0.0199995	0	0.0299998	0	0.120002	0.0400009	0.129996	0	0.0199995	0.0400009	0	0	0.0299998	0.149998	0	0.0299998
ENSG00000274893	0.0199995	0.00999965	0.0149996	0.00999965	0.00999965	0.0199995	0	0	0.0400009	0.0199995	0	0.0400009	0.0299998	0	0	0.0199995	0	0.0199995	0.00999965	0.0299998	0	0.00999965	0	0	0	0	0.0199995	0	0.0299998	0	0.0199995	0.00999965	0.0800019	0.0199995	0.0899994	0.120002	0.0299998	0.0400009	0.00999965	0.0499986	0.0700018	0	0.0700018	0.0400009	0.00999965	0.00999965	0.0199995	0.0800019	0.0499986
ENSG00000235721	0	0	0.00999976	0	0.00999965	0.270007	0.0700018	0.45	0	0	0	0	0.0700018	0.0299998	0	0	0	0.0400009	0	0	0	0	0	0	0	0	0	0	0	0	0	0	0	0	0.00999965	0	0	0	0.549991	0	0	0	0.0499986	0	0.0199995	0	0.00999965	0	0.0400009
ENSG00000214642	0	0	0	0	0	0	0	0	0	0	0	0	0	0	0	0	0	0	0	0	0	0	0	0	0	0	0	0	0	0	0	0	0	0	0	0	0	0	0	0	0	0	0	0	0	0	0	0	0
ENSG00000221741	0	0	0	0	0	0	0	0	0	0	0	0	0	0	0	0	0	0	0	0	0	0	0	0	0	0	0	0	0	0	0	0	0	0	0	0	0	0	0	0	0	0	0	0	0	0	0	0	0
ENSG00000267259	0.060002	0.0199995	0	0	0	0.0899994	0.140003	3.36002	0.0199995	0	0.940022	0.170004	0.180005	0.00999965	0	0	0	0.140003	0.060002	0	0	0	0.0400009	0.0299998	0	0	0	0.47	0	0.0299998	0	0.0400009	0	0	0	0	0.0199995	0.00999965	0.440015	0.060002	0.00999965	0	0.0899994	0.0199995	0	0	0	0.120002	0.389989
ENSG00000248280	0	0	0.0649982	0	0	0	0	0	0	0	0.140003	0	0	0	0	0	0	0.0999981	0	0	0	0	0	0	0	0	0	0	0	0	0	0	0	0	0	0	0	0	0	0	0	0	0	0	0	0	0	0	0
ENSG00000198894	3.84005	5.67982	1.97999	2.44005	1.33999	4.17986	1.34997	11.29	3.18998	4.1999	4.99994	3.06998	5.39018	2.18002	6.65982	4.94993	7.09005	3.76988	1.69003	1.70002	4.01011	1.07003	6.77015	6.29005	0.170004	1.92994	7.04986	5.98006	5.11991	1.64003	2.04003	2.93001	1.90005	1.75003	4.83998	3.18004	6.2198	4.86994	3.93001	4.93007	3.67007	2.94999	5.37003	4.86016	2.21999	1.49998	3.01995	2.70995	3.06998
ENSG00000280999	0	0	0	0	0	0	0	0	0	0	0	0	0	0	0	0	0	0	0	0	0	0	0	0	0	0	0	0	0	0	0	0	0	0	0	0	0	0	0	0	0	0	0	0	0	0	0	0	0
ENSG00000157353	2.38005	5.58998	6.07004	5.25986	2.74	9.34987	7.37992	11.1802	4.19002	2.26996	4.92017	2.52001	6.29005	6.29005	6.2198	4.90994	6.78989	4.00011	2.17006	6.6899	12.9698	3.47012	15.8698	3.35002	8.37	6.4499	6.60007	10.43	8.21024	4.99994	3.62003	3.86998	10.06	5.64019	6.03001	3.03001	4.90994	3.86007	16.4397	5.23005	9.15997	8.28973	6.96003	3.41996	4.51987	4.56016	5.02009	4.21011	4.93999
ENSG00000252689	0	0	0	0	0	0	0	0	0	0	0	0	0	0	0	0	0	0	0	0	0	0	0	0	0	0	0	0	0	0	0	0	0	0	0	0	0	0	0	0	0	0	0	0	0	0	0	0	0
ENSG00000204065	0	0.0199995	0	0	0	0.329999	0	0	0.0400009	0.209998	0	0	0	0	0.0199995	0.0499986	0	0	0	0	0	0	0	0	0	0	0	0	0	0	0	0.0199995	0.0199995	0	0	0	0	0.200005	0	0	0	0.0199995	0.0700018	0	0	0	0	0	0.0199995
ENSG00000086232	28.0096	48.5894	50.5516	77.3689	18.9802	60.8201	53.2302	58.6385	27.8007	43.3592	53.7083	27.2399	39.7495	60.0202	55.4215	64.538	37.0105	38.8398	18.8596	43.6487	42.0509	21.1903	108.6	55.8805	23.7695	86.5873	28.2201	46.84	50.6809	64.3014	41.7286	78.6504	40.6692	52.6395	59.4694	50.2402	36.2689	53.4817	57.9515	44.5999	55.7297	24.9305	45.5213	31.219	29.3391	24.6402	21.4995	23.8603	43.8793
ENSG00000233608	0.129996	0.310003	0.00999976	0.0299998	0.0199995	0.700007	0.0400009	0.45	0.0700018	0.0299998	0.0999981	0.0700018	0.709989	0.250007	0.230006	0.060002	0.299993	0.060002	0.170004	0.0199995	0.200005	0.0899994	0.400007	0	0.0899994	0	0.0400009	2.38005	0.0199995	1.16997	0.180005	0.549991	0	0.34999	0.0800019	0.0299998	0.0299998	0.979983	0.31999	0.900001	0.109998	0	1.44003	0.0700018	0.47	0.0800019	0.65999	0.109998	0.290002
ENSG00000186350	36.0508	27.8103	27.5449	39.579	21.6806	21.3999	34.9388	22.4608	41.7113	31.3709	71.3519	31.111	34.1795	85.0172	37.4907	104.567	80.5595	23.7794	17.8002	53.1601	39.0287	15.7601	17.6699	45.2789	8.33988	111.499	109.401	127.256	50.5406	20.8494	37.6	28.7592	30.8897	107.128	68.9596	19.3602	91.0814	32.8303	23.9797	22.0397	39.0612	27.9107	52.8992	33.6809	32.439	56.4998	21.5607	53.4113	22.7696
ENSG00000170953	0	0	0	0	0	0	0	0	0	0	0	0	0	0	0	0	0	0	0	0	0	0	0	0	0	0	0	0	0	0	0	0	0	0	0	0	0	0	0	0	0	0	0	0	0	0	0	0	0
ENSG00000248290	0.0400009	0.299993	0.125003	0.430012	0.430012	0.0899994	0.0800019	1.09999	0.479997	0.0499986	0.120002	0.0400009	0.149998	0.279992	0.200005	0.149998	0.270007	0.200005	0.200005	0.279992	0	0.170004	0.0700018	0.0700018	0	0.109998	0.700007	0.149998	1.01001	0	0.120002	0.189994	0	0.060002	3.16004	0.69002	0.279992	0.860009	0.279992	0.31999	0.180005	0.370002	2.17006	0.200005	0.180005	0.640002	0.0999981	0	0.109998
ENSG00000225557	0	0	0	0	0	0	0	0	0	0	0	0	0	0	0	0	0	0	0	0	0	0	0	0	0	0	0	0	0	0	0	0	0	0	0	0	0.0400009	0	0.0499986	0	0	0	0	0	0	0	0	0	0
ENSG00000102007	6.57997	28.5902	8.9701	19.2105	3.13995	64.1989	111.152	353.973	3.86998	16.8399	31.4907	6.66999	55.7915	31.0895	29.9493	26.4106	6.70011	14.3105	7.75009	3.69996	32.59	7.91022	108.947	40.2206	49.9589	42.7089	9.69977	122.921	163.993	171.824	37.361	12.6204	11.15	16.8504	4.01011	45.9811	8.06023	31.979	65.4889	38.321	16.7596	33.0403	39.7192	9.10994	58.4883	112.461	36.7701	9.15997	27.6201
ENSG00000142319	0	0.0199995	0.00499982	0	0	0.0800019	0.0299998	0	0	0	0	0	0.00999965	0.0700018	0.120002	0	0	0	0	0	0	0.0199995	0.00999965	0	0	0	0.0299998	0.0199995	0.00999965	0.0299998	0	0.109998	0.00999965	0	0	0	0.00999965	0.200005	0.00999965	0.0299998	0	0	0.0299998	0	0.00999965	0.579996	7.24006	0	0
ENSG00000198973	0	0	0	0	0	0	0	0	0	0	0	0	0	0	0	0	0	0	0	0	0	0	0	0	0	0	0	0	0	0	0	0	0	0	0	0	0	0	0	0	0	0	0	0	0	0	0	0	0
ENSG00000257859	0.0199995	0.00999965	0	0	0	0.159996	0	0.00999965	0	0.00999965	0	0	0.060002	0.060002	0.00999965	0.0899994	0.00999965	0	0	0	0	0	0.459988	0.0199995	0	0	0	0.520016	0	0	0	0.00999965	0	0.00999965	0	0	0.430012	0.0499986	0.0400009	0	0.00999965	0	0.0199995	0	0	0.00999965	0.0199995	0	0.0499986
ENSG00000188738	0.00999965	0.00999965	0.0200005	0	0	0.739977	0.00999965	0.0199995	0.00999965	0.420002	0.00999965	0.0299998	0.00999965	0.0199995	0.299993	0.869973	0.0299998	0.0499986	0.0400009	0.00999965	0	0.0199995	1.15001	0.120002	0	0.00999965	0.149998	0	0.00999965	0	0.00999965	0.00999965	0	0.0199995	0.0800019	0	0.279992	0.589988	0.849982	0.0299998	0.200005	0	0.0700018	0.00999965	0.00999965	0.0199995	0.0499986	0.00999965	0.129996
ENSG00000200434	0	0	0	0	0	0	0	0	0	0	0	0	0	0	0	0	0	0	0	0	0	0	0	0	0	0	0	0	0	0	0	0	0	0	0	0	0	0	0	0	0	0	0	0	0	0	0	0	0
ENSG00000236384	0.060002	0.0400009	0.0750007	0.189994	0	0.149998	0	0.0199995	0.0400009	0	0.0700018	0.00999965	0.060002	0.0400009	0.170004	0.430012	0	0.0999981	0	0	0.0199995	0	0.810015	0.709989	0.060002	0.0999981	0	0.290002	0.0700018	0.219997	0.0400009	0.140003	0.0700018	0	0.200005	0.0199995	0.239999	0.129996	0.0899994	0.400007	0.170004	0.060002	0.620015	0	0.00999965	0.0999981	0.0499986	0.0700018	0.0400009
ENSG00000173678	0.0899994	0.189994	0.119997	0.180005	0	0.140003	0.310003	0.140003	0.0899994	0.140003	0.140003	0.0199995	0.0899994	0.200005	0.209998	0.490002	0.060002	0.0199995	0	0.0899994	0.0899994	0.060002	0.120002	0.0299998	0	0.159996	0.430012	0.400007	0.149998	0.250007	0	0.0400009	0	0.0400009	0.140003	0	0.149998	0.31999	0.230006	0	0.219997	0.0700018	0.0800019	0.0700018	0.109998	0.120002	0.0700018	0.0999981	0.0400009
ENSG00000225942	0	0	0	0	0	0	0	0	0	0	0	0	0	0	0	0	0	0	0	0	0	0	0	0	0	0	0	0	0	0.170004	0	0	0	0	0	0	0	0	0	0	0	0	0	0	0	0	0	0	0
ENSG00000228613	0	0	0	0	0	0	0	0	0	0	0	0	0	0	0	0	0	0	0	0	0	0	0	0.0299998	0	0	0	0	0	0	0	0	0	0.0800019	0	0	0	0	0	0	0	0	0	0.0199995	0	0	0	0	0
ENSG00000276543	0	0	0	0	0	0	0	0	0	0	0	0	0	0	0	0	0	0	0	0	0	0	0	0	0	0	0	0	0	0	0	0	0	0	0	0	0	0	0	0	0	0	0	0	0	0	0	0	0
ENSG00000234953	0	0	0	0	0	0	0	0	0	0	0	0	0	0	0	0	0	0	0	0	0	0	0	0	0	0	0	0	0	0	0	0	0	0	0	0	0	0	0	0	0	0	0	0	0	0	0	0	0
ENSG00000214322	0.0800019	0	0.040001	0	0	0	0	0.170004	0	0	0	0	0.140003	0	0.140003	0	0	0	0	0	0	0	0	0	0	0	0	0.189994	0	0	0	0.0400009	0	0	0.0700018	0	0.0700018	0.209998	0	0	0	0	0.0999981	0	0	0	0	0	0
ENSG00000124203	0.140003	0.250007	0.00499982	0.0400009	0.00999965	0.0499986	0	0.0199995	0.00999965	0.00999965	0.0800019	0.0499986	0.47	0.0899994	0.370002	0.0800019	0.0700018	0.290002	0.0400009	0.0299998	0.0800019	0.0499986	0.140003	0.00999965	0.0199995	0.0199995	0.0400009	0.54	0.0299998	0.0400009	0.0999981	0.0700018	0	0.0299998	0.00999965	0.060002	0.00999965	0.299993	0.0800019	0.170004	0.0299998	0	0.310003	0.0400009	0.129996	0.00999965	0.159996	0.0800019	0.140003
ENSG00000279892	0	0	0	0	0	0	0	0	0	0	0	0	0	0	0	0	0	0	0	0	0	0	0	0	0	0	0	0	0	0	0	0	0	0	0	0	0	0	0	0	0	0	0	0	0	0	0	0	0
ENSG00000196233	1.11003	3.09006	3.08993	2.40995	0.400007	5.11991	3.09993	1.84001	0.940022	0.400007	3.54011	1.13	2.77999	1.63005	6.60007	2.55999	0.979983	2.87009	0.750008	0.940022	1.58996	0.589988	6.97984	3.86007	0.310003	3.12995	1.64995	8.62027	2.70001	2.74	1.97996	4.92017	0.400007	1.56003	3.54011	6.47993	2.14999	6.05011	2.87009	3.4001	2.54001	1.05003	5.11991	2.19002	1.51998	1.33999	1.01001	1.28003	2.38005
ENSG00000020922	0.99003	3.13995	2.24003	3.97991	0.33999	5.3999	2.47001	7.06013	0.720014	1.09004	3.81008	1.37999	2.85996	1.92994	3.86007	6.50017	2.29004	1.78002	0.670007	1.41999	1.38998	0.629995	14.1301	2.04996	0.299993	5.94987	2.04003	6.96003	2.84	3.97991	1.73998	3.48	1.53003	2.36	2.10003	2.05994	1.33999	2.23001	3.23004	2.9699	1.73998	1.01001	3.86998	1.24	1.76001	1.44003	1.78002	0.900001	1.22997
ENSG00000275496	3.14998	5.99001	20.225	19.3898	2.90997	4.07994	35.589	10.8203	0.200005	2.76002	5.52985	0.860009	12.8704	2.04996	3.6599	42.7712	4.02013	2.82998	0.560011	1.32999	0.909986	0.640002	6.78989	10.7701	0.409997	1.62002	8.55004	12.1998	2.47001	4.24999	3.72002	5.56986	0.589988	0.45	3.61	2.94999	5.07996	24.7497	63.8616	3.4001	2.49999	2.06996	16.69	13.9404	4.65987	3.16004	1.90005	1.36003	2.76002
ENSG00000236445	0	0	0	0	0	0	0	0	0	0	0	0	0	0	0	0	0	0	0	0	0	0	0	0	0	0	0	0	0	0	0	0	0	0	0	0	0	0	0	0	0	0	0	0	0	0	0	0	0
ENSG00000186204	48.7007	26.3996	25.9702	37.5896	29.0698	19	25.1092	1.51	19.5301	23.4699	27.1494	35.7497	12.8499	1.81002	16.4899	31.7207	18.2398	40.151	24.5703	17.4895	7.9201	6.2	1.32999	26.9506	28.1107	7.02985	40.9209	13.6497	19.32	3.11998	3.48	9.81	25.1597	37.741	29.2599	21.7499	12.5602	48.8596	5.31006	24.4395	7.60006	15.5399	23.8801	19.9598	3.84991	12.9303	2.98994	25.5605	25.5392
ENSG00000280515	0	0	0.00499982	0	0	0.0199995	0.00999965	0.0700018	0	0	0	0	0	0	0	0	0	0.00999965	0	0	0	0	0.00999965	0	0	0	0	0	0	0	0	0	0	0.00999965	0.00999965	0	0	0.0400009	0.0400009	0	0	0	0	0	0	0	0.0400009	0	0.00999965
ENSG00000122870	0.829988	1.58996	3.20994	0.310003	0.510002	29.4307	0.829988	155.891	0.34999	1.36997	3.19995	0.869973	20.2497	3.47012	20.8899	0.140003	0.709989	2.04996	0.829988	0.0700018	0.209998	0.0299998	45.4298	0.0199995	2.26996	7.02011	0.180005	21.3806	1.51998	10.4097	0.259996	13.4898	0.270007	0.860009	4.82993	2.39994	0.060002	8.42998	30.7593	2.03001	1.31003	0.0199995	10.2302	0.729978	8.23989	8.12982	1.37999	1.81002	1.58996
ENSG00000234961	0	0.239999	0.155004	0.129996	0	0.0800019	0.060002	0.760017	0	0.0700018	0.239999	0.0800019	0.360007	0.620015	0.170004	0.219997	0.159996	0	0.060002	0.189994	0.0800019	0.0400009	0.219997	0	0.0299998	0.0899994	0	0.47	0.0700018	0.180005	0.270007	0.0400009	0	0.0999981	0	0.0400009	0.0499986	0.510002	0.159996	0.0800019	0.129996	0	0.45	0.120002	0	0.060002	0.370002	0.200005	0.120002
ENSG00000223505	0	0.149998	0.149996	0.120002	0	0.969971	0	0	0	0	0	0	0.189994	0.159996	0.129996	0.230006	0.189994	0	0	0	0	0	0.47	0	0	0	0	0	0	0	0.120002	0	0	0	0.120002	0.250007	0	0.219997	0	0	0	0	0.200005	0.0899994	0	0	0.239999	0	0
ENSG00000244167	0	0	0.100002	0	0	0.149998	0	0	0	0	0	0	0	0	0	0	0	0	0	0	0	0	0	0	0	0	0.159996	0	0	0	0	0	0	0	0	0	0	0	0	0	0	0	0	0	0	0	0	0	0
ENSG00000152439	0.520016	0.670007	2.33503	3.09006	0.0999981	2.10003	2.52999	4.27986	0.420002	0.629995	2.81003	0.560011	1.42998	1.61005	0.949989	3.08	0.579996	0.720014	0.47	0.0999981	0.279992	0.0800019	1.48003	1.64995	0.0299998	1.44995	1.81996	7.16019	0.440015	1.67998	1.31997	2.00998	1.69003	0.93003	2.68992	0.299993	0.510002	2.64003	4.3201	1.29998	0.299993	0.900001	2.81999	0.860009	1.31997	0.510002	1.38998	0.47	1.07003
ENSG00000255710	0.0199995	0.109998	0.0900024	0.0700018	0	0.0999981	0.0299998	0.0999981	0	0	0.0299998	0.0199995	0.0499986	0.060002	0	0.120002	0.0800019	0.0400009	0	0.0700018	0	0	0.230006	0	0	0.140003	0.060002	0	0.0499986	0	0	0.0199995	0	0	0.0700018	0.0400009	0.0499986	0.0899994	0	0.0899994	0.0400009	0.0199995	0.170004	0	0	0	0.0199995	0	0
ENSG00000257594	1.16003	1.90996	1.49503	1.19997	0.620015	12.7399	1.51998	2.36	0.869973	0.849982	1.42998	0.99003	3.13995	7.18008	27.6604	1.33999	1.36003	2.16	1.05998	1.22997	0.370002	0.679987	4.94993	1.48003	0.879992	1.79004	0.969971	6.30008	2.40995	1.57002	1.15001	3.23004	0.789973	1.32999	1.11003	1.19997	1.58996	4.13003	4.56997	2.60006	0.840013	0.679987	4.58997	1.62002	1.66999	0.409997	1.53003	1.08003	2.42992
ENSG00000271208	0	0	0	0	0	0	0	0	0	0	0	0	0	0	0	0	0	0	0	0	0	0	0.060002	0	0	0	0	0	0	0	0	0	0	0	0	0.0400009	0	0	0	0	0	0	0	0	0	0	0	0	0
ENSG00000065427	33.3695	31.4798	60.0859	71.7785	22.3103	78.0421	33.3209	98.3113	28.4104	23.7103	35.6606	26.2591	59.8084	48.0102	76.909	47.5005	49.449	43.679	23.4796	51.2213	50.8393	54.3487	123.913	26.3302	98.5911	26.25	42.3199	58.9196	63.1792	49.4696	31.9591	42.0713	62.9693	59.68	44.9412	34.6903	15.3696	34.5391	75.2323	36.3091	49.0292	55.8612	48.1402	39.3002	44.2488	31.5606	50.6915	24.7497	57.1101
ENSG00000271736	0	0.0999981	0.0749989	0.0400009	0.0800019	0.060002	0	0	0.140003	0	0	0	0.109998	0	0	0	0	0.0400009	0.0999981	0.0499986	0	0.679987	0.0499986	0	0	0	0	0	0	0.45	0	0	0	0	0.129996	0	0	0.180005	0.060002	0	0	0	0	0.409997	0	0	0.250007	0	0
ENSG00000167771	0.0199995	0.209998	0.00499982	0.0499986	0	0.99003	0.109998	5.85981	0.0199995	0.0499986	0.109998	0.0499986	0.31999	0.140003	0.840013	0.0999981	0.140003	0.0700018	0.0199995	0.0199995	0.060002	0.0199995	0.409997	0	0.620015	0.109998	0.0499986	0.649987	0	0.290002	0.0999981	0.250007	0.0199995	0.170004	0.270007	0.00999965	0.0899994	0.180005	2.00998	0.389989	0.0400009	0.120002	0.33999	0.120002	0.109998	1.42998	0.149998	0.0499986	0.0700018
ENSG00000233869	0	0	0	0	0	0	0	0	0	0	0	0	0	0	0.0299998	0	0	0	0	0	0	0	0	0	0	0	0	0	0	0	0	0	0	0	0	0	0	0	0	0	0	0	0	0	0	0	0	0	0
ENSG00000265037	0	0	0	0	0	0	0	0	0	0	0	0	0	0	0	0	0	0	0	0	0	0	0	0	0	0	0	0	0	0	0	0	0	0	0	0	0	0	0	0	0	0	0	0	0	0	0	0	0
ENSG00000227445	0	0	0	0	0	0	0	0	0	0	0	0	0	0	0	0	0	0	0	0	0	0	0	0	0	0	0	0	0	0	0	0	0	0	0	0	0	0	0	0	0	0	0	0	0	0	0	0	0
ENSG00000214263	0.180005	0.0999981	0	0	0	0.259996	0	0.0299998	0	0.0899994	0.219997	0	0	0.0999981	0.0299998	0	0.209998	0	0.0199995	0	0	0	0.0700018	0.420002	1.14	0	0.0400009	1.69003	0	0.250007	0	2.54001	0	0.250007	0	0.479997	0.38001	0	0	0	0	0.279992	0	0.060002	0.370002	0	0.0800019	0.0800019	0.159996
ENSG00000280985	1.64995	0	0	0	0	0	0	0	0	0	0	0	0	0	0	0	0	0	0	0	0	0	0	0	0	0	0	0	0	0	0	0	0	0	0	0	0	9.64011	0	0	0	0	0	0	0	0	0	0	0
ENSG00000225129	0	0	0	0	0	0	0	0	0	0	0	0	0	0	0	0	0	0	0	0	0	0	0	0	0	0	0	0	0	0	0	0	0	0	0	0	0	0	0	0	0	0	0	0	0	0	0	0	0
ENSG00000264940	0	0	0	0	0	0	0	0	0.159996	0	0	14.3204	0	0	1.09004	0	0	0	0	0	0	1.67998	0	0	15.6198	0	0	0	0	0	0	0	0	0	0	0	0	0	0	0	0	0	0	0.00999965	0	0	0	0.0700018	0
ENSG00000152291	26.3393	57.0508	88.8306	72.9017	13.8201	71.6691	19.4396	64.6679	38.1593	21.3303	53.4002	28.4794	55.5985	51.1113	114.047	49.4011	52.6796	51.0689	21.8996	24.2993	26.5906	10.63	90.5087	83.36	5.77992	75.3002	51.1291	90.5526	82.452	28.829	20.7398	84.87	26.8109	32.3491	36.9899	57.8512	55.4407	58.6791	79.0603	74.511	47.811	42.6586	75.1385	38.8102	20.0903	19.4598	26.5207	44.2611	42.3287
ENSG00000264514	0	0	0	0	0	0	0.180005	0	0	0	0	0	0	0	0	0	0	0	0	0	0	0.31999	0	0	0	0	0	0	0	0	0	0	0	0	0	0	0	0	0	0	0	0	0	0	0	0.00999965	0	0.060002	0
ENSG00000261742	0	0	0	0	0	0.180005	0	0	0	0	0	0	0	0	0.0400009	0.0499986	0	0	0	0	0	0.0899994	0.0199995	0	0	0	0	0	0	0.0299998	0	0	0.00999965	0	0	0	0.0400009	0	0.0700018	0	0.00999965	0	0	0	0	0.0199995	0.0400009	0	0
ENSG00000267567	0	0	0	0	0	0.0899994	0	0	0	0.0499986	0	0	0	0	0	0	0	0	0	0	0	0.0499986	0	0	0	0	0	0	0	0	0	0	0	0.0400009	0.170004	0.0499986	0.060002	0	0	0	0	0	0	0	0.109998	0	0	0	0
ENSG00000212551	0	0	0	0	0	0	0	0	0	0	0	0	0	0	0	0	0	0	0	0	0	0	0	0	0	0	0	0	0	0	0	0	0	0	0	0	0	0	0	0	0	0	0	0	0	0	0	0	0
ENSG00000206640	0	0	0	0	0	0	0	0	0	0	0	0	0	0	0	0	0	0	0	0	0	0	0	0	0	0	0	0	0	0	0	0	0	0	0	0	0	0	0	0	0	0	0	0	0	0	0	0	0
ENSG00000223519	0.00999965	0.060002	0	0	0	0	0	0.060002	0	0	0.00999965	0	0	0.060002	0	0.109998	0	0	0	0	0	0	0.0199995	0.00999965	0	0.0299998	0.219997	0	0.00999965	0	0	0.00999965	0	0	0.00999965	0.00999965	0.0800019	0.140003	0	0	0.0499986	0.0400009	0.0199995	0	0	0.0499986	0.0499986	0	0.00999965
ENSG00000259995	0	0	0	0	0	0	0	0	0	0	0	0	0	0	0	0.060002	0	0	0	0	0	0	0	0	0	0	0	0	0	0	0	0	0	0.0999981	0	0	0	0	0	0	0	0	0	0	0	0	0	0	0
ENSG00000261602	0	0.189994	0.00499982	0.0800019	0	0.239999	0.0899994	0	0.0999981	0	0	0	0	0.720014	0.299993	0	0	0	0	0.829988	1.02001	0.230006	0	0	0	0	0	0	0	0	0.0999981	0	0	0.0800019	0.250007	0.129996	0	0.0499986	0	0	0.33999	0	0.159996	0.0199995	0	0	0.120002	0	0
ENSG00000251866	0	0	0	0	0	0	0	0	0	0	0	0	0	0	0	0	0	0	0	0	0	0	0	0	0	0	0	0	0	0	0	0	0	0	0	0	0	0	0	0	0	0	0	0	0	0	0	0	0
ENSG00000203546	0.949989	1.40998	3.65495	2.96003	0.879992	0.47	0.949989	0.860009	0.700007	0.709989	0.739977	1.09004	1.05998	0.849982	0.200005	0.129996	1.75003	0.479997	0.420002	0.549991	0.219997	0.890002	1.21	0.93003	0.0299998	1.55	1.33999	1.67998	0.879992	1.22003	0.609981	0.620015	0.909986	2.11993	1.22997	1.01001	0.180005	0.440015	0.599985	0.780003	1.14	1.26003	2.08003	0.38001	0.999971	0.479997	0.640002	0.780003	0.370002
ENSG00000225491	0	0	0	0	0	0	0	0	0	0	0	0	0	0	0	0	0	0	0	0	0	0	0	0	0	0	0	0	0	0	0	0	0	0	0	0	0	0	0	0	0	0	0	0	0	0	0	0	0
ENSG00000257175	0	0	0.00999976	0.00999965	0	0.0199995	0	0.00999965	0	0.00999965	0	0	0	0.0199995	0.0400009	0	0	0	0	0.00999965	0	0	0.00999965	0	0	0	0.00999965	0.0700018	0.00999965	0	0.00999965	0.00999965	0	0	0.0199995	0.00999965	0	0	0	0	0	0	0	0	0	0	0	0	0
ENSG00000261145	0	0	0	0	0	0	0	0	0	0	0	0	0	0	0	0	0	0	0	0	0	0	0	0	0	0	0	0	0	0	0	0	0	0	0	0	0	0	0	0	0	0	0	0	0	0	0	0	0
ENSG00000184110	137.767	224.457	305.343	196.569	272.572	258.585	796.813	302.061	171.92	227.212	143.19	124.654	234.524	432.842	300.162	285.747	194.752	197.799	192.657	185.888	242.207	819.897	206.872	136.163	2261.08	282.517	222.227	229.014	330.154	493.702	360.485	233.6	357.772	239.718	204.208	137.548	238.789	111.429	430.628	223.665	302.375	231.023	294.882	160.808	557.991	604.667	342.651	148.26	210.313
ENSG00000165023	0.129996	0.060002	0.00999976	0	0.0299998	1.46004	0	0.0400009	0	0.0400009	0.00999965	0.0499986	0.570015	0.159996	0.200005	0	0	0.0999981	0.0299998	0	0.0499986	0.849982	1.57002	0.0199995	0.279992	0	0	1.56003	5.90017	0.0899994	0.00999965	0.149998	0.510002	0.0800019	0.209998	0	0	0.149998	0.0299998	0.0400009	0	0.00999965	1.09999	0.00999965	0.0899994	0.490002	0.0400009	0.170004	0.0499986
ENSG00000224617	0	0	0	0	0	0	0	0	0	0	0	0	0	0	0	0	0	0	0	0	0	0	0	0	0	0	0	0	0	0	0	0	0	0	0	0	0	0	0	0	0	0	0	0	0	0	0	0	0
ENSG00000260190	0.0299998	0.279992	0.374996	0.0899994	0	0.180005	0.0299998	0.38001	0.0999981	0.0199995	0.120002	0.0700018	0.0700018	0.149998	0.120002	0.649987	0.0400009	0.060002	0.0499986	0	0	0.060002	0.189994	0.140003	0.180005	0.789973	0.0400009	0.290002	0.0299998	0.060002	0.0899994	0.0700018	0.109998	0.0199995	0.0299998	0.0299998	0.129996	0.120002	0.270007	0.0400009	0.149998	0.0499986	0.109998	0	0.149998	0.0299998	0.259996	0.0899994	0.170004
ENSG00000259061	0	0	0	0	0	0	0	0	0	0	0	0	0	0	0	0	0	0	0	0	0	0	0	0	0	0	0	0	0	0	0	0	0	0	0	0	0	0	0	0	0	0	0	0	0	0	0	0	0
ENSG00000279455	0	0	0	0	0	0	0	0	0	0	0	0	0	0	0	0	0	0	0	0	0	0	0	0	0	0	0	0	0	0	0	0	0	0	0	0	0	0	0	0	0	0	0	0	0	0	0	0	0
ENSG00000259586	0	0	0	0	0	0	0	0	0	0	0	0	0	0	0	0	0	0	0	0	0	0	0	0	0	0	0	0	0	0	0	0	0	0	0	0	0	0	0	0	0	0	0	0	0	0	0	0	0
ENSG00000225377	0.649987	1.57002	0.60499	0.769999	0.159996	3.3301	0.720014	4.26002	0.31999	1.99997	1.09004	0.400007	1.54004	0.45	1.63005	0.389989	0.589988	0.760017	0.0999981	0.180005	0.609981	0.909986	4.82993	0.780003	0.800014	0.0700018	0.230006	1.05998	0.720014	1.14	0.389989	0.829988	0.420002	1.09004	0.239999	0.670007	0.599985	0.979983	1.92994	1.46004	0.65999	0.200005	0.849982	0.560011	0.33999	0.780003	2.37001	0.389989	0.979983
ENSG00000262700	0	0	0	0	0	0.0199995	0.0499986	0.00999965	0	0	0	0.0199995	0	0	0.00999965	0.0400009	0.00999965	0.0199995	0.00999965	0.00999965	0	0.00999965	0	0	0	0.0199995	0	0	0	0	0.00999965	0	0.00999965	0	0.00999965	0	0.0199995	0.00999965	0.00999965	0	0.00999965	0	0	0	0	0.00999965	0.0199995	0	0
ENSG00000172728	0.589988	1.73998	0.844981	2.32992	0.69002	1.76001	1.02997	1.41999	1.31997	1.13	0.999971	0.760017	1.19997	0.800014	2.67004	1.96001	1.02001	1.02997	0.520016	0.570015	1.02001	0.159996	3.9601	1.49998	0.329999	2.30006	0.670007	2.03001	2.32992	0.400007	0.310003	1.36997	1.49998	1.09999	0.679987	0.920017	0.93003	0.849982	2.19002	1.27003	0.620015	0.530006	1.04002	0.829988	0.709989	0.69002	0.620015	1.25002	1.29998
ENSG00000265137	0	0	0	0	0	0	0	0	0	0	0	0	0	0	0	0	0	0	0	0	0	0	0	0	0	0	0	0	0	0	0	0	0	0	0	0	0	0	0	0	0	0	0	0	0	0	0	0	0
ENSG00000273232	0	0	0.030001	0.0499986	0	0.250007	0.120002	0	0	0.129996	0.0700018	0.0400009	0.0700018	0.129996	0.109998	0	0	0	0	0	0	0	0.479997	0.0999981	0	0.109998	0	0	0	0	0	0.0400009	0	0	0	0	0.060002	0.0800019	0.0700018	0	0	0	0	0	0	0.0499986	0.0499986	0	0
ENSG00000237844	0	0	0	0	0	0	0	0	0	0	0	0	0	0	0	0	0	0	0	0	0	0	0	0	0	0	0	0	0	0	0	0	0	0	0	0	0	0	0	0	0	0	0	0	0	0.0299998	0	0	0
ENSG00000257043	0.200005	0	0	0	0	0.0899994	0	0	0.200005	0	0	0.149998	0.0800019	0	0	0	0.159996	0.060002	0.0499986	0	0	0	0	0	0	0	0	0.159996	0	0	0	0.0499986	0	0.140003	0.180005	0	0	0.0899994	0	0	0	0	0	0.0400009	0	0	0	0.0899994	0
ENSG00000182625	0	0	0	0.459988	0	0	0	0	0	0	0	0	0	0	0	0	0	0	0	0	0.720014	0	0	0	0	0	0	0	0	0	0	0	0	0	0	0	0	0	0	0	0	0	0	0	0	0	0	0	0
ENSG00000213809	3.4001	1.19997	0.0850002	0.700007	0.149998	0.829988	0.129996	0.33999	0.500006	0.360007	0.239999	1.72999	5.30013	1.99001	4.90008	0.47	1.61005	5.69007	1.11003	0.609981	1.84001	1.57002	0.709989	0.370002	0.370002	0.279992	0.149998	1.96996	0.629995	0.560011	2.18002	0.720014	0.230006	0.820026	0.230006	0.549991	0.670007	3.87992	1.67998	0.400007	0.510002	0	6.42981	1.13	3.18998	0.219997	2.47996	0.849982	1.96996
ENSG00000161544	13.4198	8.68987	6.58007	7.73024	10.1103	12.3102	4.23	55.5215	5.49012	1.99997	12.15	14.4801	13.5996	6.59001	5.32998	2.90997	12.6704	8.74001	7.0401	2.9699	6.97984	4.59985	7.75009	9.47974	3.11998	2.21999	4.69001	23.4894	10.2401	10.13	3.69996	8.4898	0.430012	13.0203	4.72985	2.31993	2.04003	56.3785	7.00019	12.8901	11.6704	3.34005	22.5606	4.72002	4.3999	3.6599	21.2094	11.6501	8.74971
ENSG00000212432	0	0	0	0	0	0	0	0	0	0	0	0	0	0	0	0	0	0	0	0	0	0	0	0	0	0	0	0	0	0	0	0	0	0	0	0	0	0	0	0	0	0	0	0	0	0	0	0	0
ENSG00000224162	0	0	0	0	0	0	0	0	0	0	0	0	0	0	0	0	0	0	0	0	0	0	0	0	0	0	0	0	0	0	0	0	0	0	0	0	0	0	0	0	0	0	0	0	0	0	0	0	0
ENSG00000163599	0.560011	0.329999	0.0450007	0.0999981	0	1.51998	0.279992	0.149998	0.00999965	0.159996	0.209998	0.120002	1.90005	1.67998	2.88006	0.570015	0.00999965	0.940022	0.230006	0.189994	0.230006	1.09004	0.520016	0	0.570015	0.0400009	0.00999965	0.640002	0.120002	0.34999	0.33999	0.310003	0	0.0499986	0.00999965	0.510002	0.129996	1.07003	0.629995	1.22997	0.279992	0.0199995	0.490002	0.0700018	0.420002	0.299993	1.44003	0.200005	0.500006
ENSG00000211720	0	0.250007	0	0	0	0.310003	0	0	0	0	0.270007	0	0.299993	0.129996	0.0999981	0	0.149998	0.0999981	0	0.230006	0.180005	0	0	0	0	0	0	0	0	0	0.0999981	0.0800019	0	0	0	0	0	0.170004	0	0.149998	0	0	0.299993	0	0.299993	0	0	0.149998	0.0999981
ENSG00000072682	5.82013	59.6717	3.41992	66.1	3.62003	35.1696	38.7806	28.6597	3.14998	32.9511	23.2207	4.23999	12.6397	20.8595	46.6909	5.3999	9.36024	8.64001	2.11993	8.87986	15.3398	30.7807	21.5204	11.7801	11.3804	12.9698	7.11023	17.8397	8.36014	29.3106	7.21	33.4297	20.8494	13.9897	19.1999	11.9404	12.0101	20.1894	17.5296	34.0093	18.1302	21.3407	12.3102	3.62003	22.4997	11.54	13.4403	5.17989	8.43992
ENSG00000245293	0.290002	0.0700018	0.0550008	0.00999965	0.620015	0.00999965	0.0199995	0.00999965	0.189994	0	0.060002	0.140003	0.129996	0.060002	0.0999981	0.129996	0.120002	0.0400009	0.230006	0.170004	0.33999	0.0499986	0	0.329999	0.239999	0.0800019	0.209998	0.109998	0.47	0.0199995	0	0.0400009	0.120002	0	0.239999	0.0800019	0.00999965	0	0	0	0.490002	0.140003	0.0499986	0.0700018	0	0	0.149998	0.34999	0.0899994
ENSG00000095951	3.11998	5.47985	3.8149	7.88012	1.12001	7.16019	1.70002	10.3299	4.58012	4.52991	4.72002	4.50985	8.15974	3.11998	5.88995	5.61016	2.38998	5.31006	6.2198	2.66006	4.10007	0.420002	8.25018	3.59004	0.109998	4.61007	10.1496	9.28013	3.80006	2.47996	3.21998	4.58012	1.40998	3.35002	5.99999	8.36014	7.11023	8.04014	6.2401	4.93999	4.78991	7.09989	8.96025	6.65982	1.19002	1.49002	3.38997	2.00998	3.23991
ENSG00000226116	0	0	0	0	0	0	0	0	0	0	0	0	0	0	0	0	0	0	0	0	0	0	0	0	0	0	0	0	0	0	0	0	0	0	0	0	0	0	0	0	0	0	0	0	0	0	0	0	0
ENSG00000035664	0.860009	10.35	8.68987	7.32995	0.38001	2.9001	1.55	4.21011	0.570015	8.11011	3.0399	0.800014	6.10996	6.09009	11.29	2.85006	14.2096	3.13995	0.920017	9.85977	7.31016	2.76999	4.13003	1.61005	3.96999	4.33	3.79006	4.9899	3.16992	1.92994	3.13995	5.79999	12.5297	7.75977	9.34987	4.28996	5.9301	4.11003	2.71993	3.86998	9.14981	5.63003	7.13987	1.96996	2.00998	7.69015	2.14999	0.890002	3.56993
ENSG00000254568	0	0	0	0	0	0	0	0	0	0	0	0	0	0	0	0	0	0	0	0	0	0	0	0	0	0	0	0	0	0	0	0	0	0	0	0	0	0	0	0	0	0	0	0	0	0	0	0	0
ENSG00000231144	0	0	0	0	0	0	0	0	0	0	0	0	0	0	0.0499986	0	0	0	0	0	0	0	0	0	0	0	0	0	0	0	0	0	0	0	0.0499986	0	0	0	0	0	0	0	0	0	0	0	0	0	0
ENSG00000154803	4.76012	17.9501	4.85005	5.94987	1.04002	9.45022	11.9404	7.09989	3.87992	6.77015	13.8402	7.27023	9.26984	7.43022	8.33006	9.68969	5.56986	6.6899	2.9699	4.80988	10.0998	2.98994	19.0105	11.1701	4.28996	15.2296	14.97	21.1097	12.63	7.83002	6.53995	9.34987	3.21998	5.98006	9.3201	6.72011	9.56026	14.9099	7.50997	16.0001	4.95989	3.08	16.8703	5.20004	7.02011	10.0398	6.12014	6.32021	5.44992
ENSG00000186328	0	0	0	0	0	0	0	0	0	0	0	0	0	0	0	0	0	0	0	0	0	0	0	0	0	0	0	0	0	0	0	0	0	0	0	0	0	0	0	0	0	0	0	0	0	0	0	0	0
ENSG00000161609	0.0299998	0.0999981	0.0499991	0	0.0299998	0	0	0	0	0.200005	0	0.0199995	0	0	0.510002	0.430012	0.0800019	0.0299998	0.0700018	0.0700018	0.060002	0	0.570015	0	0	0	0	0	0.0499986	0	0	0.109998	0	0.290002	0.0199995	0	0.360007	0.060002	0.0800019	0	0.310003	0	0	0	0.0400009	0.65999	0.0299998	0.0499986	0.0199995
ENSG00000279664	0	0	0	0	0	0	0	0	0	0	0	0	0	0	0	0	0	0	0	0	0	0	0	0	0	0	0	0	0	0	0	0	0	0	0	0	0	0	0	0	0	0	0	0	0	0	0	0	0
ENSG00000179994	0	0.0700018	0	0	0	0	0	0.0899994	0	0	0.0999981	0	0.0299998	0.0700018	0	0	0.0299998	0	0	0	0.0700018	0	0	0	0	0	0.0499986	0	0	0.060002	0.0800019	0.0800019	0	0	0.0199995	0.0499986	0.0899994	0	0	0.180005	0	0.0299998	0.0400009	0	0	0	0	0	0.0199995
ENSG00000150045	1.37999	0.180005	0.0899975	0.219997	0.0299998	0.140003	0.0700018	0.0999981	0.589988	0.0700018	0.219997	0.800014	0.219997	0.310003	0.409997	0.209998	1.22003	0.629995	0.649987	0.219997	0.579996	0.189994	1.08003	0.999971	0	0.120002	0.389989	0.279992	0.0999981	0.060002	0.45	0.200005	0.0199995	0.209998	0.250007	0.299993	0.0700018	0.189994	0.370002	0.149998	0.120002	0.0700018	0.760017	0.750008	0.440015	0.149998	1.12001	0.530006	0.299993
ENSG00000267481	0.189994	0.400007	1.25502	1.31997	0.0499986	0.909986	1.55	0.890002	0.140003	0.640002	0.599985	0.140003	0.879992	0.549991	0.31999	1.21	0.670007	0.500006	0.0800019	0.0299998	0.0899994	0.219997	1.34997	0.290002	0	0.570015	0.389989	1.92006	0.290002	0.849982	0.879992	3.75006	0.900001	0.140003	0.900001	0.279992	1.49998	1.05003	1.32999	1.13	0.0800019	0.500006	1.27003	0.430012	1.55	0.900001	0.530006	0.189994	0.239999
ENSG00000261243	0	0	0	0	0	0	0	0	0	0	0.060002	0	0	0	0	0	0	0	0	0	0	0	0.060002	0	0	0	0	0	0	0	0	0	0	0	0.0499986	0	0	0	0.120002	0	0	0	0	0	0	0	0	0	0
ENSG00000222647	0	0	0	0	0	0	0	0	0	0	0	0	0	0	0	0	0	0	0	0	0	0	0	0	0	0	0	0	0	0	0	0	0	0	0	0	0	0	0	0	0	0	0	0	0	0	0	0	0
ENSG00000224033	0	0	0	0	0	0	0	0	0	0	0	0	0	0	0	0	0	0	0	0	0	0	0	0	0	0	0	0	0	0	0	0	0	0	0	0	0	0	0	0	0	0	0	0	0	0	0	0	0
ENSG00000272666	0.370002	2.02004	0.154997	0.0800019	0	1.58996	0.270007	0.259996	0.279992	0.679987	0.140003	0.420002	1.14	2.57995	1.19997	0.409997	1.84001	1.56003	0.329999	0.420002	1.42998	1.40998	2.49999	0	0.400007	1.57002	1.22997	0.959994	1.13	0.479997	0.170004	0.400007	0.299993	0.149998	1.99001	0.140003	0.65999	0.869973	1.99997	0.69002	1.31997	0.609981	1.60003	0.200005	0.670007	0.440015	1.32999	0.239999	1.09004
ENSG00000199845	0	0	0	0	0	0	0	0	0	0	0	0	0	0	0	0	0	0	0	0	0	0	0	0	0	0	0	0	0	0	0	0	0	0	0	0	0	0	0	0	0	0	0	0	0	0	0	0	0
ENSG00000218274	0.00999965	0.0299998	0	0.00999965	0	0.0199995	0.0199995	0	0.0999981	0	0	0.0199995	0	0	0	0.0499986	0.0499986	0	0.0199995	0	0	0	0	0.00999965	0	0	0.109998	0	0.0199995	0	0.00999965	0	0	0.060002	0.00999965	0	0.0299998	0	0.0199995	0.0199995	0	0	0	0.0299998	0	0	0.00999965	0	0
ENSG00000279342	0.060002	0.0700018	0.0950017	0.060002	0	0.409997	0.370002	0.0700018	0	0.0499986	0.0800019	0.0499986	0.0700018	0	0.0899994	0.189994	0.219997	0.140003	0.0499986	0	0.109998	0.0299998	0.259996	0.060002	0	0.120002	0	0.290002	0	0.189994	0.109998	0.0700018	0	0.0199995	0.120002	0.299993	0.0999981	0.0800019	0.149998	0.0800019	0.120002	0	0.189994	0.0199995	0.180005	0.180005	0.200005	0	0.140003
ENSG00000237732	0	0	0	0	0	0	0.060002	0	0.0199995	0.0199995	0	0	0	0.459988	0.239999	0	0.170004	0	0.0299998	0	0.0899994	0	2.14002	0.0199995	0	0	0	0.0499986	0	0	0.109998	0.239999	0.0999981	0.0199995	0.0800019	0.0199995	0.329999	0.159996	0.250007	0.0499986	0	0	0.0400009	0.0700018	0	0.38001	0.180005	0	0
ENSG00000186352	3.9099	2.79992	7.95505	11.45	7.69015	11.9503	3.63008	3.28994	13.43	3.16004	5.18996	5.17989	18.1101	5.20004	7.86974	6.83002	3.29999	24.9998	2.44005	3.4001	2.48996	4.81989	4.7499	1.44003	1.96001	8.83014	4.70011	2.29004	21.44	2.88006	2.31993	2.98001	5.10007	4.21011	27.3894	5.70983	4.1999	4.56016	2.76999	1.77004	14.5697	3.7301	22.7806	4.27986	1.49998	2.9001	4.17002	6.44007	5.39018
ENSG00000232883	0	0	0.00999976	0.0199995	0.0199995	0.0400009	0.0299998	0	0	0.0199995	0	0	0	0	0	0	0	0	0	0	0	0	0.0299998	0	0	0.0499986	0.0299998	0	0	0	0	0.060002	0.0299998	0	0	0.0499986	0	0	0	0	0.0499986	0	0.0299998	0	0.0299998	0.0199995	0.0199995	0	0
ENSG00000271475	0	0	0	0	0	0	0	0	0	0	0	0	0	0	0	0	0	0	0	0	0	0	0	0	0	0	0	0	0	0	0	0	0	0	0	0	0	0	0	0	0	0	0	0	0	0	0	0	0
ENSG00000237248	1.17999	0.440015	0.784982	0.500006	0.579996	8.15974	0.219997	0.670007	0.31999	0.329999	1.11003	0.629995	3.43993	0.869973	5.25986	0.219997	0.920017	1.8	0.65999	0.109998	3.43993	0.54	5.81005	3.53006	0.0199995	0.700007	1.66999	1.64995	0.219997	0.129996	0.389989	0.620015	0.00999965	0.720014	0.239999	1.07003	0.209998	1.04002	0.760017	0.520016	1.71994	0.170004	2.47001	1.49002	0.589988	0.310003	2.45992	0.829988	3.25004
ENSG00000234715	0.00999965	0	0	0	0	0	0	0.00999965	0	0	0	0	0.00999965	0	0.00999965	0.00999965	0.0299998	0.00999965	0.0199995	0	0.0299998	0	0	0	0	0	0	0	0	0.0199995	0.00999965	0	0	0	0.0199995	0	0	0.00999965	0	0	0	0	0.0199995	0.00999965	0	0.00999965	0	0	0.00999965
ENSG00000265388	0	0	0	0	0	0	0	0	0	0	0	0	0	0	0	0	0	0	0	0	0	0	0	0	0	0	0	0	0	0	0	0	0	0	0	0	0	0	0	0	0	0	0	0	0	0	0	0	0
ENSG00000264359	0	0	0	0	0	0	0	0	0	0	0	0	0	0	0	0	0	0	0	0	0	0	0	0	0	0	0	0	0	0	0	0	0	0	0	0	0	0	0	0	0	0	0	0	0	0.0400009	0	0	0
ENSG00000120440	0.230006	0.170004	0	0	0.0700018	0.849982	3.80006	0.239999	0.250007	0.739977	0.120002	0.230006	0.299993	0.209998	0.0899994	0.490002	0.38001	0.279992	0.270007	0.800014	0.459988	0.0999981	0.0999981	1.09999	0	0.180005	0.45	0.0700018	0.0299998	0.589988	0	0.549991	0.00999965	0.00999965	0.149998	0.0499986	0.170004	0.290002	0.170004	0.0400009	1.29998	0.129996	0.360007	0.250007	0.180005	0.0800019	0.120002	0.31999	0.500006
ENSG00000244232	0	0	0	0	0	0	0	0	0	0	0	0	0	0	0	0	0	0	0	0	0	0	0	0	0	0	0	0	0	0	0	0	0	0	0	0	0	0	0	0	0	0	0	0	0	0.120002	0	0	0
ENSG00000269985	0.159996	0.0800019	0	0.0199995	1.46004	1.17999	0	1.11003	3.41001	1.25002	0	0.920017	2.05994	0.0199995	0.279992	0.490002	0.170004	0.409997	1.16997	0.820026	0	0	0.45	0.0299998	0.290002	0	0.0999981	0	1.51998	0.31999	0	0.180005	2.98994	0	0.060002	0	1.21	0.329999	3.11998	0	0.370002	0.0899994	0.599985	1.33999	0	0.00999965	1.99997	2.06996	0.940022
ENSG00000197587	0	0	0	0	0	0.0299998	0.31999	0.299993	0	0.00999965	0.140003	0.00999965	0	0.0199995	0.00999965	0.34999	0	0	0.00999965	0	0	0	0	0.0499986	0	0.0700018	0	0.979983	0.0199995	0.230006	0.0700018	0.0400009	0.0299998	0	0.00999965	0	0.0800019	0.149998	0.520016	0.0400009	0	0	0.00999965	0	0.0400009	0.00999965	0.0800019	0	0
ENSG00000221369	0	0	0	0	0	0	0	0	0	0	0	0	0	0	0	0	0	0	0	0	0	0	0	0	0	0	0	0	0	0	0	0	0	0	0	0	0	0	0	0	0	0	0	0	0	0	0	0	0
ENSG00000234949	0.670007	1.27003	0.575005	0.490002	1.48003	1.64003	1.78002	1.09999	0.949989	1.84001	0.920017	1.63005	0.879992	0.0800019	0.290002	0.299993	1.25002	1.19002	0.93003	0.909986	1.22997	0.060002	4.38985	0.200005	0.530006	0.869973	1.46004	0.520016	0.629995	3.36002	0.329999	0.259996	1.63005	1.70995	0.430012	0.0299998	1.44995	0.479997	1.88994	3.44997	0.38001	1.67998	1.66999	0.570015	1.04002	0.259996	0	0.909986	1.58996
ENSG00000278874	0	0	0	0	0	0	0	0	0	0	0	0	0	0	0	0	0	0	0	0	0	0	0	0	0	0	0	0	0	0	0	0	0	0	0	0	0	0	0	0	0	0	0	0	0	0	0	0	0
ENSG00000229885	0	0	0	0	0	0	0	0	0	0	0	0	0	0	0	0	0	0	0	0	0	0	0	0	0	0	0	0	0	0	0	0	0	0	0	0	0	0	0	0	0	0	0	0	0	0	0	0	0
ENSG00000264070	0.0499986	0.0299998	0.00999976	0.0899994	0	1.73998	0	0.909986	0	0.0199995	0	0.0199995	0.640002	0.0499986	0.430012	0	0	0	0.0199995	0	0	0.0199995	0.360007	0	0	0	0.549991	0.360007	0.0299998	0	0.0400009	0.0700018	0.140003	0.440015	0	0.0199995	0	0.060002	1.38998	0.060002	0	0	2.14002	0.239999	0	0.400007	0.149998	0.0299998	0.0400009
ENSG00000204619	20.6094	39.94	19.8548	24.56	16.0802	58.1608	57.0112	44.3102	22.57	27.3003	44.9506	17.9004	35.3505	70.2282	65.5297	42.4198	60.1493	25.4703	16.0902	24.8202	44.2488	12.8197	97.0789	32.52	10.4097	36.181	54.7609	84.8112	35.3897	60.0285	67.9018	44.8292	19.9004	35.7002	68.7686	50.1602	25.1196	39.9207	50.4112	70.0289	43.9889	86.8578	51.9507	22.3707	43.6094	64.0301	28.9692	18.6502	31.6198
ENSG00000072786	4.56016	7.66992	4.96006	3.79006	0.430012	7.9201	4.47001	8.78983	1.19002	5.15017	3.94995	2.81999	12.8099	7.66992	10.7202	3.12995	6.75983	7.50009	3.31996	4.90008	5.18996	7.41993	10.4698	2.76002	5.07996	3.13995	3.58009	12.0401	4.47001	5.05011	4.74003	6.47005	6.23016	6.03001	2.96003	2.82998	4.27008	8.06973	6.8699	9.12005	5.82013	2.96003	14.2699	3.23991	8.05018	3.65002	13.3799	2.9001	6.74999
ENSG00000221314	0	0	0	0	0	0	0	0	0	0	0	0	0	0	0	0	0	0	0	0	0	0	0	0	0	0	0	0	0	0	0	0	0	0	0	0	0	0	0	0	0	0	0	0	0	0	0	0	0
ENSG00000274104	1.77004	0.38001	4.52504	2.21999	1.66999	1.44995	1.62002	4.94993	0.93003	1.81996	1.24	2.55007	1.44003	1.64003	1.02997	3.23004	3.4899	1.09004	1.60003	0.649987	0.949989	4.23	4.23999	2.35004	5.20004	0.869973	2.84	2.30997	2.45992	2.42992	0.769999	1.26003	2.28005	1.49998	1.99997	1.96996	0.849982	1.19997	3.16004	0.440015	2.08003	1.84001	3.05004	2.11993	0.900001	2.40995	2.54001	0.780003	0.760017
ENSG00000258798	0.189994	0	0	0	0	0	0.670007	0.200005	0.180005	0.120002	0	0	0	0	0.299993	0	0	0	0	0	0	0.310003	0.189994	0	0	0	0	0	0	0.290002	0	0	1.31003	0.230006	0	0.149998	0.640002	0	0.589988	0	0	0	0	0	0	0.120002	0	0	0
ENSG00000108349	5.57991	16.99	23.0844	32.0301	3.47012	19.9501	29.191	28.9291	4.95989	11.2697	19.9294	5.23985	15.3196	17.4895	20.8407	21.8996	10.1496	7.75977	3.94995	5.21991	7.1201	13.6904	49.4593	12.5402	5.94987	32.9192	12.2396	40.901	20.5495	19.7301	11.1099	18.7397	11.2697	13.61	19.9294	13.1099	22.2007	14.9897	38.1593	16.8902	26.1302	18.3794	21.9194	6.61977	16.3205	24.6402	9.81	5.55983	9.69977
ENSG00000281620	0	0	0	0	0	0	0	0	0	0	0	0	0	0	0	0	0	0	0	0	0	0	0	0	0	0	0	0	0	0	0	0	0	0	0	0	0	0	0	0	0	0	0	0	0	0	0	0	0
ENSG00000144061	0.620015	0.979983	0.115	0.31999	0.890002	3.18998	0.109998	9.65014	0.520016	2.35004	0.33999	0.479997	2.26996	0.549991	1.94	4.62992	0.389989	0.750008	0.760017	0.0499986	0.589988	2.35004	8.53997	1.42998	0.570015	0.360007	0.299993	2.76002	0.0400009	2.21999	0.279992	1.21	2.36	0.869973	0.530006	0.670007	0.33999	0.579996	5.55983	0.840013	1.02001	0.38001	2.00998	0.560011	0.510002	1.02997	0.769999	0.360007	0.609981
ENSG00000280859	0	0	0	0	0	0	0	0	0	0	0	0	0	0	0	0	0	0	0	0	0	0	0	0	0	0	0	0	0	0	0	0	0	0	0	0	0	0	0	0	0	0	0	0	6.33995	0	0	0	0
ENSG00000267791	0.780003	0	0.0499991	0.34999	2.18002	0.500006	1.09004	0	0	0.47	0.409997	0.180005	0	0.259996	0	0	1.75003	0.299993	0.170004	0	0	3.79006	0.440015	0	30.4391	0	0.149998	0	0.0800019	0.739977	0.810015	0	1.29998	0.490002	0.969971	0.940022	0	0.860009	0.400007	0	0.0899994	0.159996	0	0	0.800014	2.45992	0	0.549991	0
ENSG00000231888	0	0	0	0	0	0	0	0	0	0	0	0	0	0	0	0	0	0	0	0	0	0	0	0	0	0	0	0.329999	0	0	0	0	0	0	0	0	0	0	0.149998	0	0	0	0	0	0	0	0	0	0
ENSG00000231929	0	0	0	0	0	0	0	0	0	0	0	0	0	0	0	0	0	0	0	0	0	0	0	0	0	0	0	0	0	0	0	0	0	0	0	0	0.0999981	0	0	0	0	0	0	0	0	0	0	0	0
ENSG00000247131	0	0.0400009	0.0200005	0	0	0	0	0.0400009	0	0.0899994	0	0.0299998	0	0	0.0400009	0.0299998	0.0499986	0.0299998	0	0	0	0	0.0499986	0.0999981	0	0	0	0	0	0	0	0	0	0	0	0.0299998	0	0	0	0	0.0400009	0	0.0499986	0	0	0	0	0	0
ENSG00000235058	0	0	0	0	0	0	0	0	0	0	0	0	0	0	0	0	0	0	0	0	0	0	0	0	0	0	0	0	0	0	0	0	0	0	0	0	0	0	0	0	0	0	0	0	0	0	0	0	0
ENSG00000268204	0.149998	0.510002	0.0399992	0.0800019	0.0299998	0.310003	0.230006	0.370002	0.0299998	0.180005	0.0700018	0.279992	0.180005	0.109998	0.780003	1.29998	0.140003	0.0499986	0.0899994	0.060002	0.159996	0	0.219997	0.189994	0.060002	0.180005	0.159996	0.279992	0.0999981	0.250007	0.0299998	0.0899994	0.440015	0.0499986	0	0.0299998	0.219997	0.490002	0.109998	0.709989	0.310003	0.109998	0.810015	0.0800019	0.0899994	0.120002	0.0299998	0.170004	0.0499986
ENSG00000207283	0	0	0	0	0	0	0	0	0	0	0	0	0	0	0	0	0	0	0	0	0	0	0	0	0	0	0	0	0	0	0	0	0	0	0	0	0	0	0	0	0	0	0	0	0	0	0	0	0
ENSG00000197468	0	0	0	0	0	0	0	0	0	0	0	0	0	0	0	0	0	0	0	0	0	0	0	0	0	0	0	0	0	0	0	0	0	0	0	0	0	0	0	0	0	0	0	0	0	0	0	0	0
ENSG00000168875	0	0	0	0	0	0	0	0	0	0	0.00999965	0	0	0	0	0	0	0	0	0	0	0	0	0	0	0	0.00999965	0	0	0	0	0	0	0	0	0	0	0	0	0	0	0.00999965	0	0	0	0	0.0999981	0	0
ENSG00000259685	0	0	0	0	0	0	0	0	0	0	0	0	0	0	0	0	0	0	0	0.250007	0	0	0	0	0	0	0	0	0	0	0	0	0	0	0	0.0999981	0	0	0	0	0	0	0	0.0700018	0	0	0	0	0
ENSG00000274961	0	0	0	0	0	0	0	0	0	0	0	0	0	0.0299998	0.0299998	0	0	0.0199995	0	0	0	0	0	0	0	0	0	0	0	0	0	0.0199995	0	0	0	0	0	0	0	0.0400009	0	0	0.0299998	0	0	0	0	0	0
ENSG00000228113	0.0199995	0.0700018	0.144998	0	0	0.200005	0.0199995	0.0700018	0	0.0800019	0	0	0	0.729978	0	0.120002	0	0	0	0	1.17999	0.0700018	0	0.189994	0	0	0	0.0700018	0	0.0700018	0.209998	0	0.0700018	0	0.149998	0.0400009	0.159996	0.0800019	0.0800019	0	0	0	0.0400009	0	0.0700018	0	0.189994	0	0
ENSG00000280595	0	0	0	0	0	0	0	0	0	0	0	0	0	0	0	0	0	0	0	0	0	0	0	0	0	0	0	0	0	0	0	0	0	0	0	0	0	0	0	0	0	0	0	0	0	0	0	0	0
ENSG00000260619	0	0.0199995	0.00999965	0.00999965	0	0.00999965	0.0400009	0.0999981	0	0.0199995	0.00999965	0.00999965	0.0199995	0	0.00999965	0.0999981	0.0299998	0	0.00999965	0	0.060002	0.00999965	0.0199995	0	0	0	0.00999965	0.060002	0.0199995	0	0.0400009	0	0.00999965	0.00999965	0.0299998	0.00999965	0.0199995	0.0199995	0.0700018	0.00999965	0.0499986	0.0299998	0.0499986	0.00999965	0.00999965	0.00999965	0.0299998	0.00999965	0.0199995
ENSG00000276156	0	0	0	0	0	0	0	0	0	0	0	0	0	0	0	0	0	0	0	0	0	0	0	0	0	0	0	0	0	0	0	0	0	0	0	0	0	0	0	0	0	0	0	0	0	0	0	0	0
ENSG00000281910	0	0	0	0	0	0	0	0	0	0	0	0	0	0	0	0	0	0	0	0	0	0	0	0	0	0	0	0	0	0	0	0	0	0	0	0	0	0	0	0	0	0	0	0	0	0	0	0	0
ENSG00000249803	0	0	0	0	0	0	0	0	0	0.370002	0	0	0	0	0.629995	1.46004	0	0	0	1.42998	0	0.0700018	0	0	0.360007	0	0	0	0	0	0	0	0	0.579996	0	0	2.81003	0	0	0.389989	0.440015	0.34999	0	0	0	0	0	0	0
ENSG00000241651	0	0	0	0	0	0	0	0	0	0	0.060002	0	0	0	0	0	0	0	0	0.0499986	0	0	0	0	0	0	0	0	0	0	0.0400009	0	0	0	0	0	0.149998	0	0	0	0	0	0	0	0	0.0400009	0	0	0
ENSG00000196793	0.060002	1.04002	0.0950017	0.0999981	0.00999965	4.19002	1.32999	14.2205	0.109998	0.360007	1.73998	0.209998	0.760017	1.49002	2.32992	0.0400009	1.57002	0.209998	0.149998	0.0400009	0.0400009	0.549991	3.42993	0.389989	0.129996	0.0700018	0.279992	5.85981	0.00999965	2.71993	0.219997	0.170004	0.230006	0.490002	0.0700018	0.0700018	0.810015	0.370002	3.05004	0.890002	1.28003	0.69002	0.729978	0.250007	0.0700018	1.48003	1.8	0.109998	0.54
ENSG00000259330	2.48996	2.30006	3.45003	2.60006	1.99001	3.43993	2.87009	3.52004	1.25002	4.23	2.04003	1.27003	5.16018	3.54011	4.79988	1.76001	2.64993	3.18004	1.70995	1.32999	1.57996	1.70002	6.92009	4.56016	2.99991	1.13	2.04003	5.91983	0.629995	3.68001	1.47	4.03997	5.90999	2.37001	2.98994	1.62002	1.33999	3.46003	7.82025	3.75996	1.13	0.250007	4.86016	2.41999	9.94971	7.98017	5.67982	1.01001	3.43993
ENSG00000280436	0	0	0	0	0	0	0	0	0	0	0	0	0	0	0	0	0	0	0	0	0	0	0	0	0	0	0	0.149998	0	0	0	0	0	0	0	0	0	0	0	0	0.060002	0	0	0	0	0	0	0	0
ENSG00000185963	2.32992	3.97991	4.95993	10.9698	0.810015	7.14978	2.16	19.7602	1.96996	1.92006	2.79992	2.51007	6.2198	4.40998	6.59001	3.88989	3.87992	3.16004	1.47	3.54011	2.33996	2.03001	9.7903	3.0399	1.26003	5.83994	3.68001	10.0203	4.4601	4.1999	3.18998	5.6199	2.00998	3.70998	6.2401	3.60001	3.80006	5.54982	7.54023	4.67995	4.17002	2.31993	7.50997	2.79003	3.44997	3.09006	5.05011	2.29004	2.54001
ENSG00000222331	0	0	0	0	0	0	0	0	0	0	0	0	0	0	0	0	0	0	0	0	0	0	0	0	0	0	0	0	0	0	0	0	0	0	0	0	0	0	0	0	0	0	0	0	0	0	0	0	0
ENSG00000204705	0	0	0	0	0	0	0	0	0	0	0	0	0	0	0.0499986	0.0400009	0	0	0	0.0700018	0	0	0.0400009	0	0	0	0	0.0400009	0	0	0	0	0	0	0.0199995	0.0199995	0.0199995	0	0	0	0	0	0	0	0.0199995	0	0.129996	0.060002	0
ENSG00000271503	35.3407	18.5999	1.37501	5.79999	2.72994	8.21024	3.46003	10.1602	3.08	4.03997	3.86998	16.4203	97.4294	27.6201	38.0088	7.17013	12.7003	53.9995	9.6001	9.90979	17.1902	45.5086	18.4599	2.30006	20.8797	3.61	4.21011	27.8392	6.97017	11.04	21.8299	9.01008	1.05998	10.3199	3.81008	7.04986	7.60006	33.8001	18.0399	10.1496	6.00998	1.51	53.7009	7.97022	58.4194	4.17986	25.1301	8.0101	99.3595
ENSG00000178146	1.53003	1.38998	1.68497	1.16003	0.140003	1.46004	0.0199995	0.47	1.14	0.34999	2.79992	0.979983	2.75008	0.879992	3.6599	0.420002	0.31999	2.16	0.860009	1.02001	0.31999	0.0700018	1.84999	0.69002	0.00999965	1.40998	1.21	3.50008	2.14999	0.0999981	0.200005	0.949989	0.459988	0.720014	0.620015	2.93001	0.219997	2.02004	0.38001	0.589988	1.92994	0.259996	1.19002	2.11993	0.0400009	0.140003	2.04003	0.900001	2.21
ENSG00000129071	10.5602	14.42	13.7201	18.2095	6.52003	19.1003	8.98015	19.6101	9.73008	5.66017	17.9999	7.44982	19.4504	21.1404	14.6304	19.3107	12.5297	13.8297	8.32025	4.56016	9.88989	6.79978	28.6994	16.5701	5.47985	28.2005	13.7904	17.6197	9.7903	9.70987	8.52991	13.0203	12.6003	16.5701	16.9794	13.0104	6.09981	11.0999	21.8102	14.09	9.07024	9.45022	25.3101	12.4199	11.2501	11.9503	9.66018	6.8699	13.8604
ENSG00000257254	0	0	0	0	0	0	0	0	0	0	0	0	0	0	0	0	0	0	0	0	0	0	0	0	0	0	0	0	0	0	0	0	0	0	0	0	0	0	0	0	0	0	0	0	0	0	0	0	0
ENSG00000115816	11.7401	17.8002	24.6807	21.2506	8.76003	25.9101	12.6003	34.3409	16.3806	16.0201	24.0896	8.42005	22.52	19.7794	21.2506	29.1404	21.2506	15.3005	11.3402	12.6099	11.7101	29.6005	24.2706	16.0802	14.5697	19.0606	16.69	28.4301	19.3696	24.6197	19.3	18.25	42.2789	28.0796	24.5192	13.95	10.1997	14.6203	23.3806	14.81	16.8399	19.3898	21.1595	21.0906	31.2299	36.0208	20.5794	7.56012	21.9103
ENSG00000198807	0	0	0	0.0499986	0	0.0299998	0	0.0999981	0.00999965	0.060002	0	0.0299998	0.0199995	0	0.0299998	0.0299998	0	0.00999965	0	0	0	0.00999965	0.0299998	0	0.0800019	0	0	0.060002	0	0	0	0	0.0299998	0.00999965	0	0.00999965	0.0499986	0.060002	0.159996	0	0	0	0.0700018	0	0	0.00999965	6.47005	0	0
ENSG00000265206	0.060002	1.24	0.069999	0.170004	0.0299998	1.13	0.209998	0.409997	0.140003	0.149998	0.239999	0.370002	0.549991	2.16	0.739977	0.430012	0.479997	0.430012	0.109998	0.159996	1.07003	0.459988	0.54	0.00999965	1.92994	0.159996	0.109998	1.76001	0.430012	0.739977	1.16003	0.629995	0.0299998	0.00999965	0.200005	0.180005	0.360007	0.840013	1.05998	0.47	0.219997	0.0999981	0.820026	0.279992	4.30008	1.24	0.54	0.0999981	0.640002
ENSG00000257543	0	0	0.0799982	0	0	0	0.530006	0	0	0	0	0.0800019	0	0.120002	0	0.170004	0	0	0	0	0.170004	0	0.120002	0.0899994	0	0	0.149998	0	0.219997	0	0	0	0	0	0.0899994	0	0.409997	0	0.620015	0	0	0	0	0	0.0899994	0.0800019	0	0	0
ENSG00000235165	0	0	0	0	0	0	0	0	0	0	0	0	0	0	0	0	0	0	0	0	0	0	0	0	0	0	0	0	0	0	0	0	0	0	0	0	0	0	0	0	0	0	0	0	0	0	0	0	0
ENSG00000242060	0.0299998	0	0.0350003	0.149998	0	0.0999981	0	0.170004	0	0.0299998	0	0.0299998	0.299993	0.0499986	0.0999981	0	0	0.0899994	0	0	0	0.0299998	0	0.0700018	0.0499986	0	0	0.420002	0.0700018	0.0700018	0.0299998	0.0299998	0.0400009	0.0499986	0	0.0299998	0.0800019	0.0400009	0	0	0.0299998	0	0	0.0400009	0	0.109998	0	0	0.0899994
ENSG00000226902	0	0	0	0	0	0	0	0	0	0	0	0	0	0	0	0	0	0	0	0	0	0	0	0	0	0	0	0	0	0	0	0	0	0	0	0	0	0	0	0.0999981	0	0	0	0	0	0	0	0	0
ENSG00000278324	0	0	0	0	0	0	0	0	0	0	0	0	0	0	0	0	0	0	0	0	0	0	0	0	0	0	0	0	0	0	0	0	0	0	0	0	0	0	0	0	0	0	0	0	0	0	0	0	0
ENSG00000272764	0.510002	0	1.32502	0.560011	0.409997	0.290002	0.840013	0.760017	0	0.149998	0.250007	0.170004	0	0	0	0.180005	0.599985	0.520016	0.31999	0	0.31999	0.200005	0.230006	0	0	0	0.34999	0	0.209998	0.360007	0	0.149998	0.34999	0.560011	0.849982	0.38001	0	0	0.490002	0	0.250007	0.389989	0.959994	0	0.34999	0.720014	0	0.279992	0.200005
ENSG00000276449	0.00999965	0.0199995	0.105	0.120002	0.0299998	0.149998	0.430012	0.800014	0	0.0199995	0.0400009	0.00999965	0.0199995	0.0400009	0.0499986	0.200005	0.0499986	0.0299998	0.00999965	0.0299998	0.00999965	0.0499986	0.250007	0.00999965	0	0.0400009	0.0999981	0.38001	0.0299998	0.170004	0.140003	0.0700018	0.0899994	0.00999965	0.129996	0.0999981	0.0499986	0.219997	0.479997	0.0999981	0.0499986	0.0199995	0.140003	0.0199995	0.170004	0.0299998	0.0800019	0	0.0199995
ENSG00000123395	13.7503	31.3404	23.9957	18.84	13.0104	49.6896	6.00998	26.8909	31.7692	20.4302	20.3595	8.88972	39.3902	35.26	29.539	38.2493	29.2599	16.4602	14.0296	27.2606	16.7398	19.4504	58.7117	23.8107	22.23	26.72	21.1595	35.1404	18.6399	24.8305	7.75009	25.6795	33.3903	29.0597	26.3192	11.0599	12.77	27.82	31.1391	15.1801	14.7598	15.9802	28.9291	21.4103	25.6902	24.2993	15.7002	15.8105	28.6696
ENSG00000196961	21.8602	42.3992	66.2898	66.0221	7.82025	32.7303	52.1383	34.3695	21.9103	42.9107	37.1699	14.5495	39.601	44.0194	44.2212	34.2791	25.8904	25.5003	15.4401	42.881	50.6704	15.7296	79.8977	19.0197	9.36998	38.6491	27.9902	62.9606	52.6285	30.5999	22.1393	48.8596	34.5894	24.8908	50.2611	28.5308	48.9206	35.6112	65.199	21.23	39.2702	40.5594	42.4993	18.0699	23.8801	37.9798	19.6905	23.7596	33.901
ENSG00000254567	0	0	0	0	0	0	0	0	0	0.0199995	0	0	0	0	0	0	0	0.0199995	0	0	0	0	0	0	0	0	0	0.0499986	0	0	0	0	0	0	0.0199995	0.0400009	0	0.0299998	0.0299998	0	0	0.0199995	0	0	0	0	0	0	0
ENSG00000224511	0.310003	0.969971	0	0.0199995	0.140003	0.129996	0.620015	0.0499986	0.329999	1.15001	0.920017	0.879992	0.0899994	0.159996	0.109998	1.04002	1.21	0.530006	0.189994	0.45	0.159996	0	0.979983	0.0700018	0	0.239999	0.239999	0.219997	0.54	0	0.0800019	0.510002	0.129996	1.57996	0	0.00999965	0.69002	0.310003	0.060002	0.760017	0.0800019	0.159996	0.729978	0.530006	0.0999981	0.140003	0.00999965	0.629995	0.360007
ENSG00000237626	0	0	0	0	0	0	0	0	0	0	0	0	0	0	0	0.940022	0	0	0	0	0	0	0	0	0	0	0	0	0	0	0	0	0	0.0499986	0.0700018	0	0.0700018	0	0	0	0	0	0	0	0.0700018	0	0	0	0
ENSG00000277669	0	4.33992	0	0	0	0	0	0	2.40995	0	0	0	0	0	0	0	0	0	0	12.0201	0	0	0	0	0	14.46	26.9899	2.11993	0	0	0	0	0	0.270007	0	0	0	4.65987	0	0	0	0	13.0104	0	0	0	0	5.3999	0
ENSG00000161653	9.34987	43.0687	27.2704	30.6508	5.10998	3.97991	3.37005	0.940022	11.4199	4.90008	14.2798	15.0898	8.88972	0.969971	2.9001	21.3599	18.7904	8.38975	5.05011	1.99997	9.3201	3.9099	1.90005	11.2299	1.40004	6.83997	33.8189	11.7101	162.77	0.739977	9.26984	1.05003	14.4901	14.1998	4.88008	10.09	7.17013	21.1302	1.77004	5.08983	27.4407	94.6011	35.3309	11.2097	1.88994	4.12002	0.840013	8.8002	19.1906
ENSG00000233334	0.34999	0	0.00999976	0	0	0	0	0.0199995	0	0	0	0.0400009	0.0800019	0	0	0	0	0.0499986	0.159996	0	0	0	0	0.0499986	0	0	0	0	0	0	0	0	0	0.00999965	0.0499986	0.00999965	0.0299998	0.109998	0	0	0	0	0	0.0299998	0	0	0	0.120002	0.0800019
ENSG00000247157	0.0700018	0.310003	0.0500008	0.120002	0.00999965	0.230006	0.0400009	0.060002	0.170004	0.230006	0.109998	0.0299998	0.0800019	0.230006	0.109998	0.0199995	0.500006	0.0999981	0.109998	0.0199995	0.189994	0.0199995	0.209998	0.159996	0.0299998	0.0400009	0.959994	0.0299998	0	0.159996	0.060002	0.250007	0.0800019	0.140003	0.0700018	0.120002	0.140003	0.760017	0.0700018	0.230006	0.38001	0.0299998	0.620015	0.0999981	0.00999965	0	0.38001	0.0899994	0.140003
ENSG00000199934	0	0	0	0	0	0	0	0	0	0	0	0	0	0	0	0	0	0	0	0	0	0	0	0	0	0	0	0	0	0	0	0	0	0	0	0	0	0	0	0	0	0	0	0	0	0	0	0	0
ENSG00000263301	0	0	0	0	0	0	0	0.670007	0	0	0	0	0	0	0	0	0	0	0	0	0	0	0	0	0	0	0	0	0	0	0	0	0	0	0	0	0	0	0	0	0.149998	0	0.149998	0	0.0400009	0	0	0	0
ENSG00000259656	0	0.0400009	0	0.129996	0	0.0499986	0.0400009	0	0	0.0299998	0	0	0	0	0.0299998	0	0.0400009	0.0299998	0	0	0.060002	0	0.0899994	0	0	0	0	0.170004	0	0.0700018	0	0.060002	0.0400009	0	0.0700018	0.0899994	0.0700018	0.0899994	0.0400009	0	0	0.0499986	0	0	0.0999981	0.0299998	0	0.0499986	0.0299998
ENSG00000249505	0	0	0	0	0	0	0	0	0	0	0	0	0	0	0	0.0199995	0	0	0	0	0	0	0	0	0	0	0	0	0	0	0	0	0	0	0	0	0.170004	0.0299998	0	0	0	0	0	0	0	0	0.0199995	0	0
ENSG00000203688	0.0400009	0.0899994	0.304998	0.270007	0.00999965	0.739977	0.129996	0.649987	0.0400009	0.34999	0.209998	0.0400009	0.250007	0.270007	0.879992	0.459988	0.239999	0.0800019	0.0400009	1.34997	0.0700018	0.060002	0.640002	0.279992	0.629995	0.239999	0.0299998	0.679987	0.0800019	0.800014	0.0199995	0.209998	0.259996	0.0199995	0.0700018	0.239999	0.129996	0.239999	0.440015	0.709989	0.140003	0.0400009	0.180005	0.0700018	0.370002	0.290002	0.0700018	0.0800019	0.0700018
ENSG00000085231	15.4101	31.3101	30.2349	28.5091	9.46005	29.6992	23.29	47.0711	15.7995	38.1593	22.6201	16.7306	24.2706	45.0785	33.2102	41.2312	16.8399	19.1799	11.7997	28.62	22.0994	29.9203	36.3595	44.1692	6.83002	25.3593	34.6999	38.9611	30.7593	26.8704	17.99	38.4007	31.4493	12.7797	38.3502	20.9	18.5806	40.9492	16.5701	30.6806	28.6795	41.801	21.8496	30.9304	24.47	37.2395	26.0091	10.3099	26.3905
ENSG00000280375	0	0	0.0549988	0	0	0.0700018	0	0	0	0	0.060002	0	0.060002	0	0	0.0400009	0	0.0400009	0	0	0	0	0	0.0899994	0	0	0	0	0.209998	0	0.0400009	0.0400009	0	0.109998	0.0899994	0	0	0	0	0.129996	0	0	0.060002	0.0299998	0	0	0.270007	0	0
ENSG00000252128	0	0	0	0	0	0	0	0	0	0	0	0	0	0	0	0	0	0	0	0	0	0	0	0	0	0	0	0	0	0	0	0	0	0	0	0	0	0	0	0	0	0	0	0	0	0	0	0	0
ENSG00000102189	1.38998	4.19002	4.4399	3.65002	0.490002	3.3301	1.46004	1.94998	0.829988	2.09001	4.49986	1.41999	2.88006	1.42998	6.46019	3.0399	1.99997	2.79003	0.840013	1.73998	1.13	0.760017	6.47005	3.09006	0.189994	5.6199	2.56995	6.01999	2.45005	1.25002	1.09004	3.84005	0.840013	5.66999	2.85996	3.9099	2.93999	5.21014	2.02004	4.07994	2.10003	1.08003	3.37005	2.02004	1.84001	0.629995	1.33999	1.29998	1.73998
ENSG00000126804	2.99991	8.18978	3.49998	4.48989	0.47	9.64011	1.40998	7.85993	3.19995	2.98994	5.9301	2.92008	8.43992	4.01011	15.3005	7.50009	4.77003	5.11991	2.26996	3.31008	3.44997	0.629995	10.7002	6.09981	0.060002	4.11003	5.47985	17.4604	4.34986	1.82996	4.56997	5.76991	1.90005	4.88008	6.52998	6.14011	5.25986	10.7597	8.37987	6.88994	5.16018	3.36002	9.10994	4.47001	1.67998	1.01001	4.26002	2.87009	4.38012
ENSG00000011007	8.88972	9.75034	7.0151	7.2501	4.79988	15.0397	7.39016	7.12998	10.3099	10.0203	12.2897	8.15974	12.6704	9.34987	18.8099	18.8295	9.08031	11.7703	4.65987	18.2196	5.58998	4.12002	39.6806	7.98017	2.88006	23.3806	19.8701	14.1301	12.8499	5.0701	5.57991	15.6198	9.00009	6.40978	15.1097	3.79006	8.72972	19.4194	7.0401	9.7402	6.93018	7.6201	12.8401	8.30987	5.3801	5.82982	6.99001	8.27997	11.3804
ENSG00000227311	0.0700018	0.0800019	0.189997	0.149998	0	0.149998	0	0.0999981	0	0.0999981	0.0899994	0.0499986	0.259996	0.239999	0.140003	0.060002	0	0.180005	0.0499986	0	0	0.38001	0.180005	0.060002	0.219997	0.129996	0	0.69002	0	0	0.129996	0.0499986	0	0.0499986	0.060002	0	0	0.0999981	0.0899994	0.0800019	0.209998	0	0	0.140003	0.209998	0.120002	0.290002	0	0.060002
ENSG00000258591	0.120002	0	0.160001	0.0999981	0.209998	0.310003	1.02001	0	0.120002	0.490002	0.129996	0	0	0.250007	0	0.279992	0.140003	0	0.0800019	0	0.360007	0.299993	0.129996	0.189994	0	0.209998	0	0	0.459988	0	0.189994	0.250007	0.47	0.159996	0.0999981	0	0.219997	0.170004	0.789973	0.720014	0.45	0.149998	0	0.209998	0.290002	0.33999	0.290002	0.149998	0.510002
ENSG00000261044	0	0	0	0	0	0	0	0	0	0	0	0	0	0	0	0	0	0	0	0.0400009	0	0	0	0	0	0	0	0	0	0	0	0	0	0	0	0	0	0	0	0	0	0	0	0	0	0	0	0	0
ENSG00000135972	10.34	15.2402	14.8303	16.0802	9.8202	18.4497	17.5198	33.2702	11.0899	16.7805	20.0194	11.7801	17.4604	14.5405	18.2095	26.4106	13.1801	15.2698	8.58984	10.6698	12.1399	17.0703	28.61	9.09984	18.7306	9.98011	15.9205	17.5502	15.6697	19.64	10.3199	18.8896	17.6197	24.0896	22.8107	7.83002	7.18008	15.4701	22.1393	15.2001	15.07	17.0396	18.4305	14.44	22.1807	10.7098	20.05	9.6001	16.77
ENSG00000252498	0	0	0	0	0	0	0	0	0	0	0	0	0	0	0	0	0	0	0	0	0	0	0	0	0	0	0	0	0	0	0	0	0	0	0	0	0	0	0	0	0	0	0	0	0	0	0	0	0
ENSG00000224827	0	0	0	0	0	0	0	0	0	0	0	0	0	0	0	0.0299998	0	0	0	0	0	0	0	0	0	0	0	0	0	0	0	0	0	0	0	0	0	0	0	0	0	0	0	0	0	0	0	0	0
ENSG00000201289	0	0	0	0	0	0	0	0	0	0	0	0	0	0	0	0	0	0	0	0	0	0	0	0	0	0	0	0	0	0	0	0	0	0	0	0	0	0	0	0	0	0	0	0	0	0	0	0	0
ENSG00000168010	3.82013	5.37003	4.59508	4.33	0.920017	10.5998	10.03	6.55993	2.12995	3.56993	4.79988	4.0599	10.2203	6.57997	6.72011	9.39991	7.56012	5.55983	3.09006	2.70995	5.57991	2.55007	8.34972	6.47993	1.70995	16.0101	6.47005	10.75	9.08031	16.8902	8.70011	6.79978	3.38012	3.25997	15.2402	4.85006	9.21027	6.2	12.4501	4.3999	10.2401	3.69996	17.3098	3.23004	5.05992	19.8701	9.76996	2.12995	5.16984
ENSG00000164418	0.00999965	0.00999965	0.0149999	0	0	0.209998	0	0.0299998	0.00999965	0.109998	0.129996	0.00999965	0.00999965	0.0299998	0.0199995	2.76999	0	0.0199995	0	0	0.0199995	0	0.579996	0.0199995	0	0	0.0199995	0.0199995	0	0.00999965	0	0.00999965	0.0499986	0.0899994	0.0999981	0.00999965	0.120002	0.459988	0	0.0999981	0.00999965	0	0.120002	0.0199995	0	0.00999965	0.0400009	0.00999965	0.0400009
ENSG00000131196	0.900001	5.44992	0.695009	0.769999	0.290002	2.98001	2.70001	23.73	0.579996	0.400007	2.39994	1.01001	7.60006	3.4899	2.35004	1.24	1.42998	2.70001	1.51998	0.679987	1.37999	0.709989	12.6704	0.490002	0.649987	2.64993	0.589988	8.53997	0.440015	1.71994	2.61	1.94998	0.0800019	2.10003	0.769999	0.370002	0.290002	5.3999	8.62027	3.93001	1.44995	0.109998	9.39014	1.05003	1.09999	7.9201	2.52999	1.29998	2.82998
ENSG00000175482	73.7096	215.836	309.659	149.375	55.749	232.582	88.4373	72.9876	123.254	198.775	113.59	105.397	153.17	287.495	131.224	71.6592	150.445	80.5818	96.6491	138.303	122.887	88.1191	196.91	206.07	47.0091	235.257	147.441	123.87	190.797	91.3026	79.181	229.873	118.783	176.545	214.851	171.052	96.2614	360.71	135.054	131.424	127.981	294.351	147.41	100.942	85.2001	142.487	68.5497	100.628	143.439
ENSG00000168314	0	0.00999965	0	0	0.00999965	0.0999981	0.0199995	0.060002	0	0	0.00999965	0	0.0299998	0	0	0.0299998	0.0700018	0.0700018	0	0	0	0	0.00999965	0	0.0199995	0	0.00999965	0.00999965	0.00999965	0.0700018	0	0.0199995	0	0.060002	0	0	0	0.140003	0.0700018	0.120002	0	0	0	0	0	0	0	0.00999965	0.0299998
ENSG00000120963	42.0189	121.153	63.0604	108.277	33.5806	251.444	175.593	98.5091	44.0591	55.1188	142.923	38.5902	52.76	183.202	74.0424	46.9212	70.8296	39.2294	38.8802	135.466	90.9111	125.174	117.408	68.6781	105.953	83.4872	51.9796	117.498	69.42	129.247	89.2317	237.699	87.7291	106.572	96.978	136.73	59.35	68.4216	151.449	208.976	205.771	68.9214	103.679	45.5686	143.468	152.598	123.143	32.079	59.5519
ENSG00000240960	0	0	0	0	0	0	0	0	0	0	0	0	0	0	0	0	0	0	0	0	0	0	0	0	0	0	0	0	0	0	0	0	0	0	0	0	0	0	0	0	0	0	0	0	0	0	0	0	0
ENSG00000227159	0.129996	0	0.00999976	0	0	0.290002	0	0	0	0	0	0.459988	0	0	0	0	0	0	0.0199995	0	0	0	0	0	0	0.0499986	0	0	0	0	0	0	0	0	0	0	0.0400009	0	0.189994	0	0.0199995	0	0.0299998	0	0	0	0	0	0
ENSG00000266162	0	0	0	0	0	0	0	0	0	0	0	0	0	0	0	0	0	0	0	0	0	0	0	0	0	0	0	0	0	0	0	0	0	0	0	0	0	0	0	0	0	0	0	0	0	0	0	0	0
ENSG00000251331	0	0.0800019	0	0	0	0.0999981	0.0700018	0	0	0.0999981	0	0	0.0899994	1.34997	0	0	0	0	0	0	0	0.189994	0.250007	0	0	2.12995	0	0.999971	0	2.17006	0	0.0499986	0	0	0.060002	0	0.060002	0.230006	0	0	0	0	0.310003	0	0	0.530006	0	0	0.060002
ENSG00000169504	9.47974	14.1605	10.8	17.01	5.23005	30.9304	6.33995	22.6798	7.97022	9.01008	7.63015	12.5497	30.1702	22.2392	25.3101	47.3985	35.1989	14.0998	7.28992	14.42	11.16	3.7301	43.549	18.56	1.31997	22.8202	15.3196	40.0398	8.25991	6.16015	9.34987	23.3806	16.0401	34.1108	19.6605	8.4798	20.9304	38.2997	11.9404	23.1692	11.89	6.91003	45.8188	16.1595	5.66017	7.89981	25.5092	13.6999	11.3496
ENSG00000254911	0.400007	0.649987	1.29001	1.38998	0	0.829988	2.06996	1.22997	0	4.85006	0.999971	0.459988	0.31999	0.54	1.29998	1.81002	0	0.709989	0.34999	1.13	1.16003	0.760017	1.09004	0.409997	0	0.459988	0.890002	0.640002	1.61005	0.649987	1.36003	3.18004	0.69002	1.26003	1.02997	2.10003	2.55999	1.29001	0.709989	2.64003	1.38998	0.479997	0.979983	0.149998	1.47	0.879992	0.720014	1.13	0.109998
ENSG00000265691	0	0	0	0	0	0	0	0	0	0	0	0	0	0	0	0	0	0	0	0	0	0	0	0	0	0	0	0	0	0	0	0	0	0	0	0	0	0	0	0	0	0	0	0	0	0	0	0	0
ENSG00000225959	0	0	0	0	0	0	0	0	0	0	0	0	0	0	0	0	0	0	0	0	0	0	0	0	0	0	0	0	0	0	0	0	0	0	0	0	0	0	0	0	0	0	0	0	0	0	0	0	0
ENSG00000169567	226.347	582.211	662.062	585.529	208.224	359.338	237.864	428.989	342.746	265.984	460.417	293.231	359.089	623.825	380.907	370.389	430.001	267.908	204.704	459.907	243.925	629.079	266.353	522.902	214.063	606.724	390.369	422.907	463.427	321.17	318.466	499.277	301.872	586.464	453.952	383.583	235.943	410.573	370.954	415.123	550.576	778.686	325.293	317.738	668.275	573.122	283.616	230.399	382.495
ENSG00000278576	0.0299998	0.109998	0.0450007	0.00999965	0	0.0899994	0.00999965	0.0400009	0.0499986	0.0499986	0.0199995	0.0400009	0.0299998	0.0400009	0.0899994	0.0999981	0.0800019	0.0499986	0.0400009	0.00999965	0	0	0.0700018	0.0199995	0	0.0400009	0.0499986	0.00999965	0.0299998	0.00999965	0.0199995	0.0499986	0.0499986	0.0400009	0.0400009	0.0700018	0.120002	0.279992	0.0199995	0.060002	0.00999965	0.0199995	0.149998	0.0299998	0	0.0299998	0.109998	0.0299998	0.00999965
ENSG00000015153	6.35007	7.58006	6.43496	5.90999	1.70002	11.3898	3.67007	5.31006	5.23005	4.17002	7.75009	3.75006	9.64011	3.19995	7.82025	6.2401	3.86998	7.06013	4.65987	4.02013	3.14998	1.22997	14.7302	7.86974	0.679987	8.37987	4.40998	9.23008	6.30008	2.72994	2.72994	10.0099	1.76001	6.48982	7.02985	5.42015	3.56993	11.8398	10.26	6.54993	3.38997	2.19002	9.18031	6.6899	3.6599	2.18002	7.52978	3.37005	6.54993
ENSG00000163794	0.230006	0.440015	1.34	1.77004	0.0899994	1.32999	1.19997	1.55	0.129996	0.739977	0.239999	0.200005	0.570015	0.34999	0.570015	1.13	0.189994	0.38001	0.329999	0.849982	0.45	0.579996	1.47	1.34997	1.51	0.060002	1.63005	0.45	1.96996	0.259996	0.239999	1.34997	3.03001	1.01001	0.750008	0.400007	1.04002	0.209998	1.53003	0.47	1.96996	0.69002	1.47	0.629995	0.409997	5.42015	2.94999	0.180005	1.11003
ENSG00000224837	37.361	35.6804	41.1006	37.8799	32.139	16.9101	13.6696	14.77	44.0285	78.9125	36.3091	50.4391	22.21	32.99	37.6992	44.9693	37.5297	61.9691	32.6103	60.6685	63.3809	26.8592	87.2621	26.4693	12.8597	31.4798	23.2303	23.1003	63.4293	12.2804	14.8996	41.6304	36.6912	34.099	33.5899	44.3194	19.8797	16.3295	8.62027	15.9802	34.17	51.5204	28.0504	36.0708	14.0998	8.84975	33.8189	42.9703	44.209
ENSG00000185222	7.30003	26.0904	3.62997	7.0099	3.93001	22.4499	26.6294	72.2277	2.64003	35.5298	26.6294	8.87002	41.0686	46.5293	17.9203	28.5506	11.8202	18.7501	8.6502	2.04003	19.8096	27.4293	142.468	42.8305	0.900001	39.929	3.86998	74.9201	24.5907	41.2398	13.6497	35.1892	32.0101	9.76996	53.2708	19.2398	5.98006	23.5693	42.9286	43.1613	18.7202	0.829988	27.4198	15.9304	36.1609	32.8394	31.6505	7.73989	15.1496
ENSG00000234073	0	0	0	0	0	0	0	0	0	0	0	0	0	0	0	0	0	0	0	0	0	0	0	0.0499986	0	0	0	0	0	0	0	0	0	0	0	0	0	0.149998	0	0.0700018	0	0	0	0	0	0	0	0	0
ENSG00000196566	0	0	0	0	0	0	0	0	0	0	0	0	0	0	0	1.44003	0	0	0	0.0400009	0	0	0	0	0	0	0	0	0	0	0	0	0	0	0	0	0.109998	0	0	0	0	0	0	0.0199995	0	0	0	0	0
ENSG00000273537	0	0	0	0	0	0	0	0	0	0	0	0	0	0	0	0	0	0	0	0	0	0	0	0	0	0	0	0	0	0	0	0	0	0	0	0	0	0	0	0	0	0	0	0	0	0	0	0	0
ENSG00000040633	13.2396	26.4509	15.3449	11.4104	8.32025	19.5206	9.30977	17.0596	13.6402	6.61977	22.6892	8.37	19.64	16.9101	16.7398	11.9404	10.03	11.3804	6.70987	9.21027	14.7598	11.7101	29.2801	9.66018	8.96025	17.0596	15.4701	23.8603	15.0095	14.3602	14.0004	17.1106	9.23008	9.24994	29.7507	16.8003	8.4898	15.4797	21.3495	14.3204	7.77	7.06013	20.2694	8.21992	27.3401	23.9498	12.7399	6.2401	18.7202
ENSG00000179766	0.0299998	0	0.0149999	0.00999965	0.0400009	3.38012	0.120002	0.0499986	0.060002	0.0299998	0.0299998	0	0	0.140003	0.109998	0.109998	0	0	0.0299998	0.00999965	0	0.159996	0.140003	0.0299998	0.65999	0.0400009	0	0.219997	0.0999981	0.0999981	0.0299998	0.0800019	0.0899994	0.120002	0.0999981	0.00999965	0.0899994	0.0400009	0.0800019	0.0299998	0.0400009	0.0199995	0.0899994	0.0499986	0.0700018	0.0499986	0.849982	0.060002	0.060002
ENSG00000225945	0	0	0.109998	0.159996	0	0	0	0	0	0.060002	0	0	0	0	0	0	0	0	0	0	0	0	0.0999981	0	0	0.159996	0	0	0	0	0	0	0	0	0	0	0	0	0	0	0	0	0.109998	0.0499986	0	0	0	0	0
ENSG00000137814	2.05994	6.12014	3.69991	5.15017	0.940022	5.70983	3.25004	5.83994	1.96001	3.87992	6.09009	1.94	4.56016	2.25005	12.0201	4.11003	4.17986	3.61	1.16997	2.94999	2.36	1.92994	13.5001	5.90017	0.609981	9.88989	5.49012	13.4096	4.83998	3.31008	2.76002	5.6199	1.96996	3.4001	4.1999	4.1999	3.97991	7.64974	8.06973	5.42993	3.81008	4.17986	4.88008	3.0399	1.70995	2.99991	4.36012	2.04996	3.25004
ENSG00000234283	0	0.0899994	0	0	0	0	0	0	0	0.250007	0	0	0	0.389989	0	0.219997	0	0	0	0	0	0.310003	0.0999981	0	0	0	0	0	0	0.159996	0.149998	0.060002	0.459988	0	0.0800019	0.149998	0	0	0.0999981	0	0	0	0	0	0	0	0	0	0
ENSG00000007376	3.27992	10.5098	15.8799	20.3397	2.75008	12.7003	15.5496	15.7405	3.37005	4.62992	3.78008	2.89006	7.39016	28.5209	7.13987	15.0397	12.9097	4.50985	3.14998	11.0699	8.49981	12.1197	21.6296	4.74003	28.3298	29.619	8.40023	10.2501	9.30977	7.24006	3.11998	6.74017	7.13987	8.16993	9.69977	5.53982	14.1301	5.05992	16.7004	3.86998	8.0201	9.88989	10.8203	4.00011	5.57991	16.8003	10.6403	3.52004	5.79999
ENSG00000204603	0	0.060002	0	0	0	0.279992	0	0.00999965	0	0.00999965	0	0	0	0	0.560011	0.0199995	0	0	0	0	0	0	0	0	0	0	0	0	0	0	0	0	0	0.0299998	0	0	0.00999965	0	0	0	0	0.00999965	0	0	0	0	0.00999965	0	0
ENSG00000249638	0	0	0	0	0	0	0	0	0	0	0	0	0	0	0	0	0	0	0	0	0	0	0	0	0	0	0	0	0	0	0	0	0	0	0	0	0	0	0	0	0	0	0	0	0	0	0	0	0
ENSG00000182923	6.16998	12.8401	8.21487	13.1902	2.16	9.08975	4.02013	15.8105	4.4299	10.5098	11.2299	7.21	6.46019	6.27002	10.06	15.5098	8.84975	6.99001	4.10007	5.3801	4.8899	4.69001	23.9299	10.03	2.02004	10.26	10.0203	12.0803	7.09989	7.61007	6.85991	10.5499	9.58016	11.2003	8.92987	6.55993	5.3801	12.8704	9.70987	12.7302	7.11023	9.7998	11.3104	7.27023	8.67001	10.03	5.66017	3.9601	6.2401
ENSG00000264623	0	0	0	0	0	0	0	0	0	0	0	0	0	0	0	0	0	0	0	0	0	0	0	0	0	0	0	0	0	0	0	0	0	0	0	0	0	0	0	0	0	0	0	0	0	0	0	0	0
ENSG00000163072	4.33	2.66006	3.52504	3.99014	0.490002	18.4203	2.04003	4.65987	0.93003	1.19997	3.3301	2.10996	9.23008	3.27992	7.31016	1.08003	9.62009	4.44991	3.52004	1.14	1.69003	1.66006	5.70983	1.29001	5.6199	2.48996	2.68992	6.54993	1.81996	1.31003	5.82013	2.67004	0.829988	2.68992	7.02011	1.99001	1.27003	4.1999	1.94998	5.64019	1.79004	1.57002	12.7797	2.48996	1.73998	0.530006	32.2193	2.90997	4.6699
ENSG00000232200	0	0	0	0	0	0	0	0	0	0	0	0	0	0	0	0	0	0	0	0	0	0	0	0	0	0	0	0	0	0	0	0	0	0	0	0	0	0	0	0	0	0	0	0	0	0	0	0	0
ENSG00000270741	0	0	0	0	0	0	0	0	0	0	0	0	0	0	0	0	0	0	0	0	0	0	0	0	0	0	0	0	0	0	0	0	0	0	0	0	0	0	0	0	0	0	0	0	0	0	0	0	0
ENSG00000270467	0	2.48996	0	0	0	0	0.239999	0	0	0.0899994	0	0	0	0	0.31999	0	0	0	0	0	0	0	0	0	0	0	0	0	0	0	0.0999981	0	0	0	0	0	0.34999	0	0	1.09004	0.510002	0	0	0	0	0	0	0	0
ENSG00000165762	0	0	0	0	0	0	0	0	0	0	0	0	0	0	0	0	0	0	0	0	0	0	0	0	0	0	0	0.149998	0	0	0	0	0	0	0	0	0	0	0	0	0	0	0	0	0	0	0	0	0
ENSG00000131828	68.0715	130.544	76.9852	96.0681	36.171	87.8082	69.7915	156.356	52.9615	115.159	119.262	74.3201	90.76	115.064	107.403	110.752	66.2514	99.5594	54.4883	78.2697	62.2187	44.0988	133.435	105.302	46.1311	88.2597	107.284	98.1275	90.8985	49.0598	68.8402	126.158	80.3977	82.3492	99.7805	47.2509	49.6414	88.849	84.6996	99.6491	58.9686	78.438	86.8217	97.5172	96.629	84.0621	129.786	65.5706	93.4929
ENSG00000057593	87.991	185.644	130.78	136.787	65.3121	15.6904	24.0596	6.04005	75.7084	85.8284	87.4013	81.7804	63.2712	25.7704	41.0004	68.2794	77.5891	104.56	43.2691	54.2885	71.2086	4.26002	16.9301	89.3121	7.58006	34.0494	164.939	105.287	49.6792	24.7703	124.103	38.5287	55.18	40.3911	80.8279	34.7793	153.649	68.0998	11.1701	86.2279	53.8686	95.9084	67.6482	79.159	27.3894	61.5709	5.16984	77.2992	59.3706
ENSG00000250974	0	0	0	0	0	0	0	0	0	0	0	0	0	0	0.0999981	0.180005	0	0	0	0	0	0	0	0	0	0	0	0	0	0	0	0	0	0	0	0	0	0	0	0	0	0	0	0	0	0	0	0	0
ENSG00000260063	0.310003	0.290002	0.644984	0.530006	0.159996	0.530006	0.310003	0.060002	0.0999981	0.820026	0.189994	0.219997	0.219997	0.180005	0.299993	0.820026	0.31999	0.299993	0.279992	0.310003	0.0999981	0.170004	0.93003	0.270007	0.0800019	2.45005	0.520016	0.149998	0.860009	0.230006	0.0800019	0.259996	0.900001	0.430012	1.21	0.290002	1.02997	0.290002	0.270007	0.170004	0.31999	0.47	0.700007	0.180005	0.0899994	0.440015	0.140003	0.33999	0.129996
ENSG00000265798	0	0.00999965	0	0.0499986	0	0.0199995	0	0.0199995	0	0	0.00999965	0.0299998	0	0.120002	0.0299998	0.0700018	0.00999965	0.00999965	0	0.0400009	0	0	0.0899994	0.00999965	0	0.329999	0.0700018	0	0	0	0.00999965	0.0700018	0	0.0400009	0.0299998	0	0.129996	0.120002	0.180005	0.0199995	0	0	0.00999965	0.00999965	0.00999965	0	0.0199995	0	0
ENSG00000139737	1.78002	0.549991	0.695011	2.21999	1.78002	5.94987	0	0.230006	1.96001	3.26993	0.189994	1.66006	4.58012	0.549991	10.1602	0.189994	0.129996	1.37999	1.38998	0.0899994	0.189994	0.060002	2.84	4.86016	0.629995	0.0400009	2.18002	1.96001	0.0299998	0.109998	0.140003	4.64987	0.0700018	0.159996	1.31003	0.209998	0.479997	4.97988	0.879992	0.560011	0.250007	0.239999	2.64003	2.79992	0.270007	2.23993	0.800014	1.54004	1.94
ENSG00000249430	0	0.389989	0	0	0	0	0.0800019	2.49999	0	0	0	0	0.0499986	0	0	0	0	0.0299998	0	0	0	0	4.96988	0	0	0	0	1.70002	0	0.54	0	0	0.0499986	0	0	0	0	0	1.31997	0.0999981	0	0	0.0899994	0	0	0.250007	0	0	0
ENSG00000238086	0	0	0.00999976	0.0299998	0	0.189994	0.00999965	0	0	0	0.00999965	0.00999965	0.00999965	0.00999965	0.0299998	0.00999965	0.0199995	0	0.00999965	0.00999965	0.00999965	0	0	0	0.00999965	0.0199995	0.0199995	0.0299998	0.00999965	0	0.00999965	0	0	0	0	0.00999965	0.060002	0.060002	0.00999965	0.0199995	0	0.00999965	0.0199995	0	0	0.00999965	0.0199995	0	0.00999965
ENSG00000251492	0	0	0	0	0	0	0	0	0	0	0	0	0	0	0	0	0	0	0	0	0	0	0	0	0	0	0	0	0	0	0	0	0	0	0	0	0	0	0	0	0	0	0	0	0	0	0	0	0
ENSG00000232277	0	0	0	0	0	0	0	0	0	0	0	0	0	0	0	0	0	0	0	0	0	0	0	0	0	0	0	0	0	0	0	0	0	0	0	0	0	0	0	0	0	0	0	0	0	0	0	0	0
ENSG00000281825	0	0	0	0	0	0	0	0	0	0	0	0	0	0	0	0	0	0	0	0	0	0	0	0	0	0	0	0	0	0	0	0	0	0	0	0	0	0	0	0	0	0	0	0	0	0	0	0	0
ENSG00000221788	0	0	0	0	0	0	0	0	0	0	0	0	0	0	0	0	0	0	0	0	0	0	0	0	0	0	0	0	0	0	0	0	0	0	0	0	0	0	0	0	0	0	0	0	0	0	0	0	0
ENSG00000099901	37.6287	41.0203	93.676	80.6209	34.9703	57.0903	53.9808	116.452	47.461	50.9486	56.4607	31.541	68.8402	59.1282	80.0973	60.7695	72.0277	46.1088	28.9291	65.2397	41.08	83.4178	134.093	41.7605	110.683	79.4393	71.258	130.942	53.8612	139.642	26.2209	85.407	41.6506	39.5708	63.7908	44.1814	32.019	72.7805	129.48	45.4708	60.1994	50.6107	63.2098	48.3107	77.7182	137.196	32.651	28.7392	54.6585
ENSG00000278982	0.0499986	0.0499986	0.00499982	0.0299998	0	0.0999981	0.00999965	0.170004	0	0.0400009	0.0400009	0.0299998	0.0400009	0.299993	0.120002	0.0199995	0.0999981	0.0299998	0.00999965	0.0999981	0.0800019	0.00999965	0.200005	0	0	0	0.120002	0.259996	0.0400009	0.149998	0.0800019	0.159996	0.0299998	0.0299998	0.00999965	0.0400009	0.0499986	0.140003	0.0700018	0.060002	0	0	0.0299998	0	0.159996	0.149998	3.31008	0	0.0499986
ENSG00000205279	0	0	0	0	0	0	0	0	0	0	0	0	0	0	0	0	0	0	0	0	0	0	0	0	0.00999965	0	0	0	0	0	0	0	0	0	0	0	0	0	0	0	0	0	0	0	0	0.00999965	0	0	0.0199995
ENSG00000075568	4.7499	8.87986	9.99486	12.8704	1.07003	12.0502	5.32998	11.0201	3.96999	5.66017	8.25991	3.72002	7.28992	9.73008	17.4495	16.2404	6.4499	7.98017	2.70995	5.46013	5.75992	2.47001	37.2601	7.35999	1.99001	17.1605	5.49012	15.2698	10.9304	5.23985	4.56016	8.91997	3.76988	7.00019	6.31014	6.3602	11.7899	14.5405	11.9296	19.3898	7.27982	4.86994	10.2501	4.56016	3.99014	3.6599	4.3201	4.95989	6.04005
ENSG00000228812	2.68005	4.97988	4.01003	16.6196	5.90999	1.69003	14.3801	0.560011	20.5894	7.85013	0	7.73989	2.61	90.2581	0.860009	11.3198	84.7701	11.4698	9.46005	6.47005	28.0698	2.48996	4.9899	2.70001	4.1999	7.75009	11.4199	0.0899994	14.6599	0	0.060002	1.01001	11.3002	0.290002	7.44982	14.3204	9.51991	2.00998	0.860009	1.26003	10.3802	39.9705	10.3701	8.15013	0	10.9099	10.5397	11.4897	5.50002
ENSG00000252473	0	0	0	0	0	0	0	0	0	0	0	0	0	0	0	0	0	0	0	0	0	0	0	0	0	0	0	0	0	0	0	0	0	0	0	0	0	0	0	0	0	0	0	0	0	0	0	0	0
ENSG00000239886	0	0	0	0	0	0	0	0	0	0	0	0	0	0	0	0	0	0	0	0	0	0	0	0	0	0	0	0	0	0	0	0	0	0	0	0	0	0	0	0	0	0	0	0	0	0	0	0	0
ENSG00000214184	0	0	1.26502	2.02004	0	0.459988	0.109998	0.120002	0.159996	0.120002	0.189994	0	0.259996	0.129996	0.149998	0.230006	0.31999	0.0499986	0.0400009	0.109998	0	0.189994	1.02001	0	0.109998	0.0999981	0.290002	0	0.060002	0.299993	0	0.31999	0.0700018	0.389989	2.40995	0.370002	0.259996	0.140003	0.389989	0.209998	0.250007	0.38001	0.459988	0.0700018	0.0499986	0.0899994	0.0499986	0.140003	0.189994
ENSG00000166432	1.02997	1.15001	0.660017	0.900001	0.180005	2.29004	3.4899	3.60001	0.810015	1.77004	0.530006	1.19997	1.94998	0.949989	0.510002	1.67998	1.94	2.04996	0.890002	0.250007	0.670007	0.54	2.71993	1.55	0.0400009	1.42998	4.81989	0.969971	2.60006	0.129996	1.04002	1.86003	0.810015	0.979983	11.89	2.88006	1.38998	2.21	5.94987	2.03001	5.98006	1.36003	5.23985	1.77004	0.530006	0.209998	1.99001	0.720014	1.36997
ENSG00000197575	0	0	0	0	0	0	0	0.0999981	0	0	0	0	0	0	0	0	0	0	0.0700018	0	0	0	0	0	0	0	0	0	0	0	0	0	0	0	0	0	0	0	0	0	0	0	0	0.060002	0	0	0	0	0
ENSG00000123191	4.74003	5.25986	12.1299	19	0.979983	3.23004	2.75008	1.94998	3.50008	4.02013	10.26	4.10007	3.52004	2.74	4.58012	8.70977	3.18004	6.65982	1.73998	3.60001	3.29999	0.840013	2.98994	7.34979	0.180005	5.0701	8.98015	7.3702	4.52991	1.94	2.70995	5.15017	1.71994	1.58996	4.3999	2.20006	4.47994	9.42993	2.04996	10.2203	9.55032	3.25004	5.79999	2.70001	2.16	0.530006	0.800014	5.34997	4.51987
ENSG00000118777	8.46981	1.97996	32.9002	51.6312	4.12002	3.23991	0.0999981	3.96999	6.54993	5.50002	1.13	7.35999	5.12986	2.38998	5.33996	4.70011	11.8703	7.02985	6.92009	10.9698	2.79003	35.8092	4.01011	1.96001	2.94999	3.72002	5.11991	3.27992	17.01	0.34999	4.4299	10.5397	0.430012	12.2396	19.4194	11.0799	0.400007	1.56003	2.32992	2.52999	14.8604	13.4701	14.9596	7.92998	0.780003	0.120002	1.90005	10.9797	4.62992
ENSG00000251986	0	0	0	0	0	0	0	0	0	0	0	0	0	0	0	0	0	0	0	0	0	0	0	0	0	0	0	0	0	0	0	0	0	0	0	0	0	0	0	0	0	0	0	0	0	0	0	0	0
ENSG00000254492	0	0	0	0	0	0	0	0	0	0	0	0	0	0	0	0	0	0	0	0	0	0	0	0	0	0	0	0	0	0	0	0	0	0	0	0	0	0	0	0	0	0	0	0	0	0	0	0	0
ENSG00000213144	0.209998	1.63005	0.244996	0.420002	0.060002	0.629995	0.45	2.49999	0	0.570015	0.709989	0.0499986	0.800014	0.440015	1.49998	0.109998	0	0.219997	0.230006	0.810015	0	0.170004	1.51	0.33999	0.259996	0.239999	0.0899994	1.48003	1.56003	0.370002	0.290002	1.60003	0.47	0.189994	0.120002	0.120002	0.060002	0.709989	1.19002	0.329999	0.310003	0.230006	1.29998	0.250007	0.239999	0.0999981	0.45	0.180005	0.400007
ENSG00000243593	0	0	0	0	0	0	0	0	0	0	0	0	0	0	0	0	0	0	0	0	0	0	0	0	0	0	0	0	0	0	0	0	0	0	0	0	0	0	0	0	0	0	0	0	0	0	0	0	0
ENSG00000141456	7.24006	16.3001	11.115	10.2401	6.89997	15.9105	24.1197	19.2105	6.14011	8.05018	22.5497	6.30008	14.43	11.7899	9.85977	14.8501	6.36991	9.88029	5.3801	6.2198	7.69976	18.3705	28.14	7.95973	21.1697	27.1193	12.8999	24.5005	9.65014	19.6605	10.5602	12.0502	11.1701	13.07	15.07	7.80996	6.40001	14.7803	25.5003	9.76996	8.27022	7.91022	24.0196	7.88996	28.6994	20.1001	10.0398	6.29005	9.42013
ENSG00000239632	0	0	0	0	0	0	0	0	0	0	0	0	0	0	0	0	0	0	0	0	0	0	0	0	0	0	0	0	0	0	0	0	0	0	0	0	0	0	0	0	0	0	0	0	0	0	0	0	0
ENSG00000273454	0.060002	0.060002	0.189997	0.250007	0	0.230006	0.34999	0.670007	0.170004	0	0.0700018	0.0400009	0	0.060002	0.0499986	0.189994	0.129996	0	0	0	0	0.149998	0.200005	0.0499986	0	0	0.0700018	0.129996	0.230006	0	0.200005	0.0400009	0.140003	0.120002	0.250007	0.140003	0.170004	0.219997	0.200005	0.140003	0.0499986	0.0400009	0	0	0.209998	0.219997	0.200005	0.0800019	0
ENSG00000221288	0	0	0	0	0	0	0	0	0	0	0	0	0	0	0	0	0	0	0	0	0	0	0	0	0	0	0	0	0	0	0	0	0	0	0	0	0	0	0	0	0	0	0	0	0	0	0	0	0
ENSG00000265822	0	0	0	0	0	0	0	0	0	0	0	0	0	0	0	0	0	0	0	0	0	0	0	0	0	0	0	0	0	0	0	0	0	0	0	0	0	0	0	0	0	0	0	0	0	0	0	0	0
ENSG00000196584	0.060002	0.38001	0.729995	1.29001	0.00999965	0.720014	0.979983	2.77999	0.0199995	0.310003	0.279992	0.0400009	0.140003	0.520016	1.05003	2.38998	0.120002	0.239999	0.0299998	0.34999	0.279992	0.0499986	1.79004	0.999971	0.140003	2.36	0.270007	1.09999	0.54	0.840013	0.0800019	1.02997	0.120002	0.370002	0.270007	0.34999	0.879992	0.530006	1.56003	0.299993	0.360007	0.129996	0.209998	0.0299998	0.129996	0.389989	0.140003	0.120002	0.0899994
ENSG00000280614	888.605	339.671	301.589	429.525	1642.75	233.276	663.659	716.885	827.203	815.645	368.928	635.698	268.671	352.455	5673.01	439.889	515.953	988.569	13611.1	430.478	321.438	754.459	194.105	984.262	816.494	542.544	172.732	1006.06	393.221	375.898	363.899	1239.29	280.994	280.119	1401.44	287.695	971.182	242.139	391.725	249.085	159.498	248.137	371.469	438.094	404.921	316.837	389.991	466.844	500.594
ENSG00000162188	0.170004	0.060002	0.159996	0.209998	0.0499986	0.329999	0	0.250007	0.170004	0.270007	0	0.200005	0.0700018	0	0.120002	0.47	0.0999981	0.0999981	0.120002	0.120002	0.0499986	0.0999981	0.560011	0.180005	0.0400009	0.109998	0.219997	0.120002	0.279992	0.120002	0.0499986	0.200005	0.140003	0.170004	0.250007	0.0999981	0.209998	0.180005	0.579996	0.299993	0.159996	0.209998	0.140003	0.0800019	0	0.189994	0.159996	0.0800019	0
ENSG00000189057	0.279992	1.05003	4.05498	6.78001	0.0499986	1.69003	1.05998	7.51987	0.0400009	3.23991	2.20006	0.479997	0.920017	1.24	5.6199	13.2902	0.290002	2.68992	0.0999981	2.45992	0.820026	0.250007	3.38997	10.5998	0.120002	10.2103	1.09999	11.9503	4.96988	2.38998	0.299993	2.17006	0.479997	1.57996	0.739977	0.849982	1.55	1.48003	3.82013	1.32999	1.86999	1.57002	0.969971	0.209998	0.810015	2.20006	0.409997	0.34999	2.48996
ENSG00000224299	0	0	0	0	0	0	0	0.0700018	0	0	0	0	0	0	0.0499986	0	0	0	0	0	0	0	0	0	0	0	0	0	0	0	0	0	0	0	0	0	0	0	0	0	0	0	0	0	0	0	0.0499986	0	0
ENSG00000102158	20.6895	31.3992	28.7398	34.6806	9.15997	32.2797	22	30.909	15.8995	22.9598	30.909	16.5701	24.1398	33.1596	42.9613	34.98	37.9588	28.4794	12.0602	24.7497	18.7605	25.7901	123.716	36.8594	3.36002	52.7783	23.15	64.19	17.2296	9.94971	19.2705	42.0713	16.3703	26.4803	58.9318	19.8302	35.1892	45.5686	35.8589	49.4696	38.3608	19.7301	27.8991	20.6695	14.2699	16.1898	18.1	19.7602	20.9595
ENSG00000259976	12.3401	13.2396	19.3596	17.56	8.03011	27.7602	25.8402	151.649	14.6497	16.0401	8.98015	11.9902	27.1005	8.9002	3.65002	9.43974	8.93978	13.9201	8.8002	9.58016	5.25986	13.0302	24.4293	6.81016	1.21	9.58016	13.7399	13.34	13.8297	3.96999	12.1601	14.45	11.8103	19	25.3804	13.0501	11.56	8.42998	76.1874	18.7605	21.3599	16.1405	20.5495	16.99	12.8001	6.40001	9.64011	9.62009	11.29
ENSG00000268050	0	0	0	0	0	0	0	0	0	0	0	0	0	0	0	0	0	0	0	0	0	0	0	0	0	0	0	0	0	0	0	0	0	0	0	0	0	0	0	0	0	0	0.0199995	0	0	0	0	0	0
ENSG00000275559	0	0	6.24989	0	0	0	0	0	0	2.52999	0	0	0	0	4.80988	13.87	0	2.92008	0	0	0	0	15.8698	0	0	15.8896	0	0	0	0	0	0	0	0.459988	0	0	6.97017	0	0	9.46005	0	0	0	0	0	1.48003	2.93001	0	0
ENSG00000252960	0	0	0	0	0	0	0	0	0	0	0	0	0	0	0	0	0	0	0	0	0	0	0	0	0	0	0	0	0	0	0	0	0	0	0	0	0	0	0	0	0	0	0	0	0	0	0	0	0
ENSG00000265606	0	0	0	0	0	0	0	0	0	0	0	0	0	0	0	0	0	0	0	0	0	0	0	0	0	0	0	0	0	0	0	0	0	0	0	0	0	0	0	0	0	0	0	0	0	0	0	0	0
ENSG00000128228	26.4106	107.41	54.0405	38.4407	35.1404	33.201	183.024	52.5483	31.7405	92.1227	63.7378	24.9807	31.6592	193.058	68.6115	66.1412	80.3197	37.66	22.3304	64.6993	100.377	147.758	155.696	36.3091	67.9301	51.0193	42.6202	86.5993	37.5688	94.8309	43.0597	55.7915	26.21	16.5897	62.2489	24.9998	116.921	62.1282	33.201	73.8886	68.2605	276.722	39.3002	23.3903	105.931	131.051	36.5389	29.4409	40.61
ENSG00000268869	0.299993	0.869973	0.159996	0.0800019	0	0.700007	0.0199995	1.28003	0.060002	0.729978	0.299993	0.840013	0.170004	0	0.00999965	0.670007	0.589988	0.239999	0.230006	0.34999	0.670007	0	0.329999	0.0800019	0.219997	1.41999	1.81002	0.640002	0.159996	0.230006	0.0499986	0.0199995	0.479997	0.230006	0.120002	0	0.670007	0.389989	0.65999	0.599985	0.34999	0.0400009	0.640002	0.170004	0.149998	0	0.0499986	0.0999981	0.250007
ENSG00000278637	0	0	0	0	0	0	0	0.180005	0	0.109998	0	0.120002	0.219997	0.170004	0.279992	0.129996	0	0	0	0.159996	0	0.140003	0	0.129996	0	0	0	0	0	0.279992	0	0.109998	0	0	0	0	0.299993	0	0	0	0	0	0	0	0	0.109998	0	0	0
ENSG00000279442	0	0	0	0	0	0.0299998	0	0	0	0	0	0	0	0	0.00999965	0.00999965	0	0	0	0	0	0	0.00999965	0	0	0	0	0	0	0	0	0	0	0	0	0	0	0	0	0	0	0	0	0	0	0	0	0	0
ENSG00000204652	0	0	0.139996	0.45	0.250007	0	0	0.219997	0	0.33999	0	0.140003	1.28003	0.209998	0.230006	0.149998	0	0	0	0.180005	0	0	0.209998	0	0.209998	0	0	2.98001	0	0	0.159996	0	0.47	0	0	0	0	0	0	0	0	0	0.270007	0	0	0.490002	0	0	0
ENSG00000240374	0	0	0	0	0	0	0.170004	0	0	0	0	0	0	0	0	0	0	0	0	0	0	0	0	0	0	0	0	0	0	0	0	0	0	0	0	0	0	0	0	0	0	0	0	0	0	0	0	0	0
ENSG00000172361	0.140003	0.0499986	0.100002	0.31999	0.0299998	0.520016	0.00999965	1.92006	0.0400009	0.209998	0.00999965	0.0999981	0.159996	0.189994	0.129996	0.200005	0.159996	0.0899994	0.0299998	0.0899994	0.149998	0.290002	2.21	0.149998	0.500006	0.459988	0.400007	0.239999	0.0999981	0.0499986	0.0899994	0.99003	0.149998	0.389989	0.290002	0.920017	0.829988	0.120002	1.57996	0.389989	0.270007	0.129996	0.129996	0.0400009	0.329999	1.70002	0.120002	0.0499986	0.120002
ENSG00000222791	0	0	0	0	0	0	0	0	0	0	0	0	0	0	0	0	0	0	0	0	0	0	0	0	0	0	0	0	0	0	0	0	0	0	0	0	0	0	0	0	0	0	0	0	0	0	0	0	0
ENSG00000115520	8.6502	16.5598	15.1548	8.57973	4.85006	14.0296	11.24	10.1898	11.9603	13.8498	21.3703	7.32995	19.6196	13.9104	25.1998	12.0903	9.81	16.7004	7.95973	7.31979	16.4101	3.09006	26.5906	12.0201	1.90005	23.4406	10.0998	18.41	18.6904	8.04014	12.3196	19.4598	8.0101	12.4096	11.3898	12.8001	12.0903	15.5098	12.63	15.4701	9.42013	9.18031	17.3699	17.2296	8.16993	5.27996	15.9304	6.85991	16.9794
ENSG00000234215	0	0	0.0500015	0.0700018	0	0	0	0.259996	0	0.060002	0	0	0	0.0499986	0	0.0700018	0.0499986	0	0	0	0	0	0.0499986	0.0700018	0	0	0	0	0.0400009	0.0800019	0	0	0	0	0.109998	0.140003	0	0.0499986	0.239999	0.0499986	0.149998	0.0299998	0	0	0	0.060002	0	0	0
ENSG00000257113	0	0	0.109999	0	0	0	0	0	0	0	0	0	0	0	0	0	0	0	0	0	0	0	0	0	0	0	0	0	0	0	0	0	0	0.140003	0	0	0	0	0	0	0	0	0	0	0	0	0	0	0
ENSG00000172939	5.02009	7.17013	6.77994	7.78024	1.97996	10.4502	6.3602	8.74971	3.54011	7.46999	8.2	3.9401	9.01008	4.49986	16.0201	12.0001	6.96003	7.30003	2.58998	3.46003	3.61	1.64003	19.0805	7.63015	0.860009	7.34979	8.18978	11.54	5.74995	4.15012	4.77996	8.51987	5.83994	5.90017	8.8002	5.58998	7.30003	7.78024	6.74999	7.55017	5.6199	4.81989	8.97019	7.04986	3.68001	4.70011	4.77996	4.38012	6.2
ENSG00000281179	0.270007	0.849982	0.0200005	0	0	0	0	0.140003	0	0	0.500006	0.239999	1.02001	1.21	1.08003	0.999971	0.370002	1.99997	0.180005	0.250007	0.0999981	0.0499986	0.409997	0.0499986	0.0400009	0	0.0899994	2.14002	0	0	0.570015	0.400007	0	0.140003	0.0999981	0.31999	0.170004	0.459988	0.389989	0.34999	0.189994	0	1.51	0.149998	2.49999	0.180005	0.259996	0.34999	0.769999
ENSG00000239438	0	0	0	0	0	0	0	0	0	0	0	0	0	0	0	0	0	0	0	0	0	0	0	0	0	0	0	0	0	0	0	0	0	0	0	0	0	0	0	0	0	0	0	0	0	0	0	0	0
ENSG00000135636	6.9499	32.019	7.70999	8.62027	2.38998	4.99994	2.54001	9.17013	3.38012	6.92009	7.06013	6.84993	11.52	13.6904	8.98015	5.12986	16.5805	9.85977	5.56986	24.5294	16.4602	7.6201	9.15997	13.13	1.81996	15.0501	15.5701	17.2595	21.7393	2.38998	11.0699	9.49026	5.21991	22.5606	10.7701	19.7301	5.02009	14.1399	3.35002	22.1393	5.78995	10.4901	11.7003	7.44002	4.50985	10.4596	24.1197	7.6402	7.49022
ENSG00000259433	0	0.0299998	0.0250003	0.0199995	0.00999965	0.0299998	0	0.0800019	0.0299998	0	0.00999965	0	0.00999965	0.00999965	0	0.0199995	0.0299998	0.0299998	0.0400009	0.0299998	0	0	0.129996	0	0	0	0.0199995	0	0	0	0.0199995	0.00999965	0.0299998	0.00999965	0.0800019	0.00999965	0.0299998	0.209998	0.180005	0	0.0299998	0.00999965	0.0400009	0.0199995	0.0199995	0	0	0.00999965	0
ENSG00000153294	0	0	0.00499982	0	0	1.75003	0	0.0199995	0	0.060002	0	0.0299998	0.0400009	0	0.109998	0	0	0.00999965	0	0	0	0	0.370002	0	0	0	0.00999965	0.290002	0	0.129996	0	0	0	0.00999965	0	0	0	0.0299998	0.0499986	0	0	0	0.360007	0.0199995	0	0.00999965	0.0400009	0	0.0199995
ENSG00000202021	0	0	0	0	0	0	0	0	0	0	0	0	0	0	0	0	0	0	0	0	0	0	0	0	0	0	0	0	0	0	0	0	0	0	0	0	0	0	0	0	0	0	0	0	0	0	0	0	0
ENSG00000260604	0.00999965	0.0800019	0.414988	0.780003	0	4.30008	0.00999965	0.0400009	0.0299998	0.0899994	0.0199995	0.00999965	0.239999	0.060002	7.8398	0.0400009	0.0199995	0.0199995	0.109998	1.84999	0.00999965	0.0199995	0.170004	0.060002	0.189994	0.00999965	0.0999981	0.060002	0.0700018	0.0199995	0	0.490002	0.0700018	0.0199995	0.170004	0.200005	0.120002	0.420002	0.00999965	0.849982	0.0800019	0.0499986	0.599985	0.140003	0	0.0199995	0.0499986	0.0299998	0.129996
ENSG00000184385	0	0	0	0	0	0	0	0.00999965	0	0	0.00999965	0	0	0.00999965	0	0	0	0.00999965	0	0	0	0	0.060002	0	0	0	0	0	0	0	0	0	0	0	0	0	0.0199995	0	0	0	0	0	0	0.0299998	0	0.00999965	0.00999965	0	0
ENSG00000235434	0	0	0	0	0	0.109998	0	0	0	0	0	0	0	0	0	0	0	0	0.060002	0	0	0	0	0	0	0	0	0	0	0	0	0	0.0999981	0	0	0	0	0	0	0	0	0	0	0	0	0	0	0	0
ENSG00000141458	5.76991	20.7297	26.6048	26.9805	1.69003	21.7107	19.32	18.0499	3.80006	11.2798	16.9994	4.13003	11.54	11.2603	19.67	19.1003	8.53997	8.04014	5.07996	14.2798	11.6501	8.9497	35.5791	22.1807	7.31979	40.3995	12.5098	22.5606	16.4705	10.8903	7.63015	23.5399	15.0001	11.29	19.4396	12.3401	24.8494	16.0201	35.8788	16.2505	10.9197	20.4104	15.5604	7.13987	4.76012	14.77	9.43974	3.59004	7.72007
ENSG00000281712	0	0	0	0	0	0	0	0	0	0	0	0	0	0	0	0	0	0	0	0	0	0	0	0	0	0	0	0	0	0	0	0	0	0	0	0	0	0	0	0	0	0	0	0	0	0	0	0	0
ENSG00000250946	0	0	0	0	0	0	0	0	0	0	0	0	0	0	0	0	0	0	0	0	0	0	0	0	0	0	0	0	0	0	0	0	0	0	0	0	0	0	0	0	0	0	0	0	0	0	0	0	0
ENSG00000241550	0	0	0	0	0	0	0	0	0	0	0	0	0	0	0	0	0	0	0	0	0	0	0	0	0	0	0	0	0	0	0	0	0	0	0	0	0	0	0	0	0	0	0	0	0	0	0	0	0
ENSG00000154928	0.54	0.239999	0.144996	0.0499986	0.209998	1.90005	0.0400009	0.430012	0.279992	0.259996	0.0999981	0.45	0.259996	0.279992	0.769999	0.679987	1.29998	0.159996	0.140003	0.0199995	0.0499986	0.0400009	0.389989	0.0999981	0.479997	0.129996	0.0800019	0.570015	0	0.189994	0.120002	0.45	0.00999965	0.33999	0.0499986	0.129996	0.360007	0.370002	0.170004	0.38001	0.060002	0.00999965	0.620015	0.299993	0.0499986	0.0800019	0.370002	0.219997	0.149998
ENSG00000232663	0	0	0	0	0	0	0	0	0	0	0	0	0	0	0	0	0	0	0	0	0	0	0	0	0	0	0	0	0	0	0	0	0	0	0	0	0	0	0	0	0	0	0	0	0	0	0	0	0
ENSG00000252845	0	0	0	0	0	0	0	0	0	0	0	0	0	0	0	0	0	0	0	0	0	0	0	0	0	0	0	0	0	0	0	0	0	0	0	0	0	0	0	0	0	0	0	0	0	0	0	0	0
ENSG00000273744	0	0	0	0	0	0	0	0	0	0	0	0	0	0	0	0	0	0	0	0	0	0	0	0	0	0	0	0	0	0	0	0	0	0	0	0	0	0	0	0	0	0	0	0	0	0	0	0	0
ENSG00000255348	0	0	0	0	0	0	0	0	0	0	0	0	0.180005	0	0	0	0	0	0	0	0	0	0	0	0	0	0	0	0	0	0	0	0	0	0	0	0	0	0	0	0	0	0	0	0	0	0	0	0
ENSG00000145782	6.96003	24.3701	17.2898	19.9501	3.82013	25.34	13.1099	23.9199	7.64974	13.13	14.0597	9.55032	13.9597	31.8309	34.8107	33.6692	13.2204	15.5496	6.70987	10.48	9.92973	16.9994	28.6795	16.6796	9.23969	15.7002	20.4699	19.4005	21.9406	12.5297	9.68029	21.4103	8.91997	29.8705	10.3299	12.5402	15.3504	19.2599	18.4599	14.2699	22.7003	22.6798	15.66	11.4001	8.93978	17.0798	13.6497	7.04986	16.1505
ENSG00000225622	0	0	0	0	0	0	0	0	0	0	0	0	0	0	0	0.360007	0	0	0	0	0	0	0	0	0	0	0	0	0	0	0	0	0	0	0	0	0.209998	0	0	0	0	0	0	0	0	0	0	0	0
ENSG00000250346	0	0	0	0	0	0	0	0	0	0	0	0	0	0	0	0	0	0	0	0	0	0	0	0	0	0	0	0	0	0	0	0	0	0	0	0	0	0	0	0	0	0	0	0	0	0	0	0	0
ENSG00000213176	0	0	0	0	0	0.0700018	0	0	0	0	0	0	0	0	0	0	0	0	0	0	0	0	0	0	0	0	0	0	0	0	0	0	0	0	0	0	0	0	0	0	0	0	0	0	0	0	0	0	0
ENSG00000201041	0	0	0	0	0	0	0	0	0	0	0	0	0	0	0	0	0	0	0	0	0	0	0	0	0	0	0	0	0	0	0	0	0	0	0	0	0	0	0	0	0	0	0	0	0	0	0	0	0
ENSG00000197134	0.00999965	0.060002	0.130003	0.430012	0	0.530006	0.159996	0.0499986	0.0199995	0.729978	0.459988	0.0999981	0.170004	0.219997	2.33996	5.99999	0.189994	0.0499986	0.0400009	0.0800019	0.00999965	0.0899994	4.12002	0.140003	0	0.360007	0.0700018	2.18002	0	0	0.0400009	0.230006	0	0.329999	0.440015	0	0.479997	1.29998	0.109998	0.599985	0.299993	0.200005	0.140003	0.0299998	0.00999965	0.709989	0.140003	0.0400009	0.0400009
ENSG00000260000	0.360007	0.54	1.24998	0.47	0.0700018	1.09004	0.599985	1.16997	0.259996	0.869973	1.13	0.329999	0.510002	1.42998	2.10996	2.9001	0.400007	0.490002	0.180005	0.47	0.370002	0.170004	4.02013	2.47001	0.0800019	2.74	0.649987	1.57002	0.890002	0.739977	0.140003	0.769999	0.900001	1.02997	0.409997	0.0899994	1.86999	0.739977	0.570015	0.549991	0.93003	0.679987	0.820026	0.370002	0.579996	0.500006	0.490002	0.38001	0.979983
ENSG00000231278	0	0	0	0	0	0	0	0	0	0	0	0	0	0	0	0	0	0	0	0	0	0	0	0	0	0	0	0	0	0	0	0	0	0	0	0	0	0	0	0	0	0	0	0	0	0	0	0	0
ENSG00000249236	0	0	0	0	0	0	0.0999981	0	0	0	0.120002	0	0	0.69002	0	0.679987	0	0	0	0.109998	0	0	0	0.170004	0.290002	0	0	0	0.31999	0.189994	0	0	0	0	0	0	0.0999981	0	0	0	0.310003	0	0.129996	0	0	0.149998	0	0	0
ENSG00000241657	0.290002	0.599985	0	0	0	0.129996	0	0	0	0	0.219997	0	0.579996	0.510002	0.739977	0.230006	0	0.310003	0.0700018	0	0.589988	0.0800019	0	0	0	0	0	0.920017	0	0	0.239999	0.33999	0	0.259996	0	0.159996	0.0899994	0.520016	0.109998	1.29001	0.180005	0	1.29998	0	0.490002	0	0.159996	0.609981	0.329999
ENSG00000260237	0	0	0	0	0	0	0	0	0	0	0	0	0	0	0	0	0	0	0	0	0	0	0	0	0	0	0	0	0	0	0	0	0	0	0	0	0	0	0	0	0	0	0	0	0	0	0	0	0
ENSG00000222338	0	0	0	0	0	0	0	0	0	0	0	0	0	0	0	0	0	0	0	0	0	0	0	0	0	0	0	0	0	0	0	0	0	0	0	0	0	0	0	0	0	0	0	0	0	0	0	0	0
ENSG00000090905	4.30993	11.7703	6.17004	5.16984	1.19997	11.6598	5.73999	9.07024	2.71993	5.13983	4.61007	4.64987	6.78001	5.91983	10.6802	8.15013	6.30008	7.1201	3.05999	3.08	5.33996	0.959994	15.7798	5.23005	0.810015	15.8797	9.66018	8.9497	7.66992	1.70002	3.09006	3.9601	1.67998	5.16984	10.6403	6.32021	9.49026	6.10996	16.7898	9.47974	8.45983	5.78995	12.4803	4.55005	1.42998	2.04996	4.99994	3.80006	4.15991
ENSG00000122026	238.376	352.675	687.999	690.309	238.277	633.06	235.877	633.279	252.685	250.592	412.828	333.189	454.047	343.269	621.753	403.94	586.992	249.396	258.442	415.901	271.836	1192.52	497.688	149.81	2179.98	218.864	228.935	490.224	342.295	678.873	486.703	355.67	191.075	666.147	336.975	174.804	174.513	398.461	419.753	472.574	512.141	259.969	537.528	359.587	1295.59	668.368	273.765	225.924	369.542
ENSG00000254442	0	0	0	0	0	0	0	0	0	0	0	0	0	0	0	0.54	0	0	0	0	0	0	0	0	0	0	0	0	0	0	0	0	0	0	0	0	0	0	0	0	0	0	0	0	0	0	0	0	0
ENSG00000280240	0	0	0	0.00999965	0	0	0	0	0	0.00999965	0	0	0	0	0	0	0	0	0	0	0	0	0	0	0	0	0	0	0.00999965	0	0.0199995	0	0	0	0.00999965	0	0	0.00999965	0.00999965	0.0199995	0	0	0	0.00999965	0	0	0	0	0
ENSG00000223306	0	0	0	0	0	0	0	0	0	0	0	0	0	0	0	0	0	0	0	0	0	0	0	0	0	0	0	0	0	0	0	0	0	0	0	0	0	0	0	0	0	0	0	0	0	0	0	0	0
ENSG00000025156	1.37999	1.56003	4.92007	6.62988	0.34999	4.88008	3.54011	4.24999	0.760017	2.74	3.19995	1.44995	3.60001	3.53006	5.16984	7.85013	1.44995	2.41999	0.620015	2.05994	2.35004	1.34997	14.2699	8.96025	0.270007	6.46019	1.34997	10.0002	4.67995	3.84991	0.670007	3.47012	1.05003	3.3301	4.56997	1.84001	2.93001	3.21998	1.8	3.53006	5.93998	1.57996	3.78008	1.14	1.88994	2.41999	2.26996	1.19002	1.97996
ENSG00000115317	9.39991	22.2207	24.8753	22.6704	9.88029	17.0396	15.7405	36.6099	10.8601	14.45	22.1393	9.26021	18.8596	14.4901	11.3104	19.1494	15.1202	13.1099	6.28002	15.2402	14.81	14.6599	31.1693	32.7507	12.5802	18.9198	18.6696	25.4597	13.7399	34.7095	16.3295	28.9091	26.4198	17.22	28.4203	15.8203	11.7198	13.7799	23.7695	19.7205	17.6699	22.3707	23.0395	13.0302	23.5008	29.8498	20.6294	7.57008	13.8
ENSG00000269460	0	0	0	0	0	0	0	0	0	0	0	0	0	0	0	0	0	0	0	0	0	0	0	0	0	0	0	0	0	0	0	0	0	0	0	0	0	0	0	0	0	0	0	0	0	0	0.149998	0	0
ENSG00000124019	0.310003	0.69002	0.399994	0.500006	0.170004	0.530006	0.920017	1.11003	0.47	3.60001	0.789973	0.270007	0.99003	1.33999	0.490002	1.81002	7.31979	0.200005	0.159996	1.38998	0.0999981	0.189994	0.810015	0.769999	0.00999965	1.38998	0.93003	2.26996	0.129996	0.570015	0.510002	1.44995	10.4901	6.59001	0.649987	0.200005	5.05011	1.76001	0.389989	1.94998	0.310003	0.0499986	1.22997	0.189994	0.230006	0.140003	2.33996	0.209998	0.0999981
ENSG00000201609	0	0	0	0	0	0	0	0	0	0	0	0	0	0	0	0	0	0	0	0	0	0	0	0	0	0	0	0	0	0	0	0	0	0	0	0	0	0	0	0	0	0	0	0	0	0	0	0	0
ENSG00000254687	0	0	0	0	0	0	0	0	0	0	0	0	0	0	0	0	0	0	0	0	0	0	0	0	0	0	0	0	0	0	0	0	0	0	0.0499986	0	0	0	0	0	0	0	0	0	0	0	0	0	0
ENSG00000264358	0	0	0	0	0	0	0	0	0	0	0	0	0	0	0	0	0	0	0	0	0	0	0	0	0	0	0	0	0	0	0	0	0	0	0	0	0	0	0	0	0	0	0	0	0	0	0	0	0
ENSG00000224059	0	0	0	0	0	0	0	0	0	0	0	0	0	0	0	0.0199995	0	0	0	0	0	0	0	0	0	0	0	0	0	0	0	0	0	0	0	0	0	0	0	0	0	0	0	0	0	0	0	0	0
ENSG00000277581	0	0	0.0649982	0	0	0.170004	0.500006	0.259996	0.060002	0.0400009	0.0700018	0.0499986	0.149998	0.0700018	0	0.250007	0	0.0499986	0.219997	0.060002	0	0.370002	0.140003	0.259996	1.70002	0	0.0800019	0	0.129996	0.230006	0	0.0499986	0.149998	0.0400009	0.109998	0.0999981	0.060002	0.159996	0.0700018	0.149998	0	0.129996	0	0	0.170004	0	0	0	0
ENSG00000258532	0	0	0	0	0	0	0	0	0	0	0	0	0	0	0	0	0	0	0	0	0	0	0	0	0	0	0	0	0	0	0	0	0	0	0	0	0	0	0	0	0	0	0	0	0	0	0	0	0
ENSG00000236803	0	0	0	0	0	0	0	0	0	0	0	0	0	0	0	0	0	0	0	0	0	0	0	0	0	0	0	0	0	0	0	0	0	0	0	0	0	0	0	0	0	0	0	0	0	0	0	0	0
ENSG00000230580	0	0.0700018	0	0	0	0	0.140003	0	0	0	0.0800019	0	0	0	0.060002	0.109998	0	0.060002	0	0.0700018	0	0	0	0.109998	0	0.120002	0	0.250007	0	0	0.060002	0.149998	0	0	0.120002	0	0	0.170004	0.0800019	0	0	0.0499986	0	0	0.120002	0	0	0	0
ENSG00000269321	0	0	0	0	0	0	0	0	0	0	0	0	0	0	0	0	0	0	0	0	0.189994	0.0999981	0	0.0999981	0	0.219997	0	0	0	0	0	0	0	0	0	0	0	0	0	0	0	0	0	0	0	0	0	0	0
ENSG00000259399	1.64003	1.33999	2.68504	1.78002	0.259996	2.19002	0.219997	0.389989	0	1.22997	0	1.49998	2.28005	0	8.42005	0.609981	0.829988	1.12001	0.219997	5.49012	0.69002	0	6.40001	4.33992	0	0	0	0.729978	0.589988	0.99003	0.290002	10.7799	1.28003	2.16	2.47996	2.16	0	0.420002	1.78002	2.75008	0.370002	0	0.949989	0.45	0	0.479997	2.14002	0	3.41996
ENSG00000186160	0.120002	0.0400009	0.0999992	0	0.209998	0.400007	0	0.00999965	0.180005	0.0499986	0.00999965	0.170004	0.0800019	0	0.00999965	0.209998	0.0899994	0.0700018	0.0899994	0.259996	0	0	0.129996	0.109998	0	0	0.34999	0.0499986	0	0	0.120002	0.0899994	0.34999	0.0700018	0.149998	0	0.0700018	0.159996	0.0199995	0.0800019	0	0	0.549991	0.219997	0.0499986	0	0.0499986	0.0800019	0.149998
ENSG00000265635	0	0	0	0	0	0	0	0	0	0	0	0	0	0	0	0	0	0	0	0	0	0	0	0	0	0	0	0	0	0	0	0	0	0	0	0	0	0	0	0	0	0	0	0	0	0	0	0	0
ENSG00000254697	0	0	0	0	0	0	0	0	0	0	0	0	0	0	0	0	0	0	0	0	0	0	0	0	0	0	0	0	0	0	0	0	0	0	0	0	0	0	0	0	0	0	0	0	0	0	0	0	0
ENSG00000281595	0	0	0	0	0	0	0	0	0	0	0	0	0	0	0	0	0	0	0	0	0	0	0	0	0	0	0	0	0	0	0	0	0	0	0	0	0	0	0	0	0	0	0	0	0	0	0	0	0
ENSG00000247627	94.0388	47.2705	48.5996	85.5018	99.2975	97.3889	115.92	122.53	0.420002	180.405	44.1814	88.2781	0.400007	34.98	15.1895	166.156	19.2599	115.151	0.270007	51.3706	111.863	4.14006	30.1493	86.5813	2.06996	53.7604	47.8408	15.8599	81.9904	31.1391	84.2079	130.471	30.7807	108.292	48.4112	249.05	1.02997	0.549991	158.056	70.2623	57.4516	58.9604	0.459988	58.5816	11.3804	56.8613	206.943	0.679987	43.1703
ENSG00000077522	0.0700018	0.869973	0.495003	21.9802	0.060002	0.400007	0.370002	2.29004	0	0.510002	2.81003	0.159996	0.170004	0.430012	0.0700018	15.2001	1.05003	0.140003	0.0499986	0.259996	0.159996	3.75996	0.729978	0.0800019	0.270007	0.720014	0.959994	10.2203	0	2.9001	1.69003	0.239999	20.0903	8.40023	67.681	0.640002	0.900001	0.33999	3.05999	0.649987	2.29004	4.28996	7.22001	0.500006	0.060002	0.270007	0.129996	0.0199995	0.54
ENSG00000214855	439.31	425.937	83.5305	54.8483	116.84	20.2806	69.4392	5.69994	715.793	26.1302	224.955	508.357	33.6109	115.223	31.3209	717.631	188.81	473.755	71.8382	962.404	18.5896	110.683	13.6999	165.214	228.174	28.5605	30.5702	10.8398	111.909	5.08983	59.7297	91.9313	1215.3	313.625	69.8689	59.6593	38.2997	23.3304	13.95	247.845	33.9693	24.5192	405.483	78.4489	36.549	83.3484	25.0501	55.2489	40.8698
ENSG00000267658	0	0.0899994	0	0	0	0	0	0	0	0	0	0	0	0	0	0	0	0.140003	0.060002	0	0	0	0.0999981	0.0700018	0	0.159996	0	0	0	0	0	0	0	0	0	0	0	0	0	0	0	0.060002	0	0	0	0.060002	0	0	0
ENSG00000230590	0.290002	1.01001	0.784989	0.670007	0.00999965	1.66006	0.219997	0.709989	0.239999	0.34999	1.16003	0.38001	1.02001	0.279992	1.49002	1.14	0.530006	0.940022	0.209998	0.370002	0.34999	0.109998	1.71994	0.979983	0	1.37999	0.479997	1.99997	2.23001	0.0800019	0.409997	0.860009	0.360007	0.45	2.40995	0.879992	0.739977	1.11003	0.65999	1.72999	0.560011	0.259996	1.49998	0.69002	0.120002	0.129996	0.570015	0.409997	0.649987
ENSG00000271204	0.00999965	0	0.0400009	0	0	0.0299998	0.0199995	0.00999965	0	0	0	0	0.00999965	0	0.00999965	0	0	0	0.0199995	0.0299998	0	0	0.0299998	0	0.640002	0	0.0299998	0	0.140003	0	0.0400009	0.0800019	0	0	0.00999965	0	0.0199995	0	0.0299998	0.00999965	0.00999965	0	0	0	0.00999965	0.230006	0.0299998	0	0.00999965
ENSG00000280341	0	0	0	0	0	0.0199995	0	0.00999965	0	0.00999965	0	0	0	0	0.00999965	0.0299998	0	0	0	0	0	0	0.0199995	0	0	0	0	0	0	0	0	0	0	0	0	0	0	0.00999965	0.00999965	0	0	0	0	0	0	0	0	0	0
ENSG00000223287	0	0	0	0	0	0	0	0	0	0	0	0	0	0	0	0	0	0	0	0	0	0	0	0	0	0	0	0	0	0	0	0	0	0	0	0	0	0	0	0	0	0	0	0	0	0	0	0	0
ENSG00000126945	21.5294	34.04	33.8648	35.3505	12.4397	47.7315	22.9805	48.5087	17.7595	22.7507	36.3595	16.99	41.3199	52.1709	37.6104	38.2202	27.1099	31.271	15.8203	25.4403	24.4598	22.2902	58.3708	33.7697	4.69001	75.3524	23.3692	73.9809	44.2488	14.81	21.2506	39.2403	14.7998	30.969	81.1592	32.0901	20.5595	29.0296	74.5213	48.7987	35.6408	23.5906	41.6997	31.1002	20.99	20.6194	28.4499	19.9197	28.271
ENSG00000217455	0	0	0	0	0	1.51998	0	0	0	0	0	0	0	0	0.0499986	0	0	0	0	0	0	0	0	0	0.570015	0	0	0	0	0.0499986	0	0	0	0.0199995	0	0	0	0	0	0	0	0	0	0	0	0	0	0	0
ENSG00000260786	0	0	0	0	0	0	0	0	0	0	0	0	0	0	0.00999965	0	0	0	0	0	0	0	0	0	0.00999965	0	0	0	0	0	0	0	0	0	0	0	0	0	0	0	0	0	0	0	0	0	0	0	0
ENSG00000197565	0.0299998	0.0199995	0.00499982	0.0499986	0	0.149998	0	0.00999965	0	0.420002	0	0.0499986	0.0299998	0.230006	0	0.599985	0	0.0299998	0.00999965	0	0.00999965	0.159996	0.290002	0.00999965	0	0.0899994	0.00999965	0.0800019	0	0.00999965	0.00999965	0.0299998	0	0.00999965	0.060002	0	0.0899994	0.579996	0.120002	0.0199995	0.0400009	0.00999965	0.200005	0.00999965	0	0.0299998	0.0299998	0.0299998	0.00999965
ENSG00000253653	0	0	0	0	0	0.0400009	0	0.0299998	0	0.0199995	0.0299998	0	0.0400009	0	0.0299998	0	0	0	0.0199995	0	0	0	0	0.0199995	0	0.109998	0.180005	0	0	0	0	0.0199995	0	0	0	0	0	0	0	0	0	0.0400009	0	0	0	0.0199995	0	0.0400009	0
ENSG00000238385	0	0	0	0	0	0	0	0	0	0	0	0	0	0	0	0	0	0	0	0	0	0	0	0	0	0	0	0	0	0	0	0	0	0	0	0	0	0	0	0	0	0	0	0	0	0	0	0	0
ENSG00000231616	0	0	0.0350009	0.00999965	0	0.0999981	0.180005	0.060002	0	0	0	0	0	0.0299998	0.0400009	0	0	0	0	0	0	0	0.0400009	0.0499986	0.0499986	0.0299998	0.0499986	0.0499986	0	0	0	0	0	0.0199995	0	0.0199995	0.060002	0.0700018	0.0199995	0	0	0	0.0400009	0	0	0	0.00999965	0	0
ENSG00000233324	0	0	0	0	0	0	0	0	0	0	0	0	0	0	0	0.0800019	0	0	0	0	0	0	0	0	0	0	0	0	0	0	0	0	0	0	0	0	0	0	0	0	0	0	0	0	0	0	0	0	0
ENSG00000204099	16.6796	6.55993	0.524986	25.8904	21.2506	3.58009	71.1001	1.09999	28.5209	0.0400009	0.270007	11.1099	12.3598	31.7207	0.440015	43.8397	26.8592	0.720014	6.35007	0.189994	14.5103	6.03001	0.47	5.20004	28.5506	63.4601	55.4792	12.0502	16.45	0.47	0.0499986	40.3687	98.3726	0.00999965	35.6507	8.6598	0.0499986	7.77	2.62998	16.6496	7.75977	0.0999981	33.8306	21.1097	2.48996	61.6905	3.38997	20.1098	2.38005
ENSG00000087448	0.93003	5.17989	2.28501	2.30997	0.290002	34.7095	2.02004	5.54982	0.729978	1.94	3.69996	0.789973	2.93999	1.33999	5.58998	3.13995	1.75003	1.58996	0.609981	1.55	0.599985	1.76001	9.6001	4.47994	0.909986	5.05011	2.23993	7.32995	3.12995	1.44995	1.21	5.01001	0.879992	3.23004	3.29999	2.21999	2.45992	4.07994	8.53997	5.13983	1.73998	1.16997	3.88989	2.03001	1.40998	1.75003	2.02004	1.15001	1.94
ENSG00000218512	0	0	0	0	0	0	0	0	0	0	0	0	0	0	0	0	0	0	0	0	0	0	0	0	0	0	0	0	0	0	0	0	0	0	0	0	0	0	0	0	0	0	0	0	0	0	0	0	0
ENSG00000180011	7.47984	8.74001	11.9001	8.62027	3.05999	6.44007	2.04003	11.7801	8.18978	3.9601	7.0099	10.0998	9.85977	2.55007	6.65982	6.19012	13.34	13.2902	4.93999	3.16004	3.84005	1.16003	9.94006	4.77003	1.26003	3.73994	3.94995	10.4502	4.30993	1.31003	3.75006	8.70011	3.26993	9.9898	10.7098	7.50009	5.25986	6.84993	8.78009	6.01999	3.91994	7.60006	8.62027	9.7998	2.10996	4.82993	2.33996	8.4898	10.0502
ENSG00000265788	0	0	0	0	0	0	0	0	0	0	0	0	0	0	0	0	0	0	0	0	0.0199995	0	0.00999965	0	0	0	0	0	0	0	0	0	0.00999965	0	0	0	0	0	0	0	0	0	0	0	0	0	0	0	0
ENSG00000138439	0.609981	0.810015	0.705012	0.479997	0.170004	2.94999	1.28003	11.7101	0.34999	0.709989	0.940022	0.409997	2.12995	1.31997	2.23993	2.76999	0.609981	1.09004	0.170004	0.329999	0.549991	0.149998	3.44997	0.599985	1.05998	1.79004	0.430012	4.23	0.47	2.09001	1.42998	2.37001	0.729978	0.789973	0.709989	0.979983	1.78002	0.879992	14.0705	1.36003	0.820026	0.38001	1.77004	0.629995	0.969971	1.47	1.09004	0.530006	0.440015
ENSG00000138078	4.42008	10.6196	10.1052	9.64011	3.29999	8.38975	4.48989	19.2906	5.31006	6.47993	7.44002	4.24999	7.2501	5.21014	10.8601	13.5601	9.08975	5.16018	2.09001	3.08	5.02984	1.99997	46.8985	9.51991	0.879992	11.2198	7.73989	18.7501	8.53997	4.49986	6.7299	10.03	9.75034	16.9394	9.94006	7.39016	6.65982	11.83	17.6699	10.3601	8.23018	5.34997	13.4599	5.88995	4.0599	4.52991	5.64998	5.03997	4.95989
ENSG00000155592	0.31999	1.08003	1.25001	1.55	0.329999	0.890002	0.840013	0.979983	0.290002	0.670007	0.200005	0.420002	0.620015	0.329999	1.01001	1.72999	0.629995	0.760017	0.219997	0.34999	0.420002	0.270007	2.42992	0.829988	0.299993	1.44003	1.22997	1.21	0.849982	0.209998	0.129996	0.510002	0.230006	0.769999	0.860009	0.670007	0.999971	0.47	1.16997	0.810015	0.760017	0.709989	0.99003	0.54	0.259996	0.599985	0.500006	0.400007	0.549991
ENSG00000116906	10.2103	35.6211	26.1101	32.43	5.27009	27.7103	38.6411	47.5499	8.61011	17.9302	39.1398	10.3903	19.8797	50.5687	27.0105	37.6	23.4	16.4796	7.6402	15.5496	34.9001	26.3101	65.4208	17.3302	7.12998	34.5511	25.8097	48.7007	60.8117	55.7683	33.3001	21.2993	36.6988	19.1003	59.6387	30.6699	17.9302	19.0699	34.2506	34.6806	45.7205	39.1208	27.7199	11.4897	42.8008	24.7703	13.9297	9.3201	22.1101
ENSG00000249773	0.200005	0.159996	0.195001	0.170004	0	0.239999	0.0299998	0.259996	0.0299998	0.149998	0.389989	0	0.230006	0.00999965	0.47	0.310003	0.0800019	0	0.0299998	0.200005	0.0899994	0	0.640002	0.54	0	0	0.200005	0.700007	0.200005	0.34999	0	0.230006	0.189994	0	0.0800019	0	0.209998	0.189994	0.789973	0.310003	0.0499986	0.230006	0.120002	0.0800019	0.0499986	0.0999981	0.440015	0.0800019	0.0199995
ENSG00000277448	0	0	0	0	0	0.00999965	0	0	0	0	0	0	0	0	0.00999965	0	0	0	0	0	0	0	0.0199995	0	0	0	0	0	0	0	0	0	0	0	0	0	0	0	0	0	0	0	0	0	0	0	0	0	0
ENSG00000123999	0	0.0400009	0.175003	0.170004	0	0.490002	0.0999981	9.36998	0.0199995	0.290002	0.109998	0.0999981	0.0400009	0.0400009	0.360007	0.170004	0.0899994	0.0700018	0.00999965	0.0199995	0	0.0400009	1.09004	0.0800019	1.34997	0.259996	0	0.279992	0.0800019	8.16993	0	0.0899994	0.0700018	0.0700018	0	0.230006	0	0.109998	3.56004	0.38001	0.129996	0	0.200005	0	0.0499986	1.94	0.290002	0.0400009	0.0800019
ENSG00000144820	7.57008	1.31997	0.525001	0.849982	2.11993	0.579996	0.270007	0.230006	8.21992	1.8	3.38012	3.0399	4.28996	0.38001	1.08003	0.849982	3.50008	6.16998	4.61007	3.61	0.500006	0.149998	0.230006	3.18998	0.0499986	0.709989	4.90994	0.860009	0.170004	0.270007	0.00999965	0.810015	1.57002	2.29004	0.219997	0.589988	0.820026	1.66999	0.670007	1.69003	0.310003	0.0999981	1.48003	7.31016	0.800014	0.00999965	0.129996	5.85007	7.66992
ENSG00000048649	1.90005	5.03997	5.01995	4.83998	0.93003	7.73024	3.6599	6.65982	1.47	1.82996	4.30993	2.39994	5.70983	3.58009	15.6198	4.96988	3.81008	4.56016	1.14	2.26996	1.31003	0.909986	12.3504	7.24006	1.12001	4.6699	4.14006	7.46016	2.42992	3.6599	2.08003	6.07996	1.72999	4.17986	4.77003	2.67004	1.69003	5.30013	2.89006	5.46998	2.17006	1.72999	8.64001	3.78008	1.62002	1.81002	2.58998	2.67004	3.12995
ENSG00000239888	0	0	0	0	0	0	0	0	0	0	0	0	0	0	0	0	0	0	0	0	0	0	0	0	0	0	0	0	0	0	0	0	0	0	0	0	0	0	0.189994	0	0	0	0	0	0	0	0	0	0
ENSG00000257404	0	0	0	0	0	0	0	0	0	0	0	0	0	0	0	0	0	0	0	0	0	0	0	0	0	0	0	0	0	0	0	0	0	0	0	0	0	0	0	0	0	0	0	0	0	0	0	0	0
ENSG00000176769	0.0999981	2.76999	0	0	0	0.00999965	0	0	0	0	0	0.0199995	0	0.00999965	0.0199995	0	0.0299998	0.00999965	0.00999965	0	0	0.00999965	0.00999965	0.00999965	0	0	0.00999965	0	0.00999965	0	0.00999965	0	0	0	0	0	0	0.0199995	0.00999965	0.729978	0.00999965	0	0.0400009	0.00999965	0.0199995	0	0.00999965	0.00999965	0.0400009
ENSG00000269578	0	0.0299998	0	0	0	0	0	0	0	0	0.0199995	0	0	0	0	0	0.0499986	0.060002	0	0	0.0899994	0	0	0	0	0	0	0	0	0	0	0	0.0299998	0	0	0	0	0.0299998	0.0299998	0	0.0299998	0	0	0	0.0199995	0	0	0	0
ENSG00000199635	0	0	0	0	0	0	0	0	0	0	0	0	0	0	0	0	0	0	0	0	0	0	0	0	0	0	0	0	0	0	0	0	0	0	0	0	0	0	0	0	0	0	0	0	0	0	0	0	0
ENSG00000257184	0	0	0.0449997	0	0	0	0	0	0	0	0	0	0	0	0	0.129996	0	0	0	0	0	0	0	0	0	0	0	0	0	0	0	0	0	0.0299998	0	0.129996	0	0	0	0	0	0	0	0	0	0	0	0	0
ENSG00000225554	0	0	0	0	0	0.0999981	0	0	0	0	0	0	0	0	0.060002	0	0	0	0	0	0	0	0	0	0	0	0	0	0	0	0	0	0	0	0	0	0	0	0	0	0	0	0	0	0	0	0	0	0
ENSG00000273466	0.45	1.28003	0.754991	0.38001	0.860009	2.81003	6.32021	5.82013	0.579996	0.530006	0.840013	0.599985	0.789973	0.849982	0.45	1.41999	0.909986	0.849982	0.490002	0.900001	0.279992	0.490002	3.44997	0.38001	4.3201	1.57002	0.789973	1.73998	0.979983	5.13983	2.47001	1.36003	2.47001	1.04002	1.58996	0.69002	1.33999	1.24	6.8699	1.36003	0.959994	0.700007	1.51998	0.510002	4.15991	4.44005	3.70998	0.360007	0.709989
ENSG00000234638	0	0	0	0	0	0	0	0	0	0	0	0	0	0	0	0	0	0	0	0	0	0	0	0	0	0	0	0	0	0	0	0	0	0	0	0	0	0	0	0	0	0	0	0	0	0	0	0	0
ENSG00000061656	2.70001	3.68001	8.81024	13.3197	1.62002	12.5202	12.1601	3.70998	1.57996	21.5802	2.72994	1.90005	7.1201	1.29998	71.9279	3.86007	1.31997	2.30997	2.40995	3.63008	4.61998	3.06998	8.27022	6.14011	28.3691	4.52991	3.44997	3.41001	17.0596	6.42981	0.820026	9.66018	15.2803	1.55	16.4796	16.7097	9.49026	2.74	1.58996	2.72994	9.39014	12.3898	5.97011	1.92006	1.44003	6.12014	5.72013	2.52001	4.80988
ENSG00000163132	0.140003	0.310003	0.535007	0.65999	0.0899994	2.19002	0.620015	2.99991	0.060002	1.14	0.370002	0.060002	0.500006	0.920017	0.259996	7.97022	1.11003	0.209998	0.270007	0.270007	0.31999	0.959994	2.23993	2.02004	2.74	0.329999	0.360007	1.36003	0.33999	1.40998	0.47	0.820026	0.750008	1.19002	0.570015	0.34999	1.04002	0.93003	0.789973	1.19997	0.599985	0.209998	0.949989	0.0899994	0.820026	0.959994	4.50985	0.219997	0.120002
ENSG00000228365	0	0	0	0	0	0	0	0	0	0	0	0	0	0	0	0	0	0	0	0	0	0	0	0	0	0	0	0	0	0	0	0	0	0	0	0	0	0	0	0	0	0	0	0	0	0	0	0	0
ENSG00000260411	0	0	0	0	0	0	0	0	0	0	0	0	0	0	0	0	0	0	0	0	0	0	0	0	0	0	0	0	0	0	0	0	0	0	0	0	0	0	0	0	0	0	0	0	0	0	0	0	0
ENSG00000166200	12.6397	21.1404	23.4251	32.99	5.20004	23.9697	10.7202	21.06	9.30977	15.5098	24.2807	12.7302	19.3804	12.6204	43.0985	17.7497	18.4906	16.0301	8.25018	11.6002	13.4003	7.82025	43.2212	15.1003	1.75003	25.9101	19.5504	47.4807	24.9305	17.2702	20.6094	18.34	12.5402	16.2302	17.4701	15.5604	12.2396	21.0002	28.61	20.0305	16.5598	19.5301	23.2303	15.3398	13.0601	10.8398	20.7902	8.28973	17.4895
ENSG00000131507	39.8488	74.8993	34.6402	45.0005	22.9996	44.9008	44.5412	47.1495	33.49	52.8588	42.8513	31.0098	41.5814	51.6599	50.289	38.3795	67.3581	47.3689	23.4292	32.4795	37.7908	23.3498	48.0302	59.2719	8.42998	66.7214	72.1676	66.5505	42.2086	36.4604	44.2488	66.3801	30.3001	92.1674	47.7414	45.7015	43.6003	56.6685	50.6283	74.8319	49.6414	88.1497	46.0704	32.7394	62.2921	31.0399	33.2702	35.0091	34.9388
ENSG00000275467	0	0	0.030001	0	0	0	0	0	0	0	0	0	0	0	0.0700018	0	0	0	0	0	0	0	0	0	0	0	0	0	0.0800019	0	0	0	0	0	0	0	0	0	0.0899994	0	0	0	0	0	0	0	0	0	0
ENSG00000237737	0	0	0	0	0	0	0	0.00999965	0	0.00999965	0	0	0.00999965	0	0.0499986	0	0	0	0	0	0	0	0	0.0199995	0	0	0	0	0.00999965	0	0	0.0499986	0	0	0	0	0.0199995	0	0	0	0	0	0	0	0	0.0700018	0.00999965	0	0
ENSG00000228992	0	0	0	0	0	0	0	0	0	0	0	0	0	0	0	0.0199995	0	0	0	0	0	0	0	0	0	0	0	0	0	0	0	0	0	0	0	0	0	0	0	0	0	0	0	0	0	0	0	0	0
ENSG00000102547	1.44003	2.18002	1.93999	2.47996	0.47	4.07005	0.879992	3.88989	1.13	1.14	2.85006	1.13	2.64003	1.96001	2.93001	2.98001	0.789973	1.76001	1.08003	0.69002	0.900001	0.54	10.7701	2.16	1.05998	1.09999	1.72999	2.10996	1.36997	0.810015	1.24	2.57995	0.729978	1.90005	2.85006	1.19997	0.65999	3.59004	1.67998	5.50995	1.86999	0.709989	4.3201	1.96996	2.04003	0.959994	1.66006	1.04002	1.99001
ENSG00000250735	0	0	0	0.259996	0	0.290002	0	0	0	0.0299998	0	0	0	0	0.0299998	2.35004	0	0	0	0	0	0.0400009	0	0	0	0	0	0	0	0	0	0	0	0	0	0	0	0.0499986	0	0.0499986	0	0	0	0	0	0	0	0	0
ENSG00000228379	0	0	0	0	0	0	0	0	0	0	0	0	0	0	0	0	0	0	0	0	0	0	0	0	0	0	0	0	0	0	0	0	0	0	0	0	0	0	0	0	0	0	0	0	0	0	0	0	0
ENSG00000157227	4.92017	32.529	24.2899	27.6604	1.92994	141.69	38.8209	160.785	3.03001	14.9596	11.6598	4.62992	56.7196	31.701	33.4389	7.46016	19.5206	9.39014	4.1999	21.7695	12.6397	4.02989	77.16	19.8	6.48982	31.1909	4.38012	146.9	5.99001	25.24	6.17983	31.9901	29.191	26.3996	16.7398	12.0001	11.54	32.3805	94.8177	42.3199	13.8201	10.0998	42.5111	4.97988	15.3696	25.9803	36.681	6.6899	13.09
ENSG00000275364	0	0	0	0	0	0	0	0	0	0	0	0	0	0	0	0	0	0	0	0	0	0	0	0	0	0	0	0	0	0	0	0	0	0	0	0	0	0	0	0	0	0	0	0	0	0	0	0	0
ENSG00000200714	0	0	0	0	0	0	0	0	0	0	0	0	0	0	0	0	0	0	0	0	0	0	0	0	0	0	0	0	0	0	0	0	0	0	0	0	0	0	0	0	0	0	0	0	0	0	0	0	0
ENSG00000241973	10.9099	21.1507	32.8301	15.3898	5.69007	15.8203	36.3595	24.8805	11.54	21.2197	22.19	8.9002	23.0603	33.9598	34.391	10.8797	18.0399	11.8801	7.73024	14.5405	11.7703	10.6403	34.1392	12.7497	7.64974	43.6306	13.3003	47.3296	28.2396	46.581	11.0699	35.7002	7.27023	8.8002	21.3895	14.19	21.2197	45.3606	25.5003	22.3707	15.2201	53.4891	28.2906	11.6898	32.439	58.9196	9.45022	11.2003	13.4403
ENSG00000222108	0	0	0	0	0	0	0	0	0	0	0	0	0	0	0	0	0	0	0	0	0	0	0	0	0	0	0	0	0	0	0	0	0	0	0	0	0	0	0	0	0	0	0	0	0	0	0	0	0
ENSG00000222883	0	0	0	0	0	0	0	0	0	0	0	0	0	0	0	0	0	0	0	0	0	0	0	0	0	0	0	0	0	0	0	0	0	0	0	0	0	0	0	0	0	0	0	0	0	0	0	0	0
ENSG00000236745	0	0	0	0	0	0.189994	0	0.0499986	0	0.0299998	0	0	0	0	0	0.0400009	0	0	0	0	0	0	0	0	0	0	0	0	0	0	0.0400009	0	0	0	0	0	0.0899994	0.170004	0	0	0	0.0299998	0.109998	0.0299998	0.0400009	0	0.0400009	0	0
ENSG00000268970	0.0899994	0.0999981	0.190001	0.560011	0.0400009	0.189994	0.420002	2.06996	0	0.0299998	0.589988	0.0999981	0.360007	0.459988	0.200005	0.820026	0.520016	0.0400009	0	0.0499986	0	0.0800019	0.0499986	0.189994	0	0.170004	0.120002	0.920017	0.0899994	0.520016	0.909986	0.140003	0.109998	0.0299998	0.409997	0.0400009	0.129996	0.279992	0.479997	0.279992	0	0.250007	0.270007	0.0299998	0.250007	0.31999	0.279992	0.180005	0.120002
ENSG00000235209	0	0	0	0	0	0	0	0	0	0	0	0	0	0	0	0	0	0	0	0	0	0	0	0	0	0	0	0	0	0.0800019	0	0	0	0	0	0	0	0	0	0	0	0	0	0.0299998	0	0	0	0	0
ENSG00000234663	0.180005	0.0400009	0.00499982	0	0	0.0199995	0.0400009	0	0.00999965	0.00999965	0.0700018	0.00999965	0.520016	0.140003	0.620015	0.129996	0	0.159996	0	0.0499986	0.0199995	0.0899994	0.0899994	0	0	0	0	0.200005	0	0	0.0400009	0.0499986	0	0.0299998	0	0.0299998	0	0.0299998	0.060002	0	0	0.0299998	0.120002	0	0.159996	0	0.189994	0	0.33999
ENSG00000281534	0	0	0	0	0	0	0	0	0	0	0	0	0	0	0	0	0	0	0	0	0	0	0	0	0	0	0	0	0	0	0	0	0	0	0	0	0	0	0	0	0	0	0	0	0	0	0	0	0
ENSG00000073614	2.31993	5.77992	8.10013	8.97019	0.520016	4.10007	2.99991	6.2401	2.40995	2.92008	5.53982	2.81999	6.05011	2.90997	8.83014	8.27022	3.05999	5.82982	1.58996	5.66999	2.42992	1.26003	14.8697	7.8398	1.05998	7.23002	4.63989	11.5496	5.10007	2.40995	1.75003	8.78009	1.34997	4.62992	4.86994	3.82994	3.34005	5.42993	7.31979	6.14991	2.93001	2.70995	5.94987	3.70998	2.57995	1.79004	2.70001	2.98001	4.47994
ENSG00000261807	0	0	0	0	0	0.00999965	0	0	0	0	0	0	0	0	0	0	0	0	0	0	0	0	0	0	0	0	0	0	0	0	0	0	0	0	0	0	0	0	0	0	0	0	0	0	0	0	0	0	0
ENSG00000221768	0	0	0	0	0	0	0	0	0	0	0	0	0	0	0	0	0	0	0	0	0	0	0	0	0	0	0	0	0	0	0	0	0	0	0	0	0	0	0	0	0	0	0	0	0	0	0	0	0
ENSG00000235713	0.180005	0.140003	5.4999	1.05003	0	0.120002	0.270007	0	0.0400009	0.0999981	0.310003	0.129996	0.0499986	0.0499986	0.549991	0.479997	0.250007	0.0800019	0.189994	0.0400009	0.0700018	0	0	0.299993	0	0.0800019	0.060002	0.299993	0.0899994	0	0	0.0299998	0.310003	0.290002	0	0.409997	0.0899994	0	0.0999981	0.109998	0	0.609981	0.209998	0.0299998	0	0	0.060002	0.180005	0
ENSG00000185686	0.0499986	19.9501	0	0	0	0.310003	8.23989	0.270007	0	0.129996	1.46004	0	0.780003	1.82996	85.5492	0.00999965	0	0.00999965	0.0199995	0	0	0.00999965	5.16984	0	0	0	0	0.219997	0.060002	44.9101	10.5098	2.67004	0	0.120002	0.00999965	0	3.26993	0.0400009	0.720014	25.24	0	0	0.549991	0	1.55	0	0.00999965	0.00999965	0.0199995
ENSG00000236446	0	0	0	0	0	0	0	0	0	0.829988	0	0	0	0	0.0700018	0.0499986	0	0	0	0	0	0.109998	0	0	0	0	0	0	0	0	0	0	0	0.0400009	0	0	0.239999	0	0	0	0	0.0800019	0	0	0	0	0	0	0
ENSG00000122126	1.71994	4.26002	5.07006	6.04005	0.479997	7.30003	11.3701	9.09984	1.51	1.96996	5.64998	2.29004	4.86994	20.3906	10.6898	10.8203	7.68003	3.31996	1.37999	2.74	5.88016	2.66006	12.6502	6.78989	0.999971	21.44	4.53997	17.4701	6.47005	4.36012	7.08023	5.08983	2.90997	3.9099	13.4898	7.18008	8.37	6.47005	16.3499	3.86007	6.44007	2.88006	7.21	2.74	3.63991	4.6699	5.05992	2.58998	3.05004
ENSG00000258619	0	0	0	0	0	0	0	0	0	0	0	0	0	0	0	0	0	0	0	0	0	0	0	0	0	0	0	0	0.0199995	0	0	0	0	0.0199995	0	0	0	0	0	0	0	0	0	0	0	0	0	0	0
ENSG00000261916	0	0.0700018	0.0649982	0	0	0	0	0	0	0	0.299993	0.0499986	0	0	0	0.0999981	0.299993	0	0	0	0.209998	0.109998	0.0700018	0	0	0.120002	0.420002	0.149998	0.129996	0	0	0.0899994	0	0.140003	0.060002	0.109998	0.189994	0.250007	0	0	0.120002	0	0.0800019	0	0	0.0499986	0	0	0
ENSG00000132698	2.29004	0.45	0.235	0.0400009	0.999971	6.93979	216.526	202.516	0.45	1.56003	124.767	2.32992	8.28973	0.290002	0.949989	0.0400009	0.0700018	8.67001	1.58996	0	0	0.0400009	3.87992	0.0700018	0.120002	0	0.149998	152.439	0	210.196	0	1.60003	0	0.750008	0.129996	0	0.250007	2.45992	133.324	0.109998	0	2.19002	11.7003	0.69002	0.0400009	0.180005	0.250007	1.86003	38.6813
ENSG00000256913	0	0.00999965	0.00999976	0.00999965	0	0.00999965	0.00999965	0.00999965	0	0.00999965	0	0	0	0.0199995	0.00999965	0.0199995	0	0.0199995	0	0	0	0	0.00999965	0.0199995	0	0.0199995	0	0.0400009	0.00999965	0	0	0.00999965	0	0	0.00999965	0	0	0.00999965	0.0800019	0	0	0	0	0	0	0	0.00999965	0.00999965	0
ENSG00000276476	0.120002	0.0499986	0	0	0	0.180005	0.00999965	0	0	0.0199995	0	0	0.060002	0.0199995	0.54	2.38998	0.00999965	0.140003	0.0400009	0	0.0199995	0	2.06996	0	0	0	0	0.0199995	0.0299998	0	0	0.0400009	0	0	0	0	0.34999	0.0400009	0.00999965	0.00999965	0.0199995	0	0.120002	0.00999965	0	0	0.0299998	0.0899994	0.0499986
ENSG00000258900	0.209998	0.34999	0.0949998	0.060002	0.0299998	1.49002	0.259996	0.869973	0.310003	0.0800019	0.549991	0.259996	0.239999	0.159996	0.760017	1.29998	0.239999	0.459988	0.120002	0.209998	0.120002	0.0899994	1.16997	0.120002	0	0.329999	0.0499986	0.560011	0.409997	0.140003	0.31999	0.54	0.250007	0.209998	0.129996	0.0899994	0.209998	0.389989	0.549991	0.54	0.230006	0.0999981	0.500006	0.479997	0.259996	0.33999	0.599985	0.239999	0.430012
ENSG00000280238	0	0	0	0	0	0	0	0	0	0	0	0	0	0	0	0	0	0	0	0	0	0	0.250007	0.180005	0	0.440015	0	0	0.219997	0	0	0	0	0	0	0	0	1.27003	0	0	0	0	0	0	0	0	0	0	0
ENSG00000224513	0	0	0	0	0	0	0	0	0	0	0	0	0	0	0	0	0	0	0	0	0	0	0	0	0	0	0	0	0	0	0	0	0	0	0	0	0	0	0.0999981	0	0	0	0	0	0	0	0	0	0
ENSG00000214940	1.92006	9.21027	15.8499	21.8602	0	0.129996	22.7601	0.329999	0.0299998	0	10.8903	0	11.9098	0.530006	0.0700018	15.2602	0.149998	5.11991	0	1.66006	0.0700018	0.599985	19.7794	0	3.16004	0.840013	0.250007	1.28003	0.409997	0	0	0.230006	1.16997	0.149998	0.250007	0	0.140003	0.0499986	25.4597	7.32995	0.290002	0.140003	4.51987	0.180005	19.9903	0.849982	0	0.060002	4.6699
ENSG00000275356	0	0	0	0.0499986	0	0	0	0	0	0.459988	0	0	0.270007	0.510002	0.0499986	0.800014	0.270007	0.0999981	0	0	0.93003	0	0	0.239999	0	0	0	0	0	0	0	0	0.900001	0.0800019	0	0	1.28003	0	0.0700018	0	0.209998	0	0.140003	0.180005	0	0	0	0	0
ENSG00000267874	0	0	0.149996	0	0	0	0	0	0	0	0	0	0	0.0999981	0	0	0	0	0	0	0	0	0	0	0	0.170004	0	0	0.0999981	0	0	0.0800019	0	0	0	0.0800019	0.0899994	0	0	0	0.0899994	0	0.180005	0	0	0	0.0800019	0	0
ENSG00000128438	0.0299998	0.0199995	0	0	0	0.0400009	0	0	0	0.00999965	0	0.0400009	0.0700018	0.0700018	0	0.0199995	0.0700018	0.0199995	0.00999965	0	0.0199995	0	0.170004	0	0	0	0	0.120002	0	0	0.0299998	0.00999965	0	0	0	0.00999965	0	0.0400009	0.0199995	0.0299998	0.0299998	0	0.0199995	0	0.0299998	0.0199995	0.060002	0.00999965	0.0299998
ENSG00000279425	0.0199995	0.0299998	0.224993	0.0999981	0.0199995	0.0999981	0.159996	0.0899994	0.0299998	0.00999965	0.0999981	0.0199995	0.120002	0.0400009	0.0299998	0.299993	0.0299998	0.0700018	0.0499986	0.00999965	0.0299998	0.0299998	0.279992	0.00999965	0.00999965	0.38001	0.180005	0.479997	0.0999981	0.170004	0.149998	0.279992	0.0199995	0.0499986	0.0999981	0.0499986	0.159996	0.299993	0.440015	0.180005	0.180005	0.0700018	0.149998	0.00999965	0.0499986	0.060002	0.129996	0.0700018	0.0199995
ENSG00000233021	0	0	0	0	0	0	0	0	0	0	0	0	0	0	0	0	0	0	0	0	0	0	0	0	0	0	0	0	0	0	0	0	0	0	0	0	0	0	0	0	0	0	0	0	0	0	0	0	0
ENSG00000171533	0.47	0.549991	0.115002	0.149998	0.270007	1.27003	0.279992	0.530006	0.109998	1.05003	0.900001	0.299993	1.70995	0.820026	0.629995	3.05999	1.46004	0.360007	0.129996	0.120002	0.370002	0.109998	13.27	1.36997	0.0999981	1.96996	0.200005	7.04986	0.270007	0.93003	0.629995	2.08003	2.38005	0.840013	0.329999	0.560011	0.700007	1.40998	0.649987	2.41999	0.290002	0.0199995	2.04003	0.209998	1.49998	0.530006	1.61005	0.45	0.189994
ENSG00000201595	0	0	0	0	0	0	0	0	0	0	0	0	0	0	0	0	0	0	0	0	0	0	0	0	0	0	0	0	0	0	0	0	0	0	0	0	0	0	0	0	0	0	0	0	0	0	0	0	0
ENSG00000212264	0	0	0	0	0	0	0	0	0	0	0	0	0	0	0	0	0	0	0	0	0	0	0	0	0	0	0	0	0	0	0	0	0	0	0	0	0	0	0	0	0	0	0	0	0	0	0	0	0
ENSG00000230099	0.409997	0.560011	0	0.0999981	0	0.31999	0	0.189994	0	0	0.479997	0.170004	0.609981	0.259996	0.769999	0.0499986	0	1.01001	0.120002	0.230006	0.279992	0	0	0.0499986	0	0	0.230006	0.940022	0	0	0.200005	0.329999	0	0	0.0999981	0.149998	0	1.33999	0.200005	0.290002	0.31999	0.0400009	0.34999	0.0899994	0.259996	0	0.500006	0	0.200005
ENSG00000166206	2.04996	0.180005	0.00999976	0	0.129996	2.76999	0.00999965	0.579996	0.0999981	0.189994	0.00999965	0.360007	1.24	0.0700018	6.09009	0	0.00999965	3.21998	1.37999	0	0	0.0700018	0.219997	0.00999965	0	0.0199995	0.00999965	1.22003	0	1.22997	0	0.430012	0	0.180005	0	0	0.33999	0.290002	2.38005	0.0899994	1.42998	0.0800019	1.94998	0.180005	0.560011	4.72985	0.0899994	2.47996	1.51
ENSG00000248262	0	0	0	0	0	0	0	0	0	0	0	0	0	0	0	0	0	0	0	0	0	0	0	0	0	0	0	0	0	0	0	0	0	0	0	0	0	0	0	0	0	0	0	0	0	0	0	0	0
ENSG00000229785	0	0	0	0	0	0.0400009	0	0	0	0.0199995	0	0.0199995	0	0	0	0	0	0	0	0	0	0	0	0	0	0	0	0	0	0	0	0	0.0299998	0	0	0	0	0	0	0	0	0	0.0299998	0	0	0	0	0	0
ENSG00000231276	0	0	0	0	0	0	0	0	0	0	0	0	0	0	0	0	0	0	0	0	0	0	0	0	0	0	0	0	0	0	0	0	0	0	0	0	0	0	0	0	0	0	0	0	0	0	0	0	0
ENSG00000232648	0	0	0.0500015	0.0499986	0	0.0800019	0	0.120002	0	0.0400009	0	0	0	0.189994	0.0999981	0.180005	0	0.140003	0	0.109998	0	0	0.060002	0	0	0	0	0	0.170004	0.209998	0	0	0	0	0	0.0499986	0	0.0700018	0	0	0.0499986	0	0	0	0	0.170004	0	0	0
ENSG00000225100	0	0	0	0	0	0	0	0	0	0	0	0	0	0	0	0	0	0	0	0	0	0	0	0	0	0	0	0	0	0	0	0	0	0	0	0	0	0	0	0	0	0	0	0	0	0	0	0	0
ENSG00000279726	0	0	0	0	0	0	0	0	0	0	0	0	0	0	0	0.0499986	0	0	0	0	0	0.0700018	0.45	0.0400009	0	0.0199995	0	0	0	0	0.0199995	0	0.00999965	0	0	0.0199995	0	0	0	0.060002	0	0	0	0.0199995	0	0	0	0	0
ENSG00000259731	0	0	0	0	0	0	0	0	0	0	0	0	0	0	0	0	0	0	0	0	0	0	0	0	0	0	0	0	0	0	0	0	0	0	0	0	0	0	0	0	0	0	0	0	0	0	0	0	0
ENSG00000001630	31.8993	111.329	141.523	115.792	17.9501	25.2103	50.0699	34.7312	27.0105	159.409	75.8397	24.2892	26.4198	28.2298	85.5374	28.5209	61.188	49.3292	47.5103	120.316	45.5686	17.8595	44.2304	76.1083	30.1702	81.1479	211.585	64.5291	26.3795	33.0908	37.7803	78.9125	133.481	183.164	96.8705	66.8279	117.327	56.2809	31.4296	78.8305	77.7506	138.092	53.5299	72.9978	20.2904	27.9204	7.0401	28.1205	25.7008
ENSG00000228078	0	0	0	0	0	0	0	0	0	0	0	1.40998	0	0	0	0	0	0	0.729978	0	0	0	0.810015	0	0	0	0	0	0	0	0	0	0	0	0	0	0	0	0	1.19002	1.42998	6.25006	0	0	0	0.45	0	0	0
ENSG00000213291	0	0	0	0	0	0	0	0	0	0	0	0	0	0	0	0	0	0	0	0	0	0	0	0	0	0	0	0	0	0	0	0	0	0	0	0	0	0	0	0	0	0	0	0	0	0	0	0	0
ENSG00000214967	1.51	4.28996	4.29999	4.86016	0.47	4.14006	21.2904	11.3104	1.63005	2.77999	2.52001	2.82998	5.10007	11.3701	0.120002	6.93018	4.51987	2.45992	0.900001	3.05999	6.4499	1.44003	10.6403	0.99003	0	3.9401	4.82993	9.09984	4.33992	12.96	10.4004	4.30993	4.63989	1.42998	8.68987	2.68005	1.84001	6.77015	13.6601	4.10007	4.52991	1.57996	6.68017	2.20006	8.84975	4.07005	3.11005	0.170004	4.53997
ENSG00000201780	0	0	0	0	0	0	0	0	0	0	0	0	0	0	0	0	0	0	0	0	0	0	0	0	0	0	0	0	0	0	0	0	0	0	0	0	0	0	0	0	0	0	0	0	0	0	0	0	0
ENSG00000180433	0	0	0	0	0	0	0	0	0	0	0	0	0	0	0	0	0	0	0	0	0	0	0	0	0	0	0	0	0	0	0	0	0	0	0	0	0	0	0	0	0	0	0	0	0	0	0	0	0
ENSG00000249007	0	0.209998	0.22	0	0.0299998	8.15974	1.88	1.84001	0.299993	0.189994	0.579996	0.060002	1.12001	1.33999	0.189994	0.109998	0	0.120002	0.510002	0.0800019	0.879992	0	0.38001	0.0700018	0.720014	0.370002	0.180005	1.16003	0.109998	1.67998	0.420002	0.549991	0.329999	0.0299998	0.0400009	0.69002	0.0899994	1.53003	1.16997	0.769999	0.45	0.189994	3.48	0.189994	0.180005	0.979983	0.409997	0.109998	0.47
ENSG00000103035	24.2404	31.6702	50.3299	45.2915	13.5197	59.8291	24.6197	60.8412	22.8502	20.1601	24.7995	25.7508	45.6698	53.2117	82.8818	32.7099	38.9206	33.569	19.7602	57.3998	56.3785	40.8104	100.949	35.52	29.7796	54.1494	38.7806	47.9504	53.85	34.5606	19.0501	48.0902	45.0098	42.1209	40.3295	33.4691	26.4307	26.4894	47.7712	25.4509	45.1786	47.461	32.2305	35.8589	26.5593	34.9291	40.0787	22.4499	45.2507
ENSG00000276631	0	0	0	0	0	0	0	0.219997	0	0.0400009	0	0	0	0	0	0.0400009	0	0	0	0	0	0	0	0	0	0	0	0	0	0	0	0	0	0	0	0	0	0	0	0	0	0	0	0	0	0	0	0	0
ENSG00000248245	0	0	0	0	0	0	0	0	0	0	0	0	0	0	0	0	0	0	0	0	0.120002	0	0	0	0	0	0	0	0	0	0	0	0	0	0	0	0	0	0	0	0	0	0	0	0	0	0	0	0
ENSG00000110651	644.661	643.902	516.88	591.772	435.792	358.591	216.331	450.192	599.617	554.79	123.682	437.699	860.6	350.53	389.397	430.031	548.291	284.68	396.698	465.777	275.918	224.908	494.25	337.934	216.331	598.828	671.525	529.32	344.151	358.045	110.767	328.374	1378.04	294.698	706.281	529.21	860.361	312.496	672.69	489.104	433.863	762.027	725.584	428.543	150.341	383.45	244.704	542.432	306.32
ENSG00000121207	2.10996	0.310003	0.270001	0.750008	0.999971	3.89988	0.250007	1.36003	1.44995	0.0999981	0.709989	2.37001	3.19995	0.430012	1.22003	0.520016	0.620015	3.6599	0.649987	0.129996	0.200005	0.250007	1.09999	0.0499986	0.0499986	0.060002	0.99003	0.720014	1.21	0.0700018	0.0299998	0.810015	0.0999981	0.189994	0.879992	0.99003	0.409997	0.750008	0.829988	0.479997	1.09004	2.55007	4.01011	0.549991	0.209998	0.0499986	0.420002	1.99001	1.76001
ENSG00000130921	4.62992	8.1	7.1101	4.00011	1.82996	13.34	10.8797	11.1701	2.93001	4.17986	8.18013	4.3201	7.47984	6.2	8.4798	20.32	5.6199	5.91983	2.70995	8.83014	5.02984	3.56993	20.77	10.2401	3.08	8.40023	7.02011	12.7603	8.8002	9.9898	5.70983	7.9498	5.27009	5.6199	7.13987	5.55983	14.6497	8.91997	6.93979	6.17983	5.11991	3.37005	7.2501	3.28994	6.65982	6.50017	5.27009	3.0399	6.78001
ENSG00000158006	7.0401	4.12002	3.30996	2.68992	3.63991	9.12005	3.03001	8.86019	6.06019	4.77003	2.96003	6.65982	7.46999	3.70998	8.78009	7.27982	9.85977	7.78995	2.89006	4.4299	4.15991	1.22003	11.6397	4.67995	1.08003	4.93007	11.3104	4.70011	10.8398	3.11005	2.55999	8.15013	5.25003	3.9099	4.90008	2.74	5.37003	3.80006	8.83014	5.30013	3.84005	4.61007	7.47984	5.91983	1.90996	1.94	3.75996	7.26016	8.34972
ENSG00000125430	5.88995	10.6499	14.1047	14.5798	5.63003	2.04003	8.21992	0.780003	14.46	2.03001	17.4205	6.74017	8.4898	2.99991	1.14	0.290002	2.64993	9.90018	9.53973	1.64995	3.52004	5.66999	0.640002	0.54	0.0499986	17.5296	5.85007	3.6599	7.3999	0.329999	10.9099	5.91983	2.96003	2.31993	16.4796	2.9699	1.09999	7.08023	0.99003	4.93999	2.47001	5.35999	15.3005	8.15013	5.79999	0.720014	1.29001	6.91003	7.02011
ENSG00000113384	30.2603	61.8489	35.1604	43.4194	26.1791	72.4282	53.1012	59.8001	53.2486	27.0404	64.632	20.0597	71.2777	69.9998	74.2223	37.7306	24.7497	41.7894	26.72	27.3705	37.4907	13.0302	185.271	26.0795	3.97991	28.5803	64.1189	128.764	55.1991	54.7002	41.7807	61.5197	19.7904	25.5499	42.7889	61.652	38.0194	69.0888	62.7297	57.8993	46.1887	43.8488	55.3716	50.0595	22.4297	28.839	42.0801	25.7008	60.6896
ENSG00000230190	0	0	0	0	0	0	0	0	0	0	0	0	0	0	0.0199995	0	0	0	0	0	0	0	0	0	0	0	0	0	0	0	0	0	0	0	0	0	0	0	0	0	0	0	0	0	0	0	0	0	0
ENSG00000257803	0	0.0199995	0.0200005	0	0	0.0499986	0	0.0199995	0	0	0	0	0	0.0400009	0.00999965	0.00999965	0	0.00999965	0	0	0	0	0.0199995	0.0400009	0	0.0299998	0	0.0400009	0	0	0.00999965	0.00999965	0	0.00999965	0.0199995	0	0	0.0400009	0	0.0199995	0	0	0.0199995	0	0	0	0.0299998	0	0
ENSG00000233548	0	0	0	0	0	0	0	0	0	0	0	0	0	0	0	0	0	0	0	0	0	0	0	0	0	0	0	0	0	0	0	0	0	0	0	0	0	0	0	0	0	0	0	0	0	0	0	0	0
ENSG00000277186	0.0400009	0.0899994	0.170001	0.0400009	0	0	0.129996	0.0499986	0	0.0299998	0.0499986	0.060002	0.0499986	0.0999981	0.109998	0	0.200005	0	0.0899994	0.0400009	0.140003	0.0400009	0.0499986	0	0	0	0.109998	0	0.890002	0	0.0400009	0.0299998	0	0	0.0400009	0.290002	0.0800019	0	0	0.38001	0.47	0.510002	0.149998	0.0499986	0.159996	0.0700018	0.0800019	0.060002	0.189994
ENSG00000257346	0	0	0	0	0	0	0	0	0	0	0	0	0	0	0	0	0	0	0	0	0	0	0	0	0.0800019	0	0	0	0	0	0	0	0	0	0	0	0	0	0	0	0	0	0	0	0	0	0	0	0
ENSG00000267239	0	0	0.0350008	0	0	0	0	0	0	0.00999965	0	0	0	0	0.0199995	0	0	0	0	0	0	0	0	0	0	0	0	0	0	0	0	0	0	0	0	0	0	0	0	0	0	0	0.0999981	0	0	0	0	0	0
ENSG00000064886	0.500006	0.189994	0.0549989	0.259996	0	1.71994	0.0199995	0.250007	0.0700018	0.140003	1.81002	0.259996	0.750008	0.729978	0.579996	0.440015	0.409997	1.01001	0.219997	0.129996	0.200005	4.34986	0.620015	0.0999981	3.86998	0.0700018	0.0899994	3.97991	0.140003	0.45	0.400007	0.250007	0	0.299993	0.109998	0.200005	0.510002	1.24	1.56003	0.200005	0.0999981	0.120002	0.310003	0.120002	0.959994	1.42998	0.93003	0.0400009	0.47
ENSG00000147421	2.26006	3.43993	4.17505	8.49981	1.31003	6.38008	8.45983	10.1496	3.96999	5.02984	3.75006	3.50008	3.67007	7.52978	7.1201	6.40978	5.96019	3.31996	2.17006	1.76001	6.00998	2.09001	4.42008	1.51998	0.200005	3.88989	3.16992	6.05011	9.18986	3.73994	6.2401	4.11003	5.73005	2.94999	5.82982	1.75003	7.14978	4.56016	9.00009	5.91983	5.82013	2.02004	6.42981	2.55007	3.79006	6.35007	5.27996	4.22004	4.17986
ENSG00000258593	0.0199995	0.0499986	0.070002	0.060002	0	0.0700018	0.230006	0.329999	0.0199995	0.0700018	0.109998	0.0199995	0	0.0499986	0.0400009	0.120002	0.109998	0.0400009	0	0	0.0400009	0.0999981	0.109998	0.0800019	0.0999981	0.0400009	0.180005	0.0499986	0.0800019	0.140003	0.129996	0.159996	0.219997	0.109998	0.0700018	0.0800019	0.329999	0.459988	0.170004	0.149998	0.109998	0.0700018	0.060002	0.0299998	0.200005	0.129996	0.060002	0.0299998	0.0999981
ENSG00000207587	0	0	0	0	0	0	0	0	0	0	0	0	0	0	0	0	0	0	0	0	0	0	0	0	0	0	0	0	0	0	0	0	0	0	0	0	0	0	0	0	0	0	0	0	0	0	0	0	0
ENSG00000234479	0	0	0	0	0	0	0	0	0	0	0	0	0	0	0	0	0	0	0	0	0	0	0	0	0	0	0	0	0	0	0	0	0	0	0	0	0	0	0	0	0	0	0	0	0	0	0	0	0
ENSG00000235703	0.0400009	0.219997	1.23502	1.19997	0	2.94999	0.510002	0.430012	0.0400009	0.500006	0.54	0.38001	0.579996	0.649987	0.209998	3.05999	0.34999	0.270007	0.140003	0.0700018	0.760017	0.34999	1.51998	0.560011	0.060002	1.69003	0.769999	0.979983	0.459988	0.360007	0.370002	0.570015	0.0700018	0.440015	2.25005	0.599985	1.53003	1.22997	1.46004	0.500006	1.72999	0.560011	1.13	0.200005	0.149998	1.58996	0.829988	0.189994	0.219997
ENSG00000167747	9.40969	21.6806	28.7652	31.0098	9.46989	43.2512	80.9008	40.9294	8.58984	13.2305	26.25	9.43974	17.5794	18.8204	31.4711	46.8595	19.3495	10.8601	8.83994	24.7995	19.5396	44.9599	27.2909	14.2798	91.2014	35.6606	24.1498	73.8886	22.7901	74.7904	15.66	41.0686	30.8897	18.0499	13.3299	17.2403	18.9106	26.4198	71.3618	8.83014	30.0596	13.7303	21.8799	8.44987	25.8904	88.3087	21.5204	6.65013	16.5002
ENSG00000242951	0.200005	0.510002	0.325002	0.440015	0.0899994	0.860009	1.08003	0.769999	0	0.140003	0.219997	0.0700018	0.250007	0	0.250007	0	0.239999	0.0800019	0.270007	0.290002	0	1.05003	0	0.159996	0.890002	0.530006	0.129996	1.56003	0.490002	1.51998	0.159996	0.279992	0.129996	0.520016	0.259996	0.54	0.279992	0	0	0.120002	0.459988	0.510002	0.239999	0.409997	0.909986	0.869973	1.46004	0	0.279992
ENSG00000171174	12.2396	13.5001	9.63514	12.5802	10.5003	11.3804	5.64019	5.23985	13.9201	16.9394	13.8902	9.8502	13.13	12.7797	7.51987	18.6502	9.94006	13.4898	10.03	9.64011	10.6403	10.5602	18.2196	20.7197	3.80006	12.5898	11.33	6.61977	12.77	3.63008	5.56986	10.7903	30.1493	18.4497	12.6897	3.48	7.2501	15.5195	12.1197	9.26021	10.7299	18.68	11.1399	13.1	8.30987	4.47994	12.4303	12.8499	15.8105
ENSG00000260788	0	0	0	0	0	0	0	0	0	0	0	0	0	0	0	0	0	0	0	0	0	0	0	0	0	0	0	0	0	0	0	0	0	0	0	0	0	0	0	0	0	0	0	0	0	0	0.0400009	0	0
ENSG00000277051	0	0	0	0	0	0	0	0	0	0	0	0	0	0	0	0	0	0	0	0	0	0	0	0	0	0	0	0	0	0	0	0	0	0.109998	0	0	0	0	0.189994	0	0	0	0	0	0	0	0	0	0
ENSG00000229390	0	0.0400009	0.00999976	0.0299998	0	0	0	0.0700018	0	0	0	0	0	0	0	0.0299998	0	0	0	0	0	0	0	0	0	0.060002	0	0	0.0700018	0	0	0.270007	0	0	0.0299998	0.0299998	0.0700018	0.0400009	0	0.0800019	0.750008	0	0	0	0	0	0	0	0.310003
ENSG00000216616	0	0	0	0	0	0	0	0	0	0	0	0	0	0	0	0	0	0	0	0	0	0	0	0	0	0	0	0	0	0	0	0	0	0	0	0	0	0	0	0	0	0	0	0	0	0	0	0	0
ENSG00000216721	0	0	0	0	0	0	0	0	0	0	0.31999	0	0	0.299993	0	0	0	0	0	3.26993	0	1.36003	0	0	0	0	0	0	0	0	0	0	0	0	0	0.250007	0.250007	0	0	0	0.34999	0	0	0	0	0	0	0	0
ENSG00000236527	0.060002	0	0.0750007	0	0	0.0800019	0.310003	0.129996	0	0	0	0	0	0.0700018	0	0.750008	0	0	0	0	0	0.940022	0	0	0	0.109998	0	0	0	0.109998	0	0	0.0700018	0	0	0.0999981	0	0	0.0700018	0	0	0.0400009	0	0	0	0.0499986	0	0	0
ENSG00000104889	3.41996	10.8601	18.625	20.0305	2.88006	19.5802	28.3298	43.0388	2.84	20.4401	14.7098	4.15012	7.55017	10.3099	24.3296	65.2487	15.3005	7.73024	3.53006	18.0499	13.5001	15.5098	41.0686	29.1404	29.27	54.1907	9.56026	39.9594	30.3506	46.4391	3.75006	11.6002	15.1695	18.8204	15.3196	4.95989	13.09	23.7497	12.2099	14.5697	13.2902	13.5104	13.4898	3.56004	18.1704	62.4088	7.82025	3.47012	6.57997
ENSG00000229182	0	0	0	0	0	0	0	0	0	0	0	0	0	0	0	0	0	0	0	0	0	0	0	0	0	0	0	0	0	0	0	0	0	0	0	0	0	0	0	0	0	0	0	0	0	0	0	0	0
ENSG00000186007	0	0	0	0	0	1.99997	0.0499986	0	0	0.279992	0	0.0400009	0.109998	0	0	0	0	0	0	0	0	0	0.0199995	0	0.649987	0	0	0	0.0499986	0	0	0.0700018	0	0	0	0	0	0.189994	5.51989	0.0700018	0	0.0299998	0.200005	0.0299998	0	0	0	0	0.0400009
ENSG00000099204	4.50985	15.6198	4.825	9.82974	1.70995	19.1906	10.0203	49.831	2.92008	3.88989	6.72011	3.16992	13.2396	5.75992	10.63	6.52003	5.52985	6.6899	4.4299	5.15017	4.56997	5.88016	22.6201	4.94993	3.61	6.47993	22.2994	16.7306	15.6198	7.00019	2.21	9.15997	6.33995	8.42998	21.1697	10.3701	9.51991	11.7703	16.2697	7.61007	9.42993	6.47993	15.6198	4.58012	3.63008	5.51989	6.77015	5.51989	7.47984
ENSG00000249152	0	0	0	0	0	0	0	0	0	0	0	0	0	0	0	0	0	0	0	0	0	0	0	0	0	0	0	0	0	0	0	0	0	0	0	0	0	0	0	0	0	0	0	0	0	0	0	0	0
ENSG00000171848	1.19002	9.28978	22.4804	30.8191	0.0700018	15.8698	4.30993	12.9402	0.609981	18.9697	15.0001	1.94998	3.51004	5.73999	67.0599	30.4201	1.37999	6.74999	0.430012	14.45	4.95989	2.76002	21.4906	49.7895	3.36002	48.6197	4.30008	19.0606	14.5103	9.46005	1.84001	11.3198	1.99001	9.59012	4.92017	3.82013	7.3702	14.1605	12.5602	6.78001	4.8899	7.82025	3.73994	0.769999	2.23001	13.07	2.44005	1.01001	5.85981
ENSG00000241828	0	0	0	0	0	0	0	0	0	0	0	0	0	0	0	0	0	0	0	0	0	0	0	0	0	0	0	0	0	0	0	0	0	0	0	0	0	0	0	0	0	0	0	0	0	0	0	0	0
ENSG00000100523	0.549991	1.15001	0.494991	1.12001	0.180005	1.96996	0.459988	0.800014	0.189994	0.810015	1.08003	0.279992	1.26003	1.71994	5.97011	2.17006	0.679987	1.01001	0.250007	0.159996	0.800014	0.440015	2.68005	1.54004	0.0899994	2.06996	0.579996	4.09013	0.370002	0.45	0.769999	1.90005	0.679987	1.40004	0.760017	1.63005	1.15001	2.72994	1.66006	1.53003	0.900001	0.420002	1.66006	0.700007	0.31999	0.270007	1.02001	0.430012	0.829988
ENSG00000255233	0	0	0	0	0	0	0	0	0	0	0	0	0	0	0	0	0.120002	0	0	0	0	0	0	0	0	0	0	0	0	0	0	0	0	0	0	0	0	0	0	0	0	0	0	0	0	0	0	0	0
ENSG00000228107	0	0.0499986	0.214995	0.0899994	0	0.45	0	0.239999	0	0.149998	0.149998	0.200005	0.120002	0	0.159996	0.0499986	0	0.0400009	0.0400009	0.0499986	0	0	0.510002	0.0400009	0	0.0899994	0.0700018	0.459988	0.0499986	0.189994	0.129996	0.0400009	0	0.060002	0.250007	0.0899994	0.120002	0.270007	0.530006	0.250007	0.140003	0	0.299993	0.0999981	0.0499986	0	0.109998	0	0.0400009
ENSG00000138660	5.58998	5.50002	7.22002	9.82974	2.36	12.5698	3.18004	13.09	3.84991	3.09006	7.49022	5.42993	6.59001	3.96999	10.7098	9.28978	3.67007	6.74017	4.22004	5.20004	3.21998	2.08003	10.9304	4.56997	1.90005	5.01001	6.48982	8.4798	8.33988	1.44995	4.33	5.27996	1.67998	5.88016	8.07981	7.73024	7.80996	4.74003	7.47984	7.86974	5.30013	5.05992	9.28978	6.52998	1.31997	1.88994	4.49986	3.36002	4.61998
ENSG00000130332	36.931	50.3588	114.614	82.2294	46.1599	95.1271	112.5	177.539	41.5987	67.9913	74.4696	28.5704	62.5604	76.8504	47.2705	87.8021	89.5973	43.3292	37.4699	62.4088	76.1188	144.878	115.407	55.6718	201.662	69.4778	41.9694	126.649	60.2202	199.534	52.5811	50.6599	139.584	44.9506	72.5388	37.9299	60.0993	65.3211	96.4083	41.7894	74.5988	42.4492	81.5822	32.2395	119.46	187.688	59.5106	30.7295	52.6614
ENSG00000272626	0.219997	0.0800019	2.13997	0.189994	0	0.389989	0.720014	0.310003	0	1.48003	0.920017	1.05998	0.769999	2.38005	0.060002	2.33996	0	0.299993	0.400007	0.430012	0	3.51004	0.31999	1.27003	3.35002	0	0	0	0	0.530006	0.99003	0.310003	0.180005	0	0	0	0	0	0.0800019	0.0899994	3.25997	0.389989	0.259996	0.0400009	0	0.700007	0	0.570015	0.310003
ENSG00000203878	0	0	0	0	0	0.250007	0	0	0	0	0	0	0	0	0	0.109998	0	0	0	0	0	0	0	0	0	0	0	0	0	0	0	0	0	0	0	0	0	0	0	0	0	0	0	0	0	0.00999965	0	0	0
ENSG00000180423	0.679987	2.57995	1.75498	1.86999	0.620015	1.47	0.93003	2.70995	0.890002	1.47	1.61005	0.869973	1.38998	1.31997	2.67004	3.82994	1.94	1.38998	0.400007	0.920017	0.99003	0.959994	5.78995	2.23993	0.180005	1.73998	2.26006	2.60006	2.45992	1.01001	0.890002	2.26996	1.69003	1.27003	1.88994	1.16997	1.25002	1.71994	1.86003	1.81996	1.42998	2.54001	2.10996	1.17999	0.69002	1.22003	1.21	0.760017	1.75003
ENSG00000233016	8.74971	11.2299	42.5457	55.6486	2.45005	42.3698	51.5383	28.1595	4.50985	4.93999	21.51	8.97019	13.5197	24.7395	15.9304	17.0502	18.2297	6.65982	2.81999	15.4101	13.2103	51.6312	16.7201	21.8496	72.3379	13.8796	26.8499	68.2321	26.1103	172.876	15.5604	19.0105	27.6201	15.3802	22.21	12.2396	15.3398	13.95	28.829	14.2205	14.09	16.3896	26.1193	4.14006	51.2604	48.2304	14.4701	6.51009	10.7098
ENSG00000228086	0	0	0	0.0499986	0	0	0	0	0	0	0	0	0	0	0	0	0	0	0	0	0	0	0	0	0	0	0	0	0	0	0	0	0	0	0	0	0	0	0	0	0	0	0	0	0	0	0.0499986	0	0
ENSG00000282012	0	0	0	0	0	0	0	0	0	0	0.060002	0	0	0.060002	0	0.0800019	0.120002	0	0	0	0.0800019	0.69002	0	0	0	0	0	0	0.0499986	0	0	0.0800019	0	0	0	0	0	0	0	0	0.140003	0	0	0	0.0899994	2.05994	0.180005	0	0
ENSG00000186943	0	0	0	0	0	0	0	0	0	0	0	0.0400009	0	0	0	0	0	0	0	0	0	0	0	0	0	0	0	0	0	0	0	0	0	0	0	0	0	0	0	0	0	0	0	0	0	0	0	0	0
ENSG00000214691	0	0	0	0	0	0	0	0	0	0	0	0	0	0	0	0.00999965	0	0	0	0	0	0	0	0	0	0	0	0.0800019	0	0.0499986	0	0	0	0	0	0	0	0.00999965	0	0	0	0	0	0	0	0.00999965	0.0199995	0	0
ENSG00000261455	0.570015	1.77004	6.15989	2.93001	0.570015	1.17999	1.37999	6.83997	0.760017	2.55999	0.609981	0.969971	1.34997	1.76001	1.40004	1.21	3.27992	0.900001	0.589988	0.789973	2.37001	0.579996	4.83998	4.81989	0.679987	7.52978	4.53997	3.36002	2.94999	2.61	1.96001	0.969971	5.88995	4.19002	2.85996	2.92008	2.89006	0.780003	3.96999	1.28003	3.48	1.44003	2.03001	1.33999	1.13	2.33996	1.46004	0.549991	0.789973
ENSG00000182208	9.21027	13.8201	22.4354	18.9697	7.9201	24.2303	33.9999	20.05	8.58984	12.2303	19.32	8.49981	17.4895	19.9197	12.6502	19.8096	16.5805	12.0401	6.16015	11.3599	10.6196	18.2095	25.7704	11.04	22.4701	15.1401	17.0301	24.76	16.2404	25.8904	11.4897	25.8994	19.6605	11.3104	17.2702	10.3802	19.8	18.1906	22.8107	13.43	16.3001	15.2497	20.7599	8.76003	26.7793	23.29	14.6	7.85993	13.5798
ENSG00000239767	0	0	0	0	0	0	0	0	0	0	0	0	0	0	0	0.0299998	0	0	0	0	0	0	0	0	0	0	0	0	0	0	0	0	0	0	0	0	0	0	0	0	0	0	0	0	0	0	0	0	0
ENSG00000267450	0	0	0	0	0	0	0	0	0	0	0	0	0	0	0.0299998	0	0	0	0	0	0	0	0	0	0	0	0	0	0	0	0	0	0	0	0	0	0	0	0	0	0	0	0	0	0	0	0	0	0
ENSG00000277779	0	0	0	0	0	0	0	0	0	0	0	0	0	0	0	0	0	0	0	0	0	0	0	0	0	0	0	0	0	0	0	0	0	0	0	0	0	0	0	0	0	0	0	0	0	0	0	0	0
ENSG00000137135	0.140003	0.920017	3.17509	3.82994	0.0299998	5.25003	5.55983	3.78008	0.0899994	0.750008	1.04002	0.209998	0.45	1.60003	3.08	6.35007	1.01001	0.789973	0.209998	1.57996	1.08003	0.800014	1.86999	2.61	1.77004	2.38005	1.67998	3.9099	2.41999	6.05011	0.800014	1.49998	0.869973	1.34997	2.19002	1.69003	2.38005	1.96001	2.17006	1.63005	1.81002	0.940022	1.92006	0.109998	1.60003	3.54011	0.560011	0.0499986	0.400007
ENSG00000260306	0.279992	0.370002	0.154998	0.239999	0.0499986	0.709989	0.0700018	0.060002	0.120002	0.159996	0.0299998	0.189994	0.290002	0.209998	0.200005	0.0999981	0.0999981	0.109998	0	0.060002	0.140003	0.0199995	0.259996	0.0999981	0.0700018	0	0.239999	0.209998	0.0299998	0.159996	0.180005	0.0400009	0.0899994	0.170004	0.239999	0.209998	0.0400009	0.739977	0.250007	0.209998	0.47	0.00999965	0.640002	0.209998	0.209998	0.129996	0.230006	0.060002	0.0999981
ENSG00000259713	0	0	0	0	0	0	0	0	0	0	0	0	0	0	0	0	0	0	0	0	0	0	0	0	0	0	0	0	0	0	0	0	0	0	0	0	0	0	0	0	0	0	0	0	0	0	0	0	0
ENSG00000223611	0	0	0	0	0	0	0	0.0199995	0	0	0.0199995	0	0	0	0.00999965	0	0	0	0	0	0	0	0	0.00999965	0	0	0	0	0	0	0	0	0	0	0	0	0	0	0	0	0	0	0.00999965	0.0199995	0	0	0.00999965	0	0
ENSG00000267782	0	0	0	0	0	0	0	0	0	0	0	0	0	0	0	0	0	0	0	0	0	0	0	0	0	0	0	0	0	0	0	0	0	0	0	0	0	0	0	0	0	0	0	0	0	0	0	0	0
ENSG00000235039	0	0	0	0	0	0	0	0	0	0	0	0	0	0	0	0	0	0	0	0	0	0	0	0	0	0	0	0	0	0	0	0	0	0	0	0	0	0	0	0	0	0	0	0	0	0	0	0	0
ENSG00000225055	0	0	0	0	0	0	0	0	0	0	0	0	0	0	0	0	0	0	0	0	0	0	0	0	0	0	0	0	0	0	0	0	0	0	0	0	0	0	0	0	0	0	0	0	0	0	0	0	0
ENSG00000237738	0	0	0	0	0	0	0	0	0	0	0	0	0	0	0	0	0	0	0	0	0	0	0	0	0	0	0	0	0	0	0	0	0	0	0	0	0	0	0	0	0	0	0	0	0	0	0	0	0
ENSG00000204338	0.389989	2.21	1.11498	1.73998	0.430012	3.41996	1.19002	6.47005	2.61997	0.520016	1.38998	1.05998	1.86003	5.73999	2.96003	3.99014	6.30008	3.41996	0.69002	1.08003	5.69007	0.0499986	11.3804	3.41996	0.259996	0.389989	5.63003	4.81989	14.9804	0.849982	12.9896	4.0599	0.170004	0.389989	7.26016	2.62998	7.21	1.05003	36.8211	0.45	6.65013	1.38998	2.60006	1.07003	0.129996	13.5798	2.29004	0.820026	6.17983
ENSG00000252135	0	0	0	0	0	0	0	0	0	0	0	0	0	0	0	0	0	0	0	0	0	0	0	0	0	0	0	0	0	0	0	0	0	0	0	0	0	0	0	0	0	0	0	0	0	0	0	0	0
ENSG00000228345	0	0	0	0	0	0	0	0	0	0	0	0	0	0	0	0	0	0	0	0	0	0	0	0	0	0	0	0	0	0	0	0	0	0	0	0	0	0	0	0	0	0	0	0	0	0	0	0	0
ENSG00000238812	0	0	0	0	0	0	0	0	0	0	0	0	0	0	0	0	0	0	0	0	0	0	0	0	0	0	0	0	0	0	0	0	0	0	0	0	0	0	0	0	0	0	0	0	0	0	0	0	0
ENSG00000276614	0	0	0	0	0	0	0	0	0	0	0	0	0	0	0	0	0	0	0	0	0	0	0	0	0	0	0	0	0	0	0	0	0	0	0	0	0	0	0	0	0	0	0	0	0	0	0	0	0
ENSG00000261449	0	0	0.00999976	0.0199995	0	0	0	0	0.0299998	0	0	0	0	0	0	0	0	0	0	0	0	0	0	0	0	0	0	0	0	0	0	0	0	0	0	0	0	0	0	0	0	0	0	0	0	0	0	0	0
ENSG00000268116	0	0	0	0	0	0	0	0	0	0	0	0	0	0	0	0	0	0	0	0	0	0	0	0	0	0	0	0	0	0	0	0	0	0	0	0	0	0	0	0	0	0	0	0	0	0	0	0	0
ENSG00000233716	0	0	0.00999976	0	0	0	0	0.0199995	0	0	0	0	0	0	0	0	0	0	0	0	0	0	0	0	0	0	0	0	0	0	0	0	0	0	0	0	0.0400009	0.0299998	0	0.0299998	0	0	0	0	0	0	0	0	0
ENSG00000263389	0	0	0	0	0	0	0	0	0	0	0	0	0	0	0	0	0	0	0	0	0	0	0	0	0	0	0	0	0	0	0	0	0	0	0	0	0	0	0	0	0	0	0	0	0	0	0	0	0
ENSG00000252129	0	0	0	0	0	0	0	0	0	0	0	0	0	0	0	0	0	0	0	0	0	0	0	0	0	0	0	0	0	0	0	0	0	0	0	0	0	0	0	0	0	0	1.99997	0	0	0	0	0	0
ENSG00000255118	0	0	0	0	0	0	0	0	0	0	0	0	0	0	0	0	0	0	0	0	0	0	0	0	0	0.129996	0	0	0	0	0	0	0	0	0	0	0	0	0	0	0	0	0.170004	0	0	0.060002	0	0	0
ENSG00000119487	22.7097	22.0504	43.5442	48.6703	16.1405	38.98	37.5609	63.5613	24.3296	40.8302	57.2608	21.3895	28.4992	64.3281	55.4792	91.461	35.3603	23.1805	15.5098	46.4102	30.319	42.2203	52.6504	44.9506	39.9207	52.9102	33.3302	57.9917	37.5896	42.461	32.7394	38.6598	50.0387	65.371	45.711	34.31	49.7792	31.6592	33.6809	25.7508	38.1487	37.4102	32.1101	20.5395	37.9798	50.4496	23.1901	24.5703	22.19
ENSG00000253126	0	0	0	0	0	0	0	0	0	0	0	0	0	0	0	0	0	0	0	0	0	0	0	0	0	0	0	0	0	0	0	0	0	0	0	0	0	0	0	0	0	0	0	0	0	0	0	0	0
ENSG00000213798	0	0	0	0	0	0	0	0	0	0	0	0	0	0	0	0	0	0	0	0	0	0	0	0	0	0	0	0	0	0	0	0	0	0	0	0	0	0	0	0	0	0	0	0.0199995	0	0	0	0	0
ENSG00000171724	0.279992	0.31999	0.370007	0.0499986	0.0700018	2.21999	0.500006	0.0899994	0.149998	0.060002	0.109998	0.270007	1.36997	0.170004	0.720014	0.159996	0.060002	0.560011	0.120002	0.00999965	0.109998	1.22003	0.219997	0.290002	0	0.00999965	0	1.64003	0.609981	7.8398	0.200005	0.329999	1.79004	10.1201	0.0199995	0.0999981	0.140003	0.900001	0.00999965	0.520016	0.0800019	0.0899994	2.45992	0.360007	8.0101	0.920017	0.670007	0.120002	0.250007
ENSG00000257860	0	0	0	0	0	0	0	0	0	0	0	0	0	0	0	0	0	0	0	0	0	0	0	0	0	0	0	0	0	0	0	0	0	0	0	0	0	0	0	0	0	0	0	0	0	0	0	0	0
ENSG00000275625	0	0	0	0	0	2.29004	0	4.3201	0	0	0	0	0	0	0	0	0	0	0	0	0	4.62992	0	0	0	0	0	0	0	0	0	0	0	0.750008	0	0	1.04002	0	0	0	0	0	0	0	0	0	0	0	0
ENSG00000148730	20	20.7599	47.8149	58.9809	9.1403	22.4904	23.4699	54.9205	18.2803	22.6201	56.3395	17.4399	20.0194	21.3999	27.8103	17.2595	19.5504	15.8401	10.9501	32.4997	16.8996	21.9406	26.3302	30.8704	6.99001	34.9001	34.7095	48.6906	40.6692	19.9004	21.0206	48.4112	10.1997	34.671	80.6097	24.6197	21.7604	39.8792	18.8204	38.4087	32.9808	31.4994	32.2998	20.4897	30.3001	17.22	11.7304	23.9996	13.9297
ENSG00000201901	0	0	0	0	0	0	0	0	0	0	0	0	0	0	0	0	0	0	0	0	0	0	0	0	0	0	0	0	0	0	0	0	0	0	0	0	0	0	0	0	0	0	0	0	0	0	0	0	0
ENSG00000267391	1.09999	1.48003	7.52499	2.98001	0.890002	2.62998	1.08003	0.109998	1.34997	3.23991	3.12995	4.64987	0.670007	0.999971	0.829988	0.570015	2.84	2.14002	1.17999	0.579996	0.560011	2.20006	1.38998	0.920017	2.10003	3.36002	4.02013	2.30006	1.58996	0.750008	3.09006	1.60003	6.87991	2.02004	4.74003	0.549991	1.76001	2.70001	1.27003	1.81002	2.55007	3.89988	1.07003	1.36997	3.25004	1.21	1.12001	1.29001	2.04996
ENSG00000242703	0	0	0.00999976	0	0	0	0	0	0	0	0	0	0	0	0	0	0	0	0	0	0	0	0.0199995	0	0	0	0	0	0	0	0	0	0	0	0	0	0	0	0	0	0	0	0	0	0	0	0	0	0
ENSG00000138442	8.04014	23.0395	14.915	18.4804	2.41999	26.4307	12.4501	52.0084	6.09981	24.2505	26.8797	6.93979	11.04	20.0305	22.4499	26.4803	10.1496	11.3599	4.30993	13.6204	20.6895	16.5701	40.0204	11.7703	10.3099	15.1202	18.08	27.7391	30.6296	18.5099	12.9196	25.0501	20.9203	25.5995	16.8996	15.66	9.98011	13.3299	58.541	20.9	26.1791	22.9805	14.5304	10.9402	13.7704	17.1605	22.3598	7.65983	10.6403
ENSG00000084693	3.84991	8.0101	14.2953	20.6996	2.08003	11.5897	5.57991	22.9407	3.34005	12.0903	4.72002	2.93001	7.3999	6.2	10.2899	15.5896	11.8398	3.7301	2.04996	3.84005	5.25003	6.19012	36.5997	9.6001	3.60001	16.0701	6.14011	15.6004	9.73008	10.9001	5.05011	10.0099	24.6692	9.23008	17.7005	5.0701	8.8002	6.68017	16.99	8.06973	11.0899	10.52	9.85977	2.67004	4.65987	22.2902	2.52999	4.34986	3.7301
ENSG00000183401	12.2702	37.0002	18.2051	9.10994	9.34987	19.3107	56.8692	17.3603	11.05	25.9893	25.4897	12.4001	20.9304	41.4203	19.9004	28.7791	38.0695	24.8099	8.96025	24.7703	35.7398	24.6795	55.1418	15.7405	17.81	97.1933	17.6699	18.4996	28.6299	25.3294	21.3806	40.1093	48.5894	17.9302	30.189	13.5197	45.5907	31.6702	31.1607	39.0503	47.0515	19.6605	28.5091	8.64001	22.3397	45.8506	15.7503	9.65014	19.5897
ENSG00000272254	0	0	0	0	0	0	0	0	0	0	0	0.060002	0	0.0899994	0	0	0	0	0	0	0	0	0	0	0	0	0	0	0	0	0	0	0	0	0	0	0	0	0.0999981	0	0	0	0.0999981	0	0	0	0	0	0.0700018
ENSG00000233544	0	0	0	0	0	0	0	0	0	0	0	0	0	0	0.0400009	0	0	0.0800019	0	0.0499986	0	0	0.0499986	0	0	0	0	0.209998	0	0	0	0.0400009	0	0	0	0	0	0.120002	0	0	0	0	0.060002	0.060002	0	0	0	0	0
ENSG00000274044	0	0.00999965	0	0	0	0	0	0	0	0	0	0	0	0	0	0.140003	0	0.00999965	0	0	0	0	0	0	0	0	0	0	0	0	0	0	0	0	0.00999965	0	0	0.0199995	0.0199995	0	0	0	0	0	0	0	0	0	0.00999965
ENSG00000087502	20.1405	36.2011	30.9697	38.6009	9.36998	230.368	25.0292	18.87	19.8605	28.7592	36.2588	15.07	36.7905	21.9194	80.4981	36.9694	19.1096	27.3098	13.6999	12.1998	16.9594	27.2191	69.2422	31.41	4.47001	44.5196	25.7008	53.1307	17.7706	19.2105	11.8497	57.2488	17.0703	32.599	17.1605	17.5697	21.6506	34.4196	29.3492	52.6395	28.3298	16.4602	27.8701	28.0096	19.1999	15.9403	17.7497	13.0203	36.709
ENSG00000170006	1.56003	0.239999	0.034999	0.0299998	0.219997	2.18002	0.209998	0.109998	0.209998	0.0499986	1.62002	0.34999	0.38001	0.520016	7.35999	0.250007	1.24	3.11998	0.109998	0.0299998	0.0700018	0.0199995	0.570015	0.060002	0	0.129996	0.0800019	1.96996	0.290002	0.060002	0.0899994	0.279992	0	0.0700018	0.0199995	1.33999	0.259996	1.24	0.149998	0.239999	0.420002	0	0.479997	2.19002	0.109998	0.0899994	0.479997	0.99003	0.34999
ENSG00000171872	0	0.0199995	0	0	0	0.00999965	0	0.00999965	0	0	0	0	0	0.00999965	0.0199995	0.0199995	0	0	0	0	0	0	0.00999965	0	0.0199995	0	0	0	0.00999965	0	0	0	0	0.00999965	0	0.00999965	0	0	0.00999965	0.00999965	0	0	0	0	0.0199995	0.00999965	0	0	0
ENSG00000272262	0	0	0	0	0	0	0	0	0	0	0	0	0	0	0	0	0	0	0	0	0	0	0	0	0	0	0	0	0	0	0	0	0	0	0	0	0	0	0	0	0	0	0	0	0	0	0	0	0
ENSG00000117054	101.771	124.551	57.7394	59.9204	22.15	37.2498	4.4299	27.4598	89.2069	40.2904	31.0593	70.9278	99.9674	36.3091	55.4907	82.532	119.32	84.5119	49.0496	65.6616	54.6282	9.18986	80.9288	57.4715	1.05998	79.8811	112.547	50.8111	52.0589	3.89988	20.4599	48.5187	25.1998	107.172	86.1682	25.9893	24.8995	62.0594	81.2774	62.869	41.3113	111.909	81.4522	145.099	10.0998	6.06986	15.5302	89.871	60.3916
ENSG00000261158	0	0	0.410001	0.149998	0	0.0400009	0	0	0.0499986	0.0199995	0.0700018	0.0199995	0	0	0.0199995	0.0700018	0	0.0700018	0	0.060002	0.0499986	0	0.0999981	0.0199995	0	0	0	0	0.31999	0	0.0499986	0.0800019	0	0.060002	0.159996	0	0.060002	0	0	0	0.0999981	0	0.0299998	0.0499986	0.0299998	0.200005	0.0700018	0	0
ENSG00000265783	0	0	0	0	0	0	0	0	0	0	0	0	0	0	0	0	0	0	0	0	0	0	0	0	0	0	0	0	0	0	0	0	0	0	0	0	0	0	0	0	0	0	0	0	0	0	0	0	0
ENSG00000185261	0.189994	0.230006	0.0550014	0.0800019	0.0899994	0.430012	0.209998	0.640002	0.189994	0.170004	0.0800019	0.0999981	0.279992	0.0800019	0.440015	0.370002	0.219997	0.159996	0.0899994	0.00999965	0.060002	0.0499986	0.720014	0.189994	0	0.209998	0.440015	0.389989	0.0899994	0.0899994	0.0800019	0.290002	0.0800019	0.239999	0.329999	0.0199995	0.0800019	0.250007	0.279992	0.189994	0.170004	0.189994	0.33999	0.149998	0	0.00999965	0.500006	0.180005	0.0999981
ENSG00000213238	0	0	0	0	0	0	0	0	0	0	0	0	0	0	0	0	0	0	0	0	0	0	0	0	0	0	0	0	0	0	0	0	0	0	0	0	0	0	0	0	0	0	0	0	0	0	0	0	0
ENSG00000213704	0	0	0	0	0	0	0	0	0	0	0	0	0	0	0.0199995	0	0	0	0	0	0	0	0	0	0	0	0	0	0	0	0	0	0	0	0	0	0	0	0	0	0	0	0	0	0	0	0	0	0
ENSG00000260338	0	0	0	0	0	0	0	0.209998	0	0	0	0	0	0	0	0	0	0	0	0	0	0	0	0	0	0	0	0	0	0	0	0	0	0	0	0	0	0	0	0	0	0	0	0	0	0	0	0	0
ENSG00000221335	0	0	0	0	0	0	0	0	0	0	0	0	0	0	0	0	0	0	0	0	0	0	0	0	0	0	0	0	0	0	0	0	0	0	0	0	0	0	0	0	0	0	0	0	0	0	0	0	0
ENSG00000275764	3.34005	2.54001	1.69001	2.30997	1.78002	2.60006	3.6599	5.79999	1.86999	6.8699	1.99001	1.90005	2.52999	1.66006	2.37001	4.14006	2.51007	3.35002	2.23993	0.750008	1.31003	0.720014	4.47994	5.82013	0.219997	3.50008	2.51007	4.19002	3.18004	1.99997	1.94	4.86994	2.25005	3.52004	4.55005	1.33999	3.9401	2.98994	4.78991	2.81003	2.71993	1.31003	3.16992	2.76999	3.54011	1.49998	1.84001	1.96996	3.09993
ENSG00000271627	0	0	0	0	0	0	0	0	0	0	0	0	0	0	0	0	0	0	0	0	0	0	0	0	0	0	0	0	0	0	0	0	0	0	0	0	0	0	0	0	0	0	0	0	0	0	0	0	0
ENSG00000249170	0	0	0	0	0.0199995	0	0	0	0.0299998	0	0	0	0	0	0.0199995	0	0	0.0199995	0.0199995	0	0	0	0	0	0	0	0	0	0.0299998	0	0	0	0	0	0	0	0	0	0	0	0	0	0	0	0	0	0	0	0
ENSG00000198106	0.0899994	0.200005	0.0900021	0.250007	0.0299998	0.38001	0.060002	0.900001	0.250007	0.200005	0.0700018	0.329999	0.629995	0.140003	0.120002	0.0899994	0.560011	0.109998	0.129996	0.0999981	0.00999965	0	0.420002	0.270007	0.0400009	0.530006	0.760017	0.409997	0.430012	0.00999965	0.230006	0.120002	0.0199995	0.47	0.0299998	0.00999965	0.140003	0.200005	0.45	0.329999	0.33999	0.189994	0.840013	0.34999	0.0499986	0.140003	0.609981	0.129996	0.00999965
ENSG00000260673	0	0	0	0	0	0	0	0	0	0	0	0	0	0	0	0	0	0	0	0	0	0	0	0	0	0	0	0	0	0	0	0	0	0	0	0	0	0	0	0	0	0	0	0	0	0	0	0	0
ENSG00000226412	0	0	0	0	0	0	0	0	0	0	0	0	0	0	0	0	0	0	0	0	0	0	0	0	0	0	0	0	0	0	0	0	0	0	0	0	0	0	0	0	0	0	0	0	0	0	0	0	0
ENSG00000235162	2.37001	8.78009	0.33	14.2096	1.16003	75.9923	1.12001	31.5803	0.820026	12.0401	0.780003	2.03001	20.77	16.1595	30.5109	14.3801	8.57022	3.11998	3.29999	21.5697	4.58012	4.28996	117.53	19.5396	4.4601	31.701	3.60001	19.0105	2.74	36.2991	2.30997	27.0105	5.08983	16.21	35.3407	16.7097	23.9498	12.0602	199.811	11.8103	2.28005	0.0499986	40.7991	2.03001	3.97991	8.6598	10.9304	2.08003	5.58998
ENSG00000097033	12.9402	21.5503	17.4299	21.0002	3.4001	27.8103	4.34986	43.1194	9.34987	12.4803	13.8402	8.34972	26.6996	26.1193	25.3998	24.4598	13.2497	15.7503	7.52978	11.7003	9.51002	8.98015	61.099	7.65983	1.53003	18.0299	10.9797	25.4791	19.5599	10.9599	7.06013	20.4897	20.7398	21.2094	10.9797	8.81974	10.0203	26.5096	36.7293	15.07	10.3903	18.9697	24.2606	16.7596	11.3496	10.9904	21.8496	10.1398	21.9406
ENSG00000228076	0	0	0	0	0	0	0	0	0	0	0	0	0	0	0	0	0	0	0	0	0	0	0	0	0	0	0	0	0	0	0	0.0299998	0	0	0.0299998	0	0	0	0	0	0	0	0	0	0	0	0	0	0
ENSG00000266183	0	0	0	0	0	0	0	0	0	0	0	0	0	0	0	0	0	0	0	0	0	0	0	0	0	0	0	0	0	0	0	0	0	0	0	0	0	0	0	0	0	0	0	0	0	0	0	0	0
ENSG00000145850	3.44997	0.490002	0	0.0299998	0.060002	0.709989	0.129996	0.0899994	0.510002	0.0499986	0.140003	1.29998	4.3201	0.120002	0.230006	0.38001	0.0199995	6.61014	0.890002	0.060002	0.620015	0.629995	1.11003	0.0899994	0.879992	0.0400009	0.0800019	1.16997	0.0499986	0.189994	0.829988	0.370002	0	0.0299998	0.0199995	0.0499986	0.0299998	1.69003	0.65999	0.259996	0.0499986	0	0.629995	2.19002	2.98994	0.0800019	0.670007	0.270007	1.77004
ENSG00000166426	0	0	0	0	0	0	0.109998	0.0400009	0	0	0.0400009	0	0.0400009	0.109998	0.0299998	0.0800019	0	0	0	0	0	0.0400009	0	0	0.0700018	0	0	1.09999	0	0.170004	0.060002	0	0	0.0299998	0.0299998	0	0	0.0899994	0.0400009	0.180005	0	0	0	0	0	0.0700018	0	0	0
ENSG00000212391	0	0	0	0	0	0	0	0	0	0	0	0	0	0	0	0	0	0	0	0	0	0	0	0	0	0	0	0	0	0	0	0	0	0	0	0	0	0	0	0	0	0	0	0	0	0	0	0	0
ENSG00000258265	0	0	0	0	0	0	0	0	0	0	0	0	0	0	0.189994	0	0	0	0	0	0	0	0	0	0	0	0	0	0	0	0	0	0	0	0	0	0.0999981	0	0	0	0	0	0	0	0	0	0	0	0
ENSG00000153914	4.52991	11.05	10.3899	9.26984	0.99003	20.0097	8.68987	18.7904	3.4001	5.88016	10.3299	4.59985	9.24994	7.6201	17.2798	16.3999	6.42001	8.06023	3.52004	4.13003	5.33996	2.66006	18.3095	7.3702	1.27003	15.9304	21.8799	22.8296	9.59012	7.02011	7.18008	7.46999	3.62003	5.42015	10.4198	8.96025	10.3099	25.7098	25.1894	11.9098	11.9296	5.07996	18.2702	6.65982	2.84	5.66999	12.96	4.14006	6.40001
ENSG00000248942	0	0	0	0	0	0	0	0	0	0	0	0	0	0	0	0	0	0	0	0	0	0	0	0	0	0	0	0	0	0	0	0	0	0	0	0	0	0	0	0	0	0	0	0	0	0	0	0	0
ENSG00000120471	0	0.0199995	0.0149999	0.129996	0	0.109998	0.0700018	0.0199995	0	0.0800019	0	0.0199995	0.0299998	0.0199995	0	0.00999965	0	0.0299998	0	0	0	0.00999965	0.0199995	0	0	0.0299998	0	0.0299998	0.0400009	0.129996	0	0	0.0199995	0.0299998	0.00999965	0	0.0800019	0.0400009	0.060002	0.0299998	0.00999965	0	0.060002	0.00999965	0	0.120002	0.0400009	0	0
ENSG00000161040	0.0800019	0.0800019	0.0799981	0.0700018	0	0.389989	0.0800019	0.129996	0.0700018	0.149998	0.149998	0.060002	0.0800019	0.0299998	1.25002	0.0800019	0.0299998	0.170004	0.0400009	0	0.0199995	0.0700018	0.979983	0.060002	0	0.0499986	0.00999965	0.189994	0.0199995	0.219997	0.0700018	0.109998	0	0.159996	0.0700018	0.109998	0.060002	0.0700018	0.31999	0	0.250007	0.060002	0.259996	0.159996	0.0700018	0.270007	0.180005	0.0199995	0.00999965
ENSG00000148840	3.63008	13.1	10.61	6.99001	2.40995	19.0105	28.3495	14.97	6.2198	2.26006	14.67	1.82996	13.5996	10.7202	6.44007	5.56986	3.34005	3.72002	6.8699	5.63003	5.05992	7.06993	27.0105	5.03997	7.43022	9.20006	9.90018	17.3795	8.37	17.22	4.19002	14.0705	3.63991	5.83994	11.0599	10.8398	6.61977	11.8604	21.1697	7.0401	6.54993	6.40001	16.21	6.32021	12.15	13.4701	8.18013	2.35004	10.1602
ENSG00000229878	0	0	0	0	0	0	0	0	0	0	0	0	0	0	0	0	0	0	0	0	0	0	0	0	0	0	0	0	0	0	0	0	0	0	0	0	0	0	0	0	0	0	0	0	0	0	0	0	0
ENSG00000213772	0	0	0	0.34999	0	0	0	0.149998	0	0	0	0	0	0	0	0	0	0.109998	0	0	0	0	0	0	0	0	0	0	0	0	0	0	0	0	0	0	0	0	0	0	0	0.0899994	0	0.0800019	0	0.189994	0	0	0
ENSG00000226680	0	0	0	0	0	0	0	0	0	0	0	0	0	0	0	0	0	0	0	0	0	0	0	0	0	0	0	0	0	0	0	0	0	0	0	0	0	0	0	0	0	0	0	0	0	0	0	0	0
ENSG00000249106	0	0	0	0	0.0400009	0	0	0	0.0199995	0	0	0	0	0	0	0	0	0.0199995	0	0	0	0	0	0	0	0	0	0	0	0	0	0	0	0	0	0	0	0	0	0	0	0	0.0199995	0	0	0	0	0	0
ENSG00000173531	213.057	183.088	227.814	184.54	264.256	95.4508	213.337	39.4694	317.54	160.318	203.628	271.497	276.799	63.3985	59.0709	741.343	157.749	330.475	255.096	117.53	265.671	250.765	113.299	113.613	48.5591	124.361	298.378	85.757	191.393	63.1617	69.3094	116.323	94.8506	98.0527	294.8	78.7595	168.51	280.061	54.1682	192.324	311.437	547.152	201.564	237.386	86.7976	183.685	112.954	234.947	336.158
ENSG00000054356	0.0400009	0	0	0.0400009	0	0.109998	0.0700018	0.38001	0	0.0700018	0.0299998	0	0	0.0299998	0.170004	0.0199995	0.0800019	0	0	0.0400009	0	0	0.0700018	0	0.560011	0.120002	0	0.270007	0.0199995	0.0499986	0.0199995	0.0299998	0.0499986	0.0299998	0	0.0999981	0.0199995	0.00999965	0.0299998	0.0499986	0.0400009	0.140003	0	0.0199995	0.0199995	0.129996	0.00999965	0	0
ENSG00000253968	0	0.060002	0	0	0	0.0800019	0	0.060002	0	0.0400009	0	0	0	0	0	0	0	0	0	0	0	0	0	0	0	0	0	0	0.060002	0	0	0	0	0	0	0	0	0	0	0	0	0	0	0	0	0	0	0	0
ENSG00000229138	0	0	0	0	0	0	0	0	0	0	0	0	0	0	0	0	0	0	0	0	0	0	0	0	0	0	0	0	0	0	0	0	0	0	0	0	0	0	0	0	0	0	0	0	0	0	0	0	0
ENSG00000259651	0	0	0.200004	0	0	0	0	0	0	0	0	0	0	0	0	0	0	0	0	0	0	0	0	0	0	0	0	0	0	0	0	0	0	0	0	0	0	0	0	0	0.219997	0	0	0	0	0	0	0	0
ENSG00000208002	0	0	0	0	0	0	0	0	0	0	0	0	0	0	0	0	0	0	0	0	0	0	0	0	0	0	0	0	0	0	0	0	0	0	0	0	0	0	0	0	0	0	0	0	0	0	0	0	0
ENSG00000234477	0	0	0	0.060002	0	0.140003	0	0.0400009	0	0	0	0	0.0400009	0	0.0299998	0	0	0.060002	0	0	0	0	0.0800019	0	0	0	0	0.149998	0.140003	0.189994	0.0299998	0	0	0	0	0	0	0.0400009	0	0	0.0299998	0.0199995	0.120002	0	0.060002	0	0	0	0.0299998
ENSG00000278047	0	0	0	0	0	0	0	0	0	0	0	0	0	0	0	0	0	0	0	0	0	0	0	0	0	0	0	0	0	0	0	0	0	0	0	0	0	0	0	0	0	0	0	0	0	0	0	0	0
ENSG00000111684	27.3098	35.1112	57.0963	37.1209	24.6795	24.0196	53.9882	34.391	42.5612	22.0994	104.133	18.0299	46.0704	73.7607	151.135	43.861	52.16	60.5509	24.6299	72.6394	55.4984	9.46005	57.8993	61.8789	5.32998	114.848	26.2992	95.3185	32.079	29.7404	32.5809	80.7216	15.4604	25.9407	30.1305	47.3689	53.8798	163.482	37.8511	25.0501	29.4491	32.2506	40.751	49.07	35.1209	36.6505	9.10994	34.0588	42.3698
ENSG00000137077	37.8511	62.3482	1.97995	1.24	17.9004	55.6101	13.43	12.3504	3.35002	1.22997	84.4475	29.691	213.619	59.6883	60.6181	0.440015	39.2893	56.9717	46.8108	0.189994	51.71	4.55005	76.6483	0.0299998	4.0599	1.49998	3.80006	248.275	0.0299998	11.4001	266.187	73.9809	0.209998	27.1607	0.629995	12.3196	0.700007	26.2791	10.1103	93.3828	13.7399	0.0299998	112.049	20.05	226.567	15.0397	39.4913	24.7995	162.05
ENSG00000278701	0	0	0	0	0	0	0	0	0	0	0	0	0	0	0	0.140003	0	0	0	0	0	0	0	0	0	0	0	0	0	0	0	0	0	0	0	0	0	0	0	0	0	0	0	0	0	0	0	0	0
ENSG00000172367	0.060002	0	0.0199995	0.0400009	0.0199995	3.41001	0.00999965	0.00999965	0.0499986	0	0	0.060002	0.0700018	0.0299998	0.060002	0.189994	0	0.0800019	0.0400009	0.159996	0	0.0199995	0.0499986	0.00999965	0.00999965	0.0999981	0	0	0	0	0.0400009	0	0.00999965	0.0499986	0.060002	0	0.0400009	0.900001	0	0.0400009	0.00999965	0	3.25997	0.0499986	0	0.0299998	0.189994	0.200005	0.259996
ENSG00000112394	2.26006	1.33999	7.34007	10.2103	1.58996	0.860009	0.0400009	0.170004	1.66999	3.18004	2.39994	3.47012	1.58996	0.54	0.360007	11.7703	0.120002	1.63005	0.920017	0.329999	0.140003	0.999971	2.98994	19.6605	0.290002	4.23	1.24	4.01011	0.500006	2.58998	0.0700018	1.22003	2.05994	6.9499	2.00998	0.570015	0.869973	2.40995	0.430012	0.760017	1.62002	0.159996	1.14	1.04002	0.239999	1.47	0.860009	1.19997	0.520016
ENSG00000264563	0	0	0	0	0	0	0	0	0	0	0	0	0	0	0	0	0	0	0	0	0	0	0	0	0	0	0	0	0	0	0	0	0	0	0	0	0	0	0	0	0	0	0	0	0	0	0	0	0
ENSG00000255120	0.0700018	1.22997	0	0.060002	0	0.459988	0	0.0800019	0	0.0999981	0	0	0	0.0800019	0	0.999971	2.47001	0.120002	0.140003	0	0.120002	0.579996	0	0.290002	0	0	0.45	0	0	0	0	0	103.271	0	0	2.9001	0.0700018	3.36002	0.0800019	0.33999	0.38001	0	0.250007	0.0400009	0	0.459988	0.250007	0	0.180005
ENSG00000276765	0	0	0	0	0	0	0	0	0	0	0	0	0	0	0	0	0	0	0	0	0	0	0	0	0	0	0	0	0	0	0	0	0	0	0	0	0	0	0	0	0	0	0	0	0	0	0	0	0
ENSG00000243187	0	0	0	0	0	0	0	0	0	0	0	0	0	0	0	0	0	0	0	0	0	0	0	0	0	0	0	0	0	0	0	0	0	0	0	0	0	0	0	0	0	0	0	0	0	0	0	0	0
ENSG00000160256	10.8797	15.8698	25.5595	17.0596	10.6196	13.8604	35.6507	15.2296	11.4603	15.5604	16.5598	8.62027	14.6396	10.75	8.32025	17.99	10.7597	10.34	8.2	21.5503	10.27	16.5002	18.0099	11.9296	56.2108	16.7596	9.70987	27.2701	15.1296	17.4097	7.46016	12.9097	29.8292	19.32	13.27	4.0599	10.8503	10.5998	19.7096	10.6196	9.78012	18.7098	19.4895	11.7003	23.1099	126.219	11.6397	10.6101	11.24
ENSG00000254091	0	0	0	0	0	0	0	0	0	0	0	0	0	0	0.0700018	0	0	0	0	0	0	0	0	0	0	0	0	0	0	0	0	0	0	0	0	0	0	0	0	0	0	0	0	0	0	0	0	0	0
ENSG00000187726	0	0	0.0149999	0.060002	0	2.62998	1.31997	0	0.0700018	0.0700018	0.0400009	0	0.0199995	0.0800019	2.19002	0.219997	0.0800019	0.0999981	0	0	0.140003	0.00999965	0.180005	0	0.170004	0.0199995	0	0.159996	0	0.54	0	0.0299998	0.250007	0.0499986	0.140003	0.0800019	1.81996	0.0899994	0.800014	0.0199995	0.120002	0.00999965	0.200005	0.0499986	0.00999965	1.13	0.329999	0	0
ENSG00000271302	0	0	0	0	0	0	0	0	0	0	0	0	0	0	0	0	0	0	0	0	0	0	0	0	0	0	0	0	0	0	0	0	0	0	0	0	0	0	0	0	0	0	0	0	0	0	0	0	0
ENSG00000236991	0	0	0.0949994	0.060002	0	0.129996	0	0.159996	0	0.0299998	0	0.0499986	0.0999981	0.0999981	0.200005	0.120002	0.0499986	0	0.060002	0.0199995	0	0	0.479997	0.0400009	0	0.0700018	0.0499986	0	0.0400009	0.0800019	0	0.0999981	0	0	0.170004	0.0800019	0.109998	0.33999	0.129996	0.149998	0.0499986	0	0.149998	0	0	0.060002	0.129996	0.0199995	0.180005
ENSG00000208025	0	0	0	0	0	0	0	0	0	0	0	0	0	0	0	0	0	0	0	0	0	0	0	0	0	0	0	0	0	0	0	0	0	0	0	0	0	0	0	0	0	0	0	0	0	0	0	0	0
ENSG00000242118	0	0	0	0	0	0	0	0	0	0	0	0	0	0	0	0	0	0	0	0	0	0	0	0	0	0	0	0	0	0	0	0	0	0	0	0	0	0	0	0	0	0	0	0	0	0	0	0	0
ENSG00000264551	0	0	0	0	0	0	0	0	0	0	0	0	0	0	0	0	0	0	0	0	0	0	0	0	0	0	0	0	0	0	0	0	0	0	0	0	0	0	0	0	0	0	0	0	0	0	0	0	0
ENSG00000279109	0	0	0	0	0	0	0	0	0	0	0	0	0	0	0	0	0	0	0	0	0	0	0	0	0	0	0	0	0	0	0	0	0	0	0	0	0	0	0	0	0	0	0	0	0	0	0	0	0
ENSG00000234996	0.0999981	0.370002	0.639994	1.88	0.159996	0.129996	0.729978	0.0199995	0.109998	0.270007	0.810015	0.490002	0.0800019	0.479997	0	1.81002	0.510002	0.0999981	0.0400009	0.060002	1.11003	0.890002	2.10003	2.61997	0.0400009	1.41999	0.69002	1.51	2.68992	0.490002	0.879992	0.0499986	0.789973	0.780003	3.89988	1.49002	1.22003	0.219997	0.479997	1.44003	0.490002	1.67998	1.49998	0.060002	0.149998	0.149998	0.159996	0.34999	0.0499986
ENSG00000254563	0	0	0	0	0	0	0	0	0	0	0	0	0	0	0	0	0	0	0	0	0	0	0	0	0	0	0	0	0	0	0	0	0	0	0	0	0	0	0	0	0	0	0	0	0	0	0	0	0
ENSG00000214367	1.38998	3.43993	3.95491	5.16984	0.310003	4.53997	3.69996	6.52003	0.54	1.92006	4.34986	1.21	3.73994	2.55007	4.3999	7.27023	1.33999	2.45992	0.800014	0.979983	1.8	1.09004	4.14006	4.02013	0.829988	5.51989	2.41999	6.40978	3.28994	1.42998	4.07005	3.37005	1.64995	2.70001	4.93007	2.45992	2.33996	4.56016	8.25991	2.96003	2.89006	1.49002	3.67007	1.55	3.27992	3.61	2.31993	1.09999	1.92994
ENSG00000229673	0	0	0	0	0	0	0	0	0	0	0	0	0	0	0	0	0	0	0	0	0	0	0	0	0	0	0	0	0	0	0	0	0	0	0	0	0	0	0	0	0	0	0	0	0	0	0	0	0
ENSG00000226468	0	0	0	0	0	0	0	0	0	0.170004	0	0.0199995	0	0.0400009	0.060002	0.729978	0	0	0	0	0	0	0	0	0	0	0	0	0	0.129996	0	0.360007	0	0	0	0.060002	0	0.0800019	0.0400009	0	0.120002	0.0199995	0	0	0	0	0	0	0
ENSG00000252014	0	0	0	0	0	0	0	0	0	0	0	0	0	0	0	0	0	0	0	0	0	0	0	0	0	0	0	0	0	0	0	0	0	0	0	0	0	0	0	0	0	0	0	0	0	0	0	0	0
ENSG00000189023	0	0	0	0	0	0.0199995	0	0	0	0.589988	0	0	0	0	0.890002	0	0	0	0	0	0	0	0	0	0	0	0	0	0	0	0	0	0	0.0400009	0.00999965	0	1.26003	0	0	0	0.0400009	0.00999965	0	0	0	0	0	0	0
ENSG00000280026	0.060002	0	0.139996	0	0	0.579996	0	0.290002	0	0.0299998	0.0199995	0.170004	0.0199995	0	0.200005	0.0499986	0	0.0199995	0	0	0	0	0	0	0	0	0.209998	0.400007	0	0	0	0.0700018	0	0.290002	0	0.0400009	0	1.14	0	0.0299998	0	0.00999965	0.219997	0	0	0	0	0.0700018	0
ENSG00000167617	2.71993	6.44007	5.87995	5.66017	0.979983	11.0899	4.8899	9.32979	0.430012	4.44991	3.21998	1.08003	17.8002	8.27022	1.51998	1.56003	14.9897	2.23001	1.79004	1.96001	4.05006	2.17006	7.31979	0.890002	3.67007	4.38985	4.34986	10.8503	0.250007	11.0003	8.30987	5.75992	0.459988	5.31006	2.56995	2.38005	0.420002	8.62027	4.15991	8.4898	4.09013	1.31003	16.0601	2.56995	11.1701	6.42981	14.5405	2.62998	3.79006
ENSG00000263727	0	0	0.12	0	0	0	0	0	0	0	0	0	0	0	0	0.189994	0	0	0	0	0	0	0	0	0	0	0	0	0	0.38001	0	0	0	0	0	0	0	0	0	0	0.279992	0	0	0	0	0	0	0	0
ENSG00000175115	4.4299	11.1099	9.55022	11.5697	2.16	24.3701	19.3804	70.9721	1.96996	7.23002	9.78012	3.09993	26.6608	9.18986	6.78001	10.1602	8.06023	8.53997	2.19002	4.33992	6.32985	4.48989	51.1716	2.45992	9.65014	11.7401	5.23005	27.6201	9.40969	32.99	8.03011	15.5701	13.3697	8.1	3.69996	7.46999	5.93998	14.09	50.7196	15.7798	8.91008	3.79006	26.25	4.44005	12.3898	7.75977	12.5002	5.35999	9.34015
ENSG00000249967	0	0	0	0	0.0199995	0	0	0	0	0.0199995	0	0	0	0	0	0	0	0	0	0	0	0	0	0	0	0	0	0	0	0	0	0	0	0.0299998	0	0	0	0	0	0	0	0	0	0	0	0	0	0	0
ENSG00000276624	0	0	0	0	0	0	0	0	0	0	0	0	0	0	0	0	0	0	0	0	0	0	0	0	0	0	0	0	0	0	0	0	0	0	0	0	0	0	0	0	0	0	0	0	0	0	0	0	0
ENSG00000197008	0.890002	2.55999	2.75002	3.09006	0.259996	2.67004	2.60006	2.12995	0.769999	2.55007	2.42992	1.48003	1.84001	1.81996	4.27008	4.55005	2.54001	2.29004	0.769999	1.36997	2.26006	1.09999	6.20989	3.4899	0.409997	2.05994	4.82993	4.01011	1.92994	3.3301	1.64003	3.16992	1.61005	3.09006	2.05994	2.68005	1.55	3.4899	4.26002	3.01995	3.60001	2.14002	2.17006	1.57996	1.38998	0.849982	2.96003	0.900001	1.66006
ENSG00000222945	0	0	0	0	0	0	0	0	0	0	0	0	0	0	0	0	0	0	0	0	0	0	0	0	0	0	0	0	0	0	0	0	0	0	0	0	0	0	0	0	0	0	0	0	0	0	0	0	0
ENSG00000188282	0.060002	0.200005	0.0149996	0.060002	0	0.389989	0.0400009	0.34999	0.0199995	0.0299998	0.259996	0.149998	0.279992	0.33999	0.170004	0.629995	0.0999981	0.290002	0.0700018	0.0999981	0.109998	0.0400009	0.310003	0.00999965	0.149998	0.0199995	0.0299998	0.34999	0.159996	0.0800019	0.189994	0.219997	0.129996	0.00999965	0.0199995	0.0299998	0.829988	0.149998	3.79006	0.0400009	0.0400009	0.00999965	0.230006	0.0199995	0.33999	0.149998	0.129996	0	0.329999
ENSG00000280283	0	0	0	0	0	0	0	0	0	0	0	0	0	0	0	0	0	0	0	0	0	0	0	0	0	0	0	0	0	0	0	0	0	0	0	0	0	0	0	0	0	0	0	0	0	0	0	0	0
ENSG00000235399	0	0	0	0	0	0	0	0.109998	0	0	0.120002	0	0	0	0	0	0	0	0	0	0	0	0	0	0	0	0	0	0	0.38001	0	0	0	0	0	0	0	0	0	0	0	0	0	0	0	0	0	0	0
ENSG00000257093	3.0399	8.87986	10.6101	14.9596	1.08003	8.52991	6.19012	10.7403	2.82998	2.64993	5.50002	4.07005	3.9601	4.99994	11.56	4.85006	7.20001	3.86007	1.49998	10.9501	4.88008	2.66006	5.30013	4.15012	0.520016	9.32979	13.6402	10.3199	3.09993	3.26993	1.96001	11.7499	4.14006	4.26002	9.04011	8.23989	10.7098	6.05011	8.86019	12.5098	8.38975	4.95989	6.77015	2.26006	5.16018	1.66999	5.17989	6.46019	4.78991
ENSG00000220181	0	0	0	0	0	0	0	0	0	0	0	0	0	0	0	0.0299998	0	0	0	0	0	0	0	0	0	0	0	0	0	0	0	0.060002	0	0	0	0	0	0	0	0	0	0	0	0	0	0	0	0	0
ENSG00000224076	0	0	0	0	0	0	0	0	0	0	0	0	0	0	0	0	0	0	0.0700018	0	0	0	0	0	0	0	0	0	0	0	0	0	0	0	0	0	0	0	0	0	0	0	0	0	0	0	0	0	0
ENSG00000232979	0	0	0	0	0	0	0	0	0	0	0	0	0	0	0	0	0	0	0	0	0	0	0	0	0	0	0	0	0	0	0	0	0	0	0	0	0	0	0	0	0	0	0	0	0	0	0	0	0
ENSG00000121318	0	0.0800019	0.040001	0	0	0.0299998	0	0.0299998	0	0.0199995	0	0	0.0299998	0.0299998	0.0400009	0.279992	0.0499986	0.0400009	0	0	0	0	0	0.0199995	0	0	0.120002	0.0499986	0.0299998	0	0	0.109998	0.0299998	0.0199995	0.0199995	0.0400009	0.0999981	0.31999	0.060002	0	0.060002	0	0.060002	0.0199995	0	0	0.0199995	0	0
ENSG00000146859	32.0701	36.7395	46.8097	42.361	17.5502	36.0308	11.8497	20.1601	15.2602	21.7604	8.68987	26.4803	47.4906	38.8802	25.0796	8.92987	36.6505	60.2286	21.9194	33.7697	45.2099	21.4593	47.4084	34.3195	7.69976	46.4391	48.1602	13.9404	40.751	13.2801	22.0994	49.6586	54.3186	18.2702	36.0608	33.84	31.3296	11.3701	62.1196	29.8995	26.72	37.5505	26.1302	25.4703	52.3592	10.5499	14.8203	23.3304	66.3709
ENSG00000166763	0	0.0499986	16.53	11.05	0	0.45	0.0800019	0.120002	0	0.0499986	0.00999965	0.00999965	0.0199995	0.00999965	0.0899994	0.409997	0.0700018	0.0199995	0	0.00999965	0.0199995	0.00999965	0.0299998	0	0	0.0999981	0	0.0700018	0.0199995	0.0700018	0.0499986	0.0299998	0.0400009	0.0400009	0	0.060002	0.060002	0.0299998	0.530006	0.0400009	0.0299998	0.0199995	0.060002	0.00999965	0.00999965	0.109998	0.00999965	0.0299998	0
ENSG00000257506	0	0	0	0	0	0	0	0	0	0	0	0	0	0	0	0	0	0	0	0	0	0	0	0	0	0	0	0	0	0	0	0	0	0	0	0	0	0	0	0	0	0	0	0	0	0	0	0	0
ENSG00000171487	0	0	0	0	0	0.060002	0	0	0	0.00999965	0	0	0	0	0.00999965	0.0199995	0	0	0	0	0	0	0.00999965	0	0	0	0	0	0	0	0	0	0	0	0.00999965	0	0.00999965	0	0	0	0	0	0	0	0	0	0	0	0
ENSG00000205464	0.739977	1.70002	0.475008	0.820026	0.530006	5.21991	7.09005	0.729978	1.04002	1.44003	1.17999	0.500006	1.53003	1.02001	2.51007	6.1299	1.27003	1.08003	0.979983	0.149998	0.840013	0.700007	1.13	3.91994	0.170004	3.7301	3.0399	2.03001	0.739977	3.4899	1.96996	1.62002	2.12995	1.09004	2.14002	0.969971	0.890002	1.49002	0.93003	1.70995	3.9601	2.77999	2.39994	0.599985	1.47	3.84991	0.789973	0.629995	1.40998
ENSG00000252115	0	0	0	0	0	0	0	0	0	0	0	0	0	0	0	0	0	0	0	0	0	0	0	0	0	0	0	0	0	0	0	0	0	0	0	0	0	0	0	0	0	0	0	0	0	0	0	0	0
ENSG00000274265	2.33996	1.99997	1.32999	0.900001	0.709989	5.69007	2.41999	11.0699	1.49998	1.88994	3.21998	0.840013	4.6699	4.07005	3.19995	4.07005	3.68001	0.789973	3.01995	2.66006	1.12001	1.31003	6.65982	4.02989	14.3901	3.36002	2.10003	4.9899	2.12995	14.5596	1.82996	3.56993	3.23004	6.66999	3.58009	4.15991	7.51987	3.08	3.54994	3.18004	2.66006	1.58996	4.93999	2.04003	7.27982	7.50009	3.44997	0.750008	3.09006
ENSG00000224783	0	0	0	0	0	0	0	0	0	0	0	0.00999965	0	0	0	0	0	0	0	0	0	0	0	0	0	0	0	0	0	0	0	0	0	0	0	0	0	0	0	0	0	0	0	0	0	0	0	0	0
ENSG00000249977	0	0	0	0	0	0	0	0	0	0	0	0	0	0	0	0	0	0	0	0	0	0	0	0	0	0	0	0	0	0	0	0	0	0	0	0	0	0	0	0	0	0	0	0	0	0	0	0	0
ENSG00000279613	0.0199995	0	0.0800014	0.00999965	0	0.0199995	0.00999965	0.0299998	0.00999965	0.0199995	0.0299998	0	0	0	0.00999965	0.0800019	0.00999965	0	0	0	0.0199995	0.00999965	0.109998	0.0199995	0.0299998	0	0.0299998	0.0499986	0	0.0499986	0	0.00999965	0	0.00999965	0	0	0.00999965	0.0299998	0.109998	0.0299998	0.0999981	0.0299998	0.0400009	0	0.00999965	0.0400009	0	0	0
ENSG00000254185	0.060002	0	0	0	0	0	0	0.060002	0	0	0	0	0.0299998	0	0	0	0	0	0.0199995	0	0	0	0	0	0	0	0	0	0	0	0	0.0199995	0	0	0	0	0	0	0	0	0	0	0	0	0	0	0.0299998	0	0
ENSG00000230025	0	0	0	0	0	0	0	0	0	0	0	0	0	0	0	0.0499986	0	0	0	0	0	0	0	0	0	0	0	0	0	0	0	0	0	0	0	0	0	0	0	0	0	0	0	0	0	0	0	0	0
ENSG00000176732	0.0899994	0.109998	0.299993	6.53995	0.239999	0.299993	0.34999	0.739977	0.0800019	0.510002	0.310003	0.0800019	0.360007	0.579996	0.0800019	1.09999	0.200005	0.0700018	0.0499986	0	0.0899994	0.180005	2.25005	1.92994	0	1.17999	0.34999	0.709989	0	0.780003	0.170004	0.609981	1.73998	0.579996	0.520016	0.290002	0.800014	0.250007	0.69002	0.329999	0.769999	0.430012	0.500006	0.270007	0.31999	0.45	0.159996	0.209998	0.109998
ENSG00000254293	0	0	0	0	0	0	0	0	0	0	0	0	0	0	0	0	0	0	0	0	0	0	0	0	0	0	0	0	0	0	0	0	0	0	0	0	0	0	0	0	0	0	0	0	0	0	0	0	0
ENSG00000069869	3.84991	21.8193	15.5497	9.78012	1.69003	5.64998	3.13995	2.61997	4.15012	6.2	15.2698	5.53982	7.26016	2.47001	6.25006	7.19004	7.24006	4.11003	2.17006	7.08023	3.05004	3.38997	4.23	4.02013	0.109998	10.09	10.3802	9.07024	13.5902	1.96996	4.33	15.3802	4.36012	6.20989	13.98	11.3402	5.97011	5.02984	3.70998	21.8693	7.13987	10.03	10.8601	9.46989	2.67004	1.16003	3.28994	3.56004	4.05006
ENSG00000279621	0	0	0.0249993	0	0	0.120002	0	0	0	0	0	0.0199995	0	0	0.060002	0.0499986	0	0	0.0199995	0	0	0	0.0299998	0.0199995	0	0	0.0499986	0	0.0199995	0	0.060002	0.0299998	0.0499986	0.0199995	0	0.0199995	0.0199995	0.0299998	0.0299998	0.0299998	0	0	0.0700018	0.00999965	0.0400009	0	0	0	0.0199995
ENSG00000250218	0	0.0899994	0.135002	0	0	0	0.0800019	0	0	0	0.0999981	0.120002	0	0	0	0	0	0.0700018	0	0	0.129996	0	0	0	0	0	0.109998	0	0	0	0	0	0	0.060002	0.0700018	0	0	0	0.0999981	0	0.0800019	0	0	0	0	0.060002	0.140003	0	0
ENSG00000241345	0	0	0	0	0	0	0	0	0	0	0	0	0	0	0	0	0	0	0	0	0	0	0	0	0	0	0	0	0	0	0	0	0	0	0	0	0	0	0	0	0	0	0	0	0	0	0	0	0
ENSG00000240669	0	0	0	0	0	0	0	0	0	0	0	0	0	0	0	0	0	0	0	0	0	0	0	0	0	0	0	0	0	0	0	0	0	0	0	0	0	0	0	0	0	0	0	0	0	0	0	0	0
ENSG00000250371	0	0	0	0.00999965	0	0.00999965	0	0.00999965	0	0	0	0.0299998	0	0	0.00999965	0.0800019	0	0	0	0	0	0	0	0	0	0.0199995	0.00999965	0	0	0	0	0	0	0	0.0999981	0	0	0.0299998	0.0299998	0	0.0800019	0	0.0299998	0.00999965	0.00999965	0	0	0	0
ENSG00000249334	0	0	0	0	0	0	0	0	0	0	0	0	0	0	0.0800019	0.0400009	0	0	0	0	0	0	0	0	0	0	0	0	0	0	0	0.0299998	0	0	0	0	0	0	0.0499986	0	0	0	0	0	0	0	0	0	0
ENSG00000211667	0.129996	0.129996	0	0	0	0	0	0	0	0	0	0	0.920017	0	0.420002	0	0	0	0.170004	0	0	0	0	0	0	0	0	0	0	0	0	0	0	0	0	0	0	0	0.140003	0	0	0	0.93003	0.140003	0	0	0.0999981	0	0
ENSG00000226971	0.0199995	0	0	0	0	0	0	0	0	0	0	0	0	0	0	0	0	0	0	0	0	0	0	0	0	0	0	0	0	0	0	0	0	0	0.0199995	0	0	0	0	0	0	0	0	0	0	0	0.0199995	0	0
ENSG00000153233	0.0999981	0.170004	0.0400007	0.209998	0	1.94	0.0800019	0.060002	0.00999965	0.0199995	0.0700018	0.0199995	0.0700018	0.329999	1.31003	0.0199995	0.34999	0.120002	0.0899994	0.0199995	0.149998	0.0199995	0.620015	0.0299998	0	0.149998	0.170004	0.0999981	0.00999965	0.310003	0.33999	0.189994	0	0.290002	0.789973	0.0800019	0	0.459988	0.0199995	0.250007	0.0499986	0.0499986	0.420002	0.0299998	0.219997	0.0899994	0.299993	0.0199995	0.0299998
ENSG00000266423	0	0	0	0	0	0	0	0	0	0	0	0	0	0	0	0	0	0	0	0	0	0	0	0	0	0	0	0	0	0	0	0	0	0	0	0	0	0	0	0	0	0	0	0	0	0	0	0	0
ENSG00000132821	1.84999	4.61007	0.0250003	0.520016	2.02004	13.2305	0.479997	28.0893	0.640002	7.00019	1.96996	1.31003	4.88008	0.500006	0.45	0.0499986	0.00999965	1.15001	1.41999	0.200005	0.909986	0.239999	1.88	0.149998	1.02001	0.230006	5.11991	2.32992	0.459988	0.370002	1.79004	0.360007	15.4604	1.29001	0.0999981	0.170004	0.189994	3.48	4.81989	1.32999	0.259996	0.0299998	19.8894	0.849982	1.05003	0.00999965	1.54004	1.31997	1.69003
ENSG00000187372	0.120002	0.149998	0.209997	0.140003	0.170004	1.19997	0.109998	2.08003	0.259996	0.0299998	0.279992	0.0400009	0.400007	0.109998	1.36003	0.0299998	0.780003	0.0899994	0.0499986	0.0299998	0.170004	0.120002	2.81003	0.400007	0.00999965	0.0400009	0.34999	1.44003	0.0199995	0.959994	0.739977	0.299993	1.29001	0.829988	0.239999	0.490002	0.620015	0.479997	0.0999981	0.299993	0.0700018	0.0199995	0.700007	0.230006	0.0999981	0.0400009	0.370002	0.120002	0.0800019
ENSG00000272440	0	0	0.399994	0	0	0.599985	0.869973	1.84999	1.08003	0.299993	0	0	0	0.479997	0.409997	0.769999	1.44995	0.34999	0	0	0	0	0	0.370002	0	0	0	0	0	0	0	0.299993	0	2.19002	0	0	0	0	0.520016	0	0	0	0.820026	0	0.700007	0.549991	0	0	0.479997
ENSG00000131548	0	0	0	0	0	0	0	0	0	0	0	0	0	0	0	0	0	0	0.0199995	0	0	0	0	0	0	0	0	0	0.0299998	0	0	0	0.0800019	0	0	0	0	0	0	0.0899994	0	0	0	0	0	0	0	0	0
ENSG00000262678	0	0	0	0	0	0	0.060002	0.060002	0	0	0	0.0400009	0.0999981	0.0700018	0	0.140003	0.140003	0	0	0	0	0	0.170004	0	0	0.109998	0.120002	0	0	0	0	0.109998	0	0	0.0499986	0.180005	0.060002	0.420002	0	0.0700018	0.109998	0	0.129996	0	0	0	0.0800019	0	0
ENSG00000264372	0	0	0	0	0	0	0	0	0	0	0	0	0	0	0	0	0	0	0	0	0	0	0	0	0	0	0	0	0	0	0	0	0	0	0	0	0	0	0	0	0	0	0	0	0	0	0	0	0
ENSG00000207637	0	0	0	0	0	0	0	0	0	0	0	0	0	0	0	0	0	0	0	0	0	0	0	0	0	0	0	0	0	0	0	0	0	0	0	0	0	0	0	0	0	0	0	0	0	0	0	0	0
ENSG00000201533	0	0	0	0	0	0	0	0	0	0	0	0	0	0	0	0	0	0	0	0	0	0	0.189994	0	0	0	0	0	0.170004	0	0.149998	0	0	0	0	0	0	0	0	0	0	0	0	0	0	0	0	0	0
ENSG00000214252	0.279992	3.3301	4.82988	2.02004	0	0.170004	0	0	1.71994	0.909986	1.05003	2.23993	0.679987	0	0.45	0	1.48003	0.750008	1.29998	1.96996	0	0	0.570015	0.530006	0	0.479997	2.64003	0.33999	1.16997	0.230006	0.440015	0.279992	1.09004	2.10003	0	0	0.239999	0.200005	0	0.649987	0.270007	0.739977	0.520016	0.769999	0	0	0	2.54001	0.579996
ENSG00000204382	0	0	0.0350003	1.33999	0	0.479997	0.239999	0.189994	0	92.8986	0	0	5.20004	0	43.1912	450.067	0.629995	0.0499986	0.0499986	15.6296	1.33999	1.57996	0	0	0.0299998	0.0700018	0.33999	0.170004	0.0700018	0.129996	0.120002	0	9.9201	155.115	0.109998	110.231	284.167	50.8217	0	0	37.7096	21.6896	0.560011	0	1.90996	0	0	0	0
ENSG00000135829	19.1003	32.2909	45.6006	47.5598	9.7598	61.8704	32.6691	112.711	17.5502	25.2996	63.2317	16.2201	43.4103	47.5499	50.0491	61.729	28.7094	23.6397	13.7799	25.3101	26.21	34.5511	87.0326	41.1912	9.78012	56.3981	36.0708	105.141	35.3309	59.0586	32.0901	41.5209	33.4297	34.1605	65.8302	34.789	23.4601	38.7806	101.799	39.9788	36.289	39.5297	47.2214	22.5107	51.7818	57.4118	28.6497	16.3499	28.3396
ENSG00000204110	0	0	0	0	0	0.0800019	0	0	0	0	0	0	0	0	0	0	0	0	0	0	0	0	0	0	0	0	0	0	0	0	0	0.0400009	0	0	0	0	0.060002	0.0800019	0	0	0	0	0	0	0	0	0	0	0
ENSG00000231032	0	0	0	0	0	0	0	0	0	0	0	0	0	0	0	0	0	0	0	0	0	0	0	0	0	0	0	0	0	0	0	0	0	0	0	0	0	0	0	0	0	0	0	0	0	0	0	0	0
ENSG00000139410	40.1093	68.5782	9.04013	4.27008	42.3287	40.6213	89.1575	7.26016	44.4209	72.5186	50.3413	48.4784	34.6999	27.8895	15.5302	11.4001	38.0299	52.2215	28.3298	76.8984	23.2207	6.74017	31.3905	78.4598	133.416	46.5293	99.3801	16.7306	9.23008	25.1405	11.1399	61.8018	32.0101	107.798	0.729978	2.9699	8.83014	26.7403	38.08	56.5704	18.8295	72.1576	15.4797	26.2901	34.0211	19.9903	87.4498	37.031	65.4889
ENSG00000180610	0.0199995	0.0700018	0.0850019	0.060002	0	0.250007	0	0	0	0	0.0299998	0	0	0.0299998	0.0400009	0.129996	0.0299998	0	0.0199995	0.0199995	0.0400009	0	0.0499986	0	0	0.0400009	0.0800019	0.0999981	0.0199995	0	0	0.0299998	0	0.0199995	0.0199995	0.0700018	0.0700018	0.0499986	0.109998	0.060002	0.0400009	0.0299998	0.129996	0	0	0.0400009	0.0400009	0.0299998	0
ENSG00000272407	0	0	0.104999	0	0	0	0	0.219997	0	0	0	0	0	0	0	0	0	0	0.420002	0	0	0	0.299993	0	0	0.700007	0	0	0	0	0	0	0	0	0.149998	0	0.170004	0	0	0.239999	0	0	0.54	0	0	0	0	0	0.0999981
ENSG00000270585	0	0.0499986	0	0	0	0.120002	0	0.0899994	0	0	0.0499986	0	0.0499986	0	0	0	0	0.0400009	0	0	0	0	0.0999981	0.0400009	0	0.0800019	0	0	0	0	0	0	0	0	0.0400009	0.109998	0	0.209998	0	0.159996	0.0400009	0	0.0499986	0	0	0	0.0800019	0.060002	0
ENSG00000254486	0	0	0.455008	0.219997	0.0400009	0	0	0.00999965	0.0299998	0	0	0.0400009	0.00999965	0	0	0.0700018	0	0	0	0	0	0.370002	0.0199995	0.00999965	0	0.0400009	0.0700018	0	0	0	0.00999965	0.0199995	0.00999965	0	0.0499986	0.0199995	0	0.0199995	0	0	0.34999	0	0.0299998	0.00999965	0	0.00999965	0.00999965	0	0
ENSG00000177675	1.13	0.869973	1.14499	4.00011	0.00999965	9.9898	0.290002	0.949989	0.279992	7.08023	2.02004	1.11003	2.11993	5.07996	6.82008	43.1194	3.62003	1.49998	0.239999	0.969971	2.49999	27.7391	113.692	0.250007	0.99003	0.800014	0.750008	1.36003	0.959994	3.91994	2.30006	3.9601	0.729978	1.75003	1.48003	1.49002	7.65983	2.28005	0.739977	3.59004	13.3096	0.54	2.14999	1.16997	8.27022	2.52001	7.61007	0.430012	1.29998
ENSG00000232695	0	0	0	0	0	0	0	0	0	0	0	0	0	0	0	0	0	0	0	0	0	0	0	0	0	0	0	0	0	0	0	0	0	0	0	0	0	0	0	0	0	0	0	0	0	0	0	0	0
ENSG00000111676	6.65982	12.9501	21.31	25.5995	4.4601	21.9604	37.5089	64.538	4.36012	8.68987	17.56	4.58012	21.3599	19.9004	17.0703	23.4699	12.6204	7.58006	5.44992	16.2404	13.2902	6.70011	50.8287	14.3403	4.86994	28.2808	11.0999	37.7593	10.8601	29.0497	23.7201	16.5805	8.67001	11.7703	18.7306	7.80022	15.3802	19.5599	46.879	21.2801	13.8402	5.56986	35.2697	6.2401	19.4598	41.2798	20.2301	7.59005	8.30009
ENSG00000074603	1.60003	3.62003	4.39996	5.52985	0.360007	6.14011	2.38005	2.98994	1.01001	2.56995	3.59004	1.70002	4.15012	1.90005	6.74017	5.79999	2.81999	2.68992	0.869973	1.49002	1.70995	1.31003	10.63	1.77004	1.88994	5.03997	3.28994	8.62983	3.65002	2.85006	2.52999	3.26993	1.29998	3.00991	3.79006	3.63008	4.12002	6.53995	8.57022	4.59985	2.61997	1.96996	6.47005	1.90996	1.70002	1.70995	3.01995	1.44995	2.45005
ENSG00000229840	0	0	0	0	0	0	0	0	0	0	0	0	0	0	0	0	0	0	0	0	0	0	0	0	0	0	0	0	0	0	0	0	0	0	0	0	0	0	0	0	0	0	0	0	0	0	0	0	0
ENSG00000148704	0	0	0	0	0	0	0	0	0	0	0	0	0	0	0	0	0	0	0	0	0	0	0	0	0	0	0	0	0	0	0	0	0	0	0	0	0	0	0	0	0	0	0	0	0	0.250007	0	0	0
ENSG00000232859	4.19002	9.30009	3.88998	10.75	3.41996	5.56986	5.20004	6.77015	2.52999	16.6	8.04014	6.52003	7.0099	11.4104	3.94995	7.97022	15.6795	7.09005	3.25997	4.81989	4.88008	0.869973	25.4791	5.52985	0.45	25.9497	8.86019	7.9201	8.72004	6.16998	6.54993	3.25004	4.1999	7.92998	6.09009	3.05999	9.62009	4.3201	18.5099	8.23018	13.7303	7.68003	9.73008	3.6599	7.06993	2.33996	5.15017	5.52985	5.82982
ENSG00000243894	0	0	0	0	0	0	0	0	0	0	0	0	0	0	0	0	0	0	0	0	0	0	0	0	0	0	0	0	0	0	0	0	0	0	0	0	0	0	0	0	0	0	0	0	0	0	0	0	0
ENSG00000262686	0.720014	3.38997	1.02	0.579996	0	0.180005	4.9899	0.739977	0.549991	0.750008	2.62998	0.500006	0.34999	4.48989	0.47	0.109998	8.88972	0.109998	0.0999981	0	3.31008	0.120002	0.729978	0	0.570015	4.44991	0.389989	0.709989	1.33999	1.40004	3.82013	0.38001	0.570015	0.99003	0.109998	0	0.999971	0.409997	0.149998	2.02004	0.560011	0	0.890002	1.04002	2.81003	3.9601	0.109998	1.22003	1.19997
ENSG00000265418	0	0	0	0	0	0	0	0	0	0	0	0	0	0	0	0	0	0	0	0	0	0	0	0	0	0	0	0	0	0	0	0	0	0	0	0	0	0	0	0	0	0	0	0	0	0	0	0	0
ENSG00000111245	0.0700018	0.0700018	0	0	0	0	0.0400009	0	0	0	0	0.120002	0.0999981	0	0.0400009	0.0299998	0	0.0400009	0	0	0	0	0.0400009	0.0299998	0	0	0	0.0999981	0	0	0	0.129996	0	0.0999981	0	0.060002	0.0299998	0.0800019	0	0	0.0800019	0.0199995	0	0	0.0400009	0	0.060002	0	0
ENSG00000234988	0	0	0	0	0	0	0	0	0	0	0	0	0	0	0	0	0	0	0	0	0	0	0	0	0	0	0	0	0	0.149998	0	0	0	0	0	0	0	0	0	0	0	0	0	0	0	0	0.510002	0	0
ENSG00000156535	0.140003	2.05994	0.26	0.299993	0.00999965	5.83994	0.209998	0.65999	0.0400009	0.879992	0.879992	0.120002	1.08003	2.19002	4.11003	4.97988	1.64003	0.31999	0.0800019	5.86997	0.420002	0.310003	3.69996	4.52991	0.530006	4.78991	0.200005	1.84001	0.109998	0.0899994	0.409997	10.1997	5.88995	4.40998	0.38001	0.200005	1.64003	2.17006	0.250007	2.92008	0.789973	0.0499986	1.86003	0.149998	0.140003	4.61998	1.15001	0.239999	0.0700018
ENSG00000105136	1.29001	1.02001	3.40493	2.88006	0.409997	4.17002	7.97022	7.26016	0.860009	1.40998	4.05006	1.37999	1.84999	2.67004	1.42998	5.47985	2.61997	1.99997	0.879992	0.219997	0.909986	0.879992	5.85007	2.23993	0.0700018	2.14999	4.1999	6.78001	1.79004	2.98001	4.36012	3.25997	4.15012	1.72999	3.86007	0.840013	0.909986	2.68005	6.87991	2.49999	1.8	1.34997	3.86007	1.25002	3.26993	0.979983	3.23991	1.12001	2.44005
ENSG00000135423	71.3025	11.3198	6.41497	1.44995	47.0287	2.67004	3.4899	0.890002	61.682	37.5401	9.82974	166.871	8.6502	4.88008	1.62002	11.1802	27.9204	119.064	100.412	48.0502	0.920017	0.209998	1.05998	166.398	0.629995	18.87	109.508	4.36012	0.140003	0.31999	6.85991	7.3702	0.250007	278.628	0.120002	0.200005	0.250007	63.9015	21.4995	19.7698	0.209998	10.1799	13.7104	29.1505	2.72994	0.45	16.0501	73.018	29.3106
ENSG00000225777	0	0	0	0	0	0	0	0	0	0.0199995	0	0	0	0	0	0.0199995	0	0	0	0	0	0	0	0	0	0	0	0	0	0	0	0	0	0	0	0	0	0	0	0	0	0	0	0	0	0	0	0	0
ENSG00000230372	0	0	0	0	0	0	0	0	0	0	0	0	0	0	0	0	0	0	0	0	0	0	0	0	0	0	0	0	0	0	0	0	0	0	0	0	0	0	0	0	0	0	0	0	0	0	0	0	0
ENSG00000240167	0	0	0	0	0	0	0	0	0	0	0	0	0	0	0	0	0	0	0	0	0	0	0	0	0	0.0999981	0	0	0	0	0	0	0	0	0	0	0	0	0	0.0700018	0	0	0	0	0	0	0.0499986	0	0
ENSG00000259906	0	0	0	0	0	0	0	0	0	0	0	0	0	0	0	0	0	0	0	0	0	0	0	0	0	0	0	0	0	0	0	0	0	0	0	0	0	0	0	0	0	0	0	0	0	0	0	0	0
ENSG00000121316	2.60006	3.62003	0.255001	0.38001	0.440015	4.4299	0.360007	6.54993	0.670007	1.70002	0.560011	1.63005	4.88008	4.28996	14.7404	4.97988	0.629995	2.25005	1.25002	1.70995	1.02997	0.459988	20.5395	3.96999	3.20995	0.270007	1.22997	6.99001	0.209998	25.4403	0.440015	26.9002	1.29001	1.58996	0.279992	0.579996	6.85991	9.21027	1.26003	1.58996	1.29998	0.209998	7.19004	2.19002	1.16997	0.959994	2.25005	2.11993	2.21999
ENSG00000224153	0	0	0	0	0	0.0400009	0	0	0.0299998	0	0	0	0.0299998	0.0899994	0	0	0	0	0	0.0299998	0	0	0.0299998	0	0	0	0	0	0	0	0	0.060002	0	0	0.0499986	0	0.0299998	0.129996	0	0	0.0299998	0	0	0	0	0	0	0	0
ENSG00000207252	0	0	0	0	0	0	0	0	0	0	0	0	0	0	0	0	0	0	0	0	0	0	0	0	0	0	0	0	0	0	0	0	0	0	0	0	0	0	0	0	0	0	0	0	0	0	0	0	0
ENSG00000244259	0	0	0	0	0	0	0	0	0	0	0	0	0	0	0	0	0	0	0	0	0	0	0	0	0	0	0	0	0	0	0.0400009	0	0	0	0	0	0	0	0	0	0	0	0	0	0	0	0	0	0
ENSG00000188280	0	0	0	0	0	0	0	0	0	0	0	0	0	0	0	0	0	0	0	0	0	0	0	0	0	0	0	0	0	0	0	0	0	0	0	0	0	0	0	0	0	0	0	0	0	0	0	0	0
ENSG00000198856	68.8497	60.4	65.7201	97.4632	44.0102	130.997	55.56	148.951	62.582	51.7602	72.7603	66.9716	89.5787	84.6878	191.366	187.961	48.7716	88.8121	42.1297	55.6602	72.4182	90.6279	193.554	61.4004	34.41	48.1102	64.538	133.546	57.4715	98.8922	107.068	79.0822	45.9397	49.6586	112.337	58.3991	108.24	80.5986	61.8489	80.6712	85.3597	72.1176	78.0476	74.4026	49.9797	68.2984	73.0585	53.1307	82.9507
ENSG00000229672	0	0	0	0	0	0.0999981	0	0	0	0.159996	0	0	0	0	0.0999981	0	0	0	0	0	0	0	0	0	0	0	0	0	0	0	0	0	0	0.0999981	0	0	0.0700018	0.0899994	0	0	0	0	0	0	0.0299998	0	0	0	0
ENSG00000251934	0	0	0	0	0	0	0	0	0	0	0	0	0	0	0	0	0	0	0	0	0	0	0	0	0	0	0	0	0	0	0	0	0	0	0	0	0	0	0	0	0	0	0	0	0	0	0	0	0
ENSG00000175582	22.3707	40.751	25.9202	31.111	9.82974	41.83	25.1405	87.3589	19.6101	12.26	36.9003	14.3901	45.911	39.4093	72.9219	50.1115	23.9498	28.4499	16.1595	16.9594	24.3802	10.0002	79.7981	27.5093	4.10007	31.5104	20.6795	55.0501	26.9207	42.1297	21.1507	37.0695	21.6296	28.4301	16.9794	37.8694	27.0292	28.5407	30.3401	45.6508	16.3103	16.66	37.3999	35.031	17.5502	9.55032	26.0001	18.2095	32.99
ENSG00000225767	0	0	0	0	0	0	0	0	0	0	0	0	0	0	0	0	0	0	0	0	0	0	0	0	0	0	0	0	0	0	0	0	0	0	0	0	0	0	0	0	0	0	0	0	0	0	0	0	0
ENSG00000200150	0	0	0	0	0	0	0	0	0	0	0	0	0	0	0	0	0	0	0	0	0	0	0	0	0	0	0	0	0	0	0	0	0	0	0	0	0	0	0	0	0	0	0	0	0	0	0	0	0
ENSG00000253536	0	0	0	0	0	0	0	0	0	0	0	0	0	0	0	0	0	0	0	0	0	0	0	0	0	0	0	0	0.060002	0	0	0	0	0	0	0	0	0	0	0	0	0	0	0	0	0	0	0	0
ENSG00000278768	0.479997	0.959994	2.85498	2.44005	0.440015	4.21011	8.07981	7.9498	0.45	0.979983	1.29998	0.860009	1.66999	2.23993	0.810015	3.51004	1.64995	1.02997	0.31999	1.24	1.14	2.25005	3.00991	0.34999	0.599985	2.29004	1.44003	3.82994	2.90997	12.8197	2.87009	3.11005	3.53006	1.57002	2.12995	0.479997	4.58997	1.67998	3.41001	2.93001	3.05999	1.90005	2.55999	0.700007	5.33996	5.90017	2.04996	0.520016	0.949989
ENSG00000165215	13.4198	24.1498	15.9052	7.85993	23.6594	49.9797	94.6732	90.4522	18.5304	12.5402	29.3594	9.71997	39.6312	6.77015	3.75006	15.2001	32.91	16.21	12.5297	17.17	18.4305	19.7397	48.5793	12.0301	51.2604	57.3601	42.3287	84.389	1.02997	32.329	6.25006	12.6502	114.047	44.851	5.75992	10.09	31.53	11.9702	263.762	48.8088	13.1701	57.759	55.1609	16.3896	25.1405	17.6699	0.729978	25.1894	46.8108
ENSG00000226965	0	0	0.0249993	0.120002	0	0	0	0.0700018	0	0	0	0	0.0800019	0	0	0	0	0	0	0	0	0	0.0800019	0.279992	0	0	0.0899994	0	0	0	0	0	0	0	0	0.060002	0	0	0	0	0.700007	0	0	0	0	0	0.060002	0	0
ENSG00000207268	0	0	0	0	0	0	0	0	0	0	0	0	0	0	0	0	0	0	0	0	0	0	0	0	0	0	0	0	0	0	0	0	0	0	0	0	0	0	0	0	0	0	0	0	0	0	0	0	0
ENSG00000104835	9.30977	10.27	16.8153	7.85993	10.3601	23.8206	38.4594	7.64974	9.02008	9.28978	13.07	8.27997	16.21	23.4406	12.0201	12.3298	6.97017	11.4302	8.9002	7.98017	13.1	18.7397	23.9797	6.89997	43.2392	11.16	17.4798	19.3107	13.6696	28.3593	8.50983	14.9897	12.6204	7.50009	14.8501	7.1201	11.16	15.8302	22.2007	8.12982	12.4803	11.54	16.3499	9.51991	13.5404	44.1385	16.0001	8.42005	11.8604
ENSG00000130699	2.32992	6.07996	5.5399	7.69976	1.17999	5.69007	4.23	9.96007	1.49002	3.13995	5.66999	2.20006	3.46003	7.99013	5.63003	6.68017	2.9699	2.90997	1.24	2.94999	3.79006	1.16003	9.1403	5.66999	0.599985	12.5002	5.10998	17.98	7.34979	7.2501	5.35999	5.47985	1.81002	2.64993	4.01011	5.03997	5.69994	7.93989	8.9002	5.56986	3.75006	3.62003	4.86016	1.71994	2.23001	1.94998	1.81996	2.31993	2.33996
ENSG00000131019	0.109998	0.0999981	0	0.0700018	0	1.40998	0	0.0499986	0.109998	0.0400009	0.459988	0.0800019	0.530006	0.129996	0.459988	0.0199995	0.299993	0.579996	0.0400009	0	0.060002	0	0.729978	0.720014	0	0	0.140003	0.579996	0.0499986	0.0499986	0	0.060002	0.290002	0.0400009	0.0800019	0.0299998	0.0400009	0.230006	0.54	0.31999	0	0.0299998	0.45	0.0800019	0	0.0299998	0.490002	0.0299998	0.290002
ENSG00000122863	0.360007	0.879992	0.559994	0.609981	0.0999981	3.58009	0.360007	60.7611	0.140003	0.310003	0.720014	0.33999	2.37001	0.780003	0.47	0.279992	0.99003	0.54	0.200005	0.180005	0.420002	0.170004	5.02984	0.180005	0.180005	1.29998	0.490002	4.59985	0.149998	7.8398	0.34999	1.63005	0.0400009	0.949989	0.500006	0.259996	0.170004	2.30006	1.88994	1.90996	0.329999	0.109998	2.18002	0.420002	3.35002	0.920017	1.75003	0.599985	0.560011
ENSG00000252181	0	0	0	0	0	0	0	0	0	0	0	0	0	0	0	0	0	0	0	0	0	0	0	0	0	0	0	0	0	0	0	0	0	0	0	0	0	0	0	0	0	0	0	0	0	0	0	0	0
ENSG00000270120	0.0400009	0.0400009	0	0	0	0	0	0.0800019	0	0	0.0899994	0	0	0	0.129996	0	0	0.0299998	0	0	0	0	0.219997	0	0	0	0	0	0	0	0	0.0299998	0	0	0	0	0.0400009	0.0499986	0	0	0	0.0299998	0	0.0199995	0	0	0	0	0.0299998
ENSG00000254952	0	0	0	0	0	0	0	0	0	0	0	0	0	0	0	0	0	0	0.0700018	0	0	0	0.120002	0	0	0	0.149998	0	0	0	0	0	0	0	0	0	0	0	0	0	0	0	0.129996	0	0	0	0.0899994	0	0
ENSG00000102038	14.3701	17.8199	15.5902	16.3205	8.03011	16.1999	25.0206	4.78991	14.5697	13.2396	39.4311	15.8203	18.0599	20.4005	25.6297	26.1701	25.8008	18.2601	9.10994	15.4797	12.7196	9.9898	32.0101	25.8402	2.90997	100.002	12.6502	65.0996	21.7695	7.44002	26.4198	44.9288	3.91994	6.38008	19.0805	13.5704	8.98015	48.4616	12.7603	27.7391	19.3898	9.14981	14.88	19.5206	7.50009	18.6606	21.7393	11.7401	12.9501
ENSG00000267497	0	0.00999965	0	0	0.00999965	0	0	0.0199995	0	0	0	0.00999965	0	0	0	0.0999981	0.00999965	0	0	0	0	0	0	0	0	0	0.00999965	0	0.00999965	0	0.0199995	0.00999965	0	0	0	0	0	0.0700018	0.00999965	0	0.00999965	0	0.00999965	0	0	0.00999965	0.00999965	0	0
ENSG00000189295	0	0	0	0	0	0	0	0	0	0.0199995	0	0	0	0	0	0	0	0	0	0	0	0	0	0	0	0	0	0	0	0	0	0	0	0	0	0	0	0	0	0	0	0	0	0	0	0	0	0	0
ENSG00000233278	0	0	0	0	0	0	0	0.140003	0	0.0899994	0	0	0	0	0.109998	0.209998	0	0	0	0	0	0	0	0.109998	0.0899994	0	0	0	0	0	0	0	0	0	0	0	0.120002	0	0.149998	0.159996	0	0	0	0	0	0.180005	0	0	0
ENSG00000225294	0	0	0	0	0	0.219997	0	0.0899994	0	0	0	0	0.0999981	0	0	0	0	0	0	0	0	0	0	0	0	0	0	0	0	0	0	0	0	0	0	0	0	0	0.0899994	0.200005	0	0	0	0	0	0	0	0	0
ENSG00000141576	1.04002	2.30006	6.78517	5.66017	0.54	2.45005	0.579996	2.75008	0.360007	10.2103	0.760017	1.13	1.66006	2.30006	0.279992	11.2198	1.94998	1.29001	0.430012	1.28003	2.57995	1.51	20.7197	9.51991	15.3196	3.82994	10.5003	5.83994	16.4796	4.69001	0.290002	5.99999	0.31999	0.670007	2.61997	5.31006	3.6599	3.58009	3.78008	0.679987	5.20004	17.8905	2.47996	0.239999	0.890002	47.9603	4.77996	0.370002	1.29001
ENSG00000254647	0.0700018	0	0	0	0	0	0	0	0	8.62027	0	0	0	0	0	0.54	0	0	0	0	0	0	0	0	0	0	0	0	0	0	0	0	0	0	0	0	0	0	0	0	0	0	0	0	0	0	0	0	0
ENSG00000255295	0	0	0	0	0	0	0	0	0	0	0	0	0	0	0	0	0	0	0	0	0	0	0	0	0	0	0	0	0	0	0	0	0	0	0	0	0	0	0	0	0	0	0	0	0	0	0	0	0
ENSG00000242097	0	0	0.0250003	0.0199995	0	0.060002	0	0	0.0299998	0	0	0	0	0	0.00999965	0.0299998	0	0.0199995	0	0.0199995	0.0299998	0.0199995	0	0	0	0	0	0.0199995	0	0	0.0199995	0	0	0.00999965	0.0499986	0.0199995	0.00999965	0.0199995	0	0.00999965	0.0299998	0.00999965	0.0999981	0.0299998	0.00999965	0.0199995	0.00999965	0	0.0400009
ENSG00000276038	0	0	0	0	0	0	0	0	0	0	0	0	0	0	0	0	0	0	0	0	0	0	0	0	0	0	0	0	0	0	0	0	0	0	0	0	0	0	0	0	0	0	0	0	0	0	0	0	0
ENSG00000279264	0	0	0	0	0	0	0	0	0	0	0	0	0	0	0	0	0	0	0	0	0	0	0	0	0	0	0	0	0	0	0	0	0	0	0	0	0	0	0	0	0	0	0	0	0	0	0	0	0
ENSG00000266605	0	0	0	0	0	0	0	0	0	0	0	0	0	0	0	0	0	0	0	0	0	0	0	0	0	0	0	0	0	0	0	0	0	0	0	0	0	0	0	0	0	0	0	0	0	0	0	0	0
ENSG00000104679	13.3697	9.9898	19.8898	36.8696	10.9599	14.1203	13.1801	19.5802	15.8599	14.3502	13.0501	11.1701	18.7098	34.4196	26.9693	19.1096	23.62	12.3196	9.37973	8.0101	21.2006	11.7401	16.7097	15.9105	13.5404	14.41	11.0599	16.0701	24.5107	11.3496	5.79999	15.9702	29.5104	18.2803	12.2702	6.2	10.7299	10.1496	21.8193	9.26984	10.4901	5.23985	17.73	14.4901	18.2398	11.7499	8.4898	11.4603	13.9104
ENSG00000277895	0.0400009	0.0199995	0.0649989	0	0	0.0800019	0	0.0199995	0.0499986	0.00999965	0	0	0	0.0199995	0.0199995	0.060002	0.0199995	0.0400009	0.0299998	0	0.0299998	0.0199995	0	0.0499986	0	0.0700018	0.0199995	0.0800019	0.0400009	0	0	0	0	0	0	0	0.0199995	0.060002	0	0	0.0199995	0	0.060002	0	0.0199995	0.00999965	0.0499986	0.0199995	0.0299998
ENSG00000207014	0	0	0	0	0	0	0	0	0	0	0	0	0	0	0	0	0	0	0	0	0	0	0	0	0	0	0	0	0	0	0	0	0	0	0	0	0	0	0	0	0	0	0	0	0	0	0	0	0
ENSG00000234542	0	0	0	0	0	0	0	0	0	0	0	0	0	0	0	0	0	0	0	0	0	0	0	0	0	0	0	0	0	0	0	0	0	0	0	0	0	0	0	0	0	0	0	0	0	0	0	0	0
ENSG00000233343	0	0.149998	0	0	0	0	0	0	0	0	0	0	0	0	0	0	0	0	0	0	0	0	0	0	0	0	0	0	0	0	0	0	0	0	0	0	0	0	0	0	0	0	0	0	0	0	0	0	0
ENSG00000271858	0.739977	0.750008	0.0700016	0.129996	0.820026	0.209998	0.979983	0.679987	0.360007	0.219997	0.149998	0.230006	1.60003	0.849982	1.32999	0.159996	2.06996	0.820026	0.219997	0.149998	0.820026	0.209998	0.900001	0.180005	1.51998	0.400007	0.0299998	0.570015	0.0800019	0.440015	0.810015	0	0.909986	0.400007	0	0.0700018	0.849982	0.250007	1.15001	1.86999	0.299993	1.08003	1.53003	0.230006	0.959994	0.329999	2.00998	0.459988	1.02997
ENSG00000226761	0	0	0	0	0	0.0800019	0	0.0299998	0	0	0	0	0	0	0	0	0	0	0	0	0	0	0	0.0199995	0	0	0	0	0	0.109998	0	0	0	0	0	0	0	0.0299998	0.0700018	0	0	0	0	0	0	0	0.0199995	0	0
ENSG00000274011	0	0	0	0	0	0	0	0	0	0	0.31999	0	0	0	0	0	0	0.219997	0	0	0	0	0	0	0	0	0	0	0	0	0	0	0	0	0	0	0	0.530006	0	0	0	0	0	0.159996	0	0	0	0	0
ENSG00000101311	0.170004	0.709989	10.0203	18.0699	0.0700018	3.37005	0.909986	8.70011	0.060002	0.310003	2.70001	0.299993	0.729978	3.44997	0.0499986	0.140003	0.409997	0.370002	0.129996	0	1.46004	1.96996	2.05994	0.239999	0	0.900001	0.159996	10.3802	1.26003	4.49986	0.0299998	0.149998	2.26996	0.149998	2.02004	4.4299	0	0.360007	2.76002	2.26996	3.11998	0.810015	1.33999	0.109998	1.31003	0.109998	0.560011	0.299993	0.310003
ENSG00000272988	0	0	0.0200005	0	0	0	0	0.0400009	0	0.0299998	0	0.0299998	0	0.0800019	0	0	0.0400009	0	0	0	0	0	0	0	0	0	0	0	0	0	0	0.0299998	0	0	0	0	0	0.0499986	0	0	0	0	0.0400009	0	0	0	0	0	0
ENSG00000207343	0	0	0	0	0	0	0	0	0	0	0	0	0	0	0	0	0	0	0	0	0	0	0	0	0	0	0	0	0	0	0	0	0	0	0	0	0	0	0	0	0	0	0	0	0	0	0	0	0
ENSG00000244921	0	0	0.0600009	0.0999981	0	0.0999981	0.0400009	0	0.0400009	0.109998	0	0.0800019	0	0	2.18002	0	0	0.0299998	0.0299998	0	0.060002	0	0	17.8905	0	0	0.0899994	0	0.0400009	0	0.0700018	0.279992	0.0899994	0.209998	0.0999981	0.0899994	0.109998	0.140003	0.219997	0	37.1802	0.0800019	0.0400009	0	0.0700018	0.0299998	32.529	0	0.060002
ENSG00000277881	0	0	0	0	0	0	0	0	0	0	0	0	0	0	0	0	0	0	0	0	0	0	0	0	0	0	0	0	0	0	0	0	0	0	0	0	0	0	0	0	0	0	0	0	0	0	0	0	0
ENSG00000232845	0	0	0	0	0	0	0	0	0	0	0	0	0	0	0	0	0	0	0	0	0	0	0	0	0	0	0	0	0	0	0	0	0	0	0	0	0	0	0	0	0	0	0	0	0	0	0	0	0
ENSG00000281330	0	0	0	0	0	0	0	0	0	0	0	0	0	0	0	0	0	0	0	0	0	0	0	0	0	0	0	0	0	0	0	0	0	0	0	0	0	0	0	0	0	0	0	0	0	0	0	0	0
ENSG00000229232	0	0	0	0	0	0	0	0	0	0	0	0	0	0	0	0	0	0	0	0	0	0	0	0	0	0	0	0	0	0	0	0	0	0	0	0	0	0	0	0	0	0	0	0	0	0	0	0	0
ENSG00000146197	0.0400009	0.0499986	0.0250003	0.0199995	0.00999965	0.189994	0.0499986	0.279992	0.00999965	0.0400009	0.0199995	0	0.0800019	0.0700018	0.0499986	0.0400009	0.360007	0.060002	0.00999965	0	0.0299998	0.00999965	0.239999	0.00999965	0.00999965	0.0400009	0.00999965	0.279992	0.00999965	0.129996	0.109998	0.140003	0	0.060002	0.0299998	0.0700018	0.0400009	0.440015	0.0999981	0.0899994	0.0299998	0.00999965	0.290002	0.00999965	0.060002	0.159996	0.180005	0	0.0199995
ENSG00000232494	0	0	0	0	0	0	0	0	0	0	0	0	0	0	0	0	0	0	0	0	0	0	0	0	0	0	0	0	0	0	0	0	0	0	0	0	0	0	0	0	0	0	0	0	0	0	0	0	0
ENSG00000229791	0	0	0	0	0	0	0	0	0	0	0	0	0	0	0	0	0	0	0	0	0	0	0	0	0	0	0	0	0	0	0	0	0	0	0	0	0	0	0	0	0	0	0	0	0	0	0	0	0
ENSG00000204532	0	0	0.0249996	0	0	0	0.0199995	0.0199995	0	0.00999965	0	0	0	0	0.00999965	0.00999965	0	0	0	0	0	0	0	0.0299998	0	0.0199995	0	0	0.0299998	0.0199995	0.00999965	0.0299998	0.00999965	0.00999965	0.0299998	0.00999965	0	0	0	0	0.00999965	0.00999965	0.00999965	0	0.0299998	0.00999965	0	0	0
ENSG00000255899	0	0	0	0	0	0	0	0	0	0	0	0	0	0	0	0	0	0	0	0	0	0	0	0	0	0	0	0	0	0	0	0	0	0	0	0	0	0	0	0	0	0	0	0	0	0	0	0	0
ENSG00000173366	0.0899994	0.47	0	0	0.0199995	0.510002	0.149998	0.389989	0	0.129996	0.129996	0.109998	0.200005	0.0999981	0.259996	0.570015	0	0.109998	0.0800019	0.33999	0.120002	0.0199995	0.149998	0.200005	0.259996	0.270007	0.250007	0.69002	0	0.0400009	0.129996	0.430012	0.0700018	0.209998	0	0.0299998	0.230006	0.189994	0.159996	0.230006	0	0.060002	0.360007	0.0499986	0.149998	0.129996	0.0899994	0.0299998	0.189994
ENSG00000175727	4.59985	6.84993	6.80497	6.68017	3.11998	20.9304	11.7801	8.83014	2.26996	3.27992	3.89988	2.57995	8.07981	5.32998	9.39991	8.38975	5.13983	4.23999	3.01995	14.2897	3.27992	7.30003	13.4804	3.28994	14.3901	4.03997	5.58998	11.45	7.28992	4.13003	1.94998	7.82025	8.55004	8.44987	10.3903	4.26002	9.18031	8.52991	7.77	7.27982	7.6402	3.68997	12.15	2.60006	3.06998	4.23999	6.32021	5.3801	4.03997
ENSG00000181817	20.3003	19.4005	52.4263	18.3705	14.3901	21.5802	24.7995	72.6394	21.0104	45.3606	14.81	13.8402	31.1693	47.4314	36.9105	36.2312	31.4602	22.5107	15.3302	27.2606	23.8801	43.549	65.439	23.0507	28.839	43.1793	20.5495	35.7894	39.1506	29.7301	9.94006	38.199	53.6599	31.6	20.3101	10.75	31.0399	26.9506	47.9404	15.1097	28.14	22.0596	35.26	21.8602	21.8102	51.0795	31.3404	15.7198	27.4998
ENSG00000267482	0	0	0	0	0	0	0	0	0	0	0	0	0	0	0	0	0	0	0	0	0	0	0	0	0	0	0	0	0	0	0	0	0	0	0	0	0	0	0	0	0	0	0	0	0	0	0	0	0
ENSG00000225693	0.140003	0	0.290002	0.430012	0.189994	0.38001	0.209998	0.0700018	0	0	0	0	0	0.159996	0.060002	0.400007	0.159996	0.109998	0	0.0700018	0	0.54	0.239999	0.239999	0	0	0.0899994	0.65999	0.140003	0.389989	0.060002	0.0499986	0	0.0999981	0.180005	0	0.400007	0.180005	0.329999	0	0.329999	0.0899994	0.0899994	0	0	0.159996	0.239999	0	0.120002
ENSG00000167513	0.299993	1.77004	7.51493	13.7399	0.0999981	6.05011	6.2198	9.18986	0.140003	2.25005	2.58998	0.34999	1.90005	2.89006	3.73994	12.5297	0.649987	1.54004	0.230006	6.79978	3.41001	3.11998	7.23002	4.99994	15.5604	17.56	1.92006	15.0595	8.72004	6.28002	0.510002	2.76999	2.11993	3.03001	3.47012	1.54004	2.19002	2.58998	11.6098	2.04003	4.02989	5.58998	1.99001	0.159996	1.15001	18.4497	0.769999	1.09999	1.53003
ENSG00000232287	0.0499986	0.170004	0.15	0.0499986	0	0.140003	0	0	0	0	0.120002	0.120002	0	0	0.140003	2.96003	0.060002	0	0.0400009	0.0499986	0.259996	0	0.060002	0.180005	0	0.189994	0.0700018	0.360007	0.109998	0	0.0499986	0.0400009	0	0.409997	0.0899994	0	0.360007	0.400007	0.060002	0.459988	0	0	0.250007	0.0299998	0	0.0400009	0.270007	0	0
ENSG00000160716	0	0.060002	0	0.0800019	0	0.00999965	0.0899994	0.0499986	0.00999965	0.0499986	0.0400009	0	0.0400009	0.00999965	0	0.0199995	0	0.00999965	0	0	0	0	0.0299998	0.00999965	0	0.0199995	0.00999965	0.230006	0.0199995	0.0499986	0.00999965	0.00999965	0.0199995	0	0.00999965	0.00999965	0.0400009	0.0299998	0.940022	0.060002	0.0199995	0.00999965	0.0499986	0	0.00999965	0	0.00999965	0.00999965	0.00999965
ENSG00000241539	0	0	0	0	0	0	0	0	0	0	0	0	0	0	0	0	0	0	0	0	0	0	0	0	0	0	0	0	0	0	0	0	0	0	0	0	0	0	0	0	0	0	0	0	0	0	0	0	0
ENSG00000239445	0.820026	0.999971	0.85999	2.52999	1.02997	0.560011	0.38001	0.129996	0.840013	0.869973	0.579996	0.38001	0.620015	0.209998	0.609981	0.299993	0.120002	0.649987	0.720014	0.530006	0	0.879992	1.99001	1.21	0	0.530006	1.58996	0.140003	0.780003	0.599985	0.38001	0.670007	0.800014	0.69002	1.11003	0.239999	0.250007	0.560011	0.0999981	0.829988	0.45	0.45	1.13	0.629995	0.389989	0.769999	1.05998	0.570015	0.579996
ENSG00000227574	0.0700018	0	0	0	0	0.200005	0.290002	0	0	0.920017	0	0.159996	0.0899994	0	0	0	0.510002	0	0	0	0.120002	0	0.409997	0.239999	0	0	0	0	0	0	0	0	0	0.34999	0	0	0.279992	0	0.170004	0	0.200005	0.0499986	0.0899994	0	0	0.109998	0.060002	0	0
ENSG00000224437	0	0	0	0	0	0.0899994	0	0.0700018	0	0	0	0	0	0.149998	0	0.060002	0	0.060002	0	0	0	0	0.0800019	0.060002	0	0	0	0.159996	0	0	0	0.149998	0	0.0499986	0.060002	0	0	0	0	0	0.060002	0.0499986	0.0800019	0	0	0	0	0	0
ENSG00000231445	0	0	0.200004	0.810015	0.34999	0.250007	0.180005	0	0.189994	0.409997	0.209998	0.159996	0.530006	0.629995	0	0.310003	0.250007	0.149998	0	0	0.290002	0.69002	0.409997	0	0	1.05003	0.290002	0	0.599985	0.360007	0	0.270007	0	0.259996	0.45	0.159996	0.34999	0.609981	0	0.490002	0.209998	0.239999	0	0	0.329999	0.560011	0.310003	0	0
ENSG00000235461	0	0	0	0	0	0	0	0	0	0	0	0	0	0	0	0.0199995	0	0	0	0	0	0	0	0	0	0	0	0	0	0	0	0	0	0	0	0	0	0	0	0	0	0	0	0	0	0	0	0	0
ENSG00000238917	0	0	1.12503	5.83994	0	0	7.34979	0	0	0	0	1.51998	0	0	13.98	6.81016	0	0	31.0098	0	0	0	2.89006	0	0	0	0	0	3.41001	10.4401	0	6.44007	0	0	5.90999	0	1.34997	0	0	0	0	1.36997	0	0	5.42993	0	0	0	4.33992
ENSG00000133433	6.19012	30.9197	19.1447	8.76975	0.279992	0.54	0.170004	3.72002	24.8408	21.3703	1.16997	13.7704	7.80022	1.88994	9.02008	1.41999	14.3502	16.4397	17.8595	1.27003	1.49998	5.10998	17.73	1.29998	0.430012	1.42998	1.49002	10.1997	2.05994	15.1496	2.72994	2.14999	1.49002	29.539	3.18998	8.51987	13.95	3.11998	1.19002	8.92987	12.1197	45.8315	16.0601	0.800014	5.74995	18.1201	1.86003	9.08031	6.2
ENSG00000251441	0	0	0.00499982	0	0	0.0499986	0	0.00999965	0	0	0	0	0.00999965	0	0.00999965	0.00999965	0	0	0	0	0	0	0.00999965	0	0	0	0.0299998	0	0.00999965	0	0	0	0	0	0	0	0.00999965	0	0	0.00999965	0	0	0.00999965	0	0	0	0.00999965	0	0
ENSG00000264110	0	0	0	0	0	0	0	0	0	0	0	0	0	0	0	0	0	0	0	0	0	0	0	0	0	0	0	0	0	0	0	0	0	0	0	0	0	0	0	0	0	0	0	0	0	0	0	0	0
ENSG00000257586	0	0	0	0	0	0	0	0	0	0	0	0	0	0	0	0	0	0	0	0	0	0	0	0	0	0	0	0	0	0	0	0	0	0	0	0	0	0	0	0	0	0	0	0	0	0	0	0	0
ENSG00000182798	0	0.0400009	0.0400009	0.820026	0	0.329999	0.109998	0	0	0.299993	0	0	0.0700018	0.0199995	0.490002	15.4904	0	0	0.00999965	0.0199995	0	0.259996	0.140003	0	0	0	0.0199995	0	0	0	0.0199995	0	1.8	0.00999965	1.33999	0.060002	0.979983	0.140003	0.0199995	0.0400009	2.52999	0.0700018	0.250007	0.00999965	0	0	0.159996	0	0.00999965
ENSG00000105695	0.00999965	0	0	0	0	0.00999965	0.0199995	0.00999965	0.159996	0	0.0899994	0.0400009	0.0199995	0.120002	0.0499986	0	0.750008	0.0499986	0.239999	0	0.370002	0	0	0.00999965	0	0	0.0800019	0.360007	0	0	0.0199995	0.129996	0	0	0.409997	0	0	0.159996	0	0.209998	0.0499986	0.0800019	0.0700018	0.670007	0	0.0899994	0	0	0
ENSG00000254239	0	0	0	0	0	0	0	0	0	0	0	0	0	0	0	0.299993	0	0	0	0	0	0	0	0	0	0	0	0	0	0.170004	0	0	0	0.060002	0	0	0	0	0	0	0	0	0	0	0	0	0	0	0
ENSG00000133454	0	0.060002	0	0.060002	0	0.0700018	0.0499986	0.290002	0	0.430012	0.0299998	0.00999965	0.250007	4.38985	3.16992	0.789973	0.00999965	0	0.00999965	0	0.00999965	0.0700018	0.00999965	0.0299998	4.03997	0.0400009	0.0199995	0.329999	0.00999965	1.69003	0	0.290002	0.31999	1.31997	0.00999965	9.65014	22.7396	0.0199995	0.00999965	0.65999	0.0199995	0.00999965	1.31003	0.00999965	0.00999965	0.0199995	0.120002	0	0
ENSG00000200184	0	0	0	0	0	0	0	0	0	0	0	0	0	0	0	0	0	0	0	0	0	0	0	0	0	0	0	0	0	0	0	0	0	0	0	0	0	0	0	0	0	0	0	0	0	0	0	0	0
ENSG00000224427	0.34999	0	0	0	0	0	0	0	0	0	0	0	0	0.170004	0	0	0	0	0	0	0	0	0	0	0	0	0	0	0	0	0.129996	0.109998	0	0	0	0	0	0	0	0	0	0	0	0	0	0.109998	0.38001	0	0
ENSG00000233242	0	0	0	0.0299998	0	0.0299998	0	0	0	0	0	0	0	0.0199995	0.0199995	0.159996	0	0	0	0	0	0	0	0	0	0	0	0	0	0.0400009	0	0.00999965	0	0	0.0199995	0	0	0	0	0	0	0	0	0	0	0	0.0199995	0	0
ENSG00000121310	215.896	239.319	120.787	124.888	199.686	113.676	108.36	90.2518	281.872	135.748	68.0008	202.067	184.4	143.25	47.3296	339.46	308.322	164.608	221.152	234.752	133.62	73.1294	99.3526	74.48	96.2814	179.419	409.068	64.6589	106.683	60.8791	107.098	111.731	299.227	225.33	358.243	52.0517	343.507	132.384	291.125	73.302	177.551	89.6905	194.442	199.617	86.0488	92.34	70.5894	193.715	208.86
ENSG00000257407	0	0	0	0	0	0	0	0	0	0	0	0	0	0	0	0	0	0	0	0	0	0	0	0	0	0	0	0	0	0	0	0	0	0	0	0	0	0	0	0	0	0	0	0	0	0	0	0	0
ENSG00000016864	30.12	43.9188	99.038	117.343	15.0095	46.3716	23.6299	38.4407	24.8805	36.62	27.4103	44.5412	57.9998	42.5995	37.0002	53.3114	80.6209	35.0091	18.78	29.4491	66.3801	40.3911	48.2304	46.0193	12.0602	53.0387	34.31	50.7794	60.488	34.4506	22.8597	62.0206	42.5612	46.0608	57.759	47.5202	17.9501	35.0091	26.3996	36.2991	72.8411	56.641	58.7605	41.2598	33.901	32.9009	20.7297	27.6201	62.2619
ENSG00000225932	1.67998	4.30993	1.65501	1.42998	0.31999	4.53997	6.16015	9.51002	1.31003	3.7301	4.05006	0.709989	0.780003	2.02004	3.97991	0.370002	0.200005	0.720014	0.709989	2.92008	0.729978	0.0199995	8.33988	0.259996	0.409997	3.0399	2.30997	2.79992	8.44987	1.27003	3.11998	1.63005	0.979983	1.78002	0.219997	0.490002	3.50008	0.34999	8.72004	0.999971	3.27992	2.26006	0.579996	0.649987	1.96996	1.72999	1.02001	1.09999	0.310003
ENSG00000278358	0	0	0	0	0	0	0	0	0	0	0	0	0	0	0	0	0	0	0	0	0	0	0	0	0	0	0	0	0	0	0	0	0	0	0	0	0	0	0	0	0	0	0	0	0	0	0	0	0
ENSG00000243007	0.0700018	0.149998	0.369994	0.299993	0	0.0899994	0.33999	0.219997	0	0	0	0	0.0800019	0	0.060002	0.250007	0.120002	0	0	0.0700018	0	0.060002	0.38001	0	0.0899994	0	0	0	0.209998	0.129996	0	0.0999981	0.0800019	0	0.969971	0	0.129996	0	0.159996	0.250007	0.129996	0.0899994	0.0800019	0.0400009	0.180005	0.0999981	0.270007	0.0899994	0.0800019
ENSG00000270116	0	0.060002	0.0200005	0.0499986	0.109998	0.0800019	0	0	0.180005	0.0899994	0	0	0.0700018	0.0700018	0.0499986	0	0	0	0.0400009	0	0	0	0.140003	0	0.370002	0.109998	0	0.420002	0.120002	0	0.109998	0.0899994	0.0700018	0.0899994	0.0499986	0	0.120002	0.0800019	0.140003	0.0800019	0	0.0400009	0.0700018	0.0400009	0	0.140003	0.0499986	0	0.0499986
ENSG00000267617	0	0	0	0	0	0	0	0	0	0	0	0	0	0	0	0	0	0	0	0	0	0	0	0	0	0	0	0	0	0	0	0	0	0	0	0	0	0	0	0	0	0	0	0	0	0	0	0	0
ENSG00000101347	9.5702	26.77	9.4451	35.7101	1.56003	11.1099	4.47001	10.6403	2.40995	13.5104	13.5197	5.60006	23.0203	15.8302	24.4005	8.30009	11.3198	21.2698	5.13983	11.2798	10.0698	24.0196	23.7893	17.1605	9.90979	19.1202	10.4698	28.4992	6.17983	4.30993	7.89981	13.0302	16.1505	20.7398	15.2201	5.39018	2.93001	17.7595	11.2798	22.21	12.4397	17.3795	18.0099	8.05018	15.9304	4.15991	11.24	6.14011	21.9498
ENSG00000276682	0	0	0	0	0	0	0	0	0	0	0	0	0	0	0	0	0	0	0	0	0	0	0	0	0	0	0	0	0	0	0	0	0	0	0	0	0	0	0	0	0	0	0	0	0	0	0	0	0
ENSG00000197766	9.18031	9.26021	0.760016	0.560011	0.599985	1.75003	4.55005	3.60001	1.67998	4.74003	1.71994	5.41002	21.7695	5.02009	7.78024	0.520016	6.82008	12.63	6.53995	7.28992	4.69001	6.04005	1.84999	0.620015	4.4299	1.02001	10.4004	3.82013	0.849982	6.47993	2.85996	2.36	0.93003	2.45992	0.829988	0.769999	7.49022	8.49981	7.83002	11.6501	0.789973	1.16003	16.0001	4.4601	8.40023	38.4007	5.61016	2.81003	6.75983
ENSG00000272054	0.0800019	0.109998	0.21	0.0800019	0.0299998	0.360007	0.159996	0.370002	0.0299998	0.159996	0.219997	0.0899994	0.120002	0.0999981	0.170004	0.400007	0.170004	0.0499986	0.0299998	0.0199995	0.109998	0.0199995	0.31999	0.189994	0.0199995	0.149998	0.34999	0.500006	0.140003	0.0999981	0.200005	0.060002	0.209998	0.149998	0.219997	0.0999981	0.140003	0.33999	0.629995	0.180005	0.209998	0.0499986	0.360007	0.0899994	0.0800019	0.0800019	0.120002	0.0700018	0.0899994
ENSG00000226113	0	0	0	0.0800019	0	0	0	0	0	0	0	0	0	0	0	0	0	0	0	0	0	0	0	0	0	0	0	0	0	0	0	0	0	0	0	0	0	0	0	0	0	0	0	0	0	0	0	0	0
ENSG00000176510	0	0	0	0	0	0.109998	0	0	0	0	0	0	0	0	0	0	0	0	0	0	0	0	0	0	0	0	0	0	0	0	0	0	0	0	0	0	0	0	0	0	0	0	0	0	0	0	0.0199995	0	0
ENSG00000189037	0	0	0	0	0	0	0	0	0	0	0	0	0	0	0	0.0499986	0	0	0	0	0	0	0	0	0	0	0	0	0	0	0	0	0	0	0	0	0	0	0	0	0	0	0	0	0	0	0	0	0
ENSG00000281921	0	0	0	0	0	0	0	0	0	0	0	0	0	0	0	0	0	0	0	0	0	0	0	0	0	0	0	0	0	0	0	0	0	0	0	0	0	0	0	0	0	0	0	0	0	0	0	0	0
ENSG00000223714	0	0	0	0	0	0.0400009	0	0	0	0.0199995	0	0	0	0	0.0299998	0	0	0	0	0	0	0	0.0400009	0	0	0.060002	0	0	0	0	0	0	0.0400009	0	0	0	0.0299998	0.0400009	0.0400009	0	0	0	0	0	0.0899994	0.0299998	0.0299998	0	0
ENSG00000204449	0	0	0	0	0	0	0	0	0	0	0	0	0	0	0	0	0	0	0	0	0	0	0	0	0	0	0	0	0	0	0	0	0	0	0	0	0	0	0	0	0	0	0	0	0	0	0	0	0
ENSG00000265745	0	0	0	0	0	0	0	0	0	0	0	0	0	0	0	0	0	0	0	0	0	0	0	0	0.129996	0	0	0	0	0	0	0	0	0	0	0	0	0	0	0	0	0	0	0	0	0	0	0	0
ENSG00000277867	0	0	0	0	0	0	0	0	0	0	0	0	0	0	1.48003	0	0	0	0	0	0	0	0	0	0	0	0	0	0	0	0	0.599985	0	0	0	0	0	0	0	0	0	0	0	0	0	0	0	0	0
ENSG00000207865	0	0	0	0	0	0	0	0	0	0	0	0	0	0	0	0	0	0	0	0	0	0	0	0	0	0	0	0	0	0	0	0	0	0	0	0	0	0	0	0	0	0	0	0	0	0	0	0	0
ENSG00000216097	0	0	0	0	0	0	0	0	0	0	0	0	0	0	0	0	0	0	0	0	0	0	0	0	0	0	0	0	0	0	0	0	0	0	0	0	0	0	0	0	0	0	0	0	0	0	0	0	0
ENSG00000265460	0	0	0	0	0	0	0	0.549991	0	0	0	0	0	0	0	0	0	0	0	0	0	0	0.0499986	0	0	0	0	0	0	0	0	0	0	0	0	0	0	0	0	0	0	0	0	0	0	0	0	0	0
ENSG00000280285	0	0	0	0	0	0.00999965	0.00999965	0	0	0	0	0	0	0	0.00999965	0	0	0	0	0	0	0.00999965	0	0	0	0	0	0.00999965	0	0	0	0	0	0	0.00999965	0	0	0	0.00999965	0	0	0	0	0	0	0	0	0	0
ENSG00000235445	0	0	0	0	0	0	0	0	0	0	0	0	0	0	0	0	0	0	0	0	0	0	0	0	0	0.219997	0	0	0	0	0	0	0	0	0	0	0	0	0	0	0	0	0	0	0	0	0	0	0
ENSG00000103415	50.1498	101.068	38.0001	95.8619	18.8805	35.3897	60.4084	75.5878	29.2903	22.8803	31.4405	25.9803	76.3196	224.581	41.3199	16.8598	56.32	55.9193	34.9098	60.191	52.2613	59.7214	71.0213	26.7607	36.0408	118.857	36.62	43.6003	49.2199	31.1196	17.5101	48.2304	33.5202	48.3408	68.8497	22.9693	24.8202	24.7497	41.5094	45.2695	39.1805	55.3908	42.9286	34.5295	30.1409	37.4102	45.0504	33.8893	82.9795
ENSG00000260425	0.129996	0.31999	0	0	0	0.149998	0	0	0	0	0	0	0	0.360007	0	0	0.0400009	0	0	0	0	0	0	0	0	0	0	0	0	0	0	0	0	0	0	0.200005	0	0	0.0999981	0	0	0	0	0	0	0	0	0	0.0199995
ENSG00000152192	0	0.0400009	0	0	0	0.00999965	0.0199995	0	0	0.00999965	0	0	0.0800019	0.00999965	0.0199995	0	0.0199995	0.0499986	0	0	0.0299998	0	0.00999965	0.00999965	0	0	0	0.0199995	0	0.060002	0.00999965	0.00999965	0	0	0.00999965	0	0	0.0499986	0	0.0400009	0.00999965	0	0.00999965	0.00999965	0	0	0.0199995	0.00999965	0
ENSG00000272664	0	0	0	0	0	0	0	0	0	0	0	0	0	0	0	0	0	0	0	0	0	0	0	0	0	0	0	0	0	0	0	0	0	0	0	0	0	0	0	0	0	0	0	0	0	0	0	0	0
ENSG00000266109	0	0	0	0	0	0	0	0	0	0	0	0	0	0	0	0	0	0	0	0	0	0	0	0	0	0	0	0	0	0	0	0	0	0	0	0	0	0	0	0	0	0	0	0	0	0	0	0	0
ENSG00000265666	0.800014	1.26003	1.82999	1.77004	1.22003	2.67004	1.84001	0.999971	1.32999	1.22997	1.51	1.15001	2.33996	2.30997	1.29001	1.19997	2.37001	1.66999	0.949989	0.620015	0.940022	1.31997	2.84	1.72999	1.31997	4.86016	2.16	1.76001	1.29998	1.36003	1.58996	1.04002	1.79004	1.32999	1.51	1.58996	1.02001	2.26006	2.38005	2.17006	1.82996	2.05994	2.88006	0.869973	0.860009	1.42998	3.20995	0.760017	2.06996
ENSG00000105647	7.06013	13.0402	23.8348	21.7499	3.18004	33.2609	31.3404	37.66	5.75992	23.1003	19.9695	7.11023	12.9303	6.33995	24.5005	40.8613	14.1703	10.3903	2.38005	21.6806	18.5497	4.26002	45.8506	18.7501	14.5405	22.8202	11.1701	45.2099	21.4296	24.1599	16.3896	71.1198	21.2006	16.69	16.1999	12.7797	27.2493	32.5696	24.3802	27.1795	16.3896	11.3496	13.5104	4.03997	14.9897	26.1193	8.30009	9.51991	10.3601
ENSG00000186117	0	0	0	0	0	0	0	0	0	0	0	0	0	0	0	0	0	0	0	0	0	0	0	0	0	0	0	0	0	0	0	0	0	0	0	0	0	0	0	0	0	0	0	0	0	0	0	0	0
ENSG00000122877	0.510002	2.77999	0.350006	0.219997	1.76001	5.3801	0.490002	2.89006	3.0399	0.230006	0.250007	1.96001	5.3801	2.76999	3.27992	0.360007	2.12995	3.3301	1.40998	0.279992	0.640002	0.159996	1.36997	0.060002	0.0499986	0.140003	0.140003	9.62009	0.180005	0.479997	0.250007	1.79004	0.0199995	3.73994	0.729978	0.149998	0.869973	2.76002	0.810015	1.84001	0.739977	0.0700018	4.61998	5.44992	0.510002	0.599985	1.51	1.64995	1.14
ENSG00000249305	0	0	0	0	0	0	0	0	0	0	0	0	0	0	0	0	0	0	0	0	0	0	0	0	0	0	0	0	0	0	0	0	0	0	0	0	0	0	0	0	0	0	0	0	0	0	0	0	0
ENSG00000266014	0	0	0	0	0	0.270007	0	0	0	0	0	0	0	0	0	0.0800019	0	0	0	0	0	0	0	0	0	0	0	0	0	0	0	0	0	0	0	0	0.0999981	0	0	0	0	0	0	0	0	0	0	0	0
ENSG00000215939	0	0	0	0	0	0	0	0	0	0	0	0	0	0	0	0	0	0	0	0	0	0	0	0	0	0	0	0	0	0	0	0	0	0	0	0	0	0	0	0	0	0	0	0	0	0	0	0	0
ENSG00000278739	0	0	0	0	0	0	0	0	0	0	0	0	0	0	0	0	0	0	0	0	0	0	0	0	0	0	0	0	0	0	0	0	0	0	0	0	0	0	0	0	0	0	0	0	0	0	0	0	0
ENSG00000226642	0	0	0	0	0	0	0	0	0	0	0	0	0	0	0	0	0	0	0	0	0	0	0	0	0	0	0	0	0	0	0	0	0	0	0	0	0	0	0	0	0	0	0	0	0	0	0	0	0
ENSG00000167614	0.510002	0.31999	0.129998	0.200005	1.62002	5.69007	0.900001	0.629995	0.389989	0.570015	0.500006	0.750008	1.33999	0.840013	0.060002	0.0299998	0.00999965	0.789973	0.440015	0.170004	0.140003	0.0800019	4.51987	0	4.1999	0.219997	0.299993	7.73989	0.060002	58.5816	0.219997	1.78002	0.0400009	0.209998	0.33999	0.0999981	0.120002	0.810015	6.83997	1.61005	0.159996	0.0899994	4.61998	0.360007	37.5011	0.969971	0.490002	1.14	0.400007
ENSG00000225683	0	0	0	0	0	0	0.060002	0	0	0	0	0.0999981	0	0	0	0	0.0499986	0	0.0899994	0	0	0	0.0400009	0.0499986	0	0	0	0	0	0.270007	0	0	0.0199995	0.0299998	0.0199995	0	0	0	0	0	0.0199995	0	0	0	0.0199995	0	0	0	0
ENSG00000240002	0	0	0	0	0	0	0	0.0299998	0	0	0	0	0	0.0700018	0	0.0199995	0	0	0	0.0299998	0	0	0	0	0	0.0499986	0	0	0.0299998	0	0	0	0	0	0	0	0	0	0	0	0.0299998	0	0.0700018	0.0199995	0	0	0	0	0
ENSG00000278095	0	0	0.0200005	0	0	0.589988	0	0.109998	0	0	0	0	0.060002	0	0	0.0400009	0	0	0	0	0	0	0.189994	0	0	0	0	0	0.109998	0	0	0	0	0	0	0	0	0	0	0	0	0	0	0	0.0999981	0.120002	0	0	0
ENSG00000233892	0.0199995	0.149998	0.224996	0.109998	0	0.109998	0.189994	0.0400009	0.0199995	0.149998	0.219997	0.060002	0.0700018	0.0499986	0.109998	0.34999	0.0899994	0.0700018	0.00999965	0.0199995	0.140003	0.0199995	0.38001	0.159996	0	0.0800019	0.0999981	0.219997	0.109998	0	0.149998	0.170004	0	0.0400009	0.290002	0.140003	0.299993	0.290002	0.800014	0.230006	0.129996	0.189994	0.230006	0.0400009	0	0.060002	0.0899994	0.0299998	0.0999981
ENSG00000264464	0	0	0	0	0	0	0	0	0	0	0	0	0	0	0	0	0	0	0	0	0	0	0	0	0	0	0	0	0	0	0	0	0	0	0	0	0	0	0	0	0	0	0	0	0	0	0	0	0
ENSG00000264684	0	0	0	0	0	0	0	0	0	0	0	0	0	0	0	0	0	0	0	0	0	0	0	0	0	0	0	0	0	0	0	0	0	0	0	0	0	0	0	0	0	0	0	0	0	0	0	0	0
ENSG00000258882	0	0	0	0	0	0	0	0	0	0	0	0	0	0	0.0499986	0	0	0	0	0	0	0	0	0	0	0	0	0	0	0	0	0	0	0	0	0	0	0	0	0	0	0	0	0	0	0	0	0	0
ENSG00000241324	0	0	0	0	0	0	0	0	0	0	0	0	0	0	0	0	0	0	0	0	0	0	0	0	0	0	0	0	0	0	0	0	0	0	0	0	0	0	0	0	0	0	0	0	0	0	0	0	0
ENSG00000199895	0	0	0	0	0	0	0	0	0	0	0	0	0	0	0	0	0	0	0	0	0	0	0	0	0	0	0	0	0	0	0	0	0	0	0	0	0	0	0	0	0	0	0	0	0	0	0	0	0
ENSG00000259374	0	0	0	0	0	0	0.0999981	0	0	0	0	0	0.120002	0	0.270007	0.0800019	0	0	0.0700018	0	0.0199995	0	0.00999965	0	0.760017	0	0	0.250007	0	0.729978	0	0.0700018	0	0	0.0899994	0	0.00999965	0	3.18004	0.259996	0	0.129996	0	0	0	0.959994	0	0	0
ENSG00000259073	0	0	0	0	0	0	0	0	0	0.00999965	0	0	0	0	0.0199995	0	0	0	0	0	0	0	0	0.0199995	0	0	0	0	0	0	0	0	0	0	0	0	0	0	0	0	0	0	0	0	0	0	0	0	0
ENSG00000226312	0.209998	0.259996	0.204996	0.0400009	0	1.01001	0.129996	0.060002	0.0800019	0.129996	0.200005	0.060002	0.33999	0.060002	0.33999	0.129996	0.0899994	0.140003	0.149998	0.0700018	0.0700018	0	0.829988	0.0499986	0.420002	0.159996	0.459988	0.149998	0.290002	0.0800019	0.140003	0.440015	0	0.109998	0.0800019	0.270007	0.69002	0.54	0.810015	0.370002	0.159996	0.170004	1.14	0.060002	0.0299998	0.420002	0.47	0.149998	0.149998
ENSG00000185041	0	0	0	0	0	0	0	0	0	0	0	0	0	0	0	0	0	0	0	0	0	0	0	0	0	0	0	0	0	0	0	0	0	0.0400009	0	0	0	0	0	0	0	0	0	0	0	0.0199995	0	0	0
ENSG00000263590	0	0.270007	0	0	0	0.0199995	0	0	0	0.0299998	0	0	0.00999965	0	0	0.0400009	0	0.00999965	0.00999965	0	0	0	0.0299998	0	0	0	0	0	0.00999965	0	0.00999965	0	0.00999965	0	0	0	0	0.0899994	0.0199995	0.0199995	0.00999965	0	0	0	0	0	0	0	0
ENSG00000129757	3.56993	3.75006	0.700011	0.900001	1.16997	3.3301	2.21999	8.52991	1.53003	0.549991	3.23991	1.96001	8.97019	1.86003	1.22997	0.640002	4.12002	2.30997	2.62998	0.459988	1.29998	0.829988	8.62027	2.06996	7.41016	1.64995	0.860009	36.6708	0.810015	9.39991	4.30993	3.21998	1.05003	1.96996	2.56995	0.209998	0.820026	4.9899	7.20001	5.96019	0.780003	0.299993	12.7302	2.90997	14.44	39.2294	2.85996	2.30006	2.42992
ENSG00000232857	0	0	0	0	0	0	0	0	0	0	0	0	0	0	0	0	0	0	0	0	0	0	0.0400009	0	0	0	0	0	0	0	0	0	0	0	0	0	0	0	0	0	0	0	0	0	0	0	0	0	0
ENSG00000200332	0	0	0	0	0	0	0	0	0	0	0	0	0	0	0	0	0	0	0	0	0	0	0	0	0	0	0	0	0	0	0	0	0	0	0	0	0	0	0	0	0	0	0	0	0	0	0	0	0
ENSG00000155189	5.37003	10.4698	2.05003	5.98006	1.27003	7.13987	4.12002	10.3199	2.35004	4.37011	8.53997	2.87009	6.29005	5.52985	16.66	4.88008	3.86998	4.33	1.90996	8.91008	10.6602	2.66006	9.7903	9.3201	1.96996	15.8698	12.47	6.52003	2.67004	2.03001	1.09999	12.3102	15.0501	19.1096	4.15991	3.9099	3.84005	4.6699	4.72985	33.9292	3.38012	3.86998	4.17002	3.59004	2.74	1.07003	2.61	3.11998	4.09013
ENSG00000104356	0.420002	0.869973	0.980003	1.63005	0.200005	4.58012	0.879992	12.0301	0.400007	0.599985	2.26006	0.609981	0.739977	1.17999	1.64995	1.29998	5.37003	0.729978	0.33999	1.55	0.629995	0.420002	3.23004	1.02001	1.29998	2.56995	1.05003	2.11993	1.49998	1.19997	0.589988	4.02013	0.599985	0.789973	1.27003	0.849982	0.609981	1.16997	3.84991	1.64003	0.739977	0.869973	1.29998	0.520016	0.570015	1.29998	2.90997	0.370002	0.879992
ENSG00000227374	0.0700018	0	0	0.060002	0	0	0.140003	0.140003	0	0.0499986	0	0	0	0	0	0.219997	0	0	0	0	0	0	0.149998	0.060002	0	0	0.0899994	0.159996	0	0	0	0	0	0	0.060002	0	0.0700018	0.0899994	0	0	0	0.0899994	0.0800019	0	0	0	0.060002	0	0
ENSG00000266799	0	0	0	0	0	0	0	0	0	0	0	0	0	0	0	0	0	0	0	0	0	0	0	0	0	0	0	0	0	0	0	0	0	0	0	0	0	0	0	0	0	0	0	0	0	0	0	0	0
ENSG00000226203	0	0	0	0	0	0	0	0	0	0	0	0	0	0	0	0	0	0	0	0	0	0	0	0	0	0	0	0	0	0	0	0	0	0	0	0	0	0	0	0	0	0	0.00999965	0	0	0	0	0	0
ENSG00000276122	0	0	0	0	0	0.0499986	0	0.00999965	0	0	0	0	0	0	0	0.00999965	0	0	0	0	0	0	0	0	0	0	0	0	0	0	0	0	0	0	0	0	0	0	0	0	0	0	0	0	0	0	0.299993	0	0
ENSG00000173991	0.140003	3.25004	0.605002	4.94993	0.0400009	0.549991	0.279992	0.560011	0.129996	4.8899	0.060002	0.33999	0.219997	0.440015	0.140003	0.250007	1.70002	0.949989	0.38001	0.209998	0.250007	0.400007	1.44003	19.3495	1.33999	0.640002	14.0998	1.13	0.239999	0.47	0.239999	0.549991	3.53006	0.720014	0.180005	0.0499986	5.64998	0.400007	0.890002	0.189994	1.04002	2.92008	0.729978	0.189994	0.609981	18.3896	0.170004	0.849982	0.120002
ENSG00000255356	0	0.0999981	0	0.0700018	0	0	0	0	0	0	0	0	0	0	0.0400009	0	0	0	0	0	0	0	0	0.310003	0	0	0	0	0	0	0.109998	0	0	0	0	0	0	0	0	0	0	0	0	0	0	0	0.0199995	0	0
ENSG00000226328	2.02004	16.45	3.09494	1.47	1.33999	6.70987	9.08975	14.1703	4.0599	4.56016	11.4199	1.69003	5.51989	5.16984	8.0201	2.93001	2.81999	8.38975	1.94998	3.81008	6.35007	2.82998	15.9602	4.12002	3.50008	8.76003	4.88008	5.02984	6.93979	8.36014	3.16992	5.70983	1.09004	4.26002	3.38997	2.67004	2.19002	6.36991	7.26016	9.51991	5.42015	16.3295	3.38012	3.03001	2.35004	5.9301	16.3896	1.82996	6.78989
ENSG00000149557	6.68017	3.38012	1.665	1.67998	0.679987	4.22004	0.979983	8.62983	2.70995	0.890002	1.51998	5.63003	11.1299	8.55004	1.62002	4.61998	4.62992	11.4199	4.96988	0.649987	2.62998	2.29004	9.39014	6.00998	1.69003	8.03011	1.12001	8.33988	1.22997	4.90008	3.75996	5.07996	0.170004	4.80988	4.07994	0.959994	1.16997	6.93018	2.51007	5.91983	1.34997	0.490002	13.14	5.64019	5.01001	2.04996	6.78001	4.90008	5.3999
ENSG00000164746	0.00999965	0	0.00499982	0.00999965	0	0.0199995	0.0299998	0	0	0.0199995	0	0.00999965	0.00999965	0	0.0199995	0.00999965	0	0	0	0	0	0	0.060002	0	0	0.0400009	0	0.0299998	0	0	0.060002	0	0	0.00999965	0.00999965	0	0	0	0.0400009	0	0	0	0.0299998	0.060002	0	0.00999965	0.0199995	0	0
ENSG00000125445	26.9096	48.941	143.104	72.6898	22.7996	81.7124	50.8816	54.1081	36.1209	49.1892	42.4993	30.9197	48.4314	68.0008	49.6689	53.7791	42.5789	33.7299	21.7906	53.9808	35.961	43.7002	95.6495	44.1385	84.5295	72.9017	32.4097	65.032	71.5302	55.56	22.4203	73.48	38.3396	106.616	44.4394	28.5091	34.3791	32.7507	74.2686	36.289	54.97	85.088	38.7591	38.1011	42.2408	66.4998	35.8689	27.0798	34.329
ENSG00000233086	0	0	0	0	0	0	0	0.00999965	0	0	0	0	0	0	0	0	0	0	0.00999965	0	0	0	0	0	0	0	0	0	0	0.0199995	0	0	0	0.0199995	0	0	0	0	0	0	0	0.0199995	0.00999965	0	0.00999965	0	0	0	0
ENSG00000205794	0	0	0.0199995	0.0700018	0	0.310003	0.060002	0.0299998	0.00999965	0.0400009	0.0700018	0.0400009	0.060002	0	0.0299998	0.389989	0.060002	0.0499986	0	0.0299998	0	0	0.0700018	0.0999981	0.299993	0.0499986	0.0400009	0.180005	0.0800019	0	0	0.120002	0	0.0800019	0.149998	0	0.0999981	0.0800019	0.0299998	0.0700018	0.00999965	0.00999965	0.0700018	0	0	0.109998	0.060002	0.0199995	0
ENSG00000223873	0	0	0	0	0	0	0	0	0	0	0	0	0	0	0	0	0	0	0	0	0	0	0	0	0	0	0	0	0	0	0	0	0	0	0	0	0	0	0	0	0	0	0	0	0	0	0	0	0
ENSG00000264705	0.00999965	0	0.00499982	0	0	0.0499986	0	0.0299998	0	0.0199995	0.00999965	0.00999965	0.00999965	0.00999965	0.00999965	0	0.0400009	0.00999965	0	0	0.0199995	0	0.0499986	0.00999965	0	0	0.00999965	0.140003	0	0.0899994	0.0299998	0.0800019	0	0.00999965	0	0.00999965	0	0.060002	0.0299998	0.0299998	0.0299998	0	0.0700018	0	0	0	0.270007	0	0.0199995
ENSG00000109819	13.6999	24.76	1.74006	6.64	2.17006	5.76991	4.24999	13.2801	17.7903	9.1403	35.3211	7.88012	17.8806	2.45005	16.5701	3.84991	1.88994	12.1197	6.42001	2.30997	1.72999	0.0800019	4.58997	15.3802	0	14.1497	11.7597	7.34012	5.12986	1.19002	2.52999	3.06998	0.65999	3.09993	5.20004	1.28003	1.62002	18.2601	8.23989	7.52978	1.01001	2.10003	9.87003	14.8398	2.57995	2.51007	14.1998	4.86994	6.40001
ENSG00000261553	0.140003	0.329999	0.224993	0.149998	0.0299998	0.360007	0.310003	0.149998	0.0499986	0.170004	0.670007	0.0899994	0.170004	0.0499986	0.230006	0.279992	0.109998	0.149998	0.129996	0.149998	0.0700018	0.0400009	0.609981	0.170004	0	0.250007	0.31999	0.33999	0.189994	0.00999965	0.0499986	0.0800019	0.0400009	0.299993	0.189994	0.0199995	0.140003	0.279992	0.0499986	0.230006	0.170004	0.0800019	0.219997	0.0800019	0.149998	0.109998	0.0499986	0.060002	0.0700018
ENSG00000135372	2.92008	9.06019	12.1502	11.4104	5.9301	12.5497	36.5389	13.9897	4.78991	5.12986	12.1896	3.87992	9.90979	11.8604	12.7603	17.8199	8.0201	7.82025	4.58012	6.2401	6.07996	10.3199	19.7301	10.0802	11.6397	12.7497	9.94006	18.8805	12.8499	18.5394	10.4502	13.68	11.4698	9.69977	10.35	7.0099	9.15997	9.59012	23.1692	8.96025	8.62983	6.82008	12.0702	6.52003	16.6704	15.2095	12.5698	4.62992	9.15997
ENSG00000176884	0	0.0299998	0	0.0299998	0.00999965	0.120002	0.0999981	0.510002	0	0	0	0	0.0999981	0.0700018	0.00999965	0	0	0.0299998	0	0	0.0499986	0	0.290002	0	0.0700018	0.00999965	0	0.140003	0.0299998	0.0700018	0	0	0	0	0	0	0.140003	0.00999965	0.250007	0.0800019	0	0.0199995	0.0800019	0.0199995	0	0.0199995	0	0	0.109998
ENSG00000198643	0.0299998	0.149998	0.0249993	0	0.0299998	8.6598	0	0.500006	0.0800019	0.0999981	0.0899994	0.0700018	0.140003	0.0199995	0.149998	0.109998	0.0400009	0.060002	0.679987	0.0499986	0	0.0800019	0.120002	0.0299998	0	0.0800019	0.060002	0.389989	0	0.800014	0.0499986	0.140003	0	0.0999981	0.620015	0	0.0400009	1.69003	0.170004	0.0999981	0.0400009	0.250007	4.80988	0.209998	0.0199995	0.0700018	0.239999	0.149998	1.48003
ENSG00000116096	40.0093	55.4984	46.1792	65.439	37.0695	61.3919	49.9693	74.1195	41.0004	78.3077	40.0093	33.7089	39.3301	64.1011	39.1289	31.5891	50.3204	43.2601	29.3391	65.38	52.0408	43.0806	93.8695	49.019	45.3889	58.0118	57.7911	36.2991	45.9397	30.1305	37.0413	72.9522	103.378	66.9113	55.8883	61.8104	52.8405	30.549	90.2581	63.6098	56.8101	69.0888	41.4691	34.8397	55.0883	29.58	41.5612	37.1492	47.461
ENSG00000243900	0	0	0	0	0	0	0	0	0	0	0	0	0	0	0	0	0	0	0	0	0	0	0	0	0	0	0	0	0	0	0	0	0	0	0	0	0	0.310003	0	0	0	0	0	0	0	0	0	0	0
ENSG00000125447	2.40995	7.78995	20.3105	15.4101	0.879992	16.2595	9.01008	12.0602	2.61	3.87992	9.34987	2.89006	7.28992	7.68003	13.2002	14.26	4.61007	4.88008	2.26996	5.52985	5.96019	2.61	19.7698	5.6199	3.19995	11.2603	8.21992	20.4104	9.3201	8.16993	6.46019	7.88012	4.3201	7.83002	8.43992	6.72011	8.78009	10.7799	16.69	8.36014	13.8402	8.78983	12.6502	2.94999	5.16984	8.27997	4.58012	3.25997	4.38012
ENSG00000227449	1.53003	0.370002	0.890005	1.17999	1.55	1.26003	0.490002	2.39994	0.750008	5.9301	0.579996	1.08003	0.940022	0.34999	3.18998	3.11005	1.78002	0.750008	0.829988	0.31999	0.629995	0.500006	3.01995	2.19002	0	0	1.13	1.60003	0.609981	0.570015	0.65999	0.609981	2.66006	0.629995	0.879992	0.670007	1.09999	2.16	0.920017	1.07003	1.51998	0.00999965	2.26996	1.02001	0.679987	0.33999	0.729978	0.940022	0.209998
ENSG00000221670	0	0	0	0	0	0	0	0	0	0	0	0	0	0	0	0	0	0	0	0	0	0	0	0	0	0	0	0	0	0	0	0	0	0	0	0	0	0	0	0	0	0	0	0	0	0	0	0	0
ENSG00000221170	0	0	0	0	0	0	0	0	0	0	0	0	0	0	0	0	0	0	0	0	0	0	0	0	0	0	0	0	0	0	0	0	0	0	0	0	0	0	0	0	0	0	0	0	0	0	0	0	0
ENSG00000202473	0	0	0	0	0	0	0	0	0	0	0	0	0	0	0	0	0	0	0	0	0	0	0	0	0	0	0	0	0	0	0	0	0	0	0	0	0	0	0	0	0	0	0	0	0	0	0	0	0
ENSG00000226786	0	0.0700018	0.0200005	0	0	0	0	0	0	0	0	0	0.0800019	0	0	0	0	0	0	0	0	0	0	0.0299998	0	0	0	0.149998	0	0	0.060002	0.0999981	0	0.0199995	0	0	0	0.0400009	0.0800019	0.0400009	0.060002	0	0.0400009	0	0	0	0.149998	0	0
ENSG00000260217	0	0	0	0	0	0	0	0	0	0	0	0	0	0	0	0.0199995	0	0	0	0	0	0.0199995	0	0	0	0	0	0	0	0	0	0	0	0	0.0400009	0	0	0	0	0	0	0	0	0	0	0	0	0	0
ENSG00000278027	0	0	0	0	0	0	0	0	0	0	0	0	0	0	0	0	0	0	0	0	0	0	0	0	0	0	0	0	0	0	0	0	0	0	0	0	0	0	0	0	0	0	0	0	0	0	0	0	0
ENSG00000267402	0	0	0	0	0	0	0	0	0	0	0	0	0	0	0	0	0	0	0	0	0	0	0	0	0	0	0	0	0	0	0	0	0	0	0	0	0	0	0	0	0	0	0	0	0	0	0	0	0
ENSG00000233648	0	0	0	0	0	0	0	0	0	0	0	0	0	0	0	0	0	0	0	0	0	0	0	0	0	0	0	0	0	0	0	0	0	0	0	0	0	0	0	0	0	0	0	0	0	0	0	0	0
ENSG00000234222	0.0700018	0.920017	0.520008	0.129996	0.679987	1.27003	0.0400009	0.65999	0.560011	0.549991	0.999971	0.0499986	0.170004	1.05998	0.120002	0.430012	0.259996	0.270007	0.400007	0.140003	0.47	2.02004	1.61005	0.250007	2.04996	3.99014	0.239999	0.549991	1.24	0.490002	0.329999	0.170004	0	1.21	1.38998	0.109998	0.38001	0.120002	0.979983	0.129996	0.45	0.93003	1.94	0.38001	0.829988	1.15001	0.250007	0.329999	0.490002
ENSG00000241511	0	0	0	0	0	0.129996	0	0	0	0	0.120002	0	0.250007	0.109998	0.270007	0	0	0	0	0	0	0.0899994	0	0	0.140003	0.180005	0	0.329999	0	0	0	0.290002	0.209998	0.0700018	0	0	0	0.560011	0.109998	0	0	0.060002	0	0	0	0.0700018	0.0800019	0	0.0899994
ENSG00000253395	0	0.0899994	0	0	0	0.230006	0.170004	0	0	0	0.0999981	0	0.0999981	0.849982	0.370002	0	0	0	0	0	0.140003	0	0.479997	0	0	0.47	0	0	0	0	0	0.560011	0	0	0	0.219997	0	0	0.0999981	1.38998	0.250007	0.060002	0	0	0	0.189994	0	0	0.0700018
ENSG00000235433	0	0	0	0	0	0	0	0	0	0	0	0	0	0	0	0	0	0	0	0	0	0	0	0	0	0	0	0	0	0	0	0	0	0	0	0	0	0	0	0	0	0	0	0	0	0	0	0	0
ENSG00000148848	0.0499986	0.949989	0.114999	0.0899994	0	1.22003	0.180005	2.61997	0.0199995	0.0899994	0.0999981	0.0400009	0.329999	0.389989	0.99003	0.159996	0.149998	0.0800019	0.0199995	0.0299998	0.0499986	0.00999965	0.629995	0.0899994	0.0499986	0.0700018	0.060002	1.41999	0.0499986	0.310003	0.060002	0.329999	0.00999965	0.230006	0.0499986	0.149998	0.0499986	0.890002	0.879992	0.709989	0.060002	0.0299998	0.620015	0.060002	0.0400009	1.08003	0.599985	0.00999965	0.0499986
ENSG00000248708	0	0	0	0	0	0	0	0	0	0	0	0	0	0	0	0	0	0	0	0	0	0	0	0	0	0	0	0	0	0	0	0	0	0	0	0	0	0	0	0	0	0	0	0	0	0	0	0	0
ENSG00000241418	0	0.0700018	0.0350009	0	0	0.259996	0	0.0700018	0	0	0	0	0	0	0.140003	0.0800019	0	0	0	0	0	0.0499986	0.579996	0	0.310003	0	0	0	0	0	0	0.0700018	0	0.0899994	0	0.0499986	0.389989	0	0.370002	0	0	0.0700018	0	0.0400009	0	0.0499986	0	0	0
ENSG00000227455	0	0	0	0	0	0	0.00999965	0	0	0	0.200005	0	0	0	0	0	0	0	0	0.00999965	0	0	0	0	0	0	0	0.890002	0	0	0	0	0	0	0	0	0	0	0	0	0	0	0	0	0.129996	0	0	0	0
ENSG00000129187	26.96	21.9696	40.4958	35.3799	14.7895	46.4713	20.6795	40.8897	21.9498	12.1096	33.2702	31.8993	41.6795	32.4907	46.3587	32.0501	26.5005	32.2998	19.0501	32.1702	22.3505	11.9404	43.2302	17.3603	6.2401	12.5098	36.6912	47.8508	30.8405	12.7497	18.9106	23.1805	17.1106	18.5099	22.65	35.1112	32.6691	34.9606	38.899	26.1302	19.1799	9.13017	43.4585	24.2404	14.41	13.5197	25.09	23.0699	41.5094
ENSG00000232041	0	0	0	0.0700018	0	0	0	0	0	0.060002	0	0	0	0	0	0	0	0	0	0	0	0	0	0	0	0	0	0	0	0	0	0	0	0	0	0	0	0	0	0	0	0	0	0	0	0	0	0	0
ENSG00000204740	0.0299998	0.060002	0.0350009	0.0700018	0	0.0899994	0	0.0400009	0	0.0199995	0.060002	0.0199995	0.239999	0.0999981	0.0199995	1.04002	0.230006	0.0700018	0	0	0	0	0.0800019	0	0	0.0199995	0	0.0899994	0	0	0.0800019	0.0700018	0.279992	0.0499986	0.0499986	0.120002	0.0199995	0.170004	0	0.389989	0.00999965	0	0.120002	0.060002	0.0800019	0	0.230006	0.120002	0.0299998
ENSG00000207189	0	0	0	0	0	0	0	0	0	0	0	0	0	0	0	0	0	0	0	0	0	0	0	0	0	0	0	0	0	0	0	0	0	0	0	0	0	0	0	0	0	0	0	0	0	0	0	0	0
ENSG00000166348	1.14	0.479997	13.7554	20.1196	0.0899994	3.84991	0.250007	6.75983	0.47	2.61	2.30006	1.15001	1.90996	0.820026	2.14002	1.72999	0.500006	0.629995	0.279992	0.200005	0.189994	0.549991	4.3999	0.700007	0.149998	0.560011	3.0399	4.27986	1.79004	0.620015	0.290002	3.75996	0.520016	0.760017	6.38008	1.02001	0.860009	3.37005	3.76988	1.19997	1.73998	6.40978	1.94	0.510002	0.31999	2.40995	2.92008	0.760017	0.440015
ENSG00000252810	0	0	0	0	0	0	0	0	0	0	0	0	0	0	0	0	0	0	0	0	0	0	0	0	0	0	0	0	0	0	0	0	0	0	0	0	0	0	0	0	0	0	0	0	0	0	0	0	0
ENSG00000278557	0	0	0	0	0	0	0	0	0	0	0	0	0	0	0	0	0	0	0	0	0	0	0	0	0	0	0	0	0	0	0	0	0	0	0	0	0	0	0	0	0	0	0	0	0	0	0	0	0
ENSG00000277764	0	0	0	0	0	0	0	0	0	0	0	0	0	0	0	0	0	0	0	0	0	0	0	0	0	0	0	0	0	0	0	0	0	0	0	0	0	0	0	0	0	0	0	0	0.479997	0	0	0	0
ENSG00000257075	0	0	0	0	0	0	0	0	0	0	0	0	0	0	0	0	0	0	0	0	0	0	0	0	0	0	0	0	0	0	0	0	0	0	0	0	0	0	0	0	0	0	0	0	0	0	0	0	0
ENSG00000203288	0.0999981	0.109998	1.025	0.270007	0	0.34999	0.750008	0.969971	0.0400009	0.250007	0.109998	0.0899994	0.360007	0.38001	0.159996	1.05003	0.459988	0.0999981	0.060002	0.120002	0.170004	0.270007	0.400007	0.34999	0.599985	0.290002	0.560011	0.609981	0.270007	1.63005	0.180005	0.420002	1.05003	0.109998	0.270007	0.409997	0.709989	0.170004	0.209998	0.389989	0.940022	0.560011	0.31999	0.0999981	0.780003	0.47	0.38001	0.0299998	0.259996
ENSG00000083223	10.34	10.4596	28.3451	35.7398	4.67995	11.9296	6.17983	10.5902	10.3701	9.71997	8.67001	14.0802	12.5002	11.4397	11.1399	5.88016	6.17983	11.1299	7.30003	14.81	4.76012	14.2897	8.12982	7.04986	2.28005	9.8502	17.0798	14.8295	15.8599	5.44992	7.37992	6.61014	12.1399	11.1903	36.42	12.1998	3.79006	8.0201	11.8398	13.14	12.4899	16.4397	16.2201	11.0301	11.7499	6.26003	4.51987	6.09009	9.75034
ENSG00000207160	0	0	0	0	0	0	0	0	0	0	0	0	0	0	0	0	0	0	0	0	0	0	0	0	0	0	0	0	0	0	0	0	0	0	0	0	0	0	0	0	0	0	0	0	0	0	0	0	0
ENSG00000175895	2.89006	9.26984	2.79505	3.4001	1.16003	12.2702	7.54023	16.2697	2.85006	3.29999	12.2099	1.94998	5.07996	8.83994	12.6598	3.84005	5.90017	3.20995	1.84001	4.50985	5.63003	3.46003	17.6405	9.36998	1.42998	10.8903	7.56012	21.2904	3.09993	4.96988	5.39018	26.5409	2.79992	5.54982	6.14011	6.40001	8.55004	11.3198	10.3701	13.4701	7.85013	3.60001	8.27022	3.60001	8.50983	5.69994	4.94993	2.40995	4.10007
ENSG00000207702	0	0	0	0	0	0	0	0	0	0	0	0	0	0	0	0	0	0	0	0	0	0	0	0	0	0	0	0	0	0	0	0	0	0	0	0	0	0	0	0	0	0	0	0	0	0	0	0	0
ENSG00000234754	0.00999965	0.0999981	0.0249993	0.00999965	0.0199995	0	0	0	0	0.65999	0.0499986	0.00999965	0.0999981	0.230006	0.0400009	0.709989	0	0.200005	0.0899994	0	0.149998	0.0400009	0.709989	0	0	0.250007	0.060002	0	0.00999965	0	0	0.230006	0.00999965	0.0299998	0.0400009	0.00999965	0.969971	0.060002	0	0	0.0400009	0	0.109998	0.0299998	0	0.00999965	0.459988	0.060002	0.00999965
ENSG00000269848	0	0	0	0	0	0	0	0	0	0	0	0	0	0	0	0	0	0	0	0	0	0	0	0	0	0	0	0	0	0	0	0	0	0	0	0	0	0	0	0	0	0	0	0	0	0	0	0	0
ENSG00000253381	0	0	0	0	0	0	0	0	0	0	0	0	0	0	0	0	0	0	0	0	0	0	0	0	0	0	0	0	0	0	0	0	0	0	0	0	0	0	0	0	0	0	0	0	0	0	0	0	0
ENSG00000181780	0	0	0	0	0	0	0	0	0	0	0	0	0	0	0	0	0	0	0	0	0	0	0	0	0	0	0	0	0	0	0	0	0	0	0	0	0	0	0	0	0	0	0	0	0	0	0	0	0
ENSG00000198746	3.86998	4.47994	7.27995	5.90017	5.82982	9.40969	10.3199	5.16018	3.00991	7.34012	5.11991	3.23991	6.10996	8.97019	5.94987	10.2999	6.46019	5.16018	3.50008	7.31979	4.93999	8.92987	19.4302	3.11998	41.9287	10.8797	8.57973	8.72972	10.8001	12.2498	4.3999	10.1398	7.44982	3.11998	8.8002	2.71993	9.28013	8.0201	6.09981	4.17002	6.00998	8.40023	8.41013	3.54011	10.7799	21.06	7.9498	3.34005	6.4499
ENSG00000278991	0	0.0199995	0.040001	0	0	0.109998	0	0	0	0.0199995	0.060002	0	0.0199995	0	0.0299998	0.0999981	0	0	0	0	0	0	0.0199995	0.0400009	0	0.0299998	0.060002	0.0299998	0	0	0	0.0400009	0	0.0199995	0	0.0299998	0.0299998	0.149998	0.0700018	0.060002	0.00999965	0	0.0499986	0	0	0	0.00999965	0	0.0299998
ENSG00000261959	0	0	0.00499982	0	0	0	0	0	0	0	0	0.00999965	0	0	0	0	0.0299998	0	0	0.00999965	0	0	0	0	0	0	0	0	0	0.459988	0	0.00999965	0	0	0	0	0	0	0	0	0	0	0.060002	0.00999965	0.00999965	0	0	0	0
ENSG00000265678	0.0800019	0.120002	0.650017	0.290002	0	1.32999	0.589988	1.09004	0.0700018	0.420002	0.270007	0.120002	0.329999	0.0899994	0.290002	0.820026	0.140003	0.0499986	0.060002	0.060002	0	0.060002	1.07003	0.0800019	0.999971	0.649987	0.370002	0.389989	0.200005	0.629995	0	0.38001	0	0.170004	0.0700018	0.140003	0.310003	0.310003	1.75003	0.389989	0.440015	0	0.920017	0.140003	0.34999	0.180005	0.270007	0.219997	0.180005
ENSG00000220793	0.760017	0	0.78998	0.720014	1.15001	0	0	0.370002	0	0.45	0.47	0.720014	0	0.93003	0.760017	0.860009	0.409997	0	0.189994	0	0	0.879992	0.479997	0	7.44982	0	0	1.62002	0	0	0.500006	0.310003	0.800014	0.599985	0.579996	0	0.400007	0.400007	0	0.45	0.310003	1.02001	0.420002	0	1.12001	1.99997	0	0	0.609981
ENSG00000102977	4.17986	5.73005	13.5096	17.4604	2.72994	13.7904	8.37	19.6905	3.05004	5.34997	4.95989	2.55999	11.1903	7.02985	12.0001	12.0301	7.12998	5.23985	2.87009	9.67023	8.56012	7.83002	30.969	4.23999	34.3791	10.6698	6.89997	12.0502	10.9099	13.15	3.25004	7.41016	14.1605	12.2303	12.26	4.12002	4.77996	7.61007	8.76975	4.38985	10.6499	7.14978	10.0203	2.98994	8.52991	9.10994	6.62988	2.98001	4.48989
ENSG00000143850	3.18004	13.3799	6.96	7.46999	2.93001	15.1801	16.5495	45.8315	6.40978	7.7099	9.58016	6.14991	7.77	7.00019	8.04014	41.8503	13.5996	4.97988	3.21998	7.78024	7.32995	2.49999	31.36	11.8398	2.23001	32.1903	26.2791	45.6413	15.8896	10.9099	12.8099	9.9201	12.0201	12.4803	5.6199	8.25018	12.4303	8.07981	19.3	12.3102	6.70987	5.27996	17.3398	8.43992	11.5801	11.2697	3.44997	5.82013	5.69007
ENSG00000280857	0	0	0	0	0	0	0	0	0	0	0	0	0	0	0	0	0	0	0	0	0	0	0	0	0	0	0	0	0	0	0	0	0	0	0	0	0	0	0	0	0	0	0	0	0	0	0	0	0
ENSG00000161270	0	0	0	0	0	0.0400009	0	0	0	0	0	0	0.00999965	0	0.0499986	0.129996	0	0	0	0	0.00999965	0	0.0400009	0	0	0	0.00999965	0.0400009	3.54011	0	0.00999965	0	0	0	0	0.180005	0	0.00999965	0.310003	0.0999981	0	0	0	0	0.00999965	0.0499986	0.0499986	0	0
ENSG00000271454	0	0	0	0	0	0	0	0	0	0	0	0	0	0	0	0	0	0	0	0	0	0	0	0	0	0	0	0	0	0	0	0	0	0	0	0	0	0	0	0.0199995	0	0	0	0	0	0	0	0	0
ENSG00000143416	181.383	244.602	68.5802	122.964	82.6924	33.3903	80.7887	11.1903	161.12	145.229	182.101	158.451	108.007	71.0804	33.6389	182.771	358.343	132.853	91.5878	153.702	103.163	50.0699	38.4887	203.332	31.8706	171.361	590.256	121.802	59.8997	6.93018	106.498	72.4885	469.668	226.081	507.301	48.4683	118.75	66.7214	64.4799	106.351	158.133	177.072	153	70.5992	63.4909	107.09	34.2601	102.749	109.553
ENSG00000231565	0	0	0	0.0199995	0	0	0	0	0	0	0	0	0	0	0	0	0	0	0	0	0	0	0	0	0	0	0	0	0	0	0	0	0	0	0.0199995	0	0	0	0	0	0	0	0	0	0	0	0	0	0
ENSG00000267583	0.0499986	0.250007	0.359992	0	0	0.789973	1.53003	0.709989	0	0.159996	0.189994	0.0800019	1.32999	0.620015	1.19997	0.829988	2.37001	0.140003	0.0299998	0	0.180005	0.909986	0.0899994	0.420002	0.0800019	0.0999981	0.45	1.51	0	1.13	0.149998	0.959994	0.159996	1.42998	0.0499986	0.31999	0.0999981	0.750008	0.720014	0.520016	0.170004	0.109998	2.03001	0.0700018	0.629995	0.800014	4.88008	0	0.810015
ENSG00000215029	0	0	0	0	0	0	0	0	0	0	0	0	0	0	0.00999965	0.00999965	0	0	0	0	0	0	0	0	0	0	0	0	0	0	0	0	0	0	0	0	0	0	0	0	0	0	0	0	0	0	0	0	0
ENSG00000281037	0	0	0	0	0	0	0	0	0	0	0	0	0	0	0	0	0	0	0	0	0	0	0	0	0	0	0	0	0	0	0	0	0	0	0	0	0	0	0	0	0	0	0	0	0	0	0	0	0
ENSG00000233056	0.00999965	0.0499986	0.0800014	0.0199995	0	0.0800019	0.060002	0.109998	0.0199995	0.0199995	0.0299998	0.0199995	0.0800019	0.00999965	0.0400009	0.0499986	0	0.00999965	0.00999965	0.0299998	0.0299998	0.00999965	0.0499986	0.0199995	0.060002	0	0.0299998	0.0899994	0.00999965	0.0199995	0.0199995	0.0199995	0.00999965	0.00999965	0.0299998	0.0199995	0.0199995	0.0400009	0.129996	0.00999965	0.00999965	0.00999965	0.0999981	0.00999965	0.00999965	0.0299998	0.00999965	0.0299998	0.00999965
ENSG00000165972	0.259996	0.479997	0.510007	0.0700018	0.180005	0.060002	0.0499986	0.00999965	0.520016	0.209998	0.780003	0.720014	0.180005	0.510002	0.0700018	0.189994	0.140003	0.820026	0.520016	0.239999	0.129996	0.0999981	0.299993	0.409997	0.0400009	1.19997	0.900001	0.149998	0.0299998	0.0400009	0.120002	0.620015	0.00999965	1.90996	0.329999	0.060002	0.159996	0.670007	0.329999	0.560011	0.0899994	0.0800019	0.310003	0.400007	0.0299998	0.140003	0.570015	0.299993	0.120002
ENSG00000170043	47.811	98.8785	45.2243	60.6097	46.0098	90.2894	92.9694	130.462	41.2712	73.8989	100.44	44.3194	98.4886	74.1606	61.6221	80.1584	54.1907	63.729	46.2785	65.19	108.887	133.61	143.977	53.7791	115.048	58.2496	52.1094	74.3201	57.4396	111.561	86.4913	71.7785	60.5299	42.0597	80.3587	47.9903	39.6312	80.2418	94.798	60.5593	61.0609	24.6095	100.9	46.6488	131.926	126.263	74.6712	43.0508	73.7607
ENSG00000229379	0	0	0	0	0	0	0	0	0	0	0	0	0	0	0	0	0	0	0	0	0	0	0	0	0	0	0	0	0	0	0	0	0	0	0	0	0	0	0	0	0	0	0	0	0	0	0	0	0
ENSG00000189013	0.0999981	0.0800019	0.0350008	0.0899994	0	0.0400009	0	0.0400009	0	0.0199995	0.060002	0.0400009	0.180005	0.0299998	1.37999	0.109998	0.0800019	0.250007	0.0899994	0.0999981	0.0800019	0.180005	0.180005	0.0400009	0	0.0299998	0.0400009	0.0800019	0.109998	0.0299998	0.0700018	0.0700018	0	0.0499986	0.0299998	0.0199995	0.149998	0.140003	0.140003	0.0899994	0.0400009	0.0299998	0.0899994	0.0199995	0.209998	0	0.609981	0.0999981	0.400007
ENSG00000227946	1.60003	1.05003	5.73498	3.91994	0.589988	3.31996	2.14999	5.50002	1.09999	1.66999	1.66999	1.62002	1.70002	1.02997	1.53003	2.82998	3.09006	1.61005	1.96996	0.679987	1.11003	0.620015	4.23	1.44003	0	1.56003	1.75003	2.66006	2.55007	2.61	4.00011	3.31008	2.04996	1.07003	3.46003	4.17986	1.38998	3.93001	4.02989	2.14999	2.18002	2.26996	4.70989	1.42998	1.94	3.16992	1.60003	1.82996	0.820026
ENSG00000233693	0	0	0	0	0	0	0	0	0	0	0	0	0	0	0	0	0	0	0	0	0	0	0	0	0	0	0	0	0	0	0	0	0	0	0	0	0	0	0	0	0	0	0.00999965	0	0	0	0	0	0
ENSG00000178028	11.1199	11.0201	20.9802	8.9002	11.16	25.8205	15.5195	18.5099	12.9797	14.3602	17.4604	11.0799	23.6102	19.4504	12.1896	23.7497	19.8	18.4701	9.8202	15.5302	12.1399	24.76	27.3496	10.3299	37.0798	24.76	22.3598	21.5697	13.2497	17.98	18.2702	21.4906	33.4389	19.4801	27.5093	4.69001	11.6801	27.4902	39.94	11.4199	15.07	12.5802	23.4406	11.4698	18.7696	44.4486	11.5001	9.6301	13.8
ENSG00000230725	0	0	0	0	0	0	0	0.0400009	0	0	0	0	0.0899994	0.00999965	0.00999965	0	0	0	0	0.00999965	0.00999965	0	0	0	0	0	0	0	0	0	0	0.00999965	0	0	0	0	0	0.00999965	0	0	0	0	0.00999965	0	0	0	0	0	0
ENSG00000269421	0	0.200005	0.414996	0.060002	0	0.0800019	0.060002	0	0	0.060002	0	0.0199995	0	0.0299998	0.290002	0.159996	0.329999	0	0	0.0499986	0.0400009	0.570015	0.060002	0.120002	0	0.299993	0.0999981	0.47	0	0.0499986	0.310003	0.140003	0	0.060002	0.329999	0.0800019	0.0800019	0.129996	0	0	0.0700018	0.0800019	0.120002	0	0.0299998	0	0.0700018	0	0.0199995
ENSG00000103569	145.008	254.178	691.862	801.189	107.798	10.9402	1.17999	14.7803	190.097	179.581	66.9113	172.684	127.009	17.0798	11.45	55.9697	236.68	173.825	73.8579	196.569	75.4203	216.841	7.64974	20.8595	0.520016	134.419	212.57	12.3196	282.009	1.86999	6.4499	34.8807	688.732	131.406	717.332	296.543	30.7103	19.0303	15.3696	31.7097	405.202	352.724	318.113	141.739	68.9214	0.640002	9.10994	166.663	149.261
ENSG00000268061	0.780003	0.93003	0.804991	1.70995	1.63005	0.65999	1.36997	1.13	0.670007	0.47	1.02001	0.47	0.780003	0.47	0.620015	1.81996	0.959994	0.230006	0.599985	2.10003	0.549991	6.17983	0.829988	0.589988	1.62002	0.589988	0.360007	0.829988	0.329999	0.829988	0.0499986	0.999971	4.63989	1.13	2.45005	0.270007	1.57996	0.979983	0.549991	0.739977	1.27003	0.389989	1.36997	0.629995	1.14	1.24	0.579996	0.440015	0.239999
ENSG00000177511	0.109998	0.0199995	0.0149999	0.00999965	0.0199995	0.060002	0	0.00999965	0.259996	0.0499986	0.00999965	0.00999965	0.0499986	0.00999965	0.0499986	0.060002	0.0299998	0.0199995	0.0400009	0.060002	0	0	0.060002	0	0	0	0.00999965	0.129996	0.00999965	0	0	0.0800019	0	0	0.00999965	0.0499986	0	0.230006	0.00999965	0.0400009	0.530006	0.00999965	0.420002	0.0400009	0	0.0800019	0	0.0899994	0.0499986
ENSG00000267221	0.109998	0.120002	0.0600009	0.250007	0	0.500006	0.109998	0.189994	0.0400009	0.180005	0.33999	0.0800019	0.45	0.0800019	0.0999981	0.829988	0.409997	0.0899994	0	0	0.120002	0	0.129996	0.400007	0	0.200005	0.230006	1.44003	0.219997	0	0.060002	0.109998	0.170004	1.05003	0.0299998	0.329999	0.109998	0.180005	1.19002	0.500006	0.560011	0.459988	0.420002	0.0700018	0.0299998	0	0.159996	0.189994	0.159996
ENSG00000048462	0.549991	0.0899994	0	0.290002	0.0199995	0.34999	0.0400009	0	0.189994	0	0	0.65999	1.49002	0.38001	1.86999	0	0.140003	0.959994	0.299993	0	0.259996	0	0.629995	0.0400009	0.0499986	0	0.0299998	1.11003	0	0.200005	0.420002	0.159996	0	0.0299998	0.120002	0.0400009	0	0.259996	0.219997	0.209998	0.180005	0	0.589988	0.290002	0.579996	0.0299998	0.0899994	0.270007	1.09999
ENSG00000254398	0	0	0.0350009	0.0700018	0	0.259996	0	0	0.060002	0.0700018	0	0	0	0	0.060002	0.0700018	0	0.0700018	0	0	0	0	0	0	0	0	0	0.149998	0	0	0	0	0	0	0	0	0.230006	0	0.0800019	0	0.38001	0	0.189994	0	0	0	0	0.0800019	0.060002
ENSG00000198358	0	0	0	0	0	0	0	0	0	0.0199995	0.0400009	0	0	0	0	0	0	0.00999965	0	0	0	0	0	0	0	0.0999981	0.00999965	0	0	0.0400009	0	0.00999965	0	0	0	0	0.00999965	0	0.00999965	0	0	0	0.00999965	0	0.0199995	0	0.00999965	0	0.00999965
ENSG00000217488	0	0	0.0149999	0	0	0	0	0	0	0	0	0	0	0	0	0	0	0	0	0	0	0	0	0	0	0	0	0	0	0	0	0	0	0	0	0	0	0.0400009	0	0	0	0	0	0	0	0	0	0	0
ENSG00000271389	0	0	0	0	0	0	0	0	0	0	0	0	0	0	0.00999965	0	0	0	0	0	0	0	0	0	0	0	0	0	0	0	0	0	0	0	0	0	0	0	0	0	0	0	0	0	0	0	0	0	0
ENSG00000259335	0	0	0.00499982	0	0	0.060002	0	0	0	0.00999965	0	0	0.00999965	0	0	0	0	0	0	0	0	0.00999965	0	0	0	0	0	0	0.00999965	0	0	0	0	0	0.00999965	0	0.00999965	0	0	0	0	0	0	0	0.00999965	0	0.00999965	0	0
ENSG00000256763	0	0	0	0	0	0	0	0	0	0	0	0	0	0	0	0	0	0	0	0	0	0	0	0	0	0	0	0	0	0	0	0	0	0	0	0	0	0	0	0	0	0	0	0	0	0	0	0	0
ENSG00000280205	0	0.00999965	0.00499982	0	0	0	0	0	0	0	0	0	0	0	0.00999965	0	0	0	0	0	0	0	0.00999965	0	0.00999965	0	0	0	0	0	0	0	0	0	0.00999965	0	0.00999965	0.00999965	0	0	0	0	0	0	0	0	0.00999965	0	0
ENSG00000255433	0	0	0	0	0	0.0899994	0	0	0	0	0	0	0	0	0	0	0	0	0	0	0	0	0	0	0	0	0	0	0	0	0	0	0	0	0	0	0	0	0	0	0	0	0	0	0	0	0	0	0
ENSG00000249786	0.180005	0.299993	0.145001	0.120002	0	0.360007	0.0400009	0	0	0.0899994	0.140003	0.060002	0.0700018	0.140003	0.0899994	1.40998	0.120002	0.140003	0.0400009	0.129996	0	0.0199995	0.0400009	0.219997	0.0700018	0.290002	0.259996	0.060002	0.109998	0.400007	0.0299998	0.0700018	0.0999981	0.140003	0.290002	0.149998	0.34999	0.789973	0.500006	0.520016	0.109998	0	0.239999	0	0.0299998	0.219997	0.299993	0.0499986	0.0499986
ENSG00000010319	1.24	6.84993	2.19001	5.51989	0.500006	0.900001	1.97996	2.61997	0.120002	1.81002	4.88008	0.45	2.77999	5.12986	0.810015	1.36997	2.75008	1.19997	0.570015	1.44995	1.13	0.900001	4.48989	0.530006	0.149998	2.93001	3.68001	5.53982	1.05003	0.940022	2.05994	4.79988	0.159996	2.79992	2.51007	0.670007	1.31003	9.47974	0.840013	10.7701	2.77999	15.4904	8.04014	0.34999	1.24	0.640002	5.13983	1.32999	0.490002
ENSG00000207924	0	0	0	0	0	0	0	0	0	0	0	0	0	0	0	0	0	0	0	0	0	0	0	0	0	0	0	0	0	0	0	0	0	0	0	0	0	0	0	0	0	0	0	0	0	0	0	0	0
ENSG00000152683	2.89006	4.8899	6.69506	8.07981	1.02997	7.89981	4.05006	8.67001	2.04996	2.38005	4.58012	2.29004	4.48989	3.97991	8.07981	10.9501	4.82993	4.17986	1.37999	3.47012	3.80006	1.97996	20.4104	12.8401	1.36003	8.45983	3.62003	13.3901	5.15017	4.67995	4.03997	6.2	6.06019	8.15013	5.33996	4.70011	5.60006	5.6199	9.94006	4.52991	4.58012	3.11998	5.73999	3.06998	2.76002	4.11003	2.89006	2.79003	3.60001
ENSG00000139675	0.549991	1.09004	2.08998	2.33996	0.290002	2.51007	1.58996	1.94	0.649987	1.13	1.37999	0.579996	1.57996	0.800014	1.08003	2.00998	0.640002	0.709989	0.560011	0.420002	0.479997	0.679987	2.38998	1.71994	0.170004	1.02001	0.620015	3.08	0.909986	1.11003	1.16003	1.13	0.709989	0.620015	0.510002	0.599985	0.400007	1.31003	2.52999	1.16003	1.40004	0.840013	1.76001	0.609981	1.40004	1.19997	1.27003	0.440015	0.999971
ENSG00000232054	0	0	0	0	0	0	0	0	0	0.0199995	0	0	0	0	0	0.0199995	0	0	0	0	0.0499986	0	0	0	0	0	0	0	0	0	0	0	0	0	0	0	0	0.0400009	0	0	0	0	0	0	0	0	0	0	0
ENSG00000272489	0.0299998	0.0700018	0.0700007	0.0299998	0.00999965	0.0400009	0.0299998	0	0.0499986	0.0199995	0.109998	0.0199995	0.180005	0.0199995	0.00999965	0.109998	0.0800019	0.00999965	0.0400009	0	0	0.0199995	0.200005	0.109998	0	0.060002	0	0.200005	0.060002	0.0899994	0.00999965	0.149998	0	0.0800019	0.209998	0.0899994	0.109998	0.0499986	0.0899994	0.170004	0.0400009	0.0400009	0.0700018	0.0400009	0.0299998	0	0.0800019	0.0400009	0.00999965
ENSG00000256211	0	0	0	0	0.060002	0	0	0	0	0	0	0	0	0	0	0	0	0	0	0	0	0	0	0	0	0	0	0.159996	0	0	0	0.0499986	0	0	0	0	0	0	0	0	0	0	0	0	0	0	0	0	0.060002
ENSG00000136274	0.0499986	0.0899994	0.0300002	0.060002	0.060002	0.230006	0.0800019	0.170004	0.0199995	0.0400009	0.0400009	0.0400009	0.849982	0.149998	0.060002	0.109998	0.0800019	0.109998	0.0899994	0.00999965	0.209998	0.120002	0.129996	0.00999965	0.0999981	0.0299998	0.0700018	0.400007	0.00999965	0.239999	0.0899994	0.129996	0.0299998	0.170004	0.0299998	0.00999965	0.0199995	0.409997	0.33999	0.159996	0.00999965	0.00999965	0.800014	0.0499986	0.149998	0.189994	0.170004	0.0800019	0.0499986
ENSG00000232539	0	0	0	0	0	0	0	0	0	0	0	0	0	0	0	0	0	0	0	0	0	0	0	0	0	0	0	0	0	0	0	0	0	0	0	0	0	0	0	0	0	0	0	0	0	0	0	0	0
ENSG00000242590	0	0	0	0	0	0	0.329999	0.129996	0	0	0	0	0	0	0	0.120002	0	0	0	0	0	0	0	0	0	0	0	0	0	0.869973	0	0.0999981	0	0	0	0	0.250007	0	0	0	0	0	0	0	0	0.189994	0	0	0
ENSG00000278694	0	0	0	0	0	0	0	0	0	0	0	0	0	0	0	0	0	0	0	0	0	0	0	0	0	0	0	0	0	0	0	0	0	0	0	0	0	0	0	0	0	0	0	0	0	0	0	0	0
ENSG00000276015	0	0	0.169995	0.329999	0	0	0	0	0	0.239999	0	0	0	0	0	0	0	0.290002	0	0	0	0	0	0	0	0	0	0	0	0	0	0.239999	0	0.189994	0	0	0.549991	0	0	0	0	0	0	0	0	0	0.279992	0	0
ENSG00000200622	0	0	0	0	0	0	0	0	0	0	0	0	0	0	0	0	0	0	0	0	0	0	0	0	0	0	0	0	0	0	0	0	0	0	0	0	0	0	0	0	0	0	0	0	0	0	0	0	0
ENSG00000238424	0	0	0	0	0	0	0	0	0	0	0	0	0	0	0	0	0	0	0	0	0	0	0	0	0	0	0	0	0	0	0	0	0	0	0	0	0	0	0	0	0	0	0	0	0	0	0	0	0
ENSG00000227000	0	0	0	0	0	0	0	0	0	0	0	0	0	0	0	0	0	0	0	0	0	0	0	0	0	0	0	0	0	0	0	0	0	0	0	0	0	0	0	0	0	0	0	0	0	0	0	0	0
ENSG00000251061	0	0	0	0	0	0	0	0	0	0	0	0	0	0	0	0	0	0	0	0	0	0	0	0	0	0	0	0	0	0	0	0	0	0	0	0	0	0	0	0	0	0	0	0	0	0	0	0	0
ENSG00000087365	45.141	66.6891	84.9986	73.8681	28.3495	124.059	88.5907	115.327	35.26	76.5315	91.233	33.7089	81.8598	85.6204	85.1588	118.036	74.9201	54.1794	32.8804	58.1689	51.8105	70.9278	146.595	78.4	61.2304	100.28	54.9815	111.167	95.4508	191.34	70.9524	88.6829	125.156	71.5302	48.4415	47.6687	55.5292	50.7513	146.29	89.8523	77.6321	76.712	93.0081	46.9115	137.424	106.152	51.0689	39.2512	64.789
ENSG00000200553	0	0	0	0	0	0	0	0	0	0	0	0	0	0	0	0	0	0	0	0	0	0	0	0	0	0	0	0	0	0	0	0	0	0	0	0	0	0	0	0	0	0	0	0	0	0	0	0	0
ENSG00000273994	0	0	0	0	0	0	0	0	0	0	0	0	0	0	0.060002	0	0	0	0	0	0	0	0	0	0	0	0	0	0	0	0	0	0	0	0	0	0	0	0	0	0	0	0	0	0	0	0	0	0
ENSG00000172469	6.03001	7.3702	3.20497	5.28985	1.90005	4.6699	1.02997	3.27992	4.63989	2.70995	5.30013	3.41996	6.65013	2.10003	11.33	9.87003	2.76002	4.93999	2.81999	4.11003	1.09004	1.02997	12.26	15.9503	0.0400009	3.54011	1.64003	14.0403	5.66017	1.54004	3.11998	9.05014	0.849982	6.40978	11.0301	3.11005	6.8699	6.7299	1.48003	4.85006	6.97984	2.16	5.12986	8.83014	0.69002	0.99003	3.42993	4.33	4.64987
ENSG00000112078	7.60006	17.5697	18.3351	23.7497	2.19002	16.8797	10.5998	23.15	6.57997	11.5001	16.4899	6.33995	12.4397	21.9604	29.6293	24.2102	14.7496	11.63	4.76012	9.46989	12.5402	5.69994	35.3897	16.1898	2.98994	47.5795	19.5802	33.941	14.8501	10.06	17.8694	19.9806	5.25986	14.6599	31.3101	15.9702	20.4997	15.0303	22.2392	14.5899	14.7598	23.2706	20.9697	7.02985	7.80022	17.1902	9.37973	7.99013	8.87002
ENSG00000148300	6.2198	7.31016	16.9546	15.3302	4.72002	18.2702	19.6006	17.56	5.05011	5.52985	11.4603	4.85006	9.96007	15.9602	11.5697	15.5302	9.46005	6.54993	3.86998	10.4596	10.0998	13.7303	14.0597	11.63	24.2303	11.7499	10.9001	23.1003	15.4197	24.9202	6.74017	13.0203	9.30009	9.96974	11.0699	8.70011	17.73	9.5702	12.8001	6.26003	10.7403	8.96025	10.8699	5.93998	13.8498	28.3004	6.42001	6.09981	9.52982
ENSG00000172732	8.30009	17.4205	21.2303	20.0806	4.7499	30.4201	38.0088	36.8798	9.21985	18.8896	17.1605	5.96019	17.4097	17.4	15.5195	25.2593	14.0296	10.0502	7.09005	10.06	16.0601	15.2602	47.0287	10.7002	16.2595	19.6006	15.4304	27.4598	21.4103	45.1098	18.6296	14.1399	19.3696	16.0601	9.1403	12.8303	21.2594	10.5902	30.189	17.3494	17.6197	16.0101	22.8994	9.88989	28.0193	27.4503	12.3	5.05011	11.6098
ENSG00000231765	0	0	0	0	0	0	0	0	0	0	0	0	0	0.120002	0	0	0	0	0	0	0	0	0.120002	0	0	0	0	0	0	0	0	0	0	0	0	0	0	0	0	0	0	0	0	0	0	0	0	0	0
ENSG00000198522	6.88994	13.34	17.9951	21.8193	4.26002	23.1307	8.57022	34.9291	7.58006	9.46005	15.7405	7.60006	16.6196	12.1803	22.3397	25.1597	12.8099	10.4004	5.46013	9.36024	7.2501	6.59001	38.891	26.1392	9.18031	16.0101	11.2097	22.2902	12.71	15.7601	10.43	18.8204	26.8797	23.4504	15.0199	9.59012	8.52991	13.5601	33.0701	11.5897	12.5297	11.63	16.3499	10.1602	12.6003	17.9103	9.7598	6.96003	11.1802
ENSG00000187821	0	0	0	0	0	0	0.0299998	0.0299998	0	0	0.0400009	0	0	0	0.0299998	0	0	0	0	0	0	0	0	0	0	0	0	0.200005	0	0.0499986	0.0299998	0	0	0	0	0	0	0.0800019	0	0	0	0	0	0	0	0	0	0	0
ENSG00000242836	0	0	0	0	0	0	0	0	0	0	0	0	0	0	0	0	0	0	0	0	0	0	0	0	0	0	0	0	0	0	0	0	0	0	0	0	0	0	0	0	0	0	0	0	0	0	0	0	0
ENSG00000198146	3.9601	12.5497	5.38496	9.81	0.370002	5.94987	0.640002	3.50008	1.82996	3.4001	5.58998	2.94999	4.27986	2.67004	11.5097	4.77003	5.42993	5.44011	1.37999	4.69001	3.63008	0.159996	13.0501	6.44007	0	6.42981	10.35	12.3898	8.37	0.409997	1.42998	3.91994	0.459988	6.55993	5.02984	5.88995	7.77	6.9499	4.27008	7.97022	4.48989	1.94	8.30987	4.44991	0.159996	0.149998	1.90005	3.89988	3.44997
ENSG00000206731	0	0	0	0	0	0	0	0	0	0	0	0	0	0	0	0	0	0	0	0	0	0	0	0	0	0	0	0	0	0	0	0	0	0	0	0	0	0	0	0	0	0	0	0	0	0	0	0	0
ENSG00000199440	0	0	0	0	0	0	0	0	0	0	0	0	0	0	0	0	0	0	0	0	0	0	0	0	0	0	0	0	0	0	0	0	0	0	0	0	0	0	0	0	0	0	0	0	0	0	0	0	0
ENSG00000134369	0.440015	0.920017	0.785023	0.54	0.0400009	2.70001	0.420002	2.55999	0.0899994	0.620015	0.560011	0.310003	1.55	1.16997	1.92006	0.709989	1.22003	0.69002	0.299993	0.34999	0.440015	0.189994	2.52999	0.270007	0.0499986	0.31999	0.679987	4.49986	0.409997	0.780003	0.47	1.88	0.0899994	1.96001	0.709989	0.530006	0.159996	2.31993	1.32999	2.71993	0.38001	0.159996	2.56995	0.310003	0.490002	0.649987	2.82998	0.579996	0.440015
ENSG00000237961	0	0	0.00999976	0	0	0	0	0	0	0	0	0	0	0	0	0	0.0400009	0	0	0	0	0	0	0	0	0	0	0	0	0	0	0	0	0	0	0	0	0	0	0	0	0	0	0	0	0	0.0299998	0	0
ENSG00000239205	0	0	0	0	0	0	0	0	0	0	0	0	0	0	0	0	0	0	0	0	0	0	0	0	0	0	0	0	0	0	0	0	0	0	0.00999965	0	0	0	0	0	0	0	0	0	0	0	0	0	0
ENSG00000236253	0	0	0	0	0	0	0	0	0	0	0	0	0	0	0	0	0	0	0	0	0	0	0	0	0	0	0	0	0	0	0	0	0	0	0	0	0.00999965	0	0.00999965	0	0	0	0	0	0	0	0	0	0
ENSG00000280138	0.0199995	0.0299998	0.0549989	0.00999965	0.00999965	0.33999	0.0499986	0.0499986	0.0299998	0.00999965	0.0299998	0.0199995	0.129996	0.0199995	0.060002	0.0199995	0.0199995	0.0400009	0.0199995	0	0.0199995	0	0.109998	0.00999965	0.00999965	0.0499986	0.0499986	0.0499986	0.0299998	0.0999981	0.0299998	0.0199995	0.0199995	0.0199995	0.0199995	0.0199995	0.0700018	0.170004	0.129996	0.0299998	0.0299998	0.00999965	0.259996	0.0199995	0.060002	0.0199995	0.0999981	0.0199995	0.0400009
ENSG00000200763	0	0	0	0	0	0	0	0	0	0	0	0	0	0	0	0	0	0	0	0	0	0	0	0	0	0	0	0	0	0	0	0	0	0	0	0	0	0	0	0	0	0	0	0	0	0	0	0	0
ENSG00000241162	0	0	0	0	0	0	0	0	0	0	0	0	0	0	0	0	0	0	0	0	0	0	0	0	0	0	0	0	0	0	0	0	0	0	0	0	0	0	0	0	0	0	0	0	0	0	0	0	0
ENSG00000144802	1.51998	6.89997	3.2999	3.23004	0.810015	55.4292	3.56004	5.25986	4.23999	1.82996	4.52991	6.88994	8.40023	10.1496	8.38975	13.7503	6.54993	3.7301	5.70983	1.31997	3.9099	0.510002	6.31014	2.14002	0.769999	5.88016	9.50014	10.27	3.11005	2.68005	4.22004	5.58998	0.459988	2.76002	3.72002	6.78989	5.77992	15.7503	14.5495	4.58012	13.7799	1.29001	17.98	6.00998	1.29001	2.75008	2.23993	2.52001	3.4001
ENSG00000198520	1.84999	1.61005	0.450004	0.459988	1.64995	4.14006	2.85006	2.47996	2.05994	3.16004	0.979983	1.31997	1.15001	1.76001	1.73998	1.70002	1.56003	1.99997	2.79992	0.789973	2.66006	2.23993	4.90994	0.93003	1.57002	8.46981	1.09999	2.42992	1.81002	2.00998	0.869973	1.25002	3.16004	1.41999	1.88994	0.219997	2.93999	4.70011	3.11005	1.16003	1.29998	0.500006	3.96999	1.63005	1.31003	1.72999	1.72999	1.90005	3.26993
ENSG00000228559	0.0499986	0	0	0	0	0	0	0	0	0	0	0	0	0	0	0	0	0	0	0	0	0	0	0	0	0	0	0	0	0	0	0	0	0	0	0	0	0	0	0.060002	0	0	0	0	0	0	0	0	0
ENSG00000250584	0	0.0499986	0	0.00999965	0	0.0199995	0.149998	0	0	0	0	0	0	0	0.189994	0.0400009	0	0	0	0	0	0	0	0	0	0	0	0	0	2.41999	0	0	0	0	0	0	0.00999965	0	0.0199995	0	0	0.00999965	0	0	0	0.34999	0.00999965	0	0
ENSG00000128000	0.969971	1.71994	1.98499	2.61	0.109998	2.45992	4.23999	3.80006	0.599985	0.840013	2.76002	0.999971	0.890002	3.75996	3.18998	7.73024	2.56995	1.09999	0.709989	0.670007	2.58998	1.37999	8.23989	3.23991	3.18998	0.65999	2.42992	4.28996	2.98001	4.58012	2.26006	2.44005	3.9401	2.75008	1.44995	1.14	0.579996	3.16992	2.70995	1.58996	1.96001	1.58996	3.12995	1.28003	4.65987	1.99997	1.90005	0.520016	1.61005
ENSG00000253708	0	0	0	0	0	0.189994	0	0	0	0.0400009	0	0	0.060002	0	0.0499986	0	0	0	0	0	0	0	0	0	0	0	0	0	0	0	0	0	0	0	0	0	0	0	0.060002	0	0	0	0	0	0	0.0400009	0	0	0
ENSG00000268858	0.979983	1.53003	1.08498	0.869973	0.0899994	2.42992	0.909986	1.81996	0.890002	1.12001	0.609981	0.69002	1.90996	0.750008	1.40004	1.97996	2.25005	1.81996	0.549991	1.02997	1.66999	0.0899994	3.56993	1.44003	0.060002	1.15001	2.29004	1.78002	3.59004	1.19002	0.649987	0.65999	0.869973	2.66006	1.31003	1.21	2.26996	1.94	2.10003	0.949989	1.81002	1.42998	3.61	0.99003	0.140003	0.549991	0.700007	1.15001	0.890002
ENSG00000122872	0	0	0	0	0	0	0	0	0	0	0	0	0	0	0	0	0	0	0	0	0	0	0	0	0	0	0	0	0	0	0	0	0	0	0	0	0	0	0	0	0	0	0	0	0	0.0299998	0	0	0
ENSG00000201179	0	0	0	0	0	0	0	0	0	0	0	0	0	0	0	0	0	0	0	0	0	0	0	0	0	0	0	0	0	0	0	0	0	0	0	0	0	0	0	0	0	0	0	0	0	0	0	0	0
ENSG00000100629	0.34999	0.560011	0.235005	0.310003	0.00999965	1.01001	0.760017	1.66006	0.239999	0.620015	0.579996	0.270007	0.949989	0.299993	1.8	2.04996	0.510002	0.609981	0.200005	0.290002	0.219997	0.0899994	1.31003	0.949989	0.0499986	1.11003	0.420002	1.11003	0.329999	0.570015	0.209998	0.530006	1.09004	0.33999	0.760017	0.549991	0.670007	1.57002	0.420002	0.729978	0.570015	0.47	0.949989	0.209998	0.120002	0.409997	0.620015	0.459988	0.259996
ENSG00000278004	0	0	0	0	0	0	0	0	0	0	0	0	0	0	0	0	0	0	0	0	0	0	0	0	0	0	0	0	0	0	0	0	0	0	0	0	0	0	0	0	0	0	0	0	0	0	0	0	0
ENSG00000164164	4.00011	4.79988	5.83502	6.84993	1.44003	7.98017	2.28005	12.1197	2.67004	2.04003	5.44011	3.38012	6.27002	4.15012	11.6598	6.85991	4.94993	5.41002	3.09006	3.20995	3.25004	1.11003	7.46999	2.99991	0.230006	2.64993	7.3999	8.37987	6.36991	1.54004	3.42993	5.57991	0.920017	3.11998	4.92017	7.13987	7.89981	8.84975	6.50017	4.59985	5.02009	1.97996	9.17013	4.94993	1.29001	0.959994	2.93001	3.47012	5.05011
ENSG00000114331	2.23993	7.83002	3.29496	5.13983	0.739977	5.67982	2.93999	5.51989	1.51998	2.06996	4.40998	1.88994	4.28996	3.06998	11.16	3.0399	3.50008	4.23	1.28003	1.72999	1.88994	0.869973	9.5702	1.86999	0.170004	5.54982	2.64003	9.56026	3.9401	1.31003	2.71993	5.75992	1.24	5.61016	3.86007	4.17002	5.88016	5.50002	3.53006	6.40978	4.30008	2.25005	5.44992	2.84	1.72999	1.49002	3.68997	2.12995	2.89006
ENSG00000263786	0	0.0400009	0.0649982	0	0	0.430012	0	0.0400009	0	0.0299998	0.0499986	0	0.0400009	0	0.140003	0.0299998	0.0400009	0.0299998	0	0	0.060002	0	0.140003	0.0700018	0	0.0700018	0.0999981	0.0899994	0.0400009	0	0.0299998	0.060002	0	0.060002	0	0.0299998	0.0400009	0.0999981	0.140003	0.0999981	0	0	0.180005	0	0	0.0299998	0.0299998	0	0
ENSG00000280330	0.0499986	0.170004	0.0650001	0.060002	0	0.720014	0.159996	1.14	0	0.109998	0.459988	0.0299998	0.180005	0.140003	0.0499986	0.900001	0	0.0700018	0.0700018	0.0999981	0.189994	0.00999965	0.270007	0.109998	0	0.270007	0.0899994	0.609981	0.170004	0.0400009	0.109998	0.290002	0.0499986	0.00999965	0.299993	0.0400009	0.250007	0.120002	1.22003	0.189994	0.0999981	0	0.00999965	0.0299998	0.00999965	0.0299998	0.209998	0.0400009	0.0199995
ENSG00000258088	0	0	0.0799982	0.0299998	0	0	0	0	0	0.0299998	0.0400009	0	0.0800019	0	0	0	0	0	0	0	0	0	0	0	0	0	0	0	0	0	0	0.140003	0	0	0.170004	0	0	0	0	0	0.0299998	0	0	0	0	0	0	0	0
ENSG00000143994	3.36002	0.459988	1.48502	3.20995	3.16004	0.609981	0.54	0.900001	2.61997	4.55005	0.45	0.879992	1.90996	0.490002	0.620015	0.589988	6.60007	0.920017	1.69003	0.200005	0.420002	1.13	1.53003	0.840013	0.33999	0.129996	7.02985	0.849982	7.78024	1.01001	0.209998	0.159996	6.2198	0.299993	25.4509	2.52001	3.42993	0.93003	0.629995	2.16	5.74995	4.07005	2.02004	2.55007	0.69002	1.32999	0.700007	3.9601	0.209998
ENSG00000201165	0	0	0	0	0	0	0	0	0	0	0	0	0	0	0	0	0	0	0	0	0	0	0	0	0	0	0	0	0	0	0	0	0	0	0	0	0	0	0	0	0	0	0	0	0	0	0	0	0
ENSG00000185792	0	0	0	0.00999965	0	0	0	0.00999965	0	0.00999965	0	0	0	0.00999965	0	0.00999965	0	0	0	0	0	0	0	0	0	0	0	0.060002	0	0	0	0.00999965	0	0	0	0	0	0	0.00999965	0	0	0	0.0199995	0	0	0	0	0	0.00999965
ENSG00000236243	0	0	0	0	0	0	0	0	0	0	0	0	0	0	0.0499986	0	0	0	0	0	0	0	0	0	0	0	0	0	0	0	0	0	0	0	0	0	0.0299998	0	0	0	0	0	0	0	0	0	0	0	0
ENSG00000198258	231.247	324.033	581.767	506.844	223.665	411.742	407.088	607.187	253.808	567.076	381.462	233.778	302.103	441.6	272.799	660.263	434.706	244.942	216.961	328.374	415.786	818.08	724.83	494.284	645.153	485.658	266.464	546.47	363.521	676.29	363.295	277.106	565.78	309.715	419.607	224.037	230.799	500.455	297.84	401.428	469.505	323.27	340.166	217.775	698.782	682.695	242.005	174.102	297.51
ENSG00000165917	0.0199995	0.109998	0.115002	0.0700018	0.0800019	0.370002	0.140003	15.66	0.0499986	0.189994	0.140003	0.219997	0.120002	0.120002	0.0800019	0.189994	0.0499986	0.00999965	0	0.0999981	0.0499986	0.0800019	0.239999	0.0299998	0.549991	0.0999981	1.47	0.0999981	0.239999	0.329999	0.0700018	0.259996	0.0299998	0.0199995	0.129996	0.00999965	0.45	0.219997	0.259996	0.189994	0.389989	0.360007	0.129996	0.189994	0.329999	0.279992	0.270007	0	0.0800019
ENSG00000261435	0	0	0	0	0	0	0	0.00999965	0	0	0	0.00999965	0	0	0	0	0	0	0	0	0	0	0	0	0	0	0	0	0	0	0	0	0	0	0	0	0.00999965	0	0	0	0	0	0	0	0	0	0	0	0
ENSG00000005007	15.2698	22.7507	23.8949	24.5703	9.06019	32.9694	40.9407	24.5907	12.4397	9.61009	30.6806	8.8002	21.9406	17.4798	18.4203	22.6892	20.2497	12.9097	8.27997	16.3205	22.6594	8.99011	33.2909	18.1704	12.5602	27.7795	35.031	54.8483	16.3499	36.2412	18.0299	67.2508	23.7695	15.9702	21.93	11.5801	23.2497	29.4593	34.5798	27.6891	18.84	16.2505	25.6297	11.0003	23.0699	22.0703	15.4904	11.63	13.4096
[truncated: 4,407 more rows]
[truncated: 482 more columns]
