# Supplementary material for: Increased CDCA2 Level Was Related to Poor Prognosis in Hepatocellular Carcinoma and Associated With Up-Regulation of Immune Checkpoints
Source: Front Med (Lausanne). 2022 Mar 7;8:773724. doi: 10.3389/fmed.2021.773724 (PMC8964461; doi:10.3389/fmed.2021.773724)
Supplement: Supplementary file 16 [file Table_14.XLSX]

## Sheet: Sheet1
ENSG00000260841	0.0800019	0.589988	0.204995	0.34999	0.00999965	2.40995	0.140003	0.360007	0.0700018	0.140003	0.180005	0.0700018	0.230006	0.440015	0.45	0.579996	0.230006	0.209998	0.149998	0.159996	0.270007	0.0800019	0.459988	0.0899994	0.0299998	0.170004	0.0899994	0.259996	0.120002	0.54	0.0800019	1.31997	0.159996	0.239999	0.250007	0.0899994	0.900001	0.589988	0.570015	0.34999	0.270007	0.140003	0.38001	0.230006	0.120002	0.120002	0.389989	0.109998	0.189994
ENSG00000206791	0	0	0	0	0	0	0	0	0	0	0	0	0	0	0	0	0	0	0	0	0	0	0	0	0	0	0	0	0	0	0	0	0	0	0	0	0	0	0	0	0	0	0	0	0	0	0	0	0
ENSG00000196341	0	0	0	0	0	0	0	0	0	0	0	0	0	0	0.0199995	0	0	0	0	0	0	0	0	0	0	0	0	0	0	0	0	0	0	0	0	0	0.0499986	0	0	0	0	0	0	0	0	0	0	0	0
ENSG00000237799	0	0.00999965	0	0	0	0	0	0	0	0	0	0	0	0	0	0.0499986	0	0	0	0	0	0	0	0	0	0	0	0	0	0	0	0	0	0	0	0	0	0	0	0	0.00999965	0	0	0	0	0	0	0.00999965	0
ENSG00000259719	0	0	0	0	0	0	0	0	0	0	0	0	0	0.060002	0	0	0	0	0	0	0	0	0	0	0	0	0	0	0	0	0	0	0	0	0	0	0	0	0	0	0	0	0.0700018	0	0	0	0.0499986	0	0
ENSG00000225128	0	0	0	0	0	0	0	0	0	0.0999981	0	0	0	0	0	0	0	0	0	0	0	0	0	0	0	0	0	0	0	0	0	0	0	0	0	0	0	0	0	0	0	0	0	0	0	0	0	0	0
ENSG00000147677	62.4391	162.815	210.596	311.653	40.3211	384.568	63.0305	379.721	63.5305	58.9809	150.382	65.7983	131.006	150.768	176.472	72.6394	126.158	65.371	43.4886	232.759	116.718	187.571	174.175	73.8579	118.274	106.898	126.289	237.897	111.592	274.601	102.992	225.47	85.9117	204.378	227.606	141.798	36.5693	93.0274	246.833	245.673	281.403	201.857	188.588	80.4981	141.985	169.259	176.007	61.4302	78.9015
ENSG00000004838	0.170004	0.0499986	1.47999	0.45	0.180005	0.670007	2.90997	6.46019	0.129996	0.609981	0.0700018	0.120002	0.700007	0.420002	0.560011	1.8	0.189994	0.31999	0.129996	0.250007	0.389989	0.54	0.589988	1.57996	1.22003	4.15991	0.38001	0.860009	0.310003	0.549991	0.230006	0.609981	0.969971	0.34999	0.54	0.170004	0.750008	0.490002	4.33	0.38001	0.459988	2.11993	0.709989	0.239999	0.65999	3.68997	0.530006	0.0999981	0.129996
ENSG00000251849	0	0	0	0	0	0	0	0	0	0	0	0	0	0	0	0	0	0	0	0	0	0	0	0	0	0	0	0	0	0	0	0	0	0	0	0	0	0	0	0	0	0	0	0	0	0	0	0	0
ENSG00000138778	0.0400009	0.299993	0.690002	1.17999	0	1.70995	0.829988	2.49999	0.00999965	0.360007	0.570015	0.0400009	0.279992	0.250007	2.93999	3.99014	0.0899994	0.250007	0.0199995	0.769999	0.620015	0.129996	1.61005	1.12001	0.170004	1.48003	0.270007	1.90005	1.29001	2.28005	0.180005	0.750008	0.219997	0.459988	0.409997	0.47	0.750008	1.09999	0.940022	0.570015	0.459988	0.290002	0.34999	0.0400009	0.0700018	0.679987	0.629995	0.00999965	0.149998
ENSG00000055332	3.4899	5.94987	3.585	6.42981	0.750008	5.88016	2.98001	7.50009	1.40004	2.10003	9.36024	1.96001	3.9601	2.72994	9.01008	7.85993	3.09006	8.76975	1.97996	2.10996	1.71994	0.869973	13.5798	3.88989	0.629995	8.0101	3.68997	13.5996	3.62003	2.87009	1.73998	4.86994	3.87992	6.74017	4.15012	2.30997	3.23004	5.66017	11.63	4.14006	4.67995	1.57002	4.58012	2.38005	1.94	2.71993	2.06996	2.18002	8.56012
ENSG00000278607	0	0	0.070002	0	0	0	0	0	0	0	0	0	0.0700018	0	0	0	0	0	0	0	0	0.0499986	0.189994	0	0	0	0	0	0	0	0	0.0400009	0	0.0400009	0	0	0	0	0.0700018	0	0	0.0400009	0.270007	0	0	0.0400009	0.149998	0	0
ENSG00000219619	0	0	0	0	0	0	0	0	0	0	0	0	0	0	0	0	0	0	0	0	0	0	0	0	0	0	0	0	0	0	0	0	0	0	0	0	0	0	0	0	0	0	0	0	0	0	0	0	0
ENSG00000240419	0	0	0	0	0	0	0	0	0	0	0	0	0	0	0	0	0	0	0	0	0	0	0	0	0	0	0	0	0	0	0	0	0	0	0	0	0	0	0	0	0	0	0	0	0	0	0	0	0
ENSG00000263201	0	0	0	0	0	0	0	0	0	0	0	0	0	0	0	0	0	0	0	0	0	0	0	0	0	0	0	0	0	0	0.0199995	0.0199995	0	0	0	0	0	0.0199995	0.0199995	0	0	0	0	0	0	0	0	0	0
ENSG00000188306	0.00999965	0	0.00499982	0.00999965	0	0	0.0299998	0	0	0.0199995	0.0499986	0	0	0.00999965	0.0199995	0	0.0299998	0.0299998	0	0.00999965	0.0199995	0	0.060002	0.0800019	0	0	0.0199995	0.0499986	0	0	0.00999965	0.0899994	0.00999965	0.00999965	0.0400009	0.00999965	0.0299998	0.0700018	0	0.109998	0.00999965	0	0	0.0199995	0	0.00999965	0.0199995	0	0.0199995
ENSG00000272677	0.0499986	0.259996	0.435005	0.739977	0.0899994	1.07003	0.549991	1.81002	0.0499986	0.34999	0.060002	0.290002	0.279992	0.440015	0.219997	0.920017	0.109998	0.250007	0.170004	0.189994	0.239999	0.459988	0.949989	0.200005	0.370002	0.270007	0.570015	0.65999	0.940022	0.739977	0.299993	0.47	0.290002	0.180005	0.479997	0.33999	0.520016	0.239999	1.60003	0.299993	0.360007	0.230006	0.459988	0.060002	0.310003	1.34997	0.490002	0.120002	0.129996
ENSG00000253283	0	0	0	0	0	0.0700018	0	0.060002	0	0.0400009	0	0.200005	0	0	0	0	0	0	0	0	0	0	0.060002	0	0	0	0	0	0	0	0	0	0	0	0	0	0	0	0	0	0	0	0	0	0.0499986	0	0	0	0
ENSG00000012211	1.36003	3.68997	2.71002	2.45005	0.47	3.69996	2.92008	4.10007	1.13	2.04996	2.87009	0.810015	2.58998	2.61	2.54001	8.61011	2.38998	1.62002	0.729978	1.22997	1.69003	0.670007	7.27982	2.66006	1.09999	3.13995	4.03997	5.23985	3.16004	0.739977	1.57002	2.26006	2.60006	2.85006	2.47996	1.36003	3.31008	2.35004	7.17013	2.28005	2.26006	1.27003	4.0599	1.02997	0.940022	1.64995	2.60006	0.920017	1.90996
ENSG00000173818	5.3801	6.61014	19.9899	13.7303	3.79006	16.8201	15.1895	15.31	4.80988	10.9904	4.07994	5.27009	9.90979	5.53982	4.97988	7.75977	6.19012	5.93998	3.20995	6.91003	5.82013	7.17013	24.7103	6.35007	22.0199	10.7597	6.84993	8.15974	9.36998	8.1	2.64003	7.00019	6.59001	8.57022	13.8796	3.81008	8.27997	7.88996	24.5805	9.28013	14.2897	12.4596	10.6898	5.07996	5.56986	11.0699	7.89981	4.79988	6.32985
ENSG00000236264	0	0.180005	0.270006	0.47	0.0999981	0.0999981	0	0.620015	0.0800019	0.440015	0.189994	0.060002	0.180005	0.440015	0.47	0.459988	0.180005	0.479997	0.180005	0.120002	0.129996	0.060002	0.389989	0.38001	0.0999981	0.570015	0.310003	0.800014	0	0	0.149998	0.230006	0.800014	0.430012	0.729978	0.329999	0.490002	0.34999	0.0999981	0.299993	0.440015	0.430012	0.530006	0	0.149998	0.609981	0.270007	0	0.209998
ENSG00000205420	0.00999965	0.0800019	0	0	0	6.52003	0.170004	0	0	24.5805	0.109998	11.3402	0.0199995	0	0.31999	0.0199995	0	0	0	0	0	0.739977	0	0	0	0	13.1701	0	0	0	0	0	0	0.250007	0	0	1.92006	0.0299998	0.47	0	0	0	0	3.13995	0	1.47	7.77	0	0
ENSG00000225490	0.109998	0.180005	0.0600009	0.0999981	0	0.389989	0	0.180005	0	0	0.200005	0.0400009	0.230006	0.31999	0	0.230006	0	0.0499986	0	0	0	0.0499986	0.38001	0	0	0	0.0700018	0.520016	0.060002	0.109998	0	0.170004	0	0.170004	0.0499986	0.0499986	0	0	0.0700018	0.640002	0.209998	0.0400009	0.140003	0.0700018	0.0499986	0.129996	0.180005	0.0800019	0.200005
ENSG00000149262	3.05004	6.55993	6.93995	5.97011	2.06996	17.1201	20.4401	17.9999	4.17986	4.3999	11.7401	3.06998	10.7701	8.87986	16.3999	17.4	7.21	5.77992	2.62998	5.05992	5.57991	4.93007	24.9392	5.70983	4.28996	11.0599	7.69976	15.1296	10.7597	17.9401	12.0903	10.6898	7.95973	5.85981	7.11023	4.69001	7.58006	6.00998	8.37	8.18978	10.7701	8.12982	12.1399	4.17002	11.9702	13.1	6.59001	3.19995	6.99001
ENSG00000259881	0.810015	0.239999	0	0.329999	0.38001	0.0499986	0.0299998	0.0800019	1.56003	0.510002	0	0.979983	0.810015	0.0700018	0.0999981	0.0499986	0.00999965	0.45	0.45	0	0.209998	0	0.060002	0.0499986	0.0400009	0	9.23969	0.209998	0.890002	0.0199995	0.00999965	0.120002	0.00999965	0.0400009	0.00999965	0.709989	0.00999965	0.299993	0.140003	0.140003	0.0800019	0.00999965	1.22997	0.579996	0	0.00999965	0.0999981	1.69003	0.31999
ENSG00000177324	0	0	0	0	0	0	0	0	0	0	0	0	0	0	0.00999965	0	0	0	0	0	0	0	0	0	0	0	0	0	0	0	0	0.00999965	0	0	0	0	0.00999965	0	0	0	0	0	0.00999965	0	0	0	0	0	0
ENSG00000251746	0	0	0	0	0	0	0	0	0	0	0	0	0	0	0	0	0	0	0	0	0	0	0	0	0	0	0	0	0	0	0	0	0	0	0	0	0	0	0	0	0	0	0	0	0	0	0	0	0
ENSG00000185662	0	0	0	0	0	0	0	0	0	0	0	0	0	0	0	0	0	0	0	0	0	0	0.0800019	0	0	0	0	0	0	0	0	0	0	0	0	0	0	0	0	0	0	0	0	0	0	0	0	0	0
ENSG00000262519	0.180005	0	0	0.140003	0	0	0	0	0	0	0	0	0	0	0.299993	0	0	0.270007	0	0	0	0	0	0	0	0	0	0	0.159996	0	0	0.34999	0	0	0	0	0	0	0	0	0	0	0	0.0999981	0.270007	0.230006	0.270007	0	0
ENSG00000143409	4.79988	21.32	11.1352	9.30009	2.62998	7.16019	17.0904	10.7002	5.23985	6.26003	21.3703	6.42981	8.12024	8.88972	7.34979	24.2102	14.0705	7.08023	1.99997	5.27996	7.75009	9.88989	11.5897	15.9403	4.86016	26.8202	13.6904	18.3603	19.5301	7.60006	3.60001	10.9797	5.50995	6.00998	15.8105	8.68987	16.9394	6.28002	11.9404	13.0203	12.68	11.52	14.9203	4.3201	4.23	5.31006	4.19002	5.79999	5.6199
ENSG00000259587	0	0	0.040001	0.060002	0	0.0999981	0	0	0	0	0	0	0	0	0	0.060002	0	0	0	0	0	0.060002	0	0	0	0	0	0	0	0	0	0	0	0	0	0	0	0	0	0	0	0	0	0	0	0	0	0	0
ENSG00000158125	18.9697	29.1505	1.06499	1.88	6.74017	4.17002	4.01011	0.99003	12.5297	22.52	8.56012	19.3696	8.41013	4.26002	11.9197	19.5897	29.0698	29.1404	10.5003	8.46981	6.31014	0.140003	16.3999	62.708	0.149998	14.5899	14.8697	16.4397	9.08031	0.33999	2.84	14.2303	13.5001	26.6404	2.21	0.609981	8.97019	24.7292	6.81016	20.5096	6.14011	18.78	8.6502	11.7597	2.37001	4.00011	0.239999	20.9101	22.17
ENSG00000278941	0	0	0	0	0	0	0	0	0	0	0	0	0	0	0	0	0	0	0	0	0	0	0	0	0	0	0	0	0	0	0	0	0	0	0	0	0	0	0	0	0	0	0	0	0	0	0	0	0
ENSG00000220494	0	0.0199995	0.00999976	0	0	0	0	0	0	0	0	0	0	0	0.0299998	0	0	0	0	0	0	0	0	0	0.0400009	0	0	0	0	0	0	0.00999965	0	0	0	0	0	0	0	0	0	0	0	0	0	0	0.060002	0	0
ENSG00000261098	0.170004	0.409997	0.320005	0.270007	0.129996	0.490002	0.31999	0.389989	0.279992	0.170004	0.239999	0.129996	0.31999	0.200005	0.159996	0.589988	0.34999	0.34999	0.200005	0.129996	0.259996	0.0700018	0.500006	0.189994	0.0400009	0.400007	0.409997	0.570015	0.189994	0.33999	0.259996	0.360007	0.149998	0.430012	0.490002	0.170004	0.38001	0.570015	0.329999	0.530006	0.290002	0.180005	0.560011	0.34999	0.180005	0.0800019	0.189994	0.129996	0.290002
ENSG00000185614	0.47	1.53003	1.32501	1.86999	0.239999	0.709989	1.77004	7.27023	0.140003	0.780003	1.92994	0.479997	0.800014	3.65002	0.69002	1.16997	5.51989	0.409997	0.370002	0.729978	1.17999	1.70995	1.94	0.420002	2.38005	1.75003	1.32999	4.12002	0.430012	2.19002	1.94	2.26996	0.360007	1.34997	1.63005	0.999971	0.649987	1.96001	0.979983	2.19002	1.09999	0.409997	2.48996	0.530006	2.31993	2.32992	5.88016	0.420002	0.459988
ENSG00000180776	5.30013	7.13987	3.54492	8.41013	1.77004	12.4199	4.07005	6.10996	3.54011	6.12014	16.21	3.16992	8.07981	4.69001	24.5005	16.1505	5.66999	8.6598	2.68005	4.11003	2.55999	2.26996	24.9998	8.32025	1.34997	4.64987	2.93999	23.4699	5.02009	4.03997	6.2198	8.62983	2.47996	4.86994	4.72985	2.19002	7.75009	12.3804	6.56994	11.0799	5.72013	1.51998	8.04014	4.51987	5.27996	6.06986	4.95989	3.38997	5.66017
ENSG00000224163	0.230006	0	0.0149999	0	0.149998	0	0.149998	0	0	0.140003	0.0400009	0.0299998	0.47	2.30006	0.0499986	0.0299998	0.0499986	0	0	0	2.60006	0	0.279992	0.0299998	0	0.00999965	0	0	0.0499986	0	0.129996	0	0.0499986	0	0	0	0	0	2.37001	0.140003	7.85993	0.159996	0.209998	0	0.0700018	1.16997	0.0400009	0	0.109998
ENSG00000268839	0	0	0	0	0	0	0	0	0	0	0	0	0	0	0	0	0	0	0	0	0	0	0	0	0	0	0	0	0	0	0	0	0	0	0	0	0	0	0	0	0	0	0	0	0	0	0	0	0
ENSG00000242979	0	0	0	0	0	0	0.200005	0	0	0	0	0	0	0	0.0899994	0	0	0	0.0700018	0	0	0	0	0	0	0	0	0	0	0	0	0	0	0	0	0	0	0	0.120002	0	0	0.0700018	0	0	0	0	0	0	0
ENSG00000230138	0.0899994	0.0999981	0	0	0	0.0899994	0	0.0299998	0	0	0	0	0.0700018	0.109998	0.0800019	0	0.0400009	0.129996	0	0	0	0	0	0	0	0	0	0.140003	0.0299998	0	0.060002	0.0199995	0	0.0499986	0	0	0.0299998	0	0.0700018	0	0	0	0.0400009	0.0400009	0.0299998	0	0.0299998	0	0.0499986
ENSG00000275273	0	0	0	0	0	0	0	0	0	0	0	0	0	0	0	0	0	0	0	0	0	0	0	0	0	0	0	0	0	0	0	0	0	0	0	0	0	0	0	0	0	0	0	0	0	0	0	0	0
ENSG00000250909	0	0.0700018	0.0350009	0.109998	0	0.180005	0	0.549991	0	0.0499986	0.310003	0.060002	0.0800019	0.0700018	0	0.140003	0	0.0700018	0	0	0.109998	0	0.520016	0.109998	0	0.45	0.170004	0	0.500006	0	0	0.0800019	0	0.140003	0.159996	0	0.189994	0.170004	0.459988	0.329999	0	0.149998	0.31999	0.0400009	0	0.0499986	0.170004	0.0899994	0
ENSG00000162909	6.28002	64.462	29.7093	31.5803	3.16004	84.6526	14.0198	62.6081	6.52998	15.4304	44.9194	5.72013	47.5795	52.541	58.6385	24.8701	49.2097	13.2598	8.52991	29.3391	33.1504	18.3298	77.5622	16.1999	14.2798	47.9404	10.7299	123.793	33.8893	23.0203	48.3811	44.3594	13.3299	25.9803	23.0395	30.7295	27.6201	36.5794	57.1695	37.2008	29.9099	44.1906	59.709	16.9794	44.9194	57.0112	20.7096	20.2694	22.6594
ENSG00000266411	0	0	0	0	0	0	0	0	0	0	0	0	0	0	0.0299998	0	0	0	0	0	0	0	0	0	0.159996	0	0	0	0	0	0	0	0.0299998	0	0	0	0	0	0	0	0	0	0.0299998	0	0	0.0199995	0.0499986	0	0
ENSG00000167703	2.47001	9.34987	3.00997	2.70001	0.170004	10.26	9.78012	6.97984	0.54	7.98017	5.64019	1.44003	7.91022	5.08983	7.68003	1.75003	4.52991	5.57991	1.99001	11.6098	2.89006	0.820026	28.5803	2.55007	11.7801	2.18002	1.81002	10.2899	2.14999	6.30008	1.72999	3.46003	1.79004	26.0705	0.999971	3.52004	2.40995	5.44011	16.3896	5.18996	4.10007	2.82998	8.40023	1.53003	2.44005	11.7597	5.10998	1.81996	5.35999
ENSG00000137494	1.32999	2.23001	2.77002	4.01011	1.41999	3.25997	1.69003	7.21	1.48003	2.00998	1.58996	1.57996	3.08	1.41999	1.51	1.51998	1.88	2.40995	1.33999	0.54	1.96996	1.19997	11.29	1.70995	0.0899994	3.93001	1.81996	3.23991	1.53003	3.4899	0.820026	3.03001	1.38998	2.23993	2.47001	2.41999	3.6599	1.79004	2.77999	2.32992	1.81002	2.08003	3.26993	1.84001	2.76002	1.01001	2.33996	1.53003	2.64003
ENSG00000230589	0	0	0	0	0	0	0	0	0	0	0	0	0	0	0	0.140003	0	0	0	0	0	0	0	0	0	0	0	0	0	0	0	0	0	0	0	0	0	0	0	0	0	0	0	0	0	0	0	0	0
ENSG00000261733	0	0	0	0	0	0	0	0	0	0	0	0	0	0	0.579996	0	0	0	0	0	0	0	0	0	0	0	0	0	0	0	0	0	0	0	0	0	0	0	0	0	0	0	0	0	0	0	0	0	0
ENSG00000271468	0	0	0	0	0	0	0	0	0	0	0	0	0	0	0	0	0	0	0	0	0	0	0	0	0	0	0	0	0	0	0.0299998	0	0	0	0	0	0	0	0	0	0	0	0	0	0	0	0	0	0
ENSG00000264071	0	0	0	0	0	0	0	0	0	0	0	0	0	0	0	0	0	0	0	0	0	0	0	0	0	0	0	0	0	0	0	0	0	0	0.159996	0	0	0	0	0.259996	0	0	0	0	0	0	0	0	0
ENSG00000279743	0	0	0	0	0	0	0	0	0	0	0	0	0	0	0	0	0	0	0	0	0	0	0	0	0	0	0	0	0	0	0	0	0	0	0	0	0	0	0	0	0	0	0	0	0	0	0	0	0
ENSG00000232939	0	0	0	0	0	0	0	0	0	0	0	0	0	0	0	0	0	0	0	0	0	0	0.0800019	0	0	0	0	0	0	0	0	0	0.0899994	0	0	0	0.0700018	0.0899994	0	0	0	0	0	0	0	0	0.060002	0	0
ENSG00000242727	0	0	0	0.0800019	0	0	0	0	0.0899994	0	0	0	0	0	0	0	0.109998	0	0	0	0	0	0	0	0	0	0	0	0	0	0	0	0	0	0.0800019	0	0.0899994	0	0	0	0	0	0	0.109998	0	0	0	0	0
ENSG00000119714	0.360007	1.05003	0.0749989	0.129996	0.00999965	0.969971	0.310003	0.270007	0.0299998	0.47	0.159996	0.299993	0.909986	1.25002	1.31003	0.290002	0.299993	0.769999	0.219997	0.200005	0.33999	0.329999	0.620015	0.140003	0.0299998	0.189994	0.219997	2.55999	0.129996	0.159996	0.180005	1.15001	0.0199995	0.549991	0.060002	0.189994	0.34999	1.99001	1.01001	1.05003	0.159996	0.0199995	1.54004	0.189994	0.959994	0.409997	0.869973	0.0800019	0.38001
ENSG00000136819	30.9197	20.0097	38.8951	36.5997	26.7793	32.9192	23.7695	51.9796	28.9091	24.1297	37.4492	29.5104	38.4007	34.151	36.2991	41.8996	44.8013	41.7402	21.18	30.4391	22.6798	18.1906	40.1287	42.2203	37.741	51.6706	32.2708	38.7403	29.7095	20.6695	27.4103	40.9209	34.789	44.301	31.611	34.859	21.8602	26.7496	29.9909	22.2794	26.96	22.2794	39.5105	28.1107	21.3895	33.5504	25.1301	24.2102	33.981
ENSG00000259161	0	0	0	0	0	0	0	0	0	0	0	0	0	0	0	0	0	0	0	0	0	0	0	0	0	0	0	0	0	0	0	0	0	0	0	0	0	0	0	0	0	0	0	0	0	0	0	0	0
ENSG00000186952	0.279992	0.530006	0.290004	0.370002	0.109998	0.47	0.0899994	0.920017	0.209998	0.629995	0.0400009	0.279992	0.490002	0.0400009	0.239999	1.47	0.230006	0.479997	0.239999	0.140003	0.140003	0.0499986	1.8	0.47	0.0199995	0	0.530006	0.0199995	0.310003	0.209998	0.0299998	0.180005	0.33999	0.900001	0.389989	0.060002	0.109998	0.33999	0.479997	0.420002	0.679987	0.420002	0.45	0.219997	0.170004	0.0499986	0.200005	0.0999981	0.0899994
ENSG00000126549	0	0	0	0	0	0	0	0	0	0	0	0	0.0700018	0	0	0	0	0	0	0	0	0	0	0	0	0	0	0	0	0	0	0	0	0	0.0299998	0	0	0	0	0	0.0299998	0	0	0	0	0	0	0	0
ENSG00000211944	0	0	0	0	0	0	0	0	0	0	0	0	0	0	0	0	0	0	0	0	0	0	0	0	0	0	0	0	0	0	0	0	0	0	0	0	0	0	0	0	0	0	0	0	0	0	0	0.109998	0
ENSG00000272667	2.05994	1.92994	3.71998	2.23993	2.30006	2.40995	4.30008	3.06998	1.40004	4.14006	1.60003	1.17999	3.41996	2.71993	1.38998	2.70001	3.09006	1.51998	1.51	1.44003	1.40998	3.23991	6.16998	2.16	3.7301	2.32992	2.45992	2.96003	3.44997	5.32998	1.66999	2.66006	6.75983	3.4001	3.61	1.90005	3.63008	3.01995	5.27009	3.59004	3.20995	2.38998	5.10007	1.72999	2.61997	1.09999	2.47001	1.79004	1.27003
ENSG00000183682	0.00999965	0.180005	0.0499991	0	0	0.530006	0.060002	2.19002	0	0.0199995	0.060002	0.00999965	0.0199995	0.0400009	0.200005	0.0400009	0.209998	0.00999965	0.0199995	0.00999965	0.0199995	0	0.129996	0.0899994	0	0.0299998	0.0999981	1.01001	0	0.0299998	0.00999965	0.239999	0	0.109998	0.0299998	0.0499986	0.129996	0.670007	0.31999	0.180005	0.0700018	0	0.239999	0.00999965	0.0499986	0.0700018	0.200005	0	0.0400009
ENSG00000200427	0	0	0	0	0	0	0	0	0	0	0	0	0	0	0	0	0	0	0	0	0	0	0	0	0	0	0	0	0	0	0	0	0	0	0	0	0	0	0	0	0	0	0	0	0	0	0	0	0
ENSG00000223558	0	0	0.040001	0	0	0	0.159996	0	0	0.060002	0.140003	0	0	0	0.0299998	0.31999	0	0	0	0	0	0.0299998	0.45	0	0	0	0	0	0	0	0	0.060002	0	0	0.140003	0.0999981	0.109998	0	0	0	0.0700018	0.140003	0	0	0	0	0	0	0
ENSG00000258412	0	0.0800019	0	0	0	0.0999981	0	0	0	0	0	0	0	0	0	0	0	0	0	0	0	0	0	0	0	0	0	0	0	0	0	0	0	0	0	0	0	0	0.0899994	0	0	0	0	0	0	0	0.060002	0	0
ENSG00000066117	4.78991	14.3701	19.0945	17.4604	2.51007	55.4984	17.3206	21.6506	3.70998	17.1296	19.3898	5.69007	16.5598	21.1903	20.6595	36.9899	9.21027	10.58	4.70011	16.0101	15.1097	3.4899	64.5291	23.4601	6.06019	17.5502	8.33988	31.6395	21.2506	28.0698	16.9394	26.2791	12.7399	12.26	18.0099	15.2001	26.77	18.5806	58.0601	14.6497	10.1898	6.93979	22.2392	7.02011	19.1706	28.3908	16.0902	7.69015	12.3701
ENSG00000262693	0	0	0	0	0	0	0	0.0700018	0	0	0	0	0	0.0800019	0	0	0	0	0	0	0	0	0	0	0	0	0	0	0	0.129996	0.060002	0	0	0	0	0	0	0	0.0800019	0	0	0	0	0	0	0	0	0	0
ENSG00000103222	0.780003	2.12995	0.335004	0.500006	0.0400009	11.3002	1.24	45.3512	0.189994	1.40004	0.93003	0.490002	4.49986	4.83998	11.63	5.97011	1.76001	1.54004	0.599985	2.11993	1.28003	0.829988	16.1405	3.26993	1.92006	4.65987	0.670007	6.99001	2.68005	1.76001	0.629995	4.12002	1.19002	2.21999	0.530006	1.56003	3.20995	2.81999	22.3505	1.88	1.51998	0.0999981	4.63989	0.570015	0.729978	5.21991	4.6699	0.720014	0.840013
ENSG00000214278	0	0	0	0	0	0	0	0	0	0	0	0	0	0	0	0	0	0	0	0	0	0	0	0	0	0	0	0	0	0	0	0	0	0	0	0.0299998	0	0	0	0	0	0	0	0	0	0	0	0	0
ENSG00000213854	0	0.0299998	0.0799982	0.129996	0	0	0	0	0	0	0	0	0	0	0	0.140003	0	0	0	0	0	0	0	0	0	0	0	0	0.060002	0	0	0	0	0	0.430012	0	0.0299998	0	0	0	0.0499986	0	0	0	0	0	0	0	0
ENSG00000225650	0	0	0	0	0	0	0	0	0	0	0	0	0	0	0	0	0	0	0	0	0	0	0.0299998	0	0	0.0499986	0	0	0	0	0	0	0	0	0.0199995	0	0	0	0	0	0	0	0	0	0	0	0	0	0
ENSG00000201715	0	0	0	0	0	0	0	0	0	0	0	0	0	0	0	0	0	0	0	0	0	0	0	0	0	0	0	0	0	0	0	0	0	0	0	0	0	0	0	0	0	0	0	0	0	0	0	0	0
ENSG00000269984	0.0499986	0.0700018	0.0900024	0.060002	0	0.0700018	0.0199995	0.0700018	0.00999965	0.0299998	0.0999981	0.0499986	0.0199995	0.0400009	0.109998	0.0800019	0.0400009	0.0299998	0.00999965	0.00999965	0	0	0.270007	0.0299998	0	0.250007	0.140003	0.060002	0.0299998	0	0.0499986	0.0299998	0.0400009	0.00999965	0.060002	0.109998	0.060002	0.149998	0.159996	0.120002	0.0999981	0.00999965	0.0800019	0.0199995	0	0.00999965	0.0899994	0.00999965	0.0199995
ENSG00000145192	3660.69	4531.9	7697.47	4359.05	1302.17	233.826	959.274	166.825	2473.43	873.279	4471.06	3117.12	1770.08	162.578	831.284	949.878	1960.08	3383.97	1668.69	1281.75	544.202	2611.38	204.874	1669.5	66.7399	1827.94	1400.67	515.203	2972.17	148.065	1713.46	3065.7	1881.54	2693.75	2036.96	654.749	1206.99	3820.91	227.937	2086.54	843.064	1138.48	1968.93	2067.11	407.596	274.944	3.79006	2839.46	3121.66
ENSG00000105227	0.230006	0.700007	1.96996	2.10003	0.109998	1.04002	1.82996	2.25005	0.200005	0.890002	0.979983	0.34999	0.65999	1.42998	0.599985	0.93003	0.99003	0.209998	0.149998	0.620015	0.47	0.93003	1.70002	0.299993	0.189994	1.53003	0.780003	3.13995	1.16003	1.31997	0.739977	1.32999	0.99003	0.820026	1.13	0.800014	4.58997	0.579996	3.38997	0.530006	1.31003	1.05998	1.53003	0.270007	1.40998	0.620015	0.579996	0.479997	0.389989
ENSG00000137496	4.4299	11.0999	2.50003	4.27986	0.999971	8.76975	2.39994	7.46016	1.49002	2.38005	3.9601	2.75008	16.2505	17.3398	28.899	3.9401	6.00998	10.7202	4.86016	5.97011	5.78995	13.3003	7.3999	2.21999	5.20004	2.66006	3.48	16.6496	2.99991	9.23969	6.23016	10.5003	2.9001	8.51987	3.19995	4.80988	2.19002	17.3302	10.7098	14.1801	7.34012	1.31997	16.9994	5.69007	12.4397	2.96003	19	3.53006	14.3801
ENSG00000115415	49.7102	80.2974	21.3702	35.429	4.92017	57.6391	20.0194	233.244	9.32979	45.6508	79.5606	19.6905	103.07	52.0986	170.047	71.0114	34.5295	238.013	38.9287	31.541	21.06	29.2903	574.872	25.0692	16.2697	173.044	15.7995	68.7877	35.631	181.861	18.09	82.7784	28.6497	47.4906	24.2404	16.3703	23.5399	91.3216	93.2469	172.984	53.2117	18.5896	43.3412	30.3695	114.174	11.5697	20.4599	19.0699	241.871
ENSG00000266086	0.159996	0.170004	0.760007	0.810015	0.0800019	5.85981	2.10996	1.15001	0.279992	1.16997	0.270007	0.609981	0.510002	0.840013	1.44003	0.900001	0.279992	0.560011	0.180005	0.159996	0.909986	0.709989	1.40004	0.209998	5.64998	0.279992	1.31003	0.620015	1.67998	2.92008	1.51998	0.47	0	0.629995	0.65999	1.01001	1.04002	1.57002	14.2798	0.120002	2.18002	2.21999	1.70995	0.360007	0.810015	10.1701	2.76999	0.479997	1.14
ENSG00000274835	0	0	0	0	0	0	0	0	0	0	0	0	0	0	0.180005	0	0	0	0	0	0	0	0	0	0	0.389989	0	0	0	0	0	0	0	0	0	0	0.769999	0	0.239999	0	0	0	0	0	0	0	0	0	0
ENSG00000214013	4.0599	7.41016	6.01515	8.37987	1.01001	6.64	3.14998	2.88006	2.70995	6.36991	6.91003	4.1999	5.46013	2.52999	9.12005	7.64974	4.97988	4.67995	1.92994	4.24999	2.98001	2.00998	11.9902	5.0701	1.69003	7.06013	10.6101	7.56012	3.81008	1.58996	2.79992	4.80988	4.44005	4.56016	6.70987	4.47994	3.31996	7.97022	5.31006	7.57008	3.68001	3.36002	6.17983	3.13995	1.70002	1.99997	3.38997	2.93999	3.89988
ENSG00000123815	9.3201	20.9101	12.56	9.50014	5.53982	19.3401	20.9101	22.4203	8.18978	8.34972	9.10994	10.3903	18.6606	8.74971	17.3699	15.1695	21.7002	12.7904	7.41016	12.4501	13.7104	5.27009	29.0597	13.2801	9.70987	26.7904	14.94	21.5503	14.88	14.1497	4.55005	20.3595	11.7304	10.2203	8.27997	2.93999	10.3802	13.2801	24.3904	7.35999	13.9201	12.0101	18.5394	6.50017	8.83994	11.4897	7.54023	8.49981	11.7401
ENSG00000201701	0	0	0	0	0	0	0	0	0	0	0	0	0	0	0	0	0	0	0	0	0	0	0	0	0	0	0	0	0	0	0	0	0	0	0	0	0	0	0	0	0	0	0	0	0	0	0	0	0
ENSG00000280029	0	0.560011	0.0749989	0	0.109998	0.649987	0	0	0.060002	0.0800019	0	0	0.420002	0	0.129996	0.0299998	0	0.0400009	0.00999965	0.0299998	0.459988	0	0.879992	0.239999	0	0	0	2.14999	0.0700018	0	0	0	1.36997	0.149998	0.549991	0.0899994	0	0.230006	0.00999965	0.0800019	0	0.060002	0.510002	0.250007	0	0.259996	0.0700018	0	0.109998
ENSG00000221356	0	0	0	0	0	0	0	0	0	0	0	0	0	0	0	0	0	0	0	0	0	0	0	0	0	0	0	0	0	0	0	0	0	0	0	0	0	0	0	0	0	0	0	0	0	0	0	0	0
ENSG00000213867	0	0	0	0	0	0	0	0	0	0	0	0	0	0	0	0	0	0	0	0	0	0	0	0	0	0	0	0	0	0	0	0	0	0	0	0	0	0	0	0	0	0.060002	0	0	0	0	0	0	0
ENSG00000274956	0	0	0	0	0.0199995	0.00999965	0	0	0	0.0299998	0	0	0.00999965	0.00999965	0	0	0	0	0	0	0	0	0	0	0.00999965	0	0	0.00999965	0	0	0	0	0.00999965	0	0.00999965	0	0	0.00999965	0	0	0	0	0.0199995	0	0	0.0499986	0	0	0
ENSG00000158545	6.55993	7.66992	18.1048	18.0699	3.25997	18.56	9.12005	18.5999	5.67982	4.47001	7.80996	4.02013	12.77	9.68029	11.0899	15.5798	7.77	6.65013	4.9899	9.68969	13.16	6.87991	23.7893	8.92987	6.88994	8.99011	13.3901	17.9601	11.4698	10.7002	9.50014	8.92987	13.1701	7.41016	14.5103	7.88012	6.97984	8.91997	15.5098	8.72004	12.4001	12.7302	13.2801	5.32998	7.47984	9.59012	11.05	5.41002	7.99013
ENSG00000258799	0	0	0	0	0	0	0	0	0	0	0	0	0	0	0	0	0	0	0	0	0	0	0	0	0	0	0	0	0	0	0	0	0	0	0	0	0	0	0	0	0	0	0	0	0	0	0	0	0
ENSG00000252076	0	0	0	0	0	0	0	0	0	0	0	0	0	0	0	0	0	0	0	0	0	0	0	0	0	0	0	0	0	0	0	0	0	0	0	0	0	0	0	0	0	0	0	0	0	0	0	0	0
ENSG00000103199	1.29001	4.15012	4.00492	4.03997	0.259996	3.12995	2.81003	6.20989	1.08003	0.99003	1.90005	1.11003	3.91994	2.30997	3.06998	3.16992	4.3201	1.36997	0.589988	1.63005	2.21	0.780003	6.87991	1.73998	1.29001	6.52003	4.34986	6.07996	3.01995	1.24	1.27003	1.55	0.890002	2.28005	3.58009	1.88	6.2198	2.29004	8.21992	3.16992	3.05004	3.53006	5.05992	0.729978	1.02997	2.10996	2.04996	1.56003	1.78002
ENSG00000281905	0	0	0	0	0	0	0	0	0	0	0	0	0	0	0	0	0	0	0	0	0	0	0	0	0	0	0	0	0	0	0	0	0	0	0	0	0	0	0	0	0	0	0	0	0	0	0	0	0
ENSG00000281621	0	0	0	0	0	0	0	0	0	0	0	0	0	0	0	0	0	0	0	0	0	0	0	0	0	0	0	0	0	0	0	0	0	0	0	0	0	0	0	0	0	0	0	0	0	0	0	0	0
ENSG00000259517	0	0	0	0	0	0	0	0	0	0	0	0	0	0	0	0	0	0	0	0	0	0	0	0	0	0	0	0	0	0	0	0	0	0	0	0	0	0	0	0	0	0	0	0	0	0	0	0	0
ENSG00000236343	0	0	0	0	0	0	0	0	0	0	0	0	0	0	0	0	0	0	0	0	0	0	0	0	0	0	0	0	0	0	0	0	0	0	0	0	0	0	0	0	0	0	0	0	0	0	0	0	0
ENSG00000238236	0	0	0	0	0	0	0	0	0	0	0	0	0	0	0	0	0	0	0	0	0	0	0	0	0	0	0	0	0	0	0	0	0	0	0	0	0	0	0	0	0	0	0	0	0	0	0	0	0
ENSG00000281370	0	0	0	0	0	0	0	0	0	0	0	0	0	0	0	0	0	0	0	0	0	0	0	0	0	0	0	0	0	0	0	0	0	0	0	0	0	0	0	0	0	0	0	0	0	0	0	0	0
ENSG00000234492	0.060002	0.0499986	0.00999976	0.0400009	0.170004	0.189994	0	0.0199995	0.159996	0	0	0.0299998	0	0	0.0899994	0.149998	0	0.0499986	0.0499986	0	0	0	0.0800019	0.0199995	0	0	0.0299998	0	0.0199995	0	0	0	0	0.0499986	0.189994	0.0499986	0	0.0700018	0.0299998	0.0299998	0.0899994	0	0.0299998	0.060002	0	0.0199995	0.0899994	0.170004	0.0499986
ENSG00000201549	0	0	0	0	0	0	0	0	0	0	0	0	0	0	0	0	0	0	0	0	0	0	0	0	0	0	0	0	0	0	0	0	0	0	0	0	0	0	0	0	0	0	0	0	0	0	0	0	0
ENSG00000232990	0	0	0	0	0	0	0	0	0	0	0	0	0	0	0	0	0	0	0	0	0	0	0	0	0	0	0	0	0	0	0	0	0	0	0	0	0	0	0	0	0	0	0	0	0	0	0	0	0
ENSG00000103197	11.8604	35.6606	32.5294	35.72	6.25006	26.7496	35.3799	43.2691	12.0602	15.71	14.6497	10.6602	21.4103	72.7704	18.1	48.0002	33.751	12.6099	9.02008	27.4902	31.36	22.7302	49.5314	1.09004	23.8305	85.3005	32.2998	23.15	26.7292	22.4997	22.3505	17.0195	18.0199	34.329	30.2498	14.88	19.7397	17.9203	40.72	19.9405	32.439	37.0901	36.2211	8.42005	16.9394	36.3494	22.6594	10.7098	13.7503
ENSG00000162598	0	0	0	0	0	0	0	0	0.0299998	0	0	0	0	0	0.00999965	0.38001	0.0299998	0	0	0	0	0.0499986	0	0	0	0	0.420002	0	0	0	0	0	0	0.00999965	0.00999965	0	0	0.0400009	0	0.0800019	0.0299998	0	0	0	0.00999965	0.00999965	0.060002	0	0
ENSG00000258584	0	0	0	0	0	0	0	0	0	0	0	0	0	0	0	0	0	0	0	0	0	0	0	0	0	0	0	0	0	0	0	0	0	0	0	0	0	0	0	0	0	0	0.0700018	0	0	0.00999965	0	0	0
ENSG00000216687	0	0.0199995	0.00999976	0	0	0	0	0	0	0	0	0	0	0	0	0	0	0	0	0	0	0	0	0	0	0	0	0.0700018	0	0	0	0	0	0	0	0	0	0	0	0.0199995	0	0	0.0400009	0	0	0	0	0	0
ENSG00000143093	2.75008	6.06019	13.2953	21.3407	1.33999	9.62009	2.77999	8.42005	2.19002	5.35999	3.84005	2.70995	7.19004	5.90017	6.00998	6.1299	5.33996	5.11991	1.60003	3.09006	3.09006	2.47001	14.6599	5.16984	1.19997	5.82982	7.00019	8.84975	7.44982	2.76002	3.25997	5.46013	4.07005	3.47012	11.5496	2.70995	4.00011	7.02985	13.9704	4.70989	5.9301	6.04005	11.3402	2.35004	5.21991	3.58009	3.76988	2.88006	5.18996
ENSG00000273327	0	0	0.030001	0	0	0.0400009	0	0	0	0.0199995	0.0299998	0	0	0	0	0	0	0	0.0199995	0	0	0	0.230006	0	0	0	0	0	0	0	0.0199995	0	0	0.0199995	0.33999	0	0	0.0499986	0.0700018	0	0.0800019	0	0	0	0	0	0	0	0
ENSG00000067365	3.65002	5.90999	6.9099	8.23989	6.29005	12.6704	17.6503	6.32985	4.88008	4.4299	5.17989	3.37005	8.15974	11.2798	7.50009	8.53997	4.95989	4.78991	4.07994	4.15991	5.60006	5.52985	11.7304	2.98001	19.32	10.9304	5.49012	6.48982	5.79999	7.08023	2.40995	6.35007	4.78991	8.27997	5.52985	2.74	5.54982	8.21024	14.2402	6.32985	5.93998	3.94995	6.74999	4.52991	5.13983	6.61977	8.00011	3.9099	4.49986
ENSG00000271876	0	0	0	0	0	0	0	0	0	0	0	0	0	0	0	0	0	0	0	0	0	0	0	0	0	0	0	0	0	0	0	0	0	0	0	0	0	0	0	0	0	0	0	0	0	0	0	0	0
ENSG00000235059	0	0	0	0	0	0.00999965	0	0	0	0.0199995	0	0	0.00999965	0	0	0.0199995	0	0	0	0	0	0	0	0	0	0	0	0.00999965	0	0	0	0	0.0199995	0	0	0	0	0	0	0.00999965	0	0	0	0	0	0	0	0	0
ENSG00000259684	0	0	0	0	0	0	0	0	0	0	0	0	0	0	0	0	0	0	0	0	0	0.0199995	0	0	0	0	0	0	0	0	0	0	0	0	0	0	0	0	0	0	0	0	0	0	0	0.140003	0	0	0
ENSG00000281602	0	0	0	0	0	0	0	0	0	0	0	0	0	0	0	0	0	0	0	0	0	0	0	0	0	0	0	0	0	0	0	0	0	0	0	0	0	0	0	0	0	0	0	0	0	0	0	0	0
ENSG00000279770	0	0	0.00499982	0	0	0.0700018	0	0	0	0.00999965	0	0.00999965	0.0299998	0	0.00999965	0	0	0.00999965	0	0.00999965	0.00999965	0	0	0	0	0	0	0.0400009	0	0	0.00999965	0	0	0	0.00999965	0	0.0299998	0.00999965	0	0	0	0	0.00999965	0.00999965	0	0.00999965	0.00999965	0	0.00999965
ENSG00000232382	0	0	0	0	0	0	0	0	0	0	0	0.0199995	0	0	0	0	0	0	0	0	0	0	0	0	0	0	0	0	0	0	0	0	0	0	0	0	0	0	0	0	0	0	0	0	0	0	0	0	0
ENSG00000255438	0.00999965	0.00999965	0	0	0	0.120002	0.0199995	0	0	0.00999965	0	0.00999965	0.00999965	0	0	0	0.0199995	0.00999965	0.00999965	0	0	0	0.0499986	0.00999965	0	0	0.0199995	0	0	0	0	0.00999965	0	0	0.00999965	0	0.00999965	0.0299998	0.0999981	0.00999965	0	0	0.0199995	0	0	0	0.0499986	0.00999965	0.00999965
ENSG00000167962	8.62027	23.8206	16.8648	22	4.38012	21.9498	29.6108	22.0902	8.06973	14.19	7.3702	6.52003	18.1994	49.1892	19.3401	31.9502	24.2202	9.37973	7.22001	19.8797	22.2701	6.66999	37.6	6.47005	9.00009	47.7514	22.17	18.5201	16.5701	8.91997	6.12014	11.3701	12.0401	28.1107	14.0101	9.53973	68.2794	8.9497	21.32	10.5697	17.9302	11.7997	20.1894	6.54993	6.9499	21.2801	13.1902	10.1799	12.6897
ENSG00000263041	0	0	0	0	0	0	0	0	0	0	0	0	0	0	0	0	0	0	0	0	0	0	0	0	0	0	0	0	0	0	0	0	0	0	0	0	0	0	0	0	0	0	0	0	0	0	0	0	0
ENSG00000204390	0.45	0.789973	0.729992	1.05998	0.189994	0.47	0.670007	1.26003	0.400007	0.420002	0.47	0.310003	0.510002	0.560011	0.860009	0.629995	1.99997	0.459988	0.250007	0.219997	0.459988	0.129996	0.979983	1.29998	0.0199995	0.570015	1.11003	3.68001	0.440015	0.93003	1.62002	0.34999	0.120002	0.530006	3.62003	1.56003	0.459988	0.440015	0.47	0.849982	0.430012	1.36997	1.40998	0.299993	0.720014	1.04002	0.400007	0.279992	0.360007
ENSG00000277218	0.0899994	0.0899994	0.195004	0.149998	0	0.700007	1.8	0	0.0899994	0.120002	0.400007	0.060002	0	0.279992	0	0.0700018	0.209998	0.140003	0.060002	0	0.140003	0.219997	0.0999981	0.0700018	0	0	0.230006	0	0.34999	0.93003	0.219997	0.250007	0	0.530006	0.299993	0.720014	0.570015	0.230006	0.0999981	0	0.159996	0.230006	0.109998	0	0.0700018	0.629995	0.219997	0	0.219997
ENSG00000167705	15.5399	40.4695	7.90011	10.8699	10.8398	10.35	10.3199	8.6598	16.21	13.7599	25.2698	12.5698	22.5497	17.4895	12.0001	3.7301	16.7596	21.3303	14.3801	13.2497	22.4499	9.71997	16.7201	12.6099	62.6298	8.8002	23.6594	8.57022	15.2296	7.9498	15.9901	15.8401	20.3906	79.4504	12.1004	15.31	8.42005	14.45	13.1099	15.1695	8.03011	13.8	21.4995	23.4195	21.3407	22.8692	14.7302	13.8096	20.1405
ENSG00000259507	0	0	0	0	0	0	0	0	0	0	0	0	0	0	0	0	0	0	0	0	0	0	0	0	0	0	0	0	0	0	0	0	0	0	0	0	0	0	0	0	0	0	0	0	0	0	0	0	0
ENSG00000207292	0	0	0	0	0	0	0	0	0	0	0	0	0	0	0	0	0	0	0	0	0	0	0	0	0	0	0	0	0	0	0	0	0	0	0	0	0	0	0	0	0	0	0	0	0	0	0	0	0
ENSG00000270421	0	0	0	0	0	0	0	0	0	0	0	0	0	0	0	0	0	0	0	0	0	0	0	0	0	0	0.170004	0	0	0	0	0	0	0	0	0	0	0	0	0	0	0	0	0	0	0	0	0	0
ENSG00000279856	0	0	0	0	0	0	0	0	0	0	0	0	0	0	0	0	0	0	0	0	0	0	0	0	0	0	0	0	0	0	0	0	0	0	0	0	0	0	0	0	0	0	0	0	0	0	0	0	0
ENSG00000166862	0	0	0.00499982	0	0	0	0	0.00999965	0	0	0	0	0	0	0	0	0	0	0	0	0	0	0	0	0.0299998	0	0	0	0	0	0	0	0	0	0	0	0	0	0	0	0	0.00999965	0	0	0	0	0	0	0
ENSG00000207383	0	0	0	0	0	0	0	0	0	0	0	0	0	0	0	0	0	0	0	0	0	0	0	0	0	0	0	0	0	0	0	0	0	0	0	0	0	0	0	0	0	0	0	0	0	0	0	0	0
ENSG00000227394	0	0	0.0850019	0	0	0.140003	0	0.170004	0	0	0	0	0	0	0.0899994	0.129996	0	0	0	0	0	0	0	0	0	0	0	0.120002	0	0	0	0	0	0	0.0499986	0.0400009	0	0	0.060002	0	0.0499986	0	0.060002	0	0	0	0.180005	0	0
ENSG00000227304	0	0	0.104999	0.0700018	0	0	0.0299998	0.0700018	0.0199995	0.00999965	0.0199995	0	0	0	0.0199995	0.0199995	0	0.00999965	0	0.0199995	0.0299998	0	0.0400009	0	0	0.0299998	0.0400009	0.0499986	0.0199995	0	0	0.0199995	0.0400009	0.00999965	0.129996	0.0199995	0.0199995	0.0199995	0.0800019	0	0.0299998	0.00999965	0.0400009	0	0	0	0	0	0
ENSG00000280306	0.869973	1.60003	0.920021	0.589988	0.420002	0.159996	0.329999	0.0700018	0.65999	1.28003	0.109998	1.19002	0.47	0.500006	0.0199995	1.96001	2.79992	0.640002	0.370002	1.73998	1.02001	0.780003	1.25002	4.19002	0.159996	0.170004	4.99994	0	3.26993	0.0199995	0.999971	0.500006	1.63005	1.09004	1.86999	0.209998	7.02985	0.65999	0.360007	0.909986	2.03001	0.900001	0.609981	0.34999	0.370002	0.0899994	0.060002	0.609981	0.860009
ENSG00000253882	1.02001	1.04002	0.155001	0.219997	0.0400009	2.81999	0.310003	0.800014	0.149998	3.89988	0.259996	1.72999	2.37001	0.440015	4.6699	0.649987	1.26003	1.67998	1.09004	4.79988	0.230006	0.530006	0.479997	3.73994	0.940022	1.94	0.530006	1.21	1.77004	0.33999	0.47	0.69002	1.84001	2.47001	0.329999	1.02001	0.700007	2.06996	0.800014	1.82996	0.54	0.209998	1.81002	0.479997	0.579996	1.36997	2.18002	0.589988	0.649987
ENSG00000254835	3.14998	8.6502	2.39994	6.16998	0	0.589988	0	2.89006	2.35004	5.27996	5.44011	0.440015	3.28994	0.00999965	13.0104	7.04986	4.28996	4.61007	0	4.42008	4.14006	0	17.5697	0	0	3.05004	9.51991	14.8398	6.09009	0	0	3.60001	1.44995	1.36003	2.21	0	3.01995	12.4096	2.90997	6.62988	5.3801	4.33992	5.51989	2.64993	0	0	0.31999	1.66999	3.75006
ENSG00000170683	0	0	0	0	0	0	0	0	0	0	0	0	0.0299998	0	0	0	0	0	0	0	0	0	0	0	0	0	0	0	0	0	0	0	0	0	0	0	0	0	0	0	0	0	0	0	0	0	0	0	0
ENSG00000074657	0.69002	3.05004	1.03498	1.25002	0.129996	10.6196	1.19002	25.2103	0.200005	0.840013	1.66999	0.609981	4.70011	3.78008	11.3898	2.04003	2.85996	1.47	0.400007	0.920017	1.05003	0.459988	19.4005	1.08003	0.370002	2.55007	1.58996	17.3795	0.720014	1.76001	2.33996	4.97988	0.149998	3.31996	1.60003	1.69003	2.45992	6.89997	11.2198	7.26016	2.12995	0.360007	8.57022	0.720014	0.810015	2.00998	6.83002	1.33999	0.959994
ENSG00000229923	0	0	0	0	0	0	0	0	0	0	0	0	0	0	0	0	0	0	0	0	0	0	0	0	0	0	0	0	0	0	0	0	0	0	0	0	0	0	0	0	0	0	0	0	0	0	0	0	0
ENSG00000239437	0	0	0	0	0	0	0	0	0	0	0	0	0	0	0.33999	0	0	0	0	0	0	0	0	0	0	0	0	0	0	0	0	0	0	0	0	0	0	0	0	0	0	0	0	0	0	0	0	0	0
ENSG00000140937	0.250007	3.75996	0.685013	0.789973	0.0499986	11.8801	0.549991	7.7099	0.0400009	0.709989	0.909986	0.329999	4.94993	2.61	10.2302	0.570015	1.33999	0.570015	0.299993	1.15001	0.869973	0.0999981	2.99991	1.99001	0.060002	0.549991	0.769999	16.1103	0.739977	1.12001	0.440015	4.77996	0.0299998	2.19002	0.38001	1.07003	1.02997	7.85993	1.55	8.53997	0.820026	0.209998	7.46999	0.279992	0.430012	0.649987	11.83	0.999971	0.579996
ENSG00000269806	0	0	0	0	0	0	0	0	0	0	0	0	0	0	0	0	0	0	0	0	0	0	0	0	0	0	0	0	0	0	0	0	0	0	0	0	0	0	0	0	0	0	0	0	0	0	0	0	0
ENSG00000137868	0.060002	0.510002	0.100002	0.0299998	0	2.31993	0.579996	0.510002	0	0.109998	0.0499986	0.00999965	0.290002	0.750008	1.44003	0.0400009	0.0400009	0.060002	0.0299998	0	0.0800019	0.120002	1.49002	0	0.060002	0.060002	0	4.01011	0.00999965	1.19002	0.0400009	1.70995	0.00999965	0.129996	0.0199995	0.129996	0.0299998	0.530006	3.01995	1.05003	0.200005	0	0.279992	0	0.149998	0.920017	0.720014	0.209998	0.00999965
ENSG00000275268	0	0	0	0	0	0	0	0	0	0	0	0	0	0	0	0	0	0	0	0	0	0	0	0	0	0	0	0	0	0	0	0	0	0	0	0	0	0	0	0	0	0	0	0	0	0	0	0	0
ENSG00000254010	0	0	0	0	0	0	0	0	0	0	0	0	0	0	0	0	0	0	0	0	0	0	0	0.0800019	0	0	0	0	0	0	0	0	0	0	0	0	0	0	0	0	0	0	0	0	0	0	0	0	0
ENSG00000224510	0	0	0	0	0	0	0	0	0	0	0	0	0	0	0	0	0	0	0	0	0	0	0	0	0	0	0	0	0	0	0	0	0	0	0	0	0	0	0	0	0	0	0	0	0	0	0	0	0
ENSG00000277668	0	0	0	0	0	0	0	0	0	0	0	0	0	0	0	0	0	0	0	0	0	0	0	0	0	0	0	0	0	0	0	0	0	0	0	0	0	0	0	0	0	0	0	0	0	0	0	0	0
ENSG00000074370	2.45005	4.74003	0.434998	1.19002	0.700007	4.90008	1.24	5.23985	0.599985	0.520016	2.57995	1.66999	11.4603	4.47001	4.79988	1.76001	2.19002	4.56016	1.28003	1.16003	2.12995	1.15001	3.75006	0.239999	1.76001	0.900001	1.86999	18.4394	0.599985	2.93001	3.18998	3.82013	0.750008	2.37001	1.12001	1.01001	1.02997	11.0102	3.42993	6.48982	2.32992	0.209998	14.1998	1.01001	3.96999	1.62002	8.03011	2.21	3.11998
ENSG00000226186	0	0	0.0700016	0.120002	0	0.180005	0	0	0	0	0.159996	0	0	0	0	0	0	0	0	0	0	0	0	0	0	0	0	0	0	0	0	0	0	0	0	0	0	0	0	0	0	0	0	0	0.109998	0	0.230006	0	0
ENSG00000257570	0	0	0	0	0	0	0	0	0	0	0	0	0	0	0	0	0	0	0	0	0	0	0	0	0	0	0	0	0	0	0	0	0	0	0	0	0	0	0	0	0	0	0	0	0	0	0	0	0
ENSG00000279755	0	0	0	0	0	0	0	0	0	0	0	0	0	0	0	0	0	0	0	0	0	0	0	0	0	0	0	0	0	0	0	0	0	0	0	0	0	0	0	0	0	0	0	0	0	0	0	0	0
ENSG00000233268	0	0	0	0	0	0	0	0	0	0	0	0	0	0	0	0	0	0	0	0	0	0	0	0	0	0	0	0	0	0	0	0	0	0	0	0	0	0	0	0	0	0	0	0	0	0	0	0	0
ENSG00000280374	0.109998	0.239999	0.360004	0.31999	0.259996	1.05998	1.19997	1.04002	0.209998	0.259996	0.430012	0.270007	0.820026	0.490002	0.189994	0.900001	0.500006	0.250007	0.279992	0.0400009	0.239999	0.33999	2.70995	0.629995	0.0999981	0.670007	0.31999	0.570015	0.409997	0.979983	0.420002	0.570015	1.27003	3.12995	1.07003	0.370002	0.530006	0.310003	1.16003	0.459988	0.720014	0.38001	0.640002	0.279992	0.940022	0.679987	0.579996	0.239999	0.33999
ENSG00000263475	0	0	0	0	0	0	0	0	0	0	0	0	0	0	0	0	0	0	0	0	0	0	0	0	0	0	0	0	0	0	0	0	0	0	0	0	0	0	0	0	0	0	0	0	0	0	0	0	0
ENSG00000145194	4.9899	11.8202	10.7551	8.42005	4.67995	8.62027	27.9591	8.80996	4.72985	12.4501	9.8202	3.20995	6.47993	10.7002	9.71997	21.93	9.65014	4.48989	2.9001	18.78	5.53982	10.0802	12.0602	5.64998	17.8694	8.13997	8.07981	6.74999	9.18986	14.6497	2.79992	11.3496	22.4405	30.5999	5.21014	4.02013	11.3002	4.56016	6.74017	4.27986	7.88996	10.0398	4.1999	5.42993	10.3701	10.4097	7.02011	3.82994	7.43022
ENSG00000279151	0	0	0	0	0	0	0	0	0	0	0	0	0	0	0	0	0	0	0	0	0	0	0	0	0	0	0	0	0	0	0	0	0	0	0	0	0	0	0	0	0	0	0	0	0	0	0	0	0
ENSG00000233303	0	0	0	0	0	0	0	0	0	0	0	0	0	0	0	0	0	0	0	0	0	0	0.0999981	0	0	0	0	0	0	0	0	0	0	0	0	0	0	0	0	0	0	0	0	0	0	0	0	0	0
ENSG00000135973	0	0.0199995	0.0499991	0.0299998	0.0199995	0.0299998	0.0199995	0.0400009	0	0.00999965	0	0.00999965	0.0400009	0	0.0199995	0.0299998	0	0	0.00999965	0	0	0	0.0400009	0	0	0	0.0199995	0	0	0	0	0	0.0400009	0	0.0299998	0.0199995	0.0199995	0.0199995	0	0.0199995	0.0299998	0.00999965	0.0400009	0.0199995	0	0.00999965	0.0199995	0.0199995	0.0299998
ENSG00000264150	0	0	0	0	0	0	0	0	0	0	0	0	0	0	0	0	0	0	0	0	0	0	0	0	0	0	0	0	0	0	0	0	0	0	0	0	0	0	0	0	0	0	0	0	0	0	0	0	0
ENSG00000111727	2.68005	7.44982	4.07508	2.36	0.840013	3.19995	3.09006	2.31993	2.03001	3.27992	5.10007	2.52001	4.07005	5.08983	6.32985	2.75008	4.03997	4.55005	1.66999	3.96999	4.02989	1.31997	8.25991	7.44002	0.230006	6.93979	6.51009	5.50995	4.37011	2.58998	3.25997	6.61014	2.60006	4.15012	3.75996	1.92994	2.55007	5.88995	2.16	6.32985	3.13995	2.45005	5.41002	2.61997	2.9699	1.64003	1.8	2.45005	3.46003
ENSG00000279610	0	0	0	0	0	0	0	0	0	0	0	0	0	0	0	0	0	0	0	0	0	0	0	0	0	0	0	0	0	0	0	0	0	0	0	0	0	0	0	0	0	0	0	0	0	0	0	0	0
ENSG00000224826	0	0.149998	0	0.00999965	0	0.0999981	0	0	0	0	0	0	0	0	0.0700018	0	0	0.0199995	0	0	0	0	0.159996	0	0	0	0	0.0499986	0	0	0	0.0999981	0.0800019	0.0199995	0	3.60001	0	0	0	0.0299998	0.109998	0.109998	0.0400009	0	0	0	0.0199995	0.0199995	0.0800019
ENSG00000248627	0	0	0	0	0	0	0	0	0	0	0	0	0	0	0	0	0	0	0	0	0	0	0	0	0	0	0	0	0	0	0	0	0	0	0	0	0	0	0	0	0	0	0	0	0	0	0	0	0
ENSG00000237883	0.0899994	0.170004	0.269997	0.389989	0	1.12001	1.96996	0.999971	0.0999981	0.720014	0.389989	0.259996	0.810015	0.250007	0.360007	0.34999	0.060002	0.0700018	0.189994	0	0.170004	0.420002	2.62998	0.189994	0.959994	0.259996	0.310003	0.520016	0.0999981	2.49999	0.149998	0.400007	0.729978	0.239999	0.0800019	0.629995	0.219997	0.209998	1.11003	0.47	0.490002	0.170004	0.769999	0.310003	0.959994	1.36997	0.520016	0.279992	0.47
ENSG00000278929	0	0	0	0	0	0	0	0	0	0	0	0	0	0	0	0	0	0	0	0	0	0	0	0	0	0	0	0	0	0	0	0	0	0	0	0	0	0	0	0	0.0800019	0	0	0	0	0	0	0	0
ENSG00000196757	1.64995	2.96003	3.38491	2.30997	0.400007	5.82013	6.61014	7.20001	1.09004	1.64003	3.84005	2.38005	2.76002	2.14002	5.15017	3.99014	3.46003	2.88006	1.26003	1.88	3.78008	0.999971	7.30003	3.68001	0.490002	4.64987	2.79992	10.6602	2.9699	5.50995	3.41001	3.25004	2.14002	2.68992	2.52999	2.81999	3.01995	5.90999	7.02985	3.61	2.99991	1.69003	4.53997	1.90005	2.47996	2.98994	3.4001	1.29998	2.41999
ENSG00000278456	0	0	0.0249993	0	0	0	0	0.290002	0	0	0	0	0	0	0.0400009	0	0	0	0	0	0	0	0	0	0	0	0	0	0	0	0	0.140003	0	0	0	0	0	0	0.430012	0.120002	0	0	0	0	0	0	0	0	0
ENSG00000266441	0	0	0	0	0	0	0	0.370002	0	0.54	0	0	0	0	0	0	0	0	0.0499986	0	0	0.060002	0.54	0	0	0	0	0	0	0	0	0.0499986	0	0.140003	0	0.060002	0.0700018	0	0	0.0899994	0.060002	0	0	0	0	0.360007	0.060002	0	0
ENSG00000250062	0	0	0	0	0	0.0999981	0	0	0	0	0	0	0	0	0	0.060002	0	0	0	0	0	0	0	0	0	0	0	0	0	0	0	0	0	0.0299998	0	0	0	0	0	0	0	0	0	0	0	0	0	0	0
ENSG00000231411	0	0	0	0	0	0	0	0	0	0	0	0	0	0	0	0	0	0	0	0	0	0	0	0	0	0	0	0	0	0	0	0	0	0	0	0	0	0	0	0	0	0	0	0	0	0	0	0	0
ENSG00000266163	0	0	0	0	0	0	0	0	0	0	0	0	0	0	0	0	0	0	0	0	0	0	0	0	0	0	0	0	0	0	0	0	0	0	0	0	0	0	0	0	0	0	0	0	0	0	0	0	0
ENSG00000233068	0	0	0.225001	0.0700018	0.140003	0.109998	0	0	0	0.060002	0	0.170004	0	0	0.140003	0	0	0	0	0	0	0	0	0	0	0	0	0	0	0	0	0.060002	0	0	0.209998	0.0700018	0	0	0	0.0999981	0.310003	0.209998	0.0999981	0	0	0	0	0	0
ENSG00000278291	0.00999965	0.060002	0.00499982	0.0299998	0	0.129996	0.180005	0.0800019	0.00999965	0.00999965	0.31999	0	0.060002	0.00999965	0.00999965	0.060002	0.0199995	0.00999965	0.00999965	0.060002	0.060002	0.00999965	0.279992	0.0499986	0.0499986	0	0.0999981	0.65999	0.00999965	0.00999965	0.00999965	0.0199995	0.0499986	0.0299998	0	0	0.0800019	0.0899994	0.209998	0.0700018	0.00999965	0	0.0299998	0	0.129996	0.00999965	0	0	0.0499986
ENSG00000140931	4.81989	12.2702	3.74498	6.09009	0.789973	15.7002	7.89981	33.5899	1.21	2.68992	5.16018	2.51007	27.2304	12.3	14.1301	4.00011	14.5798	7.85013	3.29999	4.9899	8.56012	5.10998	12.7302	1.92006	3.9099	4.38012	4.61998	30.4391	2.98001	19.3804	7.54023	27.0798	0.909986	8.33988	4.22004	3.14998	3.51004	17.5794	10.6196	14.41	4.85006	1.49998	21.3407	3.78008	10.4401	33.7299	14.5405	3.47012	6.46019
ENSG00000277393	0	0	0	0	0	0	0	0	0	0	0	0	0	0	0	0	0	0	0	0	0	0	0	0	0	0	0	0	0	0	0	0	0	0	0	0	0	0	0	0	0	0	0	0	0	0	0	0	0
ENSG00000270776	0	0	0	0	0	0	0	0	0	0	0	0	0	0	0	0	0	0	0	0	0	0	0	0	0	0	0	0	0	0	0	0	0	0	0	0	0	0	0	0	0	0	0	0	0	0	0	0	0
ENSG00000222129	0	0	0	0	0	0	0	0	0	0	0	0	0	0	0	0	0	0	0	0	0	0	0	0	0	0	0	0	0	0	0	0	0	0	0	0	0	0	0	0	0	0	0	0	0	0	0	0	0
ENSG00000151498	11.29	17.0195	20.47	10.7403	5.07996	10.8903	7.37992	13.7104	9.9201	8.53997	12.0101	12.4199	13.8998	5.23985	6.72011	18.2702	15.9503	13.0601	8.4798	10.6403	11.2501	4.33992	27.0704	10.0398	2.11993	11.4302	21.4296	14.72	8.97019	11.3198	10.13	12.1298	14.81	11.8999	9.96974	10.6499	9.39991	9.24994	24.76	11.2798	11.0999	10.8699	14.6	13.1	6.32985	6.30008	10.52	11.7597	13.14
ENSG00000278577	0	0	0	0	0	0	0	0	0	0	0	0	0	0	0	0	0	0	0	0	0	0	0	0	0	0	0	0	0	0	0	0	0	0	0	0	0	0	0	0	0	0	0	0	0	0	0	0	0
ENSG00000279827	0	0	0.030001	0.0199995	0	0.0299998	0	0	0	0.0199995	0.0299998	0	0	0	0	0.0400009	0	0	0	0	0	0	0.0299998	0.0199995	0.200005	0	0	0	0	0.0999981	0	0.0199995	0.0299998	0	0	0.120002	0	0.060002	0	0	0	0.0199995	0.0299998	0	0	0	0	0	0
ENSG00000254330	0	0	0	0	0	0	0	0	0	0	0	0	0	0	0	0	0	0	0	0	0	0	0	0	0	0	0	0	0	0	0	0	0	0	0	0	0	0	0	0	0	0	0	0	0	0	0	0	0
ENSG00000234072	0.620015	1.14	5.46504	5.3801	0.38001	3.31008	2.16	3.54011	1.41999	3.41996	1.70002	0.629995	1.70995	1.82996	1.51998	2.14002	1.49002	0.949989	0.579996	1.66999	1.19002	1.38998	3.68001	2.03001	1.46004	1.88994	2.47001	1.36003	2.28005	1.84001	0.720014	1.92006	4.58012	3.35002	4.67995	2.21	2.44005	2.55999	3.97991	1.42998	2.93999	1.40004	2.68005	1.02997	0.609981	2.31993	1.42998	0.879992	0.949989
ENSG00000109705	0	0	0.00499982	0	0	0.219997	0.120002	0.120002	0	0.0199995	0	0	0	0	0.00999965	0.299993	0	0	0	0	0	0.00999965	0.579996	0.00999965	0.0299998	0	0.00999965	0.120002	0.00999965	0.109998	0	0.0700018	0.47	0.0199995	0.140003	0.00999965	0.0199995	0	0.0199995	0	0.0199995	0	0.00999965	0	0	0.219997	0.00999965	0.00999965	0
ENSG00000241684	0.149998	0.0499986	0.0499991	0.0499986	0.00999965	0.219997	0	0.34999	0	0.00999965	0.00999965	0.209998	0.259996	0.259996	0.159996	0	0.120002	0.060002	0.0999981	0	0.0199995	0.0199995	0.530006	0.00999965	0.0700018	0	0.0899994	0.290002	0	0	0.0499986	0.109998	0.00999965	0.0899994	0.00999965	0.00999965	0	0.189994	0.360007	0.259996	0.0800019	0.00999965	0.490002	0.0800019	0.060002	0.0199995	0.430012	0.0800019	0.109998
ENSG00000188909	0	0	0	0	0	0	0	0	0	0	0	0	0	0	0	0	0	0	0	0	0	0	0	0	0	0	0	0	0	0	0	0	0	0	0	0	0	0	0	0	0	0	0	0	0	0	0	0	0
ENSG00000167555	1.09004	0.869973	8.67499	4.59985	0.900001	1.84999	2.77999	3.26993	0.520016	1.09999	1.94998	0.93003	2.45992	3.25004	1.58996	17.0904	1.58996	1.44003	0.640002	0.219997	0.479997	1.09004	0.959994	0.129996	0.209998	1.57996	1.40998	11.2097	0.230006	3.43993	3.84005	0.810015	0.750008	1.08003	2.76999	0.33999	0.679987	2.61997	0.810015	0.999971	0.459988	2.81999	4.33	1.40998	1.28003	2.47001	1.81002	1.13	0.549991
ENSG00000237902	0	0	0	0	0	0	0	0	0	0	0	0	0	0	0	0	0	0	0	0	0	0	0	0	0	0	0	0	0	0	0	0	0	0	0	0	0	0	0	0	0	0	0	0	0	0	0	0	0
ENSG00000225944	0	0	0	0	0	0	0	0	0	0	0	0	0	0	0	0	0	0	0	0	0	0	0	0	0	0	0	0	0	0	0	0	0	0	0	0	0	0	0	0	0	0	0	0	0	0	0	0	0
ENSG00000237807	0.060002	0.180005	0.0449997	0.0700018	0	0.159996	0.00999965	0.060002	0.00999965	0.120002	0.060002	0.00999965	0.159996	0.120002	0.200005	0.700007	0.259996	0.109998	0.0299998	0.0299998	0.0499986	0.720014	0.599985	0.00999965	0.0400009	0	0.0499986	0.219997	0.430012	0	0.0299998	0.389989	0	0.299993	0.0199995	0.219997	0.140003	0.310003	0.060002	0.239999	0.0400009	0	0.290002	0.00999965	0.0800019	0.00999965	0.219997	0.159996	0.060002
ENSG00000277022	0	0.0499986	0	0	0	0.0499986	0.0299998	0	0.060002	0	0.0199995	0	0.0499986	0	0	0.0199995	0	0.00999965	0	0	0	0.0299998	0.0800019	0	0	0.0299998	0	0	0.00999965	0	0	0.0299998	0	0.00999965	0.0199995	0	0.0199995	0.0499986	0.0199995	0	0	0.0199995	0.0999981	0	0	0	0.0199995	0	0
ENSG00000117650	0.140003	1.71994	4.18999	6.70987	0.0299998	5.79999	3.26993	21.9802	0.0499986	1.63005	5.02009	0.209998	0.720014	5.44992	10.0698	27.3193	0.38001	0.69002	0.0700018	3.91994	3.01995	1.31003	8.46981	5.02009	1.11003	13.2396	0.720014	14.1998	6.84993	11.33	1.36997	3.7301	1.27003	4.69001	2.79992	2.03001	3.59004	4.33992	8.88972	3.75006	2.70995	3.76988	1.31003	0.140003	1.55	8.2	0.679987	0.060002	0.820026
ENSG00000103226	0.940022	9.07024	18.33	19.9695	0.570015	9.75034	6.01999	8.81974	1.49998	3.96999	7.60006	4.65987	2.57995	8.93978	18.2398	20.5595	4.93999	9.51002	0.750008	1.64995	3.75006	0.820026	45.0192	9.52982	0.500006	18.4305	5.13983	4.50985	8.0201	3.89988	3.62003	3.87992	0.370002	6.84993	5.93998	11.3496	2.93001	3.08	8.98015	9.34987	6.05011	6.65013	8.0201	2.25005	1.63005	1.99001	8.46981	4.38012	2.77999
ENSG00000257927	0	0	0	0	0	0.239999	0	0	0	0	0	0	0	0	0	0	0	0	0	0	0	0	0	0	0	0	0	0	0	0	0	0	0	0	0	0	0	0	0	0	0	0	0	0	0	0	0	0	0
ENSG00000169564	135.007	260.564	195.395	232.404	66.3387	239.868	74.8993	274.297	101.757	158.462	288.294	93.889	226.096	224.332	295.148	237.238	199.092	122.377	116.129	188.705	126.412	45.4992	258.245	258.066	3.68997	235.355	193.594	318.51	247.022	134.074	170.448	217.533	245.758	247.811	221.198	140.721	100.433	171.052	329.012	335.739	162.872	221.766	237.123	167.799	80.7607	152.831	183.774	106.41	174.163
ENSG00000164932	0.389989	7.99013	1.21	0.589988	0	44.7299	47.9504	46.1791	0	1.44003	16.6104	0.279992	10.4004	10.0398	22.2794	0.490002	5.13983	0.31999	0.159996	0.360007	2.45005	1.15001	116.726	0.279992	0.750008	0.459988	0.54	26.5501	0.570015	19.3602	1.02001	8.55004	0.180005	4.10007	0.549991	1.31997	9.7402	11.63	10.8601	49.1415	1.25002	0.159996	11.1701	0.290002	2.84	2.21	18.9395	0.430012	0.629995
ENSG00000256783	0	0	0	0	0	0	0	0	0	0	0	0	0	0	0	0	0	0	0	0	0	0	0	0	0	0	0	0	0	0	0	0	0	0	0	0	0	0	0	0	0	0	0	0	0	0	0	0	0
ENSG00000266899	0	0	0	0	0	0	0.0299998	0.0299998	0	0	0	0	0	0	0	0	0	0	0	0	0	0	0	0	0.0400009	0	0	0	0	0.109998	0	0	0	0	0	0	0.0299998	0.0700018	0	0	0	0	0	0	0	0	0	0	0
ENSG00000070269	2.70995	6.31014	2.37004	4.77003	1.40004	5.63003	7.9201	4.70989	2.18002	3.63991	8.16993	1.94	3.94995	1.94	6.66999	4.65987	4.30993	3.65002	0.940022	1.94	3.06998	1.16997	7.9498	8.00011	0.560011	4.58012	2.47996	31.1693	1.73998	7.57008	4.58997	4.14006	3.23991	4.48989	3.89988	2.54001	4.61998	8.61011	3.7301	7.1201	2.9699	2.85006	4.52991	2.48996	5.93998	2.41999	2.67004	1.97996	2.81003
ENSG00000265504	0	0	0	0	0	0	0	0	0	0	0	0	0	0	0	0	0	0	0	0	0	0	0	0	0	0	0	0	0	0	0	0	0	0	0	0	0	0	0	0	0	0	0	0	0	0	0	0	0
ENSG00000131480	0.159996	0.279992	0.514985	0.959994	0.0700018	1.51	0.490002	1.88	0.159996	0.520016	0.140003	0.200005	0.299993	0.239999	0.279992	0.890002	0.33999	0.560011	0.140003	0.270007	0.129996	0.0999981	0.45	0.310003	0.00999965	0.409997	0.170004	0.479997	0.250007	0.149998	0.0800019	0.31999	0.159996	0.159996	0.31999	0.290002	1.46004	0.949989	2.49999	0.140003	0.33999	1.25002	0.520016	0.149998	0.0700018	0.279992	0.849982	0.259996	0.34999
ENSG00000165632	1.31003	1.46004	2.71499	2.9001	0.599985	2.29004	0.840013	10.5697	1.01001	0.879992	1.34997	0.979983	2.55007	1.88	3.7301	1.58996	1.71994	1.31003	0.820026	0.909986	0.879992	1.19997	4.99994	2.26996	1.48003	2.76999	1.51998	5.25003	1.90005	1.72999	1.16003	2.56995	1.11003	1.86999	2.89006	2.00998	1.51	2.04996	3.53006	1.94	1.57002	1.42998	2.45992	1.47	1.12001	2.23993	2.52001	1.31003	1.25002
ENSG00000216136	0	0	0	0	0	0	0	0	0	0	0	0	0	0	0	0	0	0	0	0	0	0	0	0	0	0	0	0	0	0	0	0	0	0	0	0	0	0	0	0	0	0	0	0	0	0	0	0	0
ENSG00000226342	0	0.0499986	0.00999976	0	0	0	0	0	0	0.060002	0.0400009	0.00999965	0.0299998	0	0.0700018	0.00999965	0.0400009	0	0	0.0199995	0	0	0.299993	0.0700018	0	0	0.0199995	0.0299998	0	0	0.00999965	0.0400009	0	0.00999965	0.0199995	0.00999965	0.0199995	0	0	0.0199995	0.00999965	0	0.0499986	0.0299998	0	0	0.00999965	0.0199995	0.0299998
ENSG00000235071	0	0	0	0	0	0.0400009	0.0299998	0	0	0.0199995	0	0	0	0	0	0.189994	0	0	0	0	0	0	0	0	0	0	0	0	0	0	0	0.0199995	0	0	0	0	0	0.0299998	0	0	0.0199995	0	0.0299998	0	0	0	0	0	0
ENSG00000238087	0	0	0	0	0	0.0800019	0	0	0	0	0	0	0	0	0	0.0899994	0	0	0	0	0	0	0	0	0	0	0	0	0	0	0	0	0	0	0.0800019	0	0	0	0	0	0.00999965	0	0	0	0	0	0.0700018	0	0
ENSG00000251493	0	0	0.00999965	0.0199995	0	0	0	0.120002	0	0.060002	0.00999965	0.0299998	0.060002	0	0.120002	0.00999965	0.0499986	0.0299998	0.00999965	0.00999965	0	0.0299998	0.0299998	0	0.0400009	0	0	0.0199995	0	0.34999	0.0800019	0.00999965	0	0	0	0	0	0.0700018	0	0.00999965	0.0899994	0	0.0800019	0.0199995	0	0.65999	0.0700018	0	0.00999965
ENSG00000251997	0	0	0	0	0	0	0	0	0	0	0	0	0	0	0	0	0	0	0	0	0	0	0	0	0	0	0	0	0	0	0	0	0	0	0	0	0	0	0	0	0	0	0	0	0	0	0	0	0
ENSG00000261692	0	0	0	0	0	0	0	0	0	0	0	0	0	0	0	0	0	0	0	0	0	0	0	0	0	0	0	0	0	0	0	0	0	0	0	0	0	0	0	0	0	0	0	0	0	0	0	0	0
ENSG00000200372	0	0	0	0	0	0	0	0	0	0	0	0	0	0	0	0	0	0	0	0	0	0	0	0	0	0	0	0	0	0	0	0	0	0	0	0	0	0	0	0	0	0	0	0	0	0	0	0	0
ENSG00000260877	0	0	0	0	0	3.01995	0.109998	0.739977	0.109998	0	0	0	0	0	0.0999981	0.0899994	0	0	0	0	0	0	0	0	2.26996	0	0	0	0.109998	0.599985	0	0	0	0	0.0899994	0.0899994	0	0	2.84	0	0	0.290002	0.440015	0	0	0	0.0899994	0	0
ENSG00000213159	0	0	0	0	0	0	0	0	0	0	0	0	0	0	0	0	0	0	0	0	0	0	0	0	0	0	0	0	0	0	0	0	0	0	0	0	0	0	0	0	0	0	0	0	0	0	0	0	0
ENSG00000212333	0	0	0	0	0	0	0	0	0	0	0	0	0	0	0	0	0	0	0	0	0	0	0	0	0	0	0	0	0	0	0	0	0	0	0	0	0	0	0	0	0	0	0	0	0	0	0	0	0
ENSG00000230356	0	0	0.0650019	0.0700018	0	0.0400009	0.00999965	0	0	0.0899994	0.200005	0	0	0.0299998	0.00999965	5.41002	0	0.00999965	0	0.060002	0	0	0.0800019	0.290002	0	0.140003	0.0499986	0.140003	1.24	1.56003	0	0.949989	0	0	0	0.290002	0.920017	0.510002	0.060002	0.0999981	0.0800019	0.0299998	0.00999965	0	0.31999	0.279992	0	0	0.00999965
ENSG00000239160	0	0	0	0	0	0	0	0	0	0	0	0	0	0	0	0	0	0	0	0	0	0	0	0	0	0	0	0	0	0	0	0	0	0	0	0	0	0	0	0	0	0	0	0	0	0	0	0	0
ENSG00000223841	0	0	0	0	0	0	0	0	0	0	0	0	0	0	0.00999965	0	0	0	0	0	0	0	0	0	0	0	0	0	0	0	0	0	0	0	0	0	0	0	0	0	0	0	0	0	0	0	0	0	0
ENSG00000260058	0	0	0	0	0	0.0999981	0	0	0	0	0	0	0	0	0	0	0	0	0	0	0	0	0	0	0	0	0	0	0	0	0	0	0	0	0	0	0	0	0	0	0	0	0	0	0	0	0	0	0
ENSG00000108602	2.21	1.19997	53.0946	62.0594	2.26006	2.04003	0.629995	1.54004	0.560011	2.47996	3.11998	1.15001	1.67998	8.34972	1.94	0.00999965	0.149998	3.51004	0.579996	1.99997	2.72994	576.348	0.93003	0.170004	81.7917	0.750008	1.08003	0.0800019	207.374	0.0899994	0.149998	0.700007	0.129996	0.219997	251.009	56.4098	0.700007	1.01001	2.18002	1.19997	192.071	16.5701	61.5112	0.38001	1.90996	3.18004	0.219997	0.609981	1.44995
ENSG00000109323	3.58009	4.27008	5.98004	9.02008	1.25002	10.5902	2.10996	23.9199	3.01995	4.77996	4.34986	4.90994	6.27002	2.88006	18.5099	3.05999	3.89988	5.56986	1.44995	5.63003	2.85996	3.70998	18.7605	5.01001	1.27003	4.03997	3.60001	10.8903	13.6601	5.44992	2.31993	7.39016	2.66006	2.66006	4.88008	4.47001	4.6699	5.01001	4.21011	4.22004	5.50002	3.56004	8.62027	4.07994	2.11993	3.38012	5.42015	4.17986	4.6699
ENSG00000268849	0.120002	0.189994	0	0.0299998	0	0.159996	0	0.0400009	0	0.0400009	0	0.180005	0.180005	0	0.0700018	0.0499986	0.0899994	0.120002	0.0800019	0.060002	0	0.0299998	0.0700018	0	0	0	0	0	0.0400009	0	0.0299998	0.0899994	0	0.0800019	0.0499986	0	0.0400009	0.0999981	0	0.0499986	0	0	0.33999	0.0199995	0	0.0400009	0.0299998	0.0999981	0.0299998
ENSG00000171159	26.9002	32.52	119.573	81.0524	39.0693	75.4098	60.7906	103.349	22.8502	44.1294	45.3292	22.0596	50.1393	43.9615	37.5089	19.2198	64.1989	40.4499	21.6701	44.3409	39.7688	113.032	78.1125	39.8792	289.054	124.983	28.3495	50.0907	72.2077	53.4298	22.3304	46.2785	56.539	43.9615	44.0285	38.9287	50.1811	26.5096	51.6814	27.4998	110.752	53.1896	64.6993	21.06	56.0202	221.06	80.1584	33.7393	32.311
ENSG00000227217	0.00999965	0	0	0	0	0	0	0	0	0	0.00999965	0.0299998	0	0.0299998	0	0	0	0	0	0	0.0199995	0	0	0	0	0	0	0.0400009	0	0.0700018	0	0	0	0.00999965	0	0	0	0	0	0	0	0	0	0	0	0.00999965	0	0	0.0400009
ENSG00000260379	0	0	0	0	0	0	0	0	0	0	0	0	0	0	0	0	0	0	0	0	0	0	0	0	0	0	0	0	0	0	0	0	0	0	0	0	0	0	0	0	0	0	0	0	0	0	0	0	0
ENSG00000149575	0	0.0199995	0.00499982	0	0.00999965	0.0999981	0	0	0.00999965	0.0199995	0	0	0.0299998	0.00999965	0	0.00999965	0.0299998	0	0	0	0	0	0.0199995	0	0.0400009	0	0	0.0199995	0.00999965	0	0	0.0400009	0	0.00999965	0.00999965	0	0	0.0899994	0	0.00999965	0	0	0.0700018	0	0.0199995	0.00999965	0	0.0199995	0.0199995
ENSG00000261513	0	0.0800019	0.0149999	0.0299998	0	0	0	0	0	0	0	0	0	0.0400009	0	0	0	0.0299998	0	0.0400009	0	0	0.0400009	0	0	0	0	0	0	0	0	0.0499986	0	0	0	0	0	0	0	0	0	0.0499986	0	0.0400009	0	0	0	0	0
ENSG00000225640	0	0	0	0	0	0	0	0	0	0	0	0	0	0	0	0	0	0	0	0	0	0	0	0	0	0	0	0	0	0	0	0	0	0	0	0	0	0	0	0	0	0	0	0	0	0	0	0	0
ENSG00000251987	0	0	0	0	0	0	0	0	0	0	0	0	0	0	0	0	0	0	0	0	0	0	0	0	0	0	0	0	0	0	0	0	0	0	0	0	0	0	0	0	0	0	0	0	0	0	0	0	0
ENSG00000151948	4.72985	12.1998	0.0199995	0.0299998	6.93018	22.6296	17.2798	0.259996	6.81016	4.90008	17.81	7.68003	8.21024	9.37973	9.23008	4.92017	8.45983	8.93978	6.05011	9.66018	1.86003	2.47001	0.290002	10.7597	0.810015	6.66999	12.47	14.3204	3.28994	2.45005	2.00998	17.5405	0.0199995	12.7196	0.0299998	10.0698	8.87002	12.0101	1.26003	9.47974	6.00998	7.35999	6.60007	14.2501	6.51009	3.46003	9.09984	11.1399	9.17013
ENSG00000280846	0	0	0	0	0	0	0	0	0	0	0	0	0	0	0	0	0	0	0	0	0	0	0	0	0	0	0	0	0	0	0	0	0	0	0	0	0	0	0	0	0	0	0	0	0	0	0	0	0
ENSG00000221289	0	0	0	0	0	0	0	0	0	0	0	0	0	0	0	0	0	0	0	0	0	0	0	0	0	0	0	0	0	0	0	0	0	0	0	0	0	0	0	0	0	0	0	0	0	0	0	0	0
ENSG00000213145	14.1998	35.7596	7.92503	13.07	7.75009	59.6717	37.4206	114.443	4.70011	9.94971	17.6405	8.97019	70.6383	112.181	35.5989	22.8407	43.9188	24.0896	23.9996	9.06019	11.1903	45.5686	33.0701	5.12986	81.3394	6.7299	11.54	97.8829	4.17002	85.2414	22.8107	59.8416	1.88994	43.9889	11.9702	7.11023	11.83	93.759	75.3576	89.4794	24.9496	1.54004	125.817	10.5499	98.5433	439.737	79.3018	10.4698	23.7103
ENSG00000202449	0	0	0	0	0	0	0	0	0	0	0	0	0	0	0	0	0	0	0	0	0	0	0	0	0	0	0	0	0	0	0	0	0	0	0	0	0	0	0	0	0	0	0	0	0	0	0	0	0
ENSG00000261783	0.47	0.47	1.08002	0.570015	0.99003	0.45	0.109998	2.30006	0.45	0.700007	0.38001	0.250007	0.840013	0.360007	1.05998	0.360007	0.959994	0.0899994	0.239999	0.560011	1.21	1.05998	1.22997	0.370002	1.08003	0.200005	0.47	1.40004	0.549991	0.789973	1.22003	0.31999	3.27992	0.38001	1.96001	0.649987	0.209998	0.479997	0.510002	0	0.109998	1.22003	0.290002	0.270007	0.750008	1.27003	0.920017	0.140003	0.290002
ENSG00000280615	0	0	0	0	0	0	0	0	0	0	0	0	0	0	0	0	0	0	0	0	0	0	0	0	0	0	0	0	0	0	0	0	0	0	0	0	0	0	0	0	0	0	0	0	0	0	0	0	0
ENSG00000228643	0	0.0400009	0.0499991	0	0	0.389989	0	6.00998	0	0	0	0.0299998	0.0899994	0	0	0.0299998	0	0	0	0	0	0	0.810015	0.0400009	0.250007	0	0	0	0	0	0.0899994	0	0.33999	0	0	0.0299998	0.0400009	0	0.530006	0	0	0.0700018	0.140003	0	0	0.0299998	0	0	0
ENSG00000259446	0	0	0	0	0	0	0	0	0	0	0	0	0	0	0	0	0	0	0	0	0	0	0	0	0	0	0	0	0	0	0	0	0	0	0	0	0	0	0	0	0	0	0	0	0	0	0.060002	0	0
ENSG00000196954	21.5996	36.8288	30.5794	22.0397	10.4198	57.651	25.7098	72.6797	16.2697	14.3701	35.6507	17.5296	56.5194	68.341	45.3386	46.3491	28.0504	38.2812	20.6595	20.99	31.8596	29.9701	77.6321	11.24	20.8205	30.6891	15.3398	49.0802	29.4103	85.757	17.4604	76.198	12.2303	23.1003	10.6698	14.19	21.3096	27.4902	34.6999	23.9	24.8202	14.6102	39.59	37.5297	43.3803	32.9511	26.9899	23.0699	57.5592
ENSG00000132128	12.4501	10.83	32.4601	18.8504	6.32021	28.6001	12.7399	41.1	12.4899	12.7603	16.4602	9.76996	30.0304	23.0603	29.0799	47.4314	22.5403	16.8201	7.82025	18.6399	12.2303	6.2401	46.3394	11.9503	6.89997	39.1289	19.8206	34.291	16.6796	13.9897	9.6001	21.8996	24.4802	20.4699	28.7094	8.72004	14.0802	26.3503	65.0681	15.8401	16.45	10.27	29.4695	13.0402	12.5002	14.6396	15.6502	11.3402	19.6605
ENSG00000164930	0.69002	1.37999	0.574999	0.700007	0.299993	26.7904	2.48996	21.9894	0.54	1.24	5.28985	0.769999	3.13995	4.4299	6.57997	4.53997	3.75006	1.54004	0.829988	0.200005	3.46003	0.900001	16.8598	2.68005	0.47	0.270007	0.599985	10.6602	2.52001	3.0399	0.250007	7.22001	2.06996	1.99997	5.32001	7.23002	4.26002	4.09013	7.19004	4.51987	9.88029	1.64995	3.31008	1.44995	2.02004	1.66999	3.38997	0.789973	2.77999
ENSG00000258196	0	0	0.0949971	0	0	0	0	0	0	0	0	0.060002	0	0	0.0700018	0	0	0	0	0	0	0.0700018	0	0	0	0	0	0	0	0	0	0	0.109998	0	0.589988	0	0	0	0	0	0.0800019	0.060002	0	0	0	0	0	0	0
ENSG00000226919	0	0	0	0	0	0.0700018	0	0	0	0	0	0	0	0	0	0	0	0	0	0	0	0	0	0	0	0	0.0700018	0	0	0	0	0	0	0	0	0	0	0	0	0	0	0	0	0	0	0	0	0	0
ENSG00000205078	0.209998	0.800014	0.104997	0.140003	1.09004	4.96988	0.670007	3.52004	0.409997	0.38001	0.219997	0.360007	1.29001	0.65999	0.140003	0.290002	0.920017	0.290002	0.189994	0.0899994	0.849982	0.239999	2.55999	0.0800019	1.63005	0.189994	0.0400009	0.479997	0	1.64003	0.250007	0.400007	0.200005	0.869973	0.34999	0.0899994	0.700007	0.31999	3.75996	0.38001	0.0800019	0.0700018	1.41999	0.45	0.520016	6.70987	3.84005	0.0800019	0.149998
ENSG00000233541	0	0	0	0	0	0	0	0	0	0	0	0	0	0	0	0	0	0	0	0	0	0	0	0	0	0	0	0	0	0	0	0	0	0	0	0	0	0	0	0	0	0	0	0	0	0	0	0	0
ENSG00000267394	0.060002	0	0	0	0	0	0.120002	0	0	0	0	0.0400009	0	0	0	0	0	0	0	0.060002	0	0	0	0	0	0	0	0	0	0	0	0	0	0	0.0499986	0	0	0	0	0	0	0	0.0700018	0	0	0.0499986	0	0	0.0499986
ENSG00000268051	0	0	0.0249993	0	0	0	0	0	0	0	0	0	0	0	0	0	0	0	0	0	0	0	0	0	0	0	0	0	0	0	0	0	0	0	0	0	0	0.060002	0	0	0	0	0	0	0	0	0	0	0
ENSG00000276083	0	0	0	0	0	0	0	0	0	0	0	0	0	0	0	0	0	0	0	0	0	0	0	0	0	0	0	0	0	0	0	0	0	0	0	0	0	0	0	0	0	0	0	0	0	0	0	0	0
ENSG00000204780	0	0	0	0	0	0	0	0	0	0	0	0	0	0	0	0	0	0	0	0	0	0	0	0	0	0	0	0	0	0	0	0	0	0	0	0	0	0	0	0	0	0	0	0	0	0	0	0	0
ENSG00000240137	0.329999	0.0499986	1.14998	1.82996	0.170004	1.99001	0.0499986	0.250007	0.329999	0.729978	0.060002	0.279992	0.709989	0.65999	0.170004	1.51	0.159996	0.120002	0.520016	0.170004	0	0.490002	3.58009	1.90005	1.51	0	0.060002	0.109998	0	0.0899994	0.38001	0.920017	0.33999	0.640002	0.589988	0.239999	0.140003	0.420002	1.66006	0.479997	0.180005	0.0299998	0.940022	0.310003	0.299993	1.22003	0.879992	0	0.209998
ENSG00000186184	26.5207	38.1091	128.028	103.572	16.8003	75.7819	45.1504	59.7918	30.8191	51.5097	49.631	27.4902	53.7791	39.2403	76.2086	84.389	49.0496	32.139	21.9498	34.291	36.6708	70.7118	101.082	26.4198	72.6595	28.2592	35.7894	57.751	77.7614	51.5704	24.3296	33.9598	30.5109	50.5616	49.6586	19.4895	27.2399	46.2496	36.3797	65.3982	82.5378	39.3492	64.462	28.2005	77.4816	68.7782	25.6492	19.7904	44.0805
ENSG00000255048	0	0	0	0	0	0	0	0	0	0	0	0	0	0	0	0	0	0	0	0	0	0	0	0	0	0	0	0	0	0	0	0	0	0	0	0	0	0	0	0	0	0	0	0	0	0	0	0	0
ENSG00000231610	0	0	0	0	0	0	0	0	0	0	0	0	0	0	0	0	0	0	0	0	0	0	0	0	0	0	0	0	0	0	0	0	0	0	0	0	0	0	0	0	0	0	0	0	0	0	0	0	0
ENSG00000213676	11.3104	32.719	52.3801	56.9915	6.75983	51.1397	32.3895	74.1811	12.6397	22	32.7303	14.42	30.5596	36.2689	35.3089	43.2002	98.8991	19.8495	10.9402	18.6399	27.6891	7.50997	110.967	29.0094	4.02989	49.2302	38.9908	97.6796	39.601	40.3211	37.8091	27.3098	12.5898	21.06	70.7412	36.4402	27.82	28.9391	60.0285	42.9196	57.1299	64.1411	60.3581	15.0001	19.9501	52.501	23.3207	11.52	19.3898
ENSG00000222107	0	0	0	0	0	0	0	0	0	0	0	0	0	0	0	0	0	0	0	0	0	0	0	0	0	0	0	0	0	0	0	0	0	0	0	0	0	0	0	0	0	0	0	0	0	0	0	0	0
ENSG00000275209	0	0	0	0	0	0	0	0	0	0	0	0	0	0	0	0	0	0	0	0	0	0	0	0	0	0	0	0	0	0	0	0	0	0	0	0	0	0	0	0	0	0	0	0	0	0	0	0	0
ENSG00000252850	0	0	0	0	0	0	0	0	0	0	0	0	0	0	0	0	0	0	0	0	0	0	0	0	0	0	0	0	0	0	0	0	0	0	0	0	0	0	0	0	0	0	0	0	0	0	0	0	0
ENSG00000226338	0	0	0	0	0	0	0	0	0	0	0	0	0	0	0	0	0	0	0	0	0	0	0	0	0	0	0	0	0	0	0	0	0	0	0	0	0	0	0	0	0	0	0	0	0	0	0	0	0
ENSG00000128482	0.440015	0.370002	0.070002	0.140003	0.0199995	0.299993	0.640002	0.93003	0.0700018	0.0499986	0.38001	0.189994	0.65999	0.45	0.0700018	0.180005	0.729978	0.129996	0.060002	0.060002	0.200005	0.0299998	0.789973	0.00999965	0.409997	0.149998	0.180005	0.520016	0.0199995	0.219997	0.720014	0.400007	0.0800019	0.45	0.189994	0.060002	0.0899994	0.510002	0.279992	0.769999	0.219997	0.0499986	1.51	0.140003	0.360007	0.38001	0.649987	0.259996	0.129996
ENSG00000263126	0.0800019	0.120002	0.355005	0.259996	0.0999981	0.649987	0.47	0.360007	0.129996	0.129996	0.109998	0.0800019	0.219997	0.290002	0.109998	0.299993	0.170004	0.0899994	0.200005	0.209998	0.189994	0.670007	0.409997	0.0700018	0.920017	0.159996	0.270007	0.290002	0.279992	0.700007	0.33999	0.149998	0.34999	0.170004	0.290002	0.129996	0.140003	0.389989	0.879992	0.209998	0.679987	0.129996	0.409997	0.0800019	0.33999	0.47	0.38001	0.0800019	0.209998
ENSG00000132341	87.2924	217.896	183.221	112.181	37.6391	668.043	121.911	347.29	80.3475	91.1003	259.231	73.3121	226.52	222.953	402.989	524.027	123.006	135.598	65.9581	331.737	104.133	171.266	422.028	291.004	95.3979	225.642	120.183	328.624	203.205	375.221	87.93	322.554	101.602	201.382	173.356	155.427	86.7074	198.954	243.993	271.215	132.596	180.768	178.168	104.85	174.513	310.596	254.46	73.2004	179.556
ENSG00000222685	0	0	0	0	0	0	0	0	0	0	0	0	0	0	0	0	0	0	0	0	0	0	0	0	0	0	0	0	0	0	0	0	0	0	0	0	0	0	0	0	0	0	0	0	0	0	0	0	0
ENSG00000229044	0.0800019	0	0	0	0	0	0	0	0	0	0	0	0	0	0	0	0	0	0	0	0	0	0	0	0	0	0	0	0	0	0	0	0	0	0	0	0	0	0	0	0	0	0.0999981	0.0499986	0	0	0	0	0
ENSG00000239439	0	0	0	0	0	0	0	0	0	0	0	0	0	0	0	0	0	0	0	0	0	0	0	0	0	0	0	0	0	0	0	0	0	0	0	0	0	0	0	0	0	0	0	0	0	0	0	0	0
ENSG00000281544	0	0	0	0	0	0	0	0	0	0	0	0	0	0	0	0	0	0	0	0	0	0	0	0	0	0	0	0	0	0	0	0	0	0	0	0	0	0	0	0	0	0	0	0	0	0	0	0	0
ENSG00000271277	0	0	0	0	0	0	0	0	0	0	0	0	0	0	0	0	0	0	0	0	0	0	0	0	0	0	0	0	0	0	0	0	0	0	0	0	0	0	0	0	0	0	0	0	0	0	0	0	0
ENSG00000257070	0	0	0	0	0.129996	0	0.140003	0	0	0	0.31999	0	0	0	0	0	0	0	0	0	0	0	0	0	0	0.259996	0	0	0	0.239999	0	0	0	0.0899994	0	0	0	0.209998	0	0	0	0	0	0	0	0	0	0	0
ENSG00000227183	0	0	0	0	0	0	0	0	0	0	0	0	0	0	0	0	0	0	0	0	0	0	0	0	0	0	0	0	0.270007	0	0	0	0	0	0	0	0	0	0.310003	0	0	0	0	0	0	0	0	0	0
ENSG00000265582	0	0	0	0	0	0	0	0	0	0	0	0	0	0	0	0	0	0	0	0	0	0	0	0	0	0	0	0	0	0	0	0	0	0	0	0	0	0	0	0	0	0	0	0	0	0	0	0	0
ENSG00000221559	0	0	0	0	0	0	0	0	0	0	0	0	0	0	0	0	0	0	0	0	0	0	0	0	0	0	0	0	0	0	0	0	0	0	0	0	0	0	0	0	0	0	0	0	0	0	0	0	0
ENSG00000225208	0	0	0	0	0	0	0	0	0	0	0	0	0	0	0	0	0	0	0	0	0	0	0.120002	0	0	0	0	0	0	0	0	0	0	0	0	0	0	0	0	0	0	0	0	0	0	0	0	0	0
ENSG00000235435	0	0	0	0	0	0	0	0	0	0	0	0	0	0	0	0	0	0	0	0	0	0	0	0	0	0	0	0	0	0	0	0	0	0	0	0	0	0	0	0	0	0	0	0	0	0	0	0	0
ENSG00000106635	18.1101	30.0491	26.1543	28.181	13.0302	32.4592	33.2402	34.4602	19.0197	28.4794	25.9101	11.56	31.2493	52.8992	25.4191	29.1809	23.3692	20.2006	14.8996	17.4895	39.2512	19.3696	43.0299	29.2497	30.7402	38.899	48.8596	28.5308	28.1205	14.8697	14.1998	26.5501	36.1309	34.5702	22.3103	23.73	30.5893	23.3806	42.7889	21.6206	31.7603	24.6095	37.2008	18.3197	26.5005	23.2997	18.1503	13.3003	28.859
ENSG00000092621	94.0584	19.5504	28.9704	27.7699	68.6305	21.8299	0.769999	22.9296	70.5503	13.8297	33.3996	76.5898	55.1494	16.4899	8.18978	44.9693	9.40969	17.2105	70.7412	32.6895	3.78008	1.31003	422.643	39.1913	10.13	109.257	19.2799	31.2104	25.2103	45.0098	1.09999	130.607	15.9602	140.448	28.5803	12.6003	10.4097	47.2705	35.0504	10.43	11.2097	14.9596	51.3493	125.487	9.15997	58.3182	10.3299	60.6181	14.3502
ENSG00000008300	0.0700018	0.45	1.83002	0.370002	0	4.70011	1.28003	2.9001	0.0499986	3.41996	0.640002	0.109998	0.219997	0.129996	1.62002	2.79992	0.329999	0.189994	0.0299998	0.409997	0.140003	0.840013	3.93001	0.409997	0.409997	2.70001	0.999971	0.940022	0.38001	3.27992	0.440015	0.250007	1.71994	0.549991	2.93001	1.51	4.00011	1.97996	1.05003	0.560011	5.18996	0.940022	1.02001	0.109998	0.200005	1.47	0.860009	0.149998	0.159996
ENSG00000276728	0.310003	0.0999981	0.645011	0.629995	0.200005	0.629995	1.02997	1.31997	0.170004	0.530006	0.329999	0.299993	0.329999	0.459988	0.34999	0.800014	0.69002	0.219997	0.180005	0.120002	0.159996	0.38001	1.56003	0.560011	2.03001	0.69002	0.329999	1.11003	0.729978	1.05998	0.490002	0.629995	0.370002	0.549991	1.07003	0.370002	1.96996	0.520016	0.760017	0.250007	0.65999	0.750008	0.909986	0.149998	0.909986	2.30006	0.670007	0.180005	0.140003
ENSG00000273745	0	0	0	0	0	0	0	0	0	0	0	0	0	0	0	0	0	0	0	0	0	0	0	0	0	0	0	0	0	0	0	0	0	0	0	0	0	0	0	0	0	0	0	0	0	0	0	0	0
ENSG00000214803	0	0	0	0	0	1.26003	0	0.060002	0	0.0199995	0	0	0	0	0	0.0199995	0	0	0.00999965	0	0	0	0.140003	0	0	0	0	0.0400009	0	0.0800019	0.0199995	0	0.0199995	0.0199995	0	0	0.0400009	0.0199995	0.0999981	0.0499986	0.0400009	0	0.0199995	0	0.0400009	0	0.129996	0.0299998	0
ENSG00000232437	0	0	0	0	0	0	0	0	0	0	0	0	0	0	0	0	0	0	0	0	0	0	0	0	0	0	0	0	0	0	0	0	0	0	0	0	0	0	0	0	0	0	0	0	0	0	0	0	0
ENSG00000158246	0.0800019	0.149998	0.0550008	0.0899994	0.0400009	0.0400009	0.109998	0.360007	0.0899994	0.360007	0.0700018	0.0999981	0.239999	0.279992	0.140003	0.0700018	0.109998	0.0999981	0.00999965	0.0299998	0.180005	0.0499986	0.270007	0.0999981	0.0899994	0.230006	0.0999981	0.769999	0.060002	0.530006	0.0499986	0.170004	0.0299998	0.120002	0.00999965	0.0299998	0.200005	0.789973	0.34999	0.060002	0.0199995	0.0800019	1.08003	0.230006	0.0499986	0.060002	0.609981	0.0499986	0.159996
ENSG00000266277	0	0	0	0	0	0	0	0	0	0	0	0	0	0	0	0	0	0	0	0	0	0	0	0	0	0	0	0	0	0	0	0	0	0	0	0	0	0	0	0	0	0	0	0	0	0	0	0	0
ENSG00000248371	0	0	0	0	0	0.0800019	0	0.129996	0	0	0	0	0	0	0	0.0499986	0	0	0	0	0	0	0	0	0.209998	0	0	0	0	0.0999981	0	0	0	0	0	0	0	0	0	0	0	0	0	0	0.060002	0.0400009	0	0	0
ENSG00000253716	2.55999	1.88	11.2753	17.1106	2.84	10.0698	4.78991	15.7995	3.9099	6.70011	3.14998	6.17983	3.68997	13.15	1.08003	3.19995	4.77996	1.22997	1.90996	9.08031	5.78995	42.0393	13.9297	10.2103	207.417	3.38997	12.6598	7.06013	9.49026	10.8001	2.61997	1.54004	14.8996	7.17013	19.4801	10.2103	3.69996	3.82013	13.8604	1.51	25.09	6.05011	17.1998	2.30997	7.18008	30.12	13.4003	2.64003	1.88994
ENSG00000123106	4.56997	13.3697	6.60004	10.6698	2.89006	69.5115	6.38008	7.16019	3.31008	6.25006	10.1898	5.27996	10.6802	4.69001	20.99	15.3302	6.3602	5.79999	3.84005	2.04996	5.72013	3.46003	26.4803	8.36014	0.69002	8.33006	12.6897	15.1296	6.56994	4.17002	7.50997	10.8203	2.45005	10.83	5.86997	12.0702	7.19004	19.6796	14.4901	11.2097	6.14991	7.26016	10.1701	11.3002	6.78001	4.47994	4.82993	3.93001	6.77015
ENSG00000271751	0.0899994	0.189994	0.515001	0.159996	0	0.120002	0.180005	0.389989	0.0899994	0	0.109998	0.0700018	0.219997	0	0.159996	0.0700018	0.219997	0.38001	0.060002	0.0899994	0	0.239999	0.200005	0.0800019	0.060002	0.170004	0.120002	0.670007	0.370002	0.490002	0.159996	0.129996	0.120002	0.129996	0.0800019	0.310003	0.170004	0.250007	0	0	0	0.360007	0	0.109998	0	0.670007	0.0800019	0	0
ENSG00000254443	0	0.0400009	0	0	0.0199995	0	0	0	0	0	0	0.00999965	0	0	0	0	0	0	0	0.0199995	0	0	0	0	0	0.0199995	0.060002	0	0	0	0	0	0	0	0	0	0.0199995	0.0199995	0	0	0.0299998	0	0	0.00999965	0	0.00999965	0	0	0
ENSG00000254404	0	0	0	0	0	0	0	0	0	0	0	0	0	0	0	0	0	0	0	0	0	0	0	0	0	0	0	0	0	0	0	0	0	0	0	0	0	0	0	0	0	0	0	0	0	0	0	0	0
ENSG00000251436	0	0	0	0	0	0	0	0	0	0	0	0	0	0	0	0	0	0	0	0	0	0	0	0	0	0	0	0	0	0	0	0	0	0	0	0	0.0700018	0	0	0	0	0	0	0	0	0	0	0	0
ENSG00000243799	0	0	0	0	0	0	0	0	0	0	0	0	0	0	0	0	0	0	0	0	0	0	0	0	0	0	0	0.0700018	0	0	0	0	0	0	0	0	0	0	0	0	0	0	0	0	0	0	0	0	0
ENSG00000230630	0.149998	0.370002	0.0300002	0.0400009	0.00999965	0.329999	0.0199995	0.679987	0.200005	0.0299998	0.109998	0.209998	0.890002	0.209998	0.149998	0.0199995	0.670007	0.370002	0.170004	0.0199995	0.159996	0.0199995	0.47	0.0199995	0.0199995	0.0400009	0.0400009	0.810015	0	0.239999	0.250007	0.250007	0.0299998	0.34999	0.149998	0.0299998	0	0.33999	0.230006	0.360007	0.120002	0.0299998	0.810015	0.34999	0.250007	0.060002	0.589988	0.109998	0.459988
ENSG00000252015	0	0	0	0	0	0	0	0	0	0	0	0	0	0	0	0	0	0	0	0	0	0	0	0	0	0	0	0	0	0	0	0	0	0	0	0	0	0	0	0	0	0	0	0	0	0	0	0	0
ENSG00000253389	0.0400009	0	0	0.0499986	0.0400009	0	0.0199995	0.0199995	0	0	0	0	0.0499986	0.060002	0	0	0	0	0	0	0.0400009	0	0	0	0	0	0	0	0	0	0.0199995	0.0299998	0	0.0199995	0	0	0	0.170004	0	0.219997	0.0199995	0	0.140003	0.0299998	0	0	0.0499986	0	0
ENSG00000277009	0	0.0199995	0	0	0	0	0	0	0	0	0.0199995	0	0	0.0199995	0	0.0199995	0	0	0	0	0	0	0	0	0	0	0	0	0	0	0	0	0	0	0	0	0.0199995	0	0	0	0	0	0	0	0.0199995	0	0	0	0
ENSG00000151572	0	0.33999	0.0300002	0.00999965	0	0.829988	0.170004	0.370002	0.00999965	0.0899994	0.290002	0.0299998	1.17999	0.0999981	0.409997	0.0400009	0.109998	0.0499986	0	0	0.0999981	0.00999965	0.329999	0.00999965	0.0800019	0	0.00999965	0.54	0	0.200005	0.0400009	0.0700018	0.0700018	0.189994	0.00999965	0.0400009	0.0199995	0.800014	0.219997	0.400007	0.060002	0.00999965	1.11003	0.0400009	0.0800019	0.93003	0.149998	0.0199995	0.00999965
ENSG00000126457	21.7906	33.6809	69.9197	62.808	13.5197	87.4619	104.097	109.394	18.9198	38.4087	42.4698	18.0499	54.0182	55.5407	71.6592	58.1487	35.7101	30.1702	17.7497	31.219	38.7806	43.5792	118.734	21.3999	69.8883	31.5606	29.8705	80.9906	41.981	99.8289	23.7201	68.8879	40.641	38.829	43.549	31.611	31.8397	53.3817	99.8497	24.56	44.3502	23.1596	64.7307	24.76	48.1102	72.9978	37.6391	17.3494	36.3293
ENSG00000096093	0.31999	0.99003	0.734998	0.800014	0.129996	6.12014	1.82996	3.84005	0.239999	0.700007	1.05003	0.500006	2.21	1.24	2.52001	1.99001	2.00998	0.800014	0.490002	0.299993	0.670007	0.34999	8.9002	1.13	2.60006	1.55	1.05998	2.88006	0.250007	5.02984	0.920017	2.60006	0.510002	0.599985	2.11993	0.959994	0.99003	2.93001	3.7301	1.61005	2.54001	1.02997	3.63991	0.739977	2.29004	2.54001	1.51	0.54	1.07003
ENSG00000280251	0	0	0	0	0	0	0	0	0	0	0	0	0	0	0	0	0	0	0	0	0	0	0	0	0	0	0	0	0	0	0	0	0	0	0	0	0	0	0	0	0	0	0	0	0	0	0	0	0
ENSG00000239716	0	0	0	0	0	0	0	0	0	0	0	0	0	0	0	0	0	0	0	0	0	0	0	0	0	0	0	0	0	0	0	0	0	0	0	0	0	0	0	0	0	0	0	0	0	0	0	0	0
ENSG00000146215	0.780003	7.41016	1.92998	2.64993	1.12001	11.0799	38.2997	1.8	1.70995	11.3599	5.21991	2.31993	3.31996	52.6687	13.43	12.5698	41.6506	1.14	0.65999	2.98994	12.2498	15.4401	15.1601	2.20006	18.1402	18.5394	6.99001	3.21998	5.3999	1.25002	10.1898	5.66999	4.94993	2.26006	26.72	7.02011	26.6294	2.98994	25.3699	15.4604	25.4703	11.5097	7.49022	1.70002	45.2915	6.26003	17.0596	1.72999	1.26003
ENSG00000240497	0	0	0	0	0	0	0.34999	0	0	0	0	0	0	0	0	0	0	0	0	0	0	0	0.389989	0	0	0	0	0	0	0	0	0.750008	0	0	0	0	0	0	0	0	0	0	0	0	0.570015	0	0	0	0
ENSG00000150787	28.849	22.0703	17.71	12.8999	18.3705	35.7002	19.9004	35.6211	28.9191	20.8205	18.4394	18.78	42.8394	33.3695	13.8902	25.4297	28.2592	27.3496	19.9197	12.5497	27.0798	12.8099	40.989	14.4	7.14978	21.6896	20.3003	24.6504	32.651	38.899	25.3593	22.8296	27.3705	27.2002	20.8696	23.5906	17.6699	13.3502	17.0904	21.3895	19.8096	30.359	36.7599	38.4887	24.3296	24.9599	37.5401	18.3006	44.7299
ENSG00000254762	0	0	0	0	0	0	0	0	0	0.170004	0	0	0	0	0	0	0	0	0	0	0	0	0	0	0	0	0	0	0	0	0	0	0	0	0	0	0	0	0	0	0	0	0	0	0	0	0	0	0
ENSG00000271609	0	0	0	0	0	0	0	0	0	0	0	0	0	0	0	0	0	0	0	0	0	0	0	0	0	0	0	0	0	0	0	0	0	0	0	0	0.149998	0	0	0	0	0	0	0	0	0	0	0	0
ENSG00000259398	0	0	0	0	0	0	0	0	0	0	0	0	0	0	0	0	0	0	0	0	0	0	0.120002	0	0	0.200005	0	0	0.109998	0	0	0	0	0	0	0	0	0	0	0	0	0	0.140003	0	0	0	0	0	0
ENSG00000033050	4.21011	12.3102	12.365	16.4397	1.8	19.9903	8.04014	21.7604	3.51004	7.59005	6.40978	2.96003	11.2697	14.0802	15.31	10.63	8.16993	6.48982	2.89006	15.7601	12.15	7.83002	35.1112	10.1201	7.61007	17.3795	18.2297	12.68	11.3898	9.08031	5.05992	14.6904	12.3598	15.3196	11.3898	9.07024	6.35007	7.18008	26.0904	8.04014	11.4897	9.65014	13.7104	4.72985	7.92998	6.66999	12.3598	4.30993	7.85993
ENSG00000232436	0	0	0	0	0	0	0	0	0	0	0	0	0	0	0	0	0	0	0	0	0	0	0	0	0	0	0	0	0	0	0	0	0	0	0	0	0	0	0	0	0	0	0	0	0	0	0	0	0
ENSG00000257817	0.0700018	0.0199995	2.48999	0.33999	0.0999981	0.0299998	0.0199995	0.0199995	0.250007	0.0899994	0.47	0.159996	0.180005	0.250007	0.0199995	0.060002	0.120002	0.0499986	0.060002	0.0700018	0.0899994	1.53003	0	0.0299998	0	0	0.159996	0	0.33999	0.0400009	0.0199995	0.0999981	0.219997	0.00999965	7.02985	0.109998	0.0400009	0.0199995	0.0199995	0.0199995	0.579996	1.86999	0.789973	0.060002	0.0899994	0.00999965	0.0299998	0.0499986	0.0299998
ENSG00000254787	0	0	0	0	0	0	0	0	0	0	0	0	0	0	0	0	0	0	0	0	0	0	0	0	0	0	0	0	0	0	0	0	0	0	0	0	0	0	0	0	0	0	0	0	0	0	0	0	0
ENSG00000238713	0	0	0	0	0	0	0	0	0	0	0	0	0	0	0	0	0	0	0	0	0	0	0	0	0	0	0	0	0	0	0	0	0	0	0	0	0	0	0	0	0	0	0	0	0	0	0	0	0
ENSG00000276911	40.2095	581.162	115.564	56.6999	0	36.5693	0.0299998	11.4199	190.255	222.289	188.013	236.746	175.971	1044.07	62.2015	641.141	743.762	280.76	93.079	138.016	470.776	0	37.6496	245.707	0.33999	642.164	367.168	492.335	190.823	3.16992	379.3	149.437	66.2514	212.599	561.249	304.499	120.241	111.437	70.1407	101.687	377.281	284.423	276.186	397	175.471	40.5397	8.84975	226.866	202.98
ENSG00000277481	0.00999965	0.00999965	0.0200005	0.0199995	0	0.0299998	0	0.00999965	0.0299998	0	0.0199995	0	0.060002	0.129996	0.0400009	0.0199995	0.0199995	0.0299998	0.00999965	0.0199995	0.0299998	0.00999965	0.00999965	0.00999965	0	0.0299998	0.0400009	0.00999965	0.00999965	0.00999965	0.00999965	0.00999965	0.00999965	0.00999965	0.0899994	0.00999965	0.0499986	0.0299998	0.0199995	0.0199995	0.0400009	0	0.0499986	0.0199995	0	0	0.0700018	0.0199995	0.0199995
ENSG00000259971	0	0	0	0	0	0	0	0	0	0	0	0	0	0	0	0	0	0	0	0	0	0	0	0	0	0	0	0	0	0	0	0	0	0	0	0	0	0	0	0	0	0	0	0	0	0	0	0	0
ENSG00000273874	0	0	0	0	0	0	0	0	0	0	0	0	0	0	0	0	0	0	0	0	0	0	0	0	0	0	0	0	0	0	0	0	0	0	0	0	0	0	0	0	0	0	0	0	0	0	0	0	0
ENSG00000109920	3.9601	12.5602	11.6597	10.2501	0.709989	27.6891	14.1998	16.5897	3.86007	5.50002	17.8199	4.94993	14.3701	8.91997	15.6101	17.0999	6.47993	5.88995	3.60001	4.77003	5.30013	1.33999	31.7802	6.8699	3.11998	17.17	10.4004	26.1701	10.1398	9.28978	8.23018	13.2902	5.23985	7.95973	11.0899	9.9898	16.3896	37.8904	30.4898	16.2595	10.2103	3.86998	23.5106	5.03997	5.13983	5.21014	10.5397	3.41996	8.74971
ENSG00000240975	0	0	0	0	0	1.56003	0	0	0	1.31997	0	0	0	0	0.060002	1.76001	0	0	0	0	0	0	2.09001	0	0	0	0	0	0	0	0	0	0	0	0	0	0.060002	0.250007	0.520016	0	0	0	0	0.0800019	0	0	0	0	0
ENSG00000196950	0.47	6.52003	0.690009	0.769999	0.189994	7.97022	2.36	7.11023	0.149998	1.14	1.92006	0.360007	2.03001	3.26993	4.93999	4.44991	1.70995	1.31997	0.400007	0.769999	1.26003	1.04002	9.34987	0.849982	0.409997	3.65002	1.48003	8.2	0.890002	1.49002	1.69003	4.51987	0.589988	1.94	1.97996	4.59985	6.81016	3.09993	4.92017	9.08031	1.99001	0.149998	3.36002	0.700007	2.08003	3.18998	2.45992	0.670007	1.32999
ENSG00000251093	0	0	0	0	0	0.0700018	0	0	0	0	0	0	0	0	0.0400009	0	0	0	0	0	0	0	0	0.0400009	0	0	0	0	0	0	0	0	0	0	0.0499986	0	0	0	0	0	0	0	0	0	0	0	0	0	0
ENSG00000275379	0	0	0.0499991	0.0800019	0	0.129996	0.0899994	0.0999981	0	0.0700018	0.109998	0.0700018	0	0	0	0.149998	0.219997	0	0	0	0	0.159996	0.0999981	0.149998	0	0.170004	0	0	0	0	0.0800019	0	0	0	0	0	0.0899994	0.38001	0	0.120002	0	0.060002	0	0	0	0.200005	0	0.120002	0.0800019
ENSG00000203499	0.0800019	0.389989	0.135003	0.140003	0.159996	2.84	6.26003	17.2894	0.0299998	0.290002	4.21011	0.279992	0.530006	0.290002	0.65999	0.259996	0.219997	0.310003	0.149998	0.69002	0.679987	0.0400009	1.84001	0.140003	0.0700018	0.739977	0.459988	3.28994	0.230006	6.3602	0.209998	0.65999	0.259996	0.180005	0.490002	0.209998	0.440015	0.47	20.9101	0.670007	0.45	0.279992	0.93003	0.0899994	0.219997	0.200005	0.170004	0.189994	0.290002
ENSG00000213050	0	0	0	0	0	0	0	0	0	0	0	0	0	0	0	0	0	0	0	0	0	0.0299998	0.0400009	0	0	0	0.0499986	0	0	0	0.0700018	0	0	0	0.0299998	0	0	0	0	0	0	0	0	0	0	0	0	0	0
ENSG00000273664	0	0	0	0	0	0	0	0	0	0	0	0	0	0	0	0	0	0.0700018	0	0	0	0	0	0	0	0	0	0	0	0	0	0	0	0	0	0	0	0	0	0	0	0	0	0	0	0	0	0	0
ENSG00000215398	0	0	0	0	0	0.159996	0	0	0	0	0	0	0	0	0	0.0299998	0	0	0	0	0	0	0.0400009	0	0	0	0	0	0	0	0	0	0	0	0	0	0	0	0	0.0499986	0	0	0	0	0	0	0	0	0
ENSG00000198211	0	0	0	0	0	0.0800019	1.21	0	0	0	0.0199995	0	0.0499986	0	0	0	0	0	0	0	0	0	0	0.109998	0	0.0199995	0	0.159996	0	0	0	0.129996	0.0400009	0.0400009	0	0	0	0	0.0700018	0	0.270007	0.060002	0	0	0.370002	0.0199995	0	0.0700018	0
ENSG00000257191	0	0	0	0	0	0.0499986	0	0	0	0.060002	0	0	0	0	0.0999981	0.159996	0	0	0	0	0	0	0.31999	0.0299998	0	0	0	0	0	0	0	0	0	0.200005	0	0.0299998	0	0	0	0	0	0	0.0499986	0	0	0	0	0	0
ENSG00000252333	0	0	0	0	0	0	0	0	0	0	0	0	0	0	0	0	0	0	0	0	0	0	0	0	0	0	0	0	0	0	0	0	0	0	0	0	0	0	0	0	0	0	0	0	0	0	0	0	0
ENSG00000234121	0	0	0	0	0	0	0	0	0	0	0	0	0	0	0	0	0	0	0	0	0	0	0	0	0	0	0	0	0	0	0	0	0	0	0	0	0	0	0	0	0	0	0	0	0	0	0	0	0
ENSG00000256262	7.16019	9.59012	2.98993	3.09993	7.08023	1.53003	4.70989	0.65999	6.04005	3.09006	2.45005	4.23999	6.8699	19.7205	2.92008	17.4895	14.6203	17.4798	3.68997	11.2003	4.58997	9.39014	1.8	9.00009	6.83002	9.96007	10.9501	0.900001	5.53982	0.33999	1.66999	5.08983	11.6704	8.18978	2.31993	1.09999	10.3299	6.30008	5.08983	1.94	2.71993	1.42998	5.08983	3.03001	2.02004	3.06998	1.72999	6.9499	23.7893
ENSG00000239607	0	0	0	0	0	0	0	0	0	0	0.129996	0	0.31999	0	0.0400009	0	0	0	0	0	0	0	0	0	0	0	0	0	0	0	0	0	0	0	0	0	0	0.129996	0.250007	0	0.129996	0	0	0	0	0	0	0	0
ENSG00000161911	0.060002	0.400007	0.034999	0.0700018	0	0.060002	0.0199995	0.209998	0.060002	0.060002	0.0199995	0.0299998	0.129996	0.239999	0.219997	0.200005	0.060002	0.180005	0.140003	0.189994	0.149998	0.0199995	0.400007	0	0.159996	0	0.0999981	0.279992	0.0700018	0.0400009	0.0899994	0.0700018	0.0499986	0.0199995	0.0400009	0.0400009	0.0899994	0.140003	0.31999	0.0800019	0.0199995	0	0.33999	0.109998	0.120002	0.310003	0.120002	0.060002	0.159996
ENSG00000253833	0	0	0.245004	0.270007	0	0.140003	0.200005	0.45	0	0.0700018	0	0.0800019	0	0	0	0.0899994	0.129996	0	0	0.209998	0.159996	0	0.230006	0.270007	0.0700018	0	0	1.05998	0.109998	0	0.0899994	0.149998	0.140003	0.0700018	0.0899994	0.440015	0	0	0.360007	0	0.0999981	0.279992	0.400007	0	0.440015	0.219997	0.0899994	0	0
ENSG00000226243	0.490002	0	0	0.180005	0.200005	0	0	0.250007	0	0.720014	0	0.159996	0	0	0	0.860009	0	0	0	0.65999	0	0	0	0.33999	0.310003	0	0	1.25002	0.209998	0	0	0	0	0.270007	0.329999	0.180005	0.189994	0	0	0	0	0.129996	0	0.250007	0	0.279992	0.170004	0	0.589988
ENSG00000144821	0.00999965	0.00999965	0.00499982	0	0	0.0499986	0.0299998	0.0899994	0.00999965	0.00999965	0	0.00999965	0.0499986	0.00999965	0.0199995	0.00999965	0.0199995	0.0199995	0	0.00999965	0	0	0.0299998	0	0	0	0.00999965	0.00999965	0	0.00999965	0	0.0199995	0	0.0199995	0	0	0.0199995	0.0800019	0.0299998	0.0299998	0	0	0.0400009	0.00999965	0.00999965	0.0199995	0.0499986	0	0.0199995
ENSG00000260404	0.820026	0.909986	1.08002	1.02001	0.0199995	2.06996	0.510002	1.16997	0.34999	0.440015	1.40004	0.709989	0.969971	0.250007	1.36997	4.23999	0.54	0.620015	0.200005	0.310003	0.599985	0	1.57002	0.45	0.00999965	1.19002	2.19002	2.06996	0.920017	0.0700018	0.430012	0.739977	0.060002	0.310003	1.41999	0.829988	0.860009	1.63005	2.68005	1.19997	1.05998	0.219997	3.6599	0.47	0.0199995	0.0299998	0.679987	0.459988	0.640002
ENSG00000278700	0	0	0.0900024	0.149998	0	0.230006	0	0	0	0	0.200005	0.129996	0.729978	0.189994	0.149998	0	0.47	0.140003	0.259996	0	0.270007	0	0	0	0.629995	0.329999	0.270007	0.500006	0	0.589988	0.149998	0.120002	0	0.120002	0	0	0.490002	0	0	0	0	0.109998	0	0	0	0	0.279992	0	0.31999
ENSG00000128340	18.9001	19.0606	1.43999	4.81989	0.47	24.4107	1.61005	9.7903	1.99001	3.27992	5.69007	7.85993	32.119	21.2006	35.7398	11.1199	6.92009	23.7893	9.59012	6.44007	10.0099	10.8001	22	1.81996	7.20001	2.10003	3.12995	53.8388	6.92009	8.52991	11.7499	10.1701	0.999971	7.13987	2.71993	5.47985	3.56993	19.4194	59.0791	21.1507	5.83994	1.02001	31.1996	7.21	23.7201	4.77996	18.3998	6.2	16.2798
ENSG00000118503	2.9699	9.05014	11.0198	58.61	0.420002	30.1995	10.5998	11.7801	3.14998	6.28002	7.41993	2.36	48.7514	14.8903	27.6795	9.7998	2.70001	15.9403	3.81008	11.7401	6.92009	4.85006	22.8296	6.89997	0.140003	8.92987	1.92994	24.3498	8.25991	5.20004	2.9699	9.39014	1.76001	11.0201	4.3999	13.8	11.15	18.9198	17.2403	19.9294	10.34	1.81002	21.8799	15.5496	9.87003	1.49002	5.32001	4.4601	14.9099
ENSG00000151304	1.02997	5.05992	2.43999	4.12002	0.549991	3.14998	2.32992	7.64974	0.869973	1.77004	2.18002	0.800014	2.87009	2.79003	4.34986	5.35999	2.17006	1.55	1.24	1.19002	0.979983	1.16997	5.46998	2.93001	0.510002	2.98994	3.87992	5.66017	2.51007	1.16997	0.780003	3.14998	1.07003	5.32001	2.17006	2.52001	1.67998	3.0399	2.23993	2.79992	2.66006	3.28994	3.09006	1.86999	0.789973	0.860009	1.88994	1.02001	1.92994
ENSG00000165410	43.5399	34.4889	68.5244	74.5213	19.0699	17.4205	8.72004	10.63	39.5105	58.6385	34.0093	33.901	46.9408	13.9104	33.4993	121.49	33.3394	33.7791	29.3004	56.4802	15.5896	18.0399	20.4203	84.4592	2.41999	25.5906	53.3188	26.72	33.0403	3.9099	11.8801	83.5798	46.4005	81.4409	49.8794	32.079	31.4405	37.6391	12.6204	25.24	25.2593	37.2395	57.5114	99.0569	10.3701	11.1903	16.63	29.9307	29.9493
ENSG00000270554	0.0400009	0.0199995	0	0	0	0.0999981	0	0.0199995	0	0.0199995	0	0	0	0	0.0199995	0.060002	0	0	0	0	0	0	0.0299998	0	0	0	0	0	0	0	0	0	0	0	0	0	0.0899994	0	0	0	0	0	0	0	0	0	0.0199995	0	0
ENSG00000225182	0	0	0	0	0	0	0	0	0	0	0	0	0	0	0	0	0	0	0	0	0	0	0	0	0	0	0	0	0	0	0	0	0	0	0	0	0	0	0	0	0	0	0	0	0	0	0	0	0
ENSG00000198892	3.31996	15.9403	46.9013	27.0892	2.52999	11.4302	5.67982	61.6606	3.21998	54.7609	7.18008	8.74001	9.18986	12.5002	12.8001	15.1296	9.90979	6.09981	2.84	0.879992	31.1196	27.8296	81.4918	10.1496	1.01001	17.8397	3.23991	28.32	38.5501	6.06019	2.19002	5.02009	26.0795	21.2403	25.2803	6.61977	28.7492	4.02013	17.0904	12.3102	36.9105	49.1892	18.1906	2.61	6.14011	15.8105	3.99014	3.97991	5.37003
ENSG00000254951	0	0	0	0	0	0.00999965	0	0	0	0	0	0	0	0	0	0	0	0	0	0	0	0	0	0	0	0	0	0	0	0	0	0	0	0.00999965	0	0	0	0	0	0.109998	0	0	0	0	0	0	0	0	0
ENSG00000257185	0	0	0	0	0	0.969971	0	0	0	0.120002	0	0	0	0	0	0.0899994	0	0	0	0	0.0899994	0	0.060002	0	0	0	0	0	0	0	0	0	0	0	0	0	0.159996	0	0	0	0	0	0	0	0	0.0400009	0.0499986	0	0
ENSG00000261090	0	0	0	0	0	0	0	0	0	0	0	0	0	0	0	0	0	0	0	0	0	0	0	0	0	0	0	0	0	0	0	0	0	0	0	0	0	0	0	0	0	0	0	0	0	0.0199995	0.0199995	0	0
ENSG00000236862	0.129996	0	0.0449997	0	0	0	0.120002	0	0	0.0800019	0.170004	0	0	0	0	0	0	0.0999981	0	0	0	0.109998	0.129996	0	0	0	0	0	0	0	0	0.0800019	0	0	0	0	0	0	0	0	0	0.0800019	0	0	0	0	0	0.149998	0
ENSG00000178385	0.389989	1.16997	0.735007	0.69002	0.0999981	0.700007	0.200005	0.949989	0.270007	0.180005	0.800014	0.47	0.65999	0.420002	1.13	0.579996	0.709989	0.570015	0.239999	0.750008	0.209998	0.060002	1.31997	0.520016	0.120002	1.37999	1.12001	1.66006	0.629995	0.239999	0.239999	0.750008	0.299993	1.15001	0.860009	0.510002	0.34999	0.849982	0.93003	1.36003	0.409997	0.360007	1.14	0.440015	0.060002	0.129996	0.440015	0.629995	0.500006
ENSG00000225555	0.38001	0.520016	0.300003	0.510002	0.530006	0.0499986	0.120002	1.02001	0.940022	0.700007	0.479997	0.060002	0.500006	0	0.060002	0.760017	0.800014	0.310003	0.120002	0	0.430012	0.149998	0.750008	1.17999	0	0.69002	1.60003	0.769999	0.670007	0.45	0.500006	0.230006	0.239999	0.640002	1.02001	0.329999	0	0.959994	0.149998	0	0.38001	0.729978	0.420002	0.329999	0	0.0999981	0.109998	0.47	0.0800019
ENSG00000140836	0.510002	1.15001	2.11997	1.92994	0.239999	3.01995	1.12001	2.88006	0.459988	0.440015	1.21	0.670007	1.60003	1.37999	4.30008	1.46004	1.58996	1.27003	0.33999	0.890002	0.949989	0.789973	3.94995	0.54	0.490002	1.67998	1.26003	4.15012	1.47	1.16003	1.09999	1.81996	0.920017	1.32999	2.70001	1.55	1.15001	2.36	2.04996	1.92994	1.41999	0.649987	2.35004	1.14	0.829988	0.700007	2.28005	0.940022	0.900001
ENSG00000233528	0	0	0	0	0	0	0	0	0	0	0	0	0	0	0	0	0	0	0	0	0	0	0	0	0	0	0	0	0	0	0	0	0	0	0	0	0	0	0	0	0	0	0	0	0	0	0	0	0
ENSG00000106479	0.869973	1.90005	1.47996	2.60006	0.109998	4.27986	3.4899	9.34015	0.829988	1.40004	1.29001	1.19002	1.82996	2.28005	1.70995	1.63005	2.08003	1.05998	0.430012	1.08003	2.55999	0.54	3.84005	1.07003	0.180005	4.21011	8.36014	2.30006	2.61997	1.19997	1.46004	1.88	1.54004	1.07003	4.0599	1.99001	1.62002	1.66999	6.65013	2.56995	5.58998	1.49998	5.27009	0.760017	1.07003	0.760017	3.05999	0.959994	0.999971
ENSG00000252633	0	0	0	0	0	0	0	0	0	0	0	0	0	0	0	0	0	0	0	0	0	0	0	0	0	0	0	0	0	0	0	0	0	0	0	0	0	0	0	0	0	0	0	0	0	0	0	0	0
ENSG00000168078	0.329999	1.8	2.80495	9.28013	0.00999965	2.98994	1.62002	8.92987	0.0299998	3.56993	3.42993	0.629995	0.800014	2.99991	6.57997	8.12024	0.329999	0.900001	0.140003	1.78002	4.27008	0.700007	3.61	5.56986	0.209998	4.52991	0.869973	11.7101	6.65982	1.92994	0.34999	3.69996	1.97996	2.74	2.05994	1.44995	1.55	2.58998	3.91994	2.11993	1.66006	1.51	0.810015	0.0700018	0.920017	3.03001	1.70002	0.219997	0.860009
ENSG00000165617	0.700007	2.76999	0.584993	0.409997	0.279992	3.16004	0.420002	2.04003	0.219997	0.829988	0.430012	0.780003	4.63989	1.36003	2.08003	0.159996	2.45992	0.709989	0.45	0.0499986	0.479997	0.0400009	1.76001	0.140003	0.060002	0.270007	0.360007	8.15974	0.0299998	0.739977	0.940022	2.64003	0.0299998	1.71994	0.360007	0.239999	0.54	3.68001	0.549991	2.62998	0.31999	0.060002	4.44005	1.05998	0.879992	0.38001	2.26006	0.99003	0.810015
ENSG00000270683	0	0	0	0	0	0	0	0	0	0	0	0	0	0	0	0	0	0	0	0	0	0	0	0	0	0	0	0	0	0	0	0	0	0	0	0	0	0	0	0	0	0	0	0	0	0	0	0	0
ENSG00000165805	0	0	0.00999976	0	0	0.00999965	0	0.00999965	0	0.00999965	0.00999965	0.0199995	0	0.060002	0	0	0	0	0	0	0	0	0.00999965	0	0	0	0.00999965	0.00999965	0	0	0	0	0.00999965	0	0.0199995	0.00999965	0.00999965	0	0.0999981	0.0299998	0	0.0199995	0	0.0199995	0	0.0199995	0	0	0
ENSG00000255271	0	0	0	0	0	0	0	0	0	0	0	0	0	0	0	0	0	0	0	0	0	0	0	0	0	0	0	0	0	0	0	0	0	0	0	0	0	0	0	0	0	0	0	0	0	0	0	0	0
ENSG00000220447	0	0	0	0	0	0	0	0	0	0	0	0	0	0	0	0	0	0	0	0	0	0	0	0	0	0	0	0	0	0	0	0	0	0	0	0	0	0	0	0	0	0	0	0	0	0	0	0	0
ENSG00000200593	0	0	0	0	0	0	0	0	0	0	0	0	0	0	0	0	0	0	0	0	0	0	0	0	0	0	0	0	0	0	0	0	0	0	0	0	0	0	0	0	0	0	0	0	0	0	0	0	0
ENSG00000275466	0	0	0	0	0	0	0	0	0	0	0	0	0	0	0	0	0	0	0	0	0	0	0	0	0	0	0	0	0	0	0	0	0	0	0	0	0	0	0	0	0	0	0	0	0	0	0	0	0
ENSG00000225549	0	0	0.00999976	0.060002	0	0	0	0	0	0.0199995	0.0499986	0.060002	0.0199995	0	0	0.0199995	0	0	0	0	0	0	0.0199995	0.0400009	0	0	0	0	0	0	0	0	0	0	0.0199995	0.170004	0	0	0	0	0	0	0	0	0	0	0	0	0
ENSG00000250868	0	0	0	0	0	0	0	0	0	0	0.00999965	0	0	0	0	0	0	0	0	0	0	0.00999965	0	0	0	0	0	0	0	0	0	0	0	0	0.0400009	0	0	0	0	0	0.0400009	0	0	0	0	0	0	0	0
ENSG00000117298	19.5897	15.77	14.3798	21.3407	10.3802	33.7908	26.25	49.6207	22.4095	19.1906	17.7706	15.8105	35.2795	32.3693	23.9697	24.5992	29.6704	28.1302	16.1304	15.5195	17.9004	6.60007	53.7903	15.6502	4.48989	56.8495	21.1404	45.8792	16.3703	25.6599	9.36024	30.9905	11.3402	19.7602	13.1199	7.97022	21.2006	46.24	20.5595	24.3904	11.7801	7.98017	41.7402	21.9194	10.6196	18.6606	22.8107	22.2701	22.5904
ENSG00000148337	7.28992	10.8398	24.8494	29.8395	6.35007	37.1312	46.9115	62.2317	6.99001	8.72004	26.1991	8.40023	19.7205	45.4204	20.3906	45.7998	16.7306	10.4901	6.82008	16.8096	19.3898	29.1809	27.5398	15.1895	31.4602	22.4095	12.7497	41.8213	39.1506	45.3606	26.1193	15.1895	17.97	19.7	22.21	11.4199	15.71	18.4599	34.789	11.3496	18.8596	10.4004	29.7693	9.07024	43.2601	47.629	19.5003	8.67001	12.8197
ENSG00000258456	0	0	0	0	0	0	0	0	0	0	0	0	0	0	0	0	0	0	0	0	0	0	0	0	0	0	0	0	0	0	0	0	0	0	0	0	0	0	0	0	0	0	0	0	0	0	0	0	0
ENSG00000162972	23.4	28.9893	24.0549	24.36	14.7098	17.56	7.46999	12.6003	21.3407	19.8096	30.8106	19.9294	23.6807	20.45	17.81	24.9998	24.7206	24.6197	15.2602	25.4897	15.0199	11.4001	24.7892	16.5105	5.10007	25.5906	29.7095	20.0806	14.9099	10.35	15.5701	27.7199	22.5904	38.2096	24.1699	17.5794	9.28013	20.6595	16.2798	25.1702	16.7805	23.4504	21.7002	24.2706	14.7302	11.0201	12.5698	17.7201	27.0198
ENSG00000266569	0	0	0	0	0	0	0	0	0	0	0	0	0	0	0	0	0	0	0	0	0	0	0	0	0	0.400007	0	0	0	0	0	0	0	0.140003	0	0	0	0	0	0	0	0	0	0	0	0	0	0	0
ENSG00000222109	0	0	0	0	0	0	0	0	0	0	0	0	0	0	0	0	0	0	0	0	0	0	0	0	0	0	0	0	0	0	0	0	0	0	0	0	0	0	0	0	0	0	0	0	0	0	0	0	0
ENSG00000228225	0	0	0	0	0	0	0	0	0	0	0	0	0	0	0	0	0	0	0	0	0	0	0	0	0	0	0	0	0	0	0	0	0	0	0	0	0	0	0	0	0	0	0	0.00999965	0	0	0	0	0
ENSG00000254535	0.00999965	0.0499986	0.0949994	0.189994	0.00999965	0.129996	0.0299998	0.149998	0	0.0899994	0.120002	0.00999965	0.120002	0.0700018	0.149998	0.0700018	0.34999	0.0199995	0	0.0400009	0.060002	0.0299998	0.530006	0.0299998	0	0.0400009	0.0800019	0.520016	0.0400009	0.0199995	0.0499986	0.129996	0	0.200005	0.0899994	0.0499986	0.0400009	0.479997	0.0800019	0.219997	0.0800019	0.00999965	0.259996	0.0299998	0.0400009	0.0199995	0.329999	0.0400009	0.00999965
ENSG00000125815	0	0	0	0	0	0.060002	0	0	0	0	0	0	0	0	0.0499986	0	0	0	0	0	0	0	0	0	0	0	0	0	0	0	0	0	0	0	0	0	0	0	0	0	0	0	0	0.0299998	0	0.0700018	0	0	0
ENSG00000200608	0	0	0	0	0	0	0	0	0	0	0	0	0	0	0	0	0	0	0	0	0	0	0	0	0	0	0	0	0	0	0	0	0	0	0	0	0	0	0	0	0	0	0	0	0	0	0	0	0
ENSG00000228410	0	0	0	0	0	0	0	0	0	0	0	0	0	0	0	0	0	0	0	0	0	0	0	0	0	0	0	0	0	0	0	0	0	0	0	0	0	0	0	0	0	0	0	0	0	0	0	0	0
ENSG00000243290	3.01995	0	0	0.0999981	0	0.33999	0	0	0	0.490002	0	1.66999	3.21998	1.01001	15.5496	0	0.409997	1.88	0	0	1.08003	0	3.84005	0	0	0	0	4.27008	0	0	0.589988	0.0899994	0	0.520016	0.109998	0	0	0.389989	0	0.299993	0.109998	0	2.74	0.45	0.200005	0	0	0.709989	1.16003
ENSG00000276241	0.239999	0	0	0.0700018	0.0700018	0.109998	0.159996	0.0800019	0	0.170004	0.0899994	0	0	0	0.0700018	0.31999	0	0	0	0	0	0.270007	0.0899994	0	0	0.140003	0	0	0	0.290002	0.129996	0.060002	0	0	0	0	0	0	0	0.0999981	0	0.0499986	0	0	0	0.060002	0	0	0
ENSG00000169189	26.8592	59.4818	50.1948	49.2097	39.4011	50.991	59.0791	75.9923	31.9192	61.2686	36.8109	28.9793	53.9882	52.8002	53.2413	68.8402	62.7993	30.5109	21.9604	33.7697	52.8295	70.7805	81.7804	49.4114	147.584	81.1873	43.9097	37.8406	52.0697	32.9694	23.5106	35.3505	42.4286	70.6677	57.0706	27.9398	29.941	22.3195	63.3019	37.6104	59.8001	61.6691	41.0288	33.7697	46.6294	88.113	48.7311	23.4796	33.0106
ENSG00000223482	4.51987	9.21027	15.3352	12.9196	2.51007	8.4798	7.73024	15.2899	4.21011	6.47993	10.9304	4.77996	7.85993	10.7903	1.09999	16.3001	4.3999	3.73994	2.45005	7.09005	3.6599	11.1099	30.7402	13.7303	10.4901	10.1496	6.42981	17.5904	9.7903	27.7391	7.8398	14.1605	3.75006	6.40978	19.1906	12.7904	8.55004	5.99001	11.5296	11.2299	4.79988	7.27982	12.6502	2.45005	11.45	8.59997	6.99001	3.78008	5.76991
ENSG00000255094	0	0	0.0200005	0	0	0	0	0.0400009	0	0	0	0	0	0.0400009	0	0	0	0	0	0	0	0	0.0400009	0	0	0	0.0400009	0	0	0	0	0.0499986	0	0	0	0	0	0	0.0800019	0	0	0	0	0	0	0.0299998	0	0	0
ENSG00000203663	0	0	0	0	0	0	0	0	0	0	0	0	0	0	0	0	0	0	0	0	0	0	0	0	0	0	0	0	0	0	0	0	0	0	0	0	0	0	0	0	0	0	0	0	0	0	0	0	0
ENSG00000069206	0	0	0	0	0	0	0	0	0	0.0199995	0	0	0	0	0	0	0	0	0	0	0	0	0	0	0	0	0	0	0	0	0	0	0	0	0	0	0	0	0	0	0	0	0	0	0	0	0	0	0
ENSG00000246982	0.0400009	0.239999	0.240005	0.47	0.140003	0.290002	0.510002	0.409997	0.0400009	0.189994	0.259996	0.230006	0.0999981	0.0999981	0.329999	1.16003	0.0700018	0.0199995	0.060002	0.0199995	0.400007	0.129996	0.820026	0.209998	0.0700018	0.370002	1.08003	0.579996	0.0999981	0.459988	0.33999	0.180005	0.0199995	0.45	1.36003	1.36003	0.259996	0.370002	1.13	0.750008	0.729978	0.609981	1.57996	0.00999965	0.33999	0.209998	0.0400009	0.129996	0.120002
ENSG00000236447	0	0	0	0	0	0	0	0	0	0	0	0	0	0	0	0	0	0	0	0	0	0	0	0	0	0	0	0	0	0	0	0	0	0	0	0	0.0700018	0	0	0	0	0	0	0	0	0	0	0	0
ENSG00000279046	0	0	0	0	0	0	0	0	0	0	0	0	0	0	0	0	0	0	0	0	0	0	0	0	0	0	0	0	0	0	0	0	0	0	0	0	0	0	0	0	0	0	0	0	0	0	0.0199995	0	0
ENSG00000162695	2.55999	5.82013	4.76008	5.50995	1.04002	9.70987	1.81002	5.50995	2.06996	3.46003	2.57995	1.96996	5.51989	8.00011	17.0301	6.26003	3.58009	4.79988	1.61005	2.98001	4.07994	1.84001	20.5295	4.40998	0.760017	8.06023	3.69996	5.73999	3.31008	2.04003	3.25997	5.90017	3.21998	4.50985	4.44005	1.84999	5.15017	7.0099	10.1496	3.11998	3.62003	3.68001	4.74003	3.48	2.42992	1.84001	3.53006	2.71993	4.92017
ENSG00000123643	0.389989	3.14998	1.25999	1.02997	0.0800019	3.4001	2.26006	5.85007	0.239999	0.750008	1.94	0.47	1.62002	2.23993	4.23999	1.88994	0.959994	0.890002	0.329999	1.05003	0.869973	0.47	4.47994	1.49002	0.239999	2.02004	1.22997	4.3999	2.52001	2.02004	0.679987	3.05004	0.679987	2.20006	0.789973	0.679987	2.70995	2.05994	2.30997	2.51007	1.78002	1.16003	1.88	0.400007	0.65999	1.86999	1.09004	0.560011	1.02997
ENSG00000258618	0	0	0	0	0	0	0	0	0	0	0	0	0	0	0.060002	0	0	0	0	0	0	0	0	0	0	0	0	0	0	0	0	0	0	0	0	0	0	0	0	0	0	0	0	0	0	0	0	0	0
ENSG00000277832	0	0	0	0	0	0	0	0	0	0	0	0	0	0	0	0	0	0	0	0	0	0	0	0	0	0	0	0	0	0	0	0	0	0	0	0	0	0	0	0	0	0	0	0	0	0	0	0	0
ENSG00000224788	0	0	0	0	0	0	0	0	0	0	0	0	0	0	0	0	0	0	0	0	0	0	0	0	0	0	0	0	0	0	0	0	0	0	0	0	0	0	0	0	0	0	0	0	0	0	0	0	0
ENSG00000238271	0	0	0	0	0	0.0800019	0	0	0	0	0	0.0800019	0	0	0	0	0	0	0	0	0	0	0	0	0	0	0	0	0	0	0	0.0400009	0	0	0.0499986	0	0.0499986	0	0	0	0	0	0.310003	0	0	0	0	0	0
ENSG00000279737	0	0	0	0	0	0	0	0	0	0	0	0	0	0	0	0	0	0	0	0	0	0	0	0	0	0	0	0	0	0	0	0	0	0	0	0	0	0	0	0	0	0	0	0	0	0	0	0	0
ENSG00000214998	0	0	0	0	0	0	0	0	0	0	0	0	0	0	0	0.0400009	0	0	0	0	0	0	0	0	0	0	0	0	0	0.0400009	0	0	0	0	0	0	0	0	0	0.0299998	0	0	0	0	0	0.0199995	0	0	0
ENSG00000110107	26.0994	45.8411	54.2008	53.2007	37.6809	72.1576	107.708	77.1279	32.59	63.0392	56.8298	26.2992	45.8188	60.1118	45.8188	62.2317	40.5594	30.0408	25.8402	43.8397	35.849	57.5911	115.151	58.6791	128.952	73.7198	39.2403	66.5413	77.2724	108.292	35.0188	53.4706	61.9519	44.2703	99.5732	36.709	38.6813	26.77	75.6087	50.4391	41.8503	48.0202	52.1203	39.3192	87.1896	149.976	40.0787	24.1599	36.6607
ENSG00000256028	0.060002	0.180005	0.370001	0.200005	0	0.649987	0.279992	0.219997	0.0299998	0.120002	0.140003	0.120002	0.170004	0.34999	0.170004	0.609981	0.149998	0.149998	0.0400009	0.0899994	0.159996	0.00999965	0.869973	0.0999981	0.00999965	0.219997	0.47	0.299993	0.430012	0.54	0.159996	0.230006	0.270007	0.189994	0.33999	0.250007	0.65999	0.579996	0.769999	0.120002	0.570015	0.140003	0.409997	0	0.0499986	0.500006	0.31999	0.0999981	0.109998
ENSG00000263538	0	0	0	0	0	0	0	0	0	0	0	0	0	0	0	0	0	0	0	0	0	0	0	0	0	0	0	0	0	0	0	0	0	0	0	0	0	0	0	0	0	0	0	0	0	0	0	0	0
ENSG00000130508	2.68992	6.46019	4.25494	3.01995	0.329999	12.5898	2.04003	89.6098	0.93003	1.28003	2.44005	1.96996	19.2305	4.24999	5.90017	2.81999	8.72972	4.94993	1.49998	1.13	2.81999	0.840013	10.2302	2.87009	0.239999	2.76999	1.71994	16.3295	1.31003	3.86007	2.38998	5.56986	0.310003	10.1701	3.41001	3.21998	0.769999	14.9596	16.8902	12.5698	1.99001	0.589988	19.8605	4.27986	1.36003	1.84001	20.0597	2.33996	3.26993
ENSG00000270792	0	0.060002	0	0	0.120002	0	0.140003	0	0	0.0400009	0	0	0	0	0	0	0	0	0.0499986	0	0	0	0.0800019	0	0	0	0	0	0	0	0	0	0	0	0	0.0499986	0	0	0	0	0	0.0499986	0	0.0400009	0.120002	0	0.060002	0.0899994	0
ENSG00000276417	0	0	0.00999976	0	0	0.0199995	0.0199995	0.0899994	0	0	0	0	0	0.0199995	0	0	0.0199995	0	0.00999965	0	0	0	0.0400009	0.00999965	0	0	0	0.0700018	0	0.0299998	0	0	0	0	0	0	0	0.0400009	0.259996	0.0400009	0.0400009	0	0.0199995	0	0.0299998	0	0.0299998	0	0.00999965
ENSG00000230538	0	0	0	0	0	0	0	0	0	0	0	0.00999965	0	0	0	0	0	0	0	0	0	0	0	0	0	0	0	0	0	0	0	0	0	0	0	0	0	0	0	0	0	0	0	0	0	0	0	0	0
ENSG00000223223	0	0	0	0	0	0	0	0	0	0	0	0	0	0	0	0	0	0	0	0	0	0	0	0	0	0	0	0	0	0	0	0	0	0	0	0	0	0	0	0	0	0	0	0	0	0	0	0	0
ENSG00000228231	0	0	0	0	0	0	0	0	0	0	0	0	0	0	0	0	0	0	0	0	0	0	0	0	0	0	0	0	0	0	0	0	0	0	0	0	0	0	0	0	0	0	0	0	0	0	0	0	0
ENSG00000282206	0	0	0	0	0	0	0	0	0	0	0	0	0	0	0	0	0	0	0	0	0	0	0	0	0	0	0	0	0	0	0	0	0	0	0	0	0	0	0	0	0	0	0	0	0	0	0	0	0
ENSG00000167377	1.66999	2.20006	2.43504	3.38012	0.560011	5.94987	5.10007	6.04005	1.09999	1.71994	2.29004	1.54004	2.9699	2.04003	4.01011	2.81003	3.00991	2.08003	1.15001	1.31003	3.20995	1.02997	13.0104	2.18002	0.609981	1.44995	4.30993	5.27996	3.09993	2.10003	3.20995	2.98001	2.61997	2.30006	4.15012	3.99014	1.88994	3.25004	4.65987	2.26996	3.68001	2.37001	4.27008	1.86003	1.51998	1.19997	2.92008	1.04002	2.70995
ENSG00000131781	94.2411	232.356	149.968	229.857	48.8291	52.5592	11.2299	13.14	115.559	56.5116	254.619	97.1529	98.7826	95.4375	74.48	81.0411	86.9481	79.022	49.449	24.8408	34.859	87.559	80.1473	105.902	7.06013	281.598	161.265	109.911	242.728	34.8493	130.689	136.882	7.30003	49.8517	332.589	160.307	9.83997	27.5303	12.77	281.54	129.579	170.354	132.568	126.263	107.828	25.6902	54.4316	92.2121	46.9603
ENSG00000124549	0.299993	0.409997	0.535017	0.890002	0.0499986	1.08003	0.200005	0.959994	0.109998	0.219997	0.389989	0.34999	0.909986	0.729978	1.61005	1.84999	1.14	0.599985	0.0899994	0.239999	0.640002	0.0999981	1.67998	0.879992	0.219997	1.19002	0.370002	1.77004	1.17999	0.109998	0.310003	0.69002	0.170004	0.360007	1.29998	0.329999	0.879992	0.820026	0.969971	0.99003	0.909986	0.200005	0.760017	0.149998	0.109998	0.259996	1.41999	0.149998	0.500006
ENSG00000140832	2.94999	7.2501	2.32503	5.99001	1.28003	9.8502	13.7199	13.4701	2.20006	1.92994	15.8105	2.26996	5.17989	2.56995	3.75996	2.85006	9.08975	8.42005	1.99997	6.1299	7.31016	1.36997	25.3804	4.83998	2.23993	5.9301	5.08983	18.1201	2.61997	16.2201	5.13983	3.23991	9.83997	6.2	3.9601	0.849982	2.23993	3.75006	15.2402	11.29	5.88995	12.68	3.91994	2.84	6.12014	1.46004	0.389989	3.42993	14.3602
ENSG00000230098	0	0	0	0	0	0	0	0	0	0	0	0	0	0	0	0	0	0	0	0	0	0	0	0	0	0	0	0	0	0	0	0	0	0	0	0	0	0	0	0	0	0	0	0	0	0	0	0	0
ENSG00000212265	0	0	0	0	0	0	0	0	0	0	0	0	0	0	0	0	0	0	0	0	0	0	0	0	0	0	0	0	0	0	0	0	0	0	0	0	0	0	0	0	0	0	0	0	0	0	0	0	0
ENSG00000228573	0	0	0	0	0	0	0	0	0	0	0	0.0700018	0	0.0999981	0	0.149998	0	0	0	0	0	0	0.209998	0	0	0	0	0	0.0899994	0	0	0	0	0	0	0	0	0	0	0	0	0	0	0	0	0	0	0	0
ENSG00000250400	0.0400009	0	0	0	0	0	0	0	0	0	0	0	0.0700018	0	0.0199995	0	0.0700018	0.0400009	0	0	0	0	0.0499986	0	0	0	0	0	0	0	0	0	0	0	0.200005	0	0	0	0	0.0299998	0	0	0	0.00999965	0	0	0.0199995	0	0
ENSG00000276354	0	0	0	6.83997	0	0	0	0	0	0	4.50985	0	0	0	0	3.59004	0	0	0	0	0	0	6.68017	0	0	0	0	0	7.50009	0	0	2.04003	0	0	1.84999	0	0	0	4.22004	0	0	0	0	0	0	0	0	4.52991	0
ENSG00000236062	0	0	0	0	0	0	0	0	0	0	0	0	0	0	0	0.0400009	0	0	0	0	0	0	0	0	0	0	0	0	0	0	0	0	0	0	0	0	0	0	0	0	0	0	0	0	0	0	0	0	0
ENSG00000260347	0	0	0.0149999	0	0	0	0	0	0	0	0	0	0	0	0.00999965	0	0	0	0	0	0	0	0.0199995	0.0299998	0	0	0.0199995	0	0.0199995	0	0	0	0	0	0.00999965	0	0	0	0	0	0	0	0	0.0199995	0	0	0	0	0
ENSG00000203864	0	0	0	0	0	0	0	0	0	0	0	0	0	0	0	0	0	0	0	0	0	0	0	0	0	0	0	0	0	0	0	0	0	0	0	0	0	0	0	0	0	0	0	0	0	0	0	0	0
ENSG00000186132	3.93001	5.46013	6.96001	3.94995	3.53006	10.9099	5.05992	20.0806	3.01995	6.16998	6.30008	2.62998	7.65983	8.70011	5.76991	8.83014	6.38008	3.63991	3.70998	3.41001	6.35007	5.83994	15.9702	5.81005	4.51987	6.40001	4.22004	11.6598	6.28002	9.36024	7.0401	7.73989	5.57991	10.58	10.4901	4.0599	5.27009	5.94987	12.3	9.7903	6.25006	5.97011	6.55993	5.02984	7.06993	5.10007	7.20001	2.9001	3.56004
ENSG00000176678	0.0299998	0.31999	0.0549988	0.0199995	0.00999965	6.12014	0.230006	1.31003	0.00999965	0.0800019	0.0400009	0.0700018	0.459988	0.299993	0.47	0.0400009	0.310003	0.0400009	0.0499986	0.00999965	0.0400009	0.0999981	0.500006	0.0400009	0.159996	0.0199995	0.0899994	1.21	0	1.02997	0.109998	0.500006	0	0.200005	0.0700018	0.0700018	0.0400009	0.969971	0.270007	0.709989	0.060002	0	0.780003	0.0299998	0.189994	0.0899994	2.30006	0.060002	0.00999965
ENSG00000230185	0.109998	0	0.179997	0.0899994	0.0499986	0.200005	0.140003	0.180005	0.129996	0.120002	0	0.129996	0.129996	0.140003	0	0.389989	0	0.259996	0	0.060002	0	0	0.389989	0.250007	0.360007	0.409997	0.109998	0.129996	0.140003	0.0999981	0.0700018	0.109998	0.129996	0.329999	0.0800019	0.270007	0.109998	0	0.259996	0.109998	0.129996	0.0199995	0.239999	0.0499986	0.0499986	0.159996	0.140003	0.0700018	0.0700018
ENSG00000259730	0	0	0	0	0	0	0	0	0	0	0	0	0	0	0.129996	0	0	0	0	0	0	0	0	0	0	0	0	0	0	0	0	0	0	0.0999981	0	0	0	0	0	0	0	0	0	0	0	0	0	0	0
ENSG00000180432	175.776	87.0084	15.2399	60.1701	114.277	8.40023	0.290002	9.36024	138.793	132.853	5.69007	140.117	142.527	2.30006	0.840013	148.219	156.855	176.496	102.429	131.616	22.8296	18.1	9.73008	539.357	0.0299998	66.2605	381.198	4.70989	42.8988	1.57002	1.44003	13.5197	229.443	117.718	89.6781	5.21991	198.307	84.1495	32.2104	7.50009	27.3401	62.721	56.2108	159.464	1.38998	0.0700018	4.44005	182.454	168.23
ENSG00000228079	0	0	0.030001	0	0	0.0800019	0.060002	0	0	0	0	0	0	0	0	0.0499986	0	0	0	0	0	0	0	0	0	0	0	0	0	0	0	0.0400009	0	0	0	0	0.0499986	0.209998	0	0	0.0499986	0	0.0700018	0	0	0	0	0	0
ENSG00000232899	0	0	0	0	0	0	0	0	0	0	0	0	0	0	0	0	0	0	0	0	0	0	0	0	0	0	0	0	0	0	0	0	0	0	0	0	0	0	0	0	0	0	0	0	0	0	0	0	0
ENSG00000233007	0	0	0	0	0	0	0	0	0	0	0.00999965	0	0	0	0.00999965	0	0	0	0	0	0	0	0	0	0	0	0.00999965	0	0	0	0	0	0	0	0.00999965	0	0	0	0	0.00999965	0.00999965	0	0	0	0	0	0	0	0
ENSG00000143369	32.0589	12.5297	1.44499	1.32999	7.12998	11.7997	2.51007	30.4201	13.3096	1.66006	1.71994	20.4203	32.099	3.38997	3.41996	1.56003	9.94971	21.9604	20	1.16997	5.61016	0.879992	10.2799	0.729978	1.67998	1.16003	2.74	11.5897	1.02001	9.42013	5.66999	9.43974	0.640002	7.02985	2.57995	0.920017	0.999971	15.31	5.39018	8.57022	2.28005	0.750008	43.6396	16.5897	5.10007	4.01011	9.1403	18.3197	20.9304
ENSG00000231514	0	0	0	0	0	0	0	0.0499986	0	0	0	0	0	0	0	0	0	0	0	0	0	0	0	0	0	0	0	0	0	0	0	0	0	0	0	0	0	0	0	0	0	0.0299998	0	0	0	0	0	0	0
ENSG00000237322	0	0	0	0	0	0	0	0	0	0	0	0	0	0	0	0	0	0	0	0	0	0	0	0	0	0	0	0	0	0	0	0	0	0	0	0	0	0	0	0	0	0	0	0	0	0	0	0	0
ENSG00000251108	0	0	2.00996	0.780003	0	0	0	0	0	0	0	0	0	0	0	0	0	0	0	0	0	0	0	0	0	0	0	0	0	0	0	0	0	0	0	0	0	0	0	0	0	0	0	0	0	0	0	0	0
ENSG00000136021	6.47005	12.7003	5.15	4.07994	1.25002	17.5405	5.08983	6.78989	3.23991	5.52985	9.46989	4.7499	7.31016	3.93001	7.80996	10.1898	5.99001	8.74001	2.72994	7.41993	3.11998	1.54004	28.7891	14.1998	0.979983	10.8503	9.67023	16.8504	5.70983	3.20995	2.93001	12.6204	3.75006	13.7199	7.47984	6.79978	10.2501	14.2096	9.67023	12.3701	4.49986	2.54001	9.7598	6.12014	3.3301	2.14002	5.10998	5.60006	7.97022
ENSG00000241183	0	0	0	0	0	0	0	0	0	0	0	0	0	0	0	0	0	0	0	0	0	0	0	0	0	0	0	0	0	0	0	0	0	0.0499986	0	0	0	0	0	0	0	0	0	0	0	0	0.060002	0	0
ENSG00000167553	24.9098	96.2881	44.0901	67.0088	12.8001	294.147	38.1408	170.555	40.6495	63.6804	141.385	22.2994	61.2686	169.248	189.834	292.156	37.4595	27.0498	34.3505	91.1003	46.3105	16.1797	222.937	76.5103	13.2801	188.157	53.7604	251.392	145.946	136.797	47.2411	203.755	46.6812	34.391	53.5188	39.0612	46.0289	83.9223	183.596	54.8901	39.1289	55.4984	93.642	64.7082	30.9497	102.671	37.9404	20.9101	89.3307
ENSG00000212402	0	0	0.304991	0	0	0.769999	0	0	0	0.38001	0	0.490002	0	0	3.68001	0	0	0	2.52001	0.679987	0	1.33999	0	0	0	1.21	0	0	0	0	0	0.38001	0	0	0	0	0	0	0	0	0	0	0	0	1.32999	0.33999	0	0	0
ENSG00000153283	1.88994	2.30006	0.030001	0.31999	0	1.53003	0.38001	0.780003	0.109998	1.66006	1.29001	0.769999	7.32995	2.26006	6.74017	2.77999	0.500006	4.30993	0.920017	0.700007	0.949989	1.13	2.38998	0.0999981	1.32999	0.170004	0.31999	3.88989	0.360007	0.589988	1.31997	1.31997	0.560011	1.38998	0.109998	1.57002	0.860009	3.6599	0.900001	2.92008	0.420002	0.170004	4.3201	0.389989	2.90997	0.33999	2.52001	0.810015	2.16
ENSG00000124596	15.2095	17.2798	27.8304	32.099	8.28973	29.8209	11.8801	30.5596	13.07	16.7097	16.1103	20.32	17.3795	12.2303	21.4504	21.3999	29.3004	19.2799	11.7499	10.4596	16.1797	7.57008	44.461	30.8405	11.0999	16.7805	39.2212	20.77	17.3002	30.6189	30.0804	20.8003	11.63	19.8398	63.7908	33.5597	12.1399	13.8498	45.7902	30.9905	30.189	38.6196	30.1702	15.3504	16.8294	24.9202	13.5996	13.3697	21.93
ENSG00000220256	0.00999965	0	0	0	0	0	0	0	0	0	0	0	0	0	0.00999965	0	0	0	0	0	0	0	0	0	0	0	0	0	0	0	0	0	0	0	0.00999965	0	0	0	0	0	0	0	0	0	0	0	0.00999965	0	0
ENSG00000165583	0	0	0.0300002	0.0199995	0	0	0	0.0400009	0.0400009	0	0	0	0	0.0199995	1.36003	0.310003	0	0	0	0	0	0.0199995	0	0	0	0	0.0800019	0	0	0	0	0	0	0.00999965	0	1.22997	1.12001	0	0	0	0.0199995	0	0	0	0	0	0	0	0
ENSG00000232989	0	0	0	0	0	0	0	0	0	0	0	0	0	0	0	0	0	0	0	0	0	0	0	0	0	0	0	0	0	0	0	0	0	0	0	0	0	0	0	0	0	0	0	0	0	0	0	0	0
ENSG00000112799	4.01011	4.40998	0.530007	1.19997	0.0199995	2.93999	0.47	2.64993	0.520016	1.55	1.90996	1.90996	10.3903	5.99999	4.61998	0.640002	3.23991	6.10996	3.59004	4.65987	2.51007	4.27986	4.50985	0.430012	4.37011	0.800014	1.37999	9.37973	1.19002	2.10003	1.88	4.47001	0.420002	1.81002	1.08003	1.21	0.530006	6.06019	4.0599	4.30008	2.21999	0.310003	5.76991	3.78008	6.56994	3.35002	4.69001	1.44995	4.47994
ENSG00000230191	0.219997	0	0	0.0899994	0	0	0	0	0	0	0	0	0	0.230006	0	0.0800019	0.38001	0	0	0	0	0	0.33999	0.170004	0	0.189994	0	0.259996	0.0999981	0	0	0.589988	0.270007	0.140003	0	0.0899994	0	0	0	0	0	0	0	0	0.270007	0.149998	0.0899994	0	0
ENSG00000233549	0	0	0	0	0	0	0	0	0	0	0	0	0	0	0	0	0	0	0	0	0	0	0	0	0	0	0	0	0	0	0	0	0	0	0	0	0	0	0	0	0	0	0	0	0	0	0	0	0
ENSG00000266539	0	0	0	0	0	0	0	0	0	0	0	0	0	0	0	0	0	0	0	0	0	0	0	0	0	0	0	0	0	0	0	0	0	0	0	0	0	0	0	0	0	0	0	0	0	0	0	0	0
ENSG00000254396	0	0	0	0	0	0.149998	0	0	0	0	0	0	0	0.060002	0	0.0499986	0	0	0	0.060002	0	0	0.060002	0	0	0	0	0	0.170004	0	0	0	0	0	0	0.0899994	0	0.0700018	0.060002	0	0	0	0.0700018	0	0	0	0	0	0
ENSG00000267334	0	0.0299998	0	0	0	0	0	0.0299998	0	0.0499986	0	0	0	0	0	0.060002	0	0.0199995	0	0	0	0	0.0299998	0.0199995	0	0.0499986	0	0	0.0499986	0	0	0	0	0	0	0	0	0	0	0.0299998	0	0	0	0	0	0	0	0	0
ENSG00000213108	0	0	0	0.060002	0.060002	0	0	0.159996	0	0	0	0	0	0	0	0.060002	0	0.060002	0	0	0	0	0	0.120002	0	0	0	0.170004	0	0	0	0.0499986	0	0	0	0.120002	0	0.0999981	0.170004	0.180005	0	0	0	0.0899994	0	0	0.129996	0	0
ENSG00000257384	0	0	0	0	0	0	0	0	0	0	0	0	0	0	0	0.170004	0	0	0	0	0	0	0	0	0	0.38001	0	0	0	0	0	0	0	0	0	0	0	0	0	0	0	0	0	0	0	0	0	0	0.189994
ENSG00000213398	218.849	29.8809	9.21009	34.611	276.914	9.18986	4.88008	13.2497	239.021	21.1199	22.6798	138.265	81.4409	28.61	1.90005	85.4781	149.147	114.642	172.075	4.14006	212.953	7.3999	8.76003	83.5393	3.41001	12.3196	258.836	7.3702	3.25997	13.5001	95.9283	36.549	23.5906	61.652	75.7714	15.4101	29.1809	35.3701	27.0798	22.8407	9.32979	15.6404	59.35	140.214	18.8896	11.8202	23.8107	135.476	71.0705
ENSG00000107929	3.82013	10.2999	8.78975	10.0002	1.44003	17.98	6.91003	25.6403	2.79992	5.30013	10.8001	2.70001	8.83014	8.27022	13.5996	8.83994	5.66999	6.16998	2.45005	6.07996	4.90008	2.41999	24.9894	10.8503	2.98994	14.2699	8.32025	19.8797	9.66018	7.3702	3.84991	9.51002	4.67995	5.99999	10.26	9.04011	9.17013	10.7597	16.1898	10.9402	7.80022	6.03001	10.2302	4.34986	5.46998	8.18978	7.34012	3.53006	5.52985
ENSG00000207586	0	0	0	0	0	0	0	0	0	0	0	0	0	0	0	0	0	0	0	0	0	0	0	0	0	0	0	0	0	0	0	0	0	0	0	0	0	0	0	0	0	0	0	0	0	0	0	0	0
ENSG00000200786	0	0	0	0	0	0	0	0	0	0	0	0	0	0	0	0	0	0	0	0	0	0	0	0	0	0	0	0	0	0	0	0	0	0	0	0	0	0	0	0	0	0	0	0	0	0	0	0	0
ENSG00000266872	0.729978	0.329999	0.344997	0.920017	0.54	5.10007	4.13003	2.54001	0.47	1.08003	2.10996	0.579996	1.56003	1.14	1.33999	0.409997	1.44995	0.620015	0.389989	0.500006	1.05003	4.51987	3.11998	0.329999	2.58998	0.589988	0.47	0.99003	0.54	10.8903	1.40998	2.81999	2.30006	0.940022	0.900001	1.90005	2.30006	1.40998	1.92006	1.70995	2.08003	0.230006	2.74	0.909986	1.49002	3.29999	10.6802	0.479997	0.849982
ENSG00000169684	0.0299998	0.00999965	0.165	0.209998	0.0999981	2.56995	0.0400009	0.949989	0.0999981	0.209998	0.0499986	0.0400009	0.520016	0.279992	0.310003	0.129996	0.120002	0.159996	0.0299998	0.0400009	0.0800019	0.230006	4.28996	0.829988	0.209998	0.34999	0.0199995	2.16	0.0299998	0.0400009	0.140003	0.829988	0.789973	0.389989	0.180005	0.459988	0.0700018	0.129996	2.09001	0.0499986	0.709989	0.060002	0.270007	0.00999965	0.0299998	1.14	1.31003	0.0400009	0.140003
ENSG00000273676	0	0	0	0	0	0	0	0	0	0	0	0	0	0	0	0	0	0	0	0	0	0	0	0	0	0	0	0	0	0	0	0	0	0	0	0	0	0	0	0	0	0	0	0	0	0	0	0	0
ENSG00000144649	2.70995	2.20006	0.0199997	0.0499986	1.66006	0.640002	0.0400009	0.250007	3.31008	10.2302	0.189994	0.920017	1.76001	0.45	0.409997	18.95	7.04986	2.45005	2.21	0.0299998	0.109998	0.060002	3.67007	11.7401	0	3.36002	5.23985	3.00991	0.149998	0.299993	0.060002	1.02001	7.55017	8.6598	0.370002	0.0499986	5.16984	1.09999	0.420002	0.700007	0.0899994	0.00999965	1.70002	3.43993	0.530006	1.84999	0.140003	2.87009	0.370002
ENSG00000242950	0.00999965	0.0400009	0.0499991	0.0199995	0	0.00999965	0.00999965	0.060002	0.0199995	0	0.00999965	0.00999965	0.00999965	0	0.0499986	0.00999965	0.0199995	0	0	0.00999965	0.0400009	0	0.0899994	0	0	0.060002	0.0499986	0.00999965	0	0	0	0.00999965	0	0	0.0199995	0.0199995	0.0499986	0.0700018	0.0700018	0.00999965	0.0199995	0	0.0499986	0.00999965	0	0	0.00999965	0	0
ENSG00000240418	0	0	0	0	0	0.120002	0	0	0	0	0	0	0	0	0.0499986	0.0199995	0.0299998	0	0.0400009	0.0299998	0	0	0	0	0	0.0499986	0.0400009	0	0.0299998	0	0	0	0	0	0.0299998	0	0	0.0400009	0	0.0400009	0	0	0.0299998	0	0	0	0	0	0
ENSG00000169682	13.5104	37.6391	39.015	37.1106	12.4596	37.4907	77.7991	29.3798	13.6999	45.0005	20.0097	9.69977	23.3692	56.1718	27.0198	37.2188	19.8605	14.5203	11.7101	18.9894	30.4095	42.461	88.4373	31.2493	66.6613	63.2493	25.3593	35.6112	29.6005	43.8488	15.8698	22.0596	25.9191	19.1202	24.7206	16.7306	43.0299	18.7995	37.2989	30.2393	29.3004	32.1903	31.5606	10.09	22.0504	108.781	22.9996	13.6904	17.2702
ENSG00000253208	0	0	0	0	0	0.0499986	0	0	0	0	0	0	0	0	0.060002	0	0	0	0	0	0	0	0	0	0	0	0	0	0	0	0	0	0	0.0199995	0	0	0	0	0	0	0	0	0	0	0	0	0	0	0
ENSG00000275377	0	0	0	0	0	0	0	0	0	0	0	0	0	0	0	0	0	0	0	0	0	0	0	0	0	0	0	0	0	0	0	0	0	0	0	0	0	0	0	0	0	0	0	0	0	0	0	0	0
ENSG00000253137	0	0	0	0	0	0	0	0	0	0	0	0	0	0	0.0199995	0	0	0	0	0	0	0	0	0	0	0	0	0	0	0	0	0	0	0	0	0	0	0	0	0	0	0	0	0	0	0	0	0	0
ENSG00000229391	9.46989	14.1801	0.349999	0.69002	1.49998	10.8001	0.370002	14.2996	1.49002	2.03001	1.19002	7.32995	25.3294	5.60006	15.1895	2.30006	8.23018	8.87986	4.17002	7.24006	15.0303	6.17983	11.2097	1.40004	4.17986	1.88	0.0499986	5.21014	11.04	5.18996	3.37005	7.27982	0.969971	0.959994	0	2.60006	1.81996	9.64011	24.0296	6.44007	2.93999	1.34997	7.18008	10.8903	12.0201	3.18998	4.11003	4.10007	8.80996
ENSG00000234917	0	0.0499986	0.134998	0.0899994	0	0.0700018	0.259996	0.370002	0	0.109998	0.060002	0.109998	0.120002	0	0.0400009	0.290002	0.170004	0.0800019	0	0	0.159996	0.0400009	0.750008	0.259996	0.69002	0	0.520016	0	0.0999981	0.760017	0.180005	0.0400009	0.180005	0.0400009	0.0499986	0	0.0499986	0.189994	0.820026	0	0.140003	0	0.360007	0.060002	0.409997	0.149998	0.129996	0.0700018	0.129996
ENSG00000180549	0.180005	0.200005	0.00999965	0.00999965	0.0199995	0.34999	0.0299998	0.0700018	0.060002	0.0299998	0.0899994	0.0899994	0.209998	0.329999	0.180005	0.109998	0.149998	0.140003	0.0400009	0.0299998	0.0400009	0.0400009	0.0700018	0	0.149998	0.0299998	0.0299998	0.709989	0.0299998	0.0499986	0.0999981	0.0899994	0.00999965	0.0199995	0	0.0400009	0.0400009	0.209998	1.02997	0.31999	0.0299998	0	0.159996	0.060002	0.579996	4.03997	0.109998	0.00999965	0.200005
ENSG00000102195	0	0	0	0	0	0	0	0	0	0	0	0.00999965	0	0	0.00999965	0.0499986	0	0	0	0	0	0	0	0.00999965	0	0	0.00999965	0	0	0	0	0.00999965	0	0.00999965	0	0	0.0499986	0	0	0	0	0	0	0	0	0	0	0	0
ENSG00000241829	0	0	0	0	0	0	0	0.0800019	0	0.0499986	0.0899994	0	0	0	0	0.120002	0	0	0	0	0	0	0.170004	0	0	0	0	0	0	0	0	0	0	0	0.0700018	0	0	0	0	0	0	0	0	0	0	0	0	0	0
ENSG00000259124	0.0499986	0.0999981	0.124998	0.0800019	0	0	0.0999981	0.0499986	0	0.0299998	0.109998	0	0.430012	0.159996	0.0800019	0.120002	0.209998	0.0400009	0	0	0.310003	0.0800019	0.159996	0.0400009	0	0.0899994	0.180005	0.109998	0.0999981	0	0	0.209998	0	0.230006	0	0.0400009	0	0	0.0499986	0.290002	0.209998	0.060002	0.609981	0	0.209998	0	0.120002	0	0
ENSG00000169402	0.0700018	0	0	0.00999965	0	0	0	0	0.00999965	0.0299998	0.0199995	0	0.00999965	0	0.0299998	0.0400009	0	0	0.00999965	0	0	0.00999965	0	0.0499986	0	0.0299998	0	0.00999965	0	0.0499986	0	0	0	0.00999965	0.0400009	0	0.0400009	0	0.129996	0.189994	0.0400009	0	0.0400009	0.0199995	0	0	0.060002	0.0499986	0.0800019
ENSG00000269130	0	0	0	0	0	0	0	0	0	0	0	0	0	0	0	0	0	0	0	0	0	0	0	0	0	0	0	0	0	0	0	0	0	0	0	0	0	0	0	0	0	0	0	0	0	0	0	0	0
ENSG00000271600	0	0	0	0	0	0	0	0	0	0	0	0	0	0	0.279992	0	0	0	0	0	0	0	0	0	0	0	0	0	0	0	0	0	0	0	0	0	0	0	0	0	0	0	0	0	0	0	0	0	0
ENSG00000110880	12.3	26.7292	31.68	19.2305	3.35002	51.9904	18.8596	21.7197	14.2501	13.6999	18.25	7.7099	32.5606	16.4203	49.8103	27.4807	11.7801	17.1201	14.0998	24.4395	9.68969	7.1201	51.3208	25.0692	6.54993	16.4796	9.32979	32.0701	28.6497	17.2894	7.57008	31.6505	9.50014	19.0303	15.3398	18.0299	21.0994	32.2596	19.2906	18.3298	12.3298	8.4798	30.3296	22.8296	9.68029	12.8802	15.7198	12.8704	17.3699
ENSG00000272627	0	0	0	0.060002	0	0	0.33999	0	0.0700018	0.0499986	0.159996	0	0.0800019	0.149998	0.060002	0.109998	0.159996	0	0	0.0700018	0	0	0.389989	0	0	0.120002	0	0	0	0	0.060002	0.0999981	0	0	0	0	0.200005	0.0899994	0.0800019	0	0	0	0	0.0400009	0	0.0499986	0.230006	0	0
ENSG00000178093	0.230006	1.40998	2.75003	2.41999	0.109998	1.61005	2.68005	2.84	0.389989	1.22997	0.93003	0.400007	0.420002	0.640002	1.56003	1.46004	1.54004	0.34999	0.310003	0.400007	1.34997	0.239999	2.81999	1.42998	0.180005	1.38998	2.48996	3.63991	1.51	0.909986	0.649987	4.21011	1.11003	0.829988	1.61005	1.16003	1.8	1.8	2.39994	2.35004	3.36002	1.69003	1.66999	0.459988	0.459988	1.02997	0.420002	0.31999	0.389989
ENSG00000124785	1.44003	11.7304	1.13	1.69003	0.209998	0.949989	0.93003	1.05998	0.629995	0.729978	2.88006	1.14	4.09013	2.64003	1.15001	32.4907	5.44011	1.78002	1.33999	0.729978	1.31003	0.869973	1.25002	0.629995	0.0999981	1.24	1.04002	2.70995	0.670007	0.299993	16.1595	2.72994	7.51987	1.34997	1.99997	0.949989	12.3401	4.19002	0.99003	5.3999	1.11003	0.520016	6.09009	2.36	1.13	0.270007	5.18996	1.42998	1.78002
ENSG00000167118	15.9105	17.8002	51.6584	64.9914	8.9002	40.5201	43.0896	50.6915	15.0199	18.95	38.3688	13.7904	30.849	50.6599	40.641	58.4599	26.1791	18.2398	13.5902	26.9693	26.4601	22.8692	40.2988	27.1795	38.0906	35.9311	28.4301	49.7309	89.1019	33.0197	14.9296	33.231	20.99	23.29	23.9896	21.51	32.59	28.61	54.4392	16.99	35.3309	24.0196	32.9009	13.4198	27.7699	43.8215	23.3903	12.9896	23.3401
ENSG00000141469	0.579996	0.510002	0.164996	0.159996	0.230006	0.34999	0.0499986	0.93003	0.170004	0.129996	0.180005	0.400007	0.940022	0.239999	0.140003	0.129996	0.0700018	0.620015	0.500006	0.620015	0.400007	0.34999	0.459988	0.0400009	0.0299998	0.129996	0.060002	1.09004	0.579996	0.400007	0.420002	0.780003	0.239999	0.810015	0.720014	0.109998	0.129996	0.45	0.45	1.13	0.219997	0.490002	1.84001	0.389989	0.54	2.85006	0.739977	1.02001	0.31999
ENSG00000233017	0	0	0	0	0	0	0.290002	0.510002	0	0	0	0	0	0	0	0	0	0	0	0	0	0	0	0	0	0	0	0	0	0.299993	0	0	0	0	0	0	0	0	0.45	0	0	0	0	0	0	0	0	0	0
ENSG00000187134	394.094	626.685	1273.02	831.573	219.016	690.452	10.8601	32.6103	331.323	205.528	345.226	287.595	290.762	480.535	237.173	32.9991	83.0197	422.555	177.195	1851.01	341.465	1670.66	413.716	112.111	789.173	470.287	171.076	105.939	1126.47	10.1701	60.141	549.28	120.141	483.006	1271.84	673.483	34.0896	101.623	254.372	651.806	940.314	1653.03	584.678	187.818	66.2009	597.377	769.564	255.396	441.233
ENSG00000238829	0	0	0	0	0	0	0	0	0	0	0	0	0	0	0	0	0	0	0	0	0	0	0	0	0	0	0	0	0	0	0	0	0	0	0	0	0	0	0	0	0	0	0	0	0	0	0	0	0
ENSG00000213432	0.060002	0.159996	0.374996	0.47	0.230006	0.479997	0.180005	0.120002	0	0.140003	0.140003	0.0400009	0.279992	0.259996	0.34999	0.0499986	0.54	0.149998	0	0	0.0899994	0.200005	0.400007	0	0.609981	0.109998	0	0.93003	0.120002	0	0.209998	0.0899994	0.440015	0.129996	0.270007	0.149998	0.33999	0	0.33999	0.430012	0.129996	0.940022	0.279992	0.109998	1.07003	1.27003	0.159996	0.0800019	0
ENSG00000099953	0.47	10.9001	15.0955	19.0897	0.060002	40.3295	22.4297	52.8295	0.250007	3.23004	12.3401	0.849982	17.3494	8.11011	7.80022	1.72999	6.25006	0.670007	0.189994	2.64993	6.2198	2.35004	13.8201	1.72999	2.9699	0.920017	3.27992	55.7297	0.500006	24.1197	5.11991	25.0292	3.72002	4.40998	1.19002	3.19995	3.36002	31.2992	18.7098	22.7207	5.44992	0.140003	13.3299	0.279992	15.6795	53.4817	25.8491	0.599985	0.849982
ENSG00000256717	0	0.060002	0	0	0	0	0	0	0	0	0.060002	0	0	0	0.0899994	0	0	0	0	0	0	0	0	0	0	0	0	0	0	0	0.0499986	0	0	0	0	0	0	0	0	0	0	0	0	0	0	0	0	0	0
ENSG00000237404	0	0	0	0	0	0	0	0	0	0	0	0	0	0	0	0	0	0	0	0	0	0	0	0	0	0	0	0	0	0	0	0	0	0	0	0	0	0	0	0	0	0	0	0	0	0	0	0	0
ENSG00000213225	0.0999981	0.00999965	0.0249996	0.389989	0.290002	0.290002	0.0400009	0.0199995	0.0800019	0.00999965	0	0.120002	0.490002	0.0400009	10.5697	0.0499986	0.00999965	0.0199995	0.060002	0	0.0199995	0.0299998	0.060002	0.0400009	0.00999965	0.0199995	0.0199995	0.270007	0.0299998	0.0199995	0.00999965	0.0899994	0.00999965	0.34999	0.00999965	0.0199995	0.479997	0.120002	0.0400009	0	0.00999965	0.500006	0.279992	0.120002	0	0.0400009	0.0400009	0.00999965	0.0400009
ENSG00000244230	0	0	0	0	0	0	0	0	0	0	0	0	0	0	0	0	0	0	0	0	0	0	0	0	0	0	0	0	0	0	0	0	0	0	0	0	0	0	0	0	0	0	0	0	0	0	0	0	0
ENSG00000225653	0	0	0	0	0	0	0	0	0	0	0	0	0	0	0	0	0	0	0	0	0	0	0	0	0	0	0	0	0	0	0	0	0	0	0	0	0	0	0	0	0	0	0	0	0	0	0	0	0
ENSG00000223428	0	0	0	0	0	0	0	0	0	0	0	0	0	0	0	0	0	0	0	0	0	0	0	0	0	0	0	0	0	0	0	0	0	0	0.109998	0	0	0	0	0	0	0	0	0	0	0	0	0	0
ENSG00000201586	0	0	0	0	0	0	0	0	0	0	0	0	0	0	0	0	0	0	0	0	0	0	0	0	0	0	0	0	0	0	0	0	0	0	0	0	0	0	0	0	0	0	0	0	0	0	0	0	0
ENSG00000221320	0	0	0	0	0	0	0	0	0	0	0	0	0	0	0	0	0	0	0	0	0	0	0	0	0	0	0	0	0	0	0	0	0	0	0	0	0	0	0	0	0	0	0	0	0	0	0	0	0
ENSG00000275771	0	0	0	0	0	0	0	0	0	0	0	0	0	0	0	0.0199995	0	0	0	0	0	0	0	0	0	0	0	0	0	0	0	0	0	0	0	0	0	0	0	0	0	0	0	0	0	0	0	0	0
ENSG00000255014	0	0	0	0	0	0	0	0	0	0	0	0	0	0	0	0.0499986	0	0	0	0	0	0	0	0.0499986	0	0	0	0	0	0	0	0	0	0	0	0	0	0	0.0700018	0	0	0	0	0	0	0	0	0	0
ENSG00000225794	0.0400009	0	0.0850015	0	0.0800019	0	0.140003	0.140003	1.05003	0.0299998	0	0.159996	0.34999	0	0.0400009	0.290002	1.07003	0.0400009	0.189994	0.869973	0.0700018	0.149998	0	0	0	0.409997	0.109998	0.299993	0.0499986	0	0.120002	0	0.0999981	0.45	0	0.219997	0.129996	0	0.0499986	0	0.200005	0.0299998	0.159996	0.250007	0	0	0	0	0
ENSG00000271833	0.329999	0.299993	0	0.54	0.420002	0.45	4.67995	1.25002	0.180005	0.440015	0.170004	0.140003	0.219997	0.69002	0.750008	5.99999	1.02997	0.479997	0.129996	0.420002	0.389989	0.360007	0.709989	0.31999	0	0.869973	3.01995	0.530006	0.530006	0.54	0.250007	1.42998	0.500006	0.33999	0.769999	0.239999	2.42992	0.290002	0.170004	0.239999	0.860009	0.0700018	1.05998	0.120002	0.170004	1.01001	0.329999	0.189994	0.0800019
ENSG00000185634	0.0199995	0.0199995	0.0350009	0.0299998	0	0.549991	0.0299998	0.279992	0.0199995	1.57996	0.0199995	0.0400009	0.0400009	0.0400009	0.0700018	0.0800019	0.769999	0.310003	0.00999965	0	0.0299998	0.00999965	0.180005	0.0899994	0.0199995	0.270007	0.0400009	0.420002	0.0700018	0.0299998	0.0299998	0.0700018	1.28003	0.060002	0.0299998	0	0.909986	0.440015	0.0700018	0.120002	0	0.00999965	0.259996	0.0499986	0.0199995	0.0700018	0.250007	0.0199995	0.0899994
ENSG00000230955	1.40004	0	1.38001	0.00999965	2.54001	2.23993	3.86007	1.88	1.8	1.55	0	0.879992	0.99003	1.40004	0	1.48003	2.16	0.0800019	2.49999	0	0.490002	4.95989	0.879992	0.0999981	4.52991	0	0	0	1.53003	3.86998	1.84001	1.27003	5.81005	0.920017	1.79004	0.0700018	4.02013	0	3.97991	0.440015	0.729978	1.24	2.14999	1.36997	5.20004	4.40998	2.35004	0	1.21
ENSG00000214628	0	0	0.030001	0	0	0	0	0	0	0	0	0	0	0	0	0	0	0	0	0	0	0	0	0	0	0	0	0	0	0	0	0	0	0	0	0	0	0	0	0	0	0	0	0	0	0	0	0	0
ENSG00000206684	0	0	0	0	0	0	0	0	0	0	0	0	0	0	0	0	0	0	0	0	0	0	0	0	0	0	0	0	0	0	0	0	0	0	0	0	0	0	0	0	0	0	0	0	0	0	0	0	0
ENSG00000275612	0	0	0	0	0	0	0	0	0	0	0	0	0	0	0	0	0	0	0	0	0	0	0	0	0	0	0	0	0	0	0	0	0	0	0	0	0	0	0	0	0	0	0	0	0	0	0	0	0
ENSG00000277313	0	0	0	0	0	0	0	0	0	0	0	0	0	0	0	0	0	0	0	0	0	0	0	0	0	0	0	0	0	0	0	0	0	0	0	0	0	0	0	0.0899994	0	0	0	0	0	0	0	0	0
ENSG00000274770	0	0	0	0	0	0	0	0	0	0	0	0	0	0	0	0	0	0	0	0	0	0	0	0	0	0	0	0	0	0	0	0	0	0	0	0	0	0	0	0	0	0	0	0	0	0	0	0	0
ENSG00000279120	0	0	0	0	0	0	0	0	0	0	0	0	0	0	0	0	0	0	0	0	0	0	0	0	0	0	0	0	0	0	0	0	0	0	0	0	0	0	0	0	0	0	0	0	0	0	0	0	0
ENSG00000279275	0	0.0899994	0	0	0	0.109998	0	0	0	0.0899994	0.0499986	0.0299998	0	0.0499986	0.0400009	0.0299998	0.0499986	0.0299998	0	0	0	0	0.140003	0	0.140003	0	0.0499986	0	0	0	0	0.0299998	0	0	0	0.0299998	0	0.0499986	0.0499986	0.0499986	0	0	0	0	0	0	0.0400009	0	0
ENSG00000163531	0.589988	2.79992	0.454997	0.479997	0.310003	3.21998	0.549991	1.34997	0.570015	1.56003	1.36003	0.780003	3.3301	1.86003	0.949989	1.42998	3.20995	1.81002	0.969971	1.44995	1.70995	0.829988	2.56995	1.08003	0.389989	1.41999	2.23001	4.76012	0.109998	1.25002	2.54001	2.76999	0.170004	3.20995	0.589988	1.96001	1.84001	4.67995	1.81002	4.30008	0.969971	0.189994	6.29005	0.649987	1.86999	0.490002	4.61007	1.73998	2.14999
ENSG00000279123	0	0.0400009	0.205001	0	0	0.0499986	0.0400009	0	0.0400009	0.0299998	0.0899994	0	0.0899994	0.0400009	0.0700018	0.0299998	0.0400009	0.0299998	0	0	0.129996	0.0299998	0.0499986	0	0.400007	0	0.0499986	0	0	0.149998	0.0299998	0.0299998	0.0499986	0	0	0.0299998	0.0800019	0.0499986	0.140003	0.0999981	0.0400009	0	0	0.0700018	0	0.060002	0.0299998	0	0.0299998
ENSG00000169188	3.67007	9.83997	7.78001	6.56994	2.66006	12.0502	10.6403	12.8099	5.41002	7.65983	8.72972	2.81003	9.88029	9.87003	6.66999	11.4603	5.42015	5.51989	3.06998	6.88994	5.54982	4.42008	17.6503	7.92998	5.42993	11.9902	5.86997	20.0597	10.9599	4.3999	4.15012	9.39014	6.77015	5.58998	6.54993	5.96019	9.36998	6.93018	11.9098	7.58006	8.57022	5.6199	9.94971	4.27986	4.3201	11.3104	7.66992	2.79003	6.82008
ENSG00000274748	0	0	0	0	0	0	0	0	0	0	0	0	0	0	0	0	0	0	0	0	0	0	0	0	0	0	0	0	0	0	0	0	0	0	0	0	0	0	0	0	0	0	0	0	0	0	0	0	0
ENSG00000238165	0	0	0	0	0	0.510002	0	0	0.820026	0	0	0	0	0	0	0	0.560011	0.299993	0	0.409997	0	0	0.409997	0.31999	0	0	0.679987	0	0	0	0	0	0	0.459988	0.579996	0.33999	0	0	0	0.949989	0.570015	0.409997	0	0	0	0	0.279992	0	0
ENSG00000270900	0	0	0	0	0	0	0	0	0	0	0	0	0	0	0	0	0	0	0	0	0	0	0	0	0	0	0	0	0	0	0	0	0	0	0	0	0	0	0	0	0	0	0	0	0	0	0	0	0
ENSG00000274051	1.31997	0	0.484985	0.820026	0	1.21	0	0	0	0	0	0	0	1.92994	0	0	0	0	0	0	0	0	0	0	0	0	0	0	0	0	0	0	0	0.999971	0	0	0	0	0	0	1.66999	0.459988	0	0	0	0	0	0	0
ENSG00000201407	0	0	0	0	0	0	0	0	0	0	0	0	0	0	0	0	0	0	0	0	0	0	0	0	0	0	0	0	0	0	0	0	0	0	0	0	0	0	0	0	0	0	0	0	0	0	0	0	0
ENSG00000258068	0	0	0	0	0	0	0	0	0	0	0	0	0	0	0	0	0	0	0	0	0	0	0	0	0	0	0	0	0	0	0	0	0	0	0	0	0	0	0.0899994	0	0	0	0	0	0	0	0	0	0
ENSG00000275033	0	0	0	0	0	0	0	0	0	0	0	0	0	0	0	0	0	0	0	0	0	0	0	0	0	0	0	0	0	0	0	0	0	0	0	0	0	0	0	0	0	0	0	0	0	0	0	0	0
ENSG00000119777	22.7396	40.9606	41.7798	41.34	24.4802	42.5995	64.0301	47.801	18.2196	31.2992	28.9793	16.2798	42.0801	39.1099	69.5983	55.0692	47.1985	31.53	13.1	23.8404	30.5299	25.6902	95.378	49.4011	19.4598	37.2705	45.6287	68.322	44.1998	53.9396	41.801	41.6506	71.3618	40.2011	49.1483	25.4791	37.4699	38.7295	57.759	36.171	41.6506	34.6999	45.6698	24.19	29.2396	61.3494	35.7497	20.6595	34.5702
ENSG00000214612	0	0	0	0.0700018	0	0	0	0	0	0	0	0	0.0999981	0	0.0700018	0.0700018	0	0	0	0	0	0.0700018	0	0	0.170004	0	0	0.409997	0	0	0	0.180005	0	0	0	0.0700018	0	0	0	0	0	0.170004	0.0999981	0	0	0.060002	0	0	0.0700018
ENSG00000213684	0	0	0	0	0	0	0	0	0	0	0	0	0	0	0	0	0	0	0	0	0	0	0	0	0	0	0.0299998	0	0	0	0	0	0	0	0	0	0	0	0	0	0	0	0	0	0	0	0.0499986	0	0
ENSG00000131059	0	0	0	0	0	0	0	0	0	0	0	0	0	0	0	0.00999965	0	0	0	0	0	0	0	0	0	0	0	0	0	0	0	0	0	0	0	0	0	0	0.0299998	0	0	0	0	0	0	0	0	0	0
ENSG00000245105	1.02001	0.729978	1.00999	1.64995	0.530006	0.609981	0.560011	1.14	0.649987	0.54	1.42998	1.56003	0.789973	0.679987	1.16997	0.920017	2.21	1.75003	1.36997	0.0899994	1.94	0.700007	1.61005	1.14	0.700007	0.510002	0.780003	1.22003	0.69002	1.99001	0.820026	1.33999	0.250007	1.99997	2.36	0.940022	0.959994	0.560011	0.720014	0.549991	0.810015	0.38001	1.32999	0.99003	7.6201	0.93003	1.26003	1.07003	2.17006
ENSG00000201900	0	0	0	0	0	0	0	0	0	0	0	0	0	0	0	0	0	0	0	0	0	0	0	0	0	0	0	0	0	0	0	0	0	0	0	0	0	0	0	0	0	0	0	0	0	0	0	0	0
ENSG00000259644	0	0.060002	0.104999	0	0	0.120002	0.060002	0	0	0.0400009	0.0899994	0	0.0400009	0.0400009	0.060002	0	0	0	0	0	0	0	0.060002	0.0299998	0	0	0.0400009	0	0.0199995	0	0	0	0.0199995	0.00999965	0.0999981	0.0400009	0.0499986	0.0999981	0.230006	0.0700018	0.0199995	0.0400009	0.0800019	0	0	0	0.180005	0	0
ENSG00000228126	0.0499986	0.180005	0.145003	0	0	0.0800019	0.109998	0.47	0.0499986	0.120002	0.129996	0	0.060002	0	0	0.0899994	0	0	0	0	0.0899994	0	0.250007	0.0899994	0.230006	0.299993	0.140003	0	0.109998	0.0999981	0.0499986	0	0.0700018	0	0.0499986	0.180005	0.270007	0.0700018	0.060002	0	0.149998	0.0400009	0	0	0	0.0400009	0.0999981	0	0
ENSG00000251920	0	0	0.375004	0	0	0	0	0	0	0	0	0	0	0	0	14.5203	0	8.06973	0	0	0	0	0	0	0	0	0	0	0	7.47984	0.940022	7.55017	0	0	2.81999	0	0	0	0	0	0	9.03009	0	0	0	17.7903	0	0	0
ENSG00000232381	0	0	0	0	0	0	0	0	0	0	0	0	0	0	0	0	0	0	0	0	0	0	0	0	0	0	0.0400009	0	0	0	0.0199995	0	0	0.0199995	0	0	0	0	0	0	0	0	0	0	0	0	0	0	0
ENSG00000276717	0	0	0	0	0	0	0	0	0	0	0	0	0	0	0	0	0	0	0	0	0	0	0	0	0	0	0	0	0	0	0	0	0	0	0	0	0	0	0	0	0	0	0	0	0	0	0	0	0
ENSG00000226448	0	0	0	0	0	0	0	0	0	0	0	0	0	0	0	0	0	0	0	0	0	0	0	0	0	0	0	0	0	0	0	0	0	0	0	0	0	0	0	0	0	0	0	0	0	0	0	0	0
ENSG00000264672	0.47	0.400007	0.534989	0.180005	0.170004	0.959994	0.33999	0.33999	0.310003	0.579996	0.500006	0.45	0.34999	0.209998	0.420002	0.549991	0.259996	0.360007	0.189994	0.299993	0.230006	0.0800019	1.02997	0.259996	0	0.979983	0.840013	0.259996	0.149998	0.700007	0.180005	0.530006	0.250007	0.290002	0.34999	0.140003	0.769999	0.239999	0.200005	0.780003	0.890002	0.65999	0.670007	0.420002	0.140003	0.360007	0.609981	0.0700018	0.479997
ENSG00000233087	0	0.109998	0	0.060002	0	0.45	0	0.0400009	0	0	0.0899994	0	0.0899994	0	0.299993	0	0.0400009	0.060002	0.0299998	0	0.060002	0	0.129996	0.0700018	0	0	0	0.679987	0.0199995	0.0299998	0.0299998	0.0299998	0	0	0	0.0899994	0.750008	0	0.0199995	0	0	0.0299998	0.0199995	0.120002	0	0	0	0	0.0700018
ENSG00000177485	3.97991	9.00009	6.60991	13.8201	1.28003	8.53997	4.67995	7.19004	2.70995	3.18004	10.2302	3.16004	6.61977	9.04011	7.43022	7.12998	7.49022	9.08031	2.10996	3.51004	5.79999	3.05999	12.3701	8.70011	1.08003	12.8001	4.94993	18.0299	6.09009	2.05994	1.56003	15.4101	7.55017	4.22004	18.1906	7.21	11.63	8.44987	8.6598	13.1199	9.09984	3.69996	10.4502	6.51009	6.06019	3.60001	2.98001	4.00011	10.1496
ENSG00000130714	9.26984	6.51009	19.9555	16.7805	7.8398	15.9602	18.0299	14.2402	9.3201	10.8797	12.0502	8.86019	12.5402	17.99	9.67023	20.8797	17.5198	9.68969	5.44011	8.74001	9.45022	12.8597	14.8501	19.0197	29.539	20.0097	15.0804	18.7098	10.6802	23.7103	8.4898	14.5697	29.4103	12.0803	22.0902	9.62009	16.8399	12.9501	16.4602	6.53995	14.09	12.6397	17.4302	7.24006	22.4701	24.2001	7.08023	8.72004	9.8502
ENSG00000228067	0	0	0	0	0	0	0.279992	0.159996	0	0.0999981	0	0	0	0	0	0	0	0.109998	0.0999981	0	0	0	0	0	0	0	0	0	0	0.239999	0	0	0	0.0899994	0	0	0	0	0.31999	0	0	0	0.189994	0	0.120002	0	0	0	0
ENSG00000207295	0	0	0	0	0	0	0	0	0	0	0	0	0	0	0	0	0	0	0	0	0	0	0	0	0	0	0	0	0	0	0	0	0	0	0	0	0	0	0	0	0	0	0	0	0	0	0	0	0
ENSG00000187612	0	0	0	0	0	0	0	0	0	0	0	0	0	0	0.0199995	0	0	0	0	0	0	0	0	0	0	0	0	0	0	0	0	0	0	0	0	0	0	0	0	0	0	0	0	0	0	0	0	0	0
ENSG00000198909	3.18004	5.39018	14.0753	9.76996	0.900001	5.78995	4.11003	23.1596	1.67998	6.82008	4.14006	2.40995	8.42005	5.72013	6.93979	8.83994	6.60007	4.40998	1.62002	3.31008	2.56995	0.909986	14.5495	4.38012	1.28003	9.5702	6.2198	14.7302	7.41016	4.50985	2.79992	6.36991	2.21999	5.64998	6.00998	3.86998	5.56986	8.21024	11.0699	5.70983	8.0899	6.17983	10.7597	3.82994	2.9699	4.17986	5.91983	2.96003	3.00991
ENSG00000232732	0	0	0.110003	0.0199995	0	0	0.0499986	0.0499986	0	0.0499986	0	0	0	0	0.0899994	0.38001	0	0	0.0299998	0.149998	0	0.0499986	0.170004	0.060002	3.35002	0.629995	0	0	0.360007	0	0	0.0499986	0.109998	0	0.0999981	0.0800019	0	0.0400009	0.109998	0.060002	0	0	0.060002	0	0.0700018	0.060002	0.0400009	0	0.0299998
ENSG00000055813	0.0299998	0.0499986	0.140003	0.0800019	0	0.0299998	0.00999965	0.0899994	0.00999965	0.0499986	0.0700018	0.0400009	0.109998	0.120002	0.060002	0.109998	0.0899994	0.0400009	0.0199995	0.0199995	0.060002	0	0.120002	0.0400009	0	0.0999981	0.0999981	0.370002	0.0400009	0	0.00999965	0.159996	0	0.219997	0.0400009	0.0899994	0.060002	0.239999	0.0899994	0.299993	0.0800019	0.0400009	0.45	0.00999965	0	0.0199995	0.250007	0.060002	0.0199995
ENSG00000206952	0	0	0	0	0	0	0	0	0	0	0	0	0	0	0	0	0	0	13.09	0	0	0	0	0	0	0	0	0	0	0	0	0	0	0	0	0	0	0	0	0	0	0	0	0	0	0	0	0	0
ENSG00000272263	0	0.140003	0.105003	0.109998	0	0.180005	0.259996	0.140003	0	0	0.0800019	0.0499986	0.230006	0	0	0.109998	0.230006	0	0.0899994	0.060002	0.0999981	0	0.290002	0.219997	1.02001	0	0	0.149998	0.329999	0.239999	0.219997	0.239999	0.239999	0	0.290002	0.270007	0	0	0.45	0.239999	0.120002	0.0899994	0.310003	0.0400009	0.800014	0.149998	0.109998	0.0800019	0
ENSG00000213239	0	0	0	0	0	0.140003	0	0	0	0	0	0	0	0.060002	0.0499986	0	0	0	0	0	0	0.0400009	0	0	0	0	0	0	0	0	0	0.0700018	0	0.0400009	0	0	0	0	0.060002	0	0	0	0.060002	0	0	0	0	0	0
ENSG00000105197	20.4699	34.8493	52.9207	47.2116	19.7301	37.7201	129.149	38.2997	18.4599	47.5301	43.0896	17.9302	31.219	79.9309	38.6813	67.5217	26.6792	23.9498	19.5396	35.8192	47.639	76.8025	68.3315	39.0612	112.127	46.9212	35.0698	58.5085	43.2811	77.2617	35.5594	49.1892	49.6207	38.7295	43.2811	20.3595	33.1091	46.1791	45.3512	18.4599	42.8899	28.6895	40.1093	22.1807	72.2677	96.0015	33.8705	18.34	28.2906
ENSG00000206843	0	0	0	0	0	0	0	0	0	0	0	0	0	0	0	0	0	0	0	0	0	0	0	0	0	0	0	0	0	0	0	0	0	0	0	0	0	0	0	0	0	0	0	0	0	0	0	0	0
ENSG00000278485	0	0	0	0	0	0	0	0	0	0	0	0	0	0	0	0	0	0	0	0	0	0	0	0	0	0	0	0	0	0	0	0	0	0	0	0	0	0	0	0	0	0	0	0	0	0	0	0	0
ENSG00000274457	7.31979	0	0	0	0	0	0	0	0	0	0	0	0	0	0	0	0	0	0	0	0	0	0	0	0	0	0	0	0	0	0	0	0	0	0	0	0	0	0	0	0	0	0	0	0	0	0	0	0
ENSG00000217874	0	0	0.030001	0	0	0	0	0	0	0	0	0	0	0	0.0299998	0.0299998	0.0299998	0	0	0	0	0.0199995	0	0	0	0.0499986	0	0	0	0	0	0	0	0	0.0400009	0	0	0	0	0	0.0499986	0	0	0	0	0	0	0	0.0199995
ENSG00000275765	1.46004	5.16984	4.97503	5.0701	1.24	1.14	4.30993	4.52991	1.64995	2.00998	5.07996	1.40998	1.54004	1.67998	2.36	1.37999	2.08003	0.620015	1.07003	0.440015	1.19002	2.19002	5.52985	1.99997	0.599985	10.0698	3.59004	2.94999	2.82998	4.38012	2.30997	1.77004	1.49002	10.1103	3.75996	2.68005	2.23993	1.55	3.65002	2.45992	2.14002	10.3903	4.56997	0.900001	2.88006	8.59997	0.920017	0.670007	0.900001
ENSG00000226413	0	0	0.030001	0	0.0499986	0.120002	0.0299998	0.0299998	0	0.0400009	0	0.0199995	0.0400009	0.0299998	0.0299998	0.120002	0.0299998	0.0499986	0	0.0299998	0.0499986	0.0199995	0	0	0	0	0.0700018	0.060002	0	0	0.0299998	0.0199995	0	0.180005	0	0	0	0.0299998	0.0299998	0.0700018	0	0.0400009	0.159996	0	0	0.0199995	0	0	0.0499986
ENSG00000249600	0	0	0	0	0	0	0	0	0	0	0	0	0	0	0	0.599985	0.0800019	0	0	0	0	0	0	0	0	0	0.0899994	0	0	0	0	0	0	0	0	0.060002	0.060002	0	0	0	0	0	0	0	0	0	0	0	0
ENSG00000168743	1.58996	3.93001	12.23	26.3594	0.530006	6.59001	1.51	10.0502	0.329999	0.93003	4.28996	0.750008	9.00009	6.79978	2.52999	2.09001	2.31993	1.31003	0.959994	1.02997	1.46004	2.25005	11.8398	1.38998	0.640002	14.6396	0.560011	14.6304	1.21	4.94993	1.24	8.25991	7.50009	10.83	8.78009	0.620015	0.729978	8.6598	63.1792	7.27023	7.88012	0.510002	23.9299	0.810015	5.34997	1.56003	10.3299	2.06996	1.38998
ENSG00000270228	0	0.0199995	0.00999976	0	0	0.0400009	0	0.0499986	0.0400009	0.00999965	0	0.0199995	0	0.0199995	0.0199995	0.209998	0.0199995	0	0.00999965	0	0.0299998	0	0.060002	0	0	0	0.0800019	0	0	0	0.00999965	0	0	0.0400009	0	0.0199995	0.0499986	0	0.0199995	0	0.0299998	0.00999965	0.0400009	0	0	0	0.0299998	0	0.0499986
ENSG00000265501	0	0	0	0	0	0	0	0	0	0	0	0	0	0	0	0	0	0	0	0	0	0	0	0	0	0	0	0	0	0	0	0	0	0	0	0	0	0	0	0	0	0	0	0	0	0	0	0	0
ENSG00000157600	0.810015	2.00998	1.24501	1.05003	0.209998	8.84975	0.490002	6.2401	0.259996	3.54011	3.26993	0.65999	2.38005	7.85993	3.94995	10.1898	3.0399	2.70001	0.33999	3.3301	2.26006	1.75003	7.22001	0.670007	1.21	5.41002	0.860009	13.34	2.47001	3.05004	3.31996	5.56986	1.13	2.30997	3.28994	2.88006	6.27002	4.44005	5.73005	4.11003	4.23999	2.52001	3.06998	0.769999	2.04996	3.56004	2.36	0.979983	1.57996
ENSG00000235805	0	0	0	0	0	0	0	0	0	0	0	0	0	0	0.00999965	0	0	0	0	0	0	0	0	0	0	0	0	0	0	0	0	0	0	0	0	0	0	0	0	0	0	0	0	0	0	0	0	0	0
ENSG00000236531	0	0	0	0	0	0	0	0	0	0	0	0	0	0	0	0	0	0	0	0	0	0	0	0	0	0	0	0	0	0	0	0	0	0	0	0	0	0	0	0	0	0	0	0	0	0	0	0	0
ENSG00000225323	0	0	0	0	0	0	0	0	0	0	0	0	0	0	0	0	0	0	0	0	0	0	0	0	0	0	0	0	0	0	0	0	0	0	0	0	0	0	0	0	0	0	0	0	0	0	0	0	0
ENSG00000027644	0	0	0	0.180005	0	0	0	0	0	0	0	0	0	0.00999965	0.00999965	0.0199995	0	0	0	0	0.0400009	0	0.270007	0.0899994	0	0	0.0199995	0.0299998	0	0.00999965	0.0199995	0	0.279992	0.0299998	0.00999965	0	0.0700018	0.00999965	0.00999965	0	0	0	0.0299998	0	0.0400009	0.0299998	0.0199995	0	0
ENSG00000164938	9.88029	82.9277	7.01997	3.13995	7.30003	41.3887	110.99	9.71997	25.09	19.9197	79.5716	8.88972	28.869	58.3991	73.9809	9.21027	12.7003	25.5995	11.6397	31.5694	58.5207	14.3502	65.4707	17.6405	6.97984	66.9995	21.6506	38.4994	21.9194	13.08	22.38	124.507	21.1199	7.43022	15.5896	37.66	52.9285	114.65	35.8689	118.627	44.6308	8.11011	31.0593	23.7695	26.8592	12.6003	7.64974	16.5403	17.8496
ENSG00000060566	78.1179	177.564	16.0796	14.7598	175.63	264.917	103.593	9.28013	98.0527	72.1776	85.2592	57.0983	134.754	358.939	341.063	11.5001	152.302	103.02	157.914	92.481	488.257	22.6892	9.90018	54.0594	36.7395	292.744	111.252	118.479	97.1933	33.6599	142.418	59.5602	144.446	57.0785	59.908	76.198	84.9524	74.1606	16.63	137.748	58.6913	104.169	96.9511	145.825	86.3475	17.6295	164.688	46.4713	159.487
ENSG00000225846	0	0	0	0	0	0	0	0	0	0	0	0	0	0	0	0	0	0	0	0	0	0	0	0	0	0	0	0	0	0	0	0	0	0	0	0	0	0	0	0	0	0	0	0	0	0	0	0	0
ENSG00000101144	0.0899994	0	0	0	0	0.159996	0.239999	0	0.00999965	0.200005	0.279992	0	0.00999965	0.0199995	0.0899994	0.0899994	0	0	0	0	0	0.0299998	0.140003	0	0	0	0.0800019	3.56993	0	10.2203	8.32025	0.0299998	0.0199995	0.0299998	0.00999965	0.00999965	0.0299998	0.149998	0.0999981	0.0800019	0	0.0700018	0.310003	0	0.230006	0.140003	0.0199995	0	0
ENSG00000252622	0	0	0	0	0	0	0	0	0	0	0	0	0	0	0	0	0	0	0	0	0	0	0	0	0	0	0	0	0	0	0	0	0	0	0	0	0	0	0	0	0	0	0	0	0	0	0	0	0
ENSG00000214366	0	0	0	0	0	0	0	0	0	0	0	0	0	0	0	0	0	0	0	0	0	0	0	0	0	0	0	0	0	0	0	0	0	0	0	0	0	0	0	0	0	0	0	0	0	0	0	0	0
ENSG00000248943	0	0	0	0	0	0	0	0	0	0	0	0	0	0	0	0	0	0	0	0	0	0	0	0	0	0	0	0	0	0	0	0	0	0	0	0	0.0199995	0	0	0	0	0	0	0	0	0	0	0	0
ENSG00000264206	0	0	0	0	0	0	0	0	0	0	0	0	0	0	0	0	0	0	0	0	0	0	0	0	0	0	0	0	0	0	0	0	0	0	0	0	0	0	0	0	0	0	0	0	0	0	0	0	0
ENSG00000276752	0	0	0	0	0	0	0	0	0	0	0	0	0	0	0	0	0	0	0	0	0	0	0	0	0	0	0	0	0	0	0	0	0	0	0	0	0	0	0	0	0	0	0	0	0	0	0	0	0
ENSG00000234997	0	0.209998	0.169995	0.170004	0	0.34999	0	0	0	0	0	0.140003	0	0.0700018	0	0.109998	0	0	0	0	0	0	0.0700018	0	0	0	0.510002	0	0.0700018	0	0	0	0	0.0499986	0.629995	0.109998	0.310003	0.0800019	0	0.31999	0.299993	0.0400009	0.389989	0	0	0	0	0	0.060002
ENSG00000233304	0	0	0	0	0	0	0.060002	0	0	0	0	0	0	0	0.00999965	0	0	0	0	0	0	0	0	0	0	0	0	0	0	0	0	0	0	0	0	0	0	0	0	0	0	0	0	0	0	0	0	0	0
ENSG00000274447	0	0	0	0	0	0	0	0.0800019	0	0	0	0	0	0	0	0	0	0	0.060002	0	0	0	0	0	0	0	0.209998	0.38001	0	0.149998	0	0.060002	0	0.060002	0	0	0	0	0.270007	0	0	0	0.0999981	0	0	0.180005	0	0	0
ENSG00000259637	0	0	0	0	0	0	0	0	0	0	0	0	0	0	0	0	0	0	0	0	0	0.149998	0	0	0	0	0	0	0	0	0	0	0	0	0	0	0	0	0	0	0	0	0	0	0	0	0	0	0
ENSG00000165076	0	0	0	0.0199995	0	0	0	0.0400009	0	0	0	0	0	0.0400009	0	0.0299998	0	0	0	0	0	0	0	0	0	0	0	0	0	0	0	0	0	0	0	0	0	0	0	0	0.0199995	0	0	0	0	0	0	0	0.00999965
ENSG00000236917	0	0	0	0	0	0	0	0	0	0	0	0	0	0	0	0	0	0	0	0	0	0	0	0	0	0	0	0	0	0	0	0	0	0	0	0	0	0	0	0	0	0	0	0	0	0	0	0	0
ENSG00000177590	0	0	0	0	0	0	0	0	0	0	0.0400009	0	0	0	0	0.0299998	0	0	0	0	0.0499986	0	0	0	0	0	0	0.0700018	0	0	0.0299998	0.0199995	0	0	0	0	0	0	0.0800019	0	0	0	0.0400009	0	0	0	0	0	0
ENSG00000267653	0	0.060002	0	0.0899994	0	0	0	0	0	0	0	0	0	0	0	0	0	0	0	0	0	0	0.060002	0	0	0	0.200005	0	0	0	0	0.120002	0	0	0	0	0	0	0	0.0700018	0	0	0	0	0	0	0.0499986	0	0
ENSG00000229338	0	0	0	0	0	0	0	0	0	0	0	0	0	0	0	0	0	0	0	0	0	0	0	0	0	0	0	0	0	0	0	0	0	0	0	0	0	0	0	0	0	0	0	0	0	0	0	0	0
ENSG00000272189	0.279992	0.109998	0.0300002	0.0299998	0.270007	0.530006	2.88006	0.180005	0.360007	0.109998	1.88	0.120002	0.329999	0.579996	0.159996	0.0800019	0.400007	0.200005	0.129996	0.0800019	0.329999	0.00999965	0.0700018	0.209998	0.0800019	0.0899994	0.060002	1.31997	0.00999965	0.949989	0.0400009	0.0700018	1.40998	1.12001	0.00999965	0.00999965	0.0400009	0.170004	0.159996	0.120002	0.0700018	0.060002	0.180005	0.34999	0.440015	0.159996	0.250007	0.159996	0.490002
ENSG00000235984	0	0	0	0	0	0	0	0	0	0	0	0	0	0	0	0	0	0	0	0	0	0	0	0	0	0	0	0	0	0	0	0	0	0	0	0	0	0	0	0	0	0	0	0	0	0.310003	0	0	0
ENSG00000229604	0	0	0	0	0	0	0	0	0	0.750008	0	0	0	0	0	0	0	0	0	0	0	0	0	0	0	0	0	0	0	0	0	0	0	0	0	0.549991	0	0	0	0	0	0	0	0	0	0	0	0	0
ENSG00000228118	0	0	0	0	0	0	0	0	0	0	0.0899994	0	0	0	0	0	0	0	0	0	0	0	0	0	0	0	0	0	0	0	0	0	0	0	0	0	0	0	0	0.0999981	0	0	0	0	0	0	0	0.0999981	0
ENSG00000281548	0	0	0	0	0	0	0	0	0	0	0	0	0	0	0.0299998	0	0	0	0	0	0	0	0.0199995	0	0.0199995	0	0	0	0	0	0	0.0199995	0	0	0	0	0.0299998	0	0	0	0	0	0	0	0	0	0.0299998	0	0
ENSG00000268564	0	0	0	0	0	0	0	0.129996	0	0.0899994	0	0.0899994	0	0	0	0	0.149998	0	0	0.120002	0.189994	0	0	0	0	0	0	0	0	0	0	0.0899994	0	0	0	0	0	0.180005	0	0	0	0	0	0	0	0	0	0	0
ENSG00000266160	0	0	0	0	0	0	0	0	0	0	0.209998	0	0	0	0.159996	0	0	0	0	0	0	0	0	0	0	0	0	0	0	0	0	0	0	0	0	0	0	0	0	0	0	0	0	0	0	0	0.149998	0	0
ENSG00000269316	0	0	0	0	0	0	0	0	0	0	0	0	0	0	0	0	0	0	0	0	0	0	0	0	0	0	0	0	0	0	0	0	0	0	0	0	0	0	0	0	0	0	0	0	0	0	0	0	0
ENSG00000276764	0	0	0	0	0	0	0	0	0	0	0	0	0	0	0	0	0	0	0	0	0	0	0	0	0	0	0	0	0	0	0	0	0	0	0	0	0	0	0	0	0	0	0	0	0	0	0	0	0
ENSG00000255121	0.219997	0.38001	0.5	0.560011	0.120002	0.409997	0.109998	0.670007	0.149998	0.38001	0.45	0.149998	0.209998	0.060002	0.259996	1.16003	0.490002	0.34999	0.0199995	0.33999	0.209998	0.060002	1.82996	0.54	0	2.93999	0.239999	0.99003	0.860009	0.420002	0.0299998	0.290002	0.120002	0.560011	0.500006	0.259996	1.29998	0.310003	0.170004	0.409997	0.219997	0.230006	0.479997	0.109998	0.0999981	0.570015	0.200005	0.209998	0.180005
ENSG00000183305	0	0	0	0.279992	0	1.29001	0	0.0299998	0	1.12001	0	0.120002	0	0	8.6598	0.0700018	0	0	0.0299998	0	0	0	0.560011	0	0	0	0	0	0	0	0	0	0	0	0	0	19.7698	0	0	0	0	0.0999981	0.0700018	0	0	0.00999965	0.0400009	0	0
ENSG00000270978	0	0	0.00999976	0	0	0	0	0	0	0	0	0	0.0199995	0	0.0199995	0	0	0	0	0	0	0.0199995	0.0800019	0	0	0	0	0	0	0	0	0	0	0	0	0	0	0	0	0	0.0400009	0.0199995	0.0299998	0	0	0	0	0	0
ENSG00000198590	0.0999981	0.109998	0.129998	0.0400009	0.0199995	1.17999	0.949989	0.0899994	0.120002	0.209998	0.270007	0.0899994	0.250007	0.329999	0.170004	0.510002	0.170004	0.0800019	0.0999981	0.0199995	0.159996	0.0700018	0.310003	0.140003	0.520016	0.140003	0.0700018	0.149998	0.140003	0.33999	0.159996	0.189994	0.159996	0.109998	0.360007	0.209998	0.329999	0.620015	0.389989	0.149998	0.209998	0.270007	0.570015	0.0700018	0.200005	0.250007	0.239999	0.0400009	0.159996
ENSG00000072818	5.32998	3.89988	1.56503	1.22997	2.38005	3.41001	1.22997	2.57995	1.19002	1.36997	2.14002	1.88994	11.05	5.17989	5.90017	3.25997	1.47	6.68017	2.9001	1.24	4.83998	5.32001	4.23	0.400007	20.7599	0.54	1.29001	14.6802	1.73998	2.9699	3.86998	1.73998	0.310003	2.48996	1.36997	2.41999	1.81996	7.44982	4.13003	4.64987	1.73998	0.530006	13.08	1.64003	10.3601	2.76002	5.99999	2.09001	4.72002
ENSG00000261093	0	0	0	0	0	0	0	0	0	0	0	0	0	0	0	0	0	0	0	0	0	0	0	0	0.0199995	0	0	0	0	0	0	0	0	0	0	0	0	0	0	0	0	0	0	0	0	0	0	0	0
ENSG00000271303	8.21024	51.4383	64.2305	40.1399	3.18998	56.7904	25.5003	60.9805	10.9304	12.6397	38.5207	6.3602	19.6605	150.737	41.3314	18.1101	10.9304	18.4906	7.06013	136.352	105.492	78.1992	47.6687	14.8697	25.7597	50.4391	24.8995	40.4695	125.826	19.3107	7.78995	73.6075	12.7003	13.2598	17.5405	85.9117	23.5808	15.2698	24.7	38.1487	64.1989	27.14	29.8809	11.9802	14.7895	23.8801	22.0199	8.23989	29.4001
ENSG00000208024	0	0	0	0	0	0	0	0	0	0	0	0	0	0	0	0	0	0	0	0	0	0	0	0	0	0	0	0	0	0	0	0	0	0	0	0	0	0	0	0	0	0	0	0	0	0	0	0	0
ENSG00000222950	0	0	0	0	0	0	0	0	0	0	0	0	0	0	0	0	0	0	0	0	0	0	0	0	0	0	0	0	0	0	0	0	0	0	0	0	0	0	0	0	0	0	0	0	0	0	0	0	0
ENSG00000258942	0	0	0	0	0	0	0	0	0	0	0	0	0	0	0	0	0	0	0	0	0	0	0	0	0	0	0	0	0	0	0	0	0	0	0	0	0.159996	0	0	0	0	0	0	0	0	0	0	0	0
ENSG00000281731	0.0299998	0.0400009	0.15	0.00999965	0	0.0400009	0.060002	0	0.0199995	0.180005	0.060002	0.0700018	0	0.0400009	0.00999965	0.879992	0.0700018	0.00999965	0	0.0899994	0.129996	0	0.0499986	0.0700018	0	0.120002	0.0999981	0.0999981	0.170004	0.0800019	0.0700018	0.0199995	0.0999981	0	0.0700018	0.0800019	0.47	0.0899994	0.060002	0.0199995	0.0700018	0.0400009	0.219997	0.00999965	0	0.209998	0.0299998	0.0199995	0.0299998
ENSG00000197454	0	0	0	0	0	0	0	0	0	0	0	0	0	0	0	0	0	0	0	0	0	0	0	0	0	0	0	0	0	0	0	0	0	0	0	0	0	0	0	0	0	0	0	0.0199995	0	0	0	0	0
ENSG00000163218	0	0.0299998	0	0	0	0.33999	0	0.329999	0	0.0999981	0	0.00999965	0.259996	0.0299998	0.0199995	0	0	0.00999965	0	0	0	0	0.93003	0	0	0	0.0199995	0	0	0.109998	0	0.0199995	0.00999965	0.0499986	0	0	0.00999965	0	0.560011	0	0	0	0.140003	0	0	0.00999965	0	0	0.00999965
ENSG00000225947	0	0	0	0	0	0	0	0	0	0	0	0	0	0	0	0	0	0	0	0	0	0	0	0	0	0	0	0	0	0	0	0	0	0	0	0	0	0	0	0	0	0	0	0	0	0	0	0	0
ENSG00000271313	0	0	0	0	0	0	0	0	0	0	0	0	0	0	0	0	0	0	0	0	0	0	0	0	0	0	0	0	0	0	0	0	0	0	0	0	0	0	0	0	0	0	0	0	0	0	0	0	0
ENSG00000173933	23.1099	34.7601	53.8704	35.2209	22.3397	81.9108	69.9077	107.41	26.72	38.2202	66.2789	25.7901	47.2312	45.6698	98.7279	94.6995	66.3709	34.6302	16.5002	33.231	24.0096	36.3293	106.358	53.8388	62.318	42.4904	23.8603	96.188	39.7192	158.352	40.5088	31.8794	9.23008	44.0194	37.4699	17.3002	37.8511	111.468	84.3481	47.8309	34.4889	30.2498	49.1313	29.9099	122.81	85.9415	45.8792	21.3895	39.0801
ENSG00000199222	0	0	0	0	0	0	0	0	0	0	0	0	0	0	0	0	0	0	0	0	0	0	0	0	0	0	0	0	0	0	0	0	0	0	0	0	0	0	0	0	0	0	0	0	0	0	0	0	0
ENSG00000238058	0	0	0.229996	0.420002	0	0.219997	0	0.370002	0	0.219997	0	0	0	0	0	0	0	0	0	0.500006	0	0	0.530006	0	1.40004	0.599985	0	0	0.31999	0	0	0.230006	0.729978	0.31999	0.129996	0.560011	0.149998	0	0	0.209998	0	0.0999981	0	0.0999981	0	0.33999	0	0	0
ENSG00000175984	1.11003	1.69003	1.62497	1.26003	0.459988	3.01995	2.03001	0.520016	0.700007	0.820026	4.9899	1.42998	1.09999	3.72002	3.38997	8.0201	3.75006	1.81996	0.849982	2.02004	1.94998	0.640002	3.47012	2.16	0.800014	3.97991	1.53003	2.60006	2.18002	0.780003	4.64987	3.67007	2.51007	1.99997	1.09999	0.679987	5.37003	1.29998	0.370002	2.11993	2.08003	1.36997	2.18002	1.22003	2.03001	2.21	0.829988	1.28003	1.26003
ENSG00000099331	11.7304	22.6704	22.2095	21.44	5.33996	30.1096	48.6906	38.1805	8.11011	16.21	16.0701	7.17013	25.5499	29.3391	22.3707	34.0896	15.66	13.8201	7.46999	19.1202	32.99	51.8213	46.581	11.3701	24.2807	21.4103	14.43	39.0206	20.0597	29.6807	20.4599	16.4294	16.9394	10.2999	29.5595	13.3901	29.6807	27.8007	26.0904	16.8996	28.1302	11.3898	31.8198	8.83014	27.0105	29.3696	23.4699	8.50983	12.4596
ENSG00000130749	3.11998	7.57008	6.35511	7.43022	1.77004	11.3402	11.8604	14.6904	2.61	3.9099	5.79999	2.64993	5.3999	4.77996	4.90008	6.38008	4.02013	4.69001	2.39994	3.89988	3.70998	1.82996	16.3001	3.79006	1.11003	5.70983	8.2	17.8595	6.16015	6.81016	4.79988	7.18008	3.50008	3.9099	6.04005	4.10007	7.06993	8.72004	9.04011	5.78995	5.85007	4.4601	8.68023	3.35002	4.95989	4.6699	3.7301	3.56004	4.3999
ENSG00000099625	0.00999965	0.459988	0.195004	0.259996	0.109998	0.979983	0.149998	0.31999	0.0800019	0.0499986	0.0400009	0.0899994	0.579996	0.0700018	0.259996	0.0299998	0.0999981	0.0499986	0.109998	0.0700018	0.170004	0.0499986	2.39994	0.0700018	0.0999981	0.209998	0.159996	1.12001	0.170004	0.290002	0.0800019	0.219997	0.0199995	0.0700018	0.060002	0.0800019	0.129996	0.579996	0.0999981	0.33999	0.0299998	0.0400009	0.69002	0.0400009	0.00999965	0.860009	0.159996	0.0899994	0.0899994
ENSG00000226649	0	0	0	0	0	0	0.0800019	0	0	0	0	0	0	0	0	0	0	0	0	0	0	0	0	0	0	0	0	0	0	0	0	0	0	0	0	0	0	0	0	0	0	0	0	0	0	0	0	0	0
ENSG00000230030	0	0	0	0	0	0	0	0	0	0	0	0	0	0	0	0	0	0	0	0	0	0	0	0	0	0	0	0	0	0	0	0	0	0	0	0	0	0	0	0	0	0	0	0	0	0	0	0	0
ENSG00000225333	0	0	0	0	0	0	0	0	0	0	0	0	0	0	0	0	0	0	0	0	0	0	0	0	0	0	0	0	0	0	0	0	0	0	0	0	0	0	0	0	0	0	0	0	0	0	0	0	0
ENSG00000114978	8.18978	13.14	16.0199	17.3398	3.05999	26.9002	8.61011	34.671	5.75992	12.2804	14.0004	6.06019	19.2799	9.58016	31.53	19.6605	10.9402	14.3403	5.13983	7.3702	6.65982	3.82994	43.6487	31.5191	1.44995	15.1695	10.8797	39.2512	13.4198	11.4104	7.78024	18.9894	17.0904	14.2303	13.3003	10.8797	13.5601	19.0897	29.7198	22.5794	12.4397	6.72011	20.0903	9.83997	7.58006	6.2401	12.8597	7.75977	11.5496
ENSG00000258462	0	0	0	0	0	0	0	0	0	0	0	0	0	0	0	0	0	0	0	0	0	0	0	0	0	0	0	0	0	0	0	0	0	0	0	0	0	0	0	0	0	0	0	0	0	0	0	0	0
ENSG00000250976	0	0	0	0	0	0	0	0	0	0	0	0	0	0	0	0	0	0	0	0	0	0	0	0	0	0	0	0	0	0	0	0	0	0	0	0	0	0	0	0	0	0	0	0	0	0	0	0	0
ENSG00000196867	0.180005	0.430012	0.189995	0.360007	0.0400009	0.409997	2.04996	3.00991	0.0700018	0.0800019	0.99003	0.209998	0.840013	0.700007	0.510002	1.79004	0.860009	0.329999	0.219997	0.060002	0.0700018	0.0299998	0.33999	0.120002	0	0.290002	0.170004	2.98001	0.060002	2.14002	0.560011	0.38001	0.999971	0.31999	0.890002	0.140003	0.570015	0.649987	0.109998	1.42998	0.129996	0.500006	0.800014	0.219997	0.219997	0.400007	0.510002	0.310003	0.31999
ENSG00000110811	1.40998	3.75006	0.434989	0.490002	0.940022	4.97988	1.92006	5.17989	0.530006	0.640002	1.17999	1.24	8.49981	3.9099	0.940022	0.47	4.02013	1.64995	0.849982	0.360007	1.84001	0.420002	3.7301	0.290002	13.7704	0.409997	0.700007	6.19012	0.0800019	9.10994	2.57995	3.87992	0.170004	2.52001	0.38001	0.360007	0.420002	6.20989	1.94998	6.30008	0.959994	0.149998	11.8801	1.44003	4.21011	1.72999	5.27009	1.55	1.76001
ENSG00000255156	0	0	0	0	0	0	0	0	0	0	0	0	0	0	0	0	0	0	0	0	0	0	0	0	0	0	0	0	0	0	0	0	0	0	0	0	0	0	0	0	0	0	0	0	0	0	0	0	0
ENSG00000240545	0	0	0	0	0	0	0	0	0	0	0	0	0	0	0	0	0	0	0	0	0	0	0	0	0	0	0	0	0	0	0	0	0	0	0	0	0	0	0	0	0	0	0	0	0	0	0	0	0
ENSG00000257507	0.0899994	0	0	0	0	0.120002	0	0.0999981	0	0	0	0.0700018	0.109998	0	0	0.209998	0	0	0	0	0	0	0.0999981	0	0	0	0	0	0	0	0	0	0	0	0	0	0.0800019	0	0.200005	0	0	0	0	0	0	0.060002	0	0	0
ENSG00000272940	0	0.170004	0.0600009	0	0	0	0.31999	0.510002	0	0.170004	0	0	0.38001	0	0	0.129996	0.0899994	0	0	0.0800019	0.129996	0.0700018	0.270007	0	0	0	0.109998	0	0.159996	0	0.0700018	0.060002	0.0999981	0.060002	0.209998	0.0700018	0.299993	0.31999	0.549991	0	0.0800019	0	0.200005	0	0	0.409997	0.0700018	0	0
ENSG00000244671	0	0	0	0	0	0	0	0	0	0	0	0	0	0	0.170004	0	0	0	0	0	0	0	0	0	0	0	0	0	0	0	0	0	0	0	0	0	0	0	0	0	0	0	0	0	0	0	0	0	0
ENSG00000226946	0	0	0	0	0	0	0	0	0	0	0	0	0	0	0.00999965	0	0	0	0	0	0	0	0	0	0	0	0	0	0	0	0	0	0	0	0	0	0	0	0	0	0	0	0	0	0	0	0	0	0
ENSG00000157999	0.129996	0.420002	0.105001	0.0700018	0.0199995	0.189994	0.0999981	0.120002	0.0199995	0.0700018	0.0700018	0.060002	0.060002	0.0899994	0.0999981	0.290002	0.0899994	0.0700018	0	0.209998	0.0999981	0.0199995	0.459988	0.0800019	0	0.0400009	0.219997	0.0800019	0.0400009	0.0800019	0.0499986	0.0700018	0.0199995	0.0899994	0.149998	0.060002	0.060002	0.360007	0.370002	0.120002	0.120002	0.109998	0.159996	0.0199995	0.0199995	0.0299998	0.209998	0.0499986	0.0700018
ENSG00000224067	0.0999981	0	0.085	0.0800019	0	0.250007	0.180005	0.0999981	0	0	0	0	0.109998	0	0	0.0700018	0.109998	0	0	0	0	0.0800019	0.209998	0.0800019	0	0.170004	0	0	0.189994	0.329999	0.0800019	0.270007	0.120002	0.31999	0	0.0800019	0.609981	0.129996	0.109998	0.109998	0.0899994	0	0	0	0.0800019	0.47	0	0	0.0800019
ENSG00000226655	0	0	0	0	0	0	0	0	0	0	0	0	0	0	0	0	0	0	0	0	0	0	0	0	0	0	0	0	0	0	0	0	0	0	0	0	0	0	0	0	0	0	0	0	0	0	0	0	0
ENSG00000185499	2.26006	0.810015	0.104998	0.0800019	0.230006	33.8799	1.63005	126.877	1.12001	1.90996	0.920017	0.129996	1.02001	2.49999	10.6101	1.33999	0.149998	0.579996	10.8203	0.0999981	1.29998	2.60006	10.3601	0.200005	70.1699	0.299993	0.500006	1.49998	0.829988	10.5998	1.09999	1.51998	0.290002	2.52999	0.400007	1.81002	2.81999	17.2105	59.3788	0.490002	0.920017	1.07003	122.072	2.10003	6.40978	6.85991	2.64003	1.66999	29.4593
ENSG00000260816	0.00999965	0	0.00999965	0	0.00999965	0.129996	0.170004	0.0400009	0.00999965	0.00999965	0.00999965	0.00999965	0.0299998	0.0299998	0	0	0.0299998	0.00999965	0.00999965	0	0.0299998	0.00999965	0.0800019	0.00999965	0.230006	0.00999965	0.00999965	0.00999965	0.0199995	0.120002	0.0199995	0.00999965	0.0400009	0.0499986	0.0199995	0	0.0400009	0	0.200005	0.00999965	0.0199995	0.0199995	0.060002	0	0.060002	0.060002	0.0199995	0.00999965	0.0299998
ENSG00000168630	0	0	0	0	0	0	0	0	0	0	0	0	0	0	0	0	0	0	0	0	0	0	0	0	0	0	0	0	0	0	0	0	0	0	0	0	0	0	0	0	0	0	0	0	0	0	0	0	0
ENSG00000261510	0	0	0	0	0	0	0	0	0	0	0	0	0	0	0.0199995	0	0	0	0	0	0	0	0	0	0	0	0	0	0	0	0	0	0	0	0	0	0.38001	0	0	0	0	0	0	0	0	0	0	0	0
ENSG00000144152	3.60001	8.30987	5.64514	19.7794	1.33999	1.92006	10.2999	1.41999	1.69003	15.4401	9.69977	3.13995	3.53006	6.10996	4.3201	13.61	9.08031	4.0599	2.49999	3.7301	13.4096	3.82994	22.4997	3.43993	1.07003	39.1805	7.57008	5.3801	9.68969	2.05994	2.12995	10.6499	12.4199	18.6399	27.1005	13.7104	9.05014	4.26002	9.42993	3.94995	12.6397	11.8604	11.04	2.39994	5.85007	5.96019	1.76001	3.87992	2.45992
ENSG00000264924	0.129996	0.969971	0.470001	0.620015	0	0.270007	0.200005	0.279992	2.37001	0.47	0.909986	0.670007	1.36997	0.140003	0.909986	0.959994	0.459988	0.490002	0.360007	0.45	0.420002	0	0.670007	0.65999	0	2.26996	0.940022	0.299993	0	0.479997	0.510002	0.189994	0.31999	0.829988	0.290002	0.219997	0.69002	3.11998	0.760017	0.649987	0.060002	0.920017	2.29004	0.159996	0.120002	0.200005	0.219997	1.19997	0.230006
ENSG00000227688	0	0	0	0	0	0	0	0	0	0	0	0	0	0	0	0	0	0.0400009	0	0	0	0	0	0	0	0	0	0	0	0	0	0	0	0	0	0	0	0	0	0	0	0	0.0499986	0.0299998	0	0	0	0	0
ENSG00000095203	30.7103	9.23008	11.3499	38.5501	16.0001	5.50002	11.0699	12.7797	28.1107	7.88012	5.88995	15.7995	23.4	6.17983	10.6101	9.71997	0.940022	17.6002	15.9105	10.0203	7.56012	6.32021	12.5002	15.5701	1.05003	22.7097	20.6595	12.3598	17.56	6.52998	2.82998	14.19	3.43993	10.1398	17.4399	10.48	4.72002	21.9604	4.93999	3.72002	12.8401	4.27986	15.8995	19.8	5.56986	3.37005	4.93007	19.9405	18.7202
ENSG00000244159	0	0	0	0	0	0	0	0	0	0	0	0	0	0	0	0	0	0	0	0	0	0	0	0	0	0	0	0	0	0	0	0	0	0	0	0	0	0	0	0	0	0	0	0	0	0	0	0	0
ENSG00000227309	0	0	0.0600009	0	0	0	0	0	0	0	0	0	0	0	0	0	0	0	0	0	0	0	0	0	0	0	0	0	0	0	0.0999981	0	0	0	0	0	0	0	0	0	0	0	0	0	0	0.0800019	0.200005	0	0
ENSG00000130234	1.33999	0.0999981	0.350003	2.21999	1.01001	3.63991	0.00999965	0.189994	0.370002	0.979983	3.54011	3.23004	0.589988	0.0700018	0.180005	1.40004	7.50009	3.60001	1.11003	0.0299998	0.750008	0.00999965	0.420002	24.8305	0.0400009	4.3201	6.7299	0.189994	0.0999981	0.0999981	0.149998	0.279992	0.589988	8.80996	16.2595	0.00999965	0	1.21	0.47	0.959994	1.24	17.7005	8.4798	0.479997	0.060002	0	0.230006	3.12995	4.33
ENSG00000211666	69.1894	12.2702	0.170004	1.57996	0.170004	15.8302	0.0999981	2.09001	2.14002	1.37999	0.670007	11.0699	540.255	19.5897	1464.81	0.45	3.29999	98.0799	16.1505	0.459988	7.21	0.54	44.5288	0	0	0.34999	1.72999	24.9703	0	2.26006	1.90005	4.30993	0	16.3896	0.829988	0.54	0.0899994	53.3114	10.7701	9.61009	25.2908	0	50.8393	16.5897	7.92998	0.769999	1.24	46.4102	109.659
ENSG00000163956	62.7689	121.431	97.7386	140.789	31.2992	113.992	59.0791	92.5772	56.8298	133.148	85.6204	51.7889	87.3408	118.619	133.62	147.053	49.6207	82.3606	38.98	57.699	87.2682	55.0807	92.8471	107.403	28.3102	130.282	101.377	145.35	90.108	99.6215	45.7585	85.5492	79.6986	87.3408	151.072	62.5907	107.619	81.0805	136.882	70.7609	104.887	95.2591	97.3686	56.2692	150.988	172.493	60.041	60.5215	79.942
ENSG00000226970	0	0	0	0	0	0	0	0	0	0.209998	0	0	0	0	0	0	0	0	0	0	0	0	0	0	0	0	0	0	0	0	0	0	0	0	0	0	0	0	0	0	0	0	0	0	0	0	0	0	0
ENSG00000274536	0.209998	0.45	0.0450009	0.120002	0	1.13	0.0400009	0.239999	0.149998	0.0800019	0.230006	0.239999	0.640002	0.34999	0.920017	0.189994	0.459988	0.570015	0.0899994	0.0499986	0.209998	0.0899994	0.47	0.060002	0	0.0299998	0.140003	1.01001	0.299993	0.0499986	0.599985	0.250007	0	0.060002	0.0899994	0.0999981	0.00999965	0.479997	0.570015	0.219997	0.0700018	0	0.99003	0.34999	0.510002	0.120002	0.219997	0.200005	0.270007
ENSG00000270618	0	0	0	0	0	0	0	0	0	0	0	0	0	0	0	0	0	0	0	0	0	0	0	0	0	0	0	0	0	0	0	0	0	0	0	0	0	0	0	0	0	0	0	0	0	0	0	0	0
ENSG00000189120	0.0199995	0.159996	1.22501	0.949989	0	1.84001	0.060002	0.479997	0.00999965	0.239999	0.490002	0.0199995	0.219997	0.239999	0.0700018	0.120002	0.239999	0.0899994	0.00999965	0.129996	0.0999981	0.0199995	0.47	0.0899994	0.0899994	0.120002	0.109998	1.46004	0.120002	0.599985	0.0499986	0.180005	0.0400009	0.290002	3.00991	0.219997	0.0999981	0.129996	1.16003	0.200005	0.140003	0.0800019	1.07003	0.0299998	0.299993	0.129996	0.530006	0.0199995	0.0899994
ENSG00000280921	0	0	0	0	0	0	0	0	0	0	0	0	0	0	0	0	0	0	0	0	0	0	0	0	0	0	0	0	0	0	0	0	0	0	0	0	0	0	0	0	0	0	0	0	0	0	0	0	0
ENSG00000213402	6.9499	7.44982	0.655005	2.08003	1.13	3.86007	2.23001	2.76999	1.41999	1.54004	2.67004	3.7301	19.4706	13.4003	8.04014	3.9099	4.85006	11.9503	2.92008	2.25005	5.94987	14.1703	4.33992	0.570015	11.3198	0.629995	1.62002	27.8296	1.24	3.6599	7.08023	3.70998	0.579996	2.10996	1.22997	1.86999	2.60006	7.8398	6.29005	6.65982	1.67998	0.869973	16.5197	2.37001	22.8202	3.09006	8.76975	3.80006	9.03009
ENSG00000176654	0	0.0299998	0.405009	0.400007	0	0	0.0999981	0	0	0.060002	0.0299998	0.0199995	0.0899994	0	0	0	0	0.0899994	0	0.060002	0	0.0299998	0	0.310003	0	0.0899994	0.120002	0.060002	0	0	0	0.31999	0.0899994	0.0400009	0.230006	0	0.0499986	0	0	0.180005	0	0	0	0	0	0.0199995	0	0	0.0899994
ENSG00000221401	0	0	0	0	0	0	0	0	0	0	0	0	0	0	0	0	0	0	0	0	0	0	0	0	0	0	0	0	0	0	0	0	0	0	0	0	0	0	0	0	0	0	0	0	0	0	0	0	0
ENSG00000207636	0	0	0	0	0	0	0	0	0	0	0	0	0	0	0	0	0	0	0	0	0	0	0	0	0	0	0	0	0	0	0	0	0	0	0	0	0	0	0	0	0	0	0	0	0	0	0	0	0
ENSG00000145839	0	0	0	0.0499986	0	0	0	0	0	0	0	0	0	0	0	0	0	0	0	0	0	0	0	0	0	0	0	0	0	0.0999981	0	0	0	0	0	0	0	0	0	0	0	0	0	0	0	0	0	0	0
ENSG00000253374	0	0	0	0	0	0.149998	0	0	0	0	0	0	0	0	0	0	0	0	0	0	0	0.0299998	0.060002	0	0.0400009	0	0	0	0	0	0.0499986	0	0	0	0	0	0	0	0	0	0	0	0	0	0.0499986	0	0	0	0
ENSG00000111879	1.56003	0.879992	5.76493	6.05011	1.26003	1.07003	2.02004	1.16997	2.02004	5.11991	1.02997	1.77004	1.78002	2.71993	1.63005	7.21	1.44995	1.8	1.48003	1.31003	1.97996	1.84999	3.62003	6.83002	2.26996	7.39016	2.85996	2.37001	6.47005	0.259996	0.109998	4.72985	2.41999	2.81999	5.15017	1.94	5.83994	3.41001	0.729978	1.55	8.55004	3.3301	3.06998	1.25002	0.45	5.32998	1.94	1.64003	2.70995
ENSG00000139618	0.31999	0.649987	1.01001	1.33999	0.0199995	1.42998	0.180005	1.09004	0.200005	0.47	0.979983	0.109998	0.290002	0.329999	1.84999	4.58997	0.060002	0.769999	0.0400009	0.649987	0.0999981	0.0499986	3.13995	0.279992	0.140003	1.14	0.38001	0.769999	0.800014	0.120002	0.0999981	0.789973	0.0400009	0.879992	0.230006	0.259996	0.640002	0.609981	0.959994	0.849982	0.479997	0.140003	0.31999	0.120002	0.0700018	0.149998	0.329999	0.170004	0.589988
ENSG00000224287	0.570015	4.28996	0	0.0299998	0.500006	6.06019	6.00998	7.73989	0.620015	2.21	2.06996	0.510002	0.829988	2.45992	5.10007	2.41999	0.65999	0.780003	0.250007	0.599985	0.829988	1.57002	15.5399	1.57996	0.709989	2.71993	1.92006	2.30997	0	3.25004	3.23991	2.82998	0	3.86998	1.44995	2.67004	2.89006	0.140003	2.26996	3.03001	3.62003	3.13995	1.79004	1.31003	3.16992	1.70002	1.66999	0.329999	1.46004
ENSG00000114812	11.0799	9.04011	0.609999	1.27003	3.27992	0.800014	0.0899994	2.67004	5.72013	3.42993	1.04002	9.46005	8.0101	0.530006	0.149998	0.409997	6.8699	9.09984	4.03997	0.170004	2.67004	0.0899994	2.30006	0.279992	0.250007	0.409997	1.16003	0.93003	0.129996	0.430012	2.25005	3.50008	0.599985	2.25005	1.76001	0.109998	0.430012	2.51007	0.409997	1.02001	0.329999	0.750008	11.9098	5.94987	0.45	0.869973	0.500006	6.92009	6.12014
ENSG00000279878	0	0.250007	0	0.0299998	0	0	0.060002	0.279992	0.0899994	0.0899994	1.04002	0.33999	0.259996	0	0	6.09009	0.129996	0.31999	0	0.0299998	0.0499986	0	0	2.04996	0	0.599985	1.76001	0.060002	0	0	0	0.239999	0.0700018	0.189994	0.0299998	0.389989	0.979983	4.02989	0.0700018	0.729978	0.129996	0	0.140003	0.129996	0	0	0.180005	0.230006	0.0999981
ENSG00000169313	0.47	0.120002	0.030001	0.0700018	0	0.34999	0	0.140003	0.0499986	0.0700018	0.0299998	0.239999	0.409997	0.299993	0.560011	0.0899994	0.209998	0.599985	0.230006	0.0999981	0.0899994	0	0.530006	0.00999965	0	0.0499986	0.180005	0.360007	0.0800019	0.0299998	0.109998	0.209998	0.0299998	0.149998	0.00999965	0.0499986	0.0299998	0.149998	0.0800019	0.370002	0.0199995	0.00999965	0.969971	0.829988	0.0800019	0.0400009	0.0299998	0.109998	0.329999
ENSG00000165389	10.3701	52.541	17.9596	20.5595	3.78008	44.5011	15.2803	20.5894	8.33006	19	22.92	15.8302	20.7297	22.3304	65.5615	36.1209	13.8402	29.3106	13.6999	16.1304	16.0301	7.69015	42.0713	100.551	4.21011	34.8397	3.25004	49.6414	45.2099	7.99013	11.45	47.3492	16.0902	14.9296	15.7897	36.6607	19.4801	26.72	67.6716	26.7292	30.879	24.7103	16.5495	10.8001	12.3196	19.8	48.7311	18.56	27.2002
ENSG00000101265	1.04002	3.18004	0.590007	0.500006	0.0999981	3.62003	0.560011	2.20006	0.400007	0.520016	1.16997	0.709989	4.78991	2.25005	4.93999	0.609981	4.83998	2.71993	0.820026	0.549991	0.849982	0.400007	3.14998	0.400007	0.170004	0.649987	0.609981	7.72007	0.510002	0.810015	1.49002	2.74	0.149998	1.79004	0.709989	0.99003	0.400007	5.50002	3.58009	3.56004	0.589988	0.170004	5.6199	1.29001	1.46004	0.780003	3.13995	0.920017	1.58996
ENSG00000134698	1.44995	2.9699	1.72003	1.67998	0.400007	6.85991	1.81996	15.5302	0.959994	3.06998	2.52999	2.06996	3.25004	2.12995	6.83002	1.96001	2.68992	2.85006	0.789973	2.12995	1.84999	0.520016	7.98017	1.32999	0.259996	5.32998	3.34005	5.01001	6.29005	1.36997	1.29001	3.4899	1.57002	2.38005	3.11005	1.44995	3.20995	4.88008	7.82025	4.70989	2.75008	1.32999	4.27008	1.81996	1.22003	1.29998	1.62002	1.79004	1.55
ENSG00000166788	2.17006	6.20989	6.28005	6.20989	2.21999	9.03009	14.6599	5.39018	1.88994	4.30008	11.9098	2.9001	4.9899	6.3602	7.51987	12.2804	5.3801	5.23985	2.68992	3.59004	5.83994	14.77	13.9597	13.87	7.86974	6.38982	5.37003	16.66	5.72013	21.3303	4.93999	8.68987	13.8201	8.87002	2.93999	3.81008	3.3301	11.3804	9.81	5.53982	4.52991	5.21991	5.25986	2.9699	26.5207	12.0101	4.05006	2.55007	4.50985
ENSG00000145391	11.8497	13.1801	8.92486	17.6699	4.62992	17.6699	6.03001	5.83994	8.37987	6.27002	18.4701	8.86019	14.8398	13.7104	23.5204	23.1998	17.3302	11.0301	5.78995	15.07	7.52978	3.25004	29.1606	11.54	0.869973	13.15	20.5495	14.2402	18.3705	3.18998	10.9599	14.2699	5.97011	15.4604	16.5002	18.1704	24.9807	12.2897	8.62983	13.2598	12.7797	9.87003	15.7601	13.2598	2.42992	3.11998	6.29005	12.5698	9.1403
ENSG00000213999	0.0800019	1.19997	0.310005	0.279992	0.31999	1.02997	1.53003	0.279992	0.0800019	0.38001	0.120002	0.0199995	0.69002	0.490002	0.599985	0.34999	0.060002	0.149998	0.170004	0.170004	0.140003	0.31999	0.629995	0.259996	6.74017	0.109998	0.0700018	0.700007	0.149998	0.500006	0.31999	1.33999	0.490002	0.189994	0.409997	0.149998	1.22003	0.840013	0.560011	0.459988	0.65999	0	0.900001	0.0700018	0.33999	0.840013	0.500006	0.189994	0.290002
ENSG00000174871	0.0899994	0.579996	0.845016	0.93003	0	0.430012	0.259996	1.55	0.0400009	1.36003	0.230006	0.250007	0.329999	0.109998	0.219997	0.33999	0.140003	0.270007	0.0499986	0.230006	0.430012	0.189994	0.259996	0.549991	0.720014	1.44003	0.239999	1.05998	0.33999	0.709989	0.180005	0.149998	0.490002	0.219997	0.219997	0.360007	0.259996	0.270007	1.36997	0.549991	0.170004	0.440015	0.510002	0.109998	0.250007	1.33999	0.209998	0.129996	0.200005
ENSG00000236666	0	0	0	0	0	0	0	0	0	0	0	0	0	0	0	0	0	0	0	0	0	0	0	0	0	0	0	0	0	0	0	0	0	0	0	0	0	0	0	0	0	0	0	0	0	0	0	0	0
ENSG00000231001	0	0	0	0	0	0	0	0	0	0	0	0	0	0	0	0	0	0	0	0	0	0	0	0	0	0	0	0	0	0	0	0	0	0	0	0	0	0	0	0	0	0	0	0	0	0	0	0	0
ENSG00000280310	0.0499986	0.180005	0.0650002	0.0199995	0	0.230006	0.180005	0.38001	0.0700018	0.140003	0.0299998	0.0199995	0.159996	0.0299998	0.0199995	0.060002	0.0499986	0.120002	0.0499986	0	0	0.0999981	0.170004	0.170004	0	0	0.0299998	0.310003	0.0700018	0.0899994	0	0.129996	0.409997	0.440015	0.109998	0	0.120002	0.060002	0.400007	0.180005	0.0899994	0.0199995	0.140003	0	0.0499986	0.230006	0.149998	0.0299998	0.0199995
ENSG00000140564	97.849	184.106	34.8248	21.32	60.4796	90.6028	407.568	101.722	107.217	84.6526	303.53	72.9978	100.572	288.553	210.926	110.882	138.639	130.689	44.7392	74.2995	148.23	4.61007	220.555	29.8705	12.8001	131.361	126.272	284.897	51.6814	54.0894	123.254	179.556	60.1701	50.289	17.73	37.2111	161.713	82.5607	126.526	117.026	70.1212	84.5822	55.18	87.8021	84.0795	64.6186	313.473	132.743	81.8427
ENSG00000254842	0.00999965	0.060002	0	0	0	0.720014	0.109998	0.65999	0	0	0	0.00999965	0	0	0	0.00999965	0	0	0	0	0	0	0.120002	0	0.0199995	0	0	0.239999	0	0	0	0	0	0.00999965	0	0	0	0	0.189994	0	0	0	0.0199995	0	0	0	0.0499986	0	0
ENSG00000202023	0	0	0	0	0	0	0	0	0	0	0	0	0	0	0	0	0	0	0	0	0	0	0	0	0	0	0	0	0	0	0	0	0	0	0	0	0	0	0	0	0	0	0	0	0	0	0	0	0
ENSG00000232858	0	0.129996	0	0	0	0	0	0	0	0	0	0.0899994	0.159996	0	0.109998	0.0999981	0	0	0	0	0	0	0	0	0.180005	0	0	0	0	0	0.109998	0	0.180005	0	0	0	0	0	0	0	0	0	0	0	0	0	0.0999981	0	0.230006
ENSG00000281325	0	0	0	0	0	0.0199995	0	0	0	0	0	0	0	0	0.00999965	0	0	0	0	0	0	0	0.0499986	0.00999965	0	0	0	0	0	0	0	0	0	0	0.00999965	0	0.0499986	0	0.0199995	0	0	0	0	0	0	0	0	0	0
ENSG00000249956	0.800014	0	0.0999992	0	0.00999965	0.279992	0	0	0.679987	0.0899994	0.0400009	0.510002	0.0999981	0.109998	0.430012	0.209998	0.440015	0.170004	0.629995	0.0400009	0.290002	0.0499986	0.0899994	0.00999965	0	0	0.129996	0.0899994	0.389989	0	0	0.310003	0.0299998	0.140003	0.200005	0	0	0.0199995	0.129996	0	0.140003	0	0	0	0.0199995	0.060002	0	0.0199995	0.560011
ENSG00000187474	5.3801	9.28978	0.61501	1.41999	0.109998	6.09009	0.389989	2.61997	0.34999	1.02001	1.81002	2.44005	9.82974	6.48982	22.2902	0.490002	2.9001	7.97022	3.3301	5.41002	1.72999	1.54004	5.33996	0.560011	0.389989	1.36997	1.44003	8.61011	1.16003	1.55	0.979983	5.54982	0.409997	2.66006	0.869973	1.97996	0.500006	8.36014	5.32001	8.86019	1.64003	0.400007	9.18031	4.52991	2.45992	0.869973	2.58998	1.90005	6.9499
ENSG00000254943	0	0	0	0	0	0	0	0	0	0	0	0	0	0	0	0	0	0	0	0	0	0	0	0	0	0	0	0	0	0	0	0	0	0	0	0	0	0	0	0	0	0	0	0.0499986	0	0	0	0	0
ENSG00000259907	0	0	0	0	0	0	0.0499986	0	0	0	0	0	0	0	0	0.219997	0	0	0	0	0	0	0	0	0	0	0	0.0999981	0	0	0	0	0	0	0	0	0.0400009	0.060002	0	0	0	0	0.0499986	0	0	0	0	0	0
ENSG00000278961	0.0199995	0.0299998	0.00499982	0.00999965	0	0.0299998	0	0	0.0400009	0.0199995	0.00999965	0	0	0	0	0.0299998	0	0.00999965	0.0199995	0	0	0	0.00999965	0	0	0	0.060002	0	0	0	0	0.00999965	0	0	0.0199995	0.00999965	0.0400009	0	0	0	0.00999965	0.00999965	0	0	0	0	0.0299998	0.0199995	0
ENSG00000074582	8.62983	22.6594	25.69	21.6896	8.62027	17.9203	29.1102	40.3211	8.62027	14.7998	21.8905	12.7603	15.6697	13.6298	12.26	24.9599	21.1595	11.5801	12.26	12.3	15.5098	23.7399	31.0895	8.0201	38.199	24.2102	26.4509	23.5693	19.1494	27.4103	22.4608	20.6394	41.3514	17.7804	23.9498	9.3201	181.949	17.7103	45.6097	20.45	24.8202	24.76	20.9697	9.42993	21.3703	30.8106	20.3003	9.58016	14.8903
ENSG00000224152	1.04002	0.490002	2.15499	1.34997	0.620015	1.46004	0.940022	1.29001	0.789973	0.920017	0.549991	0.490002	1.21	0.69002	1.55	1.41999	0.840013	0.820026	0.510002	0.47	0.560011	0.270007	2.64993	0.860009	0.370002	0.780003	0.869973	1.8	1.08003	1.22997	1.19997	0.640002	1.76001	1.36003	0.869973	0.549991	0.769999	1.11003	0.949989	0.579996	1.11003	0.979983	1.86003	0.760017	0.829988	1.55	0.479997	0.65999	0.490002
ENSG00000163950	9.53973	25.1998	28.3959	40.9407	5.6199	22.8296	26.4509	54.6699	7.59005	20.7297	24.3701	8.87986	19.8096	23.5302	38.6705	55.5715	10.1701	14.1605	7.75009	11.1399	18.5304	13.13	30.0596	38.7913	4.88008	69.5693	15.1202	62.4001	31.2104	15.1003	13.34	24.9202	9.90018	23.3207	43.2991	23.2207	23.2207	18.6205	44.4086	25.9605	17.4302	12.0401	21.5398	10.5998	20.8407	52.8295	12.2396	8.4798	15.9205
ENSG00000163938	16.9101	36.2011	37.876	37.2911	7.54023	59.0791	42.4787	36.2789	13.8796	19.64	66.8094	11.9603	34.671	36.6505	65.7709	82.1212	17.5004	16.63	16.21	25.9605	25.6208	23.6807	47.9105	24.5396	10.2401	42.6705	19.2799	73.8579	34.5894	38.1011	27.1005	58.0199	18.09	54.36	24.2505	41.0203	15.7296	32.2395	30.1305	28.849	28.3809	24.4005	38.7188	19.8605	27.2493	40.85	29.8292	10.3701	27.2909
ENSG00000272150	0.170004	0.459988	0.195004	0.189994	0.0999981	0.54	0.0999981	0.700007	0.180005	0.219997	1.02997	0.270007	0.239999	0.209998	0.409997	1.19002	0.290002	0.45	0.120002	0.0700018	0.33999	0.0499986	1.31997	0.290002	0	0.940022	0.670007	1.02997	0.129996	0.250007	0.239999	0.700007	0.230006	0.270007	0.810015	0.290002	0.609981	0.230006	0.159996	0.299993	0.189994	0.189994	0.490002	0.259996	0.0800019	0.34999	0.209998	0.38001	0.270007
ENSG00000266727	0	0	0	0	0	0	0	0	0	0	0	0	0	0	0	0	0	0	0	0	0	0	0	0	0	0	0	0	0	0	0	0	0	0	0	0	0	0	0	0	0	0	0	0	0	0	0	0	0
ENSG00000139354	0.440015	1.38998	0.939996	1.08003	0.060002	12.3401	2.64003	2.72994	0.200005	0.570015	1.61005	0.200005	1.04002	0.620015	5.23985	3.87992	0.780003	1.07003	0.290002	1.81996	0.609981	0.99003	7.22001	2.45005	0.99003	1.40998	0.709989	7.88996	0.999971	2.42992	1.22997	2.64003	0.599985	1.79004	0.510002	0.840013	1.75003	5.05992	2.30997	3.76988	1.13	0.520016	2.70995	0.589988	0.599985	2.40995	1.44003	0.54	1.19002
ENSG00000214342	0	0	0	0	0	0	0	0	0	0	0	0	0	0	0	0	0	0	0	0	0	0	0.0400009	0	0	0	0	0	0	0	0	0	0	0	0	0	0	0	0	0	0	0	0	0	0	0	0	0	0
ENSG00000181350	0.0999981	0.549991	0.0850002	0.0800019	0.060002	0.47	0.299993	1.97996	0.060002	0.0999981	0.389989	0.149998	0.510002	0.230006	0.609981	0.750008	0.400007	0.219997	0.120002	0.0299998	0.33999	0.329999	0.69002	0.170004	0.149998	1.11003	0.159996	2.72994	0.060002	0.459988	0.609981	0.33999	0.140003	0.520016	0.170004	0.060002	0.38001	1.09999	0.459988	0.670007	0.120002	0.00999965	0.780003	0.159996	0.670007	0.800014	0.159996	0.0999981	0.259996
ENSG00000273133	0.170004	0	0.135	0.250007	0.149998	0.230006	0.230006	0	0.219997	0.120002	0.200005	0.170004	0.259996	0.570015	0.250007	0.739977	0.389989	0.239999	0.0400009	0.109998	0.180005	0.189994	0.189994	0.189994	0.579996	0.310003	0.290002	0.129996	0.230006	0.209998	0.0999981	0.459988	0.200005	0.0400009	0.65999	0.0499986	0.329999	0.140003	0.849982	0.140003	0.370002	0.149998	0.270007	0.0400009	0.299993	0.170004	0.0999981	0.299993	0.189994
ENSG00000236658	0	0	0	0	0	0	0	0	0	0	0	0	0	0	0	0	0	0	0	0	0	0	0	0	0	0	0	0	0	0	0	0	0	0	0	0	0	0	0	0	0	0	0	0	0	0.060002	0	0	0
ENSG00000248339	0	0	0	0	0	0	0	0	0	0	0	0	0	0	0.00999965	0	0	0	0	0	0	0	0	0	0	0	0	0	0	0	0	0	0	0	0	0	0	0	0	0	0	0	0	0	0	0	0	0	0
ENSG00000227597	0	0	0	0	0	0	0	0	0	0	0	0	0	0	0	0	0	0.0199995	0	0	0	0	0	0	0	0	0	0	0	0	0	0	0	0	0	0	0	0	0	0	0	0	0	0	0	0	0	0	0
ENSG00000225766	2.77999	0.440015	1.46003	1.56003	2.04996	0.0499986	0.180005	0.299993	1.99997	1.88994	0.370002	1.73998	0.530006	0.599985	0.219997	1.88994	2.16	3.03001	1.22003	0.69002	0.159996	2.10996	0.629995	2.41999	0.0499986	0.840013	3.31008	0.789973	1.09999	0	0.290002	0.760017	2.57995	1.37999	2.49999	0.849982	1.38998	0.609981	1.55	0.490002	1.49998	0.999971	2.64993	0.879992	0.599985	0.159996	0.849982	2.00998	0.65999
ENSG00000106399	18.1302	13.6298	52.1545	36.1108	14.2798	30.21	22.7901	29.8809	21.32	25.6795	22.7901	20.1699	19.9294	30.9004	26.8592	82.9507	29.3309	23.8901	14.9203	18.6205	20.5495	57.2409	63.601	52.6504	88.9229	40.5791	33.6809	16.1505	17.3302	54.9091	9.81	42.2291	40.0704	54.7988	45.4298	13.2204	15.8995	24.9998	31.3404	17.0502	41.3686	30.2204	21.2904	18.7397	28.3298	40.1287	11.3599	12.63	21.2506
ENSG00000207468	0	0	0	0	0	0	0	0	0	0	0	0	0	0	0	0	0	0	0	0	0	0	0	0	0	0	0	0	0	0	0	0	0	0	0	0	0	0	0	0	0	0	0	0	0	0	0	0	0
ENSG00000106692	0.679987	1.70995	1.40003	1.58996	0.479997	2.76002	1.96996	3.7301	0.54	0.890002	0.829988	0.750008	1.82996	2.52001	4.82993	5.13983	1.70002	1.49998	0.979983	1.16997	1.44003	1.36997	4.36012	2.31993	0.420002	3.01995	1.84999	4.80988	1.88994	1.61005	1.36003	1.54004	2.14999	2.47996	2.06996	1.61005	2.52001	2.98994	2.19002	1.47	2.30006	0.869973	2.16	1.02997	1.55	1.76001	1.55	1.15001	1.38998
ENSG00000207334	0	0	0	0	0	0	0	0	0	0	0	0	0	0	0	0	0	0	0	0	0	0	0	0	0	0	0	0	0	0	0	0	0	0	0	0	0	0	0	0	0	0	0	0	0	0	0	0	0
ENSG00000240533	0	0	0	0	0	0	0	0	0	0	0	0	0	0	0	0	0	0	0	0	0	0	0	0	0	0	0	0	0	0	0	0	0	0	0	0	0	0	0	0	0	0	0	0	0	0	0	0	0
ENSG00000103449	9.59012	6.70987	23.5902	44.1814	3.43993	11.29	6.3602	9.88989	19.0606	7.72007	14.3105	7.20001	13.1701	6.93018	15.9403	12.3804	6.42981	14.7496	13.2396	14.97	16.7306	4.9899	23.6004	14.1095	1.07003	19.3804	27.3591	17.3302	35.2209	0.409997	4.62992	8.1	13.3003	6.56994	28.0193	15.0001	26.6903	8.70011	4.00011	6.42981	15.9105	16.4705	16.77	10.3199	3.58009	3.06998	6.00998	12.6704	13.6601
ENSG00000229002	0	0	0	0	0	0	0	0	0	0	0	0	0	0	0	0	0	0	0	0	0	0	0	0	0	0	0	0	0	0	0	0	0	0	0	0	0.219997	0	0	0	0	0	0	0	0	0	0	0.31999	0
ENSG00000167434	0.0999981	0.0899994	1.47501	3.56993	0.189994	0.0299998	0.0899994	2.48996	0.0800019	0.189994	0.0999981	0	0.109998	0.239999	0.209998	0.259996	31.3796	0.0400009	0.00999965	0.140003	0.389989	0.530006	0.129996	0.259996	0	0.389989	4.30993	0.109998	0.310003	3.42993	0.259996	0.0999981	0.140003	0.140003	1.49998	0.140003	0.120002	0.200005	0.729978	0.0499986	1.04002	5.31006	0.720014	0.00999965	0.140003	0.599985	0.879992	0.109998	0.0499986
ENSG00000240494	0	0.189994	0.0249993	0.0800019	0.0899994	0.370002	0.189994	0	0.0199995	0	0.120002	0	0	0.0499986	0	0.0700018	0.129996	0.0199995	0.060002	0.219997	0	0	0.69002	0	0	0.159996	0.0299998	0.440015	0	0.209998	0.579996	0.0700018	0	0	0	0.140003	0.579996	0.0199995	0.360007	0.170004	0.259996	0.120002	0.230006	0.060002	0	0.140003	0.409997	0	0.0299998
ENSG00000266604	0	0.0499986	0	0	0	0	0	0.0299998	0	0	0.0400009	0.0299998	0	0	0	0.180005	0	0	0	0	0	0	0	0.0299998	0	0	0	0	0	0.0800019	0	0	0	0	0	0	0	0	0.0499986	0	0	0	0	0.060002	0.0299998	0.0199995	0	0	0
ENSG00000249564	0	0	0	0	0	0	0	0	0	0	0	0	0	0	0	0	0	0	0	0	0	0	0	0	0	0	0	0	0	0	0	0	0	0	0	0	0	0	0	0	0	0	0	0	0	0	0	0	0
ENSG00000267493	0.250007	0.47	1.06499	0.520016	0.0899994	0.860009	1.60003	0.700007	0.45	0.940022	0.640002	0.149998	0.510002	0.549991	0.640002	2.30997	0.579996	0.389989	0.780003	0.969971	0.810015	0.370002	6.38008	0.159996	0.420002	2.47001	0.900001	1.67998	1.14	1.86003	0.270007	0.149998	0.500006	0.560011	0.670007	0.189994	2.25005	1.53003	0.999971	0.31999	0.69002	0.400007	1.01001	0.430012	0.500006	3.38997	1.05003	0.239999	0.570015
ENSG00000280698	0	0	0	0	0	0	0	0	0	0	0	0	0	0	0	0	0	0	0	0	0	0	0	0	0	0	0	0	0	0	0	0	0	0	0	0	0	0	0	0	0	0	0	0	0	0	0	0	0
ENSG00000228842	0	0	0	0	0	0	0	0	0	0	0	0	0	0	0	0.0499986	0	0	0	0	0	0	0	0	0	0	0	0	0	0	0	0	0	0	0	0	0	0	0	0	0	0	0	0	0	0	0	0	0
ENSG00000235871	0	0	0	0	0	0	0	0	0	0	0	0	0	0	0	0	0	0	0	0	0	0	0.0499986	0	0	0	0	0	0	0	0	0	0	0	0	0	0	0	0	0	0	0	0	0	0	0	0	0	0
ENSG00000257587	0	0	0	0.230006	0	0	0	0	0	0.459988	0	0	0	0	0	0.109998	0	0	0	0.129996	0	0	0	0	0	0	0	0	0	0	0	0	0	0	0.109998	0	0	0	0	0	0	0	0	0	0	0	0	0	0
ENSG00000173950	0.890002	1.97996	2.19995	2.17006	0.149998	4.33	2.23993	9.34987	0.299993	1.19002	1.62002	0.479997	3.80006	1.96996	3.47012	3.50008	2.12995	1.70002	0.54	0.570015	1.07003	0.760017	7.13987	1.64003	1.22997	2.35004	0.750008	9.12005	1.34997	3.63991	2.02004	2.52999	1.48003	2.28005	1.94998	1.14	3.75006	2.93999	4.50985	2.37001	2.25005	1.24	4.69001	0.800014	1.51	4.00011	3.12995	0.879992	1.34997
ENSG00000224043	0.259996	0.479997	0.624989	0.54	0.0499986	1.31997	0.34999	1.15001	0.0499986	0.290002	0.629995	0.33999	0.679987	0.389989	0.510002	0.570015	0.200005	0.180005	0.0999981	0.170004	0.760017	0.849982	0.620015	0.230006	0.0800019	0.47	0.230006	1.73998	0.31999	3.43993	0.389989	0.510002	0.810015	0.520016	0.170004	0.120002	0.250007	0.400007	0.54	0.599985	0.729978	0.279992	0.860009	0.230006	1.34997	0.47	2.11993	0.45	0.189994
ENSG00000207342	0	0	0	0	0	0	0	0	0	0	0	0	0	0	0	0	0	0	0	0	0	0	0	0	0	0	0	0	0	0	0	0	0	0	0	0	0	0	0	0	0	0	0	0	0	0	0	0	0
ENSG00000266676	0	0	0	0	0	0	0	0	0	0	0	0	0	0	0	0	0	0	0	0	0	0	0	0	0	0	0	0	0	0	0	0	0	0	0	0	0	0	0	0	0	0	0	0	0	0	0	0	0
ENSG00000254530	0	0	0	0	0	0	0	0	0	0	0	0	0	0	0	0	0	0	0	0	0	0	0	0	0	0	0	0	0	0	0	0	0	0	0	0	0	0	0	0	0	0	0	0	0	0	0	0	0
ENSG00000150893	1.22997	0.060002	0.00499982	0	0.0899994	0.329999	0.440015	1.48003	0.129996	0.00999965	1.84001	1.11003	0.370002	0.0499986	0.0299998	0.820026	0	0.99003	0.599985	0.129996	0.170004	0	0.0700018	0.180005	0.00999965	1.56003	0.709989	0.670007	0	0.279992	0	0.219997	1.22003	0.0299998	0	0	0.120002	0.140003	0.38001	0	0	0	0.570015	0.219997	0	0	0	0.979983	0.31999
ENSG00000277880	0	0	0	0	0	0	0	0	0	0	0	0	0	0	0	0	0	0	0	0	0	0	0	0	0	0	0	0	0	0	0	0	0	0	0	0	0	0	0	0.159996	0	0	0	0.0800019	0	0	0	0	0
ENSG00000207067	0	0	0	0	0	20.1894	0	0	0	0	0	0	0	6.70987	0	7.35999	0	0	0	0	19.7096	0	0	0	0	0	0	0	0	8.1	0	5.30013	0	0	0	0	0	0	0	0	0	0	0	0	0	1.88	0	0	21.8193
ENSG00000172432	4.67995	17.1795	18.4252	18.2905	1.99001	37.0901	27.4407	24.0496	3.84991	6.77015	14.0101	5.01001	15.6404	16.3103	23.1998	17.3795	15.6904	11.8801	3.7301	5.63003	11.2299	4.51987	37.031	6.9499	4.80988	12.4501	14.19	30.969	13.9897	27.5608	18.1604	20.3694	3.11998	9.51991	20.5894	24.3397	20.1601	16.4397	42.6202	17.9401	24.6197	19.7698	19.64	6.47993	9.88029	52.8992	12.0201	4.02013	13.7303
ENSG00000136104	6.70011	15.1895	17.3253	21.9498	4.26002	16.63	12.0301	18.2601	6.46019	21.6101	16.6496	7.9201	10.5499	11.8703	15.8302	24.7806	8.91997	9.70987	6.38982	3.47012	8.72004	12.7399	33.1091	25.7008	7.66992	13.8297	5.08983	24.5005	13.95	13.07	14.1095	12.8001	18.9106	16.0401	9.9201	7.54023	4.76012	13.4198	11.1099	16.0401	14.6802	7.97022	16.8996	7.3702	39.4913	21.4697	4.44005	4.65987	11.4104
ENSG00000090372	8.72972	14.6802	22.865	22.9105	4.21011	30.0491	42.2291	45.1192	7.43022	17.5697	20	5.99001	21.1302	27.8895	23.91	34.2293	21.3599	9.78012	6.74017	13.4701	13.8604	8.37987	34.8203	9.56026	7.09989	29.2396	19.1295	46.0385	20.8797	29.2294	12.2396	21.7906	21.9802	14.0998	18.2095	12.7497	22.2994	23.8504	42.8186	13.1	24.8995	10.75	31.1996	7.69015	12.1803	26.96	17.98	7.59005	13.8096
ENSG00000271654	0.0400009	0	0	0.149998	0.0400009	0.530006	0	0	0.170004	0.0299998	0	0.060002	0.0999981	0	0.0400009	0.570015	0.33999	0	0	0.259996	0.140003	0	0.0499986	0	0	0.0800019	0.270007	0	0	0	0	0	0	0	0.389989	0.140003	0	0.0499986	0.0499986	0	0	0	0.0999981	0.0299998	0	0.0299998	0.189994	0.33999	0.0400009
ENSG00000160183	1.05003	0.93003	0.129998	0.0700018	0.430012	8.1	12.0401	22.6704	0.479997	0.33999	5.88995	0.820026	7.26016	14.8501	56.4216	5.12986	1.05998	8.74001	1.09004	0	21.2801	0.620015	141.483	0.860009	0.920017	0.0299998	0.0400009	35.52	0.810015	16.6796	1.94998	0.510002	0.0199995	0.0999981	0.310003	7.22001	8.36014	1.19997	2.96003	0.109998	11.5897	0	9.28013	0.720014	11.6598	1.72999	0.200005	3.14998	14.0802
ENSG00000129911	4.12002	13.6204	8.60013	6.2401	2.93001	20.8899	22.8502	11.5897	9.92973	6.78001	7.77	2.16	7.89981	9.32979	10.83	6.42001	4.90008	4.50985	6.44007	5.17989	10.6898	8.74001	19.6796	4.07994	9.9201	10.3903	6.17983	7.37992	9.69977	9.73008	5.81005	5.23005	4.44005	4.48989	6.77015	4.61007	15.5798	6.38008	13.14	5.31006	5.23985	5.3999	9.23969	4.88008	8.96025	13.2305	5.91983	3.53006	5.94987
ENSG00000266597	0	0	0	0	0	0	0	0	0	0	0	0	0	0	0	0	0	0	0	0	0	0	0	0	0	0	0	0	0	0	0	0	0	0	0	0	0	0	0	0	0	0	0	0	0	0	0	0	0
ENSG00000157399	49.8794	63.5305	129.34	153.936	72.3179	44.1906	32.599	11.2097	51.771	84.7113	45.2287	47.5499	19.8206	26.4509	6.96003	0.0400009	23.5204	35.631	32.6193	85.5789	17.3699	47.4511	50.2786	142.044	11.8801	25.5304	102.351	35.3211	82.8014	22.1193	16.1002	108.067	44.4795	45.711	55.2795	15.8698	38.08	108.007	14.5798	48.4616	0.0199995	34.9291	109.318	67.3581	7.0401	28.44	41.1998	40.6889	0.0499986
ENSG00000226647	0	0.0800019	0.0449997	0	0	0.0400009	0	0.120002	0	0	0.0899994	0	0.0299998	0	0	0	0	0	0	0	0	0	0.0800019	0	0	0	0.189994	0	0	0	0	0	0	0	0.0299998	0.0700018	0.0400009	0.0299998	0.0299998	0	0	0	0.0899994	0	0	0	0.0299998	0	0
ENSG00000140391	36.2488	24.2505	40.7903	80.0918	15.5496	216.405	30.1096	53.341	22.8899	49.3292	35.6211	22.5904	56.8495	41.1712	92.9823	234.443	48.4616	52.6906	23.7497	10.6196	24.5294	17.17	106.809	94.1432	20.1098	56.8416	15.07	116.994	19.1096	46.0098	18.6205	90.6531	43.6487	50.8816	20.4997	34.3195	82.372	98.2432	110.208	53.2413	32.7303	2.42992	79.1426	19.4895	41.4404	71.1691	57.0785	38.3688	56.5116
ENSG00000101544	1.02997	2.68992	2.44504	4.1999	0.31999	5.78995	3.38997	4.77003	1.02997	1.07003	3.44997	1.24	2.64003	2.60006	7.30003	2.77999	2.10996	1.82996	0.810015	1.40004	2.11993	0.969971	9.18986	2.26996	0.510002	5.21014	3.34005	10.8098	1.96996	1.69003	1.09999	3.60001	1.40998	1.58996	3.12995	2.85006	3.79006	4.81989	6.93979	3.09993	2.76999	1.09004	4.56016	1.70002	1.8	2.30997	1.53003	0.99003	2.12995
ENSG00000234807	0	0.0800019	0.0449997	0.0199995	0	0.0400009	0	0	0	0.219997	0	0.0199995	0	0	0.230006	0.0199995	0.060002	0.0199995	0.0199995	0.0499986	0.0400009	0	0.629995	0.0199995	0	0.0899994	0.0999981	0.060002	0	0	0.0199995	0.0199995	0	0.060002	0.0499986	0.0199995	0.0299998	0	0.0299998	0.290002	0.0499986	0.0899994	0.0899994	0.0299998	0.0199995	0.0199995	0	0.0299998	0.0899994
ENSG00000065923	1.56003	2.30006	2.255	1.60003	0.679987	3.20995	1.41999	8.05018	1.46004	1.76001	1.19997	1.72999	1.92994	4.82993	4.97988	2.93001	1.16997	2.09001	0.769999	2.23993	0.969971	0.65999	7.1201	1.90005	1.82996	5.55983	1.27003	3.25997	0.500006	0.750008	0.370002	4.48989	1.36997	1.81002	1.60003	0.969971	1.60003	1.58996	9.14981	1.76001	1.67998	0.389989	1.66999	1.04002	0.760017	0.620015	0.909986	1.57002	1.49998
ENSG00000091592	1.51998	3.4001	1.29999	1.66006	0.180005	24.7892	1.04002	4.38012	0.360007	0.999971	1.92006	1.09004	9.1403	5.28985	5.91983	15.36	6.32021	2.38998	1.15001	5.3999	2.58998	1.26003	4.03997	0.33999	0.869973	0.840013	1.81002	8.91997	0.909986	2.48996	3.72002	2.38998	0.290002	3.58009	1.96001	7.97022	2.11993	7.27023	3.13995	5.88995	17.81	0.629995	12.8597	1.28003	3.25997	1.78002	7.06993	1.31997	1.57002
ENSG00000205184	0	0	0.0200005	0	0	0	0	0	0	0	0	0	0	0	0	0	0	0	0	0	0	0	0	0	0	0	0	0	0	0	0	0	0	0.00999965	0	0	0	0	0.0199995	0.0199995	0.0199995	0.0299998	0.0199995	0	0	0	0	0	0
ENSG00000240868	0	0	0	0	0	0	0	0	0	0	0	0	0	0	0	0	0	0	0	0	0	0	0	0	0	0	0	0	0	0	0	0	0	0	0	0.0700018	0	0	0	0	0	0.0999981	0	0	0	0	0.129996	0	0
ENSG00000226825	0	0	0	0	0	0	0	0	0	0	0.219997	0	0	0	0	0	0	0	0	0.0899994	0	0	0	0	0	0	0	0	0	0	0	0	0	0	0	0.490002	0	0	0	0	0.0899994	0	0	0	0.0800019	0.0700018	0	0	0
ENSG00000261732	0	0	0.030001	0.0199995	0	0.129996	0.0499986	0.0400009	0	0.00999965	0	0.00999965	0	0.0199995	0.060002	0.0199995	0.0299998	0.00999965	0	0.00999965	0	0	0.0700018	0	0.00999965	0.0499986	0.0199995	0.0199995	0.0199995	0	0	0.0199995	0	0.0400009	0.00999965	0	0.0199995	0	0.129996	0.0400009	0	0	0	0.00999965	0	0.0299998	0.0199995	0	0.00999965
ENSG00000182983	0.760017	0.649987	0.660008	0.93003	0.849982	1.76001	0.560011	0.45	0.709989	1.08003	1.19002	0.780003	1.19002	0.420002	0.219997	7.09005	0.47	0.909986	0.560011	0.149998	0.180005	0.0400009	0.54	0.250007	1.15001	0.189994	0.209998	2.39994	0.00999965	4.01011	0.230006	0.789973	3.4001	0.93003	0.279992	0.209998	1.27003	1.86999	0.670007	0.279992	0.149998	0.0700018	1.70995	0.860009	0.279992	1.63005	0.879992	0.500006	0.54
ENSG00000138617	4.67995	7.55017	18.0552	7.72007	2.70001	4.00011	10.7403	5.10998	3.84005	5.63003	6.1299	5.11991	4.67995	4.03997	7.55017	38.7913	6.57997	5.47985	3.14998	5.16984	3.44997	2.84	11.24	4.30008	2.04003	12.0201	6.33995	11.7899	9.23969	5.66017	4.22004	6.92009	3.88989	6.46019	5.61016	6.27002	12.4096	3.9401	9.62009	6.87991	6.01999	7.27982	6.88994	4.33992	6.32021	4.09013	3.09993	4.40998	4.56016
ENSG00000171658	0.00999965	8.81974	7.43994	1.82996	0	7.59005	3.89988	0.00999965	0	0.0999981	4.17986	0.0700018	0.0299998	6.48982	0.620015	0.259996	0.00999965	0.0999981	0.0199995	10.13	8.72972	4.22004	4.99994	0.259996	4.94993	10.7597	0.0299998	0.789973	16.5495	0.0700018	0.840013	4.9899	0.159996	0	2.64993	6.92009	8.18978	0.129996	0	6.32021	5.52985	0.0499986	1.96996	0	2.29004	2.98994	0.959994	0	0.560011
ENSG00000106477	0.949989	4.80988	0.645002	3.06998	0.459988	6.06986	3.05999	9.23969	0.820026	2.44005	1.60003	0.849982	3.19995	2.61997	11.0999	4.02013	2.62998	2.26006	0.54	0.290002	3.70998	1.19997	12.5602	4.77003	1.94	7.98017	5.9301	6.97017	3.89988	3.14998	0.969971	5.73999	2.28005	3.67007	1.29998	1.94	3.11005	2.68992	6.16998	3.44997	4.70989	3.44997	3.48	1.44995	2.61	2.68005	2.60006	1.22997	2.88006
ENSG00000033030	4.61007	8.37987	8.65991	5.08983	2.36	14.88	11.2603	10.43	4.27008	2.12995	8.40023	4.3999	6.47005	6.93979	12.7603	14.9804	6.93018	5.23005	3.86007	6.01999	4.4601	2.04003	12.0903	10.2799	0.760017	10.9501	8.46981	17.5904	8.27022	7.2501	9.68969	8.25991	3.76988	7.69015	8.99011	9.36998	8.6502	12.8802	7.75977	7.34979	7.59005	3.37005	10.0502	5.44011	4.4601	5.67982	5.64019	2.98001	5.99001
ENSG00000265667	0	0	0	0	0	0	0	0	0	0	0	0	0	0	0	0	0	0	0	0	0	0	0	0	0	0	0	0	0	0	0	0	0	0	0	0	0	0	0	0	0	0	0	0	0	0	0	0	0
ENSG00000168237	110.033	145.966	294.221	254.372	100.691	28.1302	80.7607	11.3002	157.596	168.428	90.233	203.261	74.418	82.658	33.1596	499.346	265.303	132.238	143.807	123.682	60.8707	65.7299	16.5002	100.942	39.7688	186.805	298.709	96.6625	142.044	30.3695	116.532	90.3081	175.034	356.089	140.789	35.7795	122.08	68.4405	38.3289	121.061	113.968	269.903	136.522	97.0587	42.411	76.7493	21.6401	135.664	92.5772
ENSG00000254238	0	0	0	0	0	0.430012	0	0	0	0	0	0	0	0	0	0	0	0	0	0	0	0	0.180005	0.0400009	0	0	0	0	0	0	0	0	0	0.0700018	0	0	0	0	0	0	0	0	0	0	0	0	0	0	0
ENSG00000215187	0.329999	0.0999981	0.415001	0.520016	0.400007	0.329999	1.27003	0.549991	0.729978	0.430012	0.0499986	0.370002	0.299993	0.679987	0.500006	0.430012	1.51	0.180005	0.279992	0.230006	0.140003	0.0400009	0.250007	0.159996	0.109998	1.64003	1.08003	0.279992	1.8	0.159996	0.250007	0.189994	0.0700018	0.310003	1.97996	0.0700018	0.570015	0.140003	0.34999	0.310003	0.479997	0.250007	0.389989	0.200005	0.230006	0.259996	0.299993	0.31999	0.329999
ENSG00000224426	0	0.060002	0	0	0	0.0800019	0.060002	0.060002	0	0	0	0.0800019	0	0	0.0499986	0.760017	0	0.140003	0.0400009	0	0	0	0	0.0499986	0	0	0	0	0	0	0	0.0400009	0	0.0800019	0.0499986	0.0499986	0.949989	0	0.259996	0	0	0	0	0.0299998	0	0	0	0	0
ENSG00000257496	0.65999	0.769999	0.0800014	0	0	0.299993	0.109998	0.060002	0.0499986	0	0.200005	0.159996	0.45	0	0.0999981	0	0.189994	0.0899994	0.120002	0	0.0899994	0.140003	0.250007	0	0	0	0.140003	0.38001	0.060002	0.209998	0.33999	0.200005	0.0700018	0.120002	0.0999981	0	0	0.140003	0.189994	0.420002	0	0	0.0700018	0.0700018	0.45	0.0400009	0	0.290002	0.720014
ENSG00000170275	23.2207	50.9416	107.061	169.612	9.39991	62.2791	23.24	27.2909	17.6002	31.4711	60.3205	21.6701	71.3816	46.6909	105.799	119.867	42.2291	29.1303	13.5996	33.4598	26.5998	31.2905	114.84	37.8511	20.6494	128.381	28.1302	100.712	97.4024	21.9194	16.8003	59.35	34.0896	83.5914	62.9606	53.8798	28.61	55.2412	34.4793	62.7689	74.9097	57.2409	110.376	27.7199	35.2209	31.0593	45.9811	24.9202	32.529
ENSG00000238906	0	0	0	0	0	0	0	0	0	0	0	0	0	0	0	0	0	0	0	0	0	0	0	0	0	0	0	0	0	0	0	0	0	0	0	0	0	0	0	0	0	0	0	0	0	0	0	0	0
ENSG00000240568	0	0	0	0	0	0	0	0	0	0	0	0	0	0	0	0	0	0	0	0	0	0	0	0	0	0	0	0	0	0	0	0	0	0	0	0	0.720014	0	0	0	0	0	0	0	0	0	0	0	0
ENSG00000279100	0	0	0	0	0	0	0	0	0	0	0	0	0	0	0	0	0	0	0	0	0	0	0	0	0	0	0	0	0	0	0	0	0	0	0	0	0	0	0	0	0	0	0	0	0	0	0	0	0
ENSG00000163071	1.48003	0.959994	0.0999982	0.0700018	0.34999	1.92994	0.0499986	0.370002	0.54	0.0800019	0.670007	1.71994	2.64003	0.109998	0.54	0.69002	1.94	1.77004	1.12001	0.109998	0.189994	0.0499986	0.560011	6.29005	0	0.0899994	4.4299	0.760017	0.0499986	0.0899994	0.310003	0.549991	0.00999965	1.24	0.829988	0.0700018	0.120002	3.38997	2.19002	1.75003	1.04002	1.86003	5.75992	0.620015	0.279992	0.0400009	1.17999	3.78008	2.60006
ENSG00000280198	0	0.0700018	0.24	0	0	0.170004	0.500006	0	0	0.0899994	0.0999981	0.0700018	0.0499986	0.159996	0.109998	0.270007	0.0899994	0	0	0	0.0700018	0.0299998	0.0499986	0.0400009	0	0.149998	0	0.570015	0.140003	0.209998	0.360007	0	0.140003	0.0299998	0.0800019	0.270007	0.140003	0.170004	0.120002	0	0.180005	0.0400009	0.259996	0	0.0400009	0.0700018	0.31999	0.109998	0
ENSG00000243129	0	0	0	0	0	0	0	0	0	0	0.149998	0	0	0	0	0.0999981	0	0	0	0	0	0	0	0	0	0	0	0	0	0	0	0	0	0	0	0	0	0	0	0	0.129996	0	0.170004	0	0	0	0	0	0
ENSG00000225933	0	0	0	0	0	0.170004	0.120002	0	0	0	0	0	0	0	0	0.0999981	0	0	0	0	0	0.109998	0	0	0	0	0	0	0	0	0	0	0	0.0800019	0	0	0	0	0	0	0	0.0800019	0	0	0	0.0899994	0	0	0
ENSG00000089163	1.77004	2.45005	1.61501	1.21	1.34997	1.24	3.68001	2.94999	1.21	2.90997	2.38998	2.02004	2.06996	2.96003	0.959994	3.4001	2.17006	1.94	0.360007	2.61997	2.67004	3.37005	2.62998	4.13003	2.12995	1.12001	3.08	2.81999	1.79004	2.14002	2.71993	3.38012	3.75996	2.21	4.65987	0.93003	1.96996	4.3201	1.17999	2.70001	1.42998	1.37999	1.15001	1.56003	7.34979	1.57002	1.05998	1.22997	1.79004
ENSG00000215905	0	0	0	0	0	0	0	0	0	0	0	0	0	0	0	0	0	0	0	0	0	0	0	0	0	0	0	0	0	0	0	0	0	0	0	0	0	0	0	0	0	0	0	0	0	0	0	0	0
ENSG00000264014	0	0	0	0	0	0	0	0	0	0	0	0	0	0	0	0	0	0	0	0	0	0	0	0	0	0	0	0	0	0	0	0	0	0	0	0	0	0	0	0	0	0	0	0	0	0	0	0	0
ENSG00000256159	0	0	0	0.060002	0	0	0	0	0	0.0499986	0	0	0	0	0	0	0	0	0	0	0	0	0	0	0	0	0	0	0	0	0	0.0499986	0	0	0	0	0	0	0	0	0	0	0	0	0	0	0	0	0
ENSG00000197180	4.12002	5.21014	5.28507	3.54994	6.47993	14.4	6.40978	18.2905	5.31006	9.76996	4.63989	5.33996	4.12002	11.4302	3.47012	12.4397	17.0703	4.50985	3.35002	3.88989	4.37011	17.1998	21.2698	12.2303	36.5997	8.74971	10.83	7.58006	7.85993	18.41	3.21998	6.65982	20.3694	9.8202	13.3096	3.05004	8.05018	6.28002	11.8202	6.87991	9.15997	8.1	6.97984	3.38012	10.7299	15.9205	7.02985	4.07994	2.92008
ENSG00000280493	0	0	0	0	0	0	0	0	0	0	0	0	0	0	0	0	0	0	0	0	0	0	0	0	0	0	0	0	0	0	0	0	0	0	0	0	0	0	0	0	0	0	0	0	0	0	0	0	0
ENSG00000201059	0	0	0	0	0	0	0	0	0	0	0	0	0	0	0	0	0	0	0	0	0	0	0	0	0	0	0	0	0	0	0	0	0	0	0	0	0	0	0	0	0	0	0	0	0	0	0	0	0
ENSG00000234567	0	0	0	0	0	0.420002	0	0	0	0	0	0	0	0	0	0	0	0	0	0	0	0	0	0	0	0	0	0	0	0	0	0	0	0	0	0	0	0	0	0	0	0	0.209998	0	0	0	0	0	0
ENSG00000123384	63.3282	81.4409	124.503	199.714	35.6507	101.673	10.7002	26.8499	99.2975	64.4888	80.9681	57.1418	118.553	110.813	54.4883	38.1091	100.127	68.602	48.7311	119.212	117.75	83.1407	37.9009	46.9115	27.2097	65.6297	73.6892	68.0008	128.711	20.6494	68.1801	114.801	63.6892	74.5316	170.012	95.2921	90.6719	109.933	33.5202	67.4609	133.842	85.7689	126.921	71.7885	32.2395	42.3405	29.0497	75.6612	87.8082
ENSG00000066654	5.10998	12.3196	11.3248	11.0799	1.88	11.6098	7.22001	15.3302	3.09993	5.02009	4.47994	3.93001	8.61011	7.27023	11.8801	14.5899	7.08023	6.31014	2.70001	3.51004	5.46013	2.28005	21.5503	7.73989	0.65999	18.0299	8.25018	15.9105	8.34972	3.18998	4.12002	5.77992	2.02004	6.05011	9.28013	7.34012	11.7401	6.23016	19.2599	10.2501	7.47984	4.13003	12.3102	6.04005	3.01995	3.6599	6.81016	3.63991	6.09981
ENSG00000281920	0.0400009	0.120002	0.0900021	0.0999981	0.360007	0.149998	0.189994	0.159996	0.0700018	0.299993	0	0.0299998	0.0400009	0.250007	0.0299998	0.0899994	0.299993	0.060002	0.0299998	0.0700018	0.120002	0	0.389989	0.129996	0.299993	0.0700018	0	0	0.420002	0.140003	0.0700018	0.189994	0.0400009	0.129996	0.0299998	0.120002	0.579996	0.0499986	0	0.750008	0	0.360007	0.129996	0	0.0299998	0.459988	0.259996	0.250007	0.259996
ENSG00000223715	0	0	0	0	0	0	0.0299998	0	0	0.0499986	0.0800019	0	0	0	0.060002	0.129996	0.109998	0	0.0199995	0.060002	0	0	0	0	0	0	0	0	0	0	0	0.0499986	0	0	0.060002	0	0.0299998	0.270007	0	0.219997	0	0	0	0.0199995	0	0.0499986	0	0	0.0299998
ENSG00000271357	0	0	0	0	0	0	0	0	0	0	0	0	0	0	0	0	0	0	0	0	0	0	0.299993	0	0	0	0	0	0	0	0	0	0	0	0	0	0	0	0	0	0	0	0	0	0	0	0	0	0
ENSG00000263392	0	0	0	0	0	0	0	0	0	0	0	0	0	0	0	0	0	0	0	0	0	0	0	0	0	0	0	0	0	0	0	0	0	0	0	0	0	0	0	0	0	0	0	0	0	0	0	0	0
ENSG00000265744	0	0	0	0	0	0	0	0	0	0	0	0	0	0	0	0	0	0	0	0	0	0	0	0	0	0	0	0	0	0	0	0	0	0	0	0	0	0	0	0	0	0	0	0	0	0	0	0	0
ENSG00000162733	0.849982	2.00998	0.550003	0.510002	0.120002	2.33996	0.459988	1.67998	0.299993	0.200005	0.890002	0.860009	2.85006	1.24	1.51	1.17999	1.94998	1.25002	0.490002	0.219997	0.65999	0.200005	10.6499	1.99997	0.0499986	0.589988	1.33999	4.28996	0.230006	0.490002	0.640002	2.47001	0.060002	2.10996	0.620015	0.440015	0.570015	3.99014	0.670007	2.93999	0.549991	0.200005	4.52991	0.820026	0.780003	0.250007	2.76002	1.22003	0.969971
ENSG00000243491	0.00999965	0	0	0	0	0.120002	0	0.00999965	0.00999965	0.0299998	0	0	0	0.00999965	0	0	0	0	0	0.00999965	0.0199995	0	0	0	0.0299998	0	0	0	0	0.0199995	0	0.0199995	0	0.0199995	0	0	0	0.00999965	0.060002	0	0	0	0	0.0299998	0	0.00999965	0.00999965	0.0199995	0
ENSG00000106868	0.780003	1.78002	3.70993	8.25991	0.120002	4.96988	4.21011	3.86998	0.440015	2.88006	1.57996	0.860009	3.91994	4.27008	6.32985	0.920017	1.58996	2.47001	0.640002	1.64003	1.88	1.64995	6.83997	2.21	1.70995	3.20995	0.510002	5.82982	1.71994	3.41001	0.459988	4.05006	1.58996	1.75003	0.679987	3.18004	2.72994	2.88006	3.62003	1.90005	1.72999	1.22003	3.9099	1.60003	2.30006	3.36002	3.29999	0.879992	2.14999
ENSG00000263585	0	0	0.135003	0.060002	0.060002	2.16	57.1814	1.67998	0.219997	0.389989	0.060002	0.780003	0	2.62998	0	0	0.649987	0.33999	0.609981	0	1.05003	19.3804	14.1203	0.0199995	0.579996	0	0.0199995	0	0.290002	42.7889	6.03001	0.360007	3.13995	0.45	1.51	0	0.170004	0	9.09984	2.10003	0	0.0299998	0.679987	0.149998	8.64001	14.2798	8.50983	0	0.47
ENSG00000265461	0	0	0	0	0	0	0	0	0	0	0	0	0	0	0	0	0	0	0	0	0	0	0	0	0	0	0	0	0	0	0	0	0	0	0	0	0	0	0	0	0	0	0	0	0	0	0	0	0
ENSG00000254008	0	0	0	0	0	0	0	0	0	0	0	0	0	0	0	0	0	0	0	0	0	0	0	0	0	0	0	0	0	0	0	0	0	0	0	0	0	0	0	0	0	0	0	0	0	0	0	0	0
ENSG00000280106	0.279992	0.31999	0.620015	0.599985	0.140003	0.649987	1.25002	1.11003	0.140003	0.370002	0.490002	0.310003	0.490002	0.549991	0.760017	0.589988	0.530006	0.430012	0.120002	0.279992	0.720014	0.310003	1.61005	0.389989	0	0.620015	0.060002	1.90996	0.38001	1.31003	0.670007	1.36997	0.579996	0.219997	0.560011	0.47	0.459988	0.909986	0.599985	0.459988	0.47	0.109998	0.479997	0.219997	0.640002	0.329999	0.869973	0.129996	0.370002
ENSG00000186710	0.0199995	0.0400009	0.0900019	0.0299998	0	0.109998	0.200005	0.270007	0	0.0499986	0.0199995	0.0299998	0	0.0199995	0.0199995	0.060002	0.060002	0.0899994	0.00999965	0	0	0.00999965	0.0899994	0.0199995	0.109998	0.0700018	0.0499986	0.0800019	0.0400009	0.0800019	0.0199995	0.0700018	0.0800019	0.0299998	0.0199995	0.0199995	0.0800019	0.0700018	0.530006	0.0499986	0.0499986	0	0.0800019	0.0400009	0.209998	0.189994	0.0700018	0.0299998	0.0700018
ENSG00000033170	0.849982	2.28005	0.545013	0.599985	0.239999	5.58998	0.259996	3.28994	0.209998	0.490002	1.02001	0.700007	4.26002	1.64003	6.81016	7.77	1.01001	2.04003	0.45	0.510002	0.530006	0.430012	6.65013	2.47996	0.409997	0.290002	0.479997	9.92973	0.609981	1.66006	0.609981	2.02004	0.170004	2.68992	1.15001	0.479997	0.679987	3.9401	3.63991	3.80006	1.02001	0.129996	5.25986	0.959994	0.620015	0.65999	2.33996	1.25002	1.36003
ENSG00000266015	0	0	0	0	0	0	0	0	0	0	0	0	0	0	0	0	0	0	0	0	0	0	0	0	0	0	0	0	0	0	0	0	0	0	0	0	0	0	0	0	0	0	0	0	0	0	0	0	0
ENSG00000215938	0	0	0	0	0	0	0	0	0	0	0	0	0	0	0	0	0	0	0	0	0	0	0	0	0	0	0	0	0	0	0	0	0	0	0	0	0	0	0	0	0	0	0	0	0	0	0	0	0
ENSG00000005022	182.214	299.082	252.583	284.995	50.1115	255.078	120.533	311.156	146.9	153.627	218.698	167.764	226.175	452.601	292.947	396.835	419.986	194.065	131.443	341.679	145.916	254.213	215.881	898.702	86.7194	481.635	254.125	281.637	290.198	114.079	68.9787	317.76	229.825	290.52	306.83	120.166	106.262	242.055	373.431	232.002	205.13	150.32	180.88	154.857	168.475	254.813	214.464	165.856	225.846
ENSG00000261077	0	0	0	0	0	0	0	0	0	0	0	0	0	0	0	0	0	0	0	0	0	0	0	0	0	0	0	0	0	0	0	0	0	0	0	0	0	0	0	0	0	0	0	0	0	0	0	0	0
ENSG00000201778	0	0	0	0	0	0	0	0	0	0	0	0	0	0	0	0	0	0	0	0	0	0	0	0	0	0	0	0	0	0	0	0	0	0	0	0	0	0	0	0	0	0	0	0	0	0	0	0	0
ENSG00000218577	0	0	0	0	0	0	0	0	0	0	0	0	0	0	0	0	0	0	0	0	0	0	0	0	0	0	0	0	0	0	0	0	0	0	0	0	0	0	0	0	0	0	0	0	0	0	0	0	0
ENSG00000255516	0	0	0	0	0	0	0	0	0	0	0	0	0	0	0	0	0	0	0	0	0	0	0	0	0	0	0	0	0	0	0	0	0	0	0	0	0	0	0.060002	0	0	0	0	0	0	0	0	0	0
ENSG00000233893	0	0	0	0	0	0	0	0	0	0	0	0	0	0	0	0	0	0	0	0	0	0	0.459988	0	0	0	0	0	0	0	0	0	0	0	0	0	0	0	0	0	0	0	0	0	0	0	0.329999	0	0
ENSG00000242162	0	0	0	0	0	0	0	0	0	0	0	0	0	0	0.0700018	0	0	0	0	0	0	0	0	0	0	0	0	0	0	0	0	0	0	0	0	0	0	0	0	0	0	0	0	0	0	0	0	0	0
ENSG00000221142	0	0	0	0	0	0	0	0	0	0	0	0	0	0	0	0	0	0	0	0	0	0	0	0	0	0	0	0	0	0	0	0	0	0	0	0	0	0	0	0	0	0	0	0	0	0	0	0	0
ENSG00000199674	0	0	0	0	0	0	0	0	0	0	0	0	0	0	0	0	0	0	0	0	0	0	0	0	0	0	0	0	0	0	0	0	0	0	0	0	0	0	0	0	0	0	0	0	0	0	0	0	0
ENSG00000199894	0	0	0	0	0	0	0	0	0	0	0	0	0	0	0	0	0	0	0	0	0	0	0	0	0	0	0	0	0	0	0	0	0	0	0	0	0	0	0	0	0	0	0	0	0	0	0	0	0
ENSG00000169035	0	0	0	0	0	2.31993	0	0	0	0.0499986	0	0.159996	0	0	0.0199995	0.0400009	0	0	0	0	0	0	0	0	0	0	0.060002	0	0	0	0	0	0	0	0	0	0.0499986	0.140003	0	0	0	0.0400009	0.00999965	0.0299998	0	0	0.0199995	0	0
ENSG00000203664	0	0	0	0	0	0	0	0	0	0	0	0	0	0	0	0.180005	0	0	0	0	0	0	0	0	0	0	0	0	0	0	0	0	0	0	0	0	0	0	0	0	0	0	0	0	0	0	0	0	0
ENSG00000277771	0	0	0	0	0	0	0	0	0	0	0	0	0	0	0	0	0	0	0	0	0	0	0	0	0	0	0	0	0	0	0	0	0	0	0	0	0	0	0	0	0	0	0	0	0	0	0	0	0
ENSG00000258829	0	0	0	0	0	0	0	0	0	0	0	0	0	0	0	0	0	0	0	0	0	0	0	0	0	0	0	0	0	0	0	0	0	0	0	0	0	0	0	0	0	0	0	0	0	0	0	0	0
ENSG00000231546	0	0	0	0	0	0	0	0	0	0	0	0	0	0	0	0	0	0	0	0	0	0	0.0199995	0	0	0	0	0	0	0	0	0	0	0	0	0	0	0	0	0	0	0	0	0	0	0	0	0	0
ENSG00000279598	0	0	0	0	0	0	0	0	0	0	0	0	0	0	0	0.00999965	0	0	0	0	0	0	0.00999965	0	0	0	0.0199995	0	0	0	0.00999965	0	0	0	0	0	0	0	0	0	0	0	0	0	0	0	0	0	0
ENSG00000214559	0	0	0.320005	0.33999	0	0	0	0.209998	0	0	0	0.0700018	0.120002	0.109998	0	0	0.120002	0	0	0.0999981	0	0.170004	0	0.0800019	0.890002	0	0	0	0.0999981	0.180005	0	0	0	0.0700018	0.420002	0	0	0	0	0	0.189994	0	0.250007	0.060002	0	0	0.170004	0	0
ENSG00000200913	0	0	0	0	0	0	0	0	0	0	0	0	0	0	0	0	0	0	0	0	0	0	0	0	0	0	0	0	0	0	0	0	0	0	0	0	0	0	0	0	0	0	0	0	0	0	0	0	0
ENSG00000227375	0.0299998	0.00999965	0.0850015	0.0899994	0	0.180005	0.0400009	0.0400009	0.00999965	0.120002	0.0499986	0.0400009	0.00999965	0	0.0199995	0.34999	0	0.0499986	0	0.00999965	0	0	0.239999	0.0400009	0.060002	0.0999981	0	0	0.200005	0.0800019	0	0.0700018	0.109998	0.0499986	0.0499986	0.0199995	0.00999965	0.0199995	0.0800019	0.0299998	0.0199995	0	0.0499986	0.0299998	0.00999965	0.0400009	0.0400009	0.0199995	0.0199995
ENSG00000121388	0	0	0	0	0	0.170004	0	0	0	2.49999	0	0	0	0	3.67007	1.64995	0	0	0	0	0	0	0	0	0	0	0	0	0	0	0	0	0	0.599985	0	0	3.59004	0	0	0	0	0.409997	0	0	0	0.180005	0	0	0
ENSG00000221165	0	0	0	0	0	0	0	0	0	0	0	0	0	0	0	0	0	0	0	0	0	0	0	0	0	0	0	0	0	0	0	0	0	0	0	0	0	0	0	0	0	0	0	0	0	0	0	0	0
ENSG00000261376	0	0	0	0	0	0	0	0	0	0	0	0	0	0	0	0	0	0	0	0	0	0	0	0	0	0	0	0	0	0	0	0	0	0	0	0	0	0	0	0	0	0	0	0	0	0	0	0	0
ENSG00000151651	1.76001	3.00991	1.17997	0.999971	0.109998	6.20989	2.30006	3.20995	1.02997	0.620015	1.22997	1.36997	4.83998	2.45005	9.96974	1.22003	0.979983	2.67004	0.93003	0.750008	1.32999	0.360007	3.97991	0.739977	2.10996	1.14	1.86003	9.04011	0.640002	2.82998	2.02004	1.62002	0.760017	0.810015	0.33999	0.869973	0.860009	2.45992	29.8892	2.30997	2.84	0.180005	6.32021	0.979983	3.18004	2.10996	2.08003	0.820026	1.76001
ENSG00000237647	0.0400009	0.0400009	0	0	0.0199995	0	0.670007	0	0.00999965	0.0199995	0.0999981	0.109998	0.0400009	0.0199995	0.0499986	0.0499986	0.129996	0.0999981	0.0299998	0	0	0	0	0.0499986	0	0.060002	0	0.200005	0	0	0	0	0	0.00999965	0	0.00999965	0.0299998	0	0.0199995	0.0299998	0	0	0.0499986	0.0299998	0	0.0299998	0.0700018	0.0400009	0.200005
ENSG00000164061	0.0700018	0.250007	0.269995	0.180005	0.250007	0.189994	0.33999	0.0899994	0.310003	0.329999	0.219997	0.170004	0.189994	0.0299998	0.0299998	0.149998	0.120002	0.060002	0.400007	0.310003	0.129996	0.360007	0.159996	0.780003	0.0999981	0.800014	0.750008	0.530006	0.259996	0.109998	0.129996	0.34999	0.120002	0.459988	0.679987	0.209998	0.0899994	0.709989	0.310003	0.530006	0.420002	0.109998	0.310003	0.109998	0.0499986	0.560011	0.279992	0.129996	0.120002
ENSG00000266743	0	0	0	0	0	0.0999981	0	0	0	0.530006	0	0	0	0	0	0.920017	0	0.060002	0	0	0	0	0.510002	0	0	0	0	0	0	0	0	0	0	0	0	0	0.140003	0	0	0	0	0	0	0	0	0.170004	0	0	0
ENSG00000205795	1.09004	0.649987	0.134998	0.120002	0.900001	1.71994	0.209998	4.33992	0.599985	0.0800019	0.0499986	0.729978	6.16015	0.250007	0.140003	0.0199995	1.04002	0.860009	0.810015	0	0.120002	0.0400009	0.679987	0.0999981	0.00999965	6.74999	0.060002	1.94	0	3.6599	0.329999	1.02997	0.120002	0.520016	0.0499986	0.0499986	0.109998	1.88	39.4503	0.570015	0.0299998	0.00999965	8.88972	0.670007	0.430012	1.17999	6.10996	1.09999	0.959994
ENSG00000258938	0.0800019	0.0700018	0.100002	0.0400009	0.00999965	0.140003	0.060002	0.159996	0.0199995	0.109998	0.0499986	0.0499986	0.0299998	0.0999981	0.120002	0.180005	0.180005	0.129996	0.00999965	0.0400009	0.0700018	0.0899994	0.200005	0.370002	0	0.0999981	0.200005	0.149998	0.0700018	0.0199995	0.00999965	0.0700018	0.0899994	0.0999981	0.649987	0.060002	0.159996	0.109998	0.0999981	0.159996	0.290002	0.109998	0.129996	0.0400009	0.00999965	0.0499986	0.0499986	0.0400009	0.0299998
ENSG00000215326	0.0499986	0.109998	0.0999987	0.0899994	0	0	0.0499986	0.0499986	0	0.109998	0	0.0400009	0.060002	0	0.0400009	0.120002	0.170004	0	0	0	0.0800019	0	0	0.140003	0.0299998	0	0.060002	0.109998	0	0.0899994	0	0.109998	0	0	0	0.0400009	0.0499986	0	0	0	0.0899994	0.0299998	0	0.060002	0	0.0400009	0	0	0.0400009
ENSG00000223839	0.170004	0.259996	0.200002	0.149998	0.0999981	1.57002	0.129996	0.0999981	0.54	0.060002	0.0700018	0.520016	0.159996	0.239999	0.060002	0.45	0.259996	0.33999	0.0400009	0.170004	0.109998	0	0.250007	0.230006	0.0400009	0.0499986	0.370002	0.0499986	0.670007	0	0.00999965	0	0.510002	0.479997	1.04002	0.230006	0.430012	0.31999	0.440015	0.310003	1.24	0.00999965	0.579996	0.060002	0.0700018	0.0800019	0.209998	0.629995	0.060002
ENSG00000280426	0.0700018	0.00999965	0.149996	0.00999965	0.0400009	0.109998	0.060002	0.0700018	0.0299998	0.0800019	0.0199995	0.0800019	0.0400009	0.0299998	0.159996	0.420002	0.0499986	0.0199995	0.00999965	0.140003	0.0499986	0.060002	0.310003	0.31999	0	0.279992	0.219997	0.120002	0.129996	0.0499986	0.0199995	0.129996	0.0899994	0.259996	0.0800019	0	0.189994	0.060002	0.0299998	0.0499986	0.060002	0.0199995	0.0299998	0.0400009	0.00999965	0.0199995	0.0400009	0.0700018	0.0199995
ENSG00000201247	0	0	0	0	0	0	0	0	0	0	0	0	0	0	0	0	0	0	0	0	0	0	0	0	0	0	0	0	0	0	0	0	0	0	0	0	0	0	0	0	0	0	0	0	0	0	0	0	0
ENSG00000254503	0.129996	0.189994	0.14	0.219997	0	0.159996	0.0199995	0.0400009	0.0199995	0.170004	0.0700018	0.109998	0.060002	0.0899994	0.149998	0.129996	0.149998	0.279992	0.00999965	0.0800019	0	0	0.430012	0	0.0400009	0.109998	0.0999981	0.129996	0.180005	0	0.0199995	0.0299998	0.129996	0.109998	0.250007	0.060002	0.38001	0.140003	0.140003	0.239999	0.0499986	0.00999965	0.109998	0.0700018	0.0199995	0.0299998	0.170004	0	0.230006
ENSG00000199735	0	0	0	0	0	0	0	0	0	0	0	0	0	0	0	0	0	0	0	0	0	0	0	0	0	0	0	0	0	0	0	0	0	0	0	0	0	0	0	0	0	0	0	0	0	0	0	0	0
ENSG00000198642	2.12995	3.54994	4.84995	5.10007	1.19002	6.04005	2.45992	14.3502	1.99001	1.08003	2.96003	2.14002	5.49012	3.50008	8.49981	6.81016	5.51989	3.52004	1.51998	1.57996	2.18002	1.07003	7.31016	4.37011	0.440015	2.64003	4.30008	12.9698	4.19002	2.45005	3.34005	3.41996	2.51007	4.24999	3.82994	2.51007	2.9699	4.7499	8.62983	3.9099	3.18998	1.92006	6.17983	3.4899	2.85006	1.12001	2.94999	1.97996	3.69996
ENSG00000105270	0.93003	2.11993	0.555008	0.649987	0.299993	2.56995	1.34997	3.05999	0.250007	1.63005	1.62002	0.459988	5.46013	1.64003	1.19997	0.549991	1.66006	1.27003	0.31999	0.490002	0.959994	0.180005	6.09981	0.440015	0.34999	0.490002	0.54	5.66999	0.259996	1.78002	1.82996	2.45005	0.599985	2.98001	0.709989	0.33999	1.13	3.56004	4.65987	3.41001	0.99003	0.109998	5.94987	0.609981	1.81996	0.769999	2.85006	1.25002	1.05003
ENSG00000179131	0	0	0	0	0	0	0	0	0	0	0	0	0	0	0	0	0	0	0	0	0	0	0	0	0	0	0	0	0	0	0.0999981	0	0	0	0.0999981	0	0.109998	0	0	0	0	0	0.149998	0	0	0	0	0	0
ENSG00000281778	0	0	0	0	0	0	0	0	0	0	0	0	0	0	0	0	0	0	0	0	0	0	0	0	0	0	0	0	0	0	0	0	0	0	0	0	0	0	0	0	0	0	0	0	0	0.00999965	0	0	0
ENSG00000231645	0.0499986	0.0199995	0	0	0	0	0	0	0	0.00999965	0	0	0	0	0.0199995	0	0	0	0	0	0.0299998	0	0	0	0	0	0	0	0	0	0	0	0	0	0.0199995	0	0	0	0	0	0	0	0	0	0.0999981	0	0	0	0
ENSG00000239579	0	0	0	0	0	0	0	0	0	0	0	0	0	0	0	0	0	0	0	0	0	0	0	0	0	0	0	0	0	0	0	0	0	0	0	0	0	0	0	0	0	0	0	0	0	0	0	0	0
ENSG00000281589	0	0	0	0	0	0	0	0	0	0	0	0	0	0	0	0	0	0	0	0	0	0	0	0	0	0	0	0	0	0	0	0	0	0	0	0	0	0	0	0	0	0	0	0	0	0	0	0	0
ENSG00000074800	235.518	376.028	188.25	261.668	128.452	1479.51	157.193	582.251	208.585	630.563	221.137	221.382	428.543	707.653	2229.65	759.601	269.959	291.408	175.605	814.459	214.985	431.763	1062.24	400.344	782.365	372.087	368.647	267.333	1103.98	288.734	83.87	658.709	557.875	210.357	353.311	147.328	296.522	421.648	719.224	250.331	341.489	322.196	372.5	276.377	215.941	1062.39	666.055	215.433	290.037
ENSG00000258883	0	0	0	0	0	0	0	0	0	0	0	0	0	0	0	0	0	0	0	0	0	0	0	0	0	0	0	0	0	0	0	0	0	0	0	0	0	0	0	0	0	0	0	0	0	0	0	0	0
ENSG00000249005	0	0	0	0	0	0	0	0	0	0	0	0	0	0	0	0	0	0	0	0	0	0	0	0	0	0	0.00999965	0	0	0	0	0	0	0	0	0	0	0	0.00999965	0	0	0	0	0	0	0	0	0	0
ENSG00000212104	0	0	0	0	0	0	0	0	0	0	0	0	0	0	0	0	0	0	0	0	0	0	0	0	0	0	0	0	0	0	0	0	0	0	0	0	0	0	0	0	0	0	0	0	0	0	0	0	0
ENSG00000122483	0.649987	1.01001	2.02999	2.00998	0.310003	2.60006	1.75003	3.16992	0.45	1.21	0.750008	0.440015	1.36997	3.69996	1.33999	4.86994	0.869973	0.909986	0.510002	1.73998	1.70995	0.670007	5.53982	1.53003	1.22003	1.77004	1.05003	2.77999	2.18002	1.42998	0.649987	2.32992	1.71994	1.40004	1.94	0.909986	1.77004	3.18998	4.33992	0.720014	1.57002	1.64003	2.31993	0.65999	0.949989	1.70995	1.51	0.129996	1.26003
ENSG00000174678	0	0	0	0	0	0	0	0.00999965	0	0	0	0	0	0	0	0	0	0	0	0	0	0	0	0	0	0	0	0	0	0	0	0	0	0	0	0	0	0	0	0	0	0	0	0	0	0	0	0	0
ENSG00000257332	0	0	0	0	0	0	0	0	0	0	0	0	0	0	0	0.0199995	0	0	0	0	0	0	0	0	0	0	0	0	0	0	0	0	0	0	0	0	0	0	0	0	0	0	0	0	0	0	0	0	0
ENSG00000225929	0	0	0.0249993	0.0299998	0	0.0199995	0	0	0	0.00999965	0	0	0	0	0	0	0	0	0	0	0.0400009	0	0.00999965	0	0	0	0	0	0.0400009	0	0	0	0	0	0.0199995	0	0.0299998	0	0.0299998	0	0.0299998	0	0	0	0	0.00999965	0	0	0
ENSG00000145214	1.69003	8.23989	7.22996	7.73989	0.570015	7.68003	9.56026	8.78009	1.37999	2.79003	5.6199	1.09004	3.51004	6.47005	4.61998	5.44992	1.94998	2.82998	0.720014	1.31003	2.99991	1.38998	3.60001	2.9699	0.829988	6.4499	4.10007	5.50995	4.79988	4.13003	3.23004	4.00011	2.92008	2.74	8.16993	2.9001	9.3201	3.14998	9.26021	4.65987	5.42993	3.3301	5.82982	1.26003	3.94995	6.74999	2.93999	2.29004	2.67004
ENSG00000253394	0	0	0	0	0	0	0	0	0.0299998	0	0	0	0	0	0	0.0800019	0	0	0	0	0	0	0.109998	0	0	0	0	0	0	0	0	0	0	0	0	0	0	0	0	0	0	0	0	0	0	0	0	0	0
ENSG00000234223	0	0	0	0	0	0	0	0	0	0.0400009	0	0	0	0	0	0	0	0.0400009	0	0	0	0	0	0	0	0	0.140003	0	0	0	0	0	0	0	0	0	0	0	0	0	0.0499986	0	0	0.0299998	0	0	0	0	0
ENSG00000144320	2.47001	5.69994	4.72512	10.3199	1.27003	4.86994	2.98994	7.89981	1.70002	4.23	4.90994	3.38997	3.21998	2.33996	15.1202	7.3999	4.24999	5.6199	1.48003	3.05999	3.51004	2.88006	16.7596	4.3999	0.259996	7.9498	6.12014	9.39014	4.26002	2.20006	2.57995	5.25003	2.55007	4.90994	8.4798	5.02984	4.47001	4.36012	2.54001	4.38985	3.94995	4.77003	4.65987	3.73994	1.40004	1.51	2.89006	3.36002	2.84
ENSG00000134240	1027.98	1513.11	331.133	164.334	544.164	153.032	148.055	55.7413	805.365	827.72	958.077	768.605	645.556	1316.69	438.367	995.722	1310.77	698.588	848.751	652.529	576.548	36.3898	1002.37	1237.14	142.27	1601.16	925.249	463.362	232.92	32.7598	1089.69	649.505	552.296	937.775	886.575	127.132	280.216	585.529	96.1813	1539.56	246.338	499.727	477.977	1005.5	345.752	217.338	290.037	789.501	412.199
ENSG00000232037	0	0	0.0799982	0	0	0.0999981	0.0700018	0	0	0	0.0800019	0	0	0.0800019	0.060002	0	0.420002	0	0	0.0700018	0	0.310003	0	0.120002	0.149998	0.129996	0	0.34999	0.0700018	0.259996	0	0.0499986	0.279992	0	0	0.060002	0.140003	0.0899994	0	0	0	0	0.0899994	0.0400009	0.31999	0	0	0.0899994	0.060002
ENSG00000248709	23.0203	3.42993	54.5786	11.7597	15.1401	0.570015	0.329999	1.05998	31.8596	11.4302	8.32025	29.4899	7.11023	2.39994	0.360007	0.670007	8.30009	9.64011	16.3103	1.77004	0.299993	20.0194	0.159996	1.16997	0.0299998	2.76999	12.8303	1.54004	19.9806	0.170004	0.360007	6.09009	3.00991	16.3397	44.569	4.69001	0.0899994	1.19002	0.370002	5.79999	32.6397	17.0999	34.2008	16.4602	2.37001	0	0.200005	8.70011	4.4299
ENSG00000281369	0	0	0	0	0	0	0	0	0	0	0	0	0	0	0	0	0	0	0	0	0	0	0	0	0	0	0	0	0	0	0	0	0	0	0	0	0	0	0	0	0	0	0	0	0	0	0	0	0
ENSG00000005483	2.85996	7.13987	7.75517	7.66992	0.959994	9.40969	4.56016	15.85	1.62002	2.81999	8.6502	2.77999	7.04986	3.65002	15.1097	4.82993	5.16984	5.16018	1.77004	3.14998	3.23004	0.940022	16.2505	5.11991	1.72999	9.08031	9.36998	17.6797	4.48989	3.41996	5.90999	7.13987	1.53003	4.24999	5.54982	7.12998	5.13983	7.09005	13.0004	8.83014	6.46019	2.14999	11.8398	3.16004	2.56995	1.75003	3.89988	2.77999	3.43993
ENSG00000175746	0	0.00999965	0.00999965	0	0	0.0400009	0	0	0	0.0199995	0	0	0	0	0.0700018	0.00999965	0.00999965	0	0	0.0299998	0	0	0.0199995	0.00999965	0	0	0	0.0299998	0	0	0	0	0	0.0299998	0.00999965	0.00999965	0.00999965	0.0299998	0.0199995	0.0299998	0	0	0	0	0	0	0.0700018	0.00999965	0
ENSG00000231651	0	0	0	0	0	0	0	0	0	0.209998	0	0	0	0	0	0	0	0.0800019	0	0	0	0	0	0	0	0	0	0.250007	0	0.54	0	0	0	0.209998	0.0899994	0	0	0	0.230006	0	0	0	0.45	0	0	0	0	0	0
ENSG00000152256	1.53003	2.70995	1.03502	1.40998	0.820026	5.33996	1.94	1.58996	1.32999	1.26003	2.81003	1.22003	4.22004	1.96001	17.1795	3.81008	0.840013	2.33996	0.969971	2.29004	4.07005	4.03997	9.9201	2.25005	3.08	5.10007	1.88994	3.05004	8.32025	1.02001	1.58996	3.16004	1.40998	2.75008	4.15991	8.2	1.84999	2.45992	0.900001	2.67004	5.41002	1.31003	3.3301	2.40995	1.81002	1.76001	3.21998	1.82996	1.88994
ENSG00000197261	0.149998	0.0700018	0.040001	0.0899994	0.589988	6.2	0.170004	0.0499986	0.189994	0.840013	0.0199995	1.40998	0.750008	0.370002	1.33999	0.120002	14.1497	1.40004	1.94998	0.649987	0.129996	0.00999965	23.6004	0.869973	2.00998	3.00991	0.270007	0.900001	0	0.299993	0.0199995	0.140003	0.0299998	0.820026	0.120002	0.0499986	0.69002	1.09999	107.432	2.68992	0.00999965	0.259996	4.36012	0.310003	0.0400009	2.49999	0.200005	0.33999	1.49002
ENSG00000088280	2.68005	7.46016	3.71002	2.23993	2.26006	6.00998	10.1997	2.76999	3.16004	14.6802	2.32992	2.39994	5.70983	7.02011	11.5001	7.2501	9.34015	4.59985	1.09999	11.45	8.23989	5.11991	14.1497	8.40023	2.21	9.13017	5.63003	5.32001	9.10994	1.69003	1.99001	9.43974	10.2501	6.3602	3.54011	3.81008	19.0805	13.2801	3.20995	3.05999	4.37011	4.4299	5.44992	2.03001	1.86999	6.72011	4.3999	2.74	4.00011
ENSG00000274663	0	0	0	0	0	0	0	0	0	0	0	0	0	0	0	0	0	0	0	0	0	0	0	0	0	0	0	0	0	0	0	0	0	0	0	0	0	0	0	0	0	0	0	0	0	0	0	0	0
ENSG00000143515	1.40998	4.79988	5.80015	6.12014	0.259996	6.47005	0.829988	4.17986	0.579996	5.91983	2.36	1.19002	6.59001	3.54011	3.16004	4.28996	3.54011	1.96001	0.869973	0.47	1.16003	3.86007	20.8407	0.780003	2.66006	2.21999	0.959994	11.4897	0.560011	1.79004	2.16	3.60001	0.920017	4.17002	0.940022	0.679987	4.55005	7.34012	1.02001	6.74999	1.29998	0.230006	11.0899	0.860009	0.909986	4.19002	4.38012	2.06996	1.66999
ENSG00000231570	0	0	0	0	0	0	0	0	0	0	0	0	0	0	0	0	0	0	0	0	0	0	0	0	0	0	0	0	0	0	0	0	0	0	0	0	0	0	0	0	0	0	0	0	0	0	0	0	0
ENSG00000258743	0	0	0	0	0	0	0	0	0	0	0	0	0	0	0	2.68992	0	0	0	0	0	0	0.0400009	0	0	0	0	0	0	0	0	0	0	0	0.780003	0	0	0	0	0	0	0	0	0	0	0	0	0	0
ENSG00000200197	0	0	0	0	0	0	0	0	0	0	0	0	0	0	0	0	0	0	0	0	0	0	0	0	0	0	0	0	0	0	0	0	0	0	0	0	0	0	0	0	0	0	0	0	0	0	0	0	0
ENSG00000215016	0	0	0	0	0	0	0	0	0	0	0	0	0	0	0	0	0	0	0	0	0	0	0	0	0	0	0	0	0	0	0	0	0	0	0	0	0	0	0	0	0	0	0	0	0.140003	0.060002	0.0700018	0	0
ENSG00000147324	1.71994	4.27008	5.50515	10.2203	0.47	3.84005	3.68997	7.35999	0.979983	1.90005	3.19995	1.69003	4.44005	7.9498	11.5897	1.44995	2.74	2.55007	0.969971	1.84999	5.63003	1.88	4.56997	1.86003	1.40004	9.32979	1.90005	7.55017	7.56012	2.49999	0.629995	5.82982	2.42992	1.53003	3.72002	6.2	2.70995	3.62003	4.99994	8.37987	4.27986	1.48003	4.88008	1.78002	2.92008	1.61005	1.46004	2.77999	3.68997
ENSG00000266857	0	0	0	0	0	0	0	0	0	0	0	0	0	0	0	0	0	0	0	0	0	0	0	0	0	0	0	0	0	0	0	0	0	0	0	0	0	0	0	0	0	0	0	0	0	0	0	0	0
ENSG00000136826	2.30997	8.74971	1.60499	2.11993	1.33999	17.2595	0.259996	3.46003	2.64003	0.69002	2.33996	1.81996	22.1393	19.1906	41.0487	1.12001	4.77003	8.13997	4.99994	0.430012	1.42998	1.31997	3.06998	0.360007	0.290002	1.54004	1.96996	6.93979	5.63003	0.34999	2.57995	10.34	0.250007	6.10996	3.63991	6.9499	1.29998	10.6698	4.90008	3.11005	4.72002	2.32992	24.1599	10.9099	1.96001	13.4003	1.60003	6.44007	9.12005
ENSG00000197361	0.060002	0.250007	0.500013	0.360007	0.0999981	0.259996	0.270007	0.47	0	0.0899994	0.290002	0.0700018	0.420002	0.310003	0.430012	0.270007	0.750008	0.129996	0.0499986	0.270007	0.180005	0.0499986	0.599985	0.0499986	0.170004	0.31999	0.440015	0.879992	0.299993	0.430012	0.389989	0.219997	0.159996	0.250007	0.259996	0.140003	0.279992	0.549991	0.599985	0.239999	0.180005	0.400007	0.890002	0.120002	0.140003	0.370002	0.720014	0.149998	0.0999981
ENSG00000106733	23.7596	7.61007	12.445	13.6904	17.6002	14.6304	12.1399	26.2209	28.62	10.3199	10.1898	19.1401	23.9498	16.8797	13.8902	20.7297	32.6804	17.3603	24.7995	11.8604	13.8297	10.8903	18.2095	16.0201	17.1402	15.8797	22.4405	13.6904	14.3403	10.8398	19	9.56026	34.6903	28.6001	29.5698	7.51987	28.899	15.9802	21.93	9.49026	21.7107	13.0501	26.5207	23.6807	17.9401	5.3999	16.0201	17.9601	21.9103
ENSG00000232027	0	0	0.0600009	0.0999981	0	0.230006	0.0299998	0.060002	0	0	0	0.0199995	0	0.060002	0.0700018	0.0199995	0	0	0	0.0299998	0	0	0.189994	0	0	0.149998	0	0.060002	0.0800019	0.0499986	0.0199995	0.060002	0.0299998	0.0400009	0.0299998	0	0.109998	0.129996	0.060002	0	0.0199995	0.0400009	0.0899994	0	0	0	0.0700018	0	0.0899994
ENSG00000187581	0	0	0	0	0	0	0	0	0.060002	0.0899994	0	0	0	0	1.79004	0.0499986	0	0.0499986	0	0	0	0	0.0700018	0.0499986	0	0	0	0	0	0	0	0	0	0	0.159996	0	1.28003	0.0800019	0	0	0.060002	0	0	0	0	0.0899994	0	0	0
ENSG00000226380	0.0199995	0.0499986	0.0849998	0.159996	0.00999965	0.310003	0.0199995	0.0299998	0.0199995	0.239999	0.0400009	0.0299998	0.149998	0.0400009	0.31999	0.0299998	0.0299998	0.0700018	0.060002	0.120002	0.060002	0.060002	0.129996	0.0299998	0.0800019	0.0299998	0.0499986	0.0299998	0.120002	0.0299998	0.0299998	0.060002	0.0199995	0.0299998	0.0299998	0.0299998	0.0400009	0.170004	0.420002	0.0499986	0.060002	0.0199995	0.170004	0.0400009	0.0400009	0.060002	0.0299998	0.0199995	0.0299998
ENSG00000131738	0	0	0	0	0	0	0	0	0	0	0	0	0	0	0	0	0	0	0	0	0	0	0	0	0	0	0	0	0	0	0	0	0	0	0	0	0	0	0	0	0	0	0	0	0	0	0	0	0
ENSG00000253156	0	0	0	0	0	0	0	0	0	0	0	0	0	0	0	0	0	0	0	0	0	0	0	0	0	0	0	0	0	0	0	0	0	0	0	0	0	0	0	0	0	0	0	0	0	0	0	0	0
ENSG00000263594	0	0	0	0	0	0	0	0	0	0	0	0	0	0	0	0	0	0	0	0	0	0	0	0	0	0	0	0	0	0	0	0	0	0	0	0	0	0	0	0	0	0	0	0	0	0	0	0	0
ENSG00000255568	0.259996	0.34999	0.955006	0.670007	0.720014	0.209998	1.08003	1.81002	0.649987	0.869973	0.560011	0.200005	0.159996	0.279992	0.239999	0.549991	0.440015	0.109998	0.140003	0.0499986	0.0400009	0.250007	1.07003	0.579996	0.649987	1.17999	1.49998	0.750008	0.820026	0.869973	0.149998	0.31999	2.10003	1.05998	1.05998	0.310003	0.829988	0.200005	0.670007	0.430012	0.370002	0.93003	0.789973	0.360007	0.230006	1.90996	0.239999	0.259996	0.230006
ENSG00000230756	0	0	0	0.0700018	0	0	0	0.120002	0	0.129996	0	0	0	0	0.170004	0	0.060002	0	0	0	0	0	0.219997	0	0	0	0	0.259996	0	0	0	0.0499986	0	0	0	0	0.170004	0.0700018	0.0700018	0.159996	0	0	0.129996	0	0	0	0.0899994	0	0
ENSG00000226592	0	0	0	0	0	0	0	0	0	0	0	0	0	0	0	0	0	0	0	0	0	0	0	0	0	0	0	0	0	0	0	0	0	0	0	0	0	0	0	0	0	0	0	0	0	0	0	0	0
ENSG00000280204	0	0	0	0	0	0	0	0	0	0	0	0	0	0	0	0	0	0	0	0	0	0	0	0	0	0	0	0	0	0	0	0	0	0	0	0	0	0	0	0	0	0	0	0	0	0	0	0	0
ENSG00000278337	0	0	0	0	0	0	0	0	0	0	0	0	0	0	0	0	0	0	0	0	0	0	0	0	0	0	0	0	0	0	0	0	0	0	0	0	0	0	0	0	0	0	0	0	0	0	0	0	0
ENSG00000213568	0	0	0	0	0	0	0	0	0	0	0	0	0	0	0	0	0	0	0	0	0	0	0	0	0.0199995	0	0	0	0	0	0	0	0	0	0	0	0	0	0	0	0	0	0	0	0	0	0	0	0
ENSG00000130037	0.0800019	0.170004	0.170003	0.0800019	0.140003	0.239999	0.189994	0.589988	0	0.0400009	0.189994	0.0299998	0.200005	0.609981	0.219997	0.00999965	0.0800019	0.140003	0.0899994	0.00999965	0.00999965	0.0899994	0.239999	0	0	0.0899994	0.230006	0.670007	0.159996	0.400007	0.0999981	0.33999	0	0.209998	0.0499986	0.0299998	0	1.29998	0.0899994	1.01001	0.189994	0.0999981	0.979983	0.060002	0.0800019	0.0700018	0.800014	0.0700018	0.140003
ENSG00000233057	0.0299998	0.0400009	0.0400007	0.0299998	0	0.510002	0.239999	0.0199995	0.0199995	0.0800019	0.0199995	0.0299998	0.0199995	0.560011	0.149998	0.589988	0.209998	0.149998	0.0400009	0.0499986	0.230006	0.00999965	0.329999	0.0899994	0	0.549991	0.45	0.560011	0.33999	0	0.0199995	0.0899994	0	0.0400009	0.200005	0.0899994	0.47	0.0199995	0.0400009	0.109998	0.0499986	0.00999965	0.299993	0.0899994	0	0	0.0899994	0.0700018	0.0899994
ENSG00000232551	0	0	0	0	0	0	0	0	0	0	0	0	0	0	0	0	0	0	0	0	0	0	0	0	0	0	0	0	0	0	0	0	0	0	0	0	0	0	0	0	0	0	0	0	0	0	0	0	0
ENSG00000227964	0	0	0.00499982	0	0	0	0	0	0	0	0	0	0	0	0	0	0	0	0.00999965	0	0	0	0.00999965	0	0	0	0	0	0	0	0	0	0	0	0	0	0	0	0.00999965	0	0	0	0	0	0	0	0	0	0
ENSG00000256714	0	0	0	0	0	0	0	0	0	0	0	0	0	0	0.0899994	0	0	0	0	0	0	0	0	0	0	0	0	0	0	0	0	0	0	0	0	0	0	0	0	0	0	0	0	0	0	0	0	0	0.0899994
ENSG00000242107	0	0	0	0	0	0	0	0	0	0	0	0	0	0	0	0	0	0	0	0	0	0	0	0	0	0	0	0	0	0	0	0	0	0	0	0	0	0	0	0	0	0	0	0	0	0	0	0	0
ENSG00000152254	0	0.0299998	0.0200005	0	0	0	0.00999965	0	0.0199995	0.0400009	0	0	0.00999965	0	0	0	0.0400009	0.00999965	0	0.00999965	0.0299998	0	0	0	0	0	0.0700018	0	0	0	0.060002	0	0	0	0.00999965	0.0499986	0.0199995	0.0299998	0	0	0	0.0400009	0.0400009	0	0	0	0.0400009	0	0
ENSG00000259168	0.00999965	0	0	0	0	0	0	0	0	0.00999965	0.0199995	0	0	0	0	0	0	0	0	0.0199995	0	0	0.0299998	0	0	0	0	0	0	0	0	0.0899994	0	0	0.120002	0	0	0	0	0	0	0	0.0700018	0	0.170004	0.109998	0	0	0
ENSG00000206706	0	0	0	0	0	0	0	0	0	0	0	0	0	0	0	0	0	0	0	0	0	0	0	0	0	0	0	0	0	0	0	0	0	0	0	0	0	0	0	0	0	0	0	0	0	0	0	0	0
ENSG00000126733	0	0	0	0.00999965	0	0.0199995	0	0.0299998	0	0.299993	0	0	0	0.0199995	0	0.0299998	0.0800019	0	0	0.00999965	0	0.159996	0.109998	0	0	0	0.0199995	0	0	0	0	0	0.31999	0.0199995	0.00999965	0	0	0.0199995	0.0299998	0	0	0	0.0499986	0	0	0.120002	0.00999965	0	0
ENSG00000260300	2.70995	2.52001	4.38499	3.80006	1.55	1.02001	0.440015	1.14	5.31006	2.25005	2.02004	3.78008	3.05999	0.769999	1.29001	1.73998	5.27009	5.64019	2.03001	3.18004	3.03001	0.0999981	5.27009	3.60001	0.0999981	2.16	5.44992	1.19997	5.47985	0.109998	0.920017	2.08003	0.739977	4.70989	8.64001	1.84999	1.16997	1.64003	1.49002	2.19002	1.26003	3.69996	2.61	6.32985	0.54	0.189994	1.51998	5.03997	4.99994
ENSG00000269399	0.31999	0.189994	0.745017	0.459988	0.0499986	0.310003	0.840013	1.29998	0.170004	0.31999	0.370002	0.459988	0.0700018	0.159996	0.279992	0.69002	0.209998	0.750008	0.0499986	0.219997	0.560011	0.299993	0.560011	0.490002	0.869973	0.259996	0.38001	0.609981	0.520016	0.640002	0.180005	0.230006	0.409997	0.430012	0.579996	0.400007	0.640002	0.649987	0.840013	0.45	0.620015	0.679987	0.209998	0.109998	0.310003	0.38001	0.170004	0.270007	0.120002
ENSG00000271543	0	0	0	0.430012	0	0	0	0	0	0	0	0	0	0	0	0	0	0	0	0	0	0	0	0	0	0	0	0	0	0	0	0	0	0	0	0	0	0	0	0	0	0	0	0	0	0	0	0	0
ENSG00000244471	0	0	0	0	0	0	0	0	0	0.0299998	0	0	0	0	0.589988	1.01001	0	0	0	0	0	0	0	0	0	0	0	0	0	0	0	0	0	0	0	0	0.159996	0.0999981	0	0	0	0	0	0	0	0	0	0	0
ENSG00000240902	0	0	0	0	0	0	0	0	0	0	0	0	0	0	0	0	0	0	0	0	0	0	0	0	0	0	0	0	0	0	0	0	0	0	0	0	0	0	0	0	0	0	0	0	0	0	0	0	0
ENSG00000230724	1.07003	3.25997	3.13501	3.27992	0.560011	12.1601	6.88994	5.23985	1.24	3.05999	4.69001	1.40998	3.59004	1.96996	4.52991	8.83014	3.06998	2.18002	0.890002	1.17999	4.05006	0.329999	14.4	1.36997	0.640002	4.07994	8.9497	5.82013	3.75006	5.50995	2.79003	2.57995	1.36997	2.30006	3.97991	1.84001	8.67001	7.64974	7.88012	3.75996	2.79992	3.27992	7.41016	1.19997	0.99003	0.739977	6.38982	0.99003	2.03001
ENSG00000272567	0.270007	0.270007	0.539998	0.109998	0	0.170004	0.999971	1.40004	0.129996	0	0.149998	0.189994	0.65999	0	0.999971	0.409997	0.159996	0.209998	0.45	0.769999	0	1.33999	0.279992	0.310003	0.620015	0	0.370002	0	0.129996	0.219997	0.430012	0.0899994	0	0.33999	0.530006	0.219997	0.949989	0.570015	1.16003	0	0	0.570015	0.840013	0.299993	1.07003	0.54	0.0999981	0.170004	0.230006
ENSG00000206687	0	0	0	0	0	0	0	0	0	0	0	0	0	0	0	0	0	0	0	0	0	0	0	0	0	0	0	0	0	0	0	0	0	0	0	0	0	0	0	0	0	0	0	0	0	0	0	0	0
ENSG00000270538	0	0	0	0	0	0	0	0	0	0	0	0	0	0	0	0	0	0	0	0	0	0	0	0	0	0	0	0	0	0	0	0	0	0	0	0	0	0	0	0	0	0	0	0	0	0	0	0	0
ENSG00000277112	0	0.00999965	0	0.0199995	0	0.0299998	0	0	0	0.00999965	0	0	0	0	0.00999965	0.00999965	0	0.0199995	0	0.00999965	0	0	0	0	0	0	0	0	0.00999965	0	0	0	0	0.0999981	0.00999965	0	0	0	0	0.0800019	0	0	0.00999965	0.00999965	0	0	0	0	0.0199995
ENSG00000259334	0	0	0	0	0	0	0	0	0	0	0	0	0	0	0	0.0199995	0	0	0	0	0	0	0	0	0	0	0	0	0	0	0	0	0	0	0	0	0	0	0	0	0	0	0	0	0	0	0.0199995	0	0
ENSG00000281192	0	0	0	0	0	0	0	0	0	0	0	0	0	0	0	0	0	0	0	0	0	0	0	0	0	0	0	0	0	0	0	0	0	0	0	0	0	0	0	0	0	0	0	0	0	0	0	0	0
ENSG00000201744	0	0	0	0	0	0	0	0	0	0	0	0	0	0	0	0	0	0	0	0	0	0	0	0	0	0	0	0	0	0	0	0	0	0	0	0	0	0	0	0	0	0	0	0	0	0	0	0	0
ENSG00000280130	0	0	0	0	0	0	0	0	0	0	0	0	0	0	0	0	0	0	0	0	0	0	0	0	0	0	0	0	0	0	0	0	0	0	0	0	0	0	0	0	0	0	0	0	0	0	0	0	0
ENSG00000263505	0	0	0	0	0	0.0400009	0	0	0	0	0	0	0	0	0	0.0299998	0	0	0	0	0	0	0	0	0	0	0	0	0	0	0	0	0	0	0	0	0.0299998	0	0	0.0400009	0	0	0	0	0	0	0	0	0
ENSG00000237700	0	0.459988	0.0149999	0	0.0899994	0.200005	0	0	0.159996	0.120002	0.060002	0.0299998	0.0499986	0.520016	7.0401	0.0400009	0	17.0195	0.00999965	1.75003	0.250007	0	0	0	0.0199995	6.44007	0	0	0	0	0	22.3304	0.329999	0	0.250007	0.0299998	0.530006	0.440015	1.63005	0	0.140003	0.769999	0	0.200005	0.0299998	0	0.129996	1.19997	0.120002
ENSG00000251739	0	0	0	0	0	0	0	0	0	0	0	0	0	0	0	0	0	0	0	0	0	0	0	0	0	0	0	0	0	0	0	0	0	0	0	0	0	0	0	0	0	0	0	0	0	0	0	0	0
ENSG00000267361	0	0.0899994	0.659999	0.140003	0	0.0800019	0.060002	0	0	0.0899994	0.0700018	0.0400009	0.0400009	0	0.0899994	0.180005	0	0.0700018	0.00999965	0.060002	0.0299998	0	0.140003	0.120002	0	0.109998	0.629995	0.0400009	0.129996	0	0.0700018	0.0299998	0	0.0400009	0	0.149998	0.0999981	0.0199995	0.0499986	0.129996	0.159996	0.00999965	0.250007	0.0299998	0	0	0.0400009	0.0299998	0
ENSG00000075643	5.74995	9.58016	7.21012	5.18996	6.55993	11.7703	9.32979	6.93979	6.81016	4.47994	5.70983	10.9797	5.99999	11.04	13.68	13.9704	9.08975	9.68969	6.85991	8.07981	11.3496	5.33996	22.3505	5.32998	5.52985	10.3601	6.92009	4.0599	5.51989	1.05003	4.88008	19.3696	19.2305	11.2798	14.3701	13.08	8.96025	4.11003	11.6898	8.25018	7.17013	9.68029	6.68017	10.3701	4.77996	11.29	7.11023	6.92009	9.12005
ENSG00000236152	0	0.299993	0.0850019	0	0	0	0	0.270007	0.209998	0.579996	0.290002	0	0	0.310003	0.209998	0.389989	0	0	0	0	0	0	0	0.420002	0	0	0.479997	0.700007	0.440015	0	0	0.180005	0.33999	0.310003	0	0	0	0	0	0	0	0.170004	0	0	0	0	0.230006	0	0.209998
ENSG00000256210	1.36997	6.20989	3.27498	6.17983	0	10.7299	3.00991	1.84999	1.82996	4.12002	5.53982	2.02004	4.83998	4.37011	8.43992	5.13983	0.769999	5.86997	0.739977	0.530006	6.1299	1.02001	14.1998	2.35004	0	5.66017	4.3201	8.33006	4.3201	2.04996	0.370002	7.98017	0	5.32001	1.70995	5.08983	2.30006	0.99003	2.09001	5.77992	1.41999	6.06019	2.48996	2.39994	1.44995	2.39994	4.44005	2.66006	0.949989
ENSG00000255871	0	0	0	0	0	0	0	0	0	0.00999965	0	0	0	0	0.00999965	0	0	0	0	0	0	0	0	0	0	0	0	0	0	0	0	0.00999965	0.00999965	0	0	0	0.00999965	0	0.00999965	0	0.00999965	0	0	0	0	0	0	0	0
ENSG00000201907	0	0	0	0	0	0	0	0	0	0	0	0	0	0	0	0	0	0	0	0	0	0	0	0	0	0	0	0	0	0	0	0	0	0	0	0	0	0	0	0	0	0	0	0	0	0	0	0	0
ENSG00000131165	16.8902	21.9894	44.4453	39.7302	14.0597	55.8805	1.08003	69.3478	14.88	16.77	15.8995	12.9896	35.72	25.4897	31.0206	29.6005	29.0799	20.99	12.5602	28.0407	34.3005	26.5796	67.1809	17.6797	49.0089	20.32	25.34	37.4492	38.6705	30.4792	15.5604	22.92	41.949	20.6996	34.9509	18.3794	24.9392	19.5802	62.3396	19.5003	37.0901	32.5809	31.8596	16.4294	21.9194	28.1595	24.3397	16.0301	27.4293
ENSG00000278925	0	0.0499986	0.0699995	0.0400009	0	0.530006	0.0999981	0.310003	0	0	0	0.0400009	0	0	0	0	0	0.0400009	0.0299998	0	0	0	0	0	0	0	0	0.109998	0	0	0	0.0700018	0.060002	0.0700018	0.0400009	0	0	0	0.060002	0	0.129996	0	0.33999	0.0299998	0.0400009	0.0400009	0.290002	0	0
ENSG00000252996	0	0	0	0	0	0	0	0	0	0	0	0	0	0	0	0	0	0	0	0	0	0	0	0	0	0	0	0	0	0	0	0	0	0	0	0	0	0	0	0	0	0	0	0	0	0	0	0	0
ENSG00000258785	0	0	0	0.0400009	0	0.969971	0	0	0	0.409997	0	0	0	0	0.230006	0	0	0	0	0	0	0	0	0	0	0	0	0	0	0	0	0	0	0.0299998	0	0	0.0899994	0	0	0	0	0	0	0	0	0.0400009	0	0	0
ENSG00000269796	0	0	0	0	0	0	0	0	0	0	0	0	0	0	0	0	0	0	0	0	0	0	0	0	0	0	0	0	0	0	0	0	0	0	0	0	0	0	0	0	0	0	0	0	0	0	0	0	0
ENSG00000248452	0	0	0	0	0	0	0	0	0	0	0	0	0	0	0	0	0	0.00999965	0	0	0	0	0	0	0	0	0	0	0	0	0	0	0	0	0	0	0	0	0	0	0	0	0	0	0	0	0	0	0
ENSG00000231548	0	0	0	0	0	0	0	0	0	0	0	0	0	0	0	0.0199995	0	0	0	0	0	0	0.060002	0	0.189994	0	0	0	0	0	0.0199995	0	0	0	0	0	0	0.0299998	0.060002	0.0299998	0	0	0	0	0	0	0	0	0
ENSG00000227001	0	0	0	0.060002	0	0	0	0.159996	0	0	0.060002	0.0400009	0.0499986	0	0	0.0400009	0	0	0.0400009	0.0400009	0.0700018	0	0.720014	0	0	0	0	0.219997	0	0	0	0	0	0.129996	0	0.0499986	0	0	0.219997	0.120002	0	0	0.060002	0	0	0	0.0400009	0	0
ENSG00000179546	0	0.0899994	1.51997	22.8107	0	3.9601	0.0199995	0.0400009	0.0199995	0.00999965	0.0899994	0	0.0299998	0.0700018	0.0299998	0.00999965	0	0.00999965	0.0999981	0.0199995	0.149998	0.840013	0.0800019	0.120002	0.0899994	0.0899994	0.0299998	0.829988	1.88994	0.0899994	0.0499986	0.0199995	0	0.00999965	0.060002	0.0499986	0.0899994	0.530006	0.750008	0.270007	0.0800019	0	0.459988	0.0299998	0.00999965	0.430012	0.120002	0.0299998	0.120002
ENSG00000201025	0	0	0	0	0	0	0	0	0	0	0	0	0	0	0	0	0	0	0	0	0	0	0	0	0	0	0	0	0	0	0	0	0	0	0	0	0	0	0	0	0	0	0	0	0	0	0	0	0
ENSG00000200552	0	0	0	0	0	0	0	0	0	0	0	0	0	0	0	0	0	0	0	0	0	0	0	0	0	0	0	0	0	0	0	0	0	0	0	0	0	0	0	0	0	0	0	0	0	0	0	0	0
ENSG00000225588	0	0	0	0	0	0.409997	0	0	0	0	0	0	0	0	0	0	0	0	0	0	0	0	0	0	0	0	0	0	0	0	0	0	0	0.0999981	0	0	0.140003	0	0	0	0	0	0	0	0	0	0	0	0
ENSG00000241159	0	0	0	0	0	0	0	0	0	0	0	0	0	0	0	0	0	0	0	0	0	0	0	0	0	0	0	0	0	0	0	0	0	0	0	0	0	0	0	0	0	0	0	0	0	0	0	0	0
ENSG00000062524	0.769999	0.69002	0.034999	0.0899994	0.060002	0.259996	0.270007	0.520016	0.189994	0.060002	4.77003	0.860009	1.84999	0.54	0.159996	0.129996	0.0700018	1.78002	0.959994	0.109998	0.810015	0.0499986	0.329999	0.0199995	0.0800019	0.0999981	0.0199995	2.31993	0.0499986	4.78991	1.16003	0.579996	0.060002	0.459988	0.310003	0.120002	0.0400009	1.12001	11.05	4.30993	0.180005	0.0400009	2.61	0.579996	0.860009	0.230006	0.670007	0.739977	0.969971
ENSG00000230430	0	0	0	0	0	0	0	0	0	0	0	0	0	0	0	0	0	0	0	0	0	0	0	0	0	0	0	0	0	0	0	0	0	0	0	0	0	0	0	0	0	0	0	0	0	0	0	0	0
ENSG00000243959	0	0	0	0	0	0.250007	0	0.430012	0	0	0	0	0	0	0	0	0	0.149998	0	0	0	0	0	0	0	0	0	0	0	0	0	0	0	0	0	0	0	0	0	0	0	0	0	0	0	0.129996	0	0	0
ENSG00000273888	0.0400009	0.0800019	0.0600014	0.060002	0	0.230006	0	0.129996	0	0.109998	0.0800019	0.00999965	0.0400009	0.0199995	0.0899994	0.0800019	0.0400009	0.00999965	0.0400009	0.0299998	0.0299998	0.00999965	0.200005	0.0299998	0	0.0800019	0.140003	0.299993	0.109998	0.0199995	0.0199995	0.0299998	0.0299998	0.0800019	0.0499986	0.0800019	0.189994	0.0800019	0.170004	0.060002	0.0199995	0.00999965	0.0700018	0.0299998	0.0199995	0	0.060002	0.0400009	0.0499986
ENSG00000272264	0.31999	0.510002	0.105002	0	0.189994	1.97996	0.709989	0.909986	0.0999981	0.120002	1.05998	0.230006	0.310003	1.96996	0.979983	0.0899994	0.250007	0.360007	0.0400009	0.209998	0.609981	0.31999	0.670007	0.0499986	25.9191	0.389989	0.409997	0.120002	1.19997	2.71993	0.649987	0.709989	0.060002	0	0.530006	0.760017	0.47	0.129996	1.56003	1.46004	0.979983	1.02001	0.829988	0.129996	0.33999	1.14	0.420002	0.34999	0.180005
ENSG00000200619	0	0	0	0	0	0	0	0	0	0	0	0	0	0	0	0	0	0	0	0	0	0	0	0	0	0	0	0	0	0	0	0	0	0	0	0	0	0	0	0	0	0	0	0	0	0	0	0	0
ENSG00000251056	0	0.0400009	0.109999	0.0299998	0	0.0400009	0	0.0299998	0.0199995	0.520016	0.0199995	0	0.0499986	0.0400009	0.129996	0.599985	0.0999981	0.0199995	0	0.0400009	0.120002	0	0.389989	0.0299998	0	0.0700018	0.0199995	0.0499986	0.0400009	0.0400009	0.0199995	0.0800019	0.0199995	0.140003	0.279992	0.0899994	0.420002	0.45	0.0899994	0.440015	0.219997	0.060002	0.230006	0.0199995	0	0	0.0199995	0.0199995	0.0700018
ENSG00000267437	0	0	0	0	0	0	0	0	0	0	0	0	0	0	0	0	0	0	0	0	0	0	0	0	0	0	0	0	0	0	0	0	0	0	0	0	0	0	0	0	0	0	0	0	0	0	0	0	0
ENSG00000261136	0	0.060002	0.0900017	0.0400009	0	0.290002	0.180005	0.159996	0.00999965	0.060002	0.060002	0.0299998	0.0199995	0.120002	0.0800019	0.0800019	0.0999981	0.0299998	0.00999965	0.0199995	0.00999965	0.00999965	0.530006	0.00999965	0.0400009	0.0400009	0.109998	0.170004	0.0999981	0.0899994	0.060002	0.0700018	0.00999965	0.0899994	0.0499986	0.060002	0.31999	0.170004	0.609981	0.060002	0.0999981	0.00999965	0.170004	0	0.0400009	0.0800019	0.0899994	0	0.00999965
ENSG00000089597	67.2694	114.332	139.379	160.975	35.0091	154.996	84.3305	142.764	59.9287	116.597	110.094	68.1281	118.578	123.519	206.471	262.832	128.604	116.017	39.0693	149.312	88.168	35.5791	272.251	133.157	17.8298	182.29	145.845	169.694	138.092	133.213	56.3707	155.685	92.0716	110.491	73.9911	82.6809	118.29	78.8414	129.858	121.372	97.7067	107.061	133.546	78.5414	52.2215	67.8407	56.3707	72.6898	94.7783
ENSG00000242837	0	0.0800019	0.0249993	0	0	0	0	0	0	0	0	0	0	0	0	0.120002	0	0	0	0	0	0	0	0.060002	0	0	0	0	0.0700018	0	0	0	0	0	0	0	0.200005	0	0	0	0	0	0	0	0.060002	0	0	0	0
ENSG00000277841	0	0	0	0	0	0	0	0	0	0	0	0	0	0	0	0	0	0	0	0	0	0	0	0	0	0	0	0	0	0	0	0	0	0	0	0	0	0	0	0	0	0	0	0	0	0	0	0	0
ENSG00000232791	0	0	0	0	0	0	0	0	0	0	0	0	0	0	0	0	0	0	0	0	0	0	0	0	0	0	0	0	0	0	0	0	0	0	0	0	0	0	0	0	0	0	0	0	0	0	0	0	0
ENSG00000269908	0.0700018	0	0	0	0	0	0	0	0	0	0	0	0	0	0	0	0	0	0	0	0	0	0	0	0	0	0	0	0	0	0	0	0	0	0	0	0	0	0	0	0	0	0	0	0	0	0	0	0
ENSG00000248921	0	0	0	0	0	0	0	0	0	0	0	0	0	0	0	0	0	0	0	0	0	0	0	0	0	0	0	0	0	0	0	0	0	0	0	0	0	0	0	0	0	0	0	0	0	0	0	0	0
ENSG00000236252	0	0	0.0200005	0	0	0.00999965	0	0	0	0	0	0	0	0.0199995	0.00999965	0.0199995	0	0	0	0.0199995	0	0.0199995	0	0	0	0	0.0199995	0	0	0.0199995	0	0	0	0	0	0.0199995	0.00999965	0.0299998	0.00999965	0	0	0.00999965	0	0.00999965	0	0	0	0	0
ENSG00000058272	2.36	6.33995	4.78004	4.13003	0.640002	13.6999	3.18998	8.21024	1.44003	2.79003	4.93007	2.14999	7.41016	3.28994	13.5798	6.83002	4.24999	4.70989	1.57002	3.18004	2.20006	1.86003	18.8099	4.28996	1.22997	6.4499	3.88989	15.2201	3.18998	3.05999	3.05999	7.17013	1.70995	5.33996	4.76012	5.91983	4.17986	13.3604	11.0699	15.2296	3.31008	1.51998	11.4603	4.53997	2.44005	1.67998	6.27002	2.31993	2.81999
ENSG00000269981	0	0.609981	2.54997	1.21	0.479997	10.4401	0	0.789973	0	0	0.420002	0	1.84001	1.16997	1.78002	1.08003	2.21	0	0.459988	0.329999	1.77004	0	13.1099	0.530006	0	1.16003	0	0	0	3.61	0	0	2.25005	0.860009	0.769999	0.69002	6.03001	1.51	5.12986	0	1.38998	0.679987	0	0.189994	0.629995	0.750008	4.33	0.609981	0
ENSG00000275017	0	0.0800019	0	0	0	0.299993	0	0.159996	0	0	0	0	0	0	0.060002	0	0	0	0	0	0	0	0	0	0	0	0	0	0	0	0	0	0	0	0	0.060002	0.0700018	0.189994	0.170004	0	0.0700018	0	0	0	0	0	0	0.189994	0
ENSG00000133422	7.27982	11.5801	18.445	17.6699	5.98006	21.3703	59.7007	43.0001	6.97017	12.2201	15.9205	4.34986	13.7799	22.9502	9.69977	13.1	11.3898	8.15974	4.56016	12.0702	11.1701	27.3496	38.6893	7.41016	29.4491	17.0502	12.0502	30.6105	16.9195	67.9113	16.1505	11.1399	12.6003	7.44002	20.0806	18.1302	17.3494	17.5697	53.1086	13.3502	17.9004	27.8701	19.9294	8.05018	21.8799	22.99	9.8502	5.02009	9.7402
ENSG00000261598	0	0	0	0	0	0	0	0	0	0	0	0	0	0	0	0	0	0	0	0	0	0	0	0	0	0	0	0	0	0	0	0	0	0	0	0	0	0	0	0	0	0	0	0	0	0	0	0	0
ENSG00000272375	0.45	0.0499986	0.150001	0.0800019	0.31999	0.250007	0.230006	0.530006	0.0899994	0.329999	0.159996	0.0700018	0.259996	0.560011	0.239999	0.0700018	0.520016	0.0800019	0.060002	0.0499986	0.219997	0.120002	0.47	0.270007	0.310003	0.0800019	0.120002	1.12001	0.140003	0.259996	0.0400009	0.239999	0.109998	0.0999981	0.370002	0.0400009	0.129996	0.560011	0.479997	0.060002	0.170004	0.0299998	0.479997	0.109998	0.290002	0.310003	0.0800019	0.120002	0.230006
ENSG00000276730	0	0	0	0	0	0	0	0	0	0	0	0	0	0	0	0	0	0	0	0	0	0	0	0	0	0	0	0	0	0	0	0	0	0	0	0	0	0	0	0	0	0	0	0	0	0	0	0	0
ENSG00000166250	0.120002	0.31999	0.119999	0.0400009	0.0299998	0.609981	0.0400009	0.0499986	0.0800019	0.0199995	0.170004	0.149998	1.07003	0.140003	0.400007	0.0800019	0.0700018	0.0800019	0.170004	0	0.060002	0.00999965	0.99003	0	0.00999965	0	0.0700018	1.54004	0.109998	4.07994	0.0800019	0.290002	0	0.299993	0.0199995	0	0.00999965	0.579996	0.170004	0.0999981	0.0400009	0.00999965	0.769999	0.060002	0.180005	1.60003	0.270007	0.370002	0.420002
ENSG00000124731	0.760017	0.670007	0.240005	0.170004	0	5.99999	2.26006	0.440015	0.459988	0.140003	1.08003	0.620015	2.71993	0.900001	10.8001	0	0.0199995	0.900001	1.94998	0.45	0.189994	0.209998	2.21999	0.189994	2.75008	0	0.170004	5.13983	3.16004	2.09001	0.200005	0.840013	0.0400009	0.170004	0	0.479997	0.219997	0.940022	2.68005	0.120002	0.789973	0.0199995	1.77004	1.27003	2.45992	7.88012	0.829988	0.420002	0.760017
ENSG00000251266	0	0	0	0	0	0	0	0	0	0	0	0	0	0	0	0	0	0	0	0	0	0	0	0	0	0	0	0	0	0	0	0	0	0	0	0	0	0	0	0	0	0	0	0	0	0	0	0	0
ENSG00000228445	1.40998	0.530006	20.9002	17.9601	2.72994	0.129996	0	0.45	3.23004	0.159996	0.549991	1.60003	1.31997	0.570015	0.219997	0.250007	15.9503	39.2212	0.640002	0.209998	0.0499986	0.389989	0.400007	0.0299998	0	0.109998	2.85996	0	3.34005	0	0	0.250007	0.0700018	0.0700018	13.5902	2.29004	0.149998	0.299993	0.0400009	0.34999	10.6101	13.2103	7.27982	0.560011	0.0299998	0	0	0.739977	12.9303
ENSG00000224396	0	0	0	0	0	0	0	0	0	0	0	0	0	0	0	0	0	0	0	0	0	0	0	0	0	0	0	0	0	0	0	0	0	0	0	0	0.0199995	0	0	0	0	0	0	0	0	0	0	0	0
ENSG00000231898	0	0	0	0	0	0	0	0	0	0	0	0	0	0	0.0299998	0	0	0	0	0	0	0	0	0	0	0	0	0	0	0	0	0	0	0	0	0	0	0	0	0	0	0	0	0	0	0	0	0	0
ENSG00000196951	0.890002	0.120002	0.889988	1.12001	0.420002	2.10003	2.30006	1.51	0.629995	1.96001	0.649987	0.780003	0.370002	1.26003	0.209998	5.57991	1.05003	0.700007	0.329999	0.270007	0.329999	1.28003	4.8899	2.29004	0.219997	1.02997	0.869973	1.78002	1.19997	2.89006	0.250007	1.17999	1.31997	0.560011	0.360007	0.609981	1.62002	1.26003	0.389989	0.920017	3.68997	1.25002	1.19002	0.679987	1.14	2.26996	0.829988	0.860009	0.279992
ENSG00000233428	0.0700018	0	0	0	0	0	0	0	0	0	0	0	0.159996	0	0.060002	0.060002	0	0	0	0	0	0	0	0.060002	0.0499986	0.129996	0	0	0	0	0.120002	0.0499986	0.0800019	0	0.060002	0	0	0	0	0	0	0	0.0800019	0.0400009	0	0	0	0	0
ENSG00000266963	0	0	0	0	0	0.0999981	0	0	0	0	0	0	0	0	0	0	0	0	0	0	0	0	0	0	0	0	0	0	0	0	0	0	0	0	0	0	0.0700018	0	0	0	0	0	0	0	0	0	0	0	0
ENSG00000252086	0	0	0	0	0	0	0	0	0	0	0	0	0	0	0	0	0	0	0	0	0	0	0	0	0	0	0	0	0	0	0	0	0	0	0	0	0	0	0	0	0	0	0	0	0	0	0	0	0
ENSG00000133794	1.64995	6.42001	4.47499	5.42015	3.4001	7.77	3.89988	2.67004	6.55993	2.93001	9.18986	0.780003	3.78008	2.93001	6.83002	8.9002	2.55999	2.06996	2.10003	2.37001	3.41996	1.15001	10.9001	5.05992	0.370002	4.10007	11.6002	17.0502	1.73998	3.18998	5.77992	1.66006	4.77003	2.9001	15.1801	1.84001	2.84	21.8996	5.17989	4.03997	2.11993	3.27992	3.31008	3.28994	1.67998	3.08	2.85996	1.82996	1.26003
ENSG00000277492	0	0	0	0	0	0	0	0	0	0	0	0	0	0	0	0	0	0	0	0	0	0	0	0	0	0	0	0	0	0	0	0	0	0	0	0	0	0	0	0	0	0	0	0	0	0	0	0	0
ENSG00000281375	0	0	0	0	0	0	0	0	0	0	0	0	0	0	0	0	0	0	0	0	0	0	0	0	0	0	0	0	0	0	0	0	0	0	0	0	0	0	0	0	0	0	0	0	0	0	0	0	0
ENSG00000201164	0	0	0	0	0	0	0	0	0	0	0	0	0	0	0	0	0	0	0	0	0	0	0	0	0	0	0	0	0	0	0	0	0	0	0	0	0	0	0	0	0	0	0	0	0	0	0	0	0
ENSG00000153933	0.430012	0.370002	2.18001	1.13	0.200005	1.09999	0.0700018	0.640002	0.34999	0.999971	0.200005	0.570015	0.679987	0.65999	1.44995	0.060002	0.38001	1.05003	0.259996	0.33999	0.219997	0.129996	2.14999	1.92994	0.409997	1.81996	0.329999	1.02001	0.180005	0.180005	0.479997	0.599985	0.00999965	0.820026	0.490002	0.670007	0.490002	1.14	2.38005	1.19997	0.31999	0.0700018	1.13	0.440015	0.279992	0.829988	0.849982	0.420002	0.500006
ENSG00000135333	0.00999965	0	0.00499982	0	0	0.00999965	0	0.00999965	0	0.290002	0.00999965	0	0.00999965	0	0.0199995	0.00999965	0	0.00999965	0.00999965	0	0	0	0	0	0	0.00999965	0.140003	0.00999965	0	0.00999965	0.00999965	0.0199995	0.0499986	0.0199995	0.0499986	0	0	0.0400009	0.0299998	0.0199995	0	0	0.0400009	0.0199995	0	0.00999965	0	0.0199995	0.00999965
ENSG00000167978	47.1985	76.4678	145.071	101.969	77.6805	287.157	241.168	192.31	75.9607	42.7089	58.8094	64.1811	118.29	198.885	70.7412	132.899	135.101	72.6092	68.95	61.5496	124.318	114.872	177.613	42.0597	254.425	177.244	119.088	107.269	92.3272	201.564	138.064	69.9901	66.9577	77.3796	180.13	65.7481	135.908	73.6177	362.188	100.767	153.84	101.391	171.194	70.3988	156.248	373.353	217.941	47.8607	104.516
ENSG00000079387	0.829988	2.66006	2.15501	2.71993	0.409997	4.92017	1.22997	3.13995	0.560011	1.08003	1.88994	0.789973	2.36	1.16997	4.48989	4.17002	1.75003	1.53003	0.609981	1.37999	1.02001	0.589988	6.91003	3.6599	0.65999	3.37005	1.33999	6.42001	1.90005	1.25002	1.14	3.08	1.16003	2.04003	2.93001	2.08003	2.02004	4.61007	4.01011	1.88994	1.72999	0.640002	3.54994	1.16997	1.17999	1.36997	1.41999	0.900001	1.36003
ENSG00000219088	0	0	0	0	0	0.0199995	0	0	0	0	0	0	0	0	0.00999965	0	0	0	0	0	0	0	0	0	0	0	0.0199995	0	0	0	0	0	0	0	0	0	0	0	0	0	0	0	0	0	0	0	0.00999965	0	0
ENSG00000125631	0	0	0	0	0	0.060002	0	0	0	0	0.0199995	0	0	0	0	0	0	0	0	0	0	0	0.0199995	0	0	0	0	0	0	0	0	0	0	0.0199995	0	0.0199995	0.0199995	0	0.0999981	0.0299998	0.0199995	0	0	0	0.0400009	0	0	0	0
ENSG00000276473	0	0	0	0	0	0	0.34999	0	0	0	0	0	0	0	0.149998	0	0	0.0700018	0	0	0	0.0700018	0	0	0	0	0	0	0	0	0.0700018	0.129996	0	0	0	0	0	0	0.0999981	0	0	0	0	0	0	0	0	0	0
ENSG00000253886	0	0	0.00999976	0	0	0	0	0	0	0	0	0	0	0.0199995	0.0199995	0	0	0	0	0	0	0	0	0	0	0	0	0	0	0	0	0	0	0	0	0.0199995	0	0	0	0	0	0	0	0	0	0	0	0	0
ENSG00000230662	0	0	0	0	0	0	0	0	0	0	0	0	0	0	0	0	0	0	0	0	0	0	0	0	0	0	0	0.0199995	0	0	0	0	0	0	0	0	0	0	0	0	0	0.00999965	0	0	0	0	0	0	0
ENSG00000250455	0	0	0	0	0	0	0	0	0	0	0	0	0	0.159996	0	0	0	0	0	0	0	0	0	0	0	0	0	0	0	0	0	0	0	0	0.120002	0	0	0	0	0	0	0	0	0	0	0	0	0	0
ENSG00000273000	0.490002	1.02001	2.58996	0.879992	0	2.42992	6.23016	2.61997	0.440015	0.479997	2.30997	0.409997	0.570015	1.29001	0.47	0.620015	0.47	0.479997	0.750008	0.520016	0.869973	0.940022	2.40995	0.409997	1.49998	1.02997	0.250007	2.76002	0.869973	8.50983	2.14999	1.15001	0.99003	0.250007	0.47	0.45	1.15001	3.25997	2.38998	1.92994	0.69002	1.51998	2.38005	0.230006	2.64993	7.50997	0.649987	0.750008	0.520016
ENSG00000070950	0.849982	3.82013	2.14002	6.04005	0.259996	3.16004	1.99997	3.68001	0.709989	1.28003	3.46003	1.01001	1.40998	1.88	5.35999	8.40023	1.8	1.70995	1.04002	1.86003	1.22997	0.620015	3.75996	2.89006	1.37999	4.42008	1.19997	3.69996	2.39994	1.60003	1.13	2.9001	0.93003	2.20006	2.04003	1.96001	1.54004	2.26996	1.44003	2.64003	1.24	1.44995	2.66006	0.99003	1.26003	2.26996	1.08003	0.560011	1.19997
ENSG00000150712	3.9401	8.59997	17.03	17.5296	1.47	8.40023	5.39018	11.9802	4.47001	4.12002	8.25018	3.46003	10.1398	6.17983	9.1403	6.93018	4.9899	4.86016	2.38998	4.15991	3.36002	3.31008	34.4411	5.72013	3.11005	13.5798	10.2401	15.5302	7.02985	4.78991	2.14999	9.7998	3.36002	4.99994	8.0101	5.90017	8.00011	10.3601	10.9501	10.03	7.50997	5.47985	11.2697	4.3201	3.16992	2.47001	3.86007	4.53997	5.03997
ENSG00000185885	152.45	40.6213	11.7547	20.4897	44.461	62.318	15.8105	24.4005	35.0796	14.3502	30.3001	79.6378	204.533	68.9978	103.028	17.4798	31.7802	384.835	98.3795	21.4504	31.8198	29.2193	77.2403	16.3896	10.9904	41.6506	22.2207	107.432	59.0218	29.2193	28.3593	64.5291	8.27997	94.3392	10.35	22.6296	9.98011	75.201	67.6013	61.6905	46.581	6.64	99.4284	105.638	42.6409	135.607	184.08	32.2909	788.135
ENSG00000257279	0	0.00999965	0.00499982	0	0	0.149998	0.0299998	0.0199995	0	0	0.00999965	0	0.00999965	0	0	0	0	0.00999965	0	0.00999965	0	0	0.0199995	0	0.0199995	0.00999965	0.00999965	0.00999965	0	0.0299998	0	0.00999965	0	0	0	0.00999965	0	0.0400009	0.140003	0	0	0	0.0299998	0	0.0299998	0	0.0400009	0.00999965	0
ENSG00000250220	0.0400009	0.129996	0.249999	0.0700018	0.0700018	0.290002	0.170004	0.0400009	0.0400009	0.0299998	0.0999981	0.120002	0.0899994	0.279992	0.0700018	0.33999	0	0.0700018	0	0.0800019	0.0700018	0.279992	0.0999981	0.0700018	0.33999	0.310003	0	0.189994	0.129996	0.159996	0	0.219997	0.0499986	0.149998	0.189994	0.140003	0.200005	0.0499986	0.0499986	0.259996	0.230006	0.0899994	0.290002	0.0499986	0.0400009	0.060002	0.0700018	0.109998	0.180005
ENSG00000281730	0	0	0	0	0	0	0	0	0	0	0	0	0	0	0	0	0	0	0	0	0	0	0	0	0	0	0	0	0	0	0	0	0	0	0	0	0	0	0	0	0	0	0	0	0	0	0	0	0
ENSG00000277986	0	0	0	0	0	0	0	0	0	0	0	0	0	0	0	0	0	0	0	0	0	0	0	0	0	0	0	0	0	0	0	0	0	0	0	0	0	0	0	0	0	0	0	0	0	0	6.57997	0	0
ENSG00000216809	0	0.0400009	0.00999976	0.00999965	0	0.0199995	0	0.00999965	0	0.00999965	0.00999965	0.0199995	0.00999965	0	0.0400009	0.0400009	0	0.0199995	0.0199995	0	0.00999965	0	0.0899994	0	0	0	0	0.0400009	0.0299998	0	0.00999965	0.00999965	0	0.00999965	0.00999965	0.00999965	0	0.0800019	0.00999965	0	0.0199995	0	0.0299998	0	0	0	0.060002	0	0.00999965
ENSG00000116977	7.20001	51.8284	42.1198	31.3404	3.56004	21.5697	13.8902	26.2791	5.94987	7.58006	61.3281	6.97984	21.32	33.7697	43.5399	17.6699	26.3393	13.53	7.73024	8.46981	23.6692	12.96	60.6013	19.2305	1.66999	54.8216	15.9503	55.3793	40.1204	10.09	12.2498	26.7997	9.21027	16.4203	61.3621	34.4291	11.89	22.8899	21.7499	23.4894	30.6508	6.74017	35.2306	12.3701	13.9297	15.2497	8.74001	7.00019	16.5598
ENSG00000119669	5.77992	7.80996	3.48508	4.76012	2.76999	11.2198	1.88	14.5203	7.04986	5.85981	6.16015	3.18998	11.6203	2.45992	9.23969	4.90994	9.02008	5.73005	6.44007	5.27009	3.63008	1.15001	6.40001	4.74003	0.520016	2.25005	9.9201	9.78012	2.45005	2.75008	2.98001	5.63003	4.23	4.3999	6.79978	4.10007	7.23002	10.2203	10.83	10.1898	4.12002	4.6699	10.9797	5.02009	4.30993	4.48989	4.49986	4.38012	4.59985
ENSG00000120820	0.479997	1.34997	0.334998	0.720014	0.129996	3.43993	0.38001	1.19997	0.250007	0.560011	0.620015	0.800014	3.54994	1.31003	1.02997	0.189994	1.29001	1.12001	0.780003	0.389989	0.979983	0.180005	1.96996	0.33999	0.310003	0.430012	0.360007	6.83997	0.140003	0.500006	0.490002	2.33996	0.230006	1.84001	0.560011	0.200005	0.159996	3.67007	0.879992	3.72002	0.750008	0.0999981	5.23985	0.599985	1.64003	0.38001	4.27008	0.820026	1.44003
ENSG00000226279	0	0	0	0	0	0	0	0.140003	0	0.140003	0	0	0	0	0	0	0	0	0	0.0700018	0	0	0.0800019	0	0	0	0	0	0	0	0	0.200005	0	0	0	0.060002	0	0.170004	0	0	0.060002	0	0	0.0400009	0	0.0499986	0.230006	0	0
ENSG00000239513	0	0	0	0	0	0	0	0	0	0	0	0	0	0	0	0	0	0	0	0	0	0	0	0	0	0	0	0	0	0	0	0	0	0	0	0	0	0	0	0	0	0	0	0	0	0	0	0	0
ENSG00000247049	0	0	0.0499991	0	0	0	0.00999965	0	0	0.109998	0	0	0	0	0	0	0.0400009	0	0	0	0.060002	0	0	0.0400009	0	0	0.109998	0	0	0	0.0199995	0	0	0	0.0299998	0	0	0.0199995	0.0700018	0	0.00999965	0	0	0	0	0	0	0	0
ENSG00000248449	0	0.060002	0.0799988	0.00999965	0	0.060002	0.0299998	0.0899994	0.00999965	0	0.0299998	0.00999965	0.0199995	0.0199995	0.00999965	0.0800019	0.0299998	0.00999965	0	0	0	0	0	0.0199995	0	0	0.310003	0.0299998	0.00999965	0	0.0400009	0.0199995	0.0400009	0.00999965	0.00999965	0.00999965	0.0199995	0.060002	0.0999981	0.0299998	0.00999965	0	0.0700018	0.0199995	0.00999965	0.00999965	0.0199995	0	0.0299998
ENSG00000170417	0.209998	1.49998	0.0599988	0.129996	0.239999	1.73998	0.599985	2.48996	0.750008	0.530006	2.38998	0.250007	0.729978	0.159996	1.71994	15.3302	0.299993	0.810015	0.109998	0.170004	1.94	0.38001	6.9499	0.65999	0.109998	0.0700018	0.909986	2.35004	1.07003	0.920017	0.490002	1.56003	0.750008	0.520016	1.19002	1.88	2.18002	1.31003	1.84999	1.26003	1.55	0.360007	2.9699	0.760017	0.170004	0.230006	0.629995	0.629995	0.589988
ENSG00000186881	0	0	0	0	0	0	0	0	0	0	0	0	0	0	0	0	0	0	0	0	0	0	0	0	0	0	0	0	0.0299998	0	0	0	0	0	0	0	0	0	0	0	0	0	0	0	0	0	0	0	0
ENSG00000232773	0	0	0	0	0	0	0	0	0	0	0	0	0	0	0	0	0	0	0	0	0	0	0	0	0	0	0	0	0	0	0	0	0	0	0	0	0	0	0	0	0	0	0	0	0	0	0	0	0
ENSG00000174460	0.31999	0.060002	5.21495	3.48	0	0.0299998	0	2.92008	0	0	0.0199995	0	0.0700018	0.0199995	0.00999965	0.0800019	0.00999965	0.0199995	0	0	0	0.0800019	0.0999981	0	0	0.0400009	0.00999965	0.219997	0.170004	0.0400009	0.00999965	0.0400009	0	0	0.370002	0.0499986	0	0.120002	0.060002	0.0800019	0.0999981	0.0199995	0.389989	0.00999965	0	0.060002	0	0	0
ENSG00000173599	108.578	62.1196	123.212	126.816	128.23	92.6414	39.4503	31.701	215.657	134.998	66.3801	99.3388	206.757	100.537	22.9105	56.359	101.251	87.8873	103.092	96.7631	112.672	166.052	70.4916	79.8479	41.2312	70.0824	68.95	38.9611	95.2129	52.8405	33.5202	68.0479	90.5777	69.7093	161.489	81.6614	84.9406	463.651	24.6402	44.0896	122.87	136.267	124.24	184.719	32.4997	76.4678	48.0702	112.883	125.539
ENSG00000242615	0.65999	0.389989	1.71995	0.890002	0.270007	0.500006	2.92008	3.05999	0.230006	0.360007	2.42992	0.760017	1.31003	2.10996	0.360007	1.81002	2.42992	1.53003	0.729978	0.0800019	0.820026	0.360007	2.23993	1.92994	0.149998	0.0499986	0.0700018	5.56986	0.0800019	6.46019	2.02004	2.67004	3.41996	0.370002	1.66006	0.440015	0.979983	2.26996	0.430012	0.720014	0.810015	0.829988	1.40998	0.189994	4.65987	1.66999	1.64003	0.54	1.81002
ENSG00000236081	0	0.69002	0	0.120002	0.159996	3.25004	2.12995	0.0499986	0.140003	0.0299998	0	0.0700018	0.0499986	0.93003	0.490002	0	0.0499986	0	0.0299998	0	0.0800019	1.09999	1.81002	0	79.7483	0	0.060002	0.829988	0	0	0.530006	0	0	0.0299998	0.0800019	0	0.270007	0.170004	0.159996	2.54001	0.420002	4.47001	0	0.409997	0.760017	0.180005	0.0400009	0.060002	0.0400009
ENSG00000271559	0	0	0	0	0	0	0	0	0	0	0	0	0	0	0	0	0	0	0	0	0	0	0	0	0	0	0	0	0	0	0	0	0	0	0	0	0	0	0	0	0	0	0	0	0	0	0	0	0
ENSG00000212211	0	0	0	0	0	0	0	0	0	0	0	0	0	0	0	0	0	0	0	0	0	0	0	0	0	0	0	0	0	0	0	0	0	0	0	0	0	0	0	0	0	0	0	0	0	0	0	0	0
ENSG00000235628	0	0	0	0	0	0	0	0	0	0	0	0	0	0	0	0	0	0	0	0	0	0	0	0	0	0	0	0	0	0	0	0	0	0	0	0	0	0	0	0	0	0	0	0	0	0	0	0	0
ENSG00000268108	0	0	0	0	0	0.33999	0	0	0	0	0	0	0	0	0	0	0.0700018	0	0	0	0	0	0	0	0	0	0	0	0	0	0	0	0	0	0	0	0	0	0	0	0	0	0	0	0	0	0.0499986	0	0
ENSG00000250441	0	0	0	0	0	0	0	0	0	0	0	0	0	0	0	0	0	0	0	0	0	0	0	0	0	0	0	0	0	0	0	0	0	0	0	0	0	0	0	0	0	0	0	0	0	0	0	0	0
ENSG00000178988	20.4005	29.5595	64.8205	44.3901	14.5304	46.4198	32.8895	55.41	17.01	33.569	42.7889	22.2701	33.1803	28.5605	40.1093	56.2302	25.5693	28.3396	15.1895	13.8998	24.8805	13.1701	34.1889	50.0109	4.93999	36.289	24.36	80.5874	32.9306	18.8596	33.0106	28.6795	27.5303	41.8706	74.8889	30.939	24.9894	32.439	66.4906	37.3092	30.3001	17.4701	39.3601	24.4005	26.4106	46.0289	24.2993	16.6496	27.9708
ENSG00000176165	0	0	0	0	0	0	0	0	0	0	0	0	0	0	0	0.00999965	0	0	0	0	0	0	0	0	0	0	0	0	0	0	0	0	0	0	0	0	0.00999965	0.0199995	0	0	0	0.00999965	0	0	0	0	0	0	0
ENSG00000164934	5.47985	21.4697	10.9298	14.6802	2.87009	52.3085	10.8797	45.3889	5.58998	12.6204	28.4301	5.3801	12.5602	25.9407	21.1404	11.8801	11.9098	7.95973	5.55983	23.8107	15.0199	26.8797	53.5002	12.2702	14.8697	9.43974	11.4897	21.3303	15.8105	18.84	9.58016	45.4393	16.4602	22.7396	17.5405	14.2699	5.99001	16.63	21.8693	27.5991	24.5703	15.1202	16.3499	8.59997	13.4804	19.8701	28.3495	4.97988	10.0203
ENSG00000278854	0	0	0	0	0	0	0	0	0	0	0	0	0	0	0	0	0	0	0	0	0	0	0	0	0	0	0	0	0	0	0	0	0	0	0	0	0	0	0	0	0	0	0	0	0	0	0	0	0
ENSG00000242285	0	0	0	0	0	0	0	0.0299998	0	0	0	0	0	0	0	0.0299998	0	0	0	0	0	0	0	0	0	0	0	0	0	0	0	0	0	0	0	0	0	0	0	0	0	0	0	0	0	0.0199995	0	0	0
ENSG00000250540	0	0	0	0	0	0	0	0	0	0	0	0	0	0	0	0	0	0	0	0	0	0	0	0	0	0	0	0	0	0	0	0	0	0	0	0	0	0	0	0	0	0	0	0	0	0	0	0	0
ENSG00000228451	0.200005	0.200005	0.139997	0.420002	0.0199995	0.670007	0.0400009	0.520016	0.149998	0.209998	0.0899994	0.180005	0.389989	0.239999	0.860009	0.45	0.549991	0.500006	0.0499986	0.060002	0.0899994	0.0700018	0.820026	0.159996	0.0400009	0.290002	0.409997	0.609981	0.500006	0.0299998	0.109998	0.149998	0.140003	0.299993	0.279992	0.310003	0.33999	0.299993	0.370002	0.140003	0.440015	0.0899994	0.389989	0.189994	0.140003	0.0700018	0.120002	0.299993	0.279992
ENSG00000279477	0	0	0	0	0	0	0	0	0	0	0	0	0	0	0	0	0	0	0	0	0	0	0	0	0	0	0	0	0	0	0	0	0	0	0	0	0	0	0	0	0	0	0	0	0	0	0	0	0
ENSG00000163395	0.0400009	0.170004	0.00499982	0	0.00999965	0	0.0199995	0.00999965	0.140003	0	0.0299998	0.0199995	0.520016	0.0400009	0	0.00999965	0.0299998	0.0199995	0.0199995	0	0.0400009	0.00999965	0.0700018	0.00999965	0	0.0199995	0	0.129996	0.0499986	0	0.060002	0.120002	0	0.0199995	0	0	0.00999965	0.940022	0.0199995	0.0499986	0.00999965	0.00999965	1.25002	0.00999965	0.149998	0.239999	0.0899994	0.0199995	0.0199995
ENSG00000244791	0	0	0.00999976	0	0	0.209998	0	0.0199995	0	0	0	0	0	0	0.0299998	0.060002	0	0.00999965	0	0	0.0299998	0	0.0800019	0	0	0	0	0	0	0.0999981	0	0	0	0	0	0	0	0	0.180005	0	0	0	0	0	0.0199995	0	0	0	0.00999965
ENSG00000141756	2.93999	10.1701	2.875	3.25997	1.05003	24.1699	39.4311	27.3496	1.58996	2.17006	3.67007	2.64003	22.4997	10.9402	37.6104	1.64995	10.7903	4.02989	1.97996	2.09001	4.10007	1.44995	65.0095	1.56003	44.1385	2.05994	2.81003	21.8405	1.07003	14.0802	5.42015	10.4097	0.430012	10.09	3.88989	1.97996	1.12001	17.3699	51.6885	16.1103	3.14998	0.679987	25.0396	2.76002	8.46981	24.5294	22.6296	4.02989	4.3999
ENSG00000261604	0.420002	0.620015	30.8297	0.720014	2.72994	0.129996	50.79	0.149998	0.189994	5.42015	0.38001	0.250007	0.329999	0.430012	0.549991	0.389989	0.420002	0.219997	1.09999	0.54	0.250007	23.8008	2.31993	1.21	109.462	0.780003	1.57002	0.270007	0.780003	25.7098	3.28994	3.51004	0.769999	3.01995	2.79992	0.170004	9.18986	4.48989	0.370002	0.93003	1.13	2.45005	0.47	1.46004	8.34972	29.5309	0.890002	0.219997	0.789973
ENSG00000251048	0	0	0	0	0	0	0	0	0	0	0	0	0	0	0	0	0	0	0	0	0	0	0	0	0	0	0	0	0	0	0	0	0	0	0	0	0	0	0	0	0	0	0	0	0	0	0	0	0
ENSG00000222436	0	0	0	0	0	0	0	0	0	0	0	0	0	0	0	0	0	0	0	0	0	0	0	0	0	0	0	0	0	0	0	0	0	0	0	0	0	0	0	0	0	0	0	0	0	0	0	0	0
ENSG00000259160	0	0	0	0	0	0	0	0	0	0	0	0	0	0	0	0	0	0	0	0	0	0	0	0	0	0	0	0	0	0	0	0	0	0	0	0	0	0	0	0	0	0	0	0	0	0	0	0	0
ENSG00000270074	0.0700018	0.170004	0.0149996	0.0499986	0.0400009	0.760017	0.140003	3.27992	0.060002	0.840013	0.109998	0.0800019	0.599985	0.159996	0.109998	0.0400009	0.290002	0.310003	0.0899994	0.0499986	0.200005	0.00999965	0.560011	0.0899994	0	0.200005	0.0400009	0.780003	0.0199995	0.209998	0.0999981	0.279992	0.589988	0.129996	0.0899994	0.0400009	0.299993	0.209998	0.629995	0.520016	0	0.0199995	0.589988	0.0299998	0.38001	0.060002	0.290002	0.310003	0.0999981
ENSG00000166881	0.849982	2.99991	2.86503	3.35002	0.38001	4.3201	1.57996	3.31008	0.729978	2.25005	1.64995	1.02997	1.66006	1.58996	4.88008	7.02985	1.75003	2.18002	0.729978	2.72994	1.12001	0.279992	8.8002	6.78989	0.290002	5.83994	1.21	5.88016	2.92008	1.94	0.940022	5.31006	0.739977	3.82994	1.94	1.88	4.38985	4.70011	4.90008	2.42992	1.81996	1.15001	2.57995	1.34997	0.810015	1.96996	0.999971	1.19002	1.34997
ENSG00000258426	0	0	0	0	0	0	0	0	0	0	0	0	0	0	0	0	0	0	0	0	0	0	0	0	0	0	0	0	0	0	0	0	0	0	0	0	0	0	0	0	0	0	0	0	0	0	0	0	0
ENSG00000239195	0	0	0	0	0	0	0	0	0	0	0	0	0	0	0	0	0	0	0	0	0	0	0	0	0	0	0	0	0	0	0	0	0	0	0	0	0	0	0	0	0	0	0	0	0	0	0	0	0
ENSG00000178115	0.0499986	0	0	0.0499986	0	0.0800019	0	0	0	0	0.170004	0.0899994	0.0400009	0.0800019	0.189994	0.0999981	0	0.0299998	0.0199995	0	0	0	0.209998	0.0800019	0	0	0.609981	0.250007	0.170004	0	0.0499986	0	0	0.0700018	0.109998	0.189994	0.230006	0.270007	0.170004	0.510002	0.0800019	0	0.209998	0.0400009	0	0.0199995	0	0.060002	0.0199995
ENSG00000281112	0	0	0	0	0	0	0	0	0	0	0	0	0	0	0	0	0	0	0	0	0	0	0	0	0	0	0	0	0	0	0	0	0	0	0	0	0	0	0	0	0	0	0	0	0	0	0	0	0
ENSG00000004660	0.290002	0.69002	0.24	0.310003	0.0400009	0.709989	0.200005	2.23993	0.0199995	0.189994	0.310003	0.230006	1.02997	0.810015	1.15001	0.149998	1.07003	0.620015	0.140003	0.259996	0.33999	0.250007	1.15001	0.0800019	0.180005	0.279992	0.490002	1.25002	0.200005	1.08003	0.530006	0.709989	0.0800019	0.279992	0.170004	0.180005	0.109998	0.589988	1.01001	0.769999	0.400007	0.0800019	1.48003	0.270007	0.54	1.14	1.09999	0.200005	0.370002
ENSG00000053254	6.1299	20.99	6.63992	5.82013	2.40995	8.37987	3.9099	5.23005	5.57991	6.09009	19.0501	6.42981	10.9698	6.16998	18.9605	9.23969	9.07024	9.73008	4.3999	6.88994	6.01999	3.78008	9.39991	12.7797	0.47	15.3005	10.4198	19.3495	10.7002	3.03001	6.4499	9.20006	4.38012	5.60006	19.6605	11.4698	11.83	16.3601	5.10998	13.8998	8.97019	7.06993	18.7696	9.21985	4.70011	5.70983	3.52004	9.06019	4.76012
ENSG00000134717	10.3701	19.2398	20.0746	12.0101	9.36998	26.3101	9.7598	51.5704	12.3701	11.9802	11.9902	11.7703	20.4798	13.6696	31.4209	21.0498	11.24	14.43	9.42013	9.03009	8.50983	9.12005	50.2611	7.78995	5.85981	16.8504	13.6999	19.5206	14.67	14.1998	11.1299	27.0498	19.9501	26.3503	17.9999	8.36014	9.96007	22.5497	53.8686	11.2003	11.7703	8.30987	21.6206	19.9405	11.0201	15.8797	20.5495	8.67001	14.8398
ENSG00000221995	0.279992	0.33999	0.519988	0.38001	0.159996	0.940022	0.420002	0.549991	0.290002	0.209998	0.549991	0.270007	0.479997	0.560011	0.400007	0.549991	0.530006	0.54	0.370002	0.47	0.370002	0.0499986	1.02997	0.200005	0.0999981	0.549991	1.57002	0.700007	0.750008	0.299993	0.729978	0.420002	0.0700018	0.599985	0.640002	0.440015	0.810015	0.93003	1.42998	0.720014	1.05003	0.510002	1.19002	0.360007	0.129996	0.31999	0.729978	0.259996	0.490002
ENSG00000274845	0	0	0	0	0	0	0	0	0	0	0	0	0	0.940022	0	0	0	0	0	0	0	0	0	0	0	0	1.92006	1.64995	0	0	0.999971	1.14	0	0	0	0	0	0	0	0	0	0	0	0	0	0	0	0	0
ENSG00000276898	0	0	0	0	0	0	0	0	0	0	0	0	0	0	0	0	0	0	0	0	0	0	0	0	0	0	0	0	0	0	0	0	0	0	0	0	0.0299998	0	0	0	0	0	0	0.0199995	0	0	0	0	0
ENSG00000243838	0	0	0	0	0	0	0	0	0	0	0	0	0.0199995	0	0	0	0	0.0199995	0	0	0	0	0	0	0.060002	0	0	0	0	0	0	0.00999965	0	0.00999965	0	0	0	0	0	0.0199995	0	0	0.0199995	0	0	0.00999965	0	0	0
ENSG00000172247	0.060002	0.120002	0.135	0.0899994	0.209998	0.0800019	0.789973	0.189994	0.0499986	0.120002	0	0.0199995	0.0499986	0.0199995	0	0.149998	0.0700018	0.0700018	0.0700018	0	0	0.00999965	0.170004	0.34999	0	0	0.0199995	0.0299998	0.0400009	0.0299998	0.0499986	0.109998	0.159996	0.0800019	0.0499986	0	0.170004	0.0199995	0.170004	0.149998	0.00999965	0.0400009	0.560011	0	0.0499986	0.400007	0.060002	0.0199995	0.0499986
ENSG00000253368	1.13	6.78989	0.345011	0.370002	0.959994	47.8209	8.12982	11.54	0.909986	2.23001	2.79992	1.05998	15.2698	14.1605	46.0193	0.760017	2.64993	3.52004	1.79004	7.18008	3.52004	1.88	25.4103	1.16003	35.7993	10.2203	1.55	9.96974	8.25991	35.3089	8.70977	168.044	31.5606	1.11003	0.159996	14.6802	1.64003	20.2806	3.93001	7.44002	1.48003	0.0999981	11.2299	2.49999	5.63003	86.2219	1.19997	3.4899	15.1801
ENSG00000227269	0	0	0	0	0	0	0	0	0	0	0	0	0	0	0	0	0	0	0	0	0	0	0	0	0	0	0	0	0	0	0	0	0	0	0	0	0	0	0	0	0	0	0	0	0	0	0.140003	0	0
ENSG00000275906	0	0	0	0	0	0	0	0	0	0	0	0	0	0	0	0	0	0	0	0	0	0	0	0	0	0	0	0	0	0	0	0	0	0	0	0	0	0	0	0	0	0	0	0	0	0	0	0	0
ENSG00000253572	0	0	0	0	0	0	0	0	0.0400009	0	0	0	0	0	0	0	0	0	0	0	0	0	0	0	0	0	0	0	0	0	0	0	0	0	0	0	0.0400009	0	0	0	0	0	0	0	0.0400009	0	0	0	0
ENSG00000281843	0	0	0	0	0	0	0	0	0	0	0	0	0	0	0	0	0	0	0	0	0	0	0	0	0	0	0	0	0	0	0	0	0	0	0	0	0	0	0	0	0	0	0	0	0	0	0	0	0
ENSG00000177694	0.780003	0.760017	0.0800014	0.149998	0.180005	1.31003	0.629995	1.16997	0.500006	0.570015	0.760017	0.549991	1.02997	0.109998	0.45	0.629995	0.589988	0.940022	0.47	0.54	0.189994	0.0999981	1.96996	0.459988	0.0299998	0.949989	1.69003	2.04996	0.0400009	0.209998	0.0499986	0.440015	0.800014	2.06996	0.479997	0.0700018	0.0700018	0.849982	1.58996	1.90005	0.589988	0.259996	1.63005	0.629995	0.259996	0.060002	0.299993	0.890002	0.789973
ENSG00000272442	0	0.0199995	0.0699987	0.00999965	0.00999965	0.0899994	0.0299998	0.00999965	0	0.00999965	0.0199995	0.00999965	0.00999965	0.0299998	0.00999965	0.149998	0.0999981	0.0199995	0	0.00999965	0.00999965	0.00999965	0.0499986	0.0400009	0	0.0199995	0.060002	0.0700018	0.00999965	0.0199995	0.0700018	0	0.00999965	0.0199995	0.0700018	0.0299998	0.060002	0.0999981	0	0	0.0299998	0	0.0700018	0.00999965	0	0.0299998	0.0299998	0	0.0199995
ENSG00000222375	0	0	0	0	0	0	0	0	0	0	0	0	0.159996	0	0	0	0	0	0	0	0	0	0	0	0	0	0	0.31999	0	0	0.209998	0	0	0	0	0	0	0	0	0	0	0	0	0	0	0	0	0	0
ENSG00000213252	0.0199995	0.0499986	0.0249993	0.0400009	0	0	0	0.0199995	0	0.0299998	0.060002	0.0299998	0.0199995	0	0.0400009	0.0199995	0	0	0	0.0199995	0	0	0.159996	0.0400009	0	0.129996	0.0299998	0.0400009	0.0199995	0	0	0.0499986	0	0.0299998	0	0	0.0199995	0	0.0499986	0.0499986	0	0	0	0.00999965	0	0.0299998	0	0	0.0299998
ENSG00000239189	0	0	0	0	0	0	0	0	0	0	0	0	0	0	0	0	0	0	0	0	0	0	0	0	0	0	0	0	0	0	0	0	0	0	0	0	0	0	0	0	0	0	0	0	0	0	0	0	0
ENSG00000271787	21.2993	6.30008	15.84	4.33	59.3788	7.31016	30.939	13.4804	27.0592	11.1099	13.2598	7.86974	26.3594	32.0501	0.679987	5.44992	10.0502	9.43974	29.3492	4.07994	15.6404	22.6107	8.61011	9.92973	10.4198	12.6003	5.79999	7.56012	17.6895	13.7104	24.8995	16.1797	23.7794	8.62983	20.7599	9.52982	26.0795	6.44007	16.7097	8.43992	7.31979	7.9498	16.6496	40.229	30.8191	53.4817	8.03011	16.8996	14.5798
ENSG00000230658	0.0199995	0.0299998	0.0199997	0.0499986	0.0199995	0.0999981	0.159996	0.0499986	0.0299998	0.290002	0.0499986	0.0299998	0.00999965	0.0800019	0.239999	0.120002	0.0899994	0.0700018	0.0400009	0.0299998	0.0400009	0	0.900001	0.0499986	0.0899994	0.869973	0.0400009	0.0199995	0.230006	0.120002	0.0199995	0.400007	0.140003	0.520016	0.180005	0.00999965	0.170004	0.490002	0.140003	0.0299998	0.34999	0.0499986	0.0199995	0.00999965	0.0199995	0.0999981	0.159996	0.0199995	0.109998
ENSG00000170128	0	0.0999981	0	0	0	0	0	0	0	0	0.0299998	0.0199995	0	0.0299998	0	0	0	0.0199995	0	0.0199995	0.0400009	0	0.0800019	0	0	0	0	0.149998	0	0	0	0.0199995	0	0.0700018	0	0	0	0.0299998	0.0499986	0.0299998	0	0	0.109998	0	0	0	0.0199995	0.0299998	0.060002
ENSG00000267675	1.48003	1.75003	2.11003	0.99003	1.19997	2.68005	0.370002	0.0499986	3.76988	3.56993	3.41001	1.22997	2.05994	0.0999981	3.26993	0.560011	0.979983	1.07003	0.47	1.04002	0.520016	0.0800019	1.51	1.51	0	3.59004	1.56003	1.02001	1.53003	0	0.670007	1.57996	2.88006	0.0999981	1.11003	0.299993	1.54004	1.40004	0.209998	1.07003	0.579996	0.409997	1.38998	1.84999	0.0400009	0.34999	0.0400009	1.49998	1.99001
ENSG00000151023	0.0800019	0.0199995	0.0450008	0.0499986	0.0199995	0.409997	0	0.270007	0.0199995	0.259996	0.0700018	0.0499986	0.159996	0.0400009	0.909986	0.140003	0.579996	0.149998	0.0400009	0.459988	0.0499986	0.00999965	0.299993	0.149998	0.060002	0.0899994	0.0700018	0.0499986	0.00999965	0.00999965	0.00999965	0.0199995	0.279992	0.290002	0.0999981	0.170004	0.310003	0.140003	0.129996	0.0700018	0.0800019	0.00999965	0.149998	0.0499986	0.00999965	0.0899994	0.0700018	0.0800019	0.310003
ENSG00000032742	4.27986	7.3702	9.69486	12.8401	2.44005	10.6898	4.12002	5.3999	4.40998	6.25006	4.93007	4.40998	6.65982	5.01001	5.42015	8.57973	5.18996	4.12002	4.22004	2.38005	3.51004	6.83002	11.6898	2.02004	2.40995	4.7499	9.40969	4.40998	6.14991	3.80006	3.93001	5.52985	1.34997	5.75992	8.42005	3.25004	2.88006	5.99001	3.84991	6.93018	8.33006	5.32001	8.44987	6.46019	4.76012	4.23	3.38012	3.20995	5.32998
ENSG00000253216	0	0	0	0	0	0	0	0	0	0	0	0	0	0	0	0	0	0	0	0	0	0	0	0	0	0	0	0	0	0	0	0	0	0	0	0	0	0	0	0	0	0	0	0	0	0	0	0	0
ENSG00000264976	0	0	0	0	0	0	0	0	0	0	0	0	0	0	0	0	0	0	0	0	0	0	0	0	0	0	0	0	0	0	0	0	0	0	0	0	0	0	0	0	0	0	0	0	0	0	0	0	0
ENSG00000218631	0	0.0499986	0.0249993	0.0400009	0	0.129996	1.09004	0.510002	0	0.0700018	0	0.0400009	0.170004	0	0.0400009	0.599985	0	0.159996	0	0	0	0.0400009	0.219997	0.0400009	0.500006	0	0.060002	0	0.0499986	0.180005	0	0.0400009	0.060002	0	0.129996	0	0.279992	0.180005	0.510002	0	0.270007	0.0299998	0.170004	0	0.129996	0.149998	0.170004	0	0.0400009
ENSG00000235224	0	0	0	0	0	0	0	0	0	0	0	0	0	0	0	0	0	0	0	0	0	0	0	0	0	0	0	0	0	0	0	0	0	0	0	0	0	0	0.299993	0	0	0	0	0	0	0	0	0	0
ENSG00000177683	6.07996	7.88012	10.09	10.4004	3.75996	6.47005	4.77996	8.92987	5.03997	3.78008	6.14011	3.93001	6.92009	6.09981	12.7399	6.50017	9.92973	5.37003	2.79992	4.92017	5.37003	4.37011	13.7704	11.7003	9.42993	15.6795	13.6696	9.85977	5.47985	2.23993	4.27008	7.6402	4.0599	8.51987	10.5302	9.15997	12.5802	5.42993	8.78009	7.46016	8.30009	4.9899	10.27	6.53995	4.38012	2.99991	3.11998	4.0599	4.72002
ENSG00000240803	0	0	0	0	0	0	0	0	0	0	0	0	0	0	0	0	0	0	0	0	0	0	0	0	0	0	0	0	0	0	0	0	0	0	0	0	0	0	0	0	0	0	0	0	0	0	0	0	0
ENSG00000143514	3.21998	53.1601	11.9649	9.26984	1.07003	15.0804	10.3299	20.8205	9.36998	17.1498	38.1593	3.26993	12.8802	21.4906	29.6704	13.4403	8.81974	7.44002	4.03997	12.0502	14.0597	5.79999	39.6999	15.6795	1.27003	63.2317	9.85977	39.579	13.1099	13.9201	5.02984	11.7499	8.99011	9.68969	22.0703	12.1601	12.8901	14.1605	16.5197	29.7198	13.3697	14.1998	21.3303	7.02985	7.88012	12.3401	3.52004	4.0599	8.51987
ENSG00000265683	0	0.170004	0.310003	0.0700018	0	0.209998	0.549991	0.530006	0	0.060002	0.230006	0	0.0400009	0.170004	0.310003	0.159996	0.129996	0.0299998	0.0499986	0	0.060002	0	0.849982	0.0299998	0	0.34999	0.0999981	0	0.430012	0	0.0299998	0.230006	0.180005	0	0	0.129996	0.409997	0.189994	0.0899994	0.140003	0.0999981	0.109998	0.180005	0.0199995	0	0.180005	0.0299998	0	0.0700018
ENSG00000265547	0	0	0	0	0	0	0	0	0	0	0	0	0	0	0	0	0	0	0	0	0	0	0	0	0	0	0	0	0	0	0	0	0	0	0	0	0	0	0	0	0	0	0	0	0	0	0	0	0
ENSG00000210154	0	0	0	0	0	0	0	0	0	0	0	0	0	0	0	0	0	0	0	0	0	0	0	0	0	0	0	0	0	0	0	0	0	0	0	0	0	0	0	0	0	0	0	0	0	0	0	0	0
ENSG00000227166	0	0	0	0	0	0	0	0	0	0	0	0	0	0	0	0	0	0	0	0	0	0	0	0	0	0	0	0	0	0	0	0	0	0	0	0	0	0	0	0	0	0	0	0	0	0	0.0199995	0	0
ENSG00000273585	0.0700018	2.35004	0	0	0.060002	0.0899994	0.829988	0.0700018	0.33999	3.25004	0.800014	0.299993	0.329999	0	1.09004	6.79978	0.31999	0.109998	0.239999	0.140003	0	0	0	0.579996	0	0	2.00998	0	1.54004	0.129996	0	0.549991	0.0899994	0	0	0.400007	4.83998	0.180005	0	0.430012	0	0.739977	0.670007	3.05999	0	0.0999981	0.180005	0.999971	0.420002
ENSG00000086666	37.4206	63.8483	72.7245	59.8914	22.23	56.9796	66.0817	31.5803	37.6209	48.4112	59.5602	28.6001	57.1616	30.2498	56.2614	73.9501	43.2601	40.5988	30.0304	40.7991	43.2212	18.68	120.709	38.5287	11.83	35.5397	37.6209	88.9969	56.9086	30.0908	37.0592	54.8406	29.2092	44.3994	48.1502	40.1705	58.838	53.4298	77.2992	59.8084	43.6396	34.0896	57.0508	47.9005	35.8689	33.6389	32.4592	31.7692	45.0598
ENSG00000262652	0	0.109998	0.15	0.0899994	0	0.0700018	0	0	0	0	0.120002	0.0400009	0	0	0.0400009	0.0800019	0.060002	0.129996	0.0400009	0	0	0.0400009	0.180005	0.0899994	0.170004	0.38001	0.129996	0	0.0499986	0.0999981	0	0.0800019	0.060002	0.0700018	0.0899994	0.0899994	0.149998	0.129996	0.180005	0.060002	0	0.0700018	0.239999	0	0	0	0	0.0700018	0
ENSG00000221799	0	0	0	0	0	0	0	0	0	0	0	0	0	0	0	0	0	0	0	0	0	0	0	0	0	0	0	0	0	0	0	0	0	0	0	0	0	0	0	0	0	0	0	0	0	0	0	0	0
ENSG00000257949	19.3107	25.5605	60.6905	28.2494	20.4005	43.2212	28.9893	15.2899	22.6704	25.2908	19.1799	15.0804	22.23	26.5704	22.6704	27.2493	22.4203	14.3403	19.4598	15.8995	21.1302	35.9211	18.2702	11.6598	84.4826	24.2706	25.4103	25.2908	36.1209	27.6106	12.6598	18.9106	13.6497	22.0994	23.1307	16.5197	30.02	12.6204	21.0994	19.7205	31.6592	35.4388	22.0902	19.3602	15.9802	39.9511	9.62009	16.8096	18.3705
ENSG00000158815	0.00999965	0.0299998	0.270006	0.140003	0	0.0999981	0.0899994	0	0	0.440015	0.0299998	0.00999965	0.250007	0.0199995	0.00999965	0.0299998	0.0400009	0	0	0	0.290002	0.00999965	0.500006	0	0.760017	0.0899994	0.0199995	0.259996	0	0.0800019	0.0199995	0.0199995	0.869973	0.0199995	0.0199995	0.189994	0.230006	0.0899994	0.750008	0.0999981	0.370002	0.00999965	0.45	0.00999965	0	0.589988	0.00999965	0.0400009	0.0199995
ENSG00000278166	0	0	0	0	0	0	0	0	0	0	0	0	0	0	0	0	0	0	0	0	0	0	0	0	0	0	0	0	0	0	0	0	0	0	0	0	0	0	0	0	0	0	0	0	0	0	0	0	0
ENSG00000267554	0.060002	0.599985	0	0	0	0.230006	0	0.120002	0	0.0400009	0.0700018	0.0800019	0.389989	0.310003	0.780003	0	0	0.230006	0.120002	0.109998	0.0899994	0.0499986	0.060002	0.0499986	0	0	0.0700018	0.259996	0.109998	0	0.189994	0.0800019	0	0.239999	0.0999981	0.0499986	0	0.920017	0.200005	0.209998	0.149998	0	0.329999	0.0999981	0.0999981	0	0.430012	0.149998	0.189994
ENSG00000205534	0.219997	0.440015	0.309997	0.250007	0.0800019	1.13	0.34999	1.84001	0.270007	0.149998	0.189994	0.290002	0.409997	0.31999	1.57002	0.299993	0.430012	0.829988	0.259996	0.159996	0.219997	0.109998	2.11993	0.290002	0	0.459988	0.200005	1.11003	0.479997	0.290002	0.170004	0.149998	0.0999981	0.33999	0.33999	0.209998	0.440015	0.579996	1.09999	0.230006	0.360007	0.259996	1.32999	0.500006	0.129996	0.239999	0.860009	0.219997	0.239999
ENSG00000225741	0	0	0	0	0	0	0	0	0	0	0	0	0	0	0	0	0	0	0	0	0	0	0	0	0	0	0	0	0	0	0	0	0	0	0	0	0	0	0	0	0	0	0	0	0	0	0	0	0
ENSG00000144331	4.51987	1.88994	22.1701	13.2598	1.05003	0.54	0.159996	0.270007	3.47012	3.88989	0.69002	5.67982	3.82013	1.02997	0.060002	8.18013	9.07024	6.10996	1.84999	1.97996	1.13	1.44995	15.9304	5.53982	0.389989	3.75006	5.90999	0.969971	0.120002	0.0499986	0.45	1.90996	1.38998	5.77992	15.8302	2.55007	1.32999	2.72994	0.599985	0.530006	8.23018	0.720014	12.0502	3.76988	0.180005	0.180005	0.34999	5.0701	2.76999
ENSG00000214413	6.09009	9.53973	6.33001	5.55983	4.81989	18.6399	12.9698	7.27023	6.81016	7.13987	7.78024	7.18008	10.7299	15.1097	12.5602	8.88972	4.67995	8.80996	6.53995	2.67004	6.30008	6.81016	26.2992	9.85977	5.74995	14.7803	7.44982	10.4698	11.9197	10.9599	5.50995	21.7604	2.85996	10.5697	23.5808	11.7997	11.2798	10.7098	7.26016	10.58	9.51991	8.57973	10.7002	8.53997	11.0899	15.8896	12.4397	5.66999	7.32995
ENSG00000141646	8.91008	25.9803	16.7304	20.5794	2.10003	15.6795	3.63008	23.2207	4.72985	5.37003	16.7898	5.69007	12.1197	7.00019	30.0596	15.2095	13.7599	10.0099	3.63991	9.10994	5.78995	2.88006	43.2691	11.9802	1.78002	28.7791	15.3196	37.4102	4.49986	1.84001	3.43993	16.0902	4.53997	19.3401	12.1004	10.8699	14.0101	18.1805	19.4895	17.1795	8.42005	8.1	20.2104	9.71997	5.53982	7.50009	4.96988	6.93018	7.86974
ENSG00000241385	0	0	0	0	0	0	0	0	0	0	0	0	0	0	0	0	0	0	0	0	0	0	0	0	0	0	0	0	0	0	0	0	0	0	0	0	0	0	0	0	0	0	0	0	0	0	0	0	0
ENSG00000251556	0	0.0899994	0	0.140003	0	0	0.0800019	0	0	0.060002	0	0	0	0	0.0700018	0	0.200005	0	0	0.170004	0	0	0.0899994	0	0	0.149998	0	0	0	0	0	0.060002	0.0999981	0.060002	0	0	0.0800019	0.329999	0	0	0	0.0499986	0.0999981	0.0999981	0.0700018	0	0	0	0.0700018
ENSG00000257797	0	0	0	0	0	0	0	0	0	0	0	0	0	0	0	0	0	0	0	0	0	0	0	0	0	0	0	0	0	0	0	0	0	0	0	0	0	0	0	0	0	0	0	0	0	0	0	0	0
ENSG00000253948	1.24	1.02001	3.71	3.16004	1.44003	3.75996	1.49002	2.21999	1.40004	5.11991	2.61	1.11003	0.940022	2.45005	0.47	0.520016	3.84005	0.969971	0.909986	3.01995	1.84999	11.3804	2.74	2.12995	14.8501	0.389989	2.26006	1.34997	2.47001	3.25004	1.09004	4.4601	3.86998	1.47	6.81016	1.81002	0.709989	1.84001	1.48003	2.14002	14.09	3.75996	5.37003	0.840013	1.01001	1.92994	7.51987	0.560011	1.51
ENSG00000270945	0	0	0.0549988	0	0	0	0	0	0	0.109998	0	0.120002	0	0	0	0	0	0	0	0	0	0	0	0	0	0	0	0.420002	0	0	0	0	0.45	0	0	0.259996	0	0	0	0	0	0	0	0	0	0	0	0	0
ENSG00000260004	0	0	0	0	0	0	0	0	0	0	0	0	0	0	0	0	0	0	0	0	0	0	0	0	0	0	0	0	0	0	0	0	0	0	0	0	0	0	0	0	0	0	0	0	0	0	0	0	0
ENSG00000075673	0.00999965	0	0	0	0	0	0	0	0	0	0	0	0.00999965	0	0	0	0	0.060002	0.0700018	0	0	0	0.149998	0.00999965	0	0	0.00999965	1.99997	0	10.1997	0	0	0.0199995	0	0	0	0	0	0.0499986	0.299993	0	0	0.200005	0	3.84991	0	0	0	0.00999965
ENSG00000248876	0	0	0	0	0	0	0	0	0	0	0	0	0	0	0	0	0	0	0	0	0	0	0	0	0	0	0	0	0	0	0	0	0	0	0	0	0	0	0	0	0	0	0	0.0199995	0	0	0	0	0
ENSG00000254487	0	0	0	0	0	0	0	0	0	0	0	0	0	0	0	0	0	0	0	0	0	0	0	0	0	0	0	0	0	0	0	0	0	0	0	0	0	0	0	0	0	0	0	0	0	0	0	0	0
ENSG00000281591	0	0	0	0	0	0	0	0	0	0	0	0	0	0	0	0	0	0	0	0	0	0	0	0	0	0	0	0	0	0	0	0	0	0	0	0	0	0	0	0	0	0	0	0	0	0	0	0	0
ENSG00000241357	0.159996	0.47	0.265	0.259996	0.440015	0.209998	0.769999	0.500006	0.149998	0	0	0.109998	0	0	0.93003	0.250007	0.189994	0.140003	0.109998	0.149998	0.949989	1.81002	0	0.129996	4.01011	0	0	0	0.589988	0.969971	0.140003	0.579996	0	0.920017	0	0.129996	0	0	1.02997	0	0.629995	0.510002	0.200005	0.479997	0.579996	0.38001	0.530006	0.200005	0.420002
ENSG00000256091	0	0	0	0	0	0	0	0	0	0	0	0	0	0	0.0400009	0	0	0.0400009	0	0	0	0	0	0	0	0	0	0	0	0	0	0	0	0	0	0	0.0400009	0.0499986	0	0	0	0	0	0	0	0	0	0	0
ENSG00000111912	5.54982	15.8698	9.17	6.96003	3.70998	32.2708	7.00019	47.0613	9.9898	6.52998	10.3199	4.88008	64.3192	26.1592	21.6806	3.38012	11.24	16.6704	11.3198	9.02008	19.5897	3.03001	50.6388	13.9704	2.58998	10.7299	5.56986	82.0472	8.0101	11.5801	1.92006	12.1601	2.44005	12.3598	6.09009	7.93989	8.1	15.2698	28.5091	26.9693	26.0001	5.88016	23.7794	27.9708	15.5701	6.38982	8.83014	7.24006	30.6806
ENSG00000225755	0	0	0	0	0	0	0	0.0199995	0	0	0	0	0	0	0	0	0	0	0	0	0	0	0	0	0	0	0	0	0	0	0	0	0	0	0.0199995	0.0199995	0.0199995	0	0.0299998	0	0	0.0199995	0	0	0	0	0	0	0
ENSG00000279966	0	0	0	0	0	0	0	0	0	0	0	0	0	0	0	0	0	0	0	0	0	0	0	0	0	0	0	0	0	0	0	0	0	0	0	0	0	0	0	0	0	0	0	0	0	0	0	0	0
ENSG00000259924	0	0	0.0249996	0	0.0199995	0.0400009	0.170004	0.060002	0.0299998	0.0400009	0.0700018	0	0.060002	0.060002	0.0299998	0	0.0299998	0.0499986	0.0199995	0.060002	0.0499986	0	0.0299998	0	0	0	0	0	0.0899994	0	0.0499986	0.0199995	0	0	0.0800019	0.0700018	0.0299998	0.209998	0.0299998	0.0700018	0.219997	0	0.0299998	0.0400009	0	0	0.149998	0	0
ENSG00000249421	0	0	0	0	0	0	0	0	0	0	0	0	0	0	0	0	0.0400009	0	0	0	0	0	0	0	0	0	0	0	0	0	0	0	0	0	0	0	0	0	0	0	0	0	0	0	0	0	0	0	0
ENSG00000205667	0	0	0	0	0	0	0.0400009	0	0	0.00999965	0	0	0.0299998	0.00999965	0	0	0	0	0	0	0	0	0	0	0	0	0	0.0800019	0	0	0	0	0	0	0	0.00999965	0	0.00999965	0.00999965	0	0	0	0.00999965	0	0	0	0	0	0
ENSG00000211665	0.579996	0	0	0.0999981	0	0	0	0	0	0.230006	0	0.0800019	0.560011	0	1.34997	0	0	0.279992	0.159996	0	0	0	0	0	0	0	0	0	0	0	0	0	0	0	0	0	0	0	0.129996	0.140003	0.219997	0	0	0.259996	0	0	0	0	0.0999981
ENSG00000239405	0	0.370002	0	0	0	0.129996	0	0.360007	0	0	0.060002	0.0700018	0	0	0	0.120002	0	0.0400009	0	0	0	0	1.07003	0	0	0	0	0.109998	0	0	0.0899994	0	0	0	0	0	0	0	1.36997	0	0.0400009	0	0.120002	0.0299998	0.129996	0	0.0400009	0	0
ENSG00000206799	0	0	0	0	0	0	0	0	0	7.73024	0	0	0	0	0	0	0	0	0	0	0	0	0	0	0	0	0	0	0	0	0	0	0	0	0	0	0	0	14.3801	0	0	0	0	0	0	0	0	0	0
ENSG00000228847	0	0	0.030001	0	0	0	0	0.189994	0.0899994	0	0	0	0	0	0	0.219997	0	0.0700018	0	0	0	0	0.0999981	0	0	0	0	0.649987	0	0	0	0	0	0	0	0.0800019	0	0	0	0	0	0	0	0	0	0.0700018	0.0800019	0	0
ENSG00000061337	0.0899994	1.01001	0.65998	0.45	0.0400009	3.23991	1.42998	7.13987	0.0700018	0.180005	0.640002	0.120002	1.32999	2.04003	0.979983	0.570015	1.33999	0.360007	0.180005	0.409997	0.750008	0.239999	2.26996	0.609981	0.209998	0.290002	0.459988	6.10996	0.129996	2.14002	0.360007	2.21	0.0999981	1.44003	0.479997	0.54	0.299993	3.4001	1.01001	3.80006	0.570015	0.159996	2.32992	0.259996	0.47	0.860009	5.21014	0.209998	0.189994
ENSG00000130066	362.289	207.001	513.415	345.106	185.464	444.148	169.647	388.426	283.321	186.004	267.203	330.085	595.764	352.944	211.204	141.327	320.681	407.427	318.532	182.708	195.374	246.133	294.576	276.358	119.163	246.133	338.59	228.618	516.49	121.338	180.605	294.903	258.263	218.576	443.625	500.698	128.39	343.34	267	221.674	264.476	168.814	408.841	248.516	141.483	189.807	514.989	224.037	535.223
ENSG00000214700	0	0	0.030001	0.0199995	0	0.0700018	0	0.0299998	0	0.060002	0.0299998	0.0199995	0	0	0.0199995	0.0199995	0	0.0499986	0.0199995	0	0	0	0.0899994	0.0199995	0	0.0999981	0	0	0	0	0.0199995	0	0	0	0	0.0499986	0.0499986	0.0999981	0.189994	0.0299998	0	0	0.120002	0	0	0	0	0	0.0199995
ENSG00000163029	3.12995	9.32979	6.11493	5.67982	0.700007	5.79999	5.05011	16.9794	1.57002	5.77992	6.53995	3.44997	4.86016	2.90997	8.13997	7.44002	6.03001	4.95989	1.55	3.51004	4.21011	1.94	15.1695	10.7903	0.609981	9.69977	7.27023	15.8698	5.20004	2.61997	8.45983	6.78989	7.43022	9.04011	8.67001	6.82008	20.8306	9.30977	6.65982	7.09005	5.25986	4.44005	7.78995	3.89988	1.99001	5.02984	3.9099	2.88006	4.22004
ENSG00000147606	0.0400009	0.0700018	0.0750014	0.0999981	0.00999965	1.40004	0.00999965	0.159996	0.00999965	0.109998	0.159996	0.0299998	0.0299998	0.0299998	0.060002	0.140003	0.120002	0.0400009	0	0.0800019	0.0800019	0.120002	0.149998	0	0	0.0899994	0.0700018	0.0999981	0.00999965	0	0	0.149998	0	0.120002	0.0499986	0.0999981	0.060002	0.0700018	0.239999	0.129996	0.329999	0.060002	0.189994	0.00999965	0	0.0499986	0.149998	0.0199995	0.0400009
ENSG00000115539	5.66999	11.4897	8.07986	9.30977	3.25004	18.8295	7.82025	38.4807	4.0599	11.0102	16.4203	4.10007	14.0101	14.7404	18.6205	10.09	9.18986	9.75034	3.94995	6.65982	5.93998	7.77	35.3407	6.62988	13.8998	18.6994	6.66999	22.19	12.5098	13.1902	8.70977	21.4296	10.0203	12.1004	5.60006	7.30003	7.8398	10.2103	28.4203	20.8494	10.8098	11.5296	11.1903	6.70987	12.0201	7.99013	31.1304	4.78991	11.1802
ENSG00000181191	2.33996	8.15013	3.99004	6.70011	1.14	11.5897	5.3801	13.8297	1.72999	4.01011	5.50995	1.78002	7.32995	6.03001	6.77015	10.35	3.3301	4.01011	0.959994	2.56995	3.34005	9.94006	21.4296	5.15017	7.31016	10.3099	1.07003	17.4604	5.0701	3.37005	2.48996	9.21027	6.1299	7.18008	8.68023	2.19002	3.94995	5.33996	11.6598	5.3999	4.96988	1.19002	7.50009	3.56004	7.16019	12.9303	4.9899	2.56995	4.14006
ENSG00000109101	0	0	0	0	0.0199995	0.0400009	0.0299998	0	0	0.129996	0	0.060002	0.00999965	0	0	0.0199995	0.00999965	0	0	0	0	0	0.0499986	0	0.0400009	0.0199995	0.0199995	0.230006	0	0.0299998	0.0199995	0	0	0	0	0	0	0.00999965	0.060002	0.0199995	0	0	0.0299998	0	0	0.0400009	0.00999965	0	0
ENSG00000255329	0	0	0	0	0	0	0	0	0	0.149998	0	0	0	0	0.0899994	0	0	0	0	0	0	0	0.120002	0	0	0	0	0	0.109998	0	0	0.0800019	0	0	0	0	0	0	0	0	0	0	0	0	0	0	0	0	0
ENSG00000236806	0.0299998	0.0700018	0.18	0.060002	0	0.0899994	0	0	0	0.0700018	0.0400009	0.0199995	0.0400009	0.0800019	0.0299998	0.0800019	0.0400009	0	0	0.0299998	0.060002	0	0.0800019	0.060002	0	0.129996	0.47	0	0.0700018	0.0700018	0	0.0299998	0.0400009	0	0.189994	0	0.0999981	0	0.0400009	0.129996	0.0299998	0.0999981	0.120002	0.0199995	0.0299998	0	0.149998	0	0.0299998
ENSG00000118058	1.38998	3.35002	5.705	3.9099	0.479997	7.0401	2.06996	5.44992	0.69002	0.890002	2.52001	2.09001	2.55999	1.26003	4.36012	3.50008	4.07994	2.55999	0.810015	1.36997	1.08003	0.649987	9.92973	1.34997	0.599985	3.9401	4.12002	8.61011	2.39994	2.54001	1.71994	3.79006	0.949989	3.73994	3.50008	2.14002	2.90997	4.15991	2.98994	4.59985	2.55007	1.22003	5.58998	1.46004	1.62002	1.22997	1.66999	1.66999	1.22997
ENSG00000185347	7.37992	3.34005	1.71501	1.90005	5.31006	12.8303	5.12986	7.80022	4.30008	8.15974	1.76001	3.7301	4.36012	2.85006	3.41001	5.66017	8.0201	2.26006	3.16992	7.3999	1.90996	4.77996	5.33996	3.88989	25.2103	2.72994	2.21999	3.6599	2.00998	10.1602	1.99001	6.38008	41.1912	1.81002	3.03001	2.26996	22.5794	4.11003	10.6196	2.36	3.54994	3.78008	7.32995	1.47	3.94995	21.3895	3.09006	9.73008	2.16
ENSG00000111897	69.2902	56.9994	58.4145	85.5018	28.4006	74.351	19.4396	46.2015	44.111	66.7908	62.2403	50.9098	83.2791	44.671	96.9309	58.8788	43.4585	77.9394	36.6403	33.1803	52.4101	17.6601	151.376	143.937	1.77004	58.3587	39.5708	87.6987	66.5505	23.9498	44.111	61.171	16.4397	73.8016	97.7473	42.0101	44.851	79.7483	43.7093	81.5992	73.8784	48.7311	77.7506	73.3325	21.6896	18.7306	57.751	52.5301	55.3985
ENSG00000201801	0	0	0	0	0	0	0	0	0	0	0	0	0	0	0	0	0	0	0	0	0	0	0	0	0	0	0	0	0	0	0	0	0	0	0	0	0	0	0	0	0	0	0	0	0	0	0	0	0
ENSG00000228625	0	0	0	0	0	0	0	0	0	0	0	0	0	0	0	0	0	0	0	0	0	0	0	0	0	0	0	0	0	0	0	0.0199995	0	0	0	0	0	0	0	0	0	0	0	0	0	0.0299998	0	0	0.0299998
ENSG00000177374	1.09999	2.04996	1.80499	0.709989	0.270007	4.30993	1.71994	6.40001	0.599985	0.279992	0.709989	0.879992	5.85981	1.77004	1.24	0.649987	3.25997	1.81996	0.909986	0.549991	1.58996	0.679987	1.84999	0.45	0.31999	0.259996	0.920017	5.86997	0.209998	2.98001	0.969971	2.81003	0.159996	3.37005	0.959994	0.709989	0.479997	2.55999	1.36997	2.82998	0.900001	0.239999	5.47985	0.65999	1.36997	0.700007	6.2401	1.44995	1.61005
ENSG00000233712	0	0	0	0	0	0	0	0	0	0	0	0	0	0	0	0	0	0	0	0	0	0	0	0	0	0	0	0	0	0	0	0	0	0	0	0	0	0	0	0	0	0	0	0	0	0	0	0	0
ENSG00000092068	5.66017	3.16992	0.595016	0.599985	0.129996	3.23004	0.459988	2.28005	1.02001	1.16997	1.09999	2.48996	7.06013	1.71994	3.31996	1.40998	1.22003	5.21991	2.04996	3.00991	2.08003	0.679987	29.0094	0.479997	0.840013	0.440015	0.920017	4.64987	1.49998	2.28005	0.679987	1.67998	0.259996	1.25002	0.530006	0.549991	0.629995	2.76002	1.02001	1.86003	0.700007	0.329999	4.82993	2.85006	1.15001	8.32025	2.10996	1.76001	2.93001
ENSG00000167535	0.560011	1.31997	1.13	1.47	0.219997	6.25006	2.21	7.57008	0.159996	0.570015	1.12001	0.400007	3.63008	2.31993	1.82996	0.640002	2.20006	0.679987	0.329999	0.38001	0.69002	1.26003	2.21999	0.219997	1.26003	0.54	0.649987	3.41001	0.750008	3.84005	1.75003	2.37001	0.0899994	1.53003	0.979983	1.05003	0.409997	2.04003	9.34015	2.9001	1.21	0.579996	4.03997	0.649987	2.18002	2.47001	3.41996	0.900001	0.940022
ENSG00000253335	0	0	0	0	0	0	0	0	0	0	0	0	0	0	0	0	0	0	0	0	0	0	0	0	0	0	0	0	0	0	0	0	0	0	0	0	0	0	0	0.0700018	0	0	0	0	0	0	0	0	0
ENSG00000199516	0	0	0	0	0	0	0	0	0	0	0	0	0	0	0	0	0	0	0	0	0	0	0	0	0	0	0	0	0	0	0	0	0	0	0	0	0	0	0	0	0	0	0	0	0	0	0	0	0
ENSG00000253849	0	0	0.030001	0	0	0	0	0	0	0	0	0	0	0	0	0	0	0	0	0	0	0	0	0	0	0	0	0	0	0	0	0	0	0	0	0	0	0	0	0	0	0	0	0	0	0	0	0	0
ENSG00000260387	0	0	0	0	0	0	0	0	0	0	0	0	0	0	0	0	0	0	0	0	0	0	0	0	0	0	0	0	0	0	0	0	0	0	0	0	0	0	0	0	0	0	0	0	0	0	0	0	0
ENSG00000260274	2.57995	1.16997	4.71508	2.67004	1.76001	0.739977	1.16003	1.09999	3.08	2.57995	1.40998	2.41999	2.25005	0.729978	0.789973	1.79004	2.38998	1.66999	1.57002	1.21	1.44003	0.560011	2.76002	0.709989	1.15001	1.57002	6.68017	1.77004	3.94995	1.04002	0.969971	0.849982	1.88	1.97996	4.34986	2.03001	1.66999	0.969971	1.99001	0.829988	1.60003	3.63991	3.42993	2.33996	0.609981	1.16997	1.40004	1.70002	1.34997
ENSG00000206785	0	0	1.72498	0	0	0	0	0	0	0	0	0	0	0	0	0	0	0	0	0	0	0	0	0	0	0	0	0	0	0	0	0	0	0	0	0	0	0	0	0	0	0	0	0	0	0	0	0	0
ENSG00000201815	0	0	0	0	0	0	0	0	0	0	0	0	0	0	0	0	0	0	0	0	0	0	0	0	0	0	0	0	0	0	0	0	0	0	0	0	0	0	0	0	0	0	0	0	0	0	0	0	0
ENSG00000264663	0	0	0	0	0	0	0	0	0	0	0	0	0	0	0	0.0199995	0	0	0	0	0	0	0	0	0	0	0	0.0499986	0	0	0	0	0	0	0	0	0	0	0	0	0	0	0	0.0199995	0	0	0	0	0
ENSG00000280623	0.00999965	0.0199995	0.00499982	0	0	0.0400009	0	3.81008	0	0	0.00999965	0.0199995	0.0999981	0	0	0	0.00999965	0.0199995	0	0	0.00999965	0	0.0499986	0.0199995	0	0	0	0.0499986	0	0.0400009	0.060002	0.0299998	0	0	0.00999965	0	0	0.060002	0.060002	0	0	0	0.140003	0.0299998	0.0199995	0	0	0.0299998	0
ENSG00000253535	0	0	0	0	0	0	0	0	0	0	0	0	0	0	0	0.0400009	0	0.060002	0	0	0	0	0.189994	0	0	0	0	0.0800019	0.0400009	0	0.0499986	0	0	0	0	0	0	0	0.0700018	0	0	0	0	0	0	0	0	0	0
ENSG00000271585	0	0	0	0	0	0	0	0	0	0	0	0	0	0	0	0	0	0	0	0	0	0	0	0	0	0	0	0	0	0	0	0	0	0	0	0	0	0	0	0	0	0	0	0	0	0	0	0	0
ENSG00000011405	2.98001	6.17983	5.97513	7.22001	0.599985	6.61014	2.40995	3.09993	1.78002	2.17006	4.77003	2.14002	5.02984	3.09993	14.6904	5.90999	4.15012	4.02989	1.37999	2.42992	2.03001	0.909986	16.77	7.41993	0.170004	6.26003	4.52991	12.7196	3.42993	1.84999	2.44005	6.31014	2.21999	6.26003	4.6699	3.86007	3.91994	10.9904	5.56986	6.77015	3.53006	1.51	8.30009	3.58009	1.70995	0.949989	3.80006	2.40995	2.57995
ENSG00000177685	1.64003	21.9604	1.21998	1.88	0.400007	11.6501	16.5897	9.01008	0.810015	2.40995	11.3104	1.22997	5.55983	2.56995	15.8203	0.430012	6.60007	1.99001	1.55	0.34999	3.53006	0.949989	31.2797	0.520016	35.5298	0.700007	2.55007	12.0602	0.440015	12.3196	8.52991	6.82008	0.900001	0.599985	0.729978	1.71994	1.72999	6.28002	41.5295	26.9394	2.54001	0.389989	16.3295	1.36003	3.13995	18.4394	3.67007	2.26996	3.01995
ENSG00000231636	0	0.0999981	0.104999	0	0	0	0.0899994	0.409997	0	0	0.219997	0	0	0	0.0800019	0.0800019	0	0.0800019	0	0	0	0.239999	0	0	1.11003	0.170004	0	0	0	0.33999	0.239999	0.0700018	0	0	0.159996	0	0	0	0	0.120002	0.0899994	0	0	0.060002	0.329999	0	0	0.120002	0
ENSG00000280968	0	0	0	0	0	0	0	0	0	0	0	0	0	0	0	0	0	0	0	0	0	0	0	0	0	0	0	0	0	0	0	0	0	0	0	0	0	0	0	0	0	0	0	0	0	0	0	0	0
ENSG00000222121	0	0	0	0	0	0	0	0	0	0	0	0	0	0	0	0	0	0	0	0	0	0	0	0	0	0	0	0	0	0	0	0	0	0	0	0	0	0	0	0	0	0	0	0	0	0	0	0	0
ENSG00000239555	0	0	0	0	0	0	0	0	0	0	0	0	0	0	0	0	0	0	0	0	0	0	0	0	0	0	0	0	0	0	0	0	0	0	0	0	0	0	0	0	0	0	0	0	0	0	0	0	0
ENSG00000243225	0	0	0	0	0	0	0.230006	0	0	0	0	0	0	0	0	0.060002	0	0	0	0	0	0	0	0	0	0	0	0	0	0	0	0	0	0	0	0	0	0	0	0	0	0	0	0	0	0	0.060002	0	0
ENSG00000224401	0	0.159996	0.0200005	0.0299998	0	0.109998	0	0.0800019	0	0.0800019	0	0	0.0400009	0.0400009	0.129996	0.0899994	0	0	0	0	0.060002	0	0.0899994	0.0299998	0.0499986	0.0700018	0.0999981	0.170004	0	0	0.0700018	0.060002	0.0400009	0	0.0999981	0	0.0400009	0.0499986	0.0400009	0	0.0299998	0	0.0899994	0.0499986	0	0	0.0299998	0.0499986	0
ENSG00000278509	0	0	0	0	0	0	0	0	0	0	0	0	0	0	0	0	0	0	0	0	0	0	0	0	0	0	0	0	0	0	0	0	0	0	0	0	0	0	0	0	0	0	0	0	0	0	0	0	0
ENSG00000168348	0	0	0.00999965	0.00999965	0	0	0	0	0	0.00999965	0.00999965	0.00999965	0	0.00999965	0	0.0400009	0	0	0	0.00999965	0	0	0	0.00999965	0	0	0	0.0299998	0	0	0	0	0.00999965	0	0	0	0	0	0.00999965	0.0499986	0	0.00999965	0.0199995	0	0	0	0.00999965	0.00999965	0
ENSG00000227924	0	0	0.00499982	0	0	0	0	0	0	0	0	0	0	0	0	0	0	0	0	0	0	0	0	0	0	0	0	0	0	0	0	0	0	0	0	0	0	0.0199995	0	0	0	0	0	0	0	0	0	0	0
ENSG00000184574	0.760017	0.69002	0.125003	0.230006	0.0400009	0.739977	0.109998	0.33999	0.149998	0.810015	0.299993	0.420002	1.25002	0.69002	1.02001	0.230006	0.279992	0.909986	0.279992	0.530006	0.490002	0.200005	1.15001	0.129996	0.629995	0.140003	0.290002	2.23993	0.409997	0.299993	0.239999	0.640002	0.189994	0.239999	0.120002	0.189994	0.890002	1.09999	0.500006	1.19997	0.129996	0.0400009	1.36003	0.629995	0.54	0.549991	0.409997	0.239999	0.679987
ENSG00000188133	0.00999965	0	0	0	0	0	0	0	0	0.0800019	0	0	0	0	0.00999965	0.00999965	0	0	0	0	0	0	0	0	0	0	0	0	0	0	0	0	0	0	0	0	0	0	0	0	0	0	0	0	0	0	0	0	0
ENSG00000163827	1.02001	4.30008	4.18007	3.16004	0.530006	0.820026	2.38998	0.0899994	0.969971	2.32992	3.69996	1.73998	1.44003	3.43993	2.75008	5.39018	4.94993	2.14999	1.14	1.49002	1.33999	0.140003	2.32992	4.37011	0.0400009	5.12986	2.38005	2.55999	4.93999	0.0499986	2.70995	2.68005	1.08003	4.15991	2.70995	1.26003	2.40995	2.51007	0.579996	2.30997	2.26996	2.14002	3.79006	1.57996	0.979983	1.57002	1.02001	1.34997	1.51
ENSG00000167754	0	0	0	0	0	0	0	0	0	0	0	0.209998	0	0	0	0	0	0	0	0	0	0	0	0	0	0	0	0	0	0	0	0	0	0	0	0	0.0199995	0	0	0	0	0	0	0.0299998	0	0	0	0	0
ENSG00000221783	0	0	0	0	0	0	0	0	0	0	0	0	0	0	0	0	0	0	0	0	0	0	0	0	0	0	0	0	0	0	0	0	0	0	0	0	0	0	0	0	0	0	0	0	0	0	0	0	0
ENSG00000166897	0.00999965	2.57995	0.00499982	0.270007	0.00999965	0.31999	7.06993	0.47	0	0.47	1.46004	0.0400009	0.140003	1.36997	0.00999965	1.05998	3.18004	0.329999	0	0.959994	1.64995	0.0499986	0.140003	0.0700018	0.270007	3.54994	2.87009	1.94998	0.239999	0.810015	3.73994	1.90996	1.63005	0.259996	0	1.08003	3.11998	0.959994	3.18998	1.38998	1.99997	0	0.640002	0.00999965	1.17999	0.900001	0.0199995	0.180005	0.560011
ENSG00000065320	1.57996	7.65983	1.52001	2.10003	0.409997	0.270007	3.69996	0.329999	1.27003	1.78002	4.02989	1.42998	2.17006	2.70995	0.520016	6.61977	2.48996	1.05998	0.750008	4.34986	1.19002	1.49998	0.140003	2.04003	0.440015	7.82025	6.25006	4.26002	1.71994	0.599985	5.10007	5.28985	1.31003	1.05998	7.41016	2.31993	5.23985	3.54011	0.490002	0.949989	1.42998	1.61005	1.99001	2.14999	0.609981	1.96996	0.109998	4.07005	1.66006
ENSG00000184640	27.6106	60.4586	105.7	41.2398	16.3499	167.567	88.1619	117.31	28.5803	27.7699	54.5903	21.7303	87.3529	81.9506	118.471	84.2195	52.2396	42.2408	23.8901	53.2782	51.2106	30.7999	154.182	78.2209	71.1691	85.6323	58.1487	144.026	114.634	124.413	29.2193	86.0727	32.32	59.8789	34.3505	26.7403	47.801	66.1183	182.556	68.2416	95.8818	83.4178	95.8087	34.4793	67.0088	101.588	54.4015	32.5696	45.8792
ENSG00000241291	0	0	0	0	0	0	0	0	0	0	0	0	0	0	0	0	0	0	0	0	0	0	0	0	0	0	0	0	0	0	0	0	0	0	0	0	0	0	0	0	0	0	0	0	0	0	0	0	0
ENSG00000222329	0	0	0	0	0	0	0	0	0	0	0	0	0	0	0	0	0	0	0	0	0	0	0	0	0	0	0	0	0	0	0	0	0	0	0	0	0	0	0	0	0	0	0	0	0	0	0	0	0
ENSG00000276150	0	0	0	4.90994	0	0	1.13	0	0	0	0	3.25997	4.93999	0	6.26003	3.08	5.08983	5.21014	2.55007	0.65999	0	0	0.38001	0	0	0	0	4.09013	0	0	0	0	0.270007	0	4.22004	0	0	2.23993	0	1.04002	3.46003	0	0	0.640002	0	0	4.03997	0	1.40004
ENSG00000254471	0	0	0	0	0	0	0	0	0	0	0	0	0	0	0	0	0	0	0	0	0	0	0.060002	0	0	0	0	0	0	0	0	0	0	0.0199995	0	0	0	0	0	0.00999965	0	0	0	0.00999965	0	0	0	0	0
ENSG00000224972	0	0	0	0	0	0	0	0	0	0	0	0	0	0	0	0	0	0	0	0	0	0	0	0	0	0	0	0	0.060002	0	0	0	0	0	0	0	0	0	0	0	0	0	0	0	0	0	0	0	0
ENSG00000169045	36.9592	130.707	130.093	112.181	11.6203	485.591	62.5517	158.825	31.6702	66.8696	118.857	59.2595	102.978	79.8977	159.288	300.203	81.2999	65.8987	33.7697	54.9586	87.4316	28.889	234.281	130.002	16.8201	115.199	152.355	239.369	96.2013	138.457	81.701	113.542	82.8014	82.922	110.033	54.1306	155.297	278.107	266.242	101.75	138.668	66.8696	173.765	47.9304	75.9291	72.1176	97.2068	38.0695	63.2186
ENSG00000249776	0	0	0	0	0	0	0	0	0	0	0	0	0	0	1.07003	0	0	0	0	0	0	0	0	0	0	0	0	0	0	0	0	0	0	0	0	0	0.440015	0	0	0	0	0	0	0	0	0	0	0.0800019	0
ENSG00000241577	0	0	0	0	0	0	0	0	0	0	0	0	0	0	0	0	0	0	0	0	0	0	0	0	0	0	0	0	0	0	0	0	0	0	0	0	0	0	0	0	0	0	0	0	0	0.129996	0	0	0
ENSG00000201980	0	0	0	0	0	0	0	0	0	0	0	0	0	0	0	0	0	0	0	0	0	0	0	0	0	0	0	0	0	0	0	0	0	0	0	0	0	0	0	0	0	0	0	0	0	0	0	0	0
ENSG00000240827	0	0	0	0	0	0	0	0	0	0	0	0	0	0	0	0	0	0	0	0	0	0	0	0	0	0	0	0	0	0	0	0	0	0	0	0	0	0	0	0	0	0	0	0	0	0	0	0	0
ENSG00000212071	0	0	0	0	0	0	0	0	0	0	0	0	0	0	0	0	0	0	0	0	0	0	0	0	0	0	0	0	0	0	0	0	0	0	0	0	0	0	0	0	0	0	0	0	0	0	0	0	0
ENSG00000260615	0.0899994	0	0.284993	0.579996	0.189994	0.109998	0	0.370002	0.0700018	0.230006	0.0999981	0.219997	0	0.250007	0.209998	0.299993	0.209998	0.060002	0	0.149998	0	0.99003	0.33999	0	1.32999	0	0.0999981	0.200005	0	0.430012	0	0.33999	0	0	0.279992	0.47	0.0700018	0.299993	0	0.0899994	0.180005	0.0999981	0.0999981	0	0.200005	0	0.459988	0.109998	0.060002
ENSG00000224415	0.0499986	0	0.0799982	0.0899994	0	0.0700018	0.109998	0.060002	0	0.0400009	0	0.0800019	0	0.060002	0.239999	0.0400009	0.060002	0.0400009	0	0.060002	0	0.219997	0.180005	0.0400009	0.34999	0	0.129996	0.589988	0	0.0999981	0	0.299993	0.060002	0.0700018	0	0.0899994	0.159996	0.060002	0.060002	0	0.189994	0.0700018	0.120002	0.0299998	0.0499986	0.200005	0.180005	0	0.0400009
ENSG00000058866	0.140003	1.13	0.0199997	0.0999981	0.0899994	3.21998	0.239999	0.239999	0.0400009	0.0400009	0.409997	0.200005	1.05003	1.79004	2.32992	0.060002	0.230006	1.22003	0.129996	1.01001	0.860009	0.200005	5.63003	0.0400009	0.299993	3.18998	0.189994	0.780003	1.69003	0.0400009	0.209998	1.21	0.400007	0.0999981	0.129996	0.900001	0.209998	0.900001	1.40998	0.789973	0.389989	0	0.840013	0.259996	0.259996	1.02001	0.879992	0.170004	1.25002
ENSG00000236830	0.149998	1.17999	0.799999	0.239999	0.159996	1.08003	5.25986	9.08975	0.209998	1.56003	1.75003	0.47	1.64995	0.310003	0.500006	1.31997	1.26003	0.360007	0.230006	0.670007	0.420002	0.290002	2.70995	1.14	0.140003	3.16004	0.34999	2.31993	1.19997	9.51991	0.589988	0.969971	1.15001	0.420002	0.54	0.34999	1.55	0.780003	3.06998	2.03001	0.679987	0.729978	1.44003	0.329999	0.370002	1.75003	0.45	0.579996	0.720014
ENSG00000258501	0	0	0	0	0	0	0	0	0	0	0	0	0.0199995	0	0.00999965	0	0	0	0	0	0	0	0	0	0	0	0	0.0700018	0	0	0	0	0	0.00999965	0	0	0	0.0199995	0	0	0.00999965	0.0199995	0	0.0199995	0	0	0	0	0
ENSG00000136870	3.51004	3.82013	11.8101	14.7496	0.949989	15.1695	9.9201	7.80022	2.35004	2.23001	6.23016	3.05999	8.36014	6.91003	16.3205	9.02008	5.79999	4.27008	1.73998	2.72994	2.08003	1.94998	15.6502	5.3999	0.820026	9.32979	5.99001	15.9205	7.19004	2.68005	4.44991	8.87002	3.31008	3.97991	16.95	6.32985	5.97011	15.0199	8.74001	6.1299	5.78995	2.12995	15.1401	3.54011	5.25003	3.28994	7.89981	2.68005	4.00011
ENSG00000231293	0	0	0	0	0	0	0	0	0	0	0	0	0	0	0	0	0	0	0	0	0	0	0	0	0	0	0	0	0	0	0	0	0	0	0	0	0	0	0	0	0	0	0	0	0	0	0	0	0
ENSG00000006715	5.44992	13.2598	6.79015	7.27023	0.99003	20.4599	5.69007	19.4302	2.57995	4.37011	10.8203	5.44992	16.7596	6.72011	14.45	10.3601	6.16015	8.55004	3.76988	5.16984	8.55004	5.18996	40.6213	14.1301	2.28005	12.2099	15.5001	14.0998	7.3702	10.7002	5.41002	10.5397	8.06973	9.28978	10.3099	7.47984	8.58984	12.5098	24.7703	12.2201	11.4603	6.91003	15.3504	6.32021	7.28992	3.72002	5.25003	5.78995	7.46016
ENSG00000266036	3.70998	9.34987	35.0604	27.7506	1.04002	20.0806	0.999971	4.15991	4.53997	8.57022	11.4104	3.86007	8.59997	12.6397	4.9899	14.0004	10.0203	2.37001	1.48003	15.3398	3.68997	0.239999	27.2097	8.40023	0.45	20.4699	13.3799	7.1201	23.5906	2.62998	2.26006	3.9401	6.50017	2.45005	5.70983	3.35002	7.24006	7.54023	20.9697	11.0999	4.30993	26.7607	10.58	3.52004	1.70002	6.70011	4.07994	5.69007	3.89988
ENSG00000254645	0	0	0	0	0	0	0	0	0.0299998	0	0	0	0	0	0	0	0	0	0	0	0	0	0	0	0	0	0	0	0	0	0	0	0	0	0.0499986	0.060002	0	0	0	0	0	0	0	0	0	0	0	0	0
ENSG00000277411	0	0	0	0	0	0	0	0	0	0	0	0	0	0	0	0	0	0	0	0	0	0	0	0	0	0	0	0	0	0	0	0	0	0	0	0	0	0	0	0	0	0	0	0	0	0	0	0	0
ENSG00000152154	0.579996	0.969971	0.325	0.329999	0.180005	1.33999	0.760017	1.63005	0.370002	0.800014	0.420002	0.530006	1.40004	0.829988	0.820026	0.869973	1.99997	1.17999	0.739977	0.310003	1.02001	0.129996	0.579996	0.609981	0.230006	1.34997	4.47994	5.32998	0.0899994	2.51007	3.25004	1.47	1.94998	0.849982	0.99003	0.140003	0.250007	1.92994	6.44007	2.10996	1.19002	0.34999	2.47996	0.290002	0.530006	17.6895	2.29004	0.47	0.890002
ENSG00000254465	0	0	0	0	0	0	0	0	0	0	0	0	0	0	0.00999965	0	0	0.00999965	0	0	0	0	0	0	0	0	0	0	0	0	0	0	0	0	0	0	0	0	0	0	0	0	0	0	0	0	0	0	0
ENSG00000249740	0.060002	0.180005	0.00999976	0	0	0.700007	0	0.189994	0.060002	0.0199995	0.0400009	0.0499986	0.129996	0.129996	0.109998	0.0299998	0.0400009	0.0299998	0	0.0299998	0	0.189994	1.31003	0	0.620015	0	0.0400009	0.420002	0.0299998	0.060002	0	0.209998	0	0.170004	0.0800019	0.0499986	0.290002	0.140003	0.189994	0.0400009	0.239999	0	0.290002	0	0.0299998	0.250007	0.829988	0.0400009	0.0700018
ENSG00000136872	4372.37	2413.98	678.237	283.419	2915.85	964.942	304.246	231.52	3594.56	3272.1	769.404	4977.48	2249.98	1124.99	287.456	15591.8	4707.35	3206.54	2989.32	2152.95	1218.84	15.0303	167.846	6787.67	62.8385	2329.81	6979.94	710.011	421.064	41.08	3376	1230.99	1314.96	3914.19	241.938	216.39	2640.87	1603.93	600.907	1896.86	408.53	1543.62	1377.27	3503.3	334.461	40.2011	1654.18	3798.73	1603.93
ENSG00000239899	0	0.230006	0	0	0	0	0	0	0	0	0	0	0	0	0	0	0	0	0	0	0	0	0	0	0	0	0	0	0	0	0	0	0	0	0.33999	0	0	0	0	0	0	0	0.329999	0	0	0	0	0	0
ENSG00000237346	0	0	0	0	0	0	0	0	0	0	0	0	0	0	0.060002	0.060002	0	0	0	0	0	0	0	0	0	0	0	0	0	0	0	0	0	0.0499986	0.180005	0	0	0	0	0	0	0	0	0	0	0.0499986	0	0	0
ENSG00000142556	0.420002	0.33999	1.39002	1.31003	0.180005	1.44995	0.920017	2.70001	0.400007	0.200005	1.75003	0.34999	0.969971	1.36003	0.909986	1.69003	1.08003	0.679987	0.290002	0.0800019	0.329999	0.060002	1.97996	0.769999	0.0400009	1.22003	1.07003	6.44007	0.520016	0.729978	0.800014	1.38998	0.720014	0.490002	1.05003	0.140003	0.400007	1.86003	0.420002	0.890002	0.360007	0.389989	1.77004	0.599985	0.649987	0.459988	0.879992	0.370002	0.640002
ENSG00000267387	0.279992	0.400007	0.245007	0.0899994	0.149998	1.75003	0.400007	0.109998	0.279992	0.200005	0.360007	0.34999	0.570015	0.180005	0.250007	0.949989	0.420002	0.180005	0.299993	0.170004	0.530006	0	0.500006	0.31999	0.060002	0.360007	1.02001	0.239999	0.420002	0.510002	0.180005	0.200005	0.0299998	0.34999	0.500006	0.510002	0.849982	1.57002	0.38001	0.329999	1.16003	0.189994	0.720014	0.0800019	0	0.65999	0.780003	0.299993	0.409997
ENSG00000265898	0	0	0	0	0	0	0	0	0	0	0	0	0	0	0	0	0	0	0	0	0	0	0	0	0	0	0	0	0	0	0	0	0	0	0	0	0	0	0	0	0	0	0	0	0	0	0	0	0
ENSG00000252073	0	0	0	0	0	0	0	0	0	0	0	0	0	0	0	0	0	0	0	0	0	0	0	0	0	0	0	0	0	0	0	0	0	0	0	0	0	0	0	0	0	0	0	0	0	0	0	0	0
ENSG00000229975	0	0	0.00999976	0.0199995	0	0	0	0	0	0	0	0	0	0	0	0	0	0	0	0	0	0	0	0	0	0	0	0	0	0	0	0	0	0	0	0	0	0	0	0	0	0	0	0	0	0	0	0	0
ENSG00000238270	0	0	0	0	0	0	0	0	0	0	0	0	0	0	0	0	0	0	0	0	0	0	0	0	0	0	0	0	0	0	0	0	0	0	0	0	0	0	0	0	0	0	0	0	0	0	0	0	0
ENSG00000250592	0	0	0	0	0	0	0	0	0	0	0	0	0	0	0	0	0	0	0	0	0	0	0	0	0	0	0	0	0	0	0	0	0	0	0	0	0	0	0	0	0	0	0	0	0	0	0	0	0
ENSG00000280277	0	0.0199995	0.00499982	0.00999965	0	0	0	0	0	0.00999965	0	0	0	0	0.00999965	0.0400009	0	0	0	0	0	0	0.0299998	0	0	0	0.0299998	0	0	0	0	0	0	0	0.00999965	0.0199995	0.00999965	0	0	0	0	0	0.0299998	0	0	0	0	0	0
ENSG00000228997	0	0	0	0	0	0	0	0	0	0	0	0	0	0	0	0	0	0	0	0	0	0	0	0	0.060002	0	0	0	0	0	0	0	0	0	0	0	0	0	0	0	0	0	0	0	0	0	0	0	0
ENSG00000226729	0	0	0	0	0	0	0	0	0	0	0	0	0	0	0	0	0	0	0	0	0	0	0	0	0	0	0	0	0	0	0	0	0	0	0	0	0	0	0	0	0	0	0	0	0	0	0	0	0
ENSG00000263576	0	0	0	0	0	0	0	0	0	0	0	0	0	0	0	0	0	0	0	0	0	0	0	0	0	0	0	0	0	0	0	0	0	0	0	0	0	0	0	0	0	0	0	0	0	0	0	0	0
ENSG00000186152	0	0	0	0	0	0.0199995	0	0	0	0	0	0	0.0199995	0	0	0.00999965	0	0.0199995	0	0.0499986	0.060002	0	0.0199995	0	0	0	0.0199995	0.0400009	0	0	0	0	0	0	0	0	0	0	0	0.0199995	0	0	0.0199995	0.00999965	0	0	0.0199995	0	0
ENSG00000103111	3.3301	8.72972	11.3199	12.2702	1.71994	12.5497	4.77003	12.0903	2.99991	2.19002	3.31008	3.93001	9.01008	6.19012	14.5899	8.50983	7.50997	5.61016	2.60006	6.3602	6.9499	5.42993	23.7794	5.17989	3.56004	4.62992	16.5403	14.1497	8.06023	3.93001	3.12995	4.44991	5.13983	8.70977	7.39016	6.04005	5.05992	6.52003	8.33006	6.2	8.74971	10.1799	8.58984	3.42993	2.56995	3.09993	7.17013	4.13003	3.80006
ENSG00000163563	2.66006	4.05006	0.429994	0.780003	0.159996	5.97011	0.209998	3.03001	0.360007	0.500006	1.04002	1.29998	4.99994	5.50002	16.1595	0.969971	2.32992	5.16984	2.00998	1.96996	0.800014	1.41999	3.63991	0.360007	0.329999	0.640002	0.420002	7.31016	0.729978	0.389989	1.05003	2.19002	0.250007	1.27003	0.34999	0.530006	0.370002	3.51004	5.27009	4.52991	1.27003	0.189994	4.17986	2.55007	5.12986	1.19997	1.31997	0.789973	2.61997
ENSG00000250189	0	0	0	0	0	0	0	0	0	0	0	0	0	0	0.0199995	0	0	0	0	0	0	0	0	0	0.0400009	0	0.00999965	0	0	0	0	0.00999965	0	0	0	0	0	0	0	0	0	0	0	0	0	0	0	0	0
ENSG00000240583	17.5794	30.02	17.865	12.5297	11.16	39.1696	14.8203	45.9015	4.96988	13.8604	19.32	16.1405	115.103	41.3801	15.7503	6.2	26.0795	38.1091	19.1096	8.78983	10.7799	10.6698	73.4902	5.82982	5.32998	16.1002	30.4898	112.251	3.11998	25.5003	19.6796	60.4796	4.22004	22.17	4.70989	9.83997	2.45005	49.9416	1476.23	51.9399	19.6796	11.3104	133.342	11.3002	16.7503	258.28	61.4217	24.6692	22.7003
ENSG00000174885	0.440015	5.72013	0.0299991	0.840013	0.479997	0.270007	0.310003	0.0700018	1.75003	0.45	0.279992	0.230006	0.729978	0.270007	0.820026	8.6502	5.67982	0.209998	0.180005	0.00999965	0.65999	0.0299998	0.200005	0.290002	0	0.420002	3.11005	0.180005	0.38001	0.0199995	2.44005	0.0899994	0.34999	0.549991	7.21	2.04996	5.78995	0.409997	0.189994	0.810015	0.579996	0.0299998	2.10996	1.16997	0.329999	0.0499986	0.109998	1.05998	0.45
ENSG00000271623	0	0	0.0399992	0.0400009	0	0	0	0	0	0.0299998	0	0	0	0	0	0	0	0	0	0	0	0	0	0	0	0.0899994	0	0	0	0	0	0	0	0	0	0	0.0499986	0	0	0	0	0	0	0.0299998	0	0	0	0	0
ENSG00000156345	1.28003	1.34997	0.0849987	0.250007	0.500006	2.66006	1.73998	11.3402	1.16003	0.679987	0.54	1.28003	2.74	2.38005	3.84005	3.51004	3.06998	1.54004	1.04002	1.90996	1.66006	0.45	5.02009	3.53006	0.31999	2.82998	1.61005	3.20995	0.879992	2.17006	1.07003	2.71993	2.75008	2.36	0.869973	1.61005	2.20006	1.36003	3.97991	1.51998	1.81996	0.259996	3.14998	1.22003	1.16003	2.55999	3.09993	1.36997	1.53003
ENSG00000180383	0	0	0.0200005	0	0.0199995	0	0.430012	0.060002	0	0	0	0	0	0	0	0.0400009	0	0	0.0400009	0	0	0	0	0	0	0	0.0700018	0	0	0.0999981	0.0899994	0.0800019	0	0	0	0	0	0.270007	0	0	0	0	0	0	0	0	0.0899994	0	0
ENSG00000254678	0	0	0	0	0	0	0	0	0	0.120002	0	0	0	0	0	0	0	0.140003	0	0	0	0	0	0	0	0	0	0	0	0	0	0	0	0	0	0	0	0	0	0	0	0	0	0	0	0	0	0	0
ENSG00000261949	0	0	0.00999976	0	0	0.0800019	0.0299998	0.0199995	0	0	0	0	0	0.0299998	0	0.969971	0	0	0	0	0	0	0	0	0.00999965	0	0	0	0.0299998	0	0	0.00999965	0	0.00999965	0	0	0	0	0	0	0.00999965	0	0	0	0	0	0.0299998	0	0
ENSG00000237158	0	0.0700018	0.0350009	0	0	0.170004	0.060002	0	0.060002	0	0	0.0499986	0.149998	0.140003	0	0.259996	0.0700018	0.109998	0.0899994	0.129996	0	0	0.0700018	0	0	0.34999	0.0800019	0.149998	0	0	0.0499986	0	0	0	0.060002	0	0.789973	0.490002	0.149998	0	0.060002	0	0.0800019	0	0	0	0.159996	0	0
ENSG00000137962	5.13983	8.23018	6.24007	7.99013	1.36003	11.1299	2.10003	36.181	3.09993	4.07005	5.18996	4.56997	7.39016	6.00998	7.09989	5.78995	8.25991	6.65013	2.79992	2.70995	2.75008	0.560011	41.92	4.23	0.54	8.11011	4.62992	11.1199	5.98006	2.10003	4.44991	10.1398	1.13	11.5001	10.2401	4.38012	6.05011	11.9503	43.1613	6.20989	3.29999	3.37005	10.1898	6.35007	1.67998	2.66006	11.6801	5.34997	5.11991
ENSG00000265151	0	0	0	0	0	0	0	0	0	0	0	0	0	0	0	0	0	0	0	0	0	0	0	0	0	0	0	0	0	0	0	0	0	0	0	0	0	0	0	0	0	0	0	0	0	0	0	0	0
ENSG00000274181	0	0	0	0	0	0	0	0	0	0	0	0	0	0	0	0	0	0	0	0	0	0	0	0	0	0	0	0	0	0	0	0	0	0	0	0	0	0	0	0	0	0	0	0	0	0	0	0	0
ENSG00000273950	0	0	0	0	0	0	0.500006	0	0	0	0.299993	0	0	0	0.230006	0	0	0.209998	0	0	0	0	0	0	0	0	0	0	0.259996	0	0.430012	0	0	0	0	0	0	0	0	0	0	0	0	0.149998	0	0.170004	0	0	0
ENSG00000179119	2.11993	5.10007	4.11495	3.86007	1.07003	6.31014	2.30997	4.0599	2.23001	1.73998	4.34986	1.53003	4.36012	3.19995	12.5497	8.87002	3.36002	3.70998	1.15001	2.51007	2.37001	1.48003	12.4899	4.07994	0.579996	7.89981	3.53006	8.88972	3.23991	2.93001	3.01995	6.2	2.36	3.68001	5.05992	2.51007	4.26002	6.78989	6.40001	4.63989	2.79992	2.52999	5.81005	3.25997	2.17006	1.76001	2.11993	2.17006	3.56004
ENSG00000267871	0.159996	0.0400009	0.164999	0.209998	0.219997	0.38001	1.37999	0.500006	0.149998	0.329999	0.459988	0.120002	0.0899994	0.440015	0.279992	0.900001	0.270007	0.31999	0.219997	0.120002	0.0999981	0.500006	0.140003	0.409997	1.05003	0.0700018	0.599985	0	0.38001	0.760017	0.140003	0.530006	0.0899994	0.259996	0.54	0.219997	0.149998	0.239999	0.599985	0.400007	0.290002	0.140003	0.420002	0.149998	0.389989	0.389989	0.420002	0.599985	0.0499986
ENSG00000260558	0	0	0	0	0	0.0800019	0	0	0	0	0	0	0	0	0	0	0	0	0	0	0	0	0	0	0	0	0	0	0	0	0	0	0	0.0400009	0	0	0	0	0	0	0	0	0	0	0.0499986	0	0	0	0
ENSG00000143376	2.20006	8.25018	6.22487	6.51009	1.29001	7.3702	13.4096	15.8203	1.94	4.01011	8.98015	1.92006	5.10007	11.7997	11.05	10.2999	5.73999	4.11003	1.31997	2.94999	6.14991	3.09993	16.8504	7.58006	0.920017	13.3197	4.77996	20.1405	8.03011	9.47974	8.12024	9.10994	4.94993	5.49012	11.7304	7.32995	12.9797	5.73999	14.3701	9.62009	7.2501	6.06986	6.74999	2.68005	9.03009	3.91994	2.98994	2.74	3.27992
ENSG00000165416	15.3302	23.4504	28.2044	25.2593	9.6001	36.4402	9.10994	27.8296	14.8295	27.0704	37.2601	13.7104	21.5294	14.5203	32.439	26.8202	20.2006	15.3196	9.7402	8.32025	13.8402	27.3306	52.9285	20.3299	12.3298	11.04	21.7604	21.5906	32.6804	15.8599	18.1201	18.1402	17.01	14.77	25.2505	7.23002	4.12002	21.51	18.56	31.7295	28.2808	28.1107	22.17	20.9595	28.2808	17.81	15.4497	9.43974	24.1197
ENSG00000124813	0.34999	0.510002	0.369996	0.0400009	0.00999965	0.890002	0.0800019	0.920017	0.00999965	0.0400009	0.299993	0.120002	0.479997	0.370002	0.640002	1.44995	0.120002	0.370002	0.0800019	0.159996	0.120002	0.0299998	0.640002	0.0199995	0.0800019	0.0299998	0.060002	1.36003	0.0299998	0.120002	0.230006	0.400007	0	0.149998	0.0700018	0.129996	0.0199995	0.560011	0.239999	0.840013	0.149998	0	0.750008	0.0800019	0.290002	0.0999981	0.69002	0.109998	0.299993
ENSG00000198237	0.170004	1.09999	0.680007	0.400007	0	1.42998	1.02997	2.17006	0.159996	0.739977	2.85006	0.520016	0.579996	0.310003	2.37001	0.599985	0.959994	0.849982	0.31999	0.170004	0.38001	0.120002	1.29998	0.31999	0	2.52999	2.75008	5.21991	0.140003	0.200005	0.570015	1.04002	0	0.189994	0	1.38998	0.769999	5.63003	4.37011	0.459988	0.629995	0.159996	1.32999	0.170004	0.239999	0.0700018	0.729978	0.500006	0
ENSG00000264736	0	0	0	0	0	0	0	0	0	0	0	0	0	0	0	0	0	0.00999965	0	0	0	0	0	0	0	0	0	0	0	0	0	0.00999965	0	0	0	0	0	0	0	0	0	0	0	0	0	0.00999965	0	0	0
ENSG00000132122	0.849982	0.890002	0.189997	0.180005	0.159996	1.64995	0.0700018	1.84001	0.209998	2.30006	0.33999	0.54	1.29998	0.279992	2.55007	1.55	1.19997	0.620015	0.33999	0.140003	0.109998	0.47	0.479997	1.37999	0.0700018	0.389989	0.750008	0.709989	0.479997	0.329999	0.140003	0.65999	0.370002	1.86999	0.109998	0.170004	0.400007	0.720014	1.66999	1.36997	0.640002	0.370002	1.96996	0.589988	0.120002	0.0999981	0.999971	0.840013	0.520016
ENSG00000159423	139.246	117.31	97.6291	108.292	104.35	63.4513	39.9511	27.14	254.495	124.128	84.4885	160.185	161.399	61.0313	40.7002	79.022	93.5188	172.493	115.367	170.366	193.125	57.5911	118.372	135.279	30.189	88.6583	245.4	69.5018	227.843	54.2809	32.9511	143.648	29.7693	35.1404	156.313	75.2688	79.2798	136.475	63.0086	44.6308	140.273	116.71	138.61	166.064	35.3407	78.0584	48.2103	165.214	204.363
ENSG00000253660	0	0	0	0	0	0	0	0	0	0	0	0	0	0	0	0	0	0	0	0	0	0	0	0	0	0	0	0	0	0	0	0	0	0	0	0	0	0	0	0	0	0	0	0	0	0	0	0	0
ENSG00000132185	0.31999	0.180005	0.00499982	0.109998	0	0.189994	0.109998	0.230006	0.0499986	0.900001	0.549991	0.239999	0.560011	0.189994	0.65999	24.0096	0.189994	0.849982	0.180005	0.0400009	0.170004	0.0400009	0.920017	1.29998	0.0199995	0.0800019	0.0199995	4.14006	0.0299998	0.360007	0.700007	0.239999	0.0299998	0.0400009	0.0299998	0.0400009	12.3701	5.05992	0.0700018	0.409997	0.209998	0.0199995	0.109998	0.0400009	0.720014	0.0199995	0.259996	0.34999	0.47
ENSG00000273547	0	0	0.0449997	0	0	0.0199995	0	0	0	0.00999965	0	0.00999965	0	0	0	0.0400009	0	0	0	0	0	0	0	0	0	0	0	0	0.0499986	0	0	0.0199995	0	0	0.170004	0.0499986	0.060002	0	0	0	0	0	0.0199995	0.0299998	0	0	0.0899994	0	0.0199995
ENSG00000217179	0	0	0	0	0	0	0	0	0	0	0	0	0	0	0	0	0	0	0	0	0	0	0	0	0	0	0	0	0	0	0	0	0	0	0	0	0	0	0	0	0	0	0	0	0	0	0	0	0
ENSG00000222701	0	0	0	0	0	0	0	0	0	0	0	0	0	0	0	0	0	0	0	0	0	0	0	0	0	0	0	0	0	0	0	0	0	0	0	0	0	0	0	0	0	0	0	0	0	0	0	0	0
ENSG00000156599	11.3804	25.8796	26.2305	28.1205	6.48982	28.829	29.3391	45.3198	12.63	24.1297	28.4104	9.55032	22.9598	20.6795	32.421	25.9803	18.3095	18.6205	9.21027	13.6904	16.0001	6.6899	58.891	23.3692	7.99013	28.5704	16.6403	37.5297	24.9305	36.2789	16.8294	27.5303	17.8905	20.2104	12.0803	17.9401	25.6297	13.3697	38.0695	28.2494	15.9105	17.9302	24.2892	14.46	22.2902	20.8205	12.5002	11.6203	20.6695
ENSG00000269526	0	0	0	0	0	0	0	0.00999965	0.00999965	0	0	0	0	0	0	0.629995	0	0	0	0	0	0	0.00999965	0	0	0	0	0	0	0.0199995	0.00999965	0	0	0	0	0	0	0	0	0.00999965	0	0	0	0	0	0	0	0	0
ENSG00000251892	0	0	0	0	0	0	0	0	0	0	0	0	0	0	0	0	0	0	0	0	0	0	0	0	0	0	0	0	0	0	0	0	0	0	0	0	0	0	0	0	0	0	0	0	0	0	0	0	0
ENSG00000249639	0	0	0	0.060002	0	0.0899994	0	0.140003	0	0	0	0	0	0.219997	0.060002	0	0	0	0.0499986	0	0.109998	0.109998	0	0	0.360007	0	0	0.149998	0.670007	0	0	0	0	0	0	0.060002	0.060002	0.0899994	0	0	0	0	0	0	0.120002	0.149998	0.060002	0	0.060002
ENSG00000237370	0	0.180005	0.155001	0.0400009	0	0	0	0	0	0.329999	0.0499986	0	0.0499986	0.140003	0.69002	0	0	0	0	0	0	0	0.0499986	0	0	0	0	0	0	0	0	0.0299998	0	0.0899994	0.0700018	0.170004	0.0400009	0	0	0.209998	0.0400009	0	0	0.0499986	0	0	0	0	0
ENSG00000100024	106.27	183.164	163.805	74.6919	85.6917	12.5698	102.408	5.21014	129.777	114.507	115.008	86.1921	66.4123	41.0601	57.9998	145.501	223.711	84.4182	75.5825	84.3422	36.5591	20.4302	4.19002	48.549	12.1298	123.733	100.051	1.8	54.0894	1.84999	174.731	158.067	42.9613	68.2605	206.814	41.5612	62.8995	179.88	11.6397	131.443	76.2984	301.392	117.229	115.8	80.2696	16.3999	0.259996	76.3778	55.56
ENSG00000282780	0	0	0	0	0	0	0	0	0	0	0	0	0	0	0	0	0	0	0	0	0	0	0	0	0	0	0	0	0	0	0	0	0	0	0	0	0	0	0	0	0	0	0	0	0	0	0	0	0
ENSG00000206797	0	0	0	0	0	0	0	0	0	0	0	0	0	0	0	0	0	0	0	0	0	0	0	0	0	0	0	0	0	0	0	0	0	0	0	0	0	0	0	0	0	0	0	0	0	0	0	0	0
ENSG00000112297	2.14002	1.61005	2.20503	2.52001	0.869973	4.00011	0.120002	0.549991	1.19002	1.37999	0.47	2.17006	3.60001	1.86003	2.23001	7.99013	1.84999	4.67995	1.79004	3.08	1.36997	0.920017	2.33996	9.09984	0.530006	1.33999	0.99003	2.04003	1.31003	0.149998	0.599985	0.93003	1.44003	3.79006	1.33999	0.979983	4.0599	3.11005	1.09999	0.909986	2.75008	0.579996	3.31996	2.82998	0.65999	0.170004	0.829988	3.31996	3.75006
ENSG00000250658	0	0.0199995	0	0.00999965	0	0.140003	0	0	0	0.00999965	0	0	0	0.0400009	0.270007	0.0199995	0	0	0	0.00999965	0	0.00999965	0	0	0	0	0	0	0	0.0199995	0.00999965	0	0	0	0	0	0.0700018	0.0199995	0	0.0299998	0	0.00999965	0.00999965	0	0.0199995	0	0.0299998	0	0
ENSG00000218194	0	0	0	0	0	0.0899994	0	0.0700018	0	0.0499986	0	0	0	0	0	0	0	0.060002	0	0.0700018	0	0	0	0	0	0	0	0	0	0	0	0.0499986	0	0	0	0	0	0	0	0	0	0	0	0.0400009	0	0	0	0	0
ENSG00000129226	58.9482	123.468	9.15008	25.7794	8.84975	76.3778	3.84005	20.05	27.4807	28.6994	42.3787	36.9797	124.628	95.5832	298.233	6.75983	26.9506	90.2581	46.8887	78.0421	52.6395	39.8709	64.0212	52.541	45.8093	49.5314	46.0992	57.0903	68.7686	21.9696	18.1805	38.321	7.69015	26.2409	38.2308	51.8213	26.9002	117.254	40.4191	74.3098	31.7603	17.7706	100.767	64.2301	28.32	127.477	100.691	41.4002	91.3089
ENSG00000252969	0	0	0	0	0	0	0	0	0	0	0	0	0	0	0	0	0	0	0	0	0	0	0	0	0	0	0	0	0	0	0	0	0	0	0	0	0	0	0	0	0	0	0	0	0	0	0	0	0
ENSG00000222118	0	0	0	0	0	0	0	0	0	0	0	0	0	0	0	0	0	0	0	0	0	0	0	0	0	0	0	0	0	0	0	0	0	0	0	0	0	0	0	0	0	0	0	0	0	0	0	0	0
ENSG00000119801	24.0696	34.0093	35.0596	51.7208	8.97019	40.8613	21.3703	50.0699	16.5598	22.2007	36.7497	23.3094	41.7605	33.1803	41.92	55.2183	43.0687	36.9489	13.5704	21.1507	26.5207	11.15	56.5194	97.3619	4.56997	39.1208	26.9394	74.9097	29.191	27.9107	37.9798	45.2789	67.1716	36.7701	60.0993	36.0708	27.5093	44.2611	55.9193	49.0905	30.0491	22.6296	37.9009	21.2506	33.061	27.3306	25.7294	20.05	31.5891
ENSG00000215114	4.15012	24.2505	6.54014	9.9898	1.57996	13.2598	7.61007	10.2799	3.44997	9.26021	13.0104	5.35999	4.80988	8.6598	9.08031	9.5702	14.7803	7.2501	1.81996	22.4095	5.93998	4.63989	15.5302	8.83994	3.23004	12.1702	16.1304	9.83997	5.3801	4.24999	5.78995	12.1998	8.58984	26.5906	12.9797	9.23969	14.5899	10.5397	8.6598	19.2198	19.7794	6.38008	13.8498	5.27996	5.23005	3.62003	4.21011	4.23999	4.78991
ENSG00000148344	0.109998	0.750008	0.030001	0.400007	0.0899994	1.66006	1.32999	22.9407	0.060002	0.159996	2.89006	0.500006	1.19997	27.8103	9.30977	0.34999	0.299993	0.400007	0.31999	0.159996	0.180005	0.0800019	4.36012	0.0499986	0.170004	0.189994	0.109998	35.461	0.640002	7.13987	0.549991	0.549991	0.060002	0.389989	0.0700018	0.310003	1.54004	1.46004	16.1999	1.54004	0.149998	0.0199995	2.00998	0.200005	2.29004	0.93003	1.24	0.420002	1.02997
ENSG00000239528	0	0.120002	0.0600009	0	0	0	0	0.120002	0	0	0.129996	0	0.430012	0	0.0999981	0.279992	0	0	0	0	0	0.0999981	0.129996	0	0	0	0	0	0	0.400007	0	0.159996	0	0.230006	0	0	0.209998	0.490002	0	0	0.109998	0.0700018	0	0	0	0	0.38001	0	0
ENSG00000110200	18.0599	22.9502	29.3093	22.5294	26.4307	38.0009	29.9992	33.8189	21.4995	17.56	20.3807	21.0002	27.3003	34.8711	30.9004	39.7605	31.8596	20.7197	20.2904	24.9202	15.1003	68.4595	46.4907	29.9992	139.778	20.7499	21.6506	20.2806	23.4	65.0185	11.29	34.6806	36.1209	23.0203	66.9113	20.2104	19.9903	11.1903	17.0195	32.9397	28.7991	31.2602	23.2094	21.1507	43.779	66.7816	24.9098	13.4096	22.2902
ENSG00000232004	0	0.0199995	0	0.0199995	0	0.0700018	0.0199995	0.0700018	0	0.0299998	0.0199995	0.00999965	0.0199995	0.0199995	0.0800019	0.129996	0.060002	0.0400009	0	0.0499986	0	0	0.140003	0.00999965	0	0	0.0800019	0.0400009	0.0199995	0.0299998	0.0299998	0.0299998	0	0.0400009	0	0.00999965	0.0199995	0.060002	0.120002	0.0400009	0.0199995	0.00999965	0	0.00999965	0	0.00999965	0.0199995	0	0.00999965
ENSG00000256861	0	0	0.210001	0.0199995	0	0	0	0	0	0	0	0.00999965	0	0	0	0	0	0.109998	0	0	0	0	0.329999	0	0	0	0	0	0	0	0	0	0	0	0	0	0	0	0	0	0	0	0	0.0999981	0	0	0	0.370002	0
ENSG00000252750	0	0	0	0	0	0	0	0	0	0	0	0	0	0	0	0	0	0	0	0	0	0	0	0	0	0	0	0	0	0	0	0	0	0	0	0	0	0	0	0	0	0	0	0	0	0	0	0	0
ENSG00000221533	0	0	0	0	0	0	0	0	0	0	0	0	0	0	0	0	0	0	0	0	0	0	0	0	0	0	0	0	0	0	0	0	0	0	0	0	0	0	0	0	0	0	0	0	0	0	0	0	0
ENSG00000244716	0.170004	1.36997	2.475	2.28005	1.25002	1.94998	1.54004	1.29001	0.400007	1.86003	1.08003	0.99003	1.21	0.65999	2.98001	0.589988	1.04002	0.820026	0.159996	1.49002	0.920017	1.07003	1.79004	1.02001	0.940022	0.999971	1.40004	7.7099	0.530006	1.40998	0.609981	1.78002	1.04002	4.19002	2.05994	1.04002	3.82013	0.860009	1.92994	1.04002	0.999971	2.45992	0.490002	1.26003	3.75006	8.72972	1.16997	0.219997	0.829988
ENSG00000252516	0	0	0	0	0	0	0	0	0	0	0	0	0	0	0	0	0	0	0	0	0	0	0	0	0	0	0	0	0	0	0	0	0	0	0	0	0	0	0	0	0	0	0	0	0	0	0	0	0
ENSG00000273450	0	0	0.0449997	0.0800019	0	0.120002	0	0	0.0899994	0.060002	0	0	0.31999	0.0999981	0	0	0	0.149998	0.120002	0	0	0	0.500006	0	0.670007	0.159996	0	0	0	0.31999	0	0	0	0	0	0.0700018	0.0800019	0.239999	0.0999981	0	0.259996	0.060002	0.219997	0.0499986	0.0800019	0.259996	0	0	0.159996
ENSG00000234629	0	0	0	0.0199995	0	0.0400009	0	0	0	0.060002	0	0	0	0	0.849982	6.14991	0	0	0	0	0	0	0	0	0	0	0	0	0	0	0	0.0400009	0	0	0	0	0.270007	0.0700018	0	0.0299998	0	0	0	0	0	0	0	0.0400009	0
ENSG00000148773	0.239999	1.53003	4.56489	5.93998	0.00999965	12.15	7.7099	8.78009	0.0999981	1.55	4.11003	0.360007	1.04002	1.77004	6.31014	7.75977	0.239999	0.949989	0.120002	5.88995	1.36997	0.829988	9.8502	12.8197	3.52004	7.32995	0.769999	15.1801	7.18008	12.9896	0.849982	2.85006	0.920017	3.60001	3.82994	1.72999	4.90994	6.06986	6.66999	3.76988	2.11993	2.35004	1.57002	0.290002	0.370002	8.91997	6.4499	0.120002	1.31997
ENSG00000224717	0	0	0	0	0	0	0	0	0	0	0	0	0	0	0.00999965	0	0	0.00999965	0	0	0	0	0.0299998	0	0	0	0	0.0199995	0	0.0199995	0	0	0	0	0	0	0	0	0.0199995	0.00999965	0	0	0	0	0	0	0.00999965	0	0.00999965
ENSG00000265145	0	0	0	0	0	0	0	0	0	0	0	0	0	0	0	0	0	0	0	0	0	0	0	0	0	0	0	0	0	0	0	0	0	0	0	0	0	0	0	0	0	0	0	0	0	0	0	0	0
ENSG00000264686	0	0	0	0	0	0	0	0	0	0	0	0	0	0	0	0	0	0	0	0	0	0	0	0	0	0	0	0	0	0	0	0	0	0	0	0	0	0	0	0	0	0	0	0	0	0	0	0	0
ENSG00000275343	0.159996	0	0.0549988	0	0	0.789973	0.290002	0.329999	0	0	0	0	0	0	0.259996	0	0	0.239999	0	0	0	0	0.159996	0.239999	0	0	0	0	0	0.259996	0	0.0999981	0	0	0	0.38001	0.140003	0.459988	0	0.189994	0.47	0	0.200005	0	0.250007	0.0999981	0.120002	0	0
ENSG00000164933	5.88995	13.9704	4.86998	9.68029	1.67998	17.01	7.99013	11.6898	5.99999	4.97988	10.06	3.84991	9.02008	9.66018	8.76003	4.38012	6.2401	5.20004	4.00011	10.1602	9.42993	3.96999	14.4701	5.6199	2.45005	6.97017	8.57022	13.3299	6.30008	5.70983	4.56016	13.5001	3.01995	8.97019	8.87986	10.48	5.51989	7.98017	8.70977	11.0003	14.1605	6.97984	12.5602	8.13997	4.70989	3.84005	10.2203	3.68997	7.02011
ENSG00000258910	0	0.0400009	0	0	0	1.34997	0.370002	0	0	0	0.170004	0.0400009	0.140003	0.0499986	0.0400009	2.09001	0	0	0	0	0	0	4.56997	0	0	0	0.0499986	0.420002	0	0.279992	0.0899994	0	0	0	0	0.0400009	0	0	4.80988	0	0	0	0	0	0	0.189994	0.0899994	0	0
ENSG00000253974	0	0	0	0	0	0.219997	0	0	0	0.200005	0	0.0299998	0	0	0.140003	1.02001	0	0	0	0	0	0	0	0	0	0	0	0	0	0	0	0	0	0	0	0	0	0	0	0	0	0	0	0	0	0	0	0	0
ENSG00000268530	0.0400009	0.120002	0.0850002	0.149998	0	0.329999	0.149998	0	0.209998	0.0800019	0.0700018	0.0499986	0	0.060002	0.140003	0.0199995	0	0.0700018	0.0499986	0.0899994	0	0.670007	0	0.0400009	0.869973	0	0	0	0.060002	0.490002	0	0	0.720014	0.520016	0.33999	0.149998	0	0	0.060002	0.0499986	0.00999965	0.170004	0.389989	0.0400009	0.270007	0.0199995	0.189994	0	0.109998
ENSG00000233030	0	0.0499986	0.154997	0.120002	0	0.060002	0.0199995	0.0700018	0.00999965	0	0.0199995	0.00999965	0	0	0.0299998	0.109998	0	0.0400009	0	0.00999965	0	0	0.0400009	0	0.149998	0.060002	0.0299998	0.0499986	0.0400009	0	0.00999965	0.0999981	0	0	0.0299998	0	0.109998	0.060002	0.440015	0	0	0.00999965	0.00999965	0	0.0499986	0.00999965	0.060002	0	0.0999981
ENSG00000212420	0	0	0	0	0	0	0	0	0	0	0	0	0	0	0	0	0	0	0	0	0	0	0	0	0	0	0	0	0	0	0	0	0	0	0	0	0	0	0	0	0	0	0	0	0	0	0	0	0
ENSG00000253794	0	0	0	0	0	0	0	0	0	0	0	0	0	0	0	0	0	0	0	0	0	0	0	0	0	0	0	0	0	0	0	0	0	0	0	0	0	0	0	0	0	0	0	0	0	0	0	0	0
ENSG00000257331	0	0	0	0	0	0	0	0	0	0	0	0	0	0	0	0	0	0	0	0	0	0	0	0	0	0	0	0	0	0	0	0	0	0	0.00999965	0	0	0	0	0	0	0	0	0	0	0	0	0	0
ENSG00000117632	13.5497	26.6903	55.9602	83.36	5.17989	106.189	35.72	318.444	5.21014	86.1622	30.2791	18.2601	53.6785	42.2496	97.4497	168.955	23.4406	31.6198	7.6201	44.9008	33.6692	25.7508	162.939	77.3206	9.94971	190.757	26.2791	189.926	75.2323	216.091	19.0395	50.79	46.6391	59.3582	72.6193	20.6996	23.9797	98.68	78.4109	42.3199	40.3407	40.0898	47.7414	9.8502	25.1005	227.102	37.5896	8.36014	28.61
ENSG00000228436	0.47	0.430012	0.849988	0.549991	0.360007	0.900001	0.720014	0.840013	0.560011	3.42993	0.620015	0.649987	1.31003	1.09999	1.17999	0.800014	0.270007	0.920017	0.490002	1.19997	0.949989	0.979983	3.43993	1.77004	1.64995	0.259996	0.649987	0.109998	5.03997	0.239999	0.060002	1.05998	1.77004	1.11003	2.47001	0	1.42998	0.599985	0.920017	0.279992	1.34997	0.299993	1.12001	0.430012	0.54	0.679987	0.99003	0.549991	1.38998
ENSG00000203645	0	0.00999965	0.00499982	0	0	0.0499986	0	0	0	0	0.0299998	0.00999965	0	0.00999965	0.0199995	0.0299998	0	0	0	0.0999981	0	0	0	0	0.0199995	0	0	0	0.0199995	0	0.00999965	0.0299998	0	0	0.00999965	0.00999965	0.120002	0.0999981	0.0299998	0	0	0.0999981	0.00999965	0.00999965	0	0	0.0299998	0	0
ENSG00000252726	0	0	0	0	0	0	0	0	0	0	0	0	0	0	0	0	0	0	0	0	0	0	0	0	0	0	0	0	0	0	0	0	0	0	0	0	0	0	0	0	0	0	0	0	0	0	0	0	0
ENSG00000235774	0	0	0	0	0	0.270007	0	0.69002	0	0.140003	0	0	0	0	0.0899994	0	0	0	0	0	0	0	0	0	0	0	0	0	0	0	0	0	0	0	0	0.709989	0.560011	0.060002	0	0	0	0	0	0	0	0	0	0	0
ENSG00000256342	0	0	0	0	0	0	0	0	0	0	0	0	0	0	0	0	0	0	0	0	0	0	0	0	0	0	0	0	0	0	0	0	0	0	0	0	0	0	0	0	0	0	0	0	0	0	0	0	0
ENSG00000164366	0.920017	1.88994	1.40501	1.47	0.620015	2.61	1.64003	4.24999	1.19002	1.40004	1.78002	1.02001	1.58996	3.11005	1.63005	2.33996	2.30997	1.77004	0.530006	0.99003	1.28003	1.81002	8.37987	1.78002	1.73998	1.49002	1.51998	3.82994	1.70002	1.90005	1.02997	3.91994	1.05998	1.60003	1.97996	1.01001	1.19997	1.77004	6.70987	2.14999	2.51007	3.75996	2.06996	1.16003	1.12001	1.88	2.47996	0.589988	1.16003
ENSG00000238217	0	0	0	0	0	0	0	0	0	0	0	0	0	0	0.00999965	0	0	0	0	0	0	0	0	0	0	0	0	0	0	0	0	0	0	0	0.0199995	0	0	0	0	0	0	0	0	0	0	0	0	0	0
ENSG00000141979	0	0	0	0	0	0	0	0.0199995	0	0	0	0	0	0	0	0	0	0	0	0	0	0	0	0	0	0	0	0	0.0199995	0	0	0	0	0	0	0	0	0.0299998	0.0199995	0	0	0	0	0.0299998	0	0	0	0	0
ENSG00000100884	0.0800019	0.0299998	0	0	0.0899994	0.0299998	0	0.0199995	0.0499986	0.00999965	0.060002	0.0800019	0.0299998	0	0.0199995	0.310003	0.99003	0	0.109998	0.0199995	0	0	0.00999965	0.479997	0.00999965	0.0199995	0.149998	0.219997	0	0	0.0400009	0.0400009	5.88995	0.0400009	0.0199995	0.00999965	0.180005	0.0199995	0.00999965	1.11003	0.00999965	0.00999965	0	0.360007	0.0299998	0.0199995	0	0.0499986	0.0499986
ENSG00000249835	0	0	0.0149999	0	0	0	1.24	0	0.170004	0	0.459988	0.0700018	0	0.579996	0	0.250007	0	0	0	0	0.149998	0	0	0	0	0	0	0	0.0400009	1.90996	0.109998	0	0	0	0.159996	0.109998	0.0800019	0	0.820026	0	0	0	0	0	1.69003	2.00998	13.61	0	0.209998
ENSG00000223015	0	0	0	0	0	0	0	0	0	0	0	0	0	0	0	0	0	0	0	0	0	0	0	0	0	0	0	0	0	0	0	0	0	0	0	0	0	0	0	0	0	0	0	0	0	0	0	0	0
ENSG00000169344	0	0	0	0	0.0199995	0	0	0	0	0.0299998	0	0	0	0	0	0	0	0	0	0	0	0	0	0	0	0	0	0	0	0.060002	0	0	0	0	0	0	0	0	0	0	0	0.00999965	0	0	0	0	0	0	0
ENSG00000265333	0	0	0	0	0	0	0	0	0	0	0	0	0	0	0	0	0	0	0	0	0	0	0	0	0	0	0	0	0	0	0	0	0	0	0	0	0	0	0	0	0	0	0	0	0	0	0	0	0
ENSG00000132031	0.00999965	0.430012	0.114998	40.5397	0	1.01001	0.299993	0.34999	0	0.0899994	0.0999981	0.00999965	0.54	0.310003	2.32992	0.00999965	0.0400009	0.00999965	0.0499986	0	0.0299998	1.66006	1.73998	0.0299998	0.0899994	0.0700018	0.0499986	1.66999	0.00999965	0.310003	0.0400009	2.17006	0	0.189994	3.56993	1.8	0.180005	1.09999	0.290002	0.54	0.149998	0.00999965	0.829988	0.0199995	0.0700018	0.920017	0.140003	0.0199995	0.0499986
ENSG00000136720	11.0999	17.7201	57.0448	62.0421	7.22001	13.8201	11.4698	56.3317	11.4104	21.7906	28.4006	12.9303	21.4802	85.49	19.7602	37.2188	42.6291	25.4703	3.41996	18.7605	30.0992	4.76012	24.9703	9.73008	1.64003	21.0498	18.5703	27.7006	34.329	21.44	8.93978	19.1799	18.0699	9.92973	39.3792	21.1903	37.9509	23.7596	19.8398	10.1103	26.9301	12.1298	32.5696	10.5397	30.1995	6.17983	25.7508	17.5198	15.4604
ENSG00000117984	495.416	1250.77	411.511	486.804	297.675	649.776	1048.35	373.715	499.658	593.004	1235.95	391.236	894.476	1635.59	1257.37	474.215	1139.12	726.59	263.452	518.643	1361.8	221.997	1248.08	656.203	730.479	1713.7	1617.89	1013.69	2741.02	573.837	510.122	1290.31	616.432	245.213	506.984	538.237	525.373	1538.06	706.77	972.058	588.173	1361.42	748.572	542.394	1032.91	2398.97	471.004	905.141	636.624
ENSG00000105374	19.5098	4.58012	2.53496	6.79978	3.00991	6.48982	2.56995	4.38985	5.82013	2.44005	1.96001	11.6704	30.2309	13.7104	28.9592	6.40001	20.4699	22.1807	8.00011	5.63003	15.7405	56.5116	2.42992	4.85006	62.3007	2.60006	5.02984	6.3602	3.70998	9.46005	11.6801	4.7499	2.04003	5.51989	4.65987	3.51004	4.34986	18.6205	7.93989	3.86007	4.79988	2.04003	23.1195	10.9501	25.2103	3.25004	18.2905	5.85981	14.6996
ENSG00000199318	0	0	0	0	0	0	0	0	0	0	0	0	0	0	0	0	0	0	0	0	0	0	0	0	0	0	0	0	0	0	0	0	0	0	0	0	0	0	0	0	0	0	0	0	0	0	0	0	0
ENSG00000234752	0	0	0	0	0	0	0	0	0	0	0	0	0	0	0	0	0	0	0	0	0	0	0	0	0	0	0	0	0	0	0	0	0	0	0	0	0	0	0	0	0	0	0	0	0	0	0	0	0
ENSG00000230411	0	0	0	0	0	0	0	0	0	0	0	0	0	0	0.0199995	0.0199995	0	0	0	0	0	0	0	0	0	0	0	0	0	0	0	0	0	0	0	0	0	0	0	0	0	0	0.0299998	0	0	0	0	0	0
ENSG00000280676	0	0	0	0	0	0	0	0	0	0	0	0	0	0	0	0	0	0	0	0	0	0	0	0	0	0	0	0	0	0	0	0	0	0	0	0	0	0	0	0	0	0	0	0	0	0	0	0	0
ENSG00000173401	0	0	0	0	0	0.0700018	0	0.060002	0	0	0	0	0	0.0199995	0	0.060002	0.0800019	0.0299998	0	0.0199995	0	0	0.0999981	0.0299998	0	0.0400009	0.0400009	0	0	0	0	0	0.0299998	0	0	0	0.219997	0.129996	0.0499986	0	0.0400009	0.0400009	0	0	0	0	0	0	0
ENSG00000110092	39.1208	59.1816	29.4945	27.4998	29.2396	42.0189	20.1098	177.761	43.3592	42.4904	21.0498	19.3294	54.8102	24.3195	107.373	5.55983	36.2789	53.0203	24.8805	22.4997	46.9505	17.4302	28.2201	2.61997	9.14981	4.62992	25.2208	39.8212	56.359	69.1223	28.3495	25.4191	12.8001	16.1505	44.1385	18.2601	2.79992	187.324	74.9201	32.7008	19.2705	20.2202	67.531	26.1501	22.17	1.54004	23.3595	57.5991	101.701
ENSG00000279172	0	0	0.0700016	0.00999965	0	0	0	0	0	0	0	0	0.0800019	0	0.0199995	0.129996	0	0.0999981	0.0899994	0	0.0199995	0	0.329999	0	0	0.120002	0	0.129996	0.259996	0	0	0.0299998	0.200005	0	0.0199995	0.0499986	0	0	0	0	0	0	0	0	0	0	0	0	0
ENSG00000159784	0.0199995	0.219997	0.0350008	0.0400009	0	0.120002	0.0999981	0.33999	0.00999965	0.230006	0	0.060002	0.230006	0.0299998	0.159996	0.200005	0.120002	0.129996	0.0199995	0.0700018	0.0400009	0.00999965	0.0700018	0.230006	0.00999965	0.219997	0.0800019	0.109998	0.00999965	0.0199995	0.209998	0.270007	0.0499986	0.120002	0.0499986	0	0.0199995	0.219997	0.0499986	0.129996	0.0999981	0.0400009	0.170004	0.0299998	0.0299998	0.0800019	0.109998	0.0400009	0.060002
ENSG00000176692	0.0299998	0.189994	0.0750014	0.109998	0.0199995	0.93003	0.219997	2.68992	0.0299998	0.0899994	0.120002	0.0199995	0.459988	0.389989	0.159996	0.060002	0.599985	0.060002	0.060002	0.0499986	0.120002	0.129996	0.329999	0.0499986	0.0800019	0.149998	0.0999981	1.29998	0	0.45	0.149998	0.490002	0.00999965	0.33999	0.109998	0.0800019	0.0400009	2.05994	0.239999	0.510002	0.0700018	0	0.860009	0.0299998	0.140003	0.159996	7.51987	0.00999965	0.0499986
ENSG00000207307	0	0	0	0	0	0	0	0	0	0	0	0	0	0	0	0	0	0	0	0	0	0	0	0	0	0	0	0	0	0	0	0	0	0	0	0	0	0	0	0	0	0	0	0	0	0	0	0	0
ENSG00000259756	0	0	0	0	0	0.0700018	0	0	0	0	0	0	0	0	0	0	0	0	0	0	0	0	0	0	0	0	0	0	0	0	0	0	0	0	0	0	0	0	0	0	0	0	0	0	0	0	0	0	0
ENSG00000223001	0	0	0	0	0	0	0	0	0	0	0	0	0	0	0	0	0	0	0	0	0	0	0	0	0	0	0	0	0	0	0	0	0	0	0	0	0	0	0	0	0	0	0	0	0	0	0	0	0
ENSG00000271113	0	0	0	0	0	0	0	0	0	0	0	0	0	0	0	0	0	0	0	0	0	0	0	0	0	0	0	0	0	0	0	0	0	0	0	0	0	0	0	0	0	0	0	0	0	0	0	0	0
ENSG00000212144	0	0	0	0	0	0	0	0	0	0	0	0	0	0	0	0	0	0	0	0	0	0	0	0	0	0	0	0	0	0	0	0	0	0	0	0	0	0	0	0	0	0	0	0	0	0	0	0	0
ENSG00000154447	1.25002	1.92006	1.65	0.99003	0.510002	9.88989	0.940022	6.09981	1.34997	0.649987	1.78002	1.33999	5.61016	3.3301	7.61007	4.15012	2.45992	2.09001	2.03001	1.51	2.02004	0.31999	7.20001	1.70002	1.29001	2.10003	2.21999	6.97017	1.73998	0.959994	1.66006	2.79992	1.09004	1.92994	1.28003	1.71994	2.42992	3.27992	13.34	1.60003	1.27003	0.840013	5.42015	1.81002	0.969971	1.42998	2.47001	2.26006	2.45005
ENSG00000236013	0	0.0800019	0	0	0.060002	0.0499986	0	0	0.0400009	0.69002	0	0	0.0400009	0.209998	0.0400009	0.239999	0.0400009	0	0.0299998	0.0400009	0	0	0.0400009	0.0299998	0.0299998	0.0700018	0	0	0	0	0	0	0.800014	0	0	0	0	0.0400009	0	0	0.0700018	0	0.0400009	0.0899994	0.0700018	0	0.0999981	0.0499986	0.060002
ENSG00000231336	0	0	0	0	0	0	0	0	0	0	0	0	0	0	0	0	0	0	0	0	0	0	0	0	0	0	0	0	0	0	0	0	0	0	0	0	0	0	0	0	0	0	0	0	0	0	0	0	0
ENSG00000173110	0.629995	4.38985	0.354998	0.560011	0.00999965	1.94	0.520016	2.66006	0.329999	0.629995	1.02001	0.38001	5.66999	5.10998	7.32995	4.02013	0.709989	0.920017	1.66006	0.820026	1.88	1.27003	13.3697	28.839	2.10003	2.52999	0.739977	2.47001	2.38005	3.94995	0.709989	2.82998	18.7605	1.42998	0.890002	0.440015	2.06996	2.47001	3.26993	2.85006	1.90996	0.780003	2.84	8.05018	1.17999	2.61997	1.19002	10.3903	1.02001
ENSG00000177257	0	0	0	0	0	0	0	0	0	0.389989	0	0	0	0	0	0	0	0	0	0	0	0	0	0	0	0	0	0	0	0	0	0	0	0	0	0	0	0	0	0	0	0	0	0	0	0	0	0	0
ENSG00000139572	0.060002	0.239999	0.0700016	0.00999965	0	1.75003	0.0199995	0.34999	0.0299998	0.0700018	0	0.0199995	0.45	0.420002	1.22003	0.0400009	0.0199995	0.219997	0.180005	0.170004	0.0800019	0.0499986	0.370002	0.00999965	0.0800019	0.060002	0.0199995	0.270007	0.129996	0.159996	0.0400009	0.189994	0.0499986	0.0999981	0.00999965	0.109998	0.0499986	0.549991	2.76002	0.239999	0.0400009	0.0199995	0.649987	0.109998	0.189994	0.230006	0.129996	0.109998	0.310003
ENSG00000280485	0	0	0.345003	0	0	0	0	0	0	0	0	0.060002	0	0	0	0	0	0	0	0	0	0	0.180005	0	0	0.149998	0	0	0	0	0	0	0	0	0	0.33999	0	0	0	0	0	0	0.0999981	0	0	0	0	0	0
ENSG00000227388	0	0	0.339999	0	0.060002	0.969971	1.15001	0.649987	0.290002	0.0499986	0.170004	0.0400009	0.149998	0.389989	0.170004	0.649987	0	0.0499986	0.0499986	0	0	0.060002	0.549991	0.230006	2.40995	0	0.189994	0.170004	0.250007	1.05003	0.310003	0.360007	0.360007	0.440015	0	0.279992	0.33999	0.0999981	2.30006	0.0899994	0.120002	0.219997	0.270007	0.129996	0.440015	0.869973	0.219997	0	0.129996
ENSG00000178234	7.77	13.5104	12.8948	16.0902	2.99991	11.3804	11.0201	32.5809	5.72013	18.25	8.03011	6.52003	14.0004	12.3	14.7098	10.3099	18.2803	8.80996	3.56004	6.7299	10.7098	4.28996	31.111	9.88989	0.259996	31.111	25.8599	24.5192	16.77	9.65014	9.88029	13.5798	10.6101	10.27	14.5596	14.5304	15.1695	11.4104	19.4504	19.7506	12.8802	13.9897	19.8	7.46016	7.97022	5.23005	7.19004	7.65983	8.15974
ENSG00000217746	0	0	0	0.0299998	0	0	0	0	0	0	0	0	0	0	0	0	0	0	0	0	0	0	0	0	0	0	0	0	0.0299998	0	0	0	0	0	0	0	0	0	0	0	0	0	0	0	0	0	0	0	0
ENSG00000252423	0	0	0	0	0	0	0	0	0	0	0	0	0	0	0	0	0	0	0	0	0	0	0	0	0	0	0	0	0	0	0	0	0	0	0	0	0	0	0	0	0	0	0	0	0	0	0	0	0
ENSG00000183813	0.209998	0.750008	0.00999965	0.0299998	0.00999965	0.820026	0.00999965	0.0499986	0.0299998	0.0299998	0.140003	0.0800019	1.07003	0.389989	1.08003	0.279992	0.0999981	0.700007	0.0499986	0.109998	0.230006	0.00999965	0.180005	0.00999965	0.0299998	0.0400009	0.0700018	2.70995	0.0299998	0.0299998	0.140003	0.219997	0	0.0800019	0.0499986	0.0800019	0.0999981	0.409997	0.279992	0.99003	0.0400009	0.00999965	0.670007	0.120002	0.200005	0.0199995	0.140003	0.290002	0.38001
ENSG00000211599	0.490002	0.200005	0	0.0800019	0	1.14	0	0	0	0.129996	0	0.279992	3.35002	0.209998	5.57991	0	0	3.09993	0.129996	0	0	0	0.940022	0	0	0	0	0.69002	0	0	0.0800019	0.609981	0	0.45	0	0	0	0.780003	0	0.230006	0.370002	0	0.360007	0.33999	0.159996	0	0	0.860009	1.88994
ENSG00000254075	0	0	0	0	0	0	0	0	0	0	0	0	0	0	0.120002	0	0	0	0	0	0	0	0	0	0	0	0	0	0	0	0	0	0	0	0	0	0	0	0	0	0	0	0	0	0	0	0	0	0
ENSG00000162836	8.38975	34.6494	18.1599	14.8996	5.86997	13.27	14.72	27.1701	10.6898	8.38975	46.7589	7.16019	11.3104	15.8995	9.39014	28.4794	18.7605	14.0802	7.31016	8.50983	26.96	12.2396	30.6593	18.6904	17.5004	37.5011	22.99	32.0101	31.2104	43.0687	14.4801	28.4992	14.4701	13.95	36.7497	21.5906	19.0501	7.2501	20.9101	24.3195	30.1096	23.8702	16.6196	8.6502	66.4998	10.7002	2.66006	10.0099	8.70011
ENSG00000185880	6.68017	9.3201	4.48991	7.32995	1.8	12.7399	4.15991	21.8405	3.23004	4.61998	7.27982	5.05992	11.56	5.27009	14.2096	9.46989	5.27996	19.7205	4.7499	3.78008	4.70989	4.79988	16.0001	4.99994	2.30997	8.62983	9.00009	8.1	6.55993	3.9401	4.27986	4.95989	1.96001	4.81989	7.58006	2.76002	4.63989	8.84975	18.5896	6.42981	8.40023	5.66017	8.12024	5.86997	3.60001	2.18002	8.18013	3.78008	17.4798
ENSG00000132846	5.73005	5.42993	4.44993	10.13	1.41999	3.61	8.42998	12.0101	1.73998	4.8899	6.09981	2.26996	3.79006	3.58009	3.16004	14.0802	1.82996	2.25005	1.64003	7.02985	1.44995	2.21	8.34972	8.50983	0.530006	4.69001	9.21985	19.3107	4.92017	5.42993	4.47994	8.76975	2.49999	1.57996	19.41	3.11005	1.99997	20.8003	4.19002	4.59985	4.61007	1.76001	4.44005	2.32992	1.81996	1.76001	3.20995	2.62998	2.18002
ENSG00000164050	16.99	25.6403	52.525	45.4298	7.8398	67.0878	87.9971	42.3405	20.9595	23.91	52.7417	23.24	36.4402	25.1092	19.0395	58.5613	17.2403	28.7691	17.1498	23.4699	30.8106	10.7098	38.43	23.6299	24.4107	30.5702	44.301	84.9878	22.3893	49.179	57.5313	50.5301	16.1304	14.0198	26.7403	22.5294	49.2199	64.7711	52.541	24.6607	47.1985	30.189	47.2705	13.9597	43.8397	52.6103	12.3898	23.1901	32.1792
ENSG00000171989	0.0299998	0.0299998	0	0	0	0.120002	0.0299998	0.060002	0.0299998	0	0.0299998	0.00999965	0.0899994	0.0199995	0.0700018	0.0499986	0.0199995	0.0400009	0.00999965	0.00999965	0	0	0.060002	0	0	0.0499986	0.0299998	0.060002	0	0.0299998	0.00999965	0	0	0.0199995	0	0	0.00999965	0.0800019	0.200005	0	0	0.00999965	0.0800019	0.0400009	0.00999965	0	0.0499986	0.0400009	0
ENSG00000198732	45.1598	42.3787	17.39	27.9204	32.5696	15.4197	21.5294	2.38005	36.6607	48.7514	41.1313	22.4297	23.73	7.44982	9.28013	19	37.4907	25.2996	24.19	22.6107	20.3299	12.1702	11.6397	30.7593	3.60001	19.2906	59.709	19.8605	37.6391	24.4395	27.3705	18.5999	49.5005	33.8705	37.1802	26.9002	12.7603	28.0601	6.78989	22.7601	23.0203	42.6291	31.5606	20.2104	20.4897	12.8197	18.5497	31.0593	17.3398
ENSG00000252416	0	0	0	0	0	0	0	0	0	0	0	0	0	0	0	0	0	0	0	0	0	0	0	0	0	0	0	0	0	0	0	0	0	0	0	0	0	0	0	0	0	0	0	0	0	0	0	0	0
ENSG00000230991	0	0	0	0	0	0.140003	0	0	0	0.849982	0	0	0	0	0.0899994	0.490002	0	0	0	0	0	0.259996	0.219997	0	0	0	0	0	0	0	0	0	0	0.409997	0.170004	0	0.670007	0.140003	0	0	0	0	0	0	0	0	0	0	0
ENSG00000135698	6.85991	7.11023	9.865	10.2401	1.48003	19.5301	3.9401	18.8099	3.6599	6.57997	4.40998	4.02989	8.42005	8.76003	16.8003	10.5003	6.40001	7.86974	3.12995	8.49981	9.68969	6.61977	41.5612	4.09013	4.22004	8.0201	4.47994	12.4803	8.15013	10.1799	4.55005	6.56994	14.19	5.81005	9.83997	7.92998	2.76002	8.68023	6.93018	5.15017	8.58984	7.32995	6.78989	3.70998	8.51987	6.27002	24.8995	2.72994	9.24994
ENSG00000234452	0	0	0	0	0	0	0.0700018	0	0	0	0	0	0	0	0	0	0	0	0	0	0	0.060002	0	0	0	0	0	0	0	0	0	0	0	0	0.250007	0	0	0	0	0	0	0	0.0899994	0	0	0	0	0	0
ENSG00000255200	0.239999	0.69002	1.42001	0.840013	0.0499986	0.520016	0.739977	0.299993	0.0700018	0.400007	0.589988	0.0800019	0.149998	0.290002	0.219997	0.54	0.400007	0.230006	0.060002	0.149998	0.38001	0.0700018	0.389989	0.230006	0.189994	0.530006	0.430012	0.549991	0.969971	0.250007	0.149998	0.579996	0.520016	0.299993	0.389989	0.279992	1.22003	0.270007	0.739977	0.679987	0.500006	0.209998	0.479997	0.170004	0.129996	0.200005	0.149998	0.0400009	0.109998
ENSG00000266854	0	0	0	0	0	0	0	0	0	0	0	0	0	0	0	0	0	0	0	0	0	0	0	0	0	0	0	0	0	0	0	0	0	0	0	0	0	0	0	0	0	0	0	0	0	0	0	0	0
ENSG00000228170	0	0	0	0	0	0	0	0	0	0	0	0	0	0	0	0	0	0	0	0	0	2.76999	0	0	1.82996	0	0	0	0	0	0	0	0	0	0	0	0	0	0	0	0	0	0	0	0	0	0	0	0
ENSG00000134962	3.54994	19.8797	13.835	20.45	2.47996	5.94987	16.5897	0.479997	3.63991	9.02008	16.8703	5.55983	5.50995	11.83	24.3498	34.17	4.70011	8.91008	2.28005	14.09	9.36998	2.16	26.5096	24.9894	0.479997	54.7002	8.37987	44.8914	18.7605	9.83997	11.4897	36.0009	6.14991	24.4598	12.1896	1.66006	7.3999	15.3898	1.15001	26.5998	6.12014	11.0201	8.49981	6.38982	16.0902	12.26	1.40998	5.25986	7.88012
ENSG00000103855	17.6699	31.4405	41.5	28.0193	20.0806	67.9583	65.7481	88.6583	21.9802	23.2094	38.0906	11.8703	46.6585	23.62	57.5991	33.3001	28.4992	24.7292	20.3397	26.3302	12.0602	19.7397	110.767	17.6797	33.0701	15.7601	13.8998	91.8103	33.4993	53.0607	16.5701	62.478	33.1091	35.6112	25.6208	14.9804	52.03	45.0785	87.6197	32.1993	22.7396	18.5806	32.9991	21.5802	35.5989	48.0602	27.1494	19.7	22.3505
ENSG00000250034	0	0	0	0	0	0	0	0	0	0	0	0	0	0	0	0	0	0	0	0	0	0	0	0	0	0	0	0	0	0	0	0	0	0	0	0	0	0	0	0	0	0	0	0	0	0	0	0	0
ENSG00000234700	0	0	0	0	0	0	0	0	0	0	0	0	0	0	0	0	0	0	0	0	0	0	0	0	0	0	0	0	0	0	0	0	0	0	0	0	0	0	0	0	0	0	0	0	0	0	0	0	0
ENSG00000255109	0	0	0	0	0	0.0800019	0	0	0	0	0	0	0	0	0	0	0	0	0	0	0	0	0	0	0	0	0	0	0	0	0	0	0	0	0	0	0	0	0	0	0	0	0	0	0	0	0	0	0
ENSG00000182230	0.109998	0.239999	0.535003	0.060002	0	0.360007	4.09013	3.3301	0	0	0.500006	0.0199995	0.649987	0.0299998	0.849982	2.45992	0.709989	0.860009	0.0400009	0.329999	0.640002	0	0.579996	0	0	0	0.140003	0.310003	0.259996	0.629995	0.230006	2.81999	0	0.38001	0	0.00999965	0.479997	2.98001	11.5097	0.750008	0.060002	0	0.120002	0.149998	0.0800019	0	1.15001	0.34999	2.55999
ENSG00000275835	1.86999	4.65987	3.81491	7.73989	0.560011	3.31996	3.12995	2.26006	1.15001	2.70995	4.17002	1.36997	3.31996	3.05999	4.86994	2.96003	3.42993	3.80006	1.33999	1.25002	2.21	0.920017	5.51989	4.07005	0.370002	10.2501	4.47001	8.27022	4.76012	2.39994	3.19995	3.18004	0.530006	3.86998	5.02984	3.78008	2.41999	3.14998	6.30008	3.6599	3.97991	4.05006	4.82993	2.00998	2.11993	0.739977	3.31008	1.81002	3.31996
ENSG00000149532	8.57022	16.9195	21.6547	19.8894	2.9001	24.5107	20.0903	27.6201	6.05011	17.0999	24.8408	10.3199	19.6496	11.7198	20.5794	35.2306	14.4801	11.1199	5.99001	11.52	8.15974	3.51004	37.1209	25.6403	2.81999	22.6296	22.5606	38.6196	16.4796	24.4496	16.97	22.99	16.0301	19.9501	13.09	11.7101	20.7599	24.1599	32.9511	19.6196	17.6503	15.4904	29.1505	9.61009	12.0401	12.8901	10.3802	7.80996	9.58016
ENSG00000252508	0	0	0	0	0	0	0	0	0	0	0	0	0	0	0	0	0	0	0	0	0	0	0	0	0	0	0	0	0	0	0	0	0	0	0	0	0	0	0	0	0	0	0	0	0	0	0	0	0
ENSG00000275001	0	0	0	0	0	0	0	0	0	0	0	0	0	0	0	0	0	0	0	0	0	0	0	0	0	0	0	0	0	0	0	0	0	0	0	0	0	0	0	0	0	0	0	0	0	0	0	0	0
ENSG00000234931	0	0	0	0	0	0	0	0	0	0	0	0	0	0	0	0	0	0	0	0	0	0	0	0	0	0	0	0	0	0	0	0	0	0	0	0	0	0	0	0	0	0	0	0.00999965	0	0	0	0	0
ENSG00000160917	5.49012	11.4104	26.7052	24.8305	3.84005	15.9802	18.1	16.0401	5.72013	11.3701	14.7803	5.51989	8.91997	15.6101	9.96007	9.96974	13.34	5.97011	3.75996	14.6497	10.9904	14.3502	20.9493	11.9503	63.0392	20.4599	16.6496	14.2798	8.58984	11.5897	7.91022	18.1704	19.9903	12.6099	14.7496	13.4898	13.6601	7.86974	24.7395	9.70987	16.3205	10.9304	13.2305	5.07996	15.1496	14.72	6.8699	5.0701	6.83002
ENSG00000163464	0.530006	0.270007	0.0499986	0.060002	0	1.66999	0	1.09004	0	0.0499986	0.0499986	0.0899994	0.45	0.140003	2.45992	0.0700018	0.0999981	0.47	0.189994	0.0199995	0.250007	0.140003	0.140003	0.0499986	0.270007	0.129996	0.0700018	0.31999	0.0199995	0.0400009	0.060002	0.209998	0.00999965	0.0299998	0.0400009	0.0800019	0.00999965	0.189994	0.38001	0.0899994	0.0199995	0	0.33999	0.159996	0.0800019	0.0400009	0.060002	0.060002	0.060002
ENSG00000200294	0	0	0	0	0	0	0	0	0	0	0	0	0	0	0	0	0	0	0	0	0	0	0	0	0	0	0	0	0	0	0	0	0	0	0	0	0	0	0	0	0	0	0	0	0	0	0	0	0
ENSG00000088356	4.21011	9.50014	8.99497	6.61014	2.38005	12.8999	11.2501	17.5794	3.52004	4.11003	8.86019	3.25997	6.72011	12.68	10.1997	8.99011	8.58984	4.17002	2.93999	3.9601	9.81	8.13997	21.4697	9.94006	14.43	9.7998	9.1403	26.7403	9.32979	22.5294	5.35999	13.1902	11.0699	4.99994	7.52978	7.61007	10.2302	9.9201	18.6399	7.78024	7.56012	10.4004	8.32025	4.59985	12.1803	13.1701	4.81989	3.29999	6.32021
ENSG00000265645	0	0	0	0	0	0	0	0	0	0	0	0	0	0	0	0	0	0	0	0	0	0	0	0	0	0	0	0	0	0	0	0	0	0	0	0	0	0	0	0	0	0	0	0	0	0	0	0	0
ENSG00000219280	0	0	0	0	0	0	0	0	0	0	0	0	0	0	0	0	0	0	0	0	0	0	0	0	0	0	0	0	0	0	0	0	0	0	0	0	0	0	0	0	0	0	0	0	0	0	0	0	0
ENSG00000185834	0.129996	0.530006	1.295	1.55	0.149998	3.20995	3.27992	2.74	0.640002	0.729978	0.520016	0.250007	0.829988	0.789973	1.86999	0.879992	0.31999	0.34999	0.959994	1.02001	0.189994	1.17999	0.33999	0.800014	0.0800019	1.28003	0.200005	3.65002	2.17006	2.89006	2.16	1.08003	0.599985	1.56003	0.579996	1.12001	0.709989	0.840013	0.739977	0.230006	0.810015	0.849982	0.739977	1.31997	1.90996	1.46004	4.51987	0.810015	1.21
ENSG00000221456	0	0	0	0	0	0	0	0	0	0	0	0	0	0	0	0	0	0	0	0	0	0	0	0	0	0	0	0	0	0	0	0	0	0	0	0	0	0	0	0	0	0	0	0	0	0	0	0	0
ENSG00000223569	0	0	0	0	0	0	0	0.0299998	0	0	0	0	0	0	0.0199995	0	0	0	0	0	0	0	0	0	0	0	0	0	0	0	0	0	0	0	0	0	0	0	0.0199995	0	0	0	0	0	0	0	0	0	0
ENSG00000223382	0.109998	0.0499986	0	0	0.060002	0.060002	0.0499986	0	0.0800019	0.329999	0.0499986	0	0.0499986	0.0800019	0.0199995	0.0400009	0.31999	0.310003	0.0299998	0.0899994	0.0400009	0	0.0299998	0.0800019	0	0	0.0800019	0.0999981	0.0199995	0.0899994	0.0400009	0	0.530006	0.0800019	0	0	0.0199995	0.290002	0.0499986	0.310003	0.060002	0	0	0.0899994	0	0.0199995	0.0199995	0.060002	0.0700018
ENSG00000280055	0	0	0.00499982	0	0	0.0700018	0.0199995	0.0299998	0	0	0	0	0	0	0.00999965	0	0	0	0.00999965	0	0	0	0.00999965	0	0	0	0	0	0	0	0	0	0	0.0199995	0.0199995	0.00999965	0	0	0.0400009	0.00999965	0	0	0.0199995	0	0.0199995	0	0.0199995	0	0
ENSG00000225357	0.0299998	0.0899994	0.0149999	0.0299998	0	0	0	0	0	0.0199995	0.0700018	0	0.230006	0	0.0800019	0.0199995	0	0	0	0.0299998	0	0.0499986	0	0.0199995	0	0	0	0	0.0899994	0.060002	0	0.0199995	0.0299998	0.0400009	0	0	0	0.0299998	0	0	0.0299998	0.0400009	0	0	0.0800019	0.0199995	0	0	0
ENSG00000231739	0	0	0	0	0	0	0	0	0	0	0	0	0	0	0	0.579996	0	0	0	0	0	0	0	0	0	0	0	0	0	0	0	0	0	0	0	0.209998	0.430012	0	0	0	0	0	0	0	0	0	0.189994	0	0
ENSG00000171940	2.71993	7.61007	8.21508	8.97019	1.53003	13.4003	7.65983	14.3204	3.29999	2.76999	8.06023	2.10003	8.23989	7.68003	19.0105	5.88995	6.42001	4.86016	1.97996	4.12002	8.6598	1.90996	14.05	8.67001	0.140003	10.9599	7.78024	44.7113	7.55017	5.35999	5.18996	6.05011	2.12995	4.1999	7.47984	9.70987	8.58984	7.75977	8.30987	11.4698	8.62027	4.12002	7.09005	5.16984	2.06996	2.25005	2.87009	2.14002	4.09013
ENSG00000205758	5.27009	10.5998	7.91495	7.44002	3.63991	9.61009	13.7399	20.4798	4.1999	7.16019	12.96	5.30013	10.7002	5.81005	10.58	19.4302	10.43	6.38982	3.59004	6.65013	4.44991	3.91994	25.5906	9.07024	4.67995	12.6704	5.52985	16.1898	9.7998	14.1703	7.88996	10.9501	8.83014	13.0004	10.52	3.78008	6.26003	12.6099	15.5399	12.0301	8.30987	8.0201	11.9702	6.3602	18.7904	9.06019	5.58998	3.69996	7.83002
ENSG00000258524	0	0.140003	0.0700016	0.170004	0.230006	0	0.129996	0.140003	0.060002	0	0.38001	0.140003	0.0800019	0.0700018	0	0.370002	0	0	0	0	0.0999981	0	0.149998	0	0	0	0	0	0.129996	0	0.060002	0.0499986	0.0800019	0	0.109998	0.159996	0.310003	0.250007	0.0800019	0.0800019	0.180005	0.219997	0.0800019	0	0	0	0.109998	0	0
ENSG00000174483	4.02013	5.76991	7.96508	11.04	1.27003	9.71997	4.21011	17.3603	2.93001	5.54982	3.27992	3.3301	9.30009	2.87009	5.20004	9.85977	5.23985	4.05006	2.37001	2.25005	2.30997	1.94998	17.6002	3.36002	1.77004	6.52003	5.98006	9.62009	4.27986	8.06023	3.65002	6.51009	3.97991	4.85006	9.52982	3.50008	4.10007	4.23999	27.4407	6.65013	5.66017	2.94999	12.3701	2.71993	3.38012	2.31993	3.18998	3.44997	3.54994
ENSG00000280499	0	0	0	0	0	0	0	0	0	0	0	0	0	0	0	0	0	0	0	0	0	0	0	0	0	0	0	0	0	0	0	0	0	0	0	0	0	0	0	0	0	0	0	0	0	0	0	0	0
ENSG00000128578	0.0199995	0.060002	0.324997	1.05003	0	5.46013	0.0800019	0.0700018	0.0499986	0.520016	0.060002	0.0499986	0.0899994	0.0899994	0.860009	1.78002	0.140003	0.180005	0.00999965	0.389989	0.170004	0.0700018	1.75003	3.63991	0.0700018	2.10996	0.769999	0.370002	0.290002	0.0700018	0.060002	0.0899994	0.389989	1.09999	0.149998	0.159996	0.430012	0.38001	0.829988	0.0899994	0.279992	0.109998	0.170004	0.0199995	0.0299998	0.259996	0.459988	0.140003	0.0700018
ENSG00000159459	1.54004	3.75996	2.65996	3.25004	0.45	3.25997	1.70995	2.62998	1.08003	1.14	2.61997	1.34997	3.18998	1.38998	4.80988	1.48003	2.68005	2.25005	0.959994	1.29001	1.44003	0.54	7.41016	1.36003	0.920017	2.64993	2.23001	6.51009	1.99001	1.36003	1.34997	2.62998	0.500006	2.70995	2.20006	2.04996	2.11993	3.25997	6.99001	3.44997	1.8	1.84999	4.14006	1.81996	1.16997	0.860009	1.86003	1.47	1.79004
ENSG00000186088	4.42008	7.20001	7.10514	5.58998	1.22997	12.5898	7.93989	7.88012	3.99014	2.88006	16.1002	3.81008	5.23005	9.18031	5.05992	4.27986	6.47005	6.93018	3.23004	5.39018	7.0401	1.69003	13.2103	7.82025	0.909986	11.2697	14.9296	7.21	11.2097	3.46003	8.0101	7.44982	3.35002	4.99994	10.5098	16.8201	12.3401	8.70977	11.8398	8.55004	11.7198	4.72002	9.64011	5.20004	3.38997	1.55	2.61	7.56012	4.77996
ENSG00000265942	0	0	0	0	0	0	0	0	0	0	0	0	0	0	0	0	0	0	0	0	0	0	0	0	0	0	0	0	0	0	0	0	0	0	0	0	0	0	0	0	0	0	0	0	0	0	0	0	0
ENSG00000270292	0.0199995	0	0	0	0	0.0800019	0	0.060002	0	0	0	0	0.0199995	0.0199995	0.0400009	0	0	0	0	0	0.0299998	0	0	0.0199995	0	0	0	0	0	0	0	0	0.0199995	0.00999965	0.0199995	0	0	0.0199995	0.0499986	0	0	0.0299998	0	0	0	0	0	0	0
ENSG00000260329	0.33999	0.31999	1.51	0.900001	0.409997	1.17999	0.239999	0.389989	0.200005	0.69002	0.459988	0.599985	0.629995	1.02001	1.14	3.82013	0.54	0.47	0.189994	0.209998	1.09004	0.490002	3.25997	1.99997	0.570015	1.31997	0.949989	1.14	1.16003	0.290002	0.709989	0.579996	0.900001	0.649987	0.620015	0.900001	1.49002	0.829988	0.38001	0.279992	0.979983	0.599985	1.41999	0.400007	0.409997	0.800014	0.360007	0.299993	0.250007
ENSG00000119401	0.969971	1.51998	2.64998	4.07005	0.47	3.79006	1.09999	7.50997	0.69002	0.93003	1.36997	1.25002	2.75008	2.09001	4.56016	6.75983	2.74	1.58996	0.65999	1.54004	1.02001	0.549991	3.84991	3.25004	0.579996	2.62998	2.03001	8.6502	2.9001	1.41999	1.15001	2.68992	1.05003	1.99997	3.25004	1.48003	2.64003	2.61	4.34986	1.94	2.32992	1.27003	3.29999	1.04002	1.09999	1.82996	2.12995	1.27003	1.72999
ENSG00000219712	0	0	0	0	0	0	0	0	0	0	0	0	0	0	0	0	0	0.0199995	0	0	0	0	0	0	0	0	0	0	0	0	0	0	0	0	0	0.0199995	0.0199995	0	0	0	0	0	0	0	0	0	0	0	0
ENSG00000232089	0	0	0	0	0	0	0	0	0	0	0	0	0	0	0	0	0	0	0	0	0	0	0	0	0	0	0	0	0	0	0	0	0	0	0	0	0	0	0	0	0	0	0	0	0	0	0	0	0
ENSG00000207512	0	0	0	0	0	0	0	0	0	0	0	0	0	0	0	0	0	0	0	0	0	0	0	0	0	0	0	0	0	0	0	0	0	0	0	0	0	0	0	0	0	0	0	0	0	0	0	0	0
ENSG00000221618	0	0	0	0	0	0	0	0	0	0	0	0	0	0	0	0	0	0	0	0	0	0	0	0	0	0	0	0	0	0	0	0	0	0	0	0	0	0	0	0	0	0	0	0	0	0	0	0	0
ENSG00000100652	169.765	348.93	7.27518	11.6098	121.548	5.07996	27.9591	8.86019	140.974	295.005	10.3299	162.86	96.7028	1.94998	4.96988	20.7599	258.155	119.08	142.034	139.952	42.1005	15.9105	7.57008	169.847	0.0800019	66.2881	296.666	13.6204	3.9601	1.96996	151.87	18.2803	375.846	390.721	124.283	13.5104	31.3209	35.941	32.4502	82.2009	18.8099	252.282	71.5103	119.13	7.78995	0.170004	1.19002	126.78	150.695
ENSG00000230973	0	0	0	0	0	0	0	0	0	0	0	0	0	0	0	0	0	0	0	0	0	0	0	0	0	0	0	0	0	0	0	0	0	0	0	0	0	0	0	0	0	0	0	0	0	0	0	0	0
ENSG00000124593	1.28003	2.14002	5.29995	7.6201	0.420002	4.88008	1.81002	3.38012	1.08003	2.77999	2.74	2.00998	3.41996	2.52001	1.41999	2.92008	3.09006	1.57002	0.979983	1.21	1.60003	0.459988	5.99999	1.86999	0.329999	2.56995	4.82993	6.10996	1.8	4.07005	2.96003	2.67004	1.37999	2.06996	9.13017	3.31008	4.63989	3.60001	11.5496	4.61007	5.44011	5.97011	7.64974	0.969971	1.11003	2.99991	2.9001	1.64003	1.61005
ENSG00000184545	0.420002	8.91008	4.9749	1.84001	0.479997	5.94987	15.6502	2.58998	0.629995	4.10007	6.91003	0.290002	6.38982	1.25002	12.4803	0.709989	1.13	3.05004	0.640002	6.09009	2.38005	0.849982	3.70998	0.230006	2.51007	1.86003	4.70989	4.10007	4.02013	3.4001	1.29998	7.3999	2.81999	1.86003	1.16003	3.88989	3.88989	1.88	4.30008	7.27982	3.43993	3.09006	7.3702	5.51989	2.68005	3.18004	1.16003	1.99001	5.88016
ENSG00000169515	0.33999	0.760017	0.17	0.0800019	0.159996	1.53003	0.0899994	1.57002	0.159996	0.060002	0.250007	0.389989	2.88006	0.750008	0.279992	0.0800019	0.829988	0.259996	0.209998	0.00999965	0.189994	0.0999981	0.890002	0.0700018	0.0199995	0.0299998	0.0899994	1.82996	0	0.959994	0.200005	1.05998	0.0800019	0.560011	0.200005	0.0700018	0.0499986	1.54004	8.42998	0.789973	0.0999981	0.00999965	3.31008	0.259996	0.459988	0.180005	0.620015	0.400007	0.360007
ENSG00000229541	0	0	0	0	0	0	0	0	0	0	0	0	0	0	0	0	0	0	0	0	0	0	0	0	0	0	0	0	0	0	0	0	0	0	0	0	0	0	0	0	0	0	0	0	0	0	0	0	0
ENSG00000249792	0	0	0	0	0	0.060002	0	0	0	0	0	0	0	0	0	0	0	0	0	0	0	0	0	0	0	0	0	0	0	0	0	0	0	0	0	0	0	0	0	0	0	0	0	0	0	0	0	0	0
ENSG00000131808	0	0	0	0	0	0	0	0	0	0	0	0	0	0	0	0	0	0	0	0	0	0	0	0	0	0	0	0	0	0	0	0	0	0	0	0	0	0	0	0	0	0	0	0	0	0	0	0	0
ENSG00000216359	0	0	0	0	0	0	0	0	0	0	0	0	0	0	0	0	0	0	0	0	0	0	0	0	0	0	0	0	0	0	0	0	0	0	0	0	0	0	0	0	0	0	0	0	0	0	0	0	0
ENSG00000223600	0	0	0	0	0	0	0	0	0	0	0	0	0	0	0	0	0	0	0	0	0	0	0	0	0	0	0	0	0	0	0	0	0	0	0	0	0	0	0	0	0	0	0	0	0	0	0	0	0
ENSG00000164619	1.36003	0.430012	0	0.060002	0.109998	0.0700018	0.0299998	2.21999	0.649987	0.120002	0.0700018	1.19002	2.32992	0.0299998	0.0800019	0.120002	0.329999	2.96003	1.05998	0.109998	0.219997	0	0.329999	0	0	0.140003	0.060002	0.180005	0	0.0400009	0.189994	0.849982	0	0.459988	0.31999	0	0.34999	0.739977	0.0999981	0.170004	0.0499986	0	2.90997	3.47012	0.00999965	0.0199995	0.159996	1.70002	1.64995
ENSG00000229400	0	0.0999981	0.00999976	0	0	0.0400009	0	0	0	0	0.0400009	0	0	1.05003	0.0299998	1.05003	0	0	0	0	0.209998	0	0	0	0	0	0	0	0	0	0.0299998	0	0	0	0	0	0	0.0400009	0	0	0.0299998	0	0	0	0	0.0299998	0	0	0.0299998
ENSG00000265194	0.00999965	0.00999965	0.0699981	0.0299998	0	0.31999	0.0199995	0.060002	0.0199995	0.0199995	0.0199995	0.00999965	0.0199995	0.0199995	0.060002	0.0999981	0.0299998	0	0.00999965	0.00999965	0	0	0.0999981	0.060002	0	0.00999965	0.0899994	0.0299998	0.00999965	0	0.0499986	0.0299998	0	0.0299998	0.0499986	0.00999965	0.0499986	0.0800019	0.170004	0.109998	0.060002	0.00999965	0.0800019	0.0199995	0.00999965	0.00999965	0.129996	0.0299998	0.00999965
ENSG00000279648	0	0	0	0	0	0	0	0	0	0	0	0	0.0199995	0	0	0	0	0	0	0	0	0	0	0	0.0199995	0	0	0	0	0	0	0	0	0	0	0	0	0	0	0	0	0	0	0	0	0	0	0	0
ENSG00000176893	0	0	0	0	0	0	0	0	0	0	0	0	0	0	0	0	0	0	0	0	0	0	0	0	0	0	0	0	0	0	0	0	0	0	0	0	0	0	0	0	0	0	0	0	0	0	0	0	0
ENSG00000242706	0	0	0	0	0	0	0	0	0	0	0	0	0	0	0	0	0	0	0	0	0	0	0	0	0	0	0	0.200005	0	0	0	0	0	0	0	0	0	0.109998	0	0	0	0	0	0	0	0	0	0	0
ENSG00000255541	0	0	0	0	0	0	0	0	0	0	0	0	0	0	0	0	0	0	0	0	0	0	0	0	0	0	0	0	0	0	0	0	0	0	0	0	0.299993	0	0.38001	0	0	0	0	0	0	0	0	0	0
ENSG00000263969	0	0	0	0	0	0.239999	0	0	0	0	0	0	0	0	0	0	0	0	0	0	0	0	0	0	0	0	0	0	0	0	0	0	0	0	0	0	0	0	0	0	0	0	0	0	0	0	0	0	0
ENSG00000272296	0	0	0	0	0	0	0	0	0	0	0	0	0	0	0	0	0	0	0	0	0	0	0	0	0	0	0	0	0	0	0	0	0	0	0	0	0	0	0	0	0	0	0	0	0	0	0	0	0
ENSG00000083720	0.279992	0.789973	0.299995	0.38001	0.060002	1.48003	0.170004	1.44003	0.0400009	5.15017	0.310003	0.250007	2.68005	0.900001	1.41999	0.310003	0.840013	0.679987	0.259996	0.170004	0.33999	0.299993	42.5789	4.1999	0.109998	0.290002	0.270007	4.62992	0.170004	0.170004	0.490002	5.60006	0.230006	1.49998	0.609981	0.34999	0.33999	2.29004	0.640002	1.81002	0.209998	0.149998	3.4001	0.33999	0.329999	1.22003	6.53995	0.589988	0.670007
ENSG00000252486	0	0	0	0	0	0	0	0	0	0	0	0	0	0	0	0	0	0	0	0	0	0	0	0	0	0	0	0	0	0	0	0	0	0	0	0	0	0	0	0	0	0	0	0	0	0	0	0	0
ENSG00000279340	0	0	0	0	0	0	0	0	0	0	0	0	0	0	0	0	0	0	0	0	0	0	0	0	0	0	0	0	0	0	0	0	0	0	0	0	0	0	0	0	0	0	0	0	0	0	0	0	0
ENSG00000253286	0	0	0	0	0	0	0	0	0	0	0	0	0	0	0	0	0	0	0	0	0	0	0	0	0	0	0	0	0	0	0	0	0	0	0	0	0	0	0	0	0	0	0	0	0	0	0	0	0
ENSG00000280715	0	0	0	0	0	0	0	0	0	0	0	0	0	0	0	0	0	0	0	0	0	0	0	0	0	0	0	0	0	0	0	0	0	0	0	0	0	0	0	0	0	0	0	0	0	0	0	0	0
ENSG00000199153	0	0	0	0	0	0	0	0	0	0	0	0	0	0	0	0	0	0	0	0	0	0	0	0	0	0	0	0	0	0	0	0	0	0	0	0	0	0	0	0	0	0	0	0	0	0	0	0	0
ENSG00000250899	0.0400009	0.180005	0.144998	0.109998	0.00999965	0.239999	0.0700018	4.53997	0.0299998	0.0199995	0.0899994	0.0499986	0.189994	0.259996	0.0999981	0.170004	0.140003	0.0400009	0.0800019	0.0199995	0.060002	0.00999965	0.520016	0.0199995	0.00999965	0.159996	0.0899994	0.670007	0.0400009	0.109998	0.0800019	0.459988	0	0.109998	0.0800019	0.0400009	0.0199995	0.38001	1.71994	0.33999	0.0400009	0.0199995	0.290002	0.149998	0.00999965	0.129996	0.430012	0.180005	0.060002
ENSG00000181767	0	0	0	0	0	0	0	0	0	0	0	0	0	0	0	0	0	0	0	0	0	0	0	0	0	0	0	0	0	0	0	0	0	0	0	0	0	0	0	0	0	0	0	0	0	0	0	0	0
ENSG00000208017	0	0	0	0	0	0	0	0	0	0	0	0	0	0	0	0	0	0	0	0	0	0	0	0	0	0	0	0	0	0	0	0	0	0	0	0	0	0	0	0	0	0	0	0	0	0	0	0	0
ENSG00000175806	38.5608	24.3904	18.3298	38.891	28.3809	8.33988	9.34987	12.3102	34.6903	12.4199	17.6002	29.9493	22.5998	26.8592	11.54	15.9403	31.1002	41.4404	29.2599	26.5501	41.8503	13.4898	10.1201	28.9592	13.4403	12.0201	25.9299	9.96007	12.0803	2.29004	12.0001	15.3504	29.6498	9.24994	24.7	6.65013	6.64	12.3598	10.8398	89.1019	13.98	12.3298	18.7098	24.2807	11.1199	3.25004	8.9497	29.7404	36.2991
ENSG00000211699	0.890002	0.620015	0.129999	0.159996	0	0.0800019	0	0.060002	0	0.0400009	0.279992	0.170004	1.09004	0.0700018	0.810015	0.0499986	0.31999	0.999971	0.0800019	0.060002	0.290002	0	0.140003	0.0499986	0	0	0.159996	1.22997	0.120002	0.109998	0.620015	0.170004	0	0.170004	0.109998	0.0499986	0	0.149998	0.31999	0.299993	0	0	0.290002	0.219997	0.0499986	0	0.0999981	0.120002	0.259996
ENSG00000258642	0	0	0.0200005	0	0	0	0	0	0	0	0	0	0	0	0	0.0299998	0.0400009	0	0	0	0	0	0.0400009	0	0	0	0	0.560011	0	0	0	0.0299998	0	0.0299998	0	0	0	0	0.0400009	0	0	0	0	0	0	0	0	0	0
ENSG00000273899	4.90994	12.5802	13.4701	8.78983	3.38012	10.8001	21.32	18.2196	4.42008	9.88029	10.9904	4.30008	8.74971	24.6197	12.0602	13.8498	9.32979	5.3999	5.70983	10.9501	9.49026	13.3096	36.0208	9.45022	22.5497	13.9404	7.58006	19.3602	12.4899	31.0206	9.90018	11.54	10.4198	10.9501	9.13017	4.52991	11.3804	12.2804	25.3207	10.4004	11.7597	14.3105	12.2099	5.12986	18.5201	36.6988	6.82008	2.9699	7.89981
ENSG00000154760	0.570015	0.969971	0.170004	0.33999	0.270007	7.97022	0.0700018	14.9596	0.159996	2.77999	0.520016	0.760017	3.80006	0.45	16.77	2.52001	0.34999	3.82013	0.530006	1.70995	0.33999	0.109998	29.0497	0.0899994	0.0899994	0.060002	0.149998	3.81008	0.170004	11.8398	0.290002	1.02001	0.0299998	0.33999	0.170004	0.270007	7.7099	1.26003	53.619	1.11003	0.609981	0.0800019	3.05004	0.310003	1.19997	0.060002	0.640002	0.93003	3.60001
ENSG00000263677	0	0	0	0	0	0	0	0.170004	0	0	0	0	0.140003	0	0	0.0999981	0	0	0	0	0	0	1.25002	0	1.27003	0.159996	0	0	0	0	0	0	0	0.140003	0	0	0	0.170004	0.170004	0	0	0	0	0.0199995	0	0.629995	0	0	0
ENSG00000223795	0	0	0	0	0	0	0	0	0	0	0	0	0	0	0	0	0	0	0	0	0	0	0	0.0700018	0	0	0	0	0	0	0	0	0	0	0	0	0.230006	0	0	0	0	0	0	0	0	0.060002	0	0	0
ENSG00000278376	0.820026	0.360007	3.40001	0.530006	2.02004	0.389989	0.47	0.729978	0.800014	0.310003	0.649987	0.579996	0.38001	0.739977	0.250007	0.849982	2.00998	0.560011	0.840013	0.31999	0.230006	0.949989	0.520016	0.47	3.52004	0.409997	0.879992	0.33999	0.570015	2.49999	0.840013	0.370002	1.16003	1.55	1.17999	0.360007	1.94998	0.310003	0.250007	0.400007	0.219997	0.780003	1.57996	0.920017	0.500006	0.649987	0.500006	0.609981	0.570015
ENSG00000266264	0	0	0	0	0	0	0	0	0	0	0	0	0	0	0	0	0	0	0	0	0	0	0	0	0	0	0	0	0	0	0	0	0	0	0	0	0	0	0	0	0	0	0	0	0	0	0	0	0
ENSG00000185800	2.64003	6.55993	7.71502	8.18978	2.28005	13.9897	13.4003	10.1898	3.56004	8.36014	6.12014	2.64003	8.41013	12.1601	8.87002	10.7002	7.78995	3.99014	2.98001	6.27002	8.12982	9.28013	17.2702	2.26006	17.4	9.92973	5.03997	12.7497	5.51989	10.5998	3.96999	11.8703	5.69994	9.18986	5.3999	4.33992	9.94006	8.25018	12.7603	4.63989	7.73024	4.58997	10.6698	2.94999	7.11023	8.6502	6.42001	3.31996	4.55005
ENSG00000221486	0	0	0	0	0	0	0	0	0	0	0	0	0	0	0	0	0	0	0	0	0	0	0	0	0	0	0	0	0	0	0	0	0	0	0	0	0	0	0	0	0	0	0	0	0	0	0	0	0
ENSG00000235526	0	0	0	0	0	0	0	0	0	0	0	0	0	0	0	0	0	0	0	0	0	0	0	0	0	0	0	0	0	0	0	0	0	0	0	0	0	0	0	0	0	0	0	0	0	0	0	0	0
ENSG00000224897	0.0999981	0.120002	0.030001	0.0299998	0.170004	0.849982	0.060002	0.129996	0.109998	0.0800019	0.060002	0.0899994	0.189994	0.120002	0.259996	0.170004	0.0899994	0.129996	0.00999965	0.00999965	0.0199995	0	0.649987	0.230006	0.430012	0.0999981	0.329999	0.129996	0.00999965	0.0299998	0.0400009	0.599985	0.270007	0.0499986	0.140003	0.0400009	0.259996	0.329999	0.0800019	0.219997	0.270007	0.140003	0.0499986	0.120002	0.109998	0.170004	0.370002	0.0299998	0.0199995
ENSG00000089053	25.4191	40.5903	62.5559	33.5504	16.77	63.6319	63.8616	42.3405	26.8704	27.7891	54.8597	25.24	45.3198	51.4811	62.1498	69.0792	45.1285	33.49	18.6904	64.2078	33.3602	36.3091	105.039	39.8295	48.4415	92.5387	34.9194	66.5321	42.4993	73.9296	35.8912	64.632	65.949	51.1503	56.9204	22.0795	41.7402	70.4476	57.2608	42.0101	32.439	25.4597	51.5811	23.9199	59.3582	64.9914	26.6903	22.5403	32.0701
ENSG00000196893	0	0	0.00999976	0	0	0	0	0.0199995	0	0	0	0	0	0	0	0.0299998	0	0	0	0	0	0.00999965	0.0199995	0	0.0499986	0	0	0	0	0	0	0	0	0.00999965	0.0299998	0	0.0499986	0.0400009	0.060002	0	0	0	0	0	0	0	0.0299998	0	0
ENSG00000239872	0	0	0	0	0	0	0	0	0	0	0	0	0	0	0	0	0	0	0	0	0	0	0	0	0	0	0	0	0	0	0	0	0	0	0	0	0	0	0	0	0	0	0	0	0	0	0	0	0
ENSG00000229869	0	0	0	0.0800019	0	0	0	0	0	0	0	0	0	0	0	0	0	0	0	0	0	0	0	0	0	0	0	0	0	0	0	0	0	0	0	0	0	0	0	0	0	0	0	0	0	0	0	0	0
ENSG00000258227	0.0199995	0.290002	0.125004	0.0700018	0.0199995	1.25002	0.00999965	0.620015	0.0299998	0.200005	0.0400009	0.0400009	1.27003	0.290002	1.05998	0.0199995	0.0999981	0.170004	0.459988	0.31999	0.109998	0.0199995	1.38998	0.060002	0.0199995	0.0800019	0.0499986	0.760017	0.209998	0.209998	0.0899994	0.180005	0.0999981	0.259996	0	0.0400009	0.060002	0.459988	2.58998	0.299993	0.0299998	0.00999965	1.09004	0.0999981	0.00999965	0.800014	0.109998	0.189994	0.159996
ENSG00000185721	18.2702	34.8107	46.5807	50.4391	19.64	25.4897	69.9901	57.2211	18.41	38.4007	47.9803	16.7805	34.0093	44.0896	50.0387	36.8492	33.5411	24.3195	15.9105	29.2903	23.29	44.8199	83.7016	21.2698	51.7889	38.2705	21.9406	49.9901	49.2302	125.687	23.8008	54.6282	30.0408	28.3495	32.869	18.68	23.8305	40.4387	64.1011	29.2396	30.6891	58.0802	34.4889	22.9598	90.108	89.1822	22.3707	14.9804	31.53
ENSG00000163322	0.679987	1.97996	6.05511	7.88996	0.33999	3.05004	0.860009	4.27986	0.400007	0.780003	1.92994	0.780003	1.57002	0.599985	2.57995	2.25005	1.07003	1.04002	0.370002	1.15001	0.589988	1.42998	3.59004	0.820026	0.860009	1.79004	1.32999	3.34005	2.21999	2.42992	0.949989	1.81996	0.920017	1.88994	1.49998	2.68992	1.15001	1.27003	1.46004	2.55007	2.17006	2.20006	3.16004	0.879992	0.54	0.709989	1.22997	0.720014	1.36997
ENSG00000138796	73.3223	55.7104	47.2939	125.174	48.1402	21.1697	47.801	53.85	83.3426	39.3492	29.6992	81.1592	67.4889	45.2915	36.1609	153.181	64.1589	79.2523	58.7198	87.9727	84.0213	42.7208	26.8406	63.8882	12.3598	52.8515	91.7721	46.2688	77.2885	17.4399	32.4997	40.5004	31.5104	38.0009	148.868	67.1204	53.7083	35.031	26.7997	21.1404	81.4014	69.6417	80.8391	91.252	29.0094	29.1202	28.7293	67.0599	61.5112
ENSG00000231694	0	0	0	0	0	0	0	0	0	0	0	0	0	0	0	0	0	0	0	0	0	0	0	0	0	0	0	0	0	0	0	0	0	0	0	0	0	0	0	0	0	0	0	0	0	0	0	0	0
ENSG00000184140	0	0	0	0	0	0	0	0	0	0	0	0	0	0	0	0	0	0	0	0	0	0	0	0	0	0	0	0	0	0	0	0	0	0	0	0	0	0	0	0	0	0	0	0	0	0	0	0	0
ENSG00000269590	0	0	0	0	0	0	0	0.0999981	0	0	0	0	0	0	0	0	0	0	0	0	0	0	0	0	0	0	0	0	0	0	0	0	0	0	0	0	0	0	0	0	0	0	0	0	0	0	0	0	0
ENSG00000249626	0	0.389989	0.720002	0.649987	0.060002	0.720014	1.37999	1.29001	0.060002	0.149998	0.299993	0.060002	0.0800019	0.0700018	0.0400009	1.96001	0.0199995	0.0400009	0.0899994	0.0199995	0.149998	0.0299998	1.17999	0.159996	0	0.33999	0.420002	0.290002	0.180005	0.420002	0.459988	0.270007	0.170004	0.649987	0.279992	0.200005	0.969971	0.329999	3.20995	0.230006	0.45	0.149998	0.360007	0.0299998	0	0.34999	0.0800019	0.0899994	0.0700018
ENSG00000270242	0	0	0	0	0	0	0	0	0	0	0	0	0	0	0	0	0	0	0	0	0	0	0	0	0	0	0	0	0	0	0	0	0	0	0	0	0	0	0	0	0	0	0	0	0	0	0	0	0
ENSG00000280033	0.0199995	0.129996	0.129998	0.170004	0	0.430012	0.620015	0.170004	0.0199995	0.0999981	0.0800019	0.0199995	0	0.31999	0.0800019	1.14	0.0800019	0.0400009	0.0199995	0.0899994	0.0800019	0.060002	0.360007	0.180005	0.900001	0.479997	0.180005	0.149998	0.250007	0.609981	0.129996	0.159996	0.0299998	0.0899994	0.0400009	0.140003	0.400007	0.279992	0.700007	0.060002	0.33999	0.120002	0.299993	0.0199995	0.329999	0.389989	0.129996	0.0299998	0.0800019
ENSG00000225345	0.00999965	0.0999981	0.0149999	0.00999965	0	0.500006	0.060002	0.270007	0.0899994	0.0199995	0.219997	0.0299998	0.0700018	0.0499986	0.0299998	0.0700018	0.31999	0.170004	0.0299998	0	0.0400009	0	0.409997	0.0299998	0	0.0199995	0	0.959994	0.180005	0.109998	0.140003	0.0299998	0	0	0.0400009	0	0.00999965	0.0499986	0.959994	0.0700018	0.0800019	0.0499986	0.360007	0.159996	0.0299998	0.0899994	0.00999965	0.0400009	0.159996
ENSG00000278217	0	0	0	0	0	0	0	0	0	0	0	0	0	0	0	0	0	0	0	0	0	0	0	0	0	0	0	0	0	0	0	0	0	0	0	0	0	0	0	0	0	0	0	0	0	0	0	0	0
ENSG00000070761	14.3204	15.7503	22.1803	24.1398	9.9898	18.6502	8.96025	38.8613	19.9806	11.2798	14.4701	14.97	27.9708	16.7503	17.9401	18.7397	24.2706	22.4405	6.74999	20.0097	30.9797	9.52982	52.0589	32.4008	3.18004	19.2599	16.4397	31.1996	24.19	13.2204	13.9704	16.4397	37.0207	22.4701	37.6809	14.67	12.7196	15.66	18.1503	14.4701	21.8799	19.2305	27.1494	15.0095	14.6304	10.3099	20.3496	12.6397	21.3303
ENSG00000146090	0.0499986	0.060002	0	0	0	0.259996	0	0.0899994	0.180005	0.0999981	0.00999965	0.0199995	0.0700018	0	0.270007	0.0899994	0	0	0.0400009	0.0299998	0	0	0.00999965	0	0	0.0199995	0	0.060002	0	0.34999	0.159996	0.0499986	0.0800019	0	0	0	0.0199995	0.250007	0.00999965	0.0199995	0	0	0.290002	0.0700018	0.109998	0.170004	0.00999965	0.0199995	0.0499986
ENSG00000252918	0	0	0	0	0	0	0	0	0	0	0	0	0	0	0	0	0	0	0	0	0	0	0	0	0	0	0	0	0	0	0	0	0	0	0	0	0	0	0	0	0	0	0	0	0	0	0	0	0
ENSG00000269271	0	0	0	0	0	0.0400009	0	0.0199995	0.0199995	0	0.0400009	0.0499986	0.159996	0	0	0	0.00999965	0.0299998	0.120002	0.0499986	0	0	0	0.0299998	0	0	0	0.0199995	0	0.120002	0.060002	0.0199995	0	0.0499986	0	0	0	0.0199995	0	0	0.0700018	0	0.0400009	0.0999981	0.0299998	0	0	0	0
ENSG00000130734	6.17983	8.70977	10.4651	9.06019	4.14006	18.9106	40.3407	25.3207	6.28002	7.2501	10.8001	5.44011	12.47	9.49026	14.42	14.5002	11.1399	11.1701	5.07996	5.32998	17.99	6.2401	16.5403	21.23	11.9902	16.5598	10.34	22.1608	12.71	23.8504	8.84975	8.67001	19.9598	6.36991	5.13983	5.42993	11.0599	10.8601	21.3999	5.37003	10.0099	3.9401	11.3701	4.81989	21.5204	19.8398	14.1703	6.48982	10.2302
ENSG00000255117	0	0	0	0	0	0	0	0	0	0	0	0	0	0	0	0	0	0	0	0	0	0	0	0	0	0	0	0	0	0	0	0	0	0	0	0	0	0	0	0	0	0	0	0	0	0	0	0	0
ENSG00000248965	0	0	0	0	0	0	0	0	0	0	0	0	0	0	0	0	0	0	0	0	0	0	0	0	0	0	0	0	0	0	0	0	0	0	0	0	0	0	0	0	0	0	0	0	0	0	0	0	0
ENSG00000270087	0	0	0	0	0	0	0	0	0	0	0	0	0	0	0	0	0	0	0	0	0	0	0	0	0	0	0	0	0	0	0	0	0	0	0.599985	0	0	0	0.120002	0	0	0	0	0	0	0	0	0	0
ENSG00000264260	0	0	0	0	0	0	0	0	0	0	0	0	0	0	0	0.060002	0	0	0	0	0	0	0	0	0	0	0	0	0	0	0	0	0	0	0	0	0	0	0	0	0	0	0	0	0	0	0	0	0
ENSG00000236130	0	0	0	0	0	0	0	0	0	0	0	0	0	0	0	0	0	0	0	0	0	0	0	0	0	0	0	0	0	0	0	0	0	0	0	0	0	0	0	0	0	0	0	0	0	0	0	0	0
ENSG00000253445	0.060002	1.07003	1.52496	1.47	0.0299998	0.860009	1.11003	4.79988	0.709989	0.629995	0.420002	0	0.69002	1.81996	0	0	0	0.840013	0.120002	0.750008	0.060002	0	2.52999	0.729978	0	0.149998	0.259996	0	1.08003	1.56003	1.88994	1.47	0.140003	0.879992	2.14999	0.140003	2.9699	0	1.72999	0.38001	0.810015	2.26006	1.96996	0.34999	1.99997	3.23004	2.10003	0.360007	0.640002
ENSG00000140284	107.97	283.852	32.5498	22.5294	59.4694	14.6802	19.3401	6.96003	123.297	38.7403	206.056	54.97	89.0772	40.4107	11.5496	37.6496	152.767	146.077	62.5387	100.37	69.0983	4.02989	18.8596	141.19	2.76002	80.7383	153.787	77.251	45.7998	5.83994	17.0301	62.331	30.8191	81.701	65.9581	71.2086	40.4695	90.4271	17.81	95.2987	74.2892	182.657	56.2692	118.932	8.92987	10.8903	31.3491	111.19	144.707
ENSG00000173231	0	0	0	0.0199995	0	0	0	0	0	0	0	0	0	0	0	0	0.0199995	0	0	0	0	0	0	0	0	0	0	0	0	0	0.0199995	0.0199995	0	0	0	0	0	0	0	0	0	0	0	0	0	0	0	0	0
ENSG00000173210	11.7198	49.831	9.68011	7.50997	12.8303	35.0504	7.60006	24.9998	26.2409	5.67982	16.8902	7.65983	26.0506	10.8001	27.9902	2.62998	11.6801	16.3001	15.7002	17.3603	8.91997	11.83	21.8496	7.99013	7.88996	4.38985	77.4816	9.50014	23.7695	3.79006	8.83994	23.9797	8.67001	3.53006	6.14011	21.5204	6.70011	28.3809	5.82982	9.6301	10.0802	26.9207	10.6602	17.73	7.9201	10.0698	11.9702	17.9401	26.4601
ENSG00000135315	0.570015	1.26003	1.39997	2.08003	0.270007	3.43993	2.30006	3.29999	0.500006	1.07003	1.44003	0.560011	1.42998	1.97996	2.49999	3.26993	0.869973	1.13	0.409997	0.629995	0.530006	1.07003	5.94987	1.46004	0.209998	3.18004	0.829988	2.05994	0.780003	2.70995	1.04002	2.76002	0.620015	1.32999	3.29999	0.769999	1.8	2.62998	1.36997	3.60001	3.4001	0.709989	2.35004	0.800014	1.19002	1.77004	1.24	0.400007	0.909986
ENSG00000280382	0	0	0	0	0	0	0	0	0.140003	0	0	0	0	0	0	0	0	0	0	0	0	0	0	0	0	0	0.389989	0	0	0	0	0	0	0	0.109998	0	0	0	0	0.170004	0	0	0	0	0	0	0	0	0
ENSG00000184809	0.140003	0.060002	0.0200005	0	0.209998	0.47	0.0199995	0.0199995	0.0199995	0	0.0299998	0.109998	1.19002	0.0299998	0.0299998	0	0.0400009	0.259996	0.0899994	0	0	0	0.999971	0	0	0	0	0.720014	0	1.24	0	0.140003	0	0.0299998	0	0	0	0.0800019	0.0299998	0	0	0	0.879992	0.0700018	0	0.0199995	0.0199995	0.290002	0.0400009
ENSG00000255993	0	0.0400009	0.0200005	0	0.0199995	0	0	0	0.0199995	0.0800019	0.0499986	0.0299998	0.0199995	0	0.0199995	0.0299998	0	0.0199995	0	0.0400009	0	0	0.0199995	0.0199995	0	0	0.0700018	0.170004	0.0400009	0	0.0299998	0.00999965	0.0199995	0.060002	0.0400009	0.0199995	0.0199995	0.0400009	0.0199995	0	0.0199995	0.0299998	0.0700018	0.060002	0	0.0400009	0	0.0299998	0.0299998
ENSG00000013374	13.34	26.1302	29.0955	44.4086	6.47993	35.5693	25.5003	31.1996	10.0998	14.7998	13.8297	10.7701	26.8406	35.2404	39.2593	27.1005	27.1005	26.6497	8.43992	22.0306	24.4395	21.9498	63.9591	21.3703	16.1002	40.4808	42.4492	24.7806	22.2794	14.8604	13.5902	31.5803	26.0904	24.4395	22.5294	23.3094	23.2303	19.2198	44.1508	26.0904	32.7008	17.3699	30.7593	15.7897	28.7592	9.7402	19.7301	11.52	38.4194
ENSG00000262079	0	0	0.0250003	0.00999965	0	0	0	0	0	0	0	0	0	0	0.00999965	0	0	0	0	0	0	0	0	0	0	0	0	0	0.00999965	0	0	0	0	0	0.0400009	0	0	0	0	0.0299998	0.00999965	0	0	0	0	0	0	0.0199995	0
ENSG00000233470	0	0	0	0	0	0	0	0	0	0	0	0	0	0	0	0	0	0	0	0	0	0	0.640002	0	0	0	0	0	0	0	0	0	0	0	0	0	0	0	0	0	0	0	0	0	0	0	0	0	0
ENSG00000216162	0	0	0	0	0	0	0	0	0	0	0	0	0	0	0	0	0	0	0	0	0	0	0	0	0	0	0	0	0	0	0	0	0	0	0	0	0	0	0	0	0	0	0	0	0	0	0	0	0
ENSG00000278899	0.0899994	0.0400009	0.245002	0.31999	0	0.159996	0.239999	0.47	0.0199995	0.189994	0.120002	0.120002	0.109998	0.0499986	0.0899994	0.149998	0.109998	0.0299998	0.0400009	0.060002	0	0.0999981	0.239999	0.219997	0	0.109998	0.120002	0.209998	0.180005	0	0.0700018	0.0999981	0.0899994	0.189994	0.47	0.109998	0.0800019	0.0700018	0.140003	0	0.270007	0.0999981	0.279992	0.0999981	0.109998	0.109998	0.279992	0.0299998	0.0499986
ENSG00000263691	0	0	0	0	0	0	0	0	0	0	0	0	0	0	0	0	0	0	0	0	0	0	0	0	0	0	0	0	0	0	0	0	0	0	0	0	0	0	0	0	0	0	0	0	0	0	0	0	0
ENSG00000278586	0	0	0	0	0	0	0	0	0	0	0	0	0	0	0	0	0	0	0	0	0	0	0	0	0	0	0	0	0	0	0	0	0	0	0	0	0.200005	0	0	0	0	0	0	0	0	0	0	0	0
ENSG00000256594	0.810015	2.68992	3.25001	1.25002	0.0400009	0.879992	2.79992	1.47	0.060002	1.44003	1.94	0.409997	2.70001	1.57996	1.66006	1.16003	1.33999	1.81996	0.360007	1.49998	1.13	1.31003	5.66017	3.21998	0.570015	1.86003	0.479997	3.47012	2.94999	1.90996	0.840013	4.56016	0.189994	0.520016	0.219997	1.55	0.879992	1.82996	1.41999	0.979983	0.560011	1.70995	1.77004	0.440015	1.57002	2.68992	0.860009	0.640002	0.800014
ENSG00000251283	0	0	0	0	0	0	0	0	0	0	0	0	0	0	0	0	0	0	0	0	0	0	0	0	0	0	0	0	0	0	0	0	0	0	0	0	0	0	0	0	0	0	0	0	0	0	0	0	0
ENSG00000255107	0	0	0	0	0	0	0	0	0	0	0	0.00999965	0	0	0.0199995	0	0.0199995	0	0	0	0	0	0	0	0.0999981	0	0	0	0	0	0	0	0	0	0	0	0	0	0	0	0	0	0	0	0	0.0199995	0.0199995	0	0
ENSG00000175699	0	0	0	0	0	0	0	0	0	0.00999965	0	0	0	0	0	0	0	0	0	0	0	0	0.0199995	0	0	0	0	0	0	0	0	0	0	0	0	0	0	0	0	0	0	0	0	0	0	0	0	0	0
ENSG00000213976	0.0299998	0.0299998	0.0199997	0.0499986	0	0.060002	0.0999981	0.0700018	0	0.0299998	0.0499986	0.00999965	0.0400009	0	0.159996	0.180005	0.0499986	0.0499986	0.0199995	0	0.0400009	0	0.400007	0.060002	0	0	0.0499986	1.09004	0.00999965	0	0.0499986	0.209998	0	0.00999965	0	0.00999965	0.00999965	0.120002	0.060002	0.0199995	0	0	0.0700018	0.0299998	0.0199995	0	0.0499986	0	0.00999965
ENSG00000254985	0	0	0.0200005	0	0	0	0	0	0.0499986	0	0	0	0	0.060002	0	0.0400009	0	0	0.0400009	0	0	0	0.060002	0	0	0	0	0	0.060002	0	0	0	0	0.0400009	0.0499986	0.0899994	0	0	0	0	0	0	0	0.0299998	0.149998	0.0400009	0	0	0
ENSG00000226985	0	0	0	0	0	0	0	0.0800019	0	0	0	0	0	0	1.01001	0	0	0	0	0	0	0	0	0	0	0	0	0	0	0	0	0	0	0	0	0	0.479997	0	0	0	0	0	0.180005	0	0	0	0	0	0
ENSG00000257883	0	0.0299998	0.0149999	0.270007	0	0	0	0	0.0299998	0	0.250007	0	0.0299998	0.33999	0.0800019	0.0499986	0	0	0	0.0299998	0	0.0499986	0.0700018	0.0999981	0	0.440015	0.0800019	0.589988	0	0.120002	0.189994	1.05998	0.0299998	0.0899994	0	0	0.0299998	4.44005	0	0.109998	0.0299998	0	0	0.0400009	0	0.0199995	0.0299998	0	0.0299998
ENSG00000251408	0	0	0	0	0	0	0	0	0	0	0	0	0	0	0	0	0	0	0	0	0	0	0	0	0	0	0	0	0	0	0	0	0	0	0	0	0	0	0	0	0	0	0	0	0	0	0	0	0
ENSG00000276989	0	0	0	0	0	0	0	0	0	0	0	0	0	0	0	0	0	0	0	0	0	0	0	0	0	0	0	0	0	0	0	0	0	0	0	0	0	0	0	0	0	0	0	0	0	0	0	0	0
ENSG00000264536	0	0	0	0	0	0	0	0	0	0	0	0	0	0	0	0	0	0	0	0	0	0	0	0	0	0	0	0	0	0	0	0	0	0	0	0	0	0	0	0	0	0	0	0	0	0	0	0	0
ENSG00000274383	0.430012	1.21	1.43503	1.19997	0.649987	6.23016	20.0694	2.47001	0.140003	0.360007	1.09004	0.0400009	1.05998	1.84999	0.979983	4.01011	1.67998	0.959994	0.589988	0.570015	0.389989	2.10003	1.86003	0.0899994	9.75034	1.25002	1.34997	1.21	1.17999	11.52	3.84991	0.620015	1.14	0.900001	1.56003	0.270007	2.20006	2.64993	6.81016	1.55	2.21	0.589988	2.90997	1.15001	13.7704	3.14998	2.64993	0.38001	0.900001
ENSG00000223555	0	0	0	0	0	0	0	0	0	0	0	0	0	0	0	0	0	0	0	0	0	0	0	0	0	0	0	0	0	0	0	0	0	0	0	0	0	0	0	0	0	0	0	0	0	0	0	0	0
ENSG00000225728	0	0	0	0	0	0.140003	0	0	0	0	0	0	0	0	0	0	0	0	0	0	0	0	0	0	0	0	0	0	0	0	0	0	0	0	0	0	0	0	0	0	0	0	0	0	0	0	0	0	0
ENSG00000250508	0.180005	0.290002	0.00999976	0.0199995	0.060002	0.900001	0.129996	0.129996	0.109998	0.760017	4.6699	0.0700018	0.0299998	0.299993	0.270007	0	0.00999965	0.750008	0.0299998	0.129996	0	0.209998	0.0999981	1.92994	0.0899994	13.8	0	1.34997	0.129996	0.65999	0.159996	0.620015	0	0.900001	17.7497	0.0700018	0.290002	71.0114	0.159996	3.3301	0.189994	0.00999965	0.209998	0.0700018	1.05003	0.00999965	0.140003	0.149998	0.33999
ENSG00000259959	0.140003	0.31999	0.830009	1.16003	0.0999981	0.789973	0.500006	0.93003	0.0999981	0.189994	0.420002	0.140003	0.189994	0.239999	0.31999	0.479997	0.459988	0.34999	0.0700018	0.219997	0.270007	0.430012	0.829988	0.360007	0.0700018	0.270007	0.33999	1.49002	0.430012	0.45	0.38001	1.09999	0.120002	0.180005	1.19002	0.290002	0.760017	0.640002	1.02997	0.520016	0.33999	0.189994	0.479997	0.170004	0.38001	0.34999	0.259996	0.0999981	0.329999
ENSG00000256306	0	0.170004	0	0	0	0	0	0	0	0.109998	0	0	0	0	0	0	0	0.129996	0	0	0	0	0	0	0	0	0	0	0	0	0	0	0	0	0	0	0	0	0	0	0	0	0	0	0	0	0	0	0
ENSG00000199248	0	0	0	0	0	0	0	0	0	0	0	0	0	0	0	0	0	0	0	0	0	0	0	0	0	0	0	0	0	0	0	0	0	0	0	0	0	0	0	0	0	0	0	0	0	0	0	0	0
ENSG00000264540	0	0	0	0	0	0	0	0	0	0	0	0	0	0	0	0	0	0	0	0	0	0	0	0	0	0	0	0	0	0	0	0	0	0	0	0	0	0	0	0	0	0	0	0	0	0	0	0	0
ENSG00000261792	0	0	0	0	0	0	0	0	0	0.0499986	0.0800019	0	0.170004	0.0800019	0.060002	0	0	0	0	0	0	0	0	0.060002	0	0	0	0	0.0700018	0	0	0	0	0	0.189994	0	0	0.0999981	0.0800019	0	0	0	0	0	0	0	0	0	0.129996
ENSG00000254089	0	0	0	0	0	0	0	0	0	0	0	0	0	0	0	0	0	0	0	0	0	0	0	0	0	0	0	0	0	0	0	0	0	0	0	0	0	0	0	0	0	0	0	0	0	0	0	0	0
ENSG00000188314	0	0	0	0	0	0	0	0	0	0	0	0	0	0	0	0	0	0	0	0	0	0	0	0	0	0	0	0	0	0	0	0	0	0	0	0	0	0	0	0	0	0	0	0	0	0	0	0	0
ENSG00000224690	0	0	0	0	0	0	0	0	0	0	0	0	0	0	0.0800019	0	0	0	0	0	0	0	0	0	0	0	0	0	0	0	0	0	0	0	0	0	0	0	0	0	0	0	0	0	0	0	0	0	0
ENSG00000258700	0.0299998	0	0	0	0	0.109998	0	0	0.0299998	0.180005	0	0	0	0	0	0.200005	0	0	0.0199995	0	0	0	0.060002	0	0	0	0	0	0	0	0	0	0	0	0	0	0.0299998	0.0400009	0	0	0	0	0	0	0	0	0	0	0
ENSG00000225359	0	0	0	0	0	0	0	0	0	0	0	0	0	0	0	0	0	0	0	0	0	0	0	0	0	0	0	0	0	0	0	0	0	0	0	0	0	0	0	0	0	0	0	0	0	0	0	0	0
ENSG00000214192	0	0.45	0.279994	0.230006	0.33999	0.149998	0.0999981	0.45	0.0999981	0.34999	0.129996	0.140003	0.120002	0.549991	0.679987	0.279992	0	0.250007	0.0700018	0.109998	0	0.0800019	0.599985	0.250007	0	0	0	1.48003	0.219997	0	0.0899994	0.440015	0.109998	0.290002	0.200005	0.360007	0.060002	0	0.109998	0.129996	0.0999981	0.250007	0	0.129996	0.159996	0	0.250007	0.120002	0.0899994
ENSG00000248466	0	0	0	0	0	0	0	0.0499986	0	0	0	0	0	0	0	0	0	0	0	0	0	0	0	0	0	0	0	0	0	0	0	0.0299998	0	0	0	0	0	0	0.200005	0	0	0	0	0	0	0	0	0	0
ENSG00000277715	0.0400009	0.0700018	0.94502	0.400007	0.0199995	0.570015	1.12001	0.54	0.0199995	0.120002	0.0899994	0.0299998	0.0199995	0.120002	0.120002	0.510002	0.0700018	0.0499986	0.0499986	0.0299998	0.129996	0.0400009	0.589988	0.0999981	0.599985	0.0999981	0.209998	0.170004	0.149998	0.47	0.129996	0.129996	0.0700018	0.310003	0.209998	0.45	0.579996	0.219997	0.47	0.159996	0.440015	0.180005	0.279992	0.0299998	0.250007	0.389989	0.230006	0.0899994	0.060002
ENSG00000254194	0	0	0	0	0	0	0	0	0	0	0	0	0	0	0	0	0	0	0	0	0	0	0	0	0	0	0	0	0	0	0	0	0	0	0	0	0	0	0	0	0	0	0	0	0	0	0	0	0
ENSG00000038945	7.1201	12.8499	1.15	2.20006	0.0400009	3.53006	0.789973	2.06996	0.490002	2.10003	1.77004	2.74	12.0702	7.0099	24.9998	0.420002	2.47996	7.39016	4.83998	9.82974	2.06996	1.88	11.04	1.57996	1.31997	2.48996	2.49999	5.32001	1.44995	1.44995	0.890002	5.83994	0.47	4.13003	0.520016	2.25005	1.46004	8.23989	2.68992	4.6699	1.58996	1.14	7.2501	6.54993	1.49998	2.52999	2.56995	1.90005	5.32001
ENSG00000271784	1.02001	0.549991	1.59499	0.159996	0.620015	0.389989	0.38001	0.739977	1.79004	2.42992	0.279992	0.649987	0.959994	0.259996	0.159996	0.649987	0.860009	0.430012	1.16997	0.189994	1.84001	0.720014	1.19002	0.999971	0.0299998	0.170004	0.720014	0.530006	0.860009	0.709989	0.159996	0.34999	3.93001	0.299993	1.44003	0.940022	0.31999	0.34999	0.270007	0.180005	0.69002	0.520016	1.16003	0.879992	0.299993	0.31999	0.780003	0.500006	0.69002
ENSG00000060237	9.32979	34.3409	15.1552	28.9994	1.70995	121.954	10.7903	11.4603	5.74995	16.3703	33.8611	6.87991	13.07	8.97019	39.0503	26.7403	15.9403	18.84	3.08	30.2896	7.6402	3.91994	62.1885	23.2997	1.51	33.7908	21.0702	32.8599	16.9594	6.54993	9.17013	38.5501	4.81989	12.4199	14.8203	13.9704	16.7004	26.3905	18.5999	21.8996	10.5003	7.18008	16.69	9.20006	5.28985	5.86997	7.04986	10.5499	8.03011
ENSG00000252888	0	0	0	0	0	0	0	0	0	0	0	0	0	0	0	0	0	0	0	0	0	0	0	0	0	0	0	0	0	0	0	0	0	0	0	0	0	0	0	0	0	0	0	0	0	0	0	0	0
ENSG00000232684	0	0	0.00499982	0	0	0	0	0.00999965	0	0	0.00999965	0	0	0.00999965	0	0	0	0	0	0	0	0	0	0	0	0	0.00999965	0.0199995	0.00999965	0.0199995	0	0	0	0	0	0	0	0	0	0	0	0	0.00999965	0	0	0	0	0	0
ENSG00000233198	0.00999965	0	0.030001	0.0199995	0.0299998	0.0400009	0.00999965	0.120002	0	0	0.0499986	0.00999965	0.0299998	0.00999965	0.00999965	0.0199995	0.00999965	0	0	0.0400009	0.0400009	0	0.0199995	0.00999965	0.0299998	0	0.0499986	0.189994	0.00999965	0	0.00999965	0.00999965	0.0299998	0.00999965	0.0499986	0	0.0299998	0.0400009	0.140003	0.140003	0.0999981	0.00999965	0.230006	0	0	1.29001	0.0199995	0	0.0199995
ENSG00000215480	0	0	0.00999976	0	0	0	0	0	0	0	0	0	0	0	0	0	0	0	0	0	0	0.0299998	0	0	0	0.120002	0	0	0	0	0	0.0499986	0	0	0	0.0299998	0	0	0	0	0	0	0	0	0	0	0	0	0
ENSG00000224885	0.189994	0.170004	0.304998	0.0299998	0	0.0499986	0.279992	0.370002	0.0400009	0.279992	0	0.170004	0.34999	0.0899994	0.0299998	0.0299998	0.0400009	0.0700018	0.0299998	0.159996	0.129996	0.0299998	0.270007	0.500006	0	0.140003	0.299993	0.259996	0.400007	0.149998	0	0.170004	0.0899994	0.0800019	0.209998	0.129996	0.33999	0.0999981	0.0899994	0.0499986	0.250007	0.109998	0.140003	0.170004	0	0.0899994	0	0.0999981	0.0700018
ENSG00000254413	0.400007	2.26006	3.21504	1.84001	0.140003	2.87009	5.21991	9.23969	0.409997	2.10003	2.12995	0.589988	3.13995	0.34999	1.56003	2.96003	1.25002	1.70002	0.679987	0.560011	0.189994	0.0700018	2.79003	0.629995	0.329999	1.24	4.23999	3.68997	1.29998	0.999971	2.92008	1.24	0.400007	0.440015	0.900001	0.459988	2.09001	8.23989	11.54	1.22997	3.4899	0.789973	5.77992	1.47	0.949989	2.09001	0.949989	0.959994	1.63005
ENSG00000241354	0	0	0	0	0	0	0	0	0	0	0	0	0	0	0	0	0	0	0	0	0	0	0	0	0	0	0	0	0	0	0	0	0	0	0	0	0	0	0	0	0	0	0	0	0	0	0	0	0
ENSG00000140950	0.599985	1.94998	0.179995	0.230006	0.189994	4.58997	1.17999	9.96007	0.259996	0.239999	1.32999	0.810015	2.40995	2.41999	4.3201	2.49999	1.57996	1.62002	0.409997	0.440015	1.66006	0.33999	9.6301	1.33999	0.459988	2.04003	0.140003	5.16018	1.11003	1.76001	1.17999	1.82996	1.13	1.51998	0.230006	0.259996	0.789973	1.04002	3.82994	1.78002	1.25002	0.0400009	2.10003	0.909986	0.909986	0.259996	1.49002	0.549991	1.63005
ENSG00000176754	0	0	0.00499982	0.0199995	0	0	0	0	0	0	0	0	0	0	0	0	0	0	0	0	0	0	0.0299998	0	0	0	0	0	0	0.0199995	0	0	0	0	0.0199995	0	0	0	0	0	0	0.00999965	0.00999965	0.00999965	0	0	0	0	0
ENSG00000226960	0	0	0	0.0499986	0	0	0	0	0	0	0	0	0	0	0	0	0	0	0	0	0	0	0	0	0	0	0	0	0	0	0	0	0	0	0	0	0	0	0	0	0	0	0	0	0	0	0	0	0
ENSG00000221079	0	0	0	0	0	0	0	0	0	0	0	0	0	0	0	0	0	0	0	0	0	0	0	0	0	0	0	0	0	0	0	0	0	0	0	0	0	0	0	0	0	0	0	0	0	0	0	0	0
ENSG00000222413	0	0	0	0	0	0	0	0	0	0	0	0	0	0	0	0	0	0	0	0	0	0	0	0	0	0	0	0	0	0	0	0	0	0	0	0	0	0	0	0	0	0	0	0	0	0	0	0	0
ENSG00000204282	1.08003	1.31003	0.239996	0.279992	0.129996	4.47001	0.459988	4.33	0.149998	0.270007	0.579996	0.780003	2.55007	1.57996	0.969971	0.400007	1.08003	2.31993	0.640002	0.31999	0.979983	0.549991	2.14002	0.140003	0.530006	0.200005	0.47	4.90008	0.290002	4.22004	1.81996	0.769999	0.0700018	0.389989	0.459988	0.490002	0.310003	2.39994	3.68997	1.26003	0.570015	0.0899994	3.60001	0.789973	1.49002	17.1902	1.55	0.530006	1.25002
ENSG00000224001	0	0	0	0	0	0	0	0	0	0	0	0	0	0	0	0	0	0	0	0	0	0	0	0	0	0	0	0	0	0	0	0	0	0	0	0	0.0499986	0	0	0.0700018	0	0	0	0	0	0	0	0	0
ENSG00000187860	0.549991	0.530006	0.819982	0.969971	0.0899994	0.969971	0.33999	3.69996	0.239999	0.829988	0.310003	0.209998	0.979983	0.579996	0.649987	0.729978	0.810015	0.520016	0.360007	0.270007	0.230006	0.360007	5.10998	0.440015	1.22003	0.879992	0.310003	1.31003	0.420002	1.8	0.170004	0.860009	0.370002	0.250007	0.47	0.189994	1.07003	1.13	4.15991	0.360007	0.700007	0.920017	1.17999	0.209998	0.38001	0.670007	0.860009	0.329999	0.560011
ENSG00000168481	0.0499986	0.810015	0.00999965	3.41001	0	0.00999965	0	0.00999965	0	0.400007	0	0.0499986	0.00999965	0.060002	0.0400009	0.00999965	0	0.0400009	0	0.00999965	2.39994	2.9001	0.0199995	0.0700018	0.0199995	0.0499986	0.209998	0.0899994	0.0999981	0	0.0299998	0.00999965	0.259996	0.00999965	0.570015	0.290002	0.00999965	0.0199995	0.0999981	0.530006	0.0400009	0.00999965	0.570015	0	0.00999965	0.0700018	0.0400009	0.0400009	0.0199995
ENSG00000125630	2.82998	8.93978	8.75011	8.70011	1.15001	5.47985	2.25005	13.9897	2.84	2.61997	6.19012	2.62998	5.55983	3.01995	9.32979	9.30977	4.97988	3.44997	2.70001	5.05992	3.61	1.71994	10.9797	3.93001	0.479997	5.55983	7.02011	11.3002	7.7099	3.09006	3.38012	6.6899	3.4001	9.76996	5.76991	4.40998	2.76999	5.01001	8.23989	4.23	4.97988	4.40998	7.22001	4.17986	2.77999	0.879992	3.69996	2.48996	5.66999
ENSG00000232946	0	0.149998	0.66498	0.250007	0	0.760017	3.05004	0	0	0.99003	0.649987	0.209998	0.38001	0.609981	0.120002	2.52999	0.729978	0.120002	0	0	0	0.250007	0	0.459988	0	0.520016	0.420002	0.38001	0.709989	2.45992	0.479997	0.400007	0	0.760017	0	0	0.93003	0.219997	2.10996	0	1.04002	0.54	0.189994	0.0800019	2.36	0.400007	0.120002	0.370002	0
ENSG00000189339	5.23985	6.87991	7.35513	8.15013	0.879992	18.5703	5.86997	17.0195	3.47012	6.70987	6.44007	4.90008	6.93979	8.50983	13.3299	13.4003	9.62009	4.21011	1.72999	5.49012	6.06986	3.47012	20.6996	2.89006	0.720014	12.8802	12.0301	17.4302	11.5897	5.9301	4.44005	9.06019	5.88016	4.24999	16.8902	3.36002	9.59012	12.8802	14.5798	9.98011	10.9001	5.44011	10.7202	2.45992	3.62003	8.99011	10.2899	5.01001	4.09013
ENSG00000207549	0	0	0	0	0	0	0	0	0	0	0	0	0	0	0	0	0	0	0	0	0	0	0	0	0	0	0	0	0	0	0	0	0	0	0	0	0	0	0	0	0	0	0	0	0	0	0	0	0
ENSG00000260830	0	0.299993	0.364996	0.250007	0	0	0.0499986	0.149998	0.0499986	0.0700018	0	0.0299998	0.159996	0	0.0400009	0.149998	0.0499986	0.0800019	0.0299998	0.0499986	0	0.159996	0.0499986	0.239999	0	0.0899994	0.060002	0	0.140003	0	0.0400009	0.0700018	0.060002	0.129996	0.129996	0.0400009	0.0899994	0.180005	0.060002	0.060002	0.0899994	0.259996	0.329999	0	0	0	0	0	0
ENSG00000258282	0	0.0700018	0	0	0	0	0	0	0	0.149998	0.0800019	0	0	0	0.060002	0	0.0800019	0	0	0	0	0	0	0	0	0.129996	0	0	0	0	0	0	0	0	0	0	0	0	0	0.0899994	0.0700018	0.0499986	0	0	0	0	0	0	0
ENSG00000253999	0	0	0	0	0	0	0	0	0	0	0	0	0	0	0	0	0	0	0	0	0	0	0	0	0	0	0	0	0	0	0	0	0	0	0	0	0	0	0	0	0	0	0	0	0	0	0	0	0
ENSG00000159713	1.99001	2.41999	4.52998	2.93999	3.63008	12.4596	4.90994	37.2111	3.44997	1.16997	2.09001	1.14	38.1196	15.2201	4.62992	0.520016	11.6898	3.23991	4.97988	1.08003	1.96001	3.82013	11.5801	1.67998	4.23	2.9001	2.16	11.5296	0.959994	18.3896	2.93999	9.85977	0.670007	8.83014	3.16992	2.98001	0.420002	15.6101	68.4405	12.8197	4.02013	1.13	43.6306	2.89006	5.13983	9.61009	29.3004	2.35004	2.85996
ENSG00000189169	0	0	0	0	0	0	0	0	0	0	0	0	0	0	0	0	0	0	0	0	0	0	0	0	0	0	0	0	0	0	0	0	0	0	0	0	0	0	0	0	0	0	0.0400009	0	0	0	0	0	0
ENSG00000264169	0	0	0	0	0	0	0	0	0	0	0	0	0	0	0	0	0	0	0	0.180005	0	0	0	0	0	0	0	0	0	0	0	0	0	0	0	0	0	0	0	0	0	0	0	0	0	0	0	0	0
ENSG00000207170	0	0	0	0	0	0	0	0	0	0	0	0	0	0	0	0	0	0	0	0	0	0	0	0	0	0	0	0	0	0	0	0	0	0	0	0	0	0	0	0	0	0	0	0	0	0	0	0	0
ENSG00000261068	0.0199995	0.0199995	0.0450007	0.0199995	0.00999965	0.31999	1.94	0.620015	0	0.0299998	0.0700018	0.00999965	0.0999981	0.0400009	0.0400009	0.0199995	0	0	0.0899994	0	0.0199995	0	0.290002	0.00999965	0	0.0400009	0	0.219997	0	0.520016	0.0199995	0.00999965	0	0.0199995	0	0	0.00999965	0.060002	3.80006	0.060002	0.00999965	0	0.140003	0.0400009	0.159996	0.129996	0	0.060002	0.120002
ENSG00000253821	0	0	0	0	0	0.0800019	0	0	0	0	0	0	0	0	0	0	0	0	0	0	0	0	0	0	0	0	0	0	0	0.0999981	0	0	0	0	0	0	0	0	0	0	0	0	0	0	0	0	0	0	0
ENSG00000274234	0	0	0	0	0	0	0	0	0	0	0	0	0	0	0	0	0	0	0	0	0	0	0	0	0	0	0	0	0	0	0	0	0	0	0	0	0	0	0	0	0	0	0	0	0	0	0	0	0
ENSG00000198939	0.109998	0.270007	0.27	0.250007	0.0400009	0.34999	0.490002	2.06996	0.200005	0.159996	0.250007	0.109998	0.409997	0.170004	0.159996	1.29998	0.840013	0.259996	0.060002	0.060002	0.060002	0.0499986	2.39994	0.430012	0.0700018	0.409997	0.729978	0.800014	0.0199995	0.0700018	0.65999	0.459988	0.0700018	0.549991	0.670007	0.239999	0.170004	0.250007	0.459988	0.409997	0.329999	0.54	0.810015	0.279992	0.409997	0.38001	0.440015	0.180005	0.129996
ENSG00000163623	0	0	0	0	0	0	0	0	0	0	0	0	0	0	0.00999965	0	0	0	0.00999965	0	0	0	0	0	0.00999965	0	0	0	0	0	0	0	0	0	0	0	0	0	0	0	0	0	0	0	0	0	0	0	0
ENSG00000250289	0	0	0	0	0	0	0	0	0	0	0	0	0	0	0	0	0	0	0	0	0	0	0	0	0	0	0	0	0	0	0	0	0	0	0	0	0	0	0	0	0	0	0	0	0	0	0	0	0
ENSG00000260488	0	0	0	0	0.0400009	0	0	0	0	0	0	0	0	0	0	0	0	0	0	0	0	0	0	0	0	0	0	0	0	0	0	0.0400009	0	0	0.0499986	0	0	0	0	0	0	0	0	0	0	0	0.0400009	0	0
ENSG00000249228	0	0	0	0	0	0	0	0	0	0	0	0	0	0	0	0	0	0	0	0	0	0	0	0	0	0	0	0	0	0	0	0	0	0	0	0	0	0	0	0	0.00999965	0	0	0	0	0	0	0	0
ENSG00000240159	0	0	0	0	0	0	0	0	0	0	0	0	0	0	0	0	0	0	0	0	0	0	0	0	0	0	0	0	0	0	0	0	0	0	0.0299998	0	0	0	0	0	0	0	0	0	0	0	0	0	0
ENSG00000251913	0	0	0	0	0	0	0	0	0	0	0	0	0	0	0	0	0	0	0	0	0	0	0	0	0	0	0	0	0	0	0	0	0	0	0	0	0	0	0	0	0	0	0	0	0	0	0	0	0
ENSG00000152315	0.209998	1.51	0.0199995	0.0299998	0	0.570015	0.0199995	0.180005	0.060002	0.45	0.180005	0.0700018	0.47	0.370002	0.609981	0.279992	0.0700018	0.370002	0.149998	0.219997	0.430012	0.00999965	0.299993	0.120002	0	0.0999981	0.060002	0.959994	0.060002	0.0499986	0.310003	0.490002	0.109998	0.060002	0.0299998	0.0499986	9.28013	0.250007	0.459988	0.510002	0.0499986	0.0299998	0.440015	0.219997	0.230006	1.02001	0.060002	0.120002	0.259996
ENSG00000167618	0.530006	0.270007	0.0400009	0.159996	0	0.310003	0.129996	0	0.0400009	0.259996	0.209998	0.129996	0.679987	3.00991	1.66999	0.810015	0.0700018	0.209998	0.0800019	0.0800019	0.0700018	0.670007	0.0899994	0	0.0400009	0.149998	0.180005	0.969971	0.31999	0.560011	0.279992	0.38001	0	0	0	0.370002	0.0800019	0.34999	0.270007	0.709989	2.88006	0	0.310003	0.0700018	0.579996	0.329999	0.629995	0.109998	0.170004
ENSG00000236217	0	0	0	0	0	0	0	0	0	0.0700018	0	0	0	0	0	0.0800019	0	0	0	0	0	0	0	0	0	0	0	0.440015	0	0	0	0	0	0.0700018	0	0.159996	0	0	0	0	0	0	0	0	0	0	0	0	0
ENSG00000132518	0.00999965	2.00998	0	0.060002	0	0.370002	0.250007	0.389989	0.00999965	0.0400009	2.55999	0.0499986	0.170004	0.0999981	0.310003	1.36003	0.149998	0.0299998	0.0199995	0.00999965	0.180005	0.00999965	0.47	2.93999	0.510002	0.440015	0.640002	0.400007	0	0.180005	0.0999981	0.279992	0.170004	0.180005	0	0.259996	1.84001	0.31999	0.589988	0.810015	0.00999965	0	0.0999981	0.0299998	0.45	0.560011	0.0199995	0.00999965	0.120002
ENSG00000119938	8.0101	33.0106	5.74489	3.75996	4.63989	10.7597	137.739	3.13995	14.0597	5.46013	38.8398	4.9899	21.93	5.01001	16.7503	40.0593	11.7198	4.4299	12.0301	4.27008	13.2002	1.71994	32.9991	32.4705	0.860009	6.64	18.1302	32.2305	10.0002	7.86974	4.4601	33.3302	4.21011	8.4898	28.2808	7.51987	93.7005	57.2211	2.23993	5.99001	7.52978	4.47994	7.17013	3.91994	8.57973	22.7507	2.49999	14.05	7.52978
ENSG00000154227	0	0.0199995	0.0450009	0.0400009	0	0	0	0.00999965	0	0.140003	0	0.219997	0.00999965	0	0.0199995	0.909986	0	0	0	0	0	0	0.120002	0	0	0	0.0299998	0.0299998	0	0.430012	0.060002	0	0	0.00999965	0	0.0700018	0.0299998	0	0	0.0199995	0.0499986	0	0	0.00999965	0.00999965	0.00999965	0.0199995	0	0.0199995
ENSG00000106541	0.33999	0	0	0	0.370002	299.455	0.0400009	0	0.500006	3.05004	0	0.0400009	0.510002	23.2094	647.079	4.69001	0	0.180005	3.37005	0.0899994	0	0.209998	54.1381	0.270007	157.564	0	0	51.3315	0	10.6403	0	1.09004	0	0	1.22003	0	0.0400009	10.3601	0.060002	0.0700018	0.0999981	0.0700018	27.0798	1.54004	0	0.259996	5.31006	0.729978	11.4897
ENSG00000211967	3.09006	0.900001	0	0.0499986	0	1.56003	0	0	0	0.259996	0	0.360007	4.49986	1.25002	25.5392	0	0.0800019	3.99014	0.570015	0.0499986	0.0999981	0	2.85996	0	0	0	0	0.370002	0	0	0.239999	0.209998	0	1.19002	0	0	0.0499986	0.750008	0.31999	0.54	0.0499986	0	1.14	0.560011	0	0	0	1.66006	1.16997
ENSG00000162819	5.27996	18.4701	10.2099	10.8903	2.26006	18.2803	12.3	29.4103	3.43993	9.81	17.4205	4.7499	9.53973	19.9294	13.5704	18.8295	9.55032	8.27022	2.93999	3.69996	16.66	9.67023	42.7593	11.9197	2.70995	20.8696	10.6698	43.1105	14.9897	15.1202	16.53	10.3903	8.13997	8.67001	19.8605	12.4397	15.5399	9.08975	27.6297	18.6296	17.01	14.67	13.7503	5.21014	14.0998	12.4596	6.52998	4.50985	6.16998
ENSG00000221683	0	0	0	0	0	0	0	0	0	0	0	0	0	0	0	0	0	0	0	0	0	0	0	0	0	0	0	0	0	0	0	0	0	0	0	0	0	0	0	0	0	0	0	0	0	0	0	0	0
ENSG00000007306	0	0.0199995	0	0	0	0.060002	0.0700018	16.4203	0	0.189994	0.00999965	0	0.0299998	0	0.060002	0	0	0	0.0199995	0	0	0.00999965	0.0199995	0	0	0	0	1.73998	0	13.0402	0	0	0	0	2.99991	0	0	0.270007	18.7605	0.0499986	0	0	3.44997	0.00999965	0	0.200005	0	0.00999965	0.299993
ENSG00000265458	0.520016	0.430012	1.76994	1.81996	1.19997	1.14	0.69002	0.400007	3.08	1.78002	0.979983	0.720014	0.93003	0.789973	0.530006	1.47	2.77999	0.69002	1.21	0.239999	0.940022	0.31999	2.67004	3.89988	0	1.12001	5.03997	0	1.33999	0	0.0999981	0.259996	1.33999	1.49998	1.41999	1.33999	0.459988	1.25002	0.829988	0.459988	0.250007	1.28003	4.13003	1.57996	0	0.900001	0.200005	0	1.07003
ENSG00000130304	2.89006	5.32001	2.89997	6.12014	2.54001	8.15013	7.18008	21.3895	3.03001	6.48982	3.68001	2.92008	6.42981	2.41999	5.50995	2.29004	6.50017	3.4001	2.38005	2.38998	3.19995	1.58996	22.0902	1.27003	5.93998	3.42993	2.98994	14.5203	5.05992	6.35007	1.17999	2.99991	6.06019	4.83998	2.33996	2.04003	8.04014	2.75008	9.07024	4.33992	7.11023	5.39018	7.95973	2.71993	12.9196	2.92008	4.15012	3.19995	3.31008
ENSG00000234890	0	0	0	0	0	0	0	0	0	0	0	0	0	0	0	0	0	0	0	0	0	0	0	0	0	0	0	0	0	0	0	0	0.0899994	0	0	0	0	0	0	0	0	0	0	0	0	0	0	0	0
ENSG00000240484	0	0	0.0649982	0	0	0	0	0	0	0	0	0	0	0	0	0	0	0	0	0	0	0	0	0.109998	0	0	0	0	0	0	0	0	0	0	0	0	0	0	0.290002	0.159996	0	0	0	0	0	0	0	0	0
ENSG00000185523	0	0	0.0950009	0.170004	0.120002	0	0.259996	0	0	0.0899994	0.0800019	0	0.149998	0	0	0.0499986	0	0.159996	0	0.259996	0.209998	0	0.890002	0.219997	2.37001	0.239999	0	0	0	0.120002	0.060002	0.620015	0.479997	0.230006	0.230006	0.270007	0.129996	0.170004	0.0800019	0.409997	0.180005	0	0.239999	0.0800019	0.230006	0.200005	0.170004	0	0
ENSG00000276884	0	0	0	0	0	0	0	0	0	0	0	0	0	0	0	0	0	0	0	0	0	0	0	0	0	0	0	0	0	0	0	0	0	0	0	0	0	0	0	0	0	0	0	0	0	0	0	0	0
ENSG00000100983	19.9598	30.969	25.9051	25.1405	11.5296	41.0089	23.4195	25.0605	16.2697	25.0796	26.1592	20.8003	25.8904	28.2592	26.2901	25.6795	24.9098	28.849	14.5103	34.9994	32.439	18.7501	52.0589	31.111	29.9099	64.8519	16.97	40.1093	35.2306	36.9797	13.09	35.1307	37.8694	20.0903	40.9209	24.9599	18.1302	22.1393	24.8099	22.7302	22.4701	42.8513	28.4696	18.3794	22.7507	37.6	15.2095	17.7903	32.3693
ENSG00000228426	0	0	0	0	0	0	0	0	0	0	0	0	0	0	0	0	0	0	0	0	0	0	0	0	0	0	0	0	0	0	0	0	0	0	0	0	0	0	0	0	0	0	0	0	0	0	0	0	0
ENSG00000146094	1.81996	2.61	0.980002	1.86003	0.0700018	3.56004	0.700007	4.1999	0.33999	1.24	0.709989	0.739977	3.58009	3.0399	5.25986	1.42998	1.90005	2.55007	0.959994	2.12995	1.66999	1.44995	5.10998	0.34999	1.28003	0.679987	1.29998	5.93998	1.56003	1.22997	1.15001	1.46004	0.270007	0.920017	0.69002	0.720014	0.490002	3.54011	4.01011	2.28005	1.22003	0.180005	3.94995	1.31003	1.29001	1.32999	5.61016	1.16003	2.21
ENSG00000277188	0	0	0	0	0	0	0	0	0	0	0	0	0	0	0	0	0	0	0	0	0	0	0	0	0	0	0	0	0	0	0	0	0	0	0	0	0	0	0	0	0	0	0	0	0	0	0	0	0
ENSG00000277604	0	0	0	0	0	0	0	0	0	0	0	0	0	0	0	0	0	0	0	0	0	0	0	0	0	0	0	0	0	0	0	0	0	0	0	0	0	0	0	0	0	0	0	0	0	0	0	0	0
ENSG00000274925	0.129996	0.47	0.444993	0.33999	0.00999965	0.679987	1.02001	0.840013	0.0299998	0.140003	0.129996	0.060002	0.0899994	0.270007	0.259996	1.22997	0.230006	0.109998	0.0499986	0.060002	0.360007	0.230006	0.969971	0.270007	0.490002	0.45	0.65999	0.430012	0.299993	0.310003	0.31999	0.189994	0.0899994	0.360007	0.290002	0.500006	0.640002	0.33999	1.53003	0.360007	0.560011	0.329999	0.649987	0.060002	0.239999	0.560011	0.640002	0.060002	0.140003
ENSG00000224899	0	0	0	0	0	2.14999	0	0	0	0.219997	0	0	0	0	0	0	0	0	0	0	0	0	1.16003	0	0	0	0	0	0	0	0	0	0	0	0	0	0	0	0	0	0	0	0	0	0	0.0400009	0	0	0
ENSG00000234015	0	0	0	0	0	0	0	0	0	0	0	0	0	0	0	0	0	0	0	0	0	0	0.0299998	0	0	0	0	0	0	0	0	0	0	0	0	0	0	0	0	0	0	0	0	0	0	0	0	0	0
ENSG00000276118	0	0	0	0	0	0	0	0	0	0	0	0	0	0	0	0	0	0	0	0	0	0	0	0	0	0	0	0	0	0	0	0	0	0	0	0	0	0	0	0	0	0	0	0	0	0	0	0	0
ENSG00000236648	0	0	0	0	0	0	0	0	0	0	0	0	0	0	0.0899994	0	0	0	0	0	0	0	0	0	0	0	0	0	0	0	0	0	0	0	0	0	0.0499986	0	0	0	0	0	0	0	0	0	0	0	0
ENSG00000213877	0	0	0	0	0	0	0	0	0	0	0	0	0	0	0	0	0	0	0	0	0	0	0	0	0	0	0	0	0	0	0	0	0	0	0	0	0	0	0	0	0	0	0	0	0	0	0	0	0
ENSG00000259109	0	0	0	0	0	0	0	0	0	0	0	0	0	0	0	0	0	0	0	0	0	0	0	0	0	0	0	0	0	0	0	0	0	0	0	0	0	0	0	0	0	0	0	0	0	0	0	0	0
ENSG00000232872	0.0299998	0.0199995	0.145004	0.0400009	0	0.0700018	0.0800019	0.0299998	0.0400009	0.0199995	0.0899994	0.00999965	0	0	0.0499986	0.0800019	0.0400009	0.0199995	0.0199995	0.00999965	0.0199995	0.00999965	0.0299998	0.060002	0	0.0199995	0.0700018	0.0199995	0.0299998	0.060002	0.060002	0.060002	0.0299998	0.00999965	0.0400009	0.0499986	0.0700018	0.170004	0.0299998	0.060002	0.060002	0.0299998	0.0299998	0.0299998	0.0299998	0.0199995	0.0199995	0	0.00999965
ENSG00000236316	0	0	0	0	0	0	0.0299998	0	0	0	0	0	0	0	0	0	0	0.0499986	0	0	0	0	0	0.0299998	0	0	0	0	0	0	0	0	0.0400009	0	0	0.0299998	0	0	0.0400009	0	0	0	0	0.0199995	0	0	0	0	0
ENSG00000233144	0	0	0	0	0	0.259996	0	0	0	0	0	0	0	0	0	0	0	0.0800019	0	0	0	0	0.109998	0	0	0	0.270007	0	0	0	0	0	0	0	0	0	0	0	0	0	0	0	0	0	0	0	0.0800019	0	0
ENSG00000258560	0	0	0	0	0	0	0	0	0	0.0400009	0	0	0	0	0	0	0	0	0	0	0	0	0	0	0	0	0	0	0	0	0	0	0	0	0.0499986	0	0	0	0	0	0	0	0	0	0	0	0	0	0
ENSG00000235453	5.83994	3.53006	26.0501	12.2804	4.1999	10.1201	5.69994	6.23016	6.46019	8.62027	4.48989	6.77015	9.62009	19.1202	4.70989	10.3199	8.92987	7.7099	6.47993	6.03001	8.57973	13.0104	10.1799	13.3197	20.6394	6.47005	4.23999	9.82974	11.6801	25.2996	8.76003	8.78009	8.21992	5.69994	14.0101	6.60007	9.47974	7.1201	6.64	3.7301	13.0601	9.39991	11.05	4.88008	23.7794	21.8799	9.43974	3.58009	7.23002
ENSG00000249978	0	0.520016	0	0	0	0	0	0.140003	0	0.0899994	0	0.0899994	0.159996	0	0.430012	0.0999981	0	0.709989	0.0899994	0	0.389989	0	0.270007	0	0	0	0	0.31999	0	0	0.209998	0.0899994	0	0.33999	0	0.109998	0	0.180005	0.279992	0.159996	0	0	0.329999	0.219997	0	0	0	0.479997	0.329999
ENSG00000196936	0	0	0	0	0	0	0	0	0	0	0	0	0	0	0	0.00999965	0	0	0	0	0	0	0	0	0	0	0	0	0	0	0	0	0	0	0	0	0	0	0	0	0	0	0	0	0	0	0	0	0
ENSG00000258608	1.29998	1.94	2.66	1.14	4.7499	2.60006	0.38001	0.700007	1.81996	2.71993	3.4899	3.03001	0.999971	3.78008	1.36997	5.55983	1.94	1.40998	1.16997	0.620015	0	1.26003	1.11003	1.51	0.129996	4.24999	0.979983	5.21014	3.9099	0.810015	2.74	3.52004	4.19002	4.47001	3.25004	1.41999	0.720014	0	2.47001	2.56995	1.29001	2.47001	1.84999	2.28005	0	1.64003	0.959994	0.670007	2.30997
ENSG00000230355	0	0	0	0	0	0	0	0	0	0	0	0	0	0	0	0	0	0	0	0	0	0	0	0	0	0	0	0	0	0	0	0	0	0	0	0	0	0	0	0	0	0	0	0	0	0	0	0	0
ENSG00000280902	0	0	0	0	0	0	0	0	0	0	0	0	0	0	0	0	0	0	0	0	0	0	0	0	0	0	0	0	0	0	0	0	0	0	0	0	0	0	0	0	0	0	0	0	0	0	0	0	0
ENSG00000225285	0.500006	1.16003	0.644989	0.999971	0.789973	3.73994	1.58996	1.82996	1.40004	2.36	1.81002	0.829988	1.21	11.1199	1.63005	0.609981	3.01995	1.60003	0.500006	0.739977	1.05998	3.76988	5.03997	1.28003	1.58996	1.21	3.6599	1.44995	0.849982	1.76001	0.279992	1.13	0	0.370002	0.219997	1.32999	1.84001	1.07003	3.56993	1.62002	4.77996	2.71993	2.23001	0.750008	0.670007	1.29001	1.75003	0.33999	1.33999
ENSG00000277876	0	0	0	0	0	0	0	0	0	0	0	0	0	0	0	0	0	0	0	0	0	0	0	0	0	0	0	0	0	0	0	0	0	0	0	0	0	0	0	0	0	0	0	0	0	0	0	0	0
ENSG00000224134	0	0	0	0	0	0	0	0	0	0	0	0	0	0	0	0	0	0	0	0	0	0	0	0	0	0	0	0	0	0	0	0	0	0	0	0	0	0	0	0	0	0	0	0	0	0	0	0	0
ENSG00000148444	23.1998	37.3895	35.0639	37.2395	15.1601	67.6107	48.4784	98.7895	24.7395	48.9104	41.8387	25.8402	42.2291	45.2507	51.8716	28.849	60.8201	33.5295	19.9405	23.24	29.5595	46.9798	94.8374	76.9677	31.1304	33.981	34.6206	48.1702	43.6215	43.6215	31.1607	48.8393	112.461	50.9098	89.7403	42.2994	33.4389	45.2287	41.0402	27.9805	53.4298	40.8812	39.9096	30.2603	77.2724	77.6321	39.2811	19.9405	42.3199
ENSG00000234353	0	1.26003	1.59002	0.599985	0.159996	2.93001	22.4405	3.89988	0.430012	0.860009	4.58012	0.459988	1.24	1.46004	0.310003	0.979983	0.219997	0.820026	0.0400009	0.0700018	0.549991	0.149998	1.94	0.409997	1.29998	1.69003	1.05998	3.93001	2.54001	15.5399	4.21011	1.49002	1.11003	0.0899994	0.560011	0.849982	2.67004	3.69996	7.18008	1.92994	1.63005	1.90996	3.01995	0.500006	1.58996	6.75983	0.760017	0.579996	0.769999
ENSG00000266701	0	0	0	0	0	0	0	0	0	0	0	0	0	0	0	0	0	0	0	0	0	0	0	0	0	0	0	0	0	0	0	0	0	0	0	0	0	0	0	0	0	0	0	0	0	0	0	0	0
ENSG00000231389	67.8595	148.92	8.08507	23.3304	3.0399	82.1781	6.61977	45.5086	13.1701	27.6201	31.7493	30.5109	270.727	165.684	326.128	10.9099	105.777	195.753	56.9402	74.6091	45.4109	78.0908	86.8698	16.7596	18.8204	17.8905	38.5608	158.012	75.0396	24.5805	38.9206	47.9105	8.9002	53.3484	16.1304	35.7398	13.9297	167.265	135.494	129.337	39.4913	7.0099	216.046	88.7998	111.669	30.879	52.1383	38.2599	64.6679
ENSG00000231022	0	0	0	0	0	0	0	0	0	0	0	0	0	0	0.0299998	0	0	0	0	0	0	0	0	0	0	0	0	0	0	0	0	0	0	0	0	0	0	0	0	0	0	0	0	0	0	0	0	0	0
ENSG00000182645	0	0	0	0	0	0	0	0	0	0.0199995	0	0	0	0	0	0.170004	0	0	0	0	0	0	0	0	0	0	0	0	0	0	0	0	0.239999	0	0	0	0	0	0	0	0	0	0	0	0	0	0	0	0
ENSG00000248313	0	0	0	0	0	0	0	0	0	0	0	0	0	0	0	0	0	0	0	0	0	0	0	0	0	0	0	0	0	0	0	0	0	0	0	0	0.239999	0	0	0	0	0	0	0	0	0	0	0	0
ENSG00000164294	0.589988	2.38005	1.72998	1.16003	0.0800019	11.33	0.769999	6.2	0.159996	0.579996	0.909986	0.780003	4.48989	2.30997	4.95989	1.29001	2.96003	1.08003	0.200005	0.479997	1.05998	0.189994	21.7107	0.479997	0.589988	0.65999	0.38001	9.06019	0.820026	2.23001	0.999971	3.61	0.250007	3.38012	1.75003	0.750008	0.649987	4.72985	1.86003	4.44991	0.860009	0.230006	6.48982	0.99003	1.54004	0.640002	5.35999	0.709989	1.19997
ENSG00000237553	0	0	0	0	0	0	0	0	0	0	0	0	0	0	0	0	0	0	0	0	0	0	0	0	0	0	0	0	0	0	0	0	0	0	0	0	0	0	0	0	0	0	0	0	0	0	0	0	0
ENSG00000221058	0	0	0	0	0	0	0	0	0	0	0	0	0	0	0	0	0	0	0	0	0	0	0	0	0	0	0	0	0	0	0	0	0	0	0	0	0	0	0	0	0	0	0	0	0	0	0	0	0
ENSG00000226558	0	0	0	0	0	0	0	0	0	0	0	0	0	0	0	0	0	0	0	0	0	0	0	0	0	0	0	0	0	0	0	0	0	0	0	0	0	0	0	0	0	0	0	0	0	0	0	0	0
ENSG00000280444	0.0499986	0	0	0	0	0	0.0499986	0	0	0.0400009	0.120002	0	0	0	0.0899994	0.120002	0.120002	0.0400009	0	0.510002	0	0	0	0	0	0.649987	0.129996	0	0	0	0	0.0400009	0	0	0	0.0400009	0.149998	0	0	0	0	0	0	0.0299998	0	0	0	0	0
ENSG00000263345	0	0.140003	0.300003	0.159996	0	0.180005	0.200005	0.310003	0.060002	0.200005	0.149998	0.0700018	0.250007	0.109998	0	0.239999	0.109998	0.0499986	0.149998	0.0299998	0.180005	0.0299998	0.780003	0.120002	0	0.31999	0.54	0.270007	0.060002	0.0700018	0.219997	0.0499986	0.0700018	0.0199995	0.609981	0.54	0.159996	0.560011	2.10996	0.159996	0.189994	0.0199995	0.259996	0.0400009	0	0.159996	0.140003	0	0.0700018
ENSG00000276814	0.149998	0.310003	0.130003	0.189994	0	0.400007	0.440015	0.329999	0.129996	0.129996	0.060002	0.109998	0.259996	0.270007	0.0700018	0.279992	0.149998	0.109998	0.0199995	0.0299998	0.129996	0.200005	0.33999	0.389989	0	0.149998	0.0299998	0.170004	0.0499986	0.259996	0.440015	0.31999	0.389989	0.0800019	0.239999	0.180005	0.33999	0.33999	0.530006	0.129996	0.0199995	0.109998	0.149998	0.120002	0.829988	0.440015	0.189994	0.0999981	0.129996
ENSG00000225710	0	0	0.0149999	0	0	0.120002	0	0.0199995	0.060002	0	0.0400009	0.0199995	0	0	0	0.0299998	0.0299998	0.0499986	0	0	0.0199995	0.00999965	0.060002	0	0	0	0.0800019	0	0	0	0	0	0	0.0199995	0.0299998	0	0	0.0400009	0	0.0800019	0	0	0	0	0	0	0	0	0
ENSG00000250484	0	0	0	0	0	0	0	0	0	0	0	0	0	0	0	0	0	0	0	0	0	0	0	0	0	0	0	0	0	0	0	0	0	0	0	0	0	0	0	0	0	0	0	0	0	0	0	0	0
ENSG00000166900	1.86999	10.8203	1.47504	2.14999	0.810015	19.3898	15.5701	12.2702	1.37999	6.56994	6.2401	1.99001	7.23002	3.4001	12.7302	3.54011	2.82998	4.23999	3.75996	7.09989	3.6599	1.38998	32.2395	6.81016	6.30008	2.77999	4.02989	14.3204	6.01999	26.3704	1.97996	16.8504	3.48	2.90997	1.22997	5.21014	4.02013	4.72002	19.3401	15.3802	3.86007	6.99001	9.92973	2.76002	4.62992	9.50014	3.58009	2.47996	8.40023
ENSG00000206530	0.290002	0.490002	0.755004	1.05003	0.060002	6.28002	1.29998	7.34979	0.370002	0.69002	0.999971	0.570015	0.640002	1.17999	1.02997	2.74	0.920017	0.560011	0.299993	0.219997	0.670007	0.180005	7.20001	0.589988	0.120002	1.84001	1.09004	2.10996	0.620015	2.25005	1.47	1.31003	1.22003	0.620015	2.00998	0.720014	2.61997	2.42992	3.11998	1.13	2.19002	0.739977	2.88006	0.579996	1.07003	1.40998	1.70002	0.329999	0.810015
ENSG00000229331	0	0.0999981	0	0	0.34999	0	0	0	0.0999981	0	0.33999	0	0	0	0.259996	0	0	0	0	0	0	0	0	0.0800019	0.33999	0	0	0	0	0	0	0	0	0	0	0	0	0.140003	0	0	0	0	0.250007	0	0	0.0700018	0	0	0
ENSG00000221296	0	0	0	0	0	0	0	0	0	0	0	0	0	0	0	0	0	0	0	0	0	0	0	0	0	0	0	0	0	0	0	0	0	0	0	0	0	0	0	0	0	0	0	0	0	0	0	0	0
ENSG00000233725	0.0999981	0	0.00999976	0	0	0.0899994	0.0199995	0.140003	0	0.0499986	0.0700018	0	0.219997	0	0.0199995	0.0499986	0	0.0400009	0.0499986	0	0	0.00999965	0.33999	0.00999965	0	0	0	0	0	0.0199995	0	0.00999965	0	0.0499986	0.0700018	0	0.0899994	0.0299998	0.0400009	0	0.00999965	0	0.0899994	0	0.00999965	0.00999965	0.060002	0.00999965	0.0999981
ENSG00000256124	0.0299998	0.409997	0.0149999	0.0899994	0	2.21999	0.00999965	0.129996	0	0.679987	0.290002	0.0499986	0.209998	0.140003	0.47	0	0.170004	0.259996	0.00999965	0.0700018	0.299993	0.0499986	2.49999	0.0499986	0	1.86003	0.0199995	0.629995	0.310003	0.0899994	0.0499986	1.14	0	0.0199995	0	0.00999965	0	0.0899994	0	0.430012	0.290002	0.750008	0.530006	0.0400009	0.0499986	0.0800019	0.0499986	0.0499986	0.370002
ENSG00000279796	0	0	0	0	0	0	0	0	0	0	0	0	0	0	0.00999965	0	0	0	0	0	0	0	0	0	0	0	0	0	0	0	0	0	0	0	0	0	0	0	0	0	0	0	0	0	0	0	0.00999965	0	0
ENSG00000250969	0	0	0	0	0	0	0	0	0	0	0	0	0	0	0	0	0	0	0	0	0	0	0	0	0	0.0899994	0	0	0	0	0.0400009	0	0	0.0299998	0	0	0	0	0	0	0	0	0.060002	0	0.0400009	0	0	0	0
ENSG00000250316	0	0	0	0	0	0	0	0	0	0	0	0	0	0	0	0	0	0	0	0	0	0	0	0	0	0	0	0	0	0	0	0	0	0	0	0	0	0	0	0	0	0	0	0	0	0	0	0	0
ENSG00000278599	0	0	0	0	0	0	0	0.0800019	0	0	0	0	0.530006	0	0	0	0	0	0	0	0	0	0	0	0	0	0	0	0	0	0	0	0	0	0	0.060002	0	0	0.0400009	0	8.30987	0	0	0	0	0.0299998	0	0	0.620015
ENSG00000249061	0	0	0	0	0	0	0	0	0	0	0	0	0	0	0	0	0	0	0	0	0	0	0	0	0	0	0	0	0	0	0	0	0	0	0	0	0	0	0	0	0	0	0	0	0	0	0	0	0
ENSG00000263351	0	0	0	0	0	0	0	0	0	0	0	0	0	0	0	0	0	0	0	0	0	0	0	0	0	0	0	0	0	0	0	0	0	0	0	0	0	0	0	0	0	0	0	0	0	0	0	0	0
ENSG00000249326	0	0	0	0	0	0	0	0	0	0	0	0	0	0	0	0	0	0	0	0	0	0	0	0	0	0	0	0	0	0	0	0	0	0	0	0	0	0	0	0	0	0	0	0	0	0	0	0	0
ENSG00000260289	0	0	0	0	0	0	0	0	0	0	0	0	0	0	0.700007	0.459988	0	0	0	0	0	0	0.180005	0	0	0	0	0	0	0	0	0	0	0	0	0	0.149998	0	0	0	0	0	0	0	0	0	0	0	0
ENSG00000252860	0	0	0	0	0	0	0	0	0	0	0	0	0	0	0	0	0	0	0	0	0	0	0	0	0	0	0	0	0	0	0	0	0	0	0	0	0	0	0	0	0	0	0	0	0	0	0	0	0
ENSG00000266680	1.88	1.96001	4.85995	11.1701	0.780003	3.6599	6.17983	1.54004	1.01001	3.05999	3.41001	2.10996	1.72999	1.55	5.11991	6.16015	1.09999	2.70995	0.800014	1.31003	4.15012	0.820026	13.8796	5.02009	0.47	8.11011	6.01999	6.32985	5.55983	3.86007	6.00998	1.72999	1.47	4.1999	2.64003	7.17013	9.70987	3.46003	2.82998	5.64998	9.70987	1.70002	8.57973	1.33999	6.91003	6.17983	0.490002	2.39994	1.86999
ENSG00000262265	0	0	0	0	0	0	0	0	0	0	0	0	0	0	0	0.0800019	0	0	0	0	0	0	0.109998	0	0	0	0	0	0	0	0	0	0	0	0	0	0.0899994	0	0	0	0	0	0	0	0	0.0700018	0	0	0
ENSG00000233370	0	0	0	0	0	0	0	0	0	0	0	0	0	0	0	0	0	0	0	0	0	0	0	0	0	0	0	0	0	0	0	0	0	0.0199995	0	0.0199995	0	0	0	0	0	0	0	0	0	0	0	0	0
ENSG00000203801	0.00999965	0.54	0.00999965	0	0	0.0800019	0.0999981	0.0899994	0	0.969971	1.41999	0.0299998	0.0299998	0.200005	1.01001	0.250007	0.500006	0.0999981	0	0.0999981	0.47	0	0.219997	3.72002	0	0.279992	0.180005	1.07003	0.0199995	0.0899994	0.140003	0.0999981	0.270007	1.24	0	0.0199995	0.34999	0.290002	0	0.129996	0.239999	0.0299998	0.0299998	0	0.290002	0.0800019	0.0199995	0.0299998	0
ENSG00000230490	0.109998	0.599985	0.184999	0.360007	0.0299998	0.0400009	0.360007	0	0.299993	0.0400009	0.279992	0.109998	0.0299998	0.400007	0.239999	0.33999	0.360007	0.200005	0.0400009	0.31999	0.389989	0.0199995	0.549991	0.279992	0.140003	0.219997	0.409997	0.060002	0.239999	0.060002	0.440015	0.239999	0.0299998	0.189994	0.370002	0.0999981	0.230006	0.250007	0	1.22003	0.549991	0.34999	0.140003	0.060002	0.38001	0.140003	0.230006	0.120002	0.250007
ENSG00000282059	0	0	0	0	0.0299998	0	0	0	0	0	0	0	0	0	0	0	0	0	0	0	0	0	0	0	0	0	0	0	0	0	0	0	0	0	0	0	0	0	0	0	0	0	0	0	0	0	0	0	0
ENSG00000254228	0	0	0	0	0	0	0	0	0	0	0	0	0	0	0	0.140003	0	0	0	0	0	0	0	0	0	0	0	0	0	0	0	0	0	0	0	0	0.159996	0	0	0	0	0.109998	0	0	0	0	0	0	0
ENSGR0000124334	0	0	0	0	0	0	0	0	0	0	0	0	0	0	0	0	0	0	0	0	0	0	0	0	0	0	0	0	0	0	0	0	0	0	0	0	0	0	0	0	0	0	0	0	0	0	0	0	0
ENSG00000200702	0	0	0	0	0	0	0	0	0	0	0	0	0	0	0	0	0	0	0	0	0	0	0	0	0	0	0	0	0	0	0	0	0	0	0	0	0	0	0	0	0	0	0	0	0	0	0	0	0
ENSG00000250320	0	0	0.0200005	0	0	0	0	0.459988	0	0.0400009	0	0	0.180005	0.060002	0.140003	0	0.0800019	0	0	0	0	0.0400009	0	0	0	0	0	0.629995	0	0.109998	0	0.0700018	0	0.0800019	0.189994	0.060002	0	0.209998	0.0700018	0.0400009	0.0299998	0	0.219997	0	0	0.120002	0.230006	0	0
ENSG00000255559	0.00999965	0.170004	0.0749993	0.0999981	0	0.31999	0.159996	0.520016	0.00999965	0.0400009	0.0899994	0.0199995	0	0.0299998	0.0700018	0.0700018	0.00999965	0.00999965	0	0.0499986	0.0800019	0.0400009	0.259996	0.0400009	0.00999965	0.0299998	0.189994	0.159996	0.0800019	0.0999981	0.0499986	0.180005	0	0.129996	0.060002	0.149998	0.140003	0.149998	0.409997	0.0899994	0.34999	0.0999981	0.200005	0.00999965	0.0299998	0.140003	0.0999981	0.00999965	0.0199995
ENSG00000174599	0.00999965	0.0999981	0.00999976	0	0.0400009	0.570015	0.149998	5.88016	0.0299998	1.09004	0.860009	0.0499986	0.230006	0.230006	0.609981	4.10007	0.109998	0.0199995	0.0199995	0	0.0400009	0.0299998	2.81999	0.69002	0.00999965	0.999971	0.149998	1.94	0.0199995	0.270007	0.00999965	0.560011	0.209998	0.200005	0.0999981	0.0700018	1.84999	0.329999	0.679987	0.060002	0.189994	0.279992	0.360007	0.0400009	0.0299998	0.38001	0.0999981	0.060002	0.129996
ENSG00000275056	0.0700018	0.0199995	0.0949987	0	0.0199995	0.259996	0.45	0.0499986	0	0	0.0299998	0	0.0800019	0.159996	0.060002	0.0199995	0.0299998	0.0400009	0	0.0199995	0	0.060002	0.109998	0.0199995	0.109998	0.129996	0.0299998	0.0499986	0.0700018	0.140003	0.0199995	0.0499986	0.0299998	0.0199995	0	0	0.0499986	0.0800019	0.0299998	0.060002	0.0199995	0.0199995	0.129996	0.00999965	0.0199995	0.129996	0	0.0299998	0.0199995
ENSG00000269813	0	0	0.0700016	0	0.329999	0.180005	2.79992	0	0	0	0	0.0999981	0	0.00999965	0	0	0	0.530006	0	0	0	0.47	0	0	0	0	0	0	0	1.69003	0.239999	0	0	0.180005	0	0	0	0	0	0	0	0	0	0	0.93003	1.09999	0.0700018	0.0700018	0
ENSG00000256670	0	0	0	0	0	0	0	0.329999	0	0	0	0	0	0	0	0	0	0	0	0	0	0	0	0	0	0	0	0	0	0	0	0	0	0	0	0	0	0	0	0	0	0	0	0	0	0.34999	0	0	0
ENSG00000240842	0	0	0	0	0	0	0	0	0	0	0	0	0	0	0	0	0	0	0	0	0	0	0	0	0	0	0	0	0	0	0	0	0	0	0	0	0	0	0	0	0	0	0	0	0	0	0	0	0
ENSG00000201208	0	0	0	0	0	0	0	0	0	0	0	0	0	0	0	0	0	0	0	0	0	0	0	0	0	0	0	0	0	0	0	0	0	0	0	0	0	0	0	0	0	0	0	0	0	0	0	0	0
ENSG00000231422	0	0	0	0	0	0	0	0	0	0	0	0.00999965	0	0	0	0	0	0.00999965	0	0	0	0	0	0	0.060002	0	0	0	0	0	0	0	0	0	0	0	0.00999965	0	0	0	0	0	0.00999965	0	0	0	0	0	0
ENSG00000224945	0.0999981	0.670007	0.969986	1.28003	0.0899994	1.08003	0.589988	0.45	0.0499986	0.45	0	0.149998	0.299993	0.409997	0.140003	0.259996	0.239999	1.22997	0.109998	0	0.33999	1.38998	1.44003	0.360007	2.30006	0.0999981	1.15001	0.120002	6.52003	1.19002	0.230006	0.34999	5.88995	0.599985	0.230006	0.530006	0.0499986	0.259996	1.40998	1.31003	0.579996	0.0400009	0.869973	0.0999981	0.0499986	1.60003	0.999971	0.279992	0.360007
ENSG00000266421	0	0	0	0	0	0	0	0	0	0	0	0	0	0	0	0	0	0	0	0	0	0	0	0	0	0	0	0	0	0	0	0	0	0	0	0	0	0	0	0	0	0	0	0	0	0	0	0	0
ENSG00000248747	0	0	0	0	0	0	0	0	0	0	0	0	0	0	0.0199995	0	0	0	0	0	0	0	0	0	0	0	0	0	0.0299998	0	0	0	0	0	0	0	0	0	0	0	0	0	0	0	0	0	0	0	0
ENSG00000198625	0.769999	4.58012	2.58498	1.96001	0.640002	5.44992	6.25006	6.31014	0.860009	0.900001	5.75992	0.629995	2.26996	2.75008	4.62992	3.67007	2.03001	1.48003	0.649987	0.599985	2.9001	0.720014	4.93999	1.44995	0.33999	3.52004	2.9001	9.14981	1.56003	3.4001	5.73005	1.92006	0.93003	2.75008	4.94993	2.06996	3.09993	5.10998	13.43	4.90994	4.26002	1.56003	5.28985	0.900001	3.09006	2.98994	2.21	0.909986	1.26003
ENSG00000177788	0.579996	3.21998	2.50999	2.98994	0.109998	1.72999	1.44003	5.44992	0.920017	0.820026	2.42992	0.389989	1.41999	4.40998	1.94998	4.33992	1.55	1.05003	0.140003	0.99003	1.47	1.40004	10.1602	2.26996	0	4.70989	3.88989	5.58998	2.20006	0.900001	0.219997	1.67998	0.560011	1.70002	4.23	3.41001	1.94998	1.26003	2.98994	1.84001	3.25997	0.640002	1.40998	1.05003	0.329999	0.520016	0.810015	0.290002	0.829988
ENSG00000265641	0	0	0	0	0	0	0	0	0	0	0	0	0	0	0	0	0	0	0	0	0	0	0	0	0	0	0	0	0	0	0	0	0	0	0	0	0	0	0	0	0	0	0	0	0	0	0	0	0
ENSG00000199906	0	0	0	0	0	0	0	0	0	0	0	0	0	0	0	0	0	0	0	0	0	0	0	0	0	0	0	0	0	0	0	0	0	0	0	0	0	0	0	0	0	0	0	0	0	11.63	0	0	0
ENSG00000239454	0	0	0	0	0	0	0	0	0	0.0499986	0	0	0.0199995	0	0	0	0	0	0	0	0	0	0	0	0	0	0	0	0	0	0	0	0	0	0	0	0	0	0	0	0	0	0	0	0	0.00999965	0	0	0
ENSG00000254212	0	0	0	0	0	0	0	0	0	0	0	0	0	0	0	0	0	0	0	0	0	0	0	0	0	0	0	0	0	0	0	0	0	0	0	0	0	0	0	0	0	0	0	0	0	0	0	0	0
ENSG00000078018	1.09004	12.7497	0.954986	1.19002	0.219997	5.74995	1.92006	8.38975	0.370002	4.42008	6.10996	0.649987	4.42008	5.66017	16.2404	2.30006	2.12995	5.23985	0.700007	12.71	2.93999	8.78009	28.3691	1.55	1.51998	7.82025	5.93998	2.99991	0.679987	0.549991	0.969971	14.42	11.3402	5.57991	2.31993	10.6602	14.0597	3.05999	7.3999	11.4802	10.9099	0.239999	5.16984	1.15001	0.389989	2.04996	3.59004	0.840013	6.06019
ENSG00000224440	0	0	0	0	0	0	0	0	0	0	0	0	0	0	0	0	0	0	0	0.33999	0	0	0	0	0	0	0	0	0	0	0	0	0	0	0	0	0	0	0	0	0	0.109998	0	0	0	0	0	0	0
ENSG00000278129	0.180005	0.599985	0.775015	0.589988	0.0299998	1.40004	0.810015	1.84999	0.120002	0.400007	0.900001	0.170004	0.510002	0.570015	0.829988	0.589988	0.54	0.329999	0.140003	0.209998	0.34999	0.120002	1.44003	0.679987	0.140003	0.389989	0.47	2.23993	0.530006	0.679987	0.360007	0.800014	0.259996	0.290002	0.729978	0.33999	0.879992	1.38998	1.15001	0.909986	0.649987	0.270007	0.649987	0.180005	0.290002	0.420002	0.620015	0.219997	0.31999
ENSG00000231454	0	0	0	0	0	0	0	0	0	0	0	0	0	0	0	0	0	0	0	0	0	0	0	0	0	0	0	0	0	0	0	0	0	0	0	0	0	0	0	0	0	0	0	0	0	0	0	0	0
ENSG00000205100	0	0	0	0	0	0	0	0	0	0.00999965	0	0	0	0	0.00999965	0	0.0199995	0	0	0	0.0299998	0	0	0.00999965	0	0	0	0.0800019	0	0	0	0.0199995	0.0400009	0	0.0199995	0.0199995	0	0	0	0.0299998	0	0	0.00999965	0	0	0	0.0199995	0	0.0199995
ENSG00000271653	0	0.0199995	0	0	0	0.0299998	0	0.0400009	0	0.0299998	0	0.00999965	0	0	0	0	0	0.0199995	0	0	0	0	0.0199995	0	0	0	0	0	0	0	0.0199995	0.0499986	0	0	0.0199995	0	0	0.0199995	0	0	0.0199995	0	0	0	0.0199995	0	0	0.0299998	0
ENSG00000248757	0	0	0	0	0	0	0	0	0	0	0	0	0	0	0	0	0	0	0	0	0	0	0	0	0	0	0	0	0	0	0	0	0	0.120002	0	0	0	0	0	0	0	0	0	0	0	0	0	0	0
ENSG00000280953	0	0	0	0	0	0.00999965	0	0	0	0.0499986	0.0199995	0	0	0	0.00999965	0	0.00999965	0.00999965	0	0	0	0	0.00999965	0	0	0	0	0.140003	0	0	0	0	0	0.00999965	0	0	0.219997	0	0	0	0.00999965	0	0.0299998	0	0	0	0.00999965	0	0.00999965
ENSG00000268267	0	0	0	0	0	0	0	0	0	0	0	0	0	0	0	0	0	0	0	0	0	0	0	0	0	0	0	0	0	0	0	0	0	0	0	0	0	0	0	0	0	0	0	0	0	0	0	0	0
ENSG00000243103	0	0	0	0	0	0	0	0	0	0	0	0	0	0	0	0.149998	0	0	0	0	0	0	0	0	0	0	0	0	0	0	0	0	0	0	0	0	0	0	0	0	0	0.120002	0.270007	0	0	0	0	0	0
ENSG00000278558	0.820026	2.68992	0.570008	0.140003	0.38001	0.360007	0.219997	0	0.54	2.14999	0.31999	0.109998	0.609981	0.170004	0.33999	0.129996	0.259996	0.299993	0.530006	0.99003	1.25002	0.149998	2.82998	0	0.820026	1.31003	0.400007	1.15001	0.620015	2.45992	0.129996	0.420002	0.620015	0.310003	0.239999	0.530006	4.30993	1.54004	3.4899	0.869973	0	0.45	1.28003	0.250007	0.760017	1.60003	0.00999965	0.230006	0.45
ENSG00000102359	0.33999	2.77999	0.250006	0.200005	0.219997	13.1902	0.579996	6.35007	0.209998	0.47	1.19002	0.570015	7.0401	1.55	1.26003	0.560011	1.77004	1.04002	0.490002	0.209998	1.42998	1.99997	23.4098	0.259996	3.75006	0.389989	0.780003	4.37011	0.109998	1.96996	0.760017	5.16984	0.060002	2.18002	0.400007	0.500006	0.409997	4.10007	5.90017	3.18998	1.11003	0.209998	6.81016	1.26003	1.49998	2.00998	6.44007	0.709989	1.40998
ENSG00000171495	0.299993	0	0.00499982	0	0.0199995	0.0700018	0.00999965	0	0.109998	0	0.170004	0.270007	0.00999965	16.3205	0	29.9805	0.060002	0.00999965	0	0	0.570015	140.312	0.129996	0.200005	0	0	0.00999965	0.45	0	0	0.140003	0.219997	0.180005	0	5.50002	0.129996	7.9498	0.189994	0	0.00999965	0.420002	0.00999965	0	1.01001	0.180005	0.0400009	0.0199995	0.54	0.00999965
ENSG00000145087	0	0	0	0	0	0.0199995	0	0	0	0.0499986	0	0	0	0	0.00999965	0.0499986	0	0	0	0	0	0	0	0.00999965	0.0199995	0	0	0	0	0	0	0	0	0	0	0	0	0	0	0	0	0	0	0	0	0	0.00999965	0	0
ENSG00000279381	0	0	0	0	0	0	0	0	0	0	0	0	0	0	0	0.47	0	0	0	0	0	0	0	0	0	1.13	1.11003	0	0	0	0	0	0	0	0	0	0	0	1.26003	0	0	0	0	0	0	0	0	0	0
ENSG00000158402	0.0899994	1.66006	2.48002	2.70995	0	2.90997	3.76988	5.35999	0	1.29001	2.31993	0.120002	0.420002	1.36997	2.64003	19.7397	0.109998	0.479997	0.0299998	2.58998	1.13	0.780003	1.71994	4.93007	0.920017	4.70989	0.430012	3.88989	3.19995	4.40998	0.33999	2.62998	1.13	4.3999	1.25002	1.05003	2.39994	3.13995	1.71994	1.54004	1.44995	2.16	0.500006	0.0499986	1.05998	6.66999	0.420002	0.0700018	0.459988
ENSG00000152953	0.0700018	0.0700018	0.0549988	0.0299998	0.0299998	0.570015	0.060002	0.820026	0.0199995	0.060002	0.0199995	0.0199995	0.430012	0.0999981	0.189994	1.04002	0.629995	0.060002	0.0199995	0.0499986	0.0499986	0.0499986	0.189994	0.0700018	0.00999965	0.0199995	0.0199995	0.310003	0.0899994	0.0499986	0.0400009	0.209998	0.0400009	0.109998	0.060002	0.0899994	0.109998	0.189994	0.250007	0.0800019	0.0400009	0.0199995	0.530006	0.0400009	0.0999981	0.0800019	0.649987	0.060002	0.060002
ENSG00000172766	1.12001	2.29004	2.96003	3.52004	0.649987	4.9899	2.99991	4.11003	1.15001	1.70995	2.89006	0.920017	2.81999	1.51998	3.41996	3.62003	1.64003	1.49998	0.890002	1.54004	2.04003	0.900001	7.09989	1.92006	0.31999	4.22004	1.86999	6.93018	1.70002	1.16997	2.56995	2.45005	1.08003	2.26006	3.52004	1.86003	2.04003	5.57991	3.70998	3.7301	3.47012	0.909986	4.50985	1.27003	2.04003	1.92994	1.94998	0.609981	1.84999
ENSG00000280474	0	0	0	0	0	0	0	0	0	0	0	0	0	0	0.0499986	0	0.0700018	0	0	0	0	0	0	0.0499986	0	0	0	0	0	0	0	0.0400009	0	0	0.0499986	0	0	0	0	0	0	0	0	0	0	0	0	0	0
ENSG00000226520	0	0	0	0	0	0	0.109998	0	0	0	0	0	0	0	0	0	0	0	0	0	0	0	0	0	0	0	0	0	0	0	0	0	0	0	0	0	0	0	0	0	0	0	0	0	0	0	0	0	0
ENSG00000201395	0	0	0	0	0	0	0	0	0	0	0	0	0	0	0	0	0	0	0	0	0	0	0	0	0	0	0	0	0	0	0	0	0	0	0	0	0	0	0	0	0	0	0	0	0	0	0	0	0
ENSG00000257851	0.0199995	0.180005	0.0499986	0.0800019	0.0199995	0.0400009	0.0499986	0.120002	0.0700018	0.0499986	0.109998	0.0299998	0.0800019	0.129996	0.360007	0.170004	0.180005	0.060002	0.0499986	0.0499986	0.0400009	0	0.209998	0.0800019	0	0.170004	0	0.800014	0.060002	0	0.060002	0.159996	0.0899994	0.0700018	0.0899994	0.140003	0.0499986	0.0499986	0.0800019	0.120002	0.430012	0.0299998	0.0800019	0.060002	0	0.060002	0.0199995	0.0299998	0.239999
ENSG00000256862	0	0.270007	0	0	0	0	0	0.060002	0	0.0400009	0	0	0.0700018	0.31999	0	0.0999981	0.0499986	0	0	0	0	0	0	0	0	0	0.0700018	0.189994	0	0.109998	0.0999981	0.209998	0	0	0.140003	0.0499986	0	0.149998	0.129996	0	0	0	0.0700018	0	0.0499986	0	0	0	0.0499986
ENSG00000253995	0	0	0	0	0	0	0	0	0	0	0	0	0	0	0	0	0	0	0	0	0	0	0	0	0	0	0	0	0	0	0	0	0	0	0	0	0	0	0	0	0	0	0	0	0	0	0	0	0
ENSG00000122585	0	0	0	0	0.0999981	0	0	0.500006	0	0	0.060002	0.0400009	0	0	0	0.270007	0	0	0	0	0	0	0	4.30993	0	0	0	0	0	0	0	0	0	0	0	0	0	0	0	0	0	0	0.310003	0	0	0	0	0	0
ENSG00000259538	0	0	0	0	0	0	0	0	0	0	0	0	0	0	0	0	0	0	0	0	0	0	0	0	0	0	0	0	0	0	0	0	0	0	0	0	0	0	0	0	0	0	0	0	0	0	0	0	0
ENSG00000174123	0.189994	0.170004	0.0199997	0.0400009	0.00999965	0.370002	0	0.0999981	0.0199995	0	0.149998	0.109998	0.270007	0.570015	0.31999	0.0899994	0.170004	0.440015	0.060002	0.0299998	0.120002	0.0299998	0.420002	0.00999965	0.0199995	0.829988	0.0400009	3.12995	0.00999965	0.060002	0.279992	0.159996	0.0299998	0.0400009	0.0499986	0.0700018	0.0299998	0.500006	1.94	0.34999	0.0299998	0	0.490002	0.0899994	0.259996	0.0700018	0.060002	0.0700018	0.159996
ENSG00000188558	0	0	0	0	0	0	0	0	0	0	0	0	0	0	0	0	0	0	0	0	0	0	0	0	0	0	0	0	0	0	0	0	0	0	0	0	0	0	0	0	0	0	0	0	0	0	0	0	0
ENSG00000230234	0	3.80006	0	0	0	2.11993	0	0	0	0.849982	9.01008	0.0499986	0.180005	1.64003	0	0	0.259996	0.430012	0	1.04002	0.120002	0.640002	0	1.56003	0	6.6899	4.36012	0	0	0.140003	0	0	37.0413	4.62992	13.0203	0.060002	0.570015	0.0999981	0.0899994	5.37003	2.19002	0.500006	0.0899994	0	2.75008	0.170004	2.21999	0.0999981	5.42015
ENSG00000150337	2.77999	4.42008	0.545016	1.66006	0	8.93978	0.440015	3.11005	0.69002	2.23001	1.96996	1.15001	16.6104	12.71	22.25	0.709989	3.28994	17.8397	5.90999	5.33996	6.70987	17.5004	6.30008	0.490002	21.2403	0.500006	1.77004	2.47001	4.53997	7.93989	1.36003	6.52003	0.69002	2.06996	0.290002	2.28005	0.679987	9.98011	5.46013	2.52999	1.24	0.549991	9.68029	7.35999	6.36991	7.54023	9.5702	0.700007	9.65014
ENSG00000253239	0.109998	0	0	0	0	0	0	0	0	0	0.34999	0	0	0	1.25002	0	0	1.76001	0	0	0	0	0	0	0	0	0	0	0	0	0	0.510002	0	0	0	0	0	0	0	0	0.709989	0	0	0	0	0	0	0	21.3407
ENSG00000240940	0	0	0	0	0	0	0	0	0	0	0	0	0	0	0	0	0	0	0	0	0	0	0	0	0	0	0	0	0	0	0	0	0	0	0	0	0	0	0	0	0	0	0	0	0	0	0	0	0
ENSG00000277872	0	0	0	0	0	0	0	0	0	0	0	0	0	0	0	0	0	0	0	0	0	0	0	0	0	0	0	0	0	0	0	0	0	0	0	0	0	0	0	0	0	0	0	0	0	0	0	0	0
[truncated: 4,406 more rows]
[truncated: 482 more columns]
