# Supplementary material for: Increased CDCA2 Level Was Related to Poor Prognosis in Hepatocellular Carcinoma and Associated With Up-Regulation of Immune Checkpoints
Source: Front Med (Lausanne). 2022 Mar 7;8:773724. doi: 10.3389/fmed.2021.773724 (PMC8964461; doi:10.3389/fmed.2021.773724)
Supplement: Supplementary file 17 [file Table_15.XLSX]

## Sheet: Sheet1
ENSG00000274983	0	0	0	0	0	0	0	0	0	0	0	0	0	0	0	0	0	0	0	0	0	0	0	0	0	0	0	0	0	0	0	0	0	0	0	0	0	0	0	0	0	0	0	0	0	0	0	0	0
ENSG00000267694	0	0	0	0	0	0	0	0	0	0	0	0	0	0	0	0	0	0	0	0	0	0	0	0	0	0	0	0	0	0	0	0	0	0	0	0	0	0	0	0	0	0	0	0	0	0	0	0	0
ENSG00000108439	29.191	41.449	87.5136	77.3421	10.9304	16.3601	12.1601	16.0501	25.9191	40.7002	29.5698	21.9604	32.5403	19.8398	20.0806	22.6405	33.6995	38.8102	13.2396	26.8499	29.6293	6.93979	58.891	77.6913	1.94	78.6613	49.3703	23.8107	53.4409	6.61014	6.46019	19.7	20.0806	36.8696	36.2111	25.6297	43.0985	17.99	28.2808	27.8508	62.0981	96.0015	46.6488	22.4701	7.34012	7.83002	6.03001	39.5598	32.0589
ENSG00000115233	12.2804	31.3209	26.0897	23.6102	5.23005	40.3995	13.6497	45.5497	9.52982	27.2701	29.9493	13.2103	24.5498	39.9013	54.311	67.0878	14.3901	22.6594	11.33	30.939	19.4598	11.0999	115.223	21.7107	8.91008	72.9118	18.7501	33.751	41.6304	25.1806	17.2702	47.0711	25.9407	19.8302	25.6297	15.66	12.8197	30.2896	28.0096	26.5998	23.4699	21.0804	19.32	17.6197	18.0299	38.9908	26.3795	9.26984	28.2298
ENSG00000215310	0	0	0	0	0	0	0	0	0	0	0	0	0	0	0	0	0	0	0	0	0	0	0	0	0	0	0	0	0	0	0	0	0	0	0	0	0	0	0	0	0	0	0	0	0	0	0	0	0
ENSG00000226876	0	0	0	0	0	0	6.19012	0	0	0	1.24	0	0	0	0.0499986	0	0	0	0	0	0	0	0	0	0	0	0	0	0	0	0	0.0800019	0	0	0	0	0	0.0700018	0	0.0700018	0	0	0	0	0.239999	0	0	0	0
ENSG00000236550	0	0	0	0	0	0	0	0	0	0	0	0	0	0	0	0	0	0	0	0	0	0	0	0	0	0	0	0	0	0	0	0	0	0	0	0	0	0	0	0	0	0	0	0	0	0	0	0	0
ENSG00000013275	34.6302	85.8106	79.0385	38.6491	20.9101	70.9082	85.1411	74.0886	25.6297	87.4013	88.9599	25.3998	60.8791	142.448	88.8921	155.093	58.2698	44.9506	27.4807	63.4821	63.3897	60.6517	140.049	100.412	66.1688	163.698	64.5515	89.5725	73.0382	89.647	41.83	137.3	106.358	50.8886	63.6583	40.6607	33.8189	86.7916	87.5408	45.6192	57.9395	85.0172	56.1212	33.6902	75.368	139.487	61.6093	24.0696	59.8001
ENSG00000208009	0	0	0	0	0	0	0	0	0	0	0	0	0	0	0	0	0	0	0	0	0	0	0	0	0	0	0	0	0	0	0	0	0	0	0	0	0	0	0	0	0	0	0	0	0	0	0	0	0
ENSG00000008083	1.02997	2.10996	3.53991	3.86007	0.310003	3.72002	2.12995	6.25006	0.670007	1.09999	2.68992	0.800014	2.45005	1.84999	5.55983	2.77999	3.35002	1.44995	0.769999	1.32999	1.48003	1.04002	4.33992	1.63005	0.679987	1.58996	1.09999	9.24994	1.92994	3.79006	1.34997	2.26006	0.510002	1.15001	5.55983	2.18002	2.41999	3.53006	3.7301	2.84	3.35002	2.14002	3.94995	0.999971	1.27003	1.92006	1.81002	0.920017	1.17999
ENSG00000156639	18.3502	45.8188	50.8089	61.5794	6.36991	47.5499	27.4998	41.0914	14.5899	30.969	40.7002	18.5999	30.909	64.6993	98.9128	59.908	28.859	26.6608	12.7497	25.9893	41.859	5.69007	127.822	48.4683	7.68003	62.8298	36.839	99.2287	40.2011	21.9802	26.6903	52.8698	10.9599	29.0698	70.6922	60.8117	37.2808	36.5212	72.9623	61.0016	32.9991	40.0204	46.6715	26.7107	15.3302	28.3495	20.0194	21.7499	24.1398
ENSG00000184166	0	0	0	0	0	0	0	0	0	0	0	0	0	0	0	0	0	0	0	0	0	0	0	0	0	0	0	0	0	0	0	0	0	0	0	0	0	0	0	0	0	0	0	0	0	0	0	0	0
ENSG00000122952	1.41999	5.88995	17.6953	16.7398	0.299993	14.4901	11.63	58.9809	0.579996	9.82974	10.9197	3.84991	5.46013	7.2501	27.3306	30.9905	2.17006	7.51987	1.16997	12.8597	6.6899	4.02013	24.5192	39.4612	6.85991	40.1594	4.17986	29.0396	21.1697	18.7501	1.41999	9.06019	2.23001	8.70977	12.1096	4.77003	9.73008	11.7401	15.3398	6.91003	8.15013	11.9702	4.6699	1.25002	3.21998	36.0408	4.56997	1.41999	5.46013
ENSG00000239223	0	0	0	0	0	0	0	0	0	0	0	0	0	0	0	0	0	0	0	0	0	0.0999981	0	0	0	0	0	0	0	0	0	0	0	0	0.0899994	0	0	0	0	0	0.109998	0	0	0	0	0	0	0	0
ENSG00000271383	0.649987	2.62998	1.17	1.34997	0.230006	2.32992	1.09004	3.60001	0.920017	0.909986	5.99999	1.17999	1.97996	2.28005	2.14999	2.88006	1.16997	1.53003	0.729978	0.810015	0.789973	0.0299998	6.29005	1.82996	0.0700018	4.82993	3.76988	7.85993	1.16003	1.97996	2.88006	1.32999	0.400007	0.700007	1.57002	1.09999	2.20006	3.93001	4.9899	2.67004	1.86003	1.37999	1.77004	0.530006	1.01001	0.0800019	1.29998	0.69002	0.620015
ENSG00000171302	4.28996	16.3601	35.8995	30.0804	2.93001	36.289	24.3802	31.9702	4.19002	10.9599	14.3303	4.44991	14.0403	23.6102	34.4889	27.8103	10.8398	10.3299	3.56004	10.9304	10.7597	9.56026	56.8298	12.0803	18.87	28.7991	9.83997	59.3911	21.1302	20.9493	7.93989	20.2806	6.16998	12.26	12.3102	10.2103	21.1697	11.7703	30.6105	15.7198	28.2005	20.5495	16.8598	5.49012	19.5206	23.8107	7.91022	5.67982	10.43
ENSG00000274878	0	0	0	0	0	0	0	0	0	0	0	0	0	0	0	0	0	0	0	0	0	0	0	0	0	0	0	0	0	0	0	0	0	0	0	0	0	0	0	0	0	0	0	0	0	0	0	0	0
ENSG00000221843	0.129996	0.149998	0.0999987	0.170004	0.0700018	1.01001	0.490002	0.38001	0.140003	0.299993	0.0999981	0.0800019	0.129996	0.159996	0.47	0.400007	0.840013	0.200005	0.0999981	0.0899994	0.230006	0.0199995	0.389989	0.140003	0.0899994	0.060002	0.259996	0.459988	0.239999	0.33999	0.159996	0.170004	0.170004	0.250007	1.67998	0.200005	0.329999	0.500006	0.510002	0.250007	0.159996	0.0800019	0.609981	0.0899994	0.0299998	0.120002	0.270007	0.149998	0.149998
ENSG00000204054	14.0296	16.0902	28.4704	14.1301	10.8001	48.5288	39.9096	14.5495	17.2105	10.8903	26.0904	10.0099	15.1003	28.2396	58.5897	13.8998	33.7393	18.4203	11.7801	15.2201	15.1801	20.6996	17.4895	4.47001	16.8996	31.6505	23.0507	13.1902	44.301	13.5404	14.0004	37.6887	17.0904	14.2303	25.0692	13.4599	34.611	17.7706	19.16	12.1998	25.1092	16.8003	26.3302	16.3601	25.09	22.7003	31.0507	17.7201	22.25
ENSG00000200831	0	0	0	0	0	0	0	0	0	0	0	0	0	0	0	0	0	0	0	0	0	0	0	0	0	0	0	0	0	0	0	0	0	0	0	0	0	0	0	0	0	0	0	0	0	0	0	0	0
ENSG00000276496	0	0	0	0	0	0	0	0	0	0	0	0	0	0	0	0	0	0	0	0	0	0	0	0	0	0	0	0	0	0	0	0	0	0	0	0	0	0	0	0	0	0	0	0	0	0	0	0	0
ENSG00000218018	0.00999965	0	0.0149999	0	0	0.0499986	0	0	0	0.0499986	0	0.0400009	0.149998	0.0700018	0.0700018	0	0.0199995	0.0499986	0.0400009	0.0299998	0.0299998	0.00999965	0.060002	0	0	0.0899994	0.0199995	0.33999	0	0.0899994	0.0299998	0.00999965	0.0299998	0.00999965	0	0.0499986	0.0499986	0.0499986	0.060002	0.120002	0.00999965	0.00999965	0.0899994	0.0299998	0.00999965	0	0.0499986	0.0400009	0.0400009
ENSG00000221496	0	0	0	0	0	0	0	0	0	0	0	0	0	0	0	0	0	0	0	0	0	0	0	0	0	0	0	0	0.31999	0	0	0	0	0	0	0.290002	0	0	0	0	0	0	0	0	0	0	0	0	0
ENSG00000234529	0	0	0	0	0	0	0	0	0	0	0	0	0	0	0	0	0	0	0	0	0	0	0	0	0	0	0	0	0	0	0	0	0	0	0	0	0	0	0	0	0	0	0	0	0	0	0	0	0
ENSG00000211909	0	0	0	0	0	0	0	0	0	0	0	0	0	0	0	0	0	0	0	0	0	0	0	0	0	0	0	0	0	0	0	0	0	0	0	0	0	0	0	0	0	0	0	0	0	0	0	0	0
ENSG00000267575	0.47	1.44995	1.90995	1.02997	0.789973	3.19995	1.44995	5.51989	0.459988	1.71994	0.979983	0.720014	1.57996	2.44005	2.23993	3.05004	1.8	0.849982	0.45	1.11003	1.31997	1.19002	9.30977	0.579996	2.93001	0.739977	1.22003	6.10996	1.88	1.75003	0.510002	1.17999	0.969971	0.750008	0.409997	1.12001	1.78002	2.38005	1.92994	2.98994	1.77004	0.739977	2.52001	0.760017	0.780003	1.84999	1.77004	0.959994	1.02001
ENSG00000170925	0	0	0	0	0	0	0	0	0	0	0	0	0	0	0.0199995	0	0	0	0	0	0	0	0	0	0	0	0	0	0	0	0	0	0	0	0	0	0	0	0	0	0	0	0	0	0	0	0	0	0
ENSG00000200790	0	0	0	0	0	0	0	0	0	0	0	0	0	0	0	0	0	0	0	0	0	0	0	0	0	0	0	0	0	0	0	0	0	0	0	0	0	0	0	0	0	0	0	0	0	0	0	0	0
ENSG00000257283	0.180005	0.129996	0.0200005	0.0999981	0	0.159996	0	0	0.060002	0.129996	0.0700018	0.129996	0.0700018	0.129996	0.159996	0.0999981	0.0700018	0	0.0800019	0.120002	0	0	0.270007	0.0499986	0	0.430012	0.230006	0	0.239999	0	0	0.170004	0	0.0400009	0.0499986	0	0.230006	0.0800019	0	0.0700018	0.159996	0.0400009	0.279992	0.0700018	0	0	0.149998	0.0800019	0.0999981
ENSG00000126870	1.17999	1.71994	2.86005	6.19012	0.620015	4.7499	2.70001	8.4798	1.09999	1.47	1.21	1.73998	4.03997	2.85996	3.4899	1.71994	2.68992	0.860009	0.729978	0.599985	1.54004	1.34997	7.46016	1.79004	0.420002	3.54994	6.57997	2.23001	2.26006	3.12995	1.09004	1.99997	1.73998	1.44995	3.47012	2.12995	2.74	1.54004	9.46005	2.03001	3.00991	2.33996	4.17002	0.999971	1.58996	1.88994	3.09993	0.920017	2.00998
ENSG00000212388	0	0	0	0	0	0	0	0	0	0	0	0	0	0	0	0	0	0	0	0	0	0	0	0	0	0	0	0	0	0	0	0	0	0	0	0	0	0	0	0	0	0	0	0	0	0	0	0	0
ENSG00000134001	13.2497	51.4883	26.1248	23.9	4.23	47.0385	9.73008	42.9703	13.6904	19.2105	59.1282	15.2001	32.2395	22.8803	93.5383	85.7214	23.4	25.7401	12.2099	38.98	26.3996	23.3207	53.3595	51.7602	5.79999	35.589	44.5288	35.26	20.7499	15.0095	12.4199	26.4601	28.5308	60.5383	23.1403	26.6294	9.9898	43.9615	25.1702	42.2408	24.2706	54.9091	32.59	29.8395	26.5501	14.44	21.0994	11.2299	30.21
ENSG00000143353	19.8797	53.5782	63.0602	37.2601	12.8901	28.2494	36.6708	58.391	13.4701	37.7593	46.6197	21.5697	26.5593	119.262	31.789	57.719	21.8996	35.26	15.2201	23.5302	50.7583	81.238	67.7984	31.811	29.6108	55.5215	37.1312	41.5497	74.8215	30.9797	27.8895	67.2181	66.3387	18.4203	68.8688	27.8392	13.2002	12.3298	52.5483	40.0287	64.7397	35.961	34.9001	22.6405	48.0102	83.5798	21.6806	14.1497	37.4492
ENSG00000258625	0	0	0	0	0	0	0	0	0	0	0	0	0	0	0.0199995	0	0	0	0	0	0	0	0	0	0	0	0	0	0	0	0	0	0	0	0	0	0	0	0	0	0	0	0	0	0	0	0	0	0
ENSG00000238149	0	0	0	0	0	0	0	0	0	0	0	0	0	0	0	0	0	0	0	0	0	0	0	0	0	0	0	0	0	0	0	0	0	0	0	0	0	0	0.120002	0	0	0	0	0	0	0	0	0	0
ENSG00000265717	0	0	0	0.0899994	0	0	0	0	0	0.109998	0	0	0.120002	0	0.270007	0.290002	0	0	0	0	0	0	0.060002	0	0	0	0	0	0	0	0	0	0.120002	0	0.0499986	0	0.0499986	0	0	0	0	0	0	0	0	0	0	0	0
ENSG00000268785	0	0.0400009	0	0	0	0	0	0	0	0	0.0499986	0	0	0	0.0700018	0	0	0	0.0299998	0	0.060002	0	0.0899994	0	0	0	0	0.33999	0	0	0	0	0	0	0	0	0	0.0499986	0	0.140003	0	0	0	0	0	0	0.0299998	0	0.0299998
ENSG00000253107	0	0	0	0	0	0	0	0	0	0	0	0	0	0	0	0	0	0	0	0	0	0	0	0	0	0	0	0	0	0	0	0	0	0	0	0	0	0	0	0	0	0	0	0	0	0	0	0	0
ENSG00000236179	0	0	0	0	0	0	0	0	0	0	0	0	0	0	0.0299998	0	0	0	0	0	0	0	0	0	0	0	0	0	0	0	0	0	0	0	0	0	0	0	0	0	0	0	0	0	0	0	0	0	0
ENSG00000236378	0.0299998	0	0	0	0	0.0999981	0	0	0	0	0	0.0499986	0	0	0.0299998	0.0899994	0	0	0	0	0	0	0	0	0	0	0.0400009	0	0	0	0	0	0	0	0.189994	0	0	0	0	0	0	0	0	0.0199995	0	0	0	0	0
ENSG00000272912	0.0299998	0.0700018	0.280003	0.170004	0.0899994	0.0899994	0.579996	0.0299998	0.0299998	0.0199995	0.120002	0.0999981	0.0700018	0.0700018	0.0299998	0.0499986	0	0.140003	0.0700018	0.0700018	0.0499986	0.0299998	0.109998	0.370002	0	0.060002	0.0400009	0.219997	0.270007	0.189994	0.0899994	0.520016	0.0400009	0.0199995	0.510002	0.270007	0.290002	0.159996	0.0400009	0.200005	0.0899994	0.279992	0.0800019	0.060002	0.209998	0.0299998	0.060002	0.129996	0
ENSG00000008311	8.59997	4.11003	16.9846	20.8003	1.36003	2.81003	0.0999981	0.849982	6.70011	11.1701	2.47996	16.5002	5.05992	0.299993	1.12001	10.1701	2.66006	6.74999	5.90999	2.40995	0.709989	0.329999	6.44007	12.0301	0	4.52991	37.1596	2.21	10.0203	0.170004	0.820026	1.09999	2.48996	9.94971	2.71993	1.66006	1.15001	5.12986	2.47996	1.37999	3.79006	11.3198	13.3197	6.32021	0.120002	0.0800019	3.38997	6.2401	3.27992
ENSG00000253016	0	0	0	0	0	0	0	0	0	0	0	0	0	0	0	0	0	0	0	0	0	0	0	0	0	0	0	0	0	0	0	0	0	0	0	0	0	0	0	0	0	0	0	0	0	0	0	0	0
ENSG00000224797	0	0	0	0	0	0.31999	0.700007	0	0	0	0	0	0	0	0	0	0	0	0	0	0	0.230006	0	0	0	0	0	0	0	0	0	0	0	0	0	0	0.219997	0	0	0	0	0	0	0	0	0	0	0	0
ENSG00000272982	0	0	0	0	0	0	0	0	0	0	0	0	0	0	0	0	0	0	0	0	0	0	0	0	0	0	0	0	0	0	0	0	0	0	0	0	0	0	0	0	0	0	0	0	0	0	0	0	0
ENSG00000253532	0	0	0	0	0	0	0	0	0	0	0	0	0	0	0	0	0	0	0	0	0	0	0	0	0	0	0	0	0	0	0	0	0	0	0	0	0	0	0	0	0	0	0	0	0	0	0	0	0
ENSG00000197991	0	0	0	0	0	0	0	0	0	0	0	0	0	0	0	0	0	0	0	0	0	0	0	0	0	0	0	0	0	0	0	0	0	0	0	0	0	0	0	0	0	0	0	0	0	0	0	0	0
ENSG00000276280	0	0	0	0	0	0	0	0	0	0	0	0	0	0	0	0	0	0	0	0	0	0	0	0	0	0	0	0	0	0	0	0	0	0	0	0	0	0	0	0	0	0	0	0	0	0	0	0	0
ENSG00000205327	0	0	0	0	0	0	0	0	0	0	0	0	0	0	0	0	0	0	0	0	0	0	0	0	0	0	0	0	0	0	0	0	0	0	0	0	0	0	0	0	0	0	0	0	0	0	0	0	0
ENSG00000199109	0	0	0	0	0	0	0	0	0	0	0	0	0	0	0	0	0	0	0	0	0	0	0	0	0	0	0	0	0	0	0	0	0	0	0	0	0	0	0	0	0	0	0	0	0	0	0	0	0
ENSG00000278771	1.69003	1.99997	0.415009	0.969971	0.720014	1.97996	0	0.209998	21.0498	6.92009	3.68001	2.08003	1.09999	6.70011	38.2599	2.92008	1.11003	0.729978	9.43974	4.44991	1.09004	0.510002	1.81002	5.41002	6.14991	1.8	0.969971	4.17002	2.99991	0	0.159996	3.26993	1.22997	0.329999	3.75996	0.65999	6.19012	0.969971	0.629995	2.23001	1.84999	3.82013	0	1.02001	0.47	0.849982	5.99001	0.239999	4.24999
ENSG00000107864	4.93999	3.06998	1.38503	1.92994	3.79006	1.11003	1.41999	0.860009	5.94987	1.40004	1.44995	4.28996	3.86998	0.459988	0.400007	0.739977	0.969971	5.63003	5.90017	1.70002	0.780003	0.649987	1.96996	1.73998	0.0299998	2.35004	8.6502	1.44003	1.44003	0.329999	1.66999	2.23001	0.170004	3.62003	4.97988	1.61005	2.12995	1.15001	1.09999	2.61	1.55	1.05998	4.03997	4.97988	0.360007	0.239999	0.520016	3.75006	7.59005
ENSG00000158104	1564.19	834.517	868.419	1262.79	991.864	24.3904	8.55004	153.83	1014.95	1195.58	226.866	2180.43	951.723	57.1299	44.7609	2.11993	36.3998	1087.8	873.4	3752.14	333.258	57.8793	51.2995	440.805	5.20004	115.04	2108.64	26.1592	1687.06	19.8398	26.21	135.833	708.733	1358.31	1690.11	527.197	309.436	168.09	119.378	533.039	708.635	2868.93	628.818	654.976	103.572	2.04003	1963.21	1060.77	1008.78
ENSG00000228862	0	0	0	0	0	0	0	0	0	0	0	0	0	0	0	1.05998	0	0	0	0.00999965	0	0.0899994	0	0	0	0	0	0	0	0	0.00999965	0.00999965	0.00999965	0	0.0499986	0	0.209998	0	0.00999965	0.0199995	0.00999965	0	0	0	0	0.0400009	0	0	0
ENSG00000220999	0	0	0	0	0	0	0	0	0	0	0	0	0	0	0	0	0	0	0	0	0	0	0	0	0	0	0	0	0	0	0	0	0	0	0	0	0	0	0	0	0	0	0	0	0	0	0	0	0
ENSG00000254225	0	0	0	0	0	0	0	0	0	0	0	0	0	0	0	0	0	0	0	0	0	0	0	0	0	0	0	0	0	0	0	0	0	0	0	0	0	0	0	0	0	0	0	0	0	0	0	0	0
ENSG00000241950	0	0	0	0.140003	0	0	0	0	0	0	0	0	0	0	0	0	0	0	0	0	0	0	0	0.0700018	0	0.140003	0	0	0	0	0	0.0499986	0	0	0	0	0.0800019	0	0	0	0	0	0	0	0	0	0	0	0
ENSG00000236526	0	0	0.0149999	0.00999965	0	0.0700018	0.0299998	0.060002	0.00999965	0	0	0.00999965	0.00999965	0	0.060002	0.0199995	0.0299998	0.00999965	0	0	0.0199995	0	0.060002	0	0	0	0.0199995	0.060002	0	0	0.00999965	0	0	0.0199995	0.0199995	0.0199995	0.00999965	0.0999981	0.0800019	0.0199995	0	0	0.0299998	0	0	0	0.0199995	0.0199995	0
ENSG00000145781	6.85991	18.2196	11.2952	14.5304	3.65002	14.2096	5.61016	12.4199	4.51987	17.2105	8.98015	5.77992	14.8604	8.0201	19.8701	26.3996	10.8601	10.43	5.33996	3.63008	6.33995	5.52985	16.97	21.9498	1.01001	5.77992	14.5405	15.4197	6.97984	3.88989	7.50997	9.17013	13.3096	22.5606	8.33988	10.9402	9.40969	20.2006	14.9099	18.95	11.8801	12.4596	13.4701	7.39016	4.7499	7.82025	6.2401	4.93999	8.49981
ENSG00000161973	0.0400009	0.149998	0.00999976	0	0.060002	0.0499986	0.0199995	0.0199995	0.0700018	0.0499986	0.0299998	0.0299998	0.370002	0	0.0400009	0.180005	0.0299998	0.060002	0.0800019	0.0199995	0.0999981	0.060002	0	0.0400009	0	0.219997	0.259996	0.0400009	0.060002	0.0999981	0.0199995	0.00999965	0.0499986	0.0999981	0.0199995	0.00999965	0.0499986	0.109998	0.0299998	0	0	0.0199995	0.0800019	0.0700018	0.109998	0.0199995	0	0.060002	0.0400009
ENSG00000167895	3.16992	4.19002	0.339997	0.589988	0.0700018	2.08003	0.549991	0.949989	0.409997	0.750008	1.51	2.70995	6.6899	3.9401	4.47994	1.94998	1.44003	4.56997	1.41999	1.15001	2.67004	1.07003	2.62998	0.159996	1.51998	0.579996	1.01001	12.3804	0.769999	1.70995	3.14998	2.70001	0.209998	0.999971	0.729978	1.48003	0.69002	4.23	7.04986	3.58009	0.840013	0.209998	7.43022	1.41999	4.4299	5.3999	4.86994	1.24	2.77999
ENSG00000253064	0	0	0	0	0	0	0	0	0	0	0	0	0	0	0	0	0	0	0	0	0	0	0	0	0	0	0	0	0	0	0	0	0	0	0	0	0	0	0	0	0	0	0	0	0	0	0	0	0
ENSG00000250462	0.769999	3.68997	3.30503	5.67982	0.360007	4.07005	4.11003	7.13987	0.769999	1.08003	3.47012	0.829988	3.00991	2.67004	5.88995	3.56004	1.38998	1.58996	0.709989	1.79004	1.12001	0.789973	13.9704	3.76988	0.479997	6.05011	1.24	11.1399	3.46003	5.3801	1.51	4.11003	1.60003	1.64995	1.88994	2.61997	3.09006	4.05006	4.94993	3.12995	3.26993	2.64003	3.4001	1.22003	2.87009	4.36012	2.35004	0.869973	1.57996
ENSG00000265720	0	0	0	0	0	0	0	0	0	0	0	0	0	0	0	0	0	0	0	0	0	0	0	0	0	0	0	0	0	0	0	0	0	0	0	0	0	0	0	0	0	0	0	0	0	0	0	0	0
ENSG00000201095	0	0	0	0	0	0	0	0	0	0	0	0	0	0	0	0	0	0	0	0	0	0	0	0	0	0	0	0	0	0	0	0	0	0	0	0	0	0	0	0	0	0	0	0	0	0	0	0	0
ENSG00000158106	0.890002	0.920017	0.460007	1.14	0.389989	8.45983	3.78008	9.92973	0.279992	0.959994	0.99003	0.520016	1.78002	1.19002	2.52001	1.12001	1.31003	0.900001	0.440015	0.969971	2.64003	0.649987	10.4401	1.07003	5.78995	4.8899	2.23001	2.85996	0.440015	4.70989	0.879992	1.97996	2.44005	2.21999	2.54001	1.70002	2.35004	1.56003	35.7795	1.55	3.36002	0.129996	4.27986	0.34999	1.79004	15.1097	7.21	0.440015	1.66006
ENSG00000185070	0.200005	2.06996	0.180004	0.129996	0.159996	5.64019	0.47	2.14002	0.0999981	0.200005	0.34999	0.479997	4.90008	0.65999	0.47	0.140003	1.78002	0.900001	0.279992	0.0299998	0.279992	0.0999981	2.76002	0.0800019	0.00999965	0.0999981	0.129996	5.9301	0.0299998	0.459988	0.54	1.99997	0	1.02997	0.760017	0.00999965	0.00999965	2.76999	4.4299	2.85006	0.430012	0	8.51987	1.09999	0.560011	0.479997	0.820026	0.959994	0.329999
ENSG00000228595	0	0	0	0	0	0	0	0	0	0	0	0	0	0	0	0	0	0	0	0	0	0	0	0	0	0	0	0	0	0	0	0	0	0	0	0	0	0	0	0	0	0	0	0	0	0	0	0	0
ENSG00000237610	0	0	0	0	0	0	0	0	0	0	0	0	0	0	0	0	0	0	0	0	0	0	0	0	0	0	0	0	0	0	0	0	0	0	0	0	0	0	0	0	0	0	0	0	0	0.0199995	0	0	0
ENSG00000229918	0.109998	0	0.0350009	0	0	0	0	0	0	0.0700018	0	0.149998	0.129996	0	0	0.409997	0	0	0.140003	0.200005	0	0	0.109998	0.0800019	0	0	0.140003	0	0.0999981	0	0.0899994	0.0700018	0.270007	0	0.33999	0	0	0	0	0.129996	0	0.0700018	0.259996	0.060002	0	0	0	0	0.0899994
ENSG00000278112	0	0.239999	0.119999	0.129996	0	0.400007	0.149998	0	0.0700018	0.109998	0.34999	0	0	0.0800019	0.129996	0.239999	0	0	0	0	0.239999	0	0.33999	0.060002	2.45005	0	0.200005	0	0.149998	0	0	0.109998	0.0899994	0.0499986	0.0700018	0.189994	0.140003	0.200005	0.259996	0.189994	0.140003	0.0499986	0.0899994	0.0499986	0	0.060002	0.38001	0	0.060002
ENSG00000162267	213.589	641.719	548.77	72.3179	333.443	266.039	481.769	42.9196	596.963	538.05	1214.12	267.611	720.672	968.561	913.524	422.292	1902.79	560.277	295.803	224.628	768.445	1003.62	56.3512	856.019	245.247	599.617	553.407	542.056	542.695	112.399	837.995	243.503	981.401	814.064	651.76	742.166	512.532	579.513	180.943	555.559	878.439	911.247	434.736	926.469	399.595	769.991	250.47	336.344	719.923
ENSG00000143355	0.0499986	0.159996	3.11494	0.780003	0.00999965	0.69002	0.0400009	0.0499986	0.170004	0.00999965	0.0199995	0.0700018	0.180005	0.159996	0	0.920017	2.30006	0.0199995	0	0.0800019	0.0199995	0.0700018	4.77003	0	0	0.00999965	0.33999	0.0899994	0	0.0299998	0.0899994	0.140003	0.290002	0.389989	0.0999981	0.200005	0.239999	1.13	0.189994	0.149998	1.28003	0.00999965	2.55999	0.0700018	0.0400009	0.00999965	0.909986	0.060002	0
ENSG00000146067	8.06973	19.8894	17.2804	12.6204	4.64987	36.8696	79.9309	48.6501	6.84993	8.62983	15.0199	8.42998	14.8501	14.8604	10.0203	19.0197	13.6298	13.68	7.13987	4.81989	25.58	17.1106	31.0593	14.46	26.7107	8.62027	21.4103	24.7806	12.0903	56.5586	36.4604	15.5098	16.8294	12.3701	30.1409	8.88972	27.9301	22.3893	43.5913	14.1801	26.4894	13.8902	27.6604	5.23005	39.0991	41.0288	18.3705	5.34997	8.76003
ENSG00000276737	0	0	0	0	0	0	0	0	0	0	0	0	0	0	0	0	0	0	0	0	0	0	0	0	0	0	0	0	0	8.62027	0	15.6795	0	0	0	0	0	0	0	0	0	0	0	0	0	3.54994	0	0	0
ENSG00000277255	0	0	0	0	0	0	0	0	0	0	0	0	0	0	0	0	0	0	0	0	0	0	0	0	0	0	0	0	0	0	0	0	0	0	0	0	0	0	0	0	0	0	0	0	0	0	0	0	0
ENSG00000262231	0	0	0	0	0	0	0	0	0	0	0	0	0	0	0	0	0	0	0	0	0	0	0	0	0	0	0	0	0	0	0	0	0	0	0	0	0	0	0	0	0	0	0	0	0	0	0	0	0
ENSG00000255967	0.0299998	0.0299998	0.0299991	0.0800019	0.0199995	0.00999965	0	0.0299998	0	0.00999965	0.060002	0.0400009	0.0499986	0.0199995	0.060002	0	0.0400009	0.0499986	0.0299998	0.0299998	0.0199995	0	0	0.0299998	0	0.0199995	0.0700018	0.129996	0.0299998	0	0.0199995	0.0999981	0.0499986	0.0299998	0.0299998	0.0499986	0.00999965	0.060002	0.0199995	0	0.00999965	0.00999965	0.00999965	0.0400009	0.0199995	0.0299998	0.00999965	0.00999965	0.0299998
ENSG00000208028	0	0	0	0	0	0	0	0	0	0	0	0	0	0	0	0	0	0	0	0	0	0	0	0	0	0	0	0	0	0	0	0	0	0	0	0	0	0	0	0	0	0	0	0	0	0	0	0	0
ENSG00000213376	0	0.0800019	0	0	0	0.0400009	0	0.0800019	0	0	0	0	0	0	0	0	0	0	0	0	0	0	0	0	0	0	0	0	0	0	0	0	0	0	0	0	0	0	0	0	0	0	0.0899994	0	0	0	0	0	0
ENSG00000251713	0	0	0	0	0	0	0	0	0	0	0	0	0	0	0	0	0	0	0	0	0	0	0	0	0	0	0	0	0	0	0	0	0	0	0	0	0	0	0	0	0	0	0	0	0	0	0	0	0
ENSG00000205771	1.17999	1.53003	1.57501	1.67998	0.589988	1.12001	1.32999	0.999971	1.12001	1.64003	1.78002	1.46004	1.04002	1.25002	1.94998	1.22003	3.05004	1.14	0.840013	0.860009	0.65999	0.479997	5.08983	1.70995	0.47	3.50008	1.71994	0.900001	1.53003	1.38998	0.65999	2.85006	1.09999	1.54004	1.36003	1.21	2.19002	1.26003	2.05994	2.9001	3.68001	3.42993	1.31003	0.999971	1.09999	1.58996	1.05003	0.800014	0.65999
ENSG00000277647	0	0	0	0	0	0	0	0	0	0	0	0	0	0	0	0	0	0	0	0	0	0	0	0	0	0	0	0	0	0	0	0	0	0	0	0	0	0	0	0	0	0	0	0	0	0	0	0	0
ENSG00000272968	0.109998	0.0899994	0.36999	0.279992	0.0700018	0.0700018	0.33999	0.189994	0.060002	0.0700018	0.0800019	0.0899994	0.0999981	0.159996	0.0999981	0.0899994	0.299993	0.189994	0.0400009	0.0999981	0.149998	0.0999981	0.31999	0.109998	0.459988	0	0.290002	0	0	0.109998	0.0499986	0.250007	0.400007	0.0400009	0.299993	0.250007	0	0.0800019	0.279992	0.209998	0.0800019	0.259996	0.250007	0.0899994	0	0.0700018	0.239999	0	0
ENSG00000211647	0	0	0	0	0	0	0	0	0	0	0	0	0	0.120002	0	0	0	0	0	0	0	0	0	0	0	0	0	0	0	0	0	0	0	0	0	0	0	0	0	0	0	0	0	0	0.0999981	0	0	0	0
ENSG00000249624	0.310003	2.17006	0.155004	0	0	0.109998	0	0.270007	0	0.409997	0.0999981	0	0.140003	0	0.640002	0.140003	0.209998	0.34999	0.129996	0.440015	0.230006	0	0.500006	0.230006	0	0	0.239999	1.22003	0.31999	0	0	1.84999	0	0.0800019	0.129996	0	0	0.520016	0.560011	0.33999	0.109998	0.270007	0.0899994	0	0.0499986	0.140003	0	0	0.060002
ENSG00000235248	0	0	0	0	0	0	0	0	0	0	0	0	0	0	0	0	0	0	0	0	0	0	0	0	0	0	0	0	0	0	0	0	0	0	0	0	0	0	0	0	0	0	0	0	0	0	0	0	0
ENSG00000086548	0.230006	0.00999965	0	0	0.0400009	43.1703	0.0700018	0	0.329999	0.34999	0.00999965	0.00999965	0.0999981	0.259996	1.8	0.209998	0	0.0800019	2.16	0	0.0299998	0.0400009	0.0299998	0	0	0.0299998	0.0199995	0.0499986	0	3.11005	0.00999965	0.0400009	0	0	0.959994	0	0.00999965	5.9301	14.8996	0.0199995	0	0	49.9105	1.36003	0.0199995	0.149998	0	1.14	6.78989
ENSG00000268582	0	0	0	0	0	0	0	0	0	0	0	0	0	0	0	0	0	0	0	0	0	0	0	0	0	0	0	0	0	0	0	0	0	0	0	0	0	0	0	0	0	0	0	0	0	0	0	0	0
ENSG00000228134	0	0	0	0	0	0	0	0	0	0	0	0	0	0	0	0	0	0	0	0	0	0	0	0	0	0	0	0	0	0	0	0.0800019	0	0	0	0	0	0	0	0	0	0	0	0	0	0	0	0	0
ENSG00000186834	11.0799	15.5496	8.4701	8.27022	5.35999	20.9304	6.99001	17.8199	7.26016	7.80996	9.9898	7.83002	10.8699	4.24999	12.6099	11.2501	9.51002	10.6602	3.6599	4.40998	3.75006	1.49998	34.0707	12.63	1.69003	17.4701	7.6201	29.8602	11.2198	11.6704	13.4198	6.65013	8.0201	6.10996	9.9898	6.36991	17.1402	9.49026	47.2902	13.8604	7.37992	8.00011	13.5704	6.42001	7.77	15.7995	6.83002	8.37987	13.0402
ENSG00000237178	0	0.109998	0	0	0	0	0	0	0	0	0	0	0	0	0	0	0	0	0	0	0	0	0	0.0800019	0	0	0	0	0	0	0	0	0	0	0	0	0	0	0	0	0	0	0	0.060002	0	0	0	0	0
ENSG00000268790	3.37005	20.3101	3.99008	6.17983	0	2.61	0.259996	9.46989	8.80996	10.5902	7.30003	5.37003	3.72002	0.209998	18.1805	2.19002	9.66018	3.9601	4.07005	9.47974	6.12014	0	15.6795	6.8699	0	13.5798	7.72007	1.99001	6.07996	0	0	8.15974	0.65999	18.1994	3.70998	1.57996	3.7301	6.2401	0	6.84993	7.78024	4.8899	10.5602	6.82008	0.149998	0.120002	6.04005	8.93978	7.56012
ENSG00000129128	13.4599	16.1103	15.4047	14.7803	8.87002	33.7089	9.1403	14.3303	11.2501	7.50997	34.1889	10.2302	24.2892	28.2494	63.2098	45.3386	27.0292	19.5206	7.18008	15.6101	15.4701	30.4391	31.2905	10.7799	23.6495	9.87003	22.3397	39.0395	13.0004	4.09013	16.2798	11.4397	8.12024	13.7104	20.7801	12.26	27.8007	30.4201	14.9296	19.3696	17.9203	9.92973	24.2807	17.7497	8.13997	8.45983	18.7904	11.6898	19.4801
ENSG00000257181	1.8	3.67007	2.63495	3.06998	1.60003	4.02989	0	1.70995	2.85006	4.44991	5.54982	1.57996	1.28003	2.30997	4.15012	6.44007	0.45	6.99001	2.02004	2.88006	1.77004	0	5.69007	11.6704	0	7.3999	0	3.25004	7.82025	0.739977	1.64995	1.84001	0.739977	6.28002	4.56997	2.36	6.47993	0	7.23002	4.79988	3.21998	5.05011	0	1.86003	0.200005	1.28003	1.69003	2.41999	3.14998
ENSG00000199551	0	0	0	0	0	0	0	0	0	0	0	0	0	0	0	0	0	0	0	0	0	0	0	0	0	0	0	0	0	0	0	0	0	0	0	0	0	0	0	0	0	0	0	0	0	0	0	0	0
ENSG00000197888	0.0899994	1.58996	0.754986	5.10007	2.52001	3.03001	0	0.060002	4.1999	0.0199995	0.0499986	18.78	0.360007	0.0400009	1.94	92.7377	2.55007	1.51998	0.290002	0.679987	0.0400009	0.65999	0.159996	6.51009	0.239999	13.5404	0.400007	0.290002	0	0.0199995	0	22.8597	6.30008	108.683	0.599985	1.11003	4.07005	0.389989	8.06973	0.0700018	58.6181	0.670007	4.64987	6.74999	0	13.98	6.00998	73.8221	4.94993
ENSG00000253370	0	0	0	0	0	0	0	0	0	0	0	0	0	0	0	0	0	0	0	0	0	0	0	0	0	0	0	0	0	0	0	0	0	0	0	0	0	0	0	0	0	0	0	0	0	0	0	0	0
ENSG00000267664	0	0	0	0	0	0	0	0	0	0	0	0	0	0	0	0	0	0	0	0	0	0	0	0	0	0	0	0	0	0	0	0	0	0	0	0	0	0	0	0	0	0	0	0	0	0	0	0	0
ENSG00000266697	0	0	0	0	0	0	0	0	0	0	0	0	0	0	0	0	0	0	0	0	0	0	0	0	0	0	0	0	0	0	0	0	0	0	0	0	0	0	0	0	0	0	0	0	0	0	0	0	0
ENSG00000231527	0.0199995	0.0199995	0.0200005	0	0	0.189994	0	0.120002	0	0	0.00999965	0.0400009	0.120002	0.060002	0.290002	0.0400009	0.00999965	0.0499986	0	0	0	0.00999965	0.159996	0	0.0299998	0.0199995	0.0199995	0.0199995	0.00999965	0.0299998	0.0299998	0.0899994	0	0	0	0.0700018	0.00999965	0.159996	0.479997	0.200005	0.060002	0.0199995	0.250007	0.0800019	0	0.0499986	0.140003	0.0700018	0.0299998
ENSG00000187608	138.716	54.9815	38.9244	38.6813	39.9705	93.2211	101.279	35.2893	32.599	62.4694	76.8824	44.9288	163.879	87.3711	59.9703	68.2416	68.0621	1122.19	138.15	128.203	68.0008	126.798	258.388	25.3998	434.014	63.9414	36.8211	47.4314	61.4685	49.0292	17.2798	53.5596	165.902	40.7991	28.0601	12.0702	43.7911	59.3582	117.278	46.3491	210.897	89.1204	55.8999	41.2913	81.5878	117.099	164.745	36.1108	4108.51
ENSG00000211657	0	0	0	0	0	0	0	0	0	0	0	0	0	0	0	0	0	0	0	0	0	0	0	0	0	0	0	0	0	0	0	0	0	0	0	0	0	0	0	0	0	0	0	0	0	0	0	0	0
ENSG00000279909	1.54004	0.440015	3.61496	1.09004	3.06998	2.30997	8.57022	3.25004	2.08003	1.75003	0.490002	0.909986	3.05999	3.19995	0.0899994	0.829988	2.12995	0.230006	2.58998	0.0700018	4.55005	6.19012	0	0	2.29004	0	0	1.58996	1.15001	6.77015	6.93979	0	3.78008	0.389989	2.93999	1.92006	7.2501	0.670007	4.38012	2.28005	4.67995	1.67998	1.63005	2.05994	7.56012	4.48989	3.13995	0	4.21011
ENSG00000275130	0	0	0	0	0	0	0	0	0	0	0	0	0	0	0	0	0	0	0	0	0	0	0	0	0	0	0	0	0	0	0	0	0	0	0	0	0	0	0	0	0	0	0	0	0	0	0	0	0
ENSG00000144747	2.38998	5.67982	5.05495	6.09981	0.99003	6.36991	1.48003	4.69001	1.81002	1.51998	4.86016	2.23993	4.9899	4.23999	16.7398	9.85977	3.41996	3.9099	1.29001	2.40995	3.97991	0.99003	20.9595	5.44011	0.430012	7.91022	4.33	12.5297	4.82993	2.64993	2.76999	6.70011	1.38998	4.61007	5.90999	4.02013	2.85996	5.51989	2.96003	5.61016	4.05006	2.04003	6.10996	4.3999	1.99001	0.430012	2.81003	1.77004	3.16992
ENSG00000260846	0	0	0	0	0	0	0	0	0	0	0	0	0	0	0	0	0	0	0	0	0	0	0	0	0	0	0	0	0	0	0	0	0	0	0	0	0.0299998	0	0	0	0	0	0	0	0	0	0	0	0
ENSG00000222955	0	0	0	0	0	0	0	0	0	0	0	0	0	0	0	0	0	0	0	0	0	0	0	0	0	0	0	0	0	0	0	0	0	0	0	0	0	0	0	0	0	0	0	0	0	0	0	0	0
ENSG00000256596	0	0.00999965	0	0	0.00999965	0.0800019	0	0.0199995	0	0	0	0	0	0	0.0199995	0	0	0	0	0	0	0	0.0400009	0	0	0	0	0.0400009	0	0	0	0	0	0	0.00999965	0	0	0	0.00999965	0	0	0	0.0199995	0	0	0	0	0	0
ENSG00000237666	0	0	0	0	0	0	0	0	0	0	0	0	0	0	0	0	0	0	0	0	0	0	0	0	0	0	0	0	0	0	0	0	0	0	0	0	0	0	0	0	0	0	0	0	0	0	0	0	0
ENSG00000069667	7.02011	9.17013	5.04016	9.21985	0.840013	4.62992	3.16004	1.04002	4.38012	4.56016	11.9296	5.69994	5.16984	4.50985	3.65002	2.40995	3.9099	6.89997	2.26996	5.33996	1.8	1.96996	3.20995	3.4001	0.549991	6.74999	14.7803	6.27002	6.42981	2.28005	1.48003	5.39018	4.65987	3.79006	10.34	3.42993	5.37003	10.34	5.02984	4.88008	4.07005	4.61998	8.40023	4.92017	3.27992	1.57996	2.93001	3.25004	2.84
ENSG00000268205	1.53003	2.51007	3.64997	3.54011	0.860009	8.42998	8.76003	9.61009	1.22003	2.33996	3.51004	1.36003	3.84005	4.51987	2.87009	4.93007	3.13995	2.11993	1.11003	1.37999	3.08	3.16004	6.30008	1.19997	1.42998	1.96996	2.81999	10.0398	3.36002	5.90999	4.55005	3.4899	3.14998	2.31993	4.38985	2.32992	4.61007	6.38982	15.2095	5.55983	3.00991	1.72999	4.42008	1.66999	4.56997	2.89006	3.9099	1.17999	2.23001
ENSG00000111886	0	0.0299998	0.0999982	0.0199995	0	0.060002	0.060002	0.129996	0.060002	0.0800019	0.0499986	0.060002	0.0899994	0.0899994	0.129996	0.490002	0.0299998	0.0499986	0.00999965	0.0299998	0.0700018	0	0.209998	0.0199995	0	0.0299998	0.0199995	0.120002	0.0299998	0	0.0700018	0.0400009	0	0.0199995	0.0499986	0.0299998	0.149998	0.259996	0.0499986	0.0700018	0.060002	0.00999965	0.140003	0.0400009	0	0	0.200005	0	0.060002
ENSG00000281893	0	0	0	0	0	0	0	0	0	0	0	0	0	0	0	0	0	0	0	0	0	0	0	0	0	0	0	0	0	0	0	0	0	0	0	0	0	0	0	0	0	0	0	0	0	0	0	0	0
ENSG00000214711	0.00999965	0.0299998	0.00499982	0.00999965	0	0.00999965	0.00999965	0.0199995	0	0.0499986	0.0199995	0.0199995	0	0.0299998	0.0299998	0.00999965	0.0199995	0.0199995	0.0199995	0	0	0	0.170004	0.00999965	0	0.0199995	0	0.520016	0	0.0700018	0.0199995	0.0299998	0.0299998	0.0199995	0.00999965	0.0199995	0.0199995	0.47	0.0999981	0.0299998	0	0	0.00999965	0	0.0199995	0.00999965	0.0299998	0	0
ENSG00000250131	0.060002	0	0.060002	0.00999965	0.0199995	0.060002	0	0.0299998	0.0199995	0.0499986	0.060002	0.109998	0.149998	0.0199995	0.00999965	0.149998	0.0899994	0.0700018	0.0400009	0.00999965	0.0199995	0.0400009	0.0999981	0.0400009	0	0.0800019	0.0299998	0	0.0199995	0.0400009	0.0499986	0.0199995	0.290002	0.0199995	0	0.120002	0.060002	0.0400009	0.060002	0.0400009	0.140003	0.0199995	0.060002	0.060002	0.00999965	0.0199995	0.0899994	0.0400009	0.0299998
ENSG00000260382	0	0	0	0	0	0.149998	0	0.0299998	0	0	0	0	0	0	0	0	0	0	0	0	0	0.0199995	0.0899994	0	0	0	0	0.120002	0.0299998	0	0	0	0	0	0	0	0	0	0.060002	0	0.0499986	0	0	0	0	0.0400009	0	0	0
ENSG00000201294	0	0	0	0	0	0	0	0	0	0	0	0	0	0	0	0	0	0	0	0	0	0	0	0	0	0	0	0	0	0	0	0	0	0	0	0	0	0	0	0	0	0	0	0	0	0	0	0	0
ENSG00000273504	0	0	0	0	0	0	0	0	0	0	0	0	0	0	0	0	0	0	0	0	0	0	0	0	0	0	0	0	0	0	0	0	0	0	0	0	0	0	0	0	0	0	0	0	0	0	0	0	0
ENSG00000235503	0	0	0	0	0	0	0	0	0	0	0	0	0	0	0	0	0	0	0	0	0	0	0	0	0	0	0	0	0	0	0	0	0	0	0	0	0	0	0	0	0	0	0	0	0	0	0	0	0
ENSG00000250654	0.33999	0.34999	0.0350003	0.0700018	0.329999	0.209998	0.640002	0.0800019	0.0400009	0	0.0800019	0.33999	0.239999	0.709989	0.299993	0.109998	0.549991	0.200005	0.510002	0.0400009	0.060002	0.149998	0.0999981	0	0.129996	0.0700018	0.0999981	2.25005	0.329999	0.530006	0.0700018	0.219997	0.599985	0.230006	0.219997	0.060002	0	0.560011	0.140003	0.0800019	0.0700018	0	0.65999	0.370002	0.45	0.0299998	0.120002	0.149998	0.0999981
ENSG00000256804	0	0.120002	0	0	0.0400009	0	0	0	0	0	0.270007	0	0	0	0	0	0	0	0	0	0.170004	0	0	0	0	0.420002	0	0.060002	0	0	0	0	0	0	0	0.0899994	0	0	0	0	0	0.149998	0	0	0	0	0	0	0
ENSG00000229267	0	0.0999981	0.0400007	0.170004	0	0.0299998	0.0299998	0.109998	0	0.0800019	0.0400009	0.00999965	0	0.060002	0.270007	0.060002	0.00999965	0.0400009	0	0	0	0.0199995	0.609981	0.0199995	0.0499986	0.129996	0.0400009	0.129996	0.0899994	0.140003	0	0.149998	0.00999965	0.0199995	0.0700018	0.0800019	0	0.0400009	0	0.219997	0.0899994	0.230006	0.0400009	0	0	0	0	0	0
ENSG00000113205	0.0299998	0.129996	0.0450007	0.0800019	0.0400009	1.49002	0	0.060002	0.00999965	0.0199995	0.0899994	0.0400009	0.360007	0.219997	1.66999	0.129996	0.299993	0.060002	0.0299998	0.0299998	0.00999965	0.500006	2.66006	0.0700018	0	0.0700018	0.0700018	8.76003	0.0299998	0.00999965	0.0299998	0.180005	0.219997	0.0999981	0.0800019	0.060002	0.140003	0.109998	0.0299998	0.109998	0.0700018	0.00999965	0.33999	0.0199995	0.570015	0	0.170004	0.00999965	0.00999965
ENSG00000281322	0	0	0	0	0	0	0	0	0	0	0	0	0	0	0	0	0	0	0	0	0	0	0	0	0	0	0	0	0	0	0	0	0	0	0	0	0	0	0	0	0	0	0	0	0	0	0	0	0
ENSG00000213885	0.149998	0.33999	0.740008	0.820026	0.329999	0.290002	0.54	0.900001	0.0999981	0.54	0.370002	0.420002	0.760017	0.409997	0.549991	0.389989	0.420002	0.310003	0.140003	0.47	0.259996	1.51	0.310003	0.370002	1.13	0.0899994	0.400007	2.32992	0.34999	1.29001	0.420002	1.40004	0.700007	1.40998	0.299993	0.310003	0.520016	0.31999	1.04002	0	0.329999	0.259996	0.589988	0.33999	1.70002	1.08003	0.700007	0.140003	0.219997
ENSG00000280395	0	0	0	0	0	0	0	0	0	0	0	0	0	0	0	0	0	0	0	0	0	0	0	0	0	0	0	0	0	0	0	0	0	0	0	0	0	0	0	0	0	0	0	0	0	0	0	0	0
ENSG00000112592	3.11998	4.10007	6.43495	5.9301	1.70002	8.43992	7.09005	6.46019	2.77999	2.93999	6.2401	2.21999	5.90017	7.34012	4.90008	8.62027	3.37005	3.91994	2.09001	2.75008	5.64019	4.26002	14.2501	9.90018	2.62998	7.85013	3.09006	11.0599	5.21991	10.4097	4.85006	4.65987	3.80006	3.87992	5.25986	2.29004	2.82998	5.75992	5.50002	5.44011	8.61011	2.66006	5.9301	3.93001	8.34972	7.30003	5.82013	1.67998	4.96988
ENSG00000169253	0	0	0.0799982	0	0	0	0	0	0	0	0	0	0	0	0	0	0	0	0	0	0	0	0	0	0.219997	0	0	0	0	0	0	0	0	0	0	0	0.140003	0.239999	0	0	0	0	0	0	0	0	0	0	0
ENSG00000201482	0	0	0	0	0	0	0	0	0	0	0	0	0	0	0	0	0	0	0	0	0	0	0	0	0	0	0	0	0	0	0	0	0	0	0	0	0	0	0	0	0	0	0	0	0	0	0	0	0
ENSG00000250092	0	0	0	0	0	0	0	0	0	0	0	0	0	0	0	0	0	0	0	0	0	0	0	0	0	0	0	0	0	0	0	0	0	0	0	0	0	0	0	0	0	0	0	0	0	0	0	0	0
ENSG00000114859	0.849982	2.54001	2.55498	4.56016	0.479997	4.03997	2.81003	10.43	0.729978	3.6599	2.09001	0.909986	1.86999	1.49002	3.11005	2.37001	2.10996	1.47	0.840013	1.31997	1.57002	1.61005	7.73989	0.949989	7.31016	6.99001	5.94987	6.40978	3.87992	11.4302	1.13	1.44003	7.22001	2.98994	1.66006	1.53003	5.11991	1.70995	4.63989	1.96996	2.55007	4.01011	4.15991	0.700007	3.63991	7.02985	1.70995	0.69002	1.99997
ENSG00000260001	0.570015	8.62027	3.78011	5.73999	1.37999	0.290002	0.800014	0.0700018	0.579996	1.04002	0.609981	0.890002	0.0700018	0.679987	0.0499986	0.0499986	1.28003	0.599985	1.76001	0.329999	4.8899	8.6598	0	0.530006	11.9603	8.83994	3.79006	0.170004	0.370002	0.129996	0.47	0.159996	0.239999	0.400007	3.46003	5.97011	0.849982	0.440015	0.0499986	8.80996	1.38998	9.9898	2.52999	0.239999	0.0899994	0.250007	1.58996	1.05003	0.860009
ENSG00000248335	0	0	0	0	0	0	0	0	0	0	0	0	0	0	0.0800019	0	0	0	0	0	0	0	0	0	0	0	0	0	0	0	0	0	0	0	0	0	0	0	0	0	0	0	0	0	0	0	0	0	0
ENSG00000201898	0	0	0	0	0	0	0	0	0	0	0	0	0	0	0	0	0	0	0	0	0	0	0	0	0	0	0	0	0	0	0	0	0	0	0	0	0	0	0	0	0	0	0	0	0	0	0	0	0
ENSG00000252192	0	0	0	0	0	0	0	0	0	0	0	0	0	0	0	0	0	0	0	0	0	0	0	0	0	0	0	0	0	0	0	0	0	0	0	0	0	0	0	0	0	0	0	0	0	0	0	0	0
ENSG00000225017	0	0	0	0	0	0	0	0	0	0	0	0	0	0	0	0	0	0	0	0	0.0199995	0	0	0	0	0	0	0	0	0	0.00999965	0	0	0	0.00999965	0	0	0	0	0	0	0	0	0	0	0	0.00999965	0	0
ENSG00000279180	0	0	0	0	0	0	0	0	0	0	0	0	0	0	0	0	0	0	0	0	0	0	0	0	0	0	0	0	0	0	0	0	0	0	0	0	0	0.0299998	0	0	0	0	0	0	0	0	0	0	0
ENSG00000174371	0.0700018	1.42998	1.73504	2.70001	0.0400009	2.12995	4.70011	7.02985	0.0299998	1.51998	2.54001	0.0999981	0.299993	3.75996	4.81989	15.1296	0.31999	0.649987	0.0299998	1.51	1.51998	1.54004	6.40001	2.68992	0.810015	6.14991	0.640002	4.30008	2.30997	6.30008	0.420002	1.90996	0.739977	1.75003	1.54004	1.09999	3.19995	1.49998	3.50008	1.32999	1.44003	1.70995	0.409997	0.259996	1.34997	6.92009	0.709989	0.159996	0.700007
ENSG00000241738	0	0	0.00499982	0	0	0	0.00999965	0.00999965	0	0	0	0	0	0	0.00999965	0	0	0	0.00999965	0	0	0	0	0	0	0	0	0	0	0	0	0	0	0	0	0	0	0	0	0	0	0	0.00999965	0	0	0	0	0	0
ENSG00000119231	2.19002	6.70011	5.70511	4.85006	1.09999	6.00998	5.60006	5.27996	2.23001	3.99014	4.58012	1.57996	4.70989	3.21998	5.69994	11.24	2.84	4.13003	1.60003	3.00991	2.28005	1.99001	8.9497	2.61997	1.02997	9.24994	4.33992	7.69015	3.84991	3.56004	3.75996	6.40001	4.88008	6.66999	4.14006	3.48	9.28978	5.73005	6.99001	4.97988	3.51004	3.14998	5.98006	2.40995	3.46003	3.16992	4.72985	2.52001	3.37005
ENSG00000213386	0	0.0800019	0.0200005	0	0.0700018	0.159996	0	0.0400009	0.0700018	0.170004	0.0400009	0	0.129996	0	0.0299998	0.0899994	0.0400009	0.0299998	0.0999981	0.189994	0.060002	0	0.0400009	0.0299998	0	0	0.0499986	0.170004	0.0400009	0	0	0.310003	0.0400009	0	0	0	0.189994	0	0	0	0	0	0.0400009	0.0499986	0	0.0299998	0.0700018	0	0.129996
ENSG00000174238	10.5397	18.2095	9.30514	12.8802	4.36012	18.3603	7.37992	19.8096	9.42013	9.24994	16.1304	9.96007	21.0906	13.4898	23.5302	18.3502	24.5396	25.8599	6.10996	7.12998	20.1699	9.76996	58.8013	45.6698	30.1995	18.3603	28.879	21.32	7.11023	6.97017	8.21992	17.0904	7.46999	29.4899	13.6696	19.1401	10.0698	22.99	21.32	13.2103	7.3999	6.05011	21.0906	12.2303	11.7801	6.91003	14.1703	13.5104	20.9697
ENSG00000252233	0	0	0	0	0	0	0	0	0	0	0	0	0	0	0	0	0	0	0	0	0	0	0	0	0	0	0	0	0	0	0	0	0	0	0	0	0	0	0	0	0	0	0	0	0	0	0	0	0
ENSG00000206113	0.299993	0.0400009	0.00999965	0	0.00999965	0.400007	0.149998	0.200005	0.310003	0.200005	0	0.060002	0.0400009	0.159996	0.490002	0.0700018	0.420002	0.170004	0.0999981	0	0.420002	0	0.840013	0.060002	0.200005	0.00999965	0.0700018	0.0199995	0.060002	0.0800019	0.0199995	0.189994	0.33999	0.00999965	0.00999965	0.0400009	0.0800019	0.060002	0.120002	0.00999965	0.120002	0	0.279992	0.0400009	0.0400009	0.0800019	0.0999981	0.129996	0.140003
ENSG00000212170	0	0	0	0	0	0	0	0	0	0	0	0	0	0	0	0	0	0	0	0	0	0	0	0	0	0	0	0	0	0	1.33999	0	0	0	0	0	0	0	0	0	0	0	0	0	0	0	0	0	0
ENSG00000279539	0.00999965	0.0199995	0.104999	0.0499986	0.0400009	0.0999981	0.189994	0.060002	0.0499986	0.109998	0.0899994	0.0299998	0.0299998	0.180005	0.0499986	0.389989	0.0800019	0.0400009	0.00999965	0.0800019	0.0700018	0.0700018	0.120002	0.239999	0.230006	0.0199995	0.0800019	0.0700018	0.129996	0.329999	0.00999965	0.129996	0.129996	0.00999965	0.180005	0.0499986	0.31999	0.109998	0.129996	0.060002	0.0899994	0.0999981	0.129996	0.00999965	0.0700018	0.129996	0.060002	0.060002	0.0400009
ENSG00000255455	0.360007	0.729978	1.42498	1.29001	0.0700018	1.8	0.93003	1.84999	0.279992	0.430012	0.570015	0.490002	0.780003	0.739977	0.33999	1.79004	1.19997	0.530006	0.129996	0.430012	0.69002	0.219997	1.82996	0.259996	0.0700018	0.670007	1.37999	2.26006	1.34997	1.92994	0.999971	0.620015	0.579996	0.599985	1.92994	0.750008	1.64003	0.750008	6.16015	0.93003	1.16003	0.949989	1.28003	0.259996	0.800014	0.0800019	1.11003	0.750008	0.909986
ENSG00000100249	0.0199995	0	0.204996	0.31999	0	0	0	0.0499986	0	0.149998	0	0	0.0299998	0	0	0.0400009	0	0.0199995	0.0700018	0	0	0	0	0	0	0	0	0.060002	0.0299998	0	0	0	0	0	0.0499986	0	0	0	0	0	0.0199995	0.0400009	0	0	0	0	0	0	0.0199995
ENSG00000221552	0	0	0	0	0	0	0	0	0	0	0	0	0	0	0	0	0	0	0	0	0	0	0	0	0	0	0	0	0	0	0	0	0	0	0	0	0	0	0	0	0	0	0	0	0	0	0	0	0
ENSG00000157445	0.180005	0.239999	0.0650019	0.00999965	0	0.679987	0.060002	0.0700018	0.0400009	0.060002	0.259996	0.0400009	0.459988	0.060002	0.0899994	0.0700018	0.109998	0.149998	0.0499986	0.170004	0.060002	2.55007	0.200005	0.00999965	0	0.0199995	0.0499986	0.829988	0.0400009	0.159996	0.0199995	3.06998	0.00999965	0.0299998	1.82996	0.0400009	0.0299998	0.060002	0.440015	0.45	0.0700018	0.0199995	0.640002	0.0400009	0.409997	0.180005	0.510002	0.149998	0.0800019
ENSG00000215630	0.0800019	2.79003	1.16496	0.810015	0	3.48	1.92994	2.32992	0	0.979983	2.64993	0.800014	0.290002	0.219997	1.84001	0.739977	1.12001	0.230006	0.129996	0.259996	0.560011	0.0999981	5.94987	0.329999	0	2.9001	3.35002	2.31993	0.159996	1.27003	0.760017	1.12001	0.180005	0.209998	0.780003	0	0	7.39016	2.79003	4.1999	0.589988	1.02001	1.81996	0.679987	0.219997	0.629995	0.530006	0	0.849982
ENSG00000174428	8.1	6.44007	11.38	8.34972	3.97991	13.7104	7.92998	9.28978	4.9899	10.8699	6.55993	6.14011	11.6002	5.0701	8.13997	10.5003	12.0101	8.1	6.35007	4.63989	5.94987	10.4698	14.8604	5.96019	8.6598	4.51987	21.5996	10.7202	8.06973	3.37005	7.0401	3.31008	21.4103	12.47	10.0802	8.52991	8.33988	9.43974	15.1496	5.56986	16.1405	8.78009	13.6298	6.70987	5.44011	7.6402	6.83997	6.33995	7.37992
ENSG00000240601	0	0	0	0	0	0	0	0	0	0	0	0	0	0	0	0	0	0	0	0	0	0	0	0	0	0	0	0	0	0	0	0	0	0	0	0	0	0	0	0	0	0	0	0	0	0	0	0	0
ENSG00000261363	0	0	0	0	0	0	0	0	0	0	0	0	0	0	0	0	0	0	0	0	0	0	0	0	0	0	0	0	0	0	0	0	0	0	0	0	0	0	0	0	0	0	0	0	0	0	0	0	0
ENSG00000220695	0	0	0.0549988	0	0	0	0	0	0.0299998	0.0299998	0	0	0	0.0400009	0.120002	0	0	0	0	0	0	0	0.290002	0.250007	0	0	0	0	0	0	0.0299998	0	0	0.0299998	0.060002	0	0.0999981	0	0	0	0.0999981	0	0	0	0	0	0	0.0499986	0.0299998
ENSG00000248329	0	0	0	0	0	0	0	0	0	0	0	0	0	0	0	0.0400009	0	0	0	0	0	0	3.47012	0.0999981	0	0	0	0	0	0	0.0299998	0	0	0	0	0	0	0.120002	0.0700018	0	0	0	0	0	0	0	0.0899994	0	0
ENSG00000188130	0.849982	17.1296	0.700009	3.26993	0.230006	2.61	0.789973	2.00998	0.170004	14.6203	0.549991	0.739977	1.79004	2.05994	0.800014	0.54	4.53997	0.849982	0.570015	0.860009	4.3999	4.56016	15.6004	1.57996	19.6196	16.3499	2.02004	5.28985	19.8797	3.25004	1.48003	2.17006	0.670007	2.02004	1.34997	3.56993	3.47012	3.6599	15.8105	10.48	1.86003	0.329999	4.93007	1.02001	2.08003	19.4396	4.79988	0.649987	1.44995
ENSG00000163749	0.250007	0.159996	0.0850019	0.170004	0.060002	0.189994	0.0499986	0.060002	0.109998	0.329999	0.189994	0.159996	0.329999	0.060002	0.200005	0.520016	0.829988	0.219997	0.180005	0.259996	0.109998	0.0499986	2.20006	0.120002	0	0.34999	0.310003	0.159996	0.420002	0.149998	0.0299998	0.129996	0.0700018	0.0999981	0.129996	0.200005	0.440015	0.479997	0.0899994	0.329999	0.250007	0.0700018	0.47	0.370002	0.0199995	0.0199995	0.0299998	0.33999	0.360007
ENSG00000253619	0	0	0	0	0	0	0	0	0	0	0	0	0	0	0	0	0	0	0	0	0	0	0	0	0	0	0	0	0	0	0	0	0	0	0	0	0	0	0	0	0	0	0	0	0	0	0	0	0
ENSG00000253858	0	0	0	0	0	0	0	0.060002	0	0	0	0	0.060002	0	0.0499986	0	0	0	0	0	0	0	0	0	0	0	0	0.129996	0	0	0	0	0	0	0	0	0	0	0.060002	0	0	0	0	0	0	0	0	0	0
ENSG00000254757	0	0	0	0	0	0	0	0	0	0	0	0	0	0	0	0	0	0	0	0	0	0	0	0	0	0	0	0	0	0	0	0	0	0	0	0	0	0	0	0	0	0	0	0	0	0	0	0	0
ENSG00000166411	11.9098	26.9301	19.065	28.2103	4.81989	27.9805	5.77992	18.0699	11.1199	11.0899	20.1405	8.37987	26.27	15.9503	32.4502	23.7695	16.1999	16.3205	6.70011	13.4003	10.4198	4.97988	31.2299	20.9697	4.49986	20.6194	22.7507	35.3089	16.1002	8.41013	7.50997	20.4599	8.03011	25.0206	18.3095	19.9405	11.3898	23.5497	31.7295	20.2694	11.63	11.9404	24.2404	19.5802	9.36024	6.4499	31.8905	10.9197	18.9605
ENSG00000107959	11.9404	31.69	18.0599	19.2505	11.4897	56.059	22.19	33.6809	17.4302	23.8404	25.5198	11.6203	31.5497	33.1895	28.3809	15.0804	18.4497	25.0396	15.7897	13.5001	24.6095	24.1599	53.1086	33.8095	26.1103	43.5701	24.9496	24.5107	24.9807	38.8102	16.8902	21.5697	33.1711	15.4101	23.4699	21.1903	14.0998	17.5405	27.8103	30.3506	16.0802	23.7794	26.6608	18.2601	58.9114	30.0491	29.3106	16.3397	22.3103
ENSG00000168802	24.8099	24.3195	53.9258	47.5993	25.5499	55.5099	40.3491	72.6998	29.761	18.3095	26.3393	29.5698	41.1998	33.8611	41.7286	38.0695	39.6394	33.6202	19.5897	37.9193	37.3403	47.9005	65.5706	27.3799	52.1094	38.2599	30.1702	64.6813	37.9009	41.7605	23.4	45.2789	38.6089	30.0804	71.1987	34.5199	29.2599	22.3505	64.5201	29.761	32.8007	38.751	35.8788	27.5398	60.5383	52.771	28.6696	25.1998	31.3101
ENSG00000253524	0	0	0	0	0	1.86999	0	0	0	0.0700018	0	0	0	0	0	0	0	0	0	1.31003	0	0	0.230006	0	0	0	0	0	0	0	0	0	0	0	0	0	0	0	0	0	0.209998	0	0	0	0	0	0	0	0
ENSG00000279257	0	0	0	0	0	0	0	0	0	0	0	0	0	0	0.00999965	0.120002	0	0	0	0.0499986	0.209998	0	0	0	0	0	0.459988	0.69002	0	0	0	0	0.290002	0	0	0	0.389989	0	0	0.129996	0.129996	0	0	0	0	0	0	0.409997	0
ENSG00000235038	0	0	0	0	0	0	0	0	0	0	0	0	0	0	0	0	0	0	0	0	0	0	0	0	0	0	0.060002	0	0	0	0	0	0	0	0	0	0	0	0	0	0	0	0	0	0	0	0	0	0
ENSG00000279286	0	0	0	0	0	0.400007	0	0.0499986	0	0	0	0	0	0.0299998	0.060002	0.00999965	0.0299998	0	0	0.00999965	0	0	0.0400009	0.00999965	0	0	0	0.0499986	0	0	0.00999965	0	0	0	0.00999965	0	0.0199995	0.310003	0.0400009	0	0	0	0.200005	0	0	0.00999965	0.38001	0	0.0299998
ENSG00000224739	0.420002	0	0	0	0	0.879992	0	0.420002	0.38001	0	0.38001	0.259996	0	0	0	0	0	0.259996	0	0	0	0	0	0.270007	0	0	0	2.21999	0	7.31979	0	0.45	0.620015	0	0	0	0	0	0.38001	0	0	0	0	0.189994	0.780003	0.840013	0	0.430012	0.65999
ENSG00000130775	7.06993	9.40969	1.07	1.84999	0.219997	8.34972	0.869973	3.56004	1.99001	2.72994	5.69007	3.65002	25.6795	10.03	21.8602	1.90996	4.15991	15.31	5.81005	3.99014	3.75006	5.73005	24.0796	1.73998	2.49999	2.11993	1.77004	14.0705	3.43993	2.38998	2.17006	5.64998	0.599985	2.06996	1.82996	2.55007	2.20006	11.6002	13.8604	5.47985	2.79992	0.629995	19.0699	6.74999	6.38008	2.92008	12.1298	3.89988	9.67023
ENSG00000100058	1.31003	4.51987	4.10003	4.77003	0.640002	5.35999	9.06019	6.62988	1.60003	9.78012	4.10007	2.28005	7.09989	18.68	5.11991	18.5304	4.30993	11.9902	1.55	2.45005	1.70002	2.37001	14.9804	3.06998	5.86997	5.47985	4.61998	22.6704	5.70983	15.1202	3.08	5.64998	5.37003	1.27003	3.48	6.50017	4.59985	7.50997	10.9698	3.67007	28.7891	10.3199	5.56986	1.82996	4.79988	6.36991	4.00011	6.59001	8.45983
ENSG00000269085	0	0	0	0	0	0	0	0	0	0	0	0	0	0	0	0	0	0	0	0	0	0	0	0	0	0	0	0	0	0	1.21	0	0	0	0	0	0	0	0	0	0	0	0	0	0	0	0	0	0
ENSG00000277146	0	0	0	0	0	0	0	0	0	0	0	0	0	0	0	0	0	0	0	0	0	0	0	0	0	0	0	0	0	0	0	0	0	0	0	0	0	0	0	0	0	0	0	0	0	0	0	0	0
ENSG00000260672	0	0.0299998	0.0799981	0.0800019	0	0	0.0700018	0	0	0	0.00999965	0	0.0199995	0	0.00999965	0.0199995	0	0.00999965	0	0	0	0.00999965	0.0199995	0.00999965	0	0	0.0199995	0.0400009	0.00999965	0.0199995	0	0.00999965	0	0	0	0.0199995	0.0499986	0.0400009	0.0199995	0	0.00999965	0.00999965	0.00999965	0	0	0.0199995	0.0199995	0	0.00999965
ENSG00000152377	0.0400009	1.79004	0.0449997	0.140003	0	2.18002	2.04003	0.959994	0.00999965	17.0904	0.940022	0.00999965	0.270007	0.159996	1.07003	0.0299998	0.140003	0.0400009	0.00999965	0.0199995	0	0.0899994	0.239999	0.120002	0.290002	0.0999981	0.00999965	1.75003	0.00999965	0.47	0.0299998	0.599985	0.00999965	1.05003	0.060002	0.109998	0.060002	1.09999	1.54004	0.259996	0.0299998	1.14	1.02997	0.00999965	3.11998	0.0199995	3.05999	0.00999965	0.0199995
ENSG00000274475	0	0	0	0	0	0	0	0	0	0	0.409997	0	0	0	0.159996	0	0	0	0	0	0	0	0	0	0	0.329999	0	0	0	0	0	0	0	0.120002	0.140003	0	0.159996	0	0.609981	0.230006	0	0	0	0	0	0	0	0	0
ENSG00000242348	0	0	0	0	0	0	0	0	0	0	0	0	0	0	0	0	0	0	0	0	0	0	0	0	0	0	0	0	0	0	0	0	0	0	0	0	0	0	0	0	0	0	0	0	0	0	0.159996	0	0
ENSG00000260284	0.0499986	0.259996	0.334999	0	0	0.47	0.500006	0.0499986	0.0499986	0.0400009	0.060002	0	0.060002	0.279992	0	0.0800019	0.33999	0.0800019	0.0700018	0.0999981	0.560011	0.0400009	1.47	0.709989	0.670007	2.26006	0.570015	0.670007	1.61005	0	0.170004	0.0700018	0.290002	0.0700018	0.129996	0.409997	0.430012	0.180005	0.629995	0.120002	0.54	0.270007	0.34999	0.149998	0	0.750008	0.0400009	0.0700018	0.129996
ENSG00000250306	0	0	0	0	0	0	0	0	0	0.109998	0	0	0	0	0	0	0	0	0	0	0	0	0	0	0	0	0	0	0	0	0	0	0	0	0	0	0	0	0	0	0	0	0	0	0	0	0	0	0
ENSG00000188100	0	0	0	0	0	0	0	0	0	0	0	0.780003	0	0	0.230006	0	0	0	0	0	0	0	0	0	0	0	0.750008	0	0	0	0	0	0	0.0899994	0	0	0.120002	0	0	0	0	0	0	0.00999965	0	0	0	0	0
ENSG00000174373	2.48996	4.62992	7.35995	6.68017	0.829988	5.6199	7.11023	6.16015	2.23993	2.93001	5.85981	2.61	5.94987	3.31996	6.81016	5.70983	4.61998	3.56993	1.81996	1.31997	2.33996	3.16004	5.54982	2.99991	0.290002	6.19012	3.59004	12.5602	4.8899	2.68005	3.56993	6.81016	3.34005	3.82994	11.7198	6.88994	4.47001	7.88012	9.94971	5.60006	8.72972	3.75006	10.3601	4.52991	4.38012	2.82998	3.41001	1.99001	3.34005
ENSG00000271064	0	0	0	0	0	0	0	0	0	0	0	0	0	0	0	0	0	0	0	0	0	0	0.33999	0	0	0	0	0	0	0	0	0	0	0	0	0	0.290002	0	0	0	0	0	0	0	0	0	0	0	0
ENSG00000253552	0.34999	0.720014	0.714986	0.45	0.159996	1.84001	0.31999	0.750008	0.270007	0.239999	2.33996	0.47	2.33996	4.40998	0.129996	0.560011	4.53997	0.739977	0.259996	0.310003	1.40998	2.84	1.09999	0.299993	3.23991	0.0499986	1.69003	2.03001	1.05003	2.68005	0.820026	1.38998	5.10007	1.11003	0.810015	1.46004	0.140003	4.00011	0.700007	1.36997	3.82013	0.0299998	5.81005	0.230006	0.979983	0.420002	2.47001	0.180005	0.360007
ENSG00000164509	0	0.00999965	0.00999965	0.0199995	0.00999965	0.109998	0	0.0400009	0	0.140003	0.0800019	0	0.0199995	0.0199995	0.0999981	0.0400009	0.00999965	0	0.00999965	0	0	0	0.120002	0.00999965	0	0	0	0	0	0	0	0.189994	0	0	0.0899994	0.0199995	0	0.00999965	0.0499986	0	0.00999965	0	0	0.00999965	0.00999965	0	0.0400009	0	0
ENSG00000215544	0.060002	0.0700018	0	0.060002	0	0	0.129996	0	0	0	0.0700018	0	0	0.140003	0.0899994	0	0	0	0	0	0	0	0	0	0	0	0.159996	0.159996	0	0.109998	0	0.0800019	0	0	0	0.0499986	0.060002	0.180005	0	0.0800019	0	0	0	0	0	0.0499986	0	0.0800019	0.0499986
ENSG00000006116	0	0	0	0	0	0.00999965	0	0	0	0	0	0	0.00999965	0	0.00999965	0	0	0	0	0	0.00999965	0	0	0	0	0	0	0	0.00999965	0	0	0	0	0	0	0	0	0.00999965	0	0	0	0	0	0	0.0299998	0	0	0	0.00999965
ENSG00000234312	0	0	0	0	0	0	0	0	0	0	0	0	0	0	0.219997	0	0	0	0	0	0	0	0	0	0	0	0	0	0	0	0	0	0	0	0	0	0	0	0	0	0	0	0	0	0	0	0	0	0
ENSG00000233707	0	0	0	0	0	0.140003	0	0	0	0	0	0	0	0	0	0.170004	0	0	0	0	0	0	0	0	0	0.189994	0	0	0	0	0	0	0	0	0	0	0	0	0	0.129996	0	0	0	0	0	0	0.0899994	0	0
ENSG00000047315	7.92998	14.94	16.6051	20.7297	2.26996	27.7891	8.00011	31.999	7.0099	6.82008	20.2301	7.06013	15.5604	10.3299	18.7501	31.7295	12.1896	11.3599	4.9899	11.2003	8.87986	4.33992	24.1097	19.4895	0.949989	21.7002	14.0004	40.9209	19.8797	7.68003	9.43974	23.62	5.20004	10.52	17.4205	15.0595	10.2799	13.3697	27.3496	17.1998	13.6402	8.15013	20.4798	9.88989	8.97019	13.3502	12.5402	7.47984	11.8801
ENSG00000217128	2.81003	8.67001	4.95511	6.35007	0.949989	6.2	4.15012	2.98994	1.99001	3.80006	4.47994	1.97996	3.56004	2.85006	7.54023	3.11005	2.9001	3.78008	1.62002	2.9001	3.48	2.10003	6.2198	4.10007	0.54	3.93001	7.69015	8.0201	7.37992	1.70002	1.96001	4.70011	1.67998	3.53006	4.12002	5.07996	5.42015	6.48982	3.54011	4.40998	6.65982	4.85006	6.1299	3.03001	2.64993	1.88994	2.98994	2.36	2.45005
ENSG00000253457	0	0	0	0	0	0	0	0	0	0	0	0	0	0.0299998	0.0499986	0	0	0.0199995	0.0199995	0	0	0	0	0.0199995	0	0	0	0	0	0	0	0.0199995	0	0	0	0	0	0.0299998	0	0	0	0	0	0	0	0	0	0	0
ENSG00000119383	34.0093	38.7	71.646	58.94	36.511	91.7912	147.922	183.164	29.5002	42.57	45.6793	33.061	74.14	89.3802	59.0218	38.6491	57.1695	51.4098	31.4711	38.4807	64.798	36.4503	62.111	60.799	75.201	61.4515	46.0704	60.2996	90.7977	61.4387	35.7497	65.5207	70.9524	27.9495	52.0192	72.0077	128.898	38.6598	106.012	21.0994	51.7208	26.3996	89.1389	40.4303	46.9212	104.299	48.9613	44.2795	62.111
ENSG00000258405	0.170004	0.270007	0.0850002	0.299993	0	0.570015	0.389989	0.420002	0.0299998	0.060002	0.279992	0.0299998	0.060002	0.31999	0.279992	2.38998	0.0800019	0.140003	0.0499986	0.0299998	0	0	0.149998	0	0.0400009	0.060002	0.170004	2.30006	0.0999981	0.299993	0.129996	0.0700018	0	0.140003	0.109998	0.0899994	0.0400009	0.38001	0.279992	0.329999	0.0199995	0.0499986	0.189994	0.0899994	0.120002	0	0.0299998	0.0199995	0.0299998
ENSG00000154102	0.549991	1.12001	0.330001	1.33999	0.329999	3.99014	2.93001	12.5898	0.219997	1.44003	0.310003	0.739977	3.0399	0.629995	0.549991	0.400007	1.36003	0.34999	0.219997	0.189994	0.679987	0.250007	2.92008	1.09004	3.3301	2.14999	0.47	5.83994	1.51	9.49026	0.920017	0.310003	2.30997	1.22003	0.520016	1.31003	2.68005	0.640002	5.32998	0.329999	0.239999	0	1.78002	0.0999981	1.51998	6.29005	2.85006	0.520016	0.769999
ENSG00000197745	0	0	0	0	0	0	0	0	0	0	0	0	0	0	0	0	0	0	0	0	0	0	0	0	0	0	0	0	0	0	0	0	0	0	0	0	0	0	0	0	0	0	0	0	0	0	0	0	0
ENSG00000231476	0	0	0	0	0	0	0	0	0	0	0	0	0	0	0	0	0	0	0	0	0	0	0	0	0	0	0	0	0	0	0	0	0	0	0	0	0	0	0	0	0	0	0	0	0	0	0	0	0
ENSG00000235451	0	0	0	0	0	0	0	0	0	0	0	0	0	0	0	0	0	0	0	0	0	0	0	0	0	0	0	0	0	0	0	0	0	0	0	0	0	0	0	0	0	0	0	0	0	0	0	0	0
ENSG00000256699	0	0	0	0	0	0	0	0	0	0	0	0	0	0	0	0	0	0	0	0	0	0	0	0	0	0	0	0	0	0	0	0	0	0	0	0	0	0	0	0	0	0	0	0	0	0	0	0	0
ENSG00000160336	1.31003	4.64987	1.97501	2.66006	0.530006	6.2198	6.03001	7.04986	0.820026	2.33996	5.08983	1.14	2.64993	3.54011	3.70998	4.40998	5.41002	2.67004	0.579996	0.849982	1.49998	1.37999	6.38982	3.75996	2.14002	3.62003	3.05004	11.9702	0.140003	4.27008	3.13995	4.02013	2.25005	0.299993	2.40995	1.31003	1.28003	7.09005	3.75996	6.92009	0.599985	1.94	3.76988	1.29998	3.7301	2.72994	2.11993	0.829988	2.44005
ENSG00000256771	1.02997	1.27003	2.37505	2.40995	0.239999	2.49999	1.36997	2.16	0.34999	2.23993	2.85996	1.01001	1.60003	1.01001	7.72007	4.94993	2.20006	1.75003	0.400007	0.849982	0.93003	0.530006	4.17986	1.96996	0.579996	2.14002	1.90996	9.05014	1.12001	1.05003	2.30006	11.1299	1.36003	1.61005	2.02004	0.829988	2.30006	2.77999	2.23993	2.18002	1.12001	1.44995	2.12995	0.979983	1.05998	0.869973	1.42998	0.679987	1.17999
ENSG00000255020	0.0199995	0	0	0	0	0	0	0	0	0	0	0.0199995	0.0299998	0	0	0	0	0	0.0299998	0	0	0	0	0	0	0	0	0	0	0	0	0	0	0	0	0	0	0	0	0.0299998	0	0	0	0	0	0.0199995	0.0199995	0	0
ENSG00000223433	0	0	0	0	0	0	0	0	0	0	0	0	0	0	0	0	0	0	0	0	0	0	0	0	0	0	0	0	0	0	0	0	0	0	0	0	0	0	0	0	0	0	0	0	0	0	0	0	0
ENSG00000229622	0	0	0	0	0	0	0	0	0	0	0	0	0	0	0.0199995	0	0	0	0	0	0	0	0.0299998	0	0	0	0.0299998	0	0	0	0	0	0	0	0.0199995	0	0.0199995	0	0	0	0	0	0.0199995	0	0	0	0	0	0
ENSG00000237422	0.129996	0	0.650012	0.510002	0.230006	0.709989	0.459988	0.279992	0	0.0499986	0.310003	0	0	0	0.400007	0.159996	0	0.0499986	0	0.389989	0.209998	0.609981	0.670007	0.109998	0.45	0	0	0	0.0700018	1.33999	0.230006	0.239999	0	0.0899994	0.060002	0.159996	0.060002	0.0800019	0.0800019	0.0800019	0	0	0.0800019	0	0.579996	0.290002	0.060002	0.0899994	0.060002
ENSG00000106688	16.2798	13.7303	0.205002	0.670007	10.5602	16.8294	1.67998	23.0603	26.6201	6.33995	4.55005	5.94987	20.1503	20.6194	10.0802	8.18013	9.94971	16.2595	5.58998	6.32985	2.88006	2.25005	23.8206	20.8899	0.400007	40.7313	58.5491	27.9591	9.88989	1.09004	0.219997	13.3901	3.82013	10.6898	8.88972	27.2191	6.16998	4.93007	43.9797	2.74	3.18998	13.4898	8.62027	19.64	1.01001	1.99001	31.3209	10.2203	17.7804
ENSG00000249751	2.89006	8.30987	7.90505	6.30008	0.729978	7.46016	4.27008	11.5001	0.570015	3.47012	7.16019	2.33996	16.3806	15.9304	5.10007	4.8899	26.7292	3.9601	3.16992	5.61016	4.8899	8.70011	8.18978	4.44005	3.6599	5.10998	4.49986	20.3003	3.00991	4.70011	9.20006	15.5098	0.829988	14.05	8.18013	5.32001	1.66006	12.5497	4.27008	15.4797	7.31016	2.21999	21.3407	3.59004	9.61009	5.57991	26.1791	3.06998	4.3999
ENSG00000157106	3.06998	6.28002	4.18013	3.75006	0.409997	7.43022	2.39994	6.27002	1.66999	2.77999	2.81999	4.42008	4.21011	2.64003	8.50983	6.64	4.47994	4.86016	1.08003	2.98994	2.10996	0.879992	12.63	3.41996	0.599985	8.42998	3.72002	10.03	2.89006	1.92006	1.94	3.62003	0.709989	3.13995	4.7499	3.93001	3.89988	6.06986	9.45022	4.83998	3.26993	1.42998	7.35999	3.54011	1.05003	1.28003	3.19995	1.96996	3.38012
ENSG00000173338	0.0999981	0.0700018	0.864988	0.420002	0.120002	0.259996	0.389989	0.219997	0.200005	0.33999	0	0.270007	0.459988	0.409997	0.120002	0.38001	0.0800019	0.0199995	0.060002	0.120002	0.060002	0.430012	0.54	0.200005	7.52978	0.440015	0.170004	0.0800019	0.0499986	0.200005	0.180005	0.459988	4.07005	0.370002	0.0999981	0.149998	0.45	0.129996	0.679987	0.459988	0.140003	0.00999965	0.729978	0.180005	0.310003	1.26003	0.31999	0.0299998	0.310003
ENSG00000267119	0.180005	0	0.425008	0.409997	0.140003	1.29001	0.149998	0.54	0	0.219997	0	0.120002	0	0.170004	0	1.64003	0	0.299993	0.109998	0.159996	0	0.430012	0.33999	0.389989	0	0.290002	0	0.440015	0.159996	0	0.400007	0.259996	0.47	0.0999981	0	0.149998	0.640002	0	0.180005	0.65999	0.170004	0.200005	0.219997	0	0.259996	0.769999	0.849982	0.209998	0.140003
ENSG00000207988	0	0	0	0	0	0	0	0	0	0	0	0	0	0	0	0	0	0	0	0	0	0	0	0	0	0	0	0	0	0	0	0	0	0	0	0	0	0	0	0	0	0	0	0	0	0	0	0	0
ENSG00000222316	0	0	0	0	0	0	0	0	0	0	0	0	0	0	0	0	0	0	0	0	0	0	0	0	0	0	0	0	0	0	0	0	0	0	0	0	0	0	0	0	0	0	0	0	0	0	0	0	0
ENSG00000225251	0	0	0	0	0	0	0	0	0	0	0	0	0	0	0	0	0	0.0299998	0	0	0	0	0	0	0	0	0	0	0	0	0	0	0	0	0	0	0	0	0	0	0	0	0	0	0	0	0	0	0
ENSG00000254460	0	0	0	0	0	0	0	0	0	0	0	0	0	0	0	0	0	0	0	0	0	0	0	0	0	0	0	0	0	0	0	0	0	0	0	0	0	0	0	0	0	0	0	0	0	0	0	0	0
ENSG00000224967	0	0	0	0	0	0	0	0	0	0	0	0	0	0	0	0	0.310003	0	0	0	0	0	0	0	0	0	0	0	0.250007	0	0	0	0	0	0	0.109998	0	0	0	0	0	0	0	0.0700018	0	0	0	0	0
ENSG00000173947	0.0800019	0.200005	0.00999965	0.0700018	0.0400009	1.01001	0.0400009	1.54004	0.0400009	0.33999	0.279992	0.0800019	0.979983	0.0499986	0.31999	0.69002	0.0800019	0.0800019	0.0299998	0	0.060002	0.290002	5.58998	0.0400009	0.0299998	0	0	0.329999	0.0899994	0.649987	0.0199995	0.279992	0.140003	0.360007	0.0800019	0	0.370002	0.0999981	2.28005	0.0499986	0.0400009	0.060002	0.750008	0.0299998	0.120002	3.50008	0.0700018	0.170004	0.149998
ENSG00000207656	0	0	0	0	0	0	0	0	0	0	0	0	0	0	0	0	0	0	0	0	0	0	0	0	0	0	0	0	0	0	0	0	0	0	0	0	0	0	0	0	0	0	0	0	0	0	0	0	0
ENSG00000170291	16.0902	30.0408	21.3697	17.2105	19.3602	27.2795	12.8999	19.4598	34.8493	13.7904	25.9191	20.6394	27.5799	17.5004	22.9296	30.4201	14.8398	17.4302	10.4698	10.2401	15.5302	59.3418	60.041	18.7605	16.4101	38.1011	27.8508	20.4005	36.3192	16.3896	13.9597	20.2399	9.8502	18.0199	33.0197	19.7205	13.6402	36.4706	48.1502	10.2501	11.0201	11.5697	37.1004	16.6104	15.5098	127.088	29.9203	16.2302	13.4898
ENSG00000280104	0	0	0	0	0	0	0	0	0	0.0400009	0	0	0	0	0	0.149998	0	0	0	0	0.0999981	0.0499986	0	0.0999981	0	0	0	0	0.120002	0.109998	0.0499986	0.0400009	0	0	0	0	0.239999	0	0	0	0	0	0	0	0	0.0499986	0	0	0
ENSG00000236939	0	0	0.030001	0	0	0.360007	0.180005	0.290002	0	0.0499986	0	0	0	0.389989	0.159996	0	0.420002	0.060002	0	0	0.140003	0.230006	0	0	0	0	0	0	0	0	0	0	0	0	0.180005	0	0	0	0	0	0.0899994	0	0	0	0	1.05998	0	0	0
ENSG00000250326	0.120002	0.159996	0.040001	0.0999981	0.0299998	0	0.0700018	0.310003	0.0899994	0.0499986	0.0899994	0.0400009	0.0400009	0	0.0999981	0.360007	0.209998	0.060002	0.060002	0.0700018	0.060002	0.060002	0.0800019	0.0299998	0	0.250007	0.180005	0.400007	0.170004	0.0999981	0.0299998	0.310003	0.0400009	0.279992	0.209998	0.180005	0.140003	0.219997	0	0.159996	0.129996	0.0400009	0.149998	0.140003	0.0800019	0	0.0999981	0.239999	0.0899994
ENSG00000270723	0	0	0.274995	0	0	0	0	0	0	0	0	0	0	0	0	0	0	0	0	0	0	0	0	0	0	0	0	0	0	0	0	0	0	0	0.200005	0	0	0	0.299993	0	0	0	0	0	0	0	0	0	0
ENSG00000261292	0	0	0	0	0	0.0199995	0	0.31999	0	0	0	0.00999965	0.00999965	0	0.00999965	0	0	0.00999965	0.00999965	0	0	0	0.0299998	0	0	0	0.00999965	0	0	0	0	0	0	0	0	0	0	0	0.109998	0	0	0	0.0299998	0	0	0.0199995	0	0.0199995	0
ENSG00000266019	0	0	0	0	0	0	0	0	0	0	0	0	0	0	0	0	0	0	0	0	0	0	0	0	0	0	0	0	0	0	0	0	0	0	0	0	0	0	0	0	0	0	0	0	0	0	0	0	0
ENSG00000273245	0	0.129996	0.0949971	0	0	0	0.180005	0.189994	0	0	0.0700018	0	0	0.0700018	0.159996	0	0.209998	0.0499986	0	0.060002	0.0999981	0	0	0	0	0	0	0.140003	0.060002	0	0.0999981	0	0.0700018	0	0.109998	0.0499986	0.120002	0.47	0.279992	0.230006	0.060002	0.0400009	0.0700018	0	0.0499986	0	0.0999981	0	0
ENSG00000254669	0	0	0	0	0	0	0	0	0	0	0	0	0	0	0	0	0	0	0	0	0	0	0	0	0	0	0	0	0	0	0	0	0	0	0	0	0	0	0	0	0	0	0	0	0	0	0	0	0
ENSG00000089094	3.13995	6.82008	16.07	11.24	1.82996	7.66992	6.50017	7.27982	5.58998	2.77999	12.2702	3.91994	8.12024	4.38012	10.0203	9.68029	5.0701	5.44011	2.12995	4.30008	3.13995	2.26996	14.0198	7.58006	2.05994	12.1096	6.92009	18.6696	3.53006	5.83994	3.36002	6.83002	4.47001	6.66999	17.7398	5.64998	5.66017	7.91022	6.12014	5.44992	6.01999	2.26996	13.1902	5.30013	7.7099	5.90999	3.38997	3.18004	3.25997
ENSG00000261075	0	0	0	0	0	0	0	0	0	0	0	0	0	0	0	0	0	0	0	0	0	0	0	0	0	0	0	0	0	0	0	0	0	0	0	0	0	0	0	0	0	0	0	0	0	0	0	0	0
ENSG00000203581	0	0	0	0.0199995	0	0	0	0	0	0	0	0	0.0299998	0	0.0499986	0	0	0	0	0	0	0	0	0.0499986	0	0	0	0	0	0	0	0	0	0	0	0.0499986	0	0	0	0.0999981	0	0	0	0	0	0	0.0700018	0	0.0199995
ENSG00000237361	0.760017	2.99991	8.71509	19.4005	2.20006	2.93001	3.11005	0.279992	2.25005	1.33999	9.64011	1.71994	2.66006	2.14002	1.70002	6.66999	5.60006	2.96003	1.05998	1.29001	2.26996	5.44992	0.679987	1.63005	2.26006	2.17006	3.67007	1.02001	1.77004	0.54	1.78002	3.11998	2.85996	2.47996	29.9992	2.98001	1.44995	4.93999	1.01001	4.86016	10.6196	2.67004	7.21	2.38005	7.64974	0.270007	0	2.02004	1.34997
ENSG00000182551	245.571	286.461	274.072	257.905	174.114	64.5694	29.8209	36.511	277.029	344.723	121.65	263.634	192.137	112.119	17.1402	115.183	174.392	171.135	183.24	211.424	122.428	154.428	90.8607	598.869	53.0203	272.006	222.628	76.2984	180.405	48.2404	116.759	127.124	258.442	156.194	480.268	97.8083	72.9522	71.4806	89.3678	185.386	94.4569	268.28	172.182	178.217	37.8012	53.4187	50.8393	209.28	164.631
ENSG00000225419	0	0	0.040001	0	0	0.0999981	0	0	0	0	0	0	0	0	0	0.120002	0.0800019	0.060002	0	0	0	0.120002	0.159996	0.120002	0.0499986	0.129996	0.0999981	0.170004	0	0	0	0.180005	0	0.0499986	0.060002	0.120002	0	0.0999981	0.0800019	0	0.0700018	0.0499986	0	0.0400009	0	0.159996	0	0	0
ENSG00000254858	6.60007	13.3901	11.4402	9.43974	6.64	11.9702	17.8002	10.8601	5.0701	16.8294	8.8002	5.28985	15.3696	10.2203	11.9197	18.4701	13.14	8.33988	3.41001	16.5701	22.0703	6.35007	33.2909	23.6905	10.4901	11.7597	15.5798	25.7508	10.83	12.5698	7.24006	33.3001	20.8104	19.0699	12.96	4.81989	19.6006	8.72972	9.78012	8.62027	10.8503	11.0699	8.91997	5.98006	10.1398	13.6601	15.3196	4.7499	11.8999
ENSG00000236403	0	0	0	0	0	0	0	0	0	0	0	0	0	0	0	0	0	0	0	0	0	0	0	0	0	0	0	0	0	0	0	0	0	0	0	0	0	0	0	0	0	0	0	0	0	0	0	0	0
ENSG00000177272	0.310003	0.290002	0.0250003	0.0700018	0	0.060002	0	0.129996	0.0299998	0.00999965	0.0499986	0.219997	0.720014	0.0999981	0.890002	0.060002	0.0800019	0.840013	0.0700018	0.0499986	0.0700018	0.0299998	0.200005	0.00999965	0	0.0199995	0.0700018	1.02997	0.00999965	0	0.0299998	0.0700018	0.00999965	0.0999981	0.0299998	0.060002	0.00999965	0.230006	0.0800019	0.239999	0.060002	0.00999965	0.490002	0.0899994	0.0499986	0.00999965	0.230006	0.129996	0.299993
ENSG00000249944	0	0	0	0	0	0	0	0	0	0	0	0	0	0	0	0	0	0	0	0	0	0	0	0	0	0	0	0	0	0	0	0	0	0	0	0	0	0	0	0	0	0	0	0	0	0	0	0	0
ENSG00000262097	0	0.159996	0.0200005	0.159996	0	0.0700018	0	0.109998	0	0	0	0	0.0800019	0.270007	2.23001	0	0.0800019	0	0.0400009	0.45	0	0.060002	0.0400009	0.060002	0	0	0	0.0800019	0.149998	0	0	0.219997	0	0.0999981	0	0.060002	0.0700018	0.0400009	0.129996	0.0499986	0	0.0499986	0.170004	0.0499986	0	0.0400009	0.0999981	0	0.159996
ENSG00000226627	0	0	0	0	0	0	0.0299998	0.0199995	0	0.00999965	0	0	0	0	0	0	0	0	0	0	0	0	0	0	0	0	0	0	0	0.0400009	0.00999965	0	0	0	0	0	0.060002	0.149998	0.00999965	0	0	0	0	0.00999965	0	0	0.0199995	0	0
ENSG00000274100	0	0	0	0	0	0	0	0	0	0	0	0	0	0	0	0	0	0	0	0	0	0	0	0	0	0	0	0	0	0	0	0	0	0	0	0	0	0	0	0	0	0	0	0	0	0	0	0	0
ENSG00000273825	0	0	0	0	0	0.0299998	0	0	0	0	0	0	0	0	0	0	0	0	0	0	0	0	0	0	0	0	0	0	0	0	0	0	0	0	0	0	0	0	0	0.0199995	0	0	0	0	0	0	0	0	0
ENSG00000122406	289.014	485.422	1141.27	1147.99	290.48	917.14	260.077	1521.1	293.76	351.528	430.657	352.969	627.772	666.933	426.824	578.55	729.77	264.165	266.371	542.018	322.241	926.212	624.994	183.52	450.317	504.915	379.721	894.786	623.609	1069.56	766.742	651.67	695.882	781.173	523.664	291.59	316.859	556.407	1157.1	402.933	497.033	765.893	743.866	490.428	1335.62	830.363	534.964	268.429	353.998
ENSG00000275996	0	0	0	0	0	0	0	0	0	0	0	0	0	0	0	0	0	0	0	0	0	0	0	0	0	0	0	0	0	0	0	0	0	0	0	0	0	0	0	0	0	0	0	0	0	0	0	0	0
ENSG00000154330	1.99001	3.23991	0.385003	0.729978	0.159996	0.750008	0.219997	1.09004	0.400007	0.560011	2.17006	1.05003	8.30009	2.48996	0.609981	0.209998	1.8	2.19002	0.979983	0.329999	0.65999	3.09006	1.82996	0.310003	0.0800019	0.700007	1.02001	3.84991	0.189994	0.180005	0.789973	3.14998	0.060002	1.92006	17.6197	6.32021	0.0800019	2.68992	0.259996	2.70001	0.890002	0.370002	12.8001	1.25002	0.890002	0.170004	1.48003	2.32992	1.14
ENSG00000207757	0	0	0	0	0	0	0	0	0	0	0	0	0	0	0	0	0	0	0	0	0	0	0	0	0	0	0	0	0	0	0	0	0	0	0	0	0	0	0	0	0	0	0	0	0	0	0	0	0
ENSG00000225050	0	0	0	0	0	0	0	0	0	0	0	0	0	0	0	0	0	0	0	0	0	0	0	0	0	0	0	0	0	0	0	0	0	0	0	0	0	0	0	0	0	0	0	0	0	0	0	0	0
ENSG00000265402	0	0	0	0	0	0	0	0	0	0	0	0	0	0	0	0	0	0	0	0	0	0	0	0	0	0	0	0	0	0	0	0	0	0	0	0	0	0	0	0	0	0	0	0	0	0	0	0	0
ENSG00000099889	3.94995	10.1103	6.10994	6.47993	2.93001	7.64974	8.68987	8.83994	5.21014	3.23004	3.60001	3.37005	15.1097	2.66006	4.27008	2.10003	7.50997	4.44991	2.38005	2.60006	4.17986	4.15012	8.0201	0.440015	1.99997	2.68992	11.9197	7.86974	6.09981	8.92987	4.47994	8.16993	1.64995	3.9401	8.53997	3.9401	7.56012	9.13017	15.2803	8.0899	6.70987	8.30987	14.9296	5.82982	3.03001	8.28973	3.50008	4.90008	7.44982
ENSG00000279764	0	0	0	0	0	0	0	0	0	0	0	0	0	0	0	0	0	0	0	0	0	0	0	0	0	0	0.0199995	0	0	0	0	0	0	0	0	0	0	0	0	0	0	0	0.0199995	0	0	0	0	0	0
ENSG00000236620	0	0	0	0	0	0	0	0	0	0	0	0	0	0	0	0	0	0	0	0	0	0	0	0	0	0	0	0	0	0	0	0	0	0	0	0	0	0	0	0	0	0	0	0	0	0	0	0	0
ENSG00000220925	0	0	0	0	0	0	0.060002	0.0700018	0.060002	0	0	0	0	0	0	0	0	0	0	0	0	0	0	0	0	0	0	0	0	0	0	0	0	0	0	0	0	0	0.0700018	0	0	0	0	0	0	0	0	0	0
ENSG00000280288	0	0	0	0	0	0	0	0	0	0	0	0	0	0	0	0	0	0	0	0	0	0	0	0	0	0	0	0	0	0	0	0	0	0	0	0	0	0	0	0	0	0	0	0	0	0	0	0	0
ENSG00000240808	0	0	0.200004	0	0	0	0	0	0	0	0	0	0	0	0.170004	0.310003	0	0	0	0.200005	0	0	0.209998	0	0	0	0	0.560011	0.189994	0	0.159996	0	0	0	0	0	0	0	0	0	0	0	0	0	0	0	0	0	0
ENSG00000250517	0	0	0	0	0	0	0	0	0	0.00999965	0	0	0	0	0.0199995	0	0	0	0	0	0	0	0	0	0	0.0800019	0	0	0	0	0	0	0	0	0	0	0	0	0	0	0	0	0	0	0	0	0	0	0
ENSG00000112562	0.570015	7.18008	0.994978	0.829988	0.45	3.96999	2.28005	0.549991	0.259996	1.04002	2.87009	1.14	21.8996	7.88012	4.64987	1.05003	6.32985	1.36997	0.949989	1.14	5.0701	1.17999	4.77003	0.760017	0.500006	0.999971	3.48	19.5694	0.31999	2.49999	6.59001	13.98	0.239999	11.6397	0.440015	1.90005	1.04002	25.3294	1.99001	11.4302	3.08	0.0800019	26.3905	0.879992	13.16	1.08003	25.5304	2.9699	2.93999
ENSG00000201641	0	0	0	0	0	0	0	0	0	0	0	0	0	0	0	0	0	0	0	0	0	0	0	0	0	0	0	0	0	0	0	0	0	0	0	0	0	0	0	0	0	0	0	0	0	0	0	0	0
ENSG00000281636	0	0	0	0	0	0	0	0	0	0	0	0	0	0	0	0	0	0	0	0	0	0	0	0	0	0	0	0	0	0	0	0	0	0	0	0	0	0	0	0	0	0	0	0	0	0	0	0	0
ENSG00000226278	0	0.270007	0.649989	0	0	0.909986	0.640002	0	0	1.11003	0.290002	0.200005	0	1.07003	0	0.670007	0	0.420002	0	0	3.18998	0	0	0	0	0.129996	0.420002	0	1.40004	0.420002	0.54	0	0	0	0.520016	0.219997	0	0	0	0	1.11003	0.400007	0	0	0.99003	0	0	0	1.48003
ENSG00000214922	0.620015	1.25002	1.56001	1.78002	0.250007	2.08003	1.92994	0.200005	0.219997	1.67998	0.629995	0.440015	0.789973	1.29998	1.34997	2.38998	2.44005	0.500006	0.259996	0.409997	1.81002	0.270007	6.28002	3.19995	0.230006	3.34005	0.99003	4.85006	1.32999	1.12001	0.829988	0.589988	0.789973	1.16997	1.29998	0.959994	2.45005	1.73998	1.8	1.24	1.79004	0.999971	1.63005	0.370002	2.18002	2.9001	0.409997	0.310003	0.520016
ENSG00000221774	0	0	0	0	0	0	0	0	0	0	0	0	0	0	0	0	0	0	0	0	0	0	0	0	0	0	0	0	0	0	0	0	0	0	0	0	0	0	0	0	0	0	0	0	0	0	0	0	0
ENSG00000222482	0	0	0	0	0	0	0	0	0	0	0	0	0	0	0	0	0	0	0	0	0	0	0	0	0	0	0	0	0	0	0	0	0	0	0	0	0	0	0	0	0	0	0	0	0	0	0	0	0
ENSG00000219039	0	0	0	0	0	0	0.219997	0	0	0	0.329999	0	0.0800019	0.0800019	0.060002	0	0	0	0	0.0700018	0	0	0	0	0	0	0	0.500006	0.140003	0	0.310003	0.780003	0	0	0	0.060002	0.0700018	0	0	0	0	0	0	0	0	0.0499986	0	0	0
ENSG00000279635	0	0	0	0	0	0	0	0	0	0	0	0	0	0	0	0	0	0	0	0	0	0	0	0	0	0	0	0	0	0	0	0	0	0	0	0	0	0	0	0	0	0	0	0	0	0	0	0	0
ENSG00000183770	0	0	0.00999965	0	0	0.0199995	0	0.0199995	0	0.00999965	0.00999965	0.00999965	0.00999965	0.00999965	0.00999965	0.00999965	0.389989	0	0	0	0	0.00999965	0.0199995	0	0	0	0	0.0199995	0	0	0.0400009	0	0	0	0	0	0	0.00999965	0	0	0	0	0	0	0	0.0199995	0.0800019	0.00999965	0
ENSG00000176925	0	0	0	0	0	0	0	0	0	0	0	0	0	0	0	0	0	0.0199995	0	0	0	0	0	0	0	0	0	0	0	0	0	0	0	0	0	0	0	0	0	0	0	0	0	0	0	0	0	0	0
ENSG00000238957	0	0	0	0	0	0	0	0	0	0	0	0	0	0	0	0	0	0	0	0	0	0	0	0	0	0	0	0	0	0	0	0	0	0	0	0	0	0	0	0	0	0	0	0	0	0	0	0	0
ENSG00000224985	0	0	0	0	0	0	0	0	0	0	0	0	0	0	0	0	0	0	0	0	0	0	0	0	0	0	0	0	0	0	0	0	0	0	0	0	0	0	0	0	0	0	0	0	0	0	0	0	0
ENSG00000130544	0.400007	2.02004	1.06002	1.05003	0.259996	1.49998	0.780003	1.86003	0.400007	0.700007	1.90005	0.510002	0.860009	0.670007	2.66006	1.44003	1.24	0.920017	0.270007	0.890002	1.40998	1.22997	4.72002	1.40004	0.159996	1.09999	1.29001	4.61998	1.63005	1.46004	0.959994	1.01001	0.840013	0.879992	1.54004	0.840013	0.93003	1.96996	1.81996	1.36997	0.670007	0.549991	1.66999	0.679987	1.04002	0.579996	0.869973	0.589988	1.01001
ENSG00000231137	0	0	0	0	0	0	0	0	0	0	0	0	0	0	0	0	0	0	0	0	0	0	0	0	0	0	0	0	0	0	0	0	0	0	0	0	0	0	0.0199995	0	0	0	0	0	0	0	0	0	0
ENSG00000229360	0	0	0	0	0	0	0	0	0	0	0	0	0	0	0	0	0	0	0	0	0	0	0	0	0	0	0	0	0	0	0	0	0	0	0	0	0	0	0	0	0	0	0	0	0	0	0	0	0
ENSG00000252978	0	0	0	0	0	0	0	0	0	0	0	0	0	0	0	0	0	0	0	0	0	0	0	0	0	0	0	0	0	0	0	0	0	0	0	0	0	0	0	0	0	0	0	0	0	0	0	0	0
ENSG00000117411	12.8099	16.5105	37.4195	26.1392	10.1898	30.7402	59.4612	67.7185	12.1399	26.0904	16.4796	11.6002	21.06	34.41	43.3803	10.9001	30.0992	24.9392	9.9898	10.0998	17.7706	18.1201	42.7386	5.94987	35.4708	22.0306	20.3101	25.6297	17.2105	29.8602	13.4804	47.5795	22.8296	15.8302	30.1807	10.7701	18.2702	23.7004	56.4802	19.0606	22.17	26.6608	25.6902	13.0501	14.41	45.711	14.8996	16.3295	29.4307
ENSG00000233807	0	0	0	0	0	0	0	0	0	0	0	0	0	0	0	0	0	0	0	0	0	0	0	0	0	0	0	0	0	0	0	0	0	0	0	0	0	0	0	0	0	0	0	0	0	0	0	0	0
ENSG00000171195	0	0	0	0	0	0	0	0	0	0	0	0	0	0	0	0	0	0	0	0	0	0	0	0	0	0	0	0	0	0	0	0	0	0	0	0	0	0.0199995	0	0	0	0	0	0.00999965	0	0.0400009	0	0	0
ENSG00000198986	0	0	0	0	0	0	0	0	0	0	0	0	0	0	0	0	0	0	0	0	0	0	0	0	0	0	0	0	0	0	0	0	0	0	0	0	0	0	0	0	0	0	0	0	0	0	0	0	0
ENSG00000264209	0	0	0	0	0	0	0	0	0	0	0	0	0	0	0	0	0	0	0	0	0	0	0	0	0	0	0	0	0	0	0	0	0	0	0	0	0	0	0	0	0	0	0	0	0	0	0	0	0
ENSG00000263050	0.0800019	0	0.105001	0.0700018	0	0.219997	0.159996	0.170004	0.0800019	0.170004	0	0	0.200005	0	0.140003	0.0700018	0.290002	0	0.109998	0	0.129996	0.0700018	0.180005	0	0	0	0.109998	0	0	0.149998	0	0.120002	0	0.060002	0.209998	0	0.0800019	0	0.189994	0	0.0800019	0.0499986	0.400007	0.0999981	0.209998	0.360007	0.209998	0	0.0700018
ENSG00000106367	21.1199	53.0387	77.924	95.7224	15.7601	57.3283	35.8689	85.5196	21.2698	60.719	42.411	27.1005	31.53	54.2396	17.4	25.0605	60.8918	25.4509	14.77	75.0604	81.0692	46.61	96.108	28.5506	133.722	65.1087	62.9082	40.1009	42.8899	41.1199	19.7506	52.9505	59.8706	33.3602	48.0802	47.2902	38.3688	18.56	49.3805	65.9901	70.1018	67.1204	43.0687	16.2302	42.5111	35.5693	16.4203	21.7604	42.6202
ENSG00000221169	0	0	0	0	0	0	0	0	0	0	0	0	0	0	0	0	0	0	0	0	0	0	0	0	0	0	0	0	0	0	0	0	0	0	0	0	0	0	0	0	0	0	0	0	0	0	0	0	0
ENSG00000267895	0	0	0	0	0	0	0.109998	0	0	0	0	0.170004	0	0	0	0	0	0	0	0	0	0	0	0	0	0	0	0	0	0	0	0	0	0	0	0	0	0	0	0	0	0	0	0	0	0	0.279992	0	0
ENSG00000222503	0	0	0	0	0	0	0	0	0	0	0	0	0	0	0	0	0	0	0	0	0	0	0	0	0	0	0	0	0	0	0	0	0	0	0	0	0	0	0	0	0	0	0	0	0	0	0	0	0
ENSG00000252146	0	0	0	0	0	0	0	0	0	0	0	0	0	0	0	0	0	0	0	0	0	0	0	0	0	0	0	0	0	0	0	0	0	0	0	0	0	0	0	0	0	0	0	0	0	0	0	0	0
ENSG00000280122	0	0.00999965	0	0	0	0	0	0	0	0	0	0	0	0	0	0	0	0	0	0	0	0	0	0	0	0	0	0.00999965	0	0	0	0	0	0	0	0	0	0	0.00999965	0	0	0	0	0	0	0	0	0.00999965	0
ENSG00000202249	0	0	0	0	0	0	0	0	0	0	0	0	0	0	0	0	0	0	0	0	0	0	0	0	0	0	0	0	0	0	0	0	0	0	0	0	0	0	0	0	0	0	0	0	0	0	0	0	0
ENSG00000252986	0	0	0	0	0	0	0	0	0	0	0	0	0	0	0	0	0	0	0	0	0	0	0	0	0	0	0	0	0	0	0	0	0	0	0	0	0	0	0	0	0	0	0	0	0	0	0	0	0
ENSG00000260253	0	0	0	0	0	0.0499986	0	0	0	0	0	0	0	0	0.129996	0	0	0	0	0	0	0	0	0	0.149998	0	0	0	0	0	0	0.0299998	0	0	0	0	0	0	0.0400009	0	0	0	0.0400009	0	0	0	0	0	0
ENSG00000266227	0	0	0	0	0	0	0	0	0	0	0	0	0	0	0.0299998	0	0	0	0	0	0	0	0	0	0	0	0	0	0	0	0	0	0	0	0	0	0	0	0	0	0	0	0	0	0	0	0	0	0
ENSG00000154646	0	0	0	0	0	0	0.00999965	0	0	0.00999965	0	0	0	35.2502	19.0606	17.56	0.00999965	0	0	0	0.00999965	0.0800019	0.0199995	0	0	0	0	0.0800019	0	0	0	0.109998	0	0.0499986	0	0	0.0899994	0.0199995	0	0	0	0	0.00999965	0	0	0	0	0	0
ENSG00000236773	0	0	0	0	0	0	0	0	0	0	0	0	0.649987	0.409997	0.33999	0	0.609981	0.299993	0	0	0	0	0	0	0	0	0	0	0	0	0	1.57996	0.720014	0.750008	0	0.69002	0	0	0.420002	0	0	0.219997	0	0	0.290002	0	0.290002	0	0
ENSG00000215286	0	0	0	0	0	0	0	0	0	0	0	0	0	0	0	0	0	0	0	0	0	0	0	0	0	0	0	0	0	0	0	0	0	0	0	0	0	0	0	0	0	0	0	0	0	0	0	0	0
ENSG00000244281	0	0	0	0	0	0	0	0	0	0	0	0	0.0299998	0	0	0	0	0	0	0	0	0	0	0	0	0	0	0	0	0	0	0	0	0	0	0	0	0	0	0	0	0	0	0	0	0	0	0	0
ENSG00000178732	0.0499986	0.060002	0.00499982	0	0.00999965	0.00999965	0.00999965	0.00999965	0.0499986	0	0	0.109998	0.00999965	0.109998	0.0199995	0.0199995	0.00999965	0.0199995	0.0199995	0.00999965	0	0	0	0.180005	0	0	0.209998	0.140003	0.00999965	0	0.00999965	0.0199995	0	0	0	0.00999965	0.00999965	0.0400009	0.0400009	0.0199995	0	0	0.0700018	0.0499986	0	0	0.00999965	0	0.00999965
ENSG00000278498	0	0	0	0	0	0	0	0	0	0	0	0	0	0	0	0	0	0	0	0	0	0	0	0	0	0	0	0	0	0	0	0	0	0	0	0	0	0	0	0	0	0	0	0	0	0	0	0	0
ENSG00000249318	0	0	0	0	0	0	0	0	0	0	0	0	0	0	0	0	0	0	0	0	0	0	0	0	0	0	0	0	0	0	0	0	0	0	0	0	0	0	0	0	0	0	0	0	0	0	0	0	0
ENSG00000272138	0.0700018	0.0800019	0	0.250007	0.189994	1.73998	1.36997	1.69003	0	1.64003	0.440015	0.0700018	0.209998	1.16997	0.189994	0.599985	0.329999	0.290002	0.0499986	0	0.45	0	1.92006	0.65999	1.55	0.520016	0	0.170004	1.69003	1.49002	0	0.209998	1.01001	0.200005	0.250007	0.250007	0.329999	0.579996	0.250007	0.789973	1.40004	0.0800019	0.0899994	0.129996	0.389989	0.34999	2.77999	0	0.180005
ENSG00000215105	0.109998	0.459988	0.224996	0.170004	0.0199995	0.500006	0.170004	0.329999	0.0899994	0.34999	0.479997	0.120002	0.409997	0.0899994	0.230006	1.36003	0.299993	0.270007	0.060002	0.0400009	0.0700018	0	1.97996	0.420002	0	0.670007	0.109998	0.47	0.430012	0.0800019	0.0499986	0.170004	0.149998	0.409997	0.310003	0.0499986	0.109998	0.570015	1.31003	0.290002	0.159996	0.060002	0.54	0.250007	0.00999965	0	0.209998	0.200005	0.149998
ENSG00000265341	0	0	0	0	0	0	0	0	0	0	0	0	0	0	0	0	0	0	0	0	0	0	0	0	0	0	0	0	0	0	0	0	0	0	0	0	0	0	0	0	0	0	0	0	0	0	0	0	0
ENSG00000243234	0	0	0	0	0	0	0	0	0	0	0	0	0	0	0.0400009	0.0400009	0	0.0400009	0	0	0.0800019	0	0	0.0400009	0	0	0	0.109998	0	0	0.0899994	0	0	0	0.0499986	0	0	0.060002	0	0.060002	0	0	0.120002	0	0.0499986	0	0.0400009	0	0.0400009
ENSG00000216042	0	0	0	0	0	0	0	0	0	0	0	0	0	0	0	0	0	0	0	0	0	0	0	0	0	0	0	0	0	0	0	0	0	0	0	0	0	0	0	0	0	0	0	0	0	0	0	0	0
ENSG00000253398	0	0	0	0	0	0	0	0	0	0	0	0	0	0	0	0	0	0	0	0	0	0	0	0	0	0	0	0	0	0	0	0	0	0	0	0	0	0	0	0	0	0	0	0	0	0	0	0	0
ENSG00000121454	0.00999965	0.0800019	0.124999	0.0700018	0.00999965	0.159996	0.149998	0.31999	0	0.0299998	0.420002	0.0299998	0.0499986	0.209998	0.0899994	0.549991	0.0899994	0.00999965	0.00999965	0.060002	0.180005	0.230006	0.520016	0.170004	0.200005	0.290002	0.0299998	0.869973	0.120002	0.140003	0.0499986	0.120002	0.129996	0.140003	0.140003	0.219997	0.789973	0.209998	0.299993	0.290002	0.230006	0.060002	0.159996	0.00999965	0.0899994	0.0499986	0.0899994	0.0400009	0.00999965
ENSG00000252350	0	0	0	0	0	0	0	0	0	0	0	0	0	0	0	0	0	0	0	0	0	0	0	0	0	0	0	0	0	0	0	0	0	0	0	0	0	0	0	0	0	0	0	0	0	0	0	0	0
ENSG00000256235	1.76001	2.33996	1.47502	2.19002	0.609981	6.84993	1.02001	1.56003	1.02997	2.9699	0.920017	1.19002	6.33995	1.66999	5.13983	2.92008	1.64003	2.14999	1.48003	0.679987	0.670007	1.47	8.11011	2.26006	0.0400009	0.209998	0.940022	5.25986	0.829988	3.00991	0.500006	1.84001	0.599985	1.75003	0.949989	14.0705	1.22997	7.09005	1.66999	2.60006	0.459988	0.430012	3.9601	0.800014	0.869973	1.32999	5.16018	1.31003	2.40995
ENSG00000221500	0	0	0	0	0	0	0	0	0	0	0	0	0	0	0	0	0	0	0	0	0	0	0	0	0	0	0	0	0	0	0	0	0	0	0	0	0	0	0	0	0	0	0	0	0	0	0	0	0
ENSG00000253027	0	0	0	0	0	0	0	0	0	0	0	0	0	0	0	0	0	0	0	0	0	0	0	0	0	0	0	0	0	0	0	0	0	0	0	0	0	0	0	0	0	0	0	0	0	0	0	0	0
ENSG00000248618	0	0	0	0	0	0	0	0	0	0	0	0	0	0	0	0	0	0	0	0	0	0	0	0	0	0	0	0	0	0	0	0	0	0	0	0	0	0	0	0	0	0	0	0	0	0	0	0	0
ENSG00000236025	0	0	0	0	0	0	0	0	0	0	0	0	0	0	0	0	0	0	0	0	0	0	0	0	0	0	0	0	0	0	0	0	0	0	0	0	0	0	0	0	0	0	0	0	0	0	0	0	0
ENSG00000230305	0	0.129996	0.104999	0.219997	0.0999981	0	0.239999	1.16003	0.299993	0.599985	0	0	0.440015	0	0	0.47	0.290002	0.129996	0.250007	0.140003	0	0.780003	1.40004	0.959994	3.4001	0.860009	0.170004	0.299993	0.250007	0.47	0.200005	0.250007	0	0	0.189994	0.0999981	0.109998	0.170004	1.41999	0.769999	0.549991	0.599985	0.479997	0.200005	0.299993	0	0.420002	0	0.0999981
ENSG00000255211	0	0	0	0	0	0	0	0	0	0	0	0	0	0	0	0	0	0	0	0	0	0	0	0	0	0	0	0	0	0	0	0	0	0	0	0	0	0	0	0	0	0	0	0	0	0	0	0	0
ENSG00000274524	0	0	0	0	0	0	0	0	0	0	0	0	0	0	0	0	0	0	0	0	0	0	0	0	0	0	0	0	0	0	0	0	0	0	0	0	0	0	0	0	0	0	0	0	0	0	0	0	0
ENSG00000184226	0.159996	0.120002	0.0199997	0.060002	0.0199995	0.219997	0	0.0299998	0.0700018	1.51998	0.0199995	0.200005	0.500006	0.0499986	0.060002	0.329999	0.259996	0.45	0.0800019	0.00999965	0.0499986	0	7.86974	0.290002	0.0299998	0.00999965	0.0400009	0.920017	0	0.0199995	0.0499986	0.149998	0	0.290002	0.0400009	0.0199995	0.329999	0.940022	0.0299998	0.219997	0.0700018	0	0.810015	0.279992	0.0499986	0.0299998	0.0400009	0.219997	0.230006
ENSG00000226091	0.0499986	0.0800019	0.0249993	0.00999965	0	0.459988	0.0899994	0.310003	0.00999965	0.0999981	0.0199995	0.250007	0.38001	0.430012	0.230006	0.0499986	0.200005	0.0499986	0.120002	0.0800019	0.259996	0.170004	0.170004	0.200005	0.159996	0	0	0.0400009	0.0299998	0.459988	0.0400009	0.120002	0.209998	0.00999965	0	0.0400009	0.0199995	0.530006	0.940022	0.200005	0.109998	0.0499986	0.250007	0.0700018	0.409997	0.0400009	0.129996	0	0.129996
ENSG00000224745	0	0	0	0	0	0	0.200005	0	0	0	0	0.0499986	0.159996	0	0.060002	0	0	0	0	0	0	0	0	0.060002	0	0	0	0	0	0	0	0.0499986	0	0.0499986	0.060002	0	0	0	0	0	0.060002	0	0	0.0400009	0	0.0499986	0.060002	0	0
ENSG00000207312	0	0	0	0	0	0	0	0	0	0	0	0	0	0	0	0	0	0	0	0	0	0	0	0	0	0	0	0	0	0	0	0	0	0	0	0	0	0	0	0	0	0	0	0	0	0	0	0	0
ENSG00000117362	53.0718	150.904	95.8466	104.727	33.3209	85.8879	189.663	254.566	55.6988	108.533	161.534	55.3294	82.9795	141.631	84.1787	166.444	169.388	77.6375	45.2005	83.6494	106.572	71.4311	223.727	119.097	37.1312	228.539	128.524	288.474	110.836	147.819	93.3116	101.821	93.0597	69.6417	140.428	82.2123	195.265	79.7704	168.183	167.741	145.966	135.101	126.851	51.1716	120.801	132.228	36.3293	53.3706	87.6683
ENSG00000223387	0.239999	0.0400009	0.0299991	0.0700018	0.840013	0.479997	0.34999	1.31003	0.789973	0.510002	0.120002	0.409997	0.239999	0.290002	0.329999	1.57996	0.230006	0.31999	0.0700018	0.189994	0	0	0.279992	1.48003	0.0299998	0.739977	0.879992	0.909986	0.0800019	0.34999	0.00999965	0.239999	0.750008	0.999971	0.0199995	0.129996	1.19997	0.259996	0.810015	0.400007	0	0	0.310003	0.290002	0.0700018	0	0.00999965	0.530006	0.54
ENSG00000265644	0	0	0	0	0	0	0	0	0	0	0	0	0	0	0	0	0	0	0	0	0	0	0	0	0	0	0	0	0	0	0	0	0	0	0	0	0	0	0	0	0	0	0	0	0	0	0	0	0
ENSG00000223739	0	0	0	0	0	0	0	0	0	0	0	0	0	0	0	0	0	0	0	0	0	0	0	0	0	0	0	0	0	0	0	0	0	0	0	0	0.159996	0	0	0	0	0	0	0	0	0	0	0	0
ENSG00000253108	0	0	0	0	0	0	0	0	0	0	0	0	0	0	0	0	0	0	0	0	0	0	0	0	0	0	0	0	0	0	0	0	0	0	0	0	0	0	0	0	0	0	0	0	0	0	0	0	0
ENSG00000109103	7.54023	15.2201	7.44023	9.64011	1.36997	18.0299	50.4286	24.3296	3.6599	20.8696	17.5697	4.6699	15.1296	36.8288	15.7002	16.9394	11.63	13.2396	3.36002	17.7903	20.6996	3.31996	56.4294	18.87	23.7497	31.7603	5.74995	36.7395	11.52	34.9001	6.56994	23.7596	17.2894	7.16019	4.47994	12.4501	45.2005	19.6496	23.24	15.3802	11.7899	6.97984	12.1004	5.32001	21.5607	23.2997	9.10994	8.96025	15.6404
ENSG00000147099	5.63003	7.06993	8.41002	8.36014	3.63008	10.3299	10.6499	12.5898	5.10998	10.4698	7.06013	5.37003	8.70977	8.57022	6.06019	9.6301	6.93018	7.85993	4.0599	5.69007	7.92998	8.6598	16.6104	9.58016	2.85996	24.2606	6.00998	14.6497	8.72972	7.65983	5.66999	10.4502	10.7202	6.70011	22.8994	7.18008	12.4803	5.25986	17.3603	2.04003	8.70011	5.93998	8.44987	5.02984	8.33988	9.7998	6.61977	4.61007	6.25006
ENSG00000267758	0	0	0.104999	0.060002	0	0	0	0	0	0	0	0	0	0	0	0.109998	0	0	0	0	0	0	0.0800019	0	0	0	0.0899994	0	0.0700018	0	0	0	0	0	0.060002	0	0.129996	0	0	0	0	0	0	0	0	0	0	0	0
ENSG00000223004	0	0	0	0	0	0	0	0	0	0	0	0	0	0	0	0	0	0	0	0	0	0	0	0	0	0	0	0	0	0	0	0	0	0	0	0	0	0	0	0	0	0	0	0	0	0	0	0	0
ENSG00000214659	0	0.0400009	0	0	0	0.159996	0	0	0	0	0	0	0.0400009	0	0	0.0899994	0.0800019	0	0	0	0	0	0	0	0	0	0	0	0	0	0.0199995	0	0.0199995	0.0299998	0	0.0999981	0.060002	0	0.0700018	0.0499986	0.0199995	0	0.109998	0	0	0	0.0199995	0	0
ENSG00000141968	2.23001	2.45992	0.319996	0.829988	0.0400009	3.11998	0.180005	1.13	0.270007	0.520016	0.769999	1.22003	4.96988	3.93001	5.32001	0.789973	1.08003	3.89988	1.44995	1.58996	1.37999	2.52999	2.40995	0.290002	2.28005	0.440015	0.789973	5.69007	1.19997	0.820026	1.19997	1.73998	0.159996	0.860009	0.560011	0.800014	0.310003	2.9699	5.60006	2.47001	0.93003	0.259996	3.97991	1.72999	3.47012	1.36997	2.30997	1.19002	1.86003
ENSG00000230284	0	0	0	0	0	0	0	0	0	0	0	0	0	0	0	0	0	0	0	0	0	0	0	0	0	0	0	0	0	0	0	0	0	0	0	0	0	0	0.120002	0	0	0	0	0	0	0	0	0	0
ENSG00000254064	0	0.33999	0.125002	0.329999	0	0.34999	0.060002	0.949989	0	0.140003	0	0.140003	0.299993	0.0700018	0.329999	0.209998	0.149998	0.0499986	0.129996	0.060002	0.409997	0	0.0700018	0.159996	0	0	0.0800019	0.440015	0.189994	0.239999	0.0499986	0.329999	0.0800019	0.490002	0.560011	0.109998	0.310003	0.409997	0.520016	0.239999	0.060002	0	0.38001	0.0400009	0	0.0499986	0.270007	0.170004	0.109998
ENSG00000263928	0	0	0	0	0	0	0	0	0	0	0	0	0	0	0	0	0	0	0	0	0	0	0	0	0	0	0	0	0	0	0	0	0	0	0	0	0	0	0	0	0	0	0	0	0	0	0	0	0
ENSG00000149809	63.9591	109.31	214.368	141.062	93.0726	25.6208	313.429	53.4817	82.218	504.915	89.3616	76.3725	27.9591	17.7005	17.1402	49.5692	93.2469	46.8205	77.88	244.467	46.4584	34.9194	34.329	72.6495	85.8522	231.392	443.563	63.3282	76.0186	113.33	27.6891	48.0302	226.504	242.778	120.241	25.7204	96.3481	54.6395	23.3806	171.86	135.41	377.36	91.823	57.8993	56.7786	68.8497	20.5894	48.8698	38.0589
ENSG00000273854	0	0	0	0	0	0	0	0	0	0	0	0	0	0	0	0	0	0	0	0	0	0	0	0	0	0	0	0	0	0	0	0	0	0	0	0	0	0	0	0	0	0	0	0	0	0	0	0	0
ENSG00000168906	15.7296	131.006	34.5795	18.5896	11.2603	75.8817	38.3289	81.6897	27.6891	13.4198	57.8191	12.8099	69.6224	18.7995	26.3704	70.9278	56.9796	13.4599	18.3603	34.8493	34.6206	3.53006	77.4494	69.6996	16.8294	87.6622	55.3486	86.3595	73.0686	27.3193	26.9096	34.391	43.3112	36.9489	30.1493	38.6813	54.1006	68.0809	132.973	63.8793	19.16	61.0693	76.161	60.1785	19.8206	33.2195	27.8895	17.0798	24.8202
ENSG00000271390	0	0.0700018	0.0350009	0	0	0	0	0	0	0.0499986	0	0	0	0.0700018	0	0.0499986	0	0.060002	0	0	0	0	0	0	0	0	0	0.159996	0	0	0.120002	0	0	0.0899994	0	0	0.060002	0	0	0	0	0	0.159996	0	0	0	0.109998	0	0.060002
ENSG00000238870	0	0	0	0	0	0	0	0	0	0	0	0	0	0	0	0	0	0	0	0	0	0	0	0	0	0	0	0	0	0	0	0	0	0	0	0	0	0	0	0	0	0	0	0	0	0	0	0	0
ENSG00000105963	1.70002	1.37999	0.249994	0.609981	0.65999	7.50997	69.5983	26.1991	0.969971	0.360007	27.0404	1.31003	4.83998	2.45005	2.30006	1.04002	1.44003	3.47012	1.78002	0.979983	1.34997	0.780003	2.29004	0.329999	5.9301	0.31999	1.19997	21.4906	0.54	21.2006	1.40004	1.09999	0.189994	0.829988	0.54	0.31999	0.999971	2.79992	37.2705	11.5897	0.700007	0.120002	6.3602	1.57002	16.6704	0.780003	1.60003	1.16997	10.6196
ENSG00000170627	0.360007	0.259996	0.0249993	0.259996	0	44.4086	0.0999981	0.200005	0.0400009	42.411	0.149998	0.120002	0.250007	0.589988	82.0415	25.0796	0.0899994	0.409997	0.0400009	0.230006	0.219997	0.629995	3.31008	0	0.0400009	0	0.38001	0.45	0	0.140003	30.9797	0.33999	0	28.829	0.0700018	15.2602	13.7303	42.881	0.170004	0.33999	0.38001	0.620015	0.570015	0.299993	0.33999	0.259996	0.170004	0.189994	0.430012
ENSG00000237433	0.0299998	0	0.0399992	0.0299998	0.0499986	0.0400009	0.159996	0.0299998	0	0.0199995	0.0400009	0	0.0299998	0	0	0	0	0	0	0.0299998	0.0499986	0.060002	0	0.140003	0.250007	0	0	0.129996	0.0999981	0	0.0299998	0.0299998	0	0.0499986	0.0499986	0	0	0.0400009	0.0400009	0.0700018	0	0.0899994	0	0	0	0.0999981	0.0299998	0	0.0800019
ENSG00000168904	20.2301	23.6299	15.7499	9.78012	9.3201	20.77	23.73	4.70011	16.21	14.1399	38.2891	17.0904	13.34	11.7801	12.9797	40.0593	31.1607	24.6898	12.7904	20.8205	13.1801	11.3198	21.7002	19.8206	19.1401	16.1898	19.4706	16.3205	11.5001	17.1201	26.5501	35.4708	12.7399	36.3696	12.7399	7.27023	11.9603	28.5407	10.2799	38.1487	13.6298	21.5294	18.4394	22.9598	23.3304	8.57973	8.07981	18.5703	23.2803
ENSG00000250576	0	0	0	0	0	0.180005	0	0	0	0	0	0	0	0	0	0	0	0	0	0	0	0	0	0.109998	0	0	0	0	0	0	0	0	0	0	0	0	0	0	0	0	0	0	0	0	0	0	0	0	0
ENSG00000273416	0	0.180005	0.265007	0.219997	0.0800019	0.34999	0	0.0899994	0	0.299993	0.200005	0.129996	0	0.38001	0.0700018	0.490002	0.209998	0	0.060002	0.0899994	0	1.02997	0.290002	0.0700018	0	0	0.459988	0	0.170004	0.93003	0.0700018	0.120002	0.219997	0.120002	0.299993	0	0.329999	0.230006	0.589988	0.109998	0.250007	0.109998	0.209998	0	0.299993	0.570015	0.869973	0	0
ENSG00000278124	0	0	0	0	0	0	0	0	0	0	0	0	0	0	0	0	0	0	0	0	0	0	0	0	0	0	0	0	0	0	0	0	0	0	0	0	0	0	0	0	0	0	0	0	0	0	0	0	0
ENSG00000233594	0	0	0	0	0	0	0	0	0	0	0.0899994	0	0.0899994	0.0800019	0	0.060002	0	0	0	0	0	0	0.0800019	0	0	0	0.0999981	0	0	0	0.060002	0.0499986	0.189994	0.0999981	0.0700018	0.0499986	0	0.0999981	0	0	0.140003	0	0	0	0	0.109998	0	0	0
ENSG00000167791	0.0299998	0	0	0	0	0	0	0	0	0.0299998	0	0	0	0	0	0	0	0	0	0	0	0	0	0	0	0	0	0	0	0	0	0	0	0	0	0	0	0	0	0	0	0	0	0	0	0	0	0	0
ENSG00000143590	0.250007	1.70995	1.57001	1.82996	0.47	4.52991	5.33996	14.7404	0.270007	0.609981	4.00011	0.33999	1.58996	8.33006	5.72013	1.62002	0.769999	0.360007	0.219997	0.430012	1.76001	1.36003	2.52001	1.72999	3.29999	10.3199	0.389989	3.75996	3.63991	2.18002	0.750008	0.829988	1.22997	1.61005	1.84999	6.07996	7.65983	0.860009	2.17006	1.66006	2.19002	3.9401	2.31993	0.849982	1.49002	1.51	4.55005	0.479997	0.65999
ENSG00000267787	0.149998	0.109998	0.204996	0.45	0.140003	0.47	0.180005	0.530006	0.109998	0.560011	0.129996	0.189994	0.54	0.189994	0.31999	0.279992	0.679987	0.149998	0.120002	0.209998	0.180005	0.500006	0.869973	0.279992	0	0.159996	0.120002	0.109998	0.0499986	0.140003	0.109998	0.209998	0.38001	0.400007	0.649987	0.239999	0.370002	0.189994	0.290002	0.299993	0.389989	0.129996	0.99003	0.209998	0.109998	0.510002	0.180005	0.140003	0.120002
ENSG00000099960	0.0700018	0.159996	0.00499982	0	0.0400009	0.0800019	0.00999965	0.00999965	0.0800019	0	0.0499986	0.140003	0.490002	0.109998	0	0.0199995	0.290002	0.0899994	0.0299998	0	0.34999	0.0199995	0.219997	0	0	0	0.00999965	0.120002	0	3.29999	0.200005	0.0700018	0	0.120002	0	0	0	0.170004	0.00999965	0.270007	0	0	0.879992	0.230006	0.239999	0.0199995	0.0299998	0.200005	0.140003
ENSG00000255686	0.0499986	0	0	0	0	0.0299998	0.189994	0.520016	0	0.00999965	0.060002	0	0	0.060002	0.0400009	0.109998	0.370002	0	0	0	0	0.180005	0	0	0	0	0	0	0	0.0899994	0.0899994	0.209998	0.440015	0	0.239999	0	0.720014	0.0499986	4.19002	0	0	0.0400009	0	0.0299998	0.0499986	0.170004	0	0.0700018	0.129996
ENSG00000224644	0	0	0	0	0	0	0	0	0	0	0	0	0	0	0	0	0	0	0	0	0	0	0	0	0	0	0	0	0	0	0	0	0	0	0	0	0	0	0	0	0.189994	0	0	0	0	0	0	0	0
ENSG00000261235	0.0800019	0	0.0149999	0	0	0.250007	0.250007	0.920017	0.159996	0.0199995	0.250007	0.149998	0.290002	0	0.360007	0.0899994	0	0.140003	0.0499986	0.370002	0.239999	0.0499986	0.0999981	0	0	0	0.209998	0.0899994	0	0.409997	0.0499986	0.579996	0.129996	0.409997	1.01001	0.109998	0.0499986	0.159996	0.38001	0	0.159996	0.189994	0.239999	0.0299998	0.0999981	0.0299998	1.29001	0	0.0499986
ENSG00000141748	0	0.0800019	0	0	0	0	0	0.0299998	0	0.00999965	0	0	0	0	0.0400009	0.00999965	0.0700018	0	0	0	0	0	0.00999965	0.0299998	0	0	0	0	0.00999965	0	0	0.00999965	0	0.0400009	0	0.00999965	0.060002	0.00999965	0.109998	0.0199995	0.00999965	0	0	0.00999965	0	0	0.0400009	0.00999965	0
ENSG00000152578	0	0	0.00999976	0.0199995	0	0.00999965	0	0	0.00999965	0.0199995	0	0	0	0	0	0.00999965	0	0	0.00999965	0	0	0	0.00999965	0	0.00999965	0	0	0	0	0	0	0	0	0	0	0	0	0.0199995	0.0299998	0	0	0.00999965	0.129996	0.00999965	0	0	0.00999965	0	0
ENSG00000227399	0	0	0	0	0	0	0	0	0	0.0499986	0	0	0	0	0	0	0	0	0	0	0	0	0	0	0	0	0	0	0	0	0	0	0	0	0	0	0	0	0	0	0	0	0	0	0	0	0	0	0
ENSG00000274604	0	0	0	0	0	0	0	0	0	0	0	0	0	0	0	0	0	0	0	0	0	0	0	0	0	0	0	0	0	0	0	0	0	0	0	0	0	0	0	0	0	0	0	0	0	0	0	0	0
ENSG00000212163	0	0	0	0	0	0	0	0	0	0	0	0	0	0	0	0	0	0	0	0	0	0	0	0	0	0	0	0	0	0	0.589988	0	0	0	0	0	0	0	0	1.04002	0	0	0	0	0	0	0.510002	0	0
ENSG00000188312	0.270007	0.649987	1.59502	2.08003	0.589988	2.08003	2.37001	1.86003	0.360007	1.25002	0.700007	0.640002	0.999971	2.14999	2.12995	4.36012	1.44995	1.29998	0.579996	1.51	0.670007	2.17006	3.27992	7.73989	1.27003	6.4499	0.54	2.57995	2.38005	2.08003	0.459988	2.79003	1.60003	3.56004	0.940022	0.949989	1.22997	2.32992	1.24	1.04002	1.36997	0.45	1.05998	0.969971	1.28003	4.6699	2.02004	0.389989	0.739977
ENSG00000252410	0	0	0	0	0	0	0	0	0	0	0	0	0	0	0	0	0	0	0	0	0	0	0	0	0	0	0	0	0	0	0	0	0	0	0	0	0	0	0	0	0	0	0	0	0	0	0	0	0
ENSG00000183864	8.25018	12.1702	8.64017	9.81	2.67004	11.0999	10.9099	21.0804	4.62992	6.93979	18.3197	3.59004	14.6996	6.68017	13.7399	10.9197	8.23018	6.35007	2.68005	8.03011	3.6599	2.55999	19.9501	4.51987	1.17999	27.1701	22.3397	31.3404	10.1496	11.8801	9.42013	9.13017	11.3701	5.93998	6.93018	5.15017	19.2599	13.4898	21.9604	8.0101	5.78995	8.32025	20.3101	4.27986	10.1997	3.54011	6.10996	5.41002	6.32021
ENSG00000254740	0	0	0.109999	0.0899994	0	0	0	0.31999	0	0.329999	0	0.0700018	0.0700018	0.159996	0	0	0.149998	0	0	0	0	0	0.520016	0	0	0	0	0	0	0	0	0	0.0400009	0.189994	0	0.0299998	0	0	0	0	0	0.0199995	0.170004	0	0	0	0	0	0
ENSG00000261356	0	0	0	0	0	0	0	0	0	0	0	0	0	0	0	0	0	0	0	0	0	0	0	0	0	0	0	0	0	0	0	0	0	0	0	0	0	0	0	0	0	0	0	0	0	0	0	0	0
ENSG00000239122	0	0	0.414994	0	0	0	0	0	0	0	0	0	0	0	0	0	0	0	0	0	0	0	0	0	0	0	0	0	0	0	0	0	1.84999	0	0.520016	0	0.65999	0	0	0	0	0	0	0	0	0	0	0	0
ENSG00000251516	0	0	0	0	0	0	0	0	0	0	0	0	0	0	0	0	0	0	0	0	0	0	0	0	0	0	0	0	0	0	0	0	0	0	0	0	0	0	0	0	0	0	0	0	0	0	0	0	0
ENSG00000129003	4.83998	5.81005	4.02998	6.04005	1.58996	15.4101	5.64019	7.28992	3.18998	6.9499	5.52985	3.42993	11.6501	3.05004	9.52982	7.14978	3.91994	7.69015	2.90997	3.37005	4.44991	2.64993	24.5498	2.48996	0.45	3.19995	4.47001	14.81	10.9304	3.31996	3.00991	7.04986	1.90996	6.72011	5.74995	6.42001	4.58012	11.7003	19.8	8.74971	8.46981	2.85006	10.52	4.58012	3.11005	1.36997	6.66999	3.99014	6.05011
ENSG00000221126	0	0	0	0	0	0	0	0	0	0	0	0	0	0	0	0	0	0	0	0	0	0	0	0	0	0	0	0	0	0	0	0	0	0	0	0	0	0	0	0	0	0	0	0	0	0	0	0	0
ENSG00000260895	0	0.0499986	0	0	0	0	0	0	0	0.0299998	0	0	0.109998	0.0499986	0	0	0	0.0400009	0	0	0	0	0	0	0	0	0	0	0	0	0.0400009	0.0400009	0	0	0	0	0	0	0	0	0	0	0	0.0299998	0	0	0	0	0
ENSG00000200528	0	0	0	0	0	0	0	0	0	0	0	0	0	0	0	0	0	0	0	0	0	0	0	0	0	0	0	0	0	0	0	0	0	0	0	0	0	0	0	0	0	0	0	0	0	0	0	0	0
ENSG00000204915	0	0	0	0	0	0	0	0	0	0	0	0	0	0	0	0	0	0	0	0	0	0	0	0	0	0	0	0	0	0	0	0	0	0	0	0	0	0	0	0	0	0	0	0	0	0	0	0	0
ENSG00000227543	0.189994	0.400007	0.364997	0.270007	0.0999981	0.93003	1.21	0.709989	0.38001	0.589988	0.31999	0.579996	0.33999	1.22003	0.420002	1.96996	0.440015	0.520016	0.149998	0.609981	0.810015	0.0299998	1.15001	1.62002	0.159996	5.55983	0.560011	0.920017	0.400007	0.800014	0.579996	0.65999	0.149998	0.640002	0.640002	0.360007	2.51007	1.49002	1.09999	0.409997	1.22997	0.259996	0.869973	0.170004	0.0700018	0.549991	0.940022	0.209998	0.31999
ENSG00000011021	0.869973	1.44995	3.46999	2.28005	0.629995	3.82994	1.19002	1.60003	1.02001	2.81999	1.46004	1.61005	2.67004	1.97996	4.17986	4.47001	2.14002	1.58996	0.940022	1.55	1.38998	0.45	6.7299	2.31993	0.329999	2.70995	2.9699	4.51987	3.52004	1.47	1.15001	2.84	1.73998	1.48003	2.26006	0.869973	2.74	9.23969	2.77999	1.90996	2.30997	2.28005	5.10007	1.33999	0.649987	1.67998	1.70002	1.24	1.21
ENSG00000275011	0	0	0	0	0	0	0	0	0	0	0.0199995	0	0	0	0	0	0	0	0	0	0	0	0	0	0	0	0	0	0	0	0	0.00999965	0	0	0	0	0	0	0.0199995	0	0	0	0	0	0	0	0	0	0
ENSG00000275066	2.94999	5.73999	6.13004	8.58984	0.780003	6.50017	3.81008	7.97022	2.64003	2.84	5.66017	3.18998	6.16015	5.94987	9.46005	6.4499	4.11003	5.35999	1.22003	1.92994	2.72994	1.36003	26.7793	5.85007	0.829988	9.61009	4.83998	18.4906	7.00019	5.73005	2.52999	9.85977	1.71994	2.12995	5.10007	4.02989	5.93998	8.30987	8.13997	7.18008	6.61977	3.67007	8.70011	3.60001	2.90997	3.61	2.68005	3.38997	3.26993
ENSG00000243669	0	0	0	0	0	0	0	0	0	0	0	0	0	0	0	0	0	0	0	0	0	0	0	0	0	0	0	0	0	0	0	0	0	0	0	0	0	0	0	0	0	0	0	0	0	0	0	0	0
ENSG00000258368	0	0	0	0	0	0	0	0	0	0	0	0	0	0	0	0	0	0	0	0	0	0	0	0	0	0	0	0	0	0	0	0	0	0	0.0800019	0	0	0	0	0	0	0	0	0	0	0	0.0800019	0	0
ENSG00000207430	0	0	0	0	0	0	0	0	0	0	0	0	0	0	0	0	0	0	0	0	0	0	0	0	0	0	0	0	0	0	0	0	0	0	0	0	0	0	0	0	0	0	0	0	0	0	0	0	0
ENSG00000169059	0	0	0.0249993	0	0	2.70995	0	0	0	1.70995	0	0	0	0	0.900001	2.11993	0	0	0.0199995	0.120002	0	0	0	0.00999965	0	0	0.0400009	0.0700018	0	0	0	0.0199995	1.24	0.0199995	0.0400009	0	8.33006	0.370002	0	0	0.629995	0.0800019	0	0.00999965	0	0	0	0	0
ENSG00000270287	0	0	0	0	0	0	0	0	0	0	0	0	0	0	0	0	0	0	0	0	0	0	0	0	0	0	0	0	0	0	0	0	0	0	0	0	0	0	0	0	0	0	0	0	0	0	0	0	0
ENSG00000265957	0	0	0	0	0	0	0	0	0	0	0	0	0	0	0	0	0	0	0	0	0	0	0	0	0	0	0	0	0	0	0	0	0	0	0	0	0	0	0	0	0	0	0	0	0	0	0	0	0
ENSG00000279926	0	0.0700018	0.504985	0.389989	0	0.65999	0.679987	1.29998	0.0199995	0.060002	0.120002	0.0400009	0.159996	0.189994	0.0999981	0.279992	0.0199995	0.0700018	0.0199995	0.0499986	0.109998	0.0700018	0.34999	0.109998	0	0.0299998	0.279992	0.279992	0.170004	0.31999	0.479997	0.149998	0	0.290002	0.679987	0.490002	0.479997	0.440015	1.84001	0.329999	0.620015	0.219997	0.54	0.0299998	0.060002	0.209998	0.290002	0.0400009	0.0700018
ENSG00000219529	0.739977	1.11003	1.56998	1.54004	0.299993	4.07994	2.68992	3.6599	0.45	0.299993	0.649987	0.479997	1.16997	2.45005	1.38998	2.9001	1.41999	0.969971	0.209998	0.31999	0.750008	1.82996	2.76999	0.560011	0.0800019	2.09001	1.01001	2.48996	2.71993	1.19997	0.670007	1.99997	1.8	0.259996	0.869973	1.55	2.21999	0.800014	1.02997	0.789973	0.589988	0.149998	1.14	0.93003	0.709989	2.49999	1.88	0.629995	0.999971
ENSG00000131400	0.170004	0.629995	0.555001	0.459988	0.189994	0.860009	1.09999	0.360007	0.250007	0.409997	0.230006	0.370002	0.230006	0.209998	0.180005	0.420002	0.750008	0.239999	0.0899994	0.120002	0.510002	0.579996	0.709989	0.279992	0.230006	0.520016	0.149998	1.19002	0.609981	1.09999	0.149998	0.259996	0.239999	0.479997	0.789973	0.189994	0.549991	0.0899994	0.570015	0.329999	1.36997	0.239999	0.849982	0.109998	0.370002	0.520016	0.400007	0.209998	0.200005
ENSG00000273204	0.219997	0.38001	2.25	0.820026	1.66006	0.609981	0.940022	1.17999	1.05998	1.86003	0.230006	0.409997	0.579996	0.500006	0.530006	0.400007	1.56003	0.170004	0.670007	0.879992	0.579996	1.67998	0.430012	0.93003	7.66992	0	1.17999	0.189994	0.159996	2.25005	0.250007	0.430012	5.96019	0.679987	1.22997	0.250007	0.230006	1.22997	1.09004	0.0499986	1.31997	3.25997	1.12001	0.329999	0.47	2.17006	1.58996	0.589988	0.0800019
ENSG00000110723	0.890002	0.159996	6.95493	2.60006	0.500006	0.459988	0.0800019	1.53003	1.16003	0.159996	0.270007	0.599985	0.670007	0.0499986	0.0400009	0.490002	1.16003	0.459988	0.93003	0.109998	0.0800019	0.270007	0.729978	0.149998	0	0.440015	1.51	0.629995	3.59004	0.140003	0.0400009	0.250007	0.329999	0.640002	3.18004	0.0199995	0.38001	0.47	0.33999	0.0999981	1.28003	0.430012	3.69996	1.54004	0.0199995	0.0700018	0.0199995	1.19002	0.0999981
ENSG00000167543	17.0502	25.3998	55.4544	57.2409	9.23008	9.61009	12.0702	52.1203	15.8896	7.85993	15.5302	15.5896	19.8701	29.2396	15.7296	66.8094	43.8094	15.4401	16.1203	1.53003	21.9894	4.17986	42.2291	20.2806	6.92009	39.8101	33.8799	36.6607	17.4302	36.931	21.4802	22.0994	8.42005	11.0102	29.5903	5.96019	70.9377	34.0211	45.2507	23.2997	20.4997	69.1319	41.2798	13.9897	25.0206	34.8807	6.74017	12.1998	14.8604
ENSG00000164483	1.01001	1.13	0.199996	0.459988	0.0700018	0.31999	0.0800019	0.270007	0.0999981	0.170004	0.31999	0.750008	3.00991	0.949989	1.28003	0.709989	0.640002	2.20006	0.279992	0.389989	0.860009	0.259996	0.310003	0.170004	0	0.0899994	0.440015	2.71993	0.239999	0.279992	0.890002	0.599985	0.109998	0.829988	0.219997	0.270007	0.170004	1.66006	0.47	0.679987	0.549991	0.0400009	3.25004	0.430012	1.13	0.0999981	1.48003	0.270007	0.620015
ENSG00000275084	0	0	0	0	0	0.54	0.389989	0	0	0	0	0	0	0	0	0	0	0	0	0	0	0	0	0	0	0.810015	0	0	0	0	0	0	0	0	0	0	0.360007	0	0	0	0	0	0	0	0	0.500006	0	0	0
ENSG00000236687	0	0	0	0	0	0	0	0	0	0	0	0	0	0	0	0	0	0	0	0	0	0.0299998	0	0	0	0	0	0	0	0	0	0	0	0	0	0	0	0	0	0	0	0	0	0	0	0	0.0299998	0	0
ENSG00000187229	0	0	0	0.00999965	0	0	0	0	0	0	0	0	0.0199995	0.00999965	0	0	0	0	0	0	0	0	0	0	0	0	0	0.0199995	0	0	0	0	0	0.00999965	0.00999965	0.00999965	0	0.0400009	0.00999965	0.0299998	0	0	0	0.00999965	0	0	0	0	0
ENSG00000279050	0	0.00999965	0	0.00999965	0	0.0899994	0	0	0.0199995	0	0.140003	0.00999965	0.0199995	0	0.00999965	0	0	0	0.00999965	0	0	0	0.0199995	0	0	0	0	0	0.0199995	0.060002	0.00999965	0.0199995	0	0.00999965	0.0499986	0	0.0299998	0.0700018	0.279992	0.0199995	0	0.00999965	0.0400009	0	0	0.00999965	0.0299998	0	0
ENSG00000259581	0.00999965	0.00999965	0.0200005	0	0	0.00999965	0	0	0	0.00999965	0.00999965	0.00999965	0.00999965	0.00999965	0.0999981	0.00999965	0.00999965	0	0.00999965	0.0199995	0	0	0	0	0	0	0	0	0.0400009	0	0	0.00999965	0	0	0.0199995	0	0.00999965	0	0.0199995	0.00999965	0.00999965	0.00999965	0.0199995	0.00999965	0	0	0.0299998	0	0.00999965
ENSG00000281864	0	0	0	0	0	0	0	0	0	0	0	0	0	0	0	0	0	0	0	0	0	0	0	0	0	0	0	0	0	0	0	0	0	0	0	0	0	0	0	0	0	0	0	0	0	0	0	0	0
ENSG00000229641	0	0	0	0	0	0	0	0	0	0	0	0	0	0	0	0	0	0	0	0	0	0	0	0	0	0	0	0	0	0	0	0	0	0	0	0	0	0	0	0	0	0	0	0	0	0	0	0	0
ENSG00000233412	0	0	0	0	0	0	0	0	0	0	0	0	0	0	0	0	0	0	0	0	0	0	0	0	0	0	0	0	0	0	0	0	0	0	0	0	0	0	0	0	0	0	0	0	0	0	0	0	0
ENSG00000202513	0	0	0	0	0	0	0	0	0	0	0	0	0	0	0	0	0	0	0	0	0	0	0	0	0	0	0	0	0	0	0	0	0	0	0	0	0	0	0	0	0	0	0	0	0	0	0	0	0
ENSG00000280824	0	0	0	0	0	0	0	0	0	0	0	0	0	0	0	1.84999	0	0	0	0	0	0	0	0	0	0	0	0	0	1.84001	0	0	0	0	0	0	0	0	0	0	0	0	0	0	0	0	0	0	0
ENSG00000132669	1.71994	3.86007	1.41	6.38008	0.33999	7.49022	2.06996	3.48	1.11003	2.79992	1.58996	1.27003	5.63003	3.03001	6.25006	5.46013	5.21991	3.25997	1.62002	1.14	2.51007	0.679987	16.8003	2.33996	0.299993	1.07003	3.61	10.6403	1.54004	6.32021	1.08003	6.31014	0.869973	4.8899	2.81003	1.81002	1.14	8.50983	13.16	4.9899	3.3301	0.45	6.78001	2.76999	2.23993	1.28003	3.84991	2.10003	1.47
ENSG00000281460	0	0	0	0	0	0	0	0	0	0	0	0	0	0	0	0	0	0	0	0	0	0	0	0	0	0	0	0	0	0	0	0	0	0	0	0	0	0	0	0	0	0	0	0	0	0.0400009	0	0	0
ENSG00000276471	0	0	0	0	0	0	0	0	0	0	0	0	0	0	0	0	0	0	0	0	0	0	0	0	0	0	0	0	0	0	0	0	0	0	0	0	0	0	0	0	0	0	0	0	0	0	0	0.219997	0
ENSG00000202526	0	0	0.434987	0	0	0	0	0	0	0.579996	0	0	0	0	0	0	0	0	0	0	0	0	0	0	0	0	0	0	0	0	0	0.589988	0	0	0	0	0	0	0	0	0	0	0	0	0	0.820026	0	0	0
ENSG00000235316	0.159996	0.259996	0.790019	0.430012	0.00999965	0.290002	0.120002	0.769999	0.0199995	0.250007	0.290002	0.0899994	0.209998	0.159996	0.200005	0.259996	0.140003	0.219997	0.060002	0.0800019	0.060002	0	0.65999	0.310003	0	0.239999	0.560011	0.54	0.420002	0.0999981	0.0700018	0.180005	0.00999965	0.170004	0.640002	0.270007	0.290002	0.739977	0.65999	0.31999	0.31999	0.180005	0.739977	0.0499986	0	0.170004	0.250007	0.0700018	0.109998
ENSG00000233871	0.219997	0.299993	1.58501	2.26996	0.310003	0.370002	1.47	1.69003	0.209998	1.70995	0.679987	0.149998	0.360007	0.389989	0.230006	0.430012	0.170004	0.34999	0.140003	0.93003	0.109998	6.42981	0.840013	1.57002	4.10007	1.49002	0.370002	1.44995	1.40004	3.82994	0.0700018	1.08003	1.29001	0.900001	3.0399	2.30006	0.329999	0.310003	0.500006	1.04002	1.56003	0.45	0.560011	0.299993	1.44995	2.47996	0.780003	0.38001	0.180005
ENSG00000249128	0	0	0	0	0	0	0	0	0	0	0	0	0	0	0	0	0	0	0	0	0	0	0	0	0	0	0	0	0	0	0	0	0	0	0	0	0	0	0	0	0	0	0	0	0	0	0	0	0
ENSG00000124164	12.8901	21.8602	12.8551	15.5604	6.06986	17.2296	30.12	24.8099	10.27	23.29	21.0293	10.8203	16.0301	25.7901	13.5704	24.9392	11.5801	15.9304	7.30003	17.2894	16.8703	8.4798	22.2392	19.7602	4.48989	26.5704	15.36	36.9003	22.9407	21.4593	12.2303	26.0795	12.1601	20.2301	13.8402	18.78	15.4797	18.3006	24.7703	22.6798	12.8597	23.2207	12.6003	10.4097	12.3898	13.2002	13.4701	14.43	13.2204
ENSG00000101986	3.88989	8.8002	18.98	28.9391	1.73998	5.69007	23.29	29.1991	2.47001	6.47005	7.52978	2.05994	5.73999	15.5496	15.2001	7.34012	8.91997	6.17983	2.00998	4.77996	7.64974	2.23001	25.58	5.67982	5.15017	40.5313	7.19004	18.9198	13.7599	6.66999	4.56997	9.12005	5.82982	2.60006	7.52978	4.49986	19.2906	7.98017	16.2505	9.5702	9.67023	8.00011	9.46005	2.68005	7.75009	22.5107	3.11998	3.25004	6.20989
ENSG00000250877	0	0	0	0	0	0	0	0	0	0	0	0	0	0	0	0	0	0	0	0	0	0	0	0	0	0	0	0	0	0	0	0	0	0	0	0	0	0	0	0	0	0	0	0	0	0	0	0	0
ENSG00000273321	0	0	0	0	0	0	1.97996	0.120002	0	0.0800019	0.0700018	0	0	0	0	0.0899994	0	0	0	0	0	0	0.189994	0.140003	0.270007	0	0	0.510002	0	0.209998	0.0499986	0	0	0	0.0499986	0.0499986	0	0	0.129996	0	0.0999981	0	0	0	0	0.250007	0.140003	0	0
ENSG00000235207	0	0	0	0	0	0	0	0	0	0	0	0	0	0	0	0	0	0	0	0	0	0	0	0	0	0	0	0	0	0	0	0	0.0199995	0	0	0	0	0.0199995	0	0	0	0	0	0	0	0	0	0	0
ENSG00000259826	0.060002	0.120002	1.13503	0.230006	0.109998	0.230006	0.239999	0.520016	0.0700018	0.239999	0.170004	0.0700018	0.219997	0.159996	0.129996	0.259996	0.409997	0.109998	0.060002	0.0700018	0.149998	0.159996	0.290002	0.0999981	0.589988	0.060002	0.54	0.209998	0.200005	0.440015	0.120002	0.120002	0.490002	0.459988	0.389989	0.060002	0.279992	0.34999	0.250007	0.180005	0.420002	0.120002	0.33999	0.159996	0.129996	0.180005	0.200005	0.0499986	0.0499986
ENSG00000279333	0.00999965	0	0.00499982	0	0.0199995	0	0	0.060002	0.0199995	0.0400009	0.00999965	0	0.0199995	0	0	0.189994	0.0199995	0	0.00999965	0	0.00999965	0	0	0.0199995	0	0.00999965	0.0299998	0.0499986	0.0199995	0.00999965	0	0	0.0199995	0.00999965	0.0800019	0	0.0299998	0.0199995	0.00999965	0.00999965	0.00999965	0	0.0299998	0.00999965	0	0.0700018	0	0	0.00999965
ENSG00000261560	0	0.0199995	0.0350009	0	0.129996	0.129996	0	0.0499986	0.0499986	0	0	0.00999965	0.0299998	0.0400009	0.060002	0.0700018	0	0.00999965	0.0199995	0.0199995	0	0.00999965	0.129996	0	0	0	0.0999981	0.0700018	0.0299998	0.0299998	0	0.00999965	0	0.00999965	0.0899994	0.0700018	0.0299998	0.109998	0.189994	0.0199995	0	0.0199995	0.0899994	0.00999965	0	0.109998	0.0700018	0.0199995	0.00999965
ENSG00000202374	0	0	0	0	0	0	0	0	0	0	0	0	0	0	0	0	0	0	0	0	0	0	0	0	0	0	0	0	0	0	0	0	0	0	0	0	0	0	0	0	0	0	0	0	0	0	0	0	0
ENSG00000184743	4.56016	9.21027	7.42984	10.3601	2.03001	10.5602	8.72972	14.0004	2.94999	9.21027	5.51989	2.76002	8.83994	11.5897	11.3002	20.8104	10.4198	7.37992	2.79992	6.55993	9.37973	4.56016	21.0206	9.59012	1.13	10.48	8.93978	8.25018	11.1802	8.84975	4.90008	12.8197	8.03011	8.70977	6.16015	13.4096	20.7499	6.40978	10.4502	9.56026	9.88989	8.51987	10.3199	6.07996	5.18996	5.58998	6.82008	5.25003	5.3801
ENSG00000173511	38.6196	40.19	26.3247	12.1096	9.06019	92.9888	70.131	85.4189	17.22	18.7397	37.4699	18.9802	35.3603	20.2904	61.6991	20.1699	14.44	23.3498	17.6699	6.2401	11.4302	96.8101	288.394	36.0009	87.6501	85.0585	6.51009	110.002	5.25986	117.359	57.2687	79.511	17.3098	20.2399	5.61016	27.3098	131.963	35.9111	147.216	61.7718	4.78991	1.8	48.3308	18.9106	103.349	211.482	23.7596	20.0305	19.16
ENSG00000281856	0.00999965	0.159996	0.0200005	0.0199995	0	0.329999	0.0400009	0.840013	0.0499986	0.0899994	0.360007	0	0.239999	0.0499986	0.31999	0.0199995	0	0.219997	0.0999981	0.0700018	0	0.0199995	0.370002	0.0499986	8.6598	2.00998	0.0299998	0	0	1.27003	0.180005	0.279992	0	0.0499986	0.00999965	0.0199995	0.219997	0.389989	0.149998	0.560011	0.0499986	0.0299998	0.200005	0.180005	0.0199995	0.259996	0.31999	0.209998	0.0899994
ENSG00000226016	0	0	0	0	0	0	0	0	0	0	0	0	0	0	0	0	0	0	0	0	0	0	0	0	0	0	0	0	0	0	0	0	0	0	0	0	0	0	0	0	0	0	0	0	0	0	0	0	0
ENSG00000257261	2.47001	0.649987	4.355	5.55983	4.19002	6.07996	1.02997	3.35002	1.56003	3.31008	2.55999	4.83998	4.11003	3.41996	3.9401	2.23993	1.11003	2.03001	2.48996	5.39018	0.629995	1.96996	1.99001	1.92994	0.0700018	3.36002	0.93003	1.71994	5.50002	0.69002	0.149998	2.12995	0.239999	6.61977	6.89997	2.66006	1.14	5.08983	0.389989	3.42993	1.12001	6.56994	5.97011	3.23004	1.48003	3.37005	1.70995	1.76001	1.54004
ENSG00000236412	0	0.0299998	0.0249996	0	0	0	0	0	0	0.129996	0.299993	0	0.0299998	0.0299998	0.0899994	0.0400009	0.060002	0.0199995	0.0499986	0.0299998	0.0400009	0	0.120002	0.129996	0	0.370002	0	0.329999	0.0299998	0.0999981	0.0199995	0	0.0299998	0	0.0499986	0.0199995	0	0.180005	0	0.250007	0.0199995	0	0	0.060002	0.0199995	0.31999	0	0.0299998	0.0400009
ENSG00000233424	0	0	0	0	0	0.0999981	0	0	0	0	0	0	0	0	0	0.239999	0	0	0	0	0	0	0	0	0	0	0	0	0	0	0	0	0	0	0	0	0.149998	0	0	0	0	0	0	0	0	0	0	0	0
ENSG00000214671	0	0	0	0	0	0	0	0	0	0	0	0	0	0	0.0299998	0	0	0	0	0	0	0	0	0	0	0	0	0	0	0	0	0	0	0	0	0	0	0	0	0	0	0	0.0400009	0	0	0	0	0	0
ENSG00000229427	0	0	0	0	0	0	0.0299998	0	0	0	0	0	0	0	0	0	0	0	0	0	0	0	0.0299998	0	0	0	0	0	0	0	0	0	0	0	0	0	0	0.0299998	0	0	0	0.0199995	0	0	0	0	0	0	0
ENSG00000251591	0	0	0	0	0	0	0	0	0	0	0	0	0	0	0	0	0	0	0	0	0	0	0	0	0	0	0	0	0	0	0	0	0	0	0	0	0	0	0	0	0	0	0	0	0	0	0	0	0
ENSG00000249249	0.99003	0.720014	1.67003	2.9699	0.780003	0.370002	0.640002	1.82996	0.31999	0.810015	0.679987	0.270007	0.890002	1.73998	0.34999	0.829988	0.879992	0.800014	0.440015	2.57995	0.530006	0.920017	0.640002	1.24	1.36997	2.05994	3.18004	1.14	1.08003	0.479997	0.700007	0.729978	3.13995	2.32992	1.07003	1.02001	0.780003	0.909986	1.29998	0.769999	1.05998	0.520016	1.92006	0.750008	0.789973	0.389989	0.420002	0.510002	0.54
ENSG00000258722	0	0	0	0	0	0	0	0	0	0	0	0	0	0	0	0	0	0	0	0	0	0	0	0	0	0	0	0	0	0	0	0	0	0	0	0.00999965	0	0	0	0	0	0	0	0	0	0	0	0	0
ENSG00000264671	0	0	0	0	0	0	0	0	0	0	0	0	0	0	0	0	0	0	0	0	0	0	0	0	0	0	0	0	0	0	0	0	0	0	0	0	0	0	0	0	0	0	0	0	0	0	0	0	0
ENSG00000263873	0.140003	20.7599	11.4252	10.1103	0	20.1503	4.70989	95.0085	0.250007	4.38012	5.02009	0.869973	19.0501	24.0896	9.67023	6.19012	8.98015	1.21	0.0999981	6.46019	6.14011	1.21	19.3804	4.6699	0	3.70998	3.16992	39.8598	2.16	14.1301	5.60006	21.2006	0.890002	26.23	7.75009	6.97984	2.47001	21.1697	5.73999	37.1699	6.16998	2.36	25.4191	0.279992	18.6102	2.98001	33.9999	2.66006	1.44003
ENSG00000171033	0.0499986	0.0899994	0.114998	0.0899994	0.0199995	3.61	0.0499986	0.180005	0.060002	3.05004	0.129996	0.149998	0.34999	0.579996	0.45	0.700007	0.0700018	0.0899994	0.00999965	0.0499986	0	0.0199995	1.53003	0.060002	0.159996	0	0.00999965	1.19997	0	0.0800019	0.0700018	0.189994	0.0700018	0.159996	0.00999965	0.0899994	0.0400009	2.58998	0.060002	0.149998	0.00999965	0.060002	0.780003	0.0499986	0.189994	1.16997	0.0899994	0.219997	0.120002
ENSG00000175792	6.88994	17.0396	17.3054	22.25	4.23	30.4306	9.90979	73.3986	8.15974	14.9503	18.8805	7.09005	18.6606	18.5999	18.2398	26.9096	14.5103	10.1398	5.73005	11.6501	13.7104	16.0601	52.2903	15.85	19.1202	19.32	20.2104	20.6294	13.8604	23.9498	6.47993	24.5907	26.21	19.2505	18.1302	12.2702	6.2198	15.3302	48.6804	11.8801	18.1805	17.98	17.8694	8.21992	16.5002	34.4411	11.6898	6.50017	12.0803
ENSG00000248112	0	0	0	0	0	0	0	0.0400009	0	0.0499986	0.0400009	0	0	0	0.0299998	0.060002	0	0	0	0	0	0.0299998	0	0	0	0	0	0	0	0	0	0	0	0	0	0	0	0	0	0	0	0	0	0	0	0.0299998	0	0.0499986	0
ENSG00000100281	1.53003	4.59985	4.34497	5.21014	0.599985	4.23	3.42993	10.06	1.16003	2.26006	3.63991	1.70995	3.7301	3.51004	8.61011	4.33992	3.18004	2.96003	1.17999	2.06996	2.42992	0.949989	10.1997	2.88006	0.400007	6.57997	3.12995	14.4701	3.84005	2.84	3.23004	4.92017	0.93003	3.25997	3.63008	4.07994	5.11991	6.42981	9.00009	5.9301	3.29999	3.34005	5.3801	1.94998	1.86003	2.77999	2.00998	1.67998	2.55007
ENSG00000234197	0	0	0	0	0	0.0800019	0	0.060002	0	0	0	0.0800019	0	0	0.0499986	0	0	0	0.120002	0	0	0	0.060002	0	0	0	0	0	0	0	0.0499986	0.0800019	0	0	0	0	0	0	0	0	0	0.0400009	0	0	0	0	0	0.0700018	0.0499986
ENSG00000204267	10.3802	12.15	10.7098	22.3397	2.29004	30.0596	13.43	60.1285	4.90994	18.9198	21.8996	4.76012	22.19	55.9891	31.2493	17.97	17.7398	26.1302	5.03997	30.7807	21.4504	10.0002	32.1993	19.8	5.64998	18.0199	12.5402	30.2204	23.2303	22.2392	25.2803	14.5405	4.78991	14.0705	21.2006	12.9196	13.7799	9.04011	75.2323	25.4897	25.7008	81.8087	13.1902	4.53997	9.39991	11.1701	18.6296	9.36998	38.9395
ENSG00000115355	2.31993	4.21011	4.49008	4.4299	0.360007	7.2501	0.409997	2.30006	1.40998	4.23	1.54004	1.62002	3.91994	2.25005	10.7299	9.96007	2.51007	3.37005	1.32999	4.56016	0.93003	1.15001	13.53	5.53982	0.54	4.30008	3.38012	4.1999	3.84991	0.530006	2.62998	7.95973	4.30993	7.02011	4.40998	3.41001	5.02984	9.70987	2.76999	5.46013	4.70011	1.92006	5.44992	2.09001	1.11003	4.37011	4.07005	0.949989	1.99001
ENSG00000243969	0	0	0	0	0	0	0	0	0	0	0	0	0	0	0	0	0	0	0	0	0	0	0	0	0	0	0	0	0	0	0	0	0	0	0	0	0	0	0	0	0	0	0	0	0	0	0	0	0
ENSG00000135355	0	0.0199995	0	0	0	0	2.05994	0	0	2.36	0.0199995	0	0.0199995	0	1.69003	0.00999965	0	0.00999965	0	0.00999965	0	0	0.0299998	0	0	0.310003	0	0.120002	0.00999965	0.170004	0.00999965	0.129996	0.0199995	0	0	0.00999965	2.38005	0	0	0.0499986	0	0.00999965	0	0	0.299993	0.0700018	0	0	0
ENSG00000278319	0	0	0	0	0	0	0	0	0	0	0	0	0	0	0	0	0	0	0	0	0	0	0	0	0	0	0	0	0	0	0	0	0	0	0	0	0	0	0	0	0	0	0	0	0	0	0	0	0
ENSG00000255763	0	0	0	0	0	0	0	0	0	0	0	0	0	0	0	0	0	0	0	0	0	0	0	0	0	0	0	0	0	0	0.290002	0	0.69002	0	0	0	0	0	0	0	0	0	0	0	0	0	0	0	0
ENSG00000070770	9.1403	9.23969	24.5705	39.2104	5.21014	28.9191	7.93989	26.3302	6.6899	9.39014	8.12982	8.2	15.9205	10.5098	24.3701	14.26	11.7003	10.3802	6.46019	10.8203	15.7601	10.5003	36.3192	20.6294	8.6502	9.8502	15.1296	21.5607	16.7097	19.1999	11.5697	15.0303	19.6605	14.5103	15.3398	17.5198	9.08975	13.4599	17.4399	10.0099	14.1998	14.67	14.43	8.37	10.3199	7.50009	17.2499	8.76975	11.3104
ENSG00000266391	0	0	0	0	0	0	0	0	0	0	0	0	0	0	0	0	0	0	0	0	0	0	0	0	0	0	0	0	0	0	0	0	0	0	0	0	0	0	0	0	0	0	0	0	0	0	0	0	0
ENSG00000234129	0	0.140003	0.299993	0.33999	0	0.209998	0.0199995	0.420002	0.0299998	0.109998	0.329999	0.0400009	0.060002	0.54	0.0999981	0.510002	0.0999981	0.0899994	0.0400009	0.209998	0.0299998	0	0.34999	0.299993	0.0400009	0.219997	0.209998	0.620015	0.310003	0.0499986	0.00999965	0.170004	0.0199995	0.0800019	0.299993	0.149998	0.170004	0.299993	0.0199995	0.219997	0.170004	0.0899994	0.0299998	0	0.00999965	0.0899994	0.00999965	0.0700018	0.0199995
ENSG00000241462	0	0	0	0	0	0.140003	0	0	0	0	0	0	0	0	0	0	0	0	0	0	0	0	0	0	0	0	0	0	0	0	0	0	0	0	0	0	0	0	0	0	0	0	0	0	0	0	0	0	0
ENSG00000157693	2.90997	2.44005	5.60506	7.92998	0.520016	3.42993	1.31003	5.32001	0.979983	1.16003	0.869973	1.71994	3.03001	3.29999	4.13003	3.19995	1.21	3.13995	1.07003	2.23001	2.11993	1.51	5.69007	3.14998	0.479997	3.36002	1.48003	5.28985	4.51987	1.61005	0.530006	3.61	2.75008	3.41001	4.1999	4.70011	5.72013	2.04003	4.86994	1.73998	3.37005	1.21	3.84991	1.49002	1.16003	2.06996	1.51	2.28005	3.03001
ENSG00000258705	0	0	0	0	0	0	0	0	0	0	0	0	0	0	0	0	0	0	0	0	0	0	0	0	0	0	0	0	0	0	0	0	0	0	0	0	0	0	0	0	0	0	0	0	0	0	0	0	0
ENSG00000217539	0	0	0	0	0	0	0	0.0199995	0	0	0	0	0	0	0	0	0	0	0	0	0	0	0	0	0	0	0	0	0	0	0	0	0	0	0	0	0	0.0299998	0	0	0	0	0	0	0	0.00999965	0	0	0
ENSG00000172350	0.0499986	0.0199995	0.00999965	0.0199995	0	0.060002	0.0199995	0.230006	0.0199995	0.00999965	0.00999965	0.0400009	0.180005	0.0400009	0.0499986	0.0199995	0.0400009	0.0199995	0.0199995	0.0199995	0.0299998	0	0.00999965	0.00999965	0	0.120002	0.0199995	0.060002	0	0.0800019	0.0199995	0.0899994	0	0.0400009	0.0299998	0.060002	0.00999965	0.0400009	0.109998	0.0299998	0.00999965	0.00999965	0.0999981	0.0700018	0.00999965	0.0199995	0.109998	0.0199995	0.0299998
ENSG00000238808	0	0	0	0	0	0	0	0	0	0	0	0	0	0	0	0	0	0	0	0	0	0	0	0	0	0	0	0	0	0	0	0	0	0	0	0	0	0	0	0	0	0	0	0	0	0	0	0	0
ENSG00000259678	0	0	0	0	0	0	0	0	0	0	0	0	0	0	0	0	0	0	0	0	0	0	0	0	0	0	0	0	0	0	0	0	0	0	0	0	0	0	0	0	0	0	0	0	0	0	0	0	0
ENSG00000136573	0.549991	3.13995	0	0.060002	0.170004	0.170004	0.0800019	0.0400009	0.209998	0.140003	0.109998	0.45	0.709989	0.270007	0.140003	0.500006	1.04002	1.17999	0.200005	0.0800019	0.239999	0.0499986	1.02997	0.0700018	0	0.0199995	0	2.00998	0.0700018	0.0700018	0.549991	0.159996	0.0499986	0.0299998	0.0400009	0.149998	0.060002	0.209998	0.0499986	0.259996	0.120002	0.0299998	0.780003	0.800014	0.45	0.0199995	0.430012	0.520016	0.609981
ENSG00000162434	18.8805	42.8097	28.4104	45.6603	5.46013	43.1703	7.14978	34.659	12.6897	15.8302	17.2798	15.1296	38.6491	26.0596	51.3991	26.3704	27.4407	27.5494	10.8699	22.3598	13.9897	8.50983	59.4488	16.5105	2.10003	39.5297	23.9697	47.5894	23.9597	10.9698	14.4	33.981	13.7503	33.981	29.9701	14.44	16.8703	31.3491	73.8477	21.7002	16.8598	8.57022	40.8387	20.6194	16.5403	6.51009	20.5794	17.0703	23.2303
ENSG00000278305	0	0	0	0	0	0	0	0	0	0	0	0	0	0	0	0	0	0	0	0	0	0	0	0	0	0	0	0	0	0	0	0	0	0	0	0	0	0	0	0	0	0	0	0	0	0	0	0	0
ENSG00000258082	0	0.0299998	0	0	0	0.34999	0	0.0700018	0.0299998	0.0199995	0.109998	0	0	0.109998	0.140003	0	0	0	0	0	0	0	0	0.0499986	0	0.120002	0	0.0700018	0.129996	0	0	0.0199995	0	0	0	0.0299998	0	0.0400009	0.0400009	0	0.060002	0.0700018	0.0400009	0	0.0299998	0.0199995	0.0800019	0.129996	0
ENSG00000239855	111.136	1.28003	0.0700016	0.299993	0.189994	3.20995	0.109998	0.890002	0.109998	0	0	4.27986	22.6107	5.35999	12.2303	0	0	7.12998	2.30006	0.109998	6.04005	0.0899994	17.0301	0	0	0	0.510002	13.4403	0	0.329999	0.389989	0.709989	0	1.61005	0.33999	0.270007	0	1.90996	0.370002	0.47	0.479997	0	9.15997	2.67004	1.8	0	0.120002	4.00011	7.09989
ENSG00000244575	5.98006	3.13995	0.109999	0.739977	0.0899994	6.77015	0	0.230006	0.640002	0.370002	0.250007	8.44987	31.0808	15.3005	291.367	0	0.649987	41.0686	2.18002	0.530006	2.66006	0.180005	15.7897	0	0	0	0.45	12.1197	0	0.189994	0.720014	2.18002	0	1.96001	0.270007	0.180005	0	2.72994	5.49012	2.76002	1.05003	0	16.0401	3.19995	2.26996	0.0800019	0.270007	3.38012	21.3495
ENSG00000263688	0	0	0	0	0	0	0	0	0	0	0	0	0	0	0	0	0	0	0	0	0	0	0	0	0	0	0	0	0	0	0	0	0	0	0	0	0	0	0	0	0	0	0	0	0	0	0	0	0
ENSG00000103485	113.558	215.09	185.74	160.574	90.2831	33.3903	82.6179	8.25018	143.687	94.2803	38.4487	100.148	72.9421	127.893	147.686	151.491	73.099	82.7727	67.2508	190.506	195.062	106.181	93.9216	143.309	119.742	253.509	157.204	54.3186	171.384	49.6104	33.061	71.6294	85.3597	112.571	186.611	119.163	129.876	55.5715	40.2792	68.2889	76.2614	166.675	131.479	107.157	19.4895	195.076	49.6207	100.037	49.9105
ENSG00000259205	0.0199995	0.430012	0.144998	0.0999981	0	0.120002	0.120002	0.209998	0.060002	0.0199995	0.0800019	0.0499986	0.0700018	0.0299998	0.0999981	1.12001	0.149998	0.189994	0.0199995	0.0400009	0.0400009	0.0199995	0.750008	0.0199995	0	0.0400009	0.0499986	0	0.109998	0.0400009	0.200005	0.0700018	0.0299998	0	0.209998	0	0.0400009	0.159996	0.599985	0.060002	0.180005	0.0199995	0.250007	0.0299998	0.0400009	0.0199995	0.140003	0.060002	0.0800019
ENSG00000251276	0	0	0	0	0	0	0	0	0	0	0	0	0	0	0	0	0	0	0	0	0	0	0	0	0	0	0	0	0	0	0	0	0	0	0	0	0	0	0	0	0	0	0	0	0	0	0	0	0
ENSG00000226481	0	0	0	0	0	0	0	0	0	0	0	0	0	0	0	0	0	0	0	0	0	0	0	0	0	0	0	0	0	0	0	0	0	0	0	0	0	0	0	0	0	0	0	0	0	0	0	0	0
ENSG00000112406	3.61	3.00991	4.0899	6.55993	1.13	6.8699	2.82998	6.05011	2.29004	2.14999	4.93999	2.02004	6.78001	7.34979	7.78995	5.11991	3.16004	4.95989	1.82996	2.03001	5.32998	1.44995	9.46989	7.04986	0.570015	6.61977	3.27992	11.7101	2.9699	2.70995	3.43993	3.4001	1.66006	2.94999	5.57991	3.58009	2.82998	5.03997	3.16004	3.91994	4.4299	1.25002	6.36991	3.06998	2.72994	2.30997	5.33996	2.75008	3.37005
ENSG00000270429	0	0.0199995	0	0	0	0.0299998	0	0	0	0	0	0	0	0	0	0.0800019	0	0	0	0	0	0	0.0199995	0	0	0.0299998	0	0.0400009	0	0	0.0299998	0	0	0	0	0.0199995	0.0199995	0.0199995	0.0199995	0.0199995	0.0299998	0	0	0	0	0	0.0299998	0	0
ENSG00000270265	0.060002	0	0	0	0.0999981	0.0800019	0.120002	0.250007	0.060002	0.0400009	0.140003	0.0899994	0	0	0.0499986	0.579996	0.0700018	0	0	0	0	0	0.129996	0	0	0.109998	0.149998	0	0	0.109998	0.0999981	0.0899994	0	0.170004	0	0	0.109998	0	0.0700018	0	0	0	0.0700018	0	0.0499986	0	0	0.159996	0.0999981
ENSG00000258711	0.00999965	0	0.00499982	0	0	0.0499986	0	0.0199995	0	0.0400009	0.00999965	0.00999965	0	0.00999965	0.00999965	0.00999965	0	0.00999965	0	0	0.0199995	0	0.829988	0	0	0	0	0	0	0.00999965	0	0	0.0299998	0	0	0	0	0.00999965	0.0499986	0.00999965	0	0	0.0299998	0.00999965	0	0.00999965	0.0199995	0	0
ENSG00000146147	26.4894	1.86003	6.12492	4.10007	8.78009	2.29004	1.77004	0.250007	1.07003	26.4601	9.37973	0.69002	11.1903	5.58998	2.81999	42.9613	34.2506	25.8706	18.0099	24.6299	48.4213	6.42001	20.9595	18.6102	1.27003	5.47985	64.4978	4.63989	8.36014	0.370002	11.7401	14.0101	71.1001	3.26993	17.7398	3.31996	15.3005	6.72011	4.72002	6.09009	14.2699	3.18998	11.4001	14.6802	8.23989	1.64995	0.159996	32.329	9.34015
ENSG00000239129	0	0	0	0	0	0	0	0	0	0	0	0	0	0	0	0	0	0	0	0	0	0	0	0	0	0	0	0	0	0	0	0	0	0	0	0	0	0	0	0	0	0	0	0	0	0	0	0	0
ENSG00000257847	0	0	0	0	0	0	0	0	0	0	0	0	0	0	0	0	0	0	0	0	0	0	0	0	0	0	0	0	0	0	0	0	0	0	0	0	0	0	0	0	0	0	0	0	0	0	0	0	0
ENSG00000152932	0.47	0.38001	0.030001	0	0	1.86999	0	0.0999981	0.149998	2.14999	0.409997	0.0400009	1.57996	3.28994	0.120002	24.9392	2.21	0.370002	0.00999965	0.0499986	2.76002	12.6003	0.219997	0.00999965	0	0	3.44997	0.579996	0.0499986	0	0.0400009	0.120002	6.55993	0.0700018	0	0.0899994	0	13.2002	0	0.129996	0.00999965	0	0.54	0.370002	0.0499986	0.159996	5.99999	0.250007	0.34999
ENSG00000274680	0	0	0	0	0	0	0	0	0	0	0	0	0.0199995	0	0	0	0	0	0	0.159996	0	0	0	0	0	0	0.0199995	0	0	0	0	0.0199995	0.0199995	0	0	0	0	0.0199995	0	0	0	0.00999965	0	0.00999965	0	0	0	0.0299998	0
ENSG00000164068	14.3204	19.67	29.5102	23.6495	11.4698	26.1392	36.5997	13.09	18.56	22.9105	21.4906	16.1304	21.1404	18.5999	10.9698	46.6909	17.5794	20.99	9.94006	23.3903	19.5206	12.5202	16.4294	17.7706	14.8604	24.7395	31.1801	27.5303	27.1795	16.0701	17.3206	22.19	21.2801	11.3599	29.2193	15.5701	25.1301	24.5192	14.7302	22.0596	23.4601	28.3495	23.6905	13.9201	19.0395	31.5694	20.4104	20.7096	18.9303
ENSG00000125648	14.7404	25.2996	31.4299	39.2512	10.5003	25.6902	41.1313	80.2196	14.1399	34.17	21.3806	17.1795	20.5694	3.9401	41.7489	15.6404	21.6206	19.0105	12.0401	15.1496	26.4894	3.41996	39.091	20.7599	19.5301	17.8496	22.6405	45.1504	40.4808	28.4794	16.0802	10.9001	30.909	23.2997	28.4203	23.9996	22.7003	24.6402	36.5591	29.1404	32.2506	18.5896	31.1196	11.16	17.8806	21.0498	11.9098	16.66	21.7604
ENSG00000213963	0.149998	0.490002	0.209996	0.250007	0.159996	1.14	0.530006	0.99003	0.159996	0.230006	0.620015	0.109998	0.500006	0.31999	0.279992	0.720014	0.250007	0.389989	0.0999981	0.0499986	0.31999	0.0899994	2.74	0.250007	0.0199995	0.679987	0.159996	0.729978	0.500006	0.290002	0.270007	0.670007	0.459988	2.62998	0.38001	0.290002	0.490002	0.620015	0.789973	0.360007	0.370002	0.360007	0.729978	0.209998	0.34999	0.310003	0.520016	0.149998	0.370002
ENSG00000133742	0.0700018	0.129996	0	0	0	0.0999981	0.239999	0	0.159996	0.0400009	0.310003	0	0	0.270007	0.00999965	0	0.420002	0.0999981	0.140003	0.409997	0.140003	0	0.440015	0	0	7.24006	0	2.48996	0.060002	0.0999981	0.259996	0.649987	0	0.159996	2.30006	0	0.0700018	2.81999	0.0800019	0.209998	0.00999965	0.0400009	0.279992	0.629995	0	0.329999	0.0299998	0.479997	0.0499986
ENSG00000263767	0	0	0	0	0	0	0	0	0	0	0	0	0	0	0	0	0	0	0	0	0	0	0	0	0	0	0	0	0	0	0	0	0	0	0	0	0	0	0	0	0	0	0	0	0	0	0	0	0
ENSG00000123268	5.18996	12.47	16.9997	21.0804	1.72999	15.0303	2.26006	6.52998	4.50985	5.75992	12.5698	3.97991	9.85977	7.41016	16.4899	14.1998	7.41016	6.09009	3.84991	9.42013	4.76012	2.62998	22.9693	14.5697	0.820026	9.94971	9.36998	22.0994	12.0903	4.83998	6.30008	12.0401	4.56016	8.70011	14.67	7.20001	8.27997	9.36998	11.9296	12.9797	7.46016	5.12986	15.6004	7.44002	4.23	3.48	4.3999	4.19002	7.31016
ENSG00000127863	0.149998	0.389989	4.41992	26.3996	0.140003	3.68001	0.209998	44.4702	0.329999	0.159996	1.60003	0.170004	6.16998	0.549991	0.230006	5.32998	1.04002	0.38001	0.180005	0.0899994	0.0899994	3.25997	3.88989	0.109998	0.00999965	0.299993	0.31999	0.99003	9.7998	3.09006	0.170004	1.12001	0.0400009	0.47	11.8398	1.48003	0.0299998	1.81002	24.9202	0.840013	6.3602	0.0299998	9.17013	0.159996	1.11003	0.520016	0.99003	0.290002	0.38001
ENSG00000162711	0.69002	0.739977	0.210001	0.189994	0.00999965	1.24	0.0700018	0.389989	0.259996	0.299993	0.45	0.299993	2.72994	1.02001	1.64995	0.230006	0.54	1.64995	0.329999	0.329999	0.189994	0.180005	1.05003	0.0800019	0.129996	0.0899994	0.149998	1.57996	0.31999	0.299993	0.279992	0.739977	0.120002	0.180005	0.33999	0.189994	0.0199995	1.38998	2.02004	0.479997	0.109998	0.109998	1.64995	0.500006	0.920017	0.409997	0.34999	0.180005	1.22003
ENSG00000259211	0.149998	0.060002	0.135	0	0	0.189994	0	0.0400009	0	0	0	0.0299998	0	0	0.0400009	0	0	0	0	0	0	0	0.0999981	0.0400009	0	0.0700018	0	0	0	0.159996	0	0.0299998	0.0499986	0.0299998	0	0	0.120002	0.0999981	0.149998	0.0999981	0.0400009	0	0.0899994	0	0	0	0.0299998	0	0.0400009
ENSG00000243856	0	0	0.0649982	0	0	0	0	0	0	0	0	0	0	0	0	0	0	0	0	0	0	0	0	0	0	0	0	0	0	0	0	0	0	0	0	0	0	0	0	0	0	0	0	0	0	0	0	0	0
ENSG00000251203	0	0	0	0	0	0	0	0	0	0	0	0	0	0	0	0	0	0	0	0	0	0	0	0	0	0	0	0	0	0	0	0	0	0	0	0	0	0	0	0	0	0	0	0	0	0	0.0400009	0	0
ENSG00000206743	0	0	0	0	0	0	0	0	0	0	0	0	0	0	0	0	0	0	0	0	0	0	0	0	0	0	0	0	0	0	0	0	0	0	0	0	0	0	0	0	0	0	0	0	0	0	0	0	0
ENSG00000196539	0	0	0	0	0	0	0	0	0	0	0.0700018	0	0	0	0	0	0	0	0	0	0	0	0	0	0	0	0	0	0	0	0	0	0	0	0	0	0	0	0	0	0	0	0	0	0	0	0	0	0
ENSG00000234942	0.00999965	0.00999965	0	0	0	0.0299998	0	0.0299998	0	0	0	0	0	0.0400009	0	0	0.0199995	0	0	0	0.0899994	0	0	0	0	0	0	0	0.00999965	0.0199995	0	0	0	0.0800019	0	0.0899994	0	0	0.0700018	0.0700018	0	0	0	0	0	0	0.060002	0	0
ENSG00000278876	0.31999	0.780003	4.17007	0.760017	0	1.96996	6.33995	0.65999	0	1.42998	1.02001	0.329999	0.200005	0.640002	0.389989	2.14999	0.769999	0.720014	0	0.599985	0.230006	0.920017	2.57995	0.479997	2.72994	0.549991	0.65999	0.400007	2.05994	2.55007	1.11003	0.520016	0.209998	2.66006	0.969971	1.51	2.33996	0.230006	4.21011	0.739977	1.25002	1.11003	1.19997	0	0.979983	3.28994	0.599985	0.38001	0.129996
ENSG00000250204	0	0	0	0	0	0	0	0	0	0	0	0	0	0	0	0	0	0	0	0	0	0	0	0	0	0	0	0	0	0	0	0	0	0	0	0	0	0	0	0	0	0	0	0	0	0	0	0	0
ENSG00000225739	0	0	0.0149999	0	0	0.0499986	0.0400009	0	0	0	0	0	0	0	0.0700018	0	0	0	0	0	0	0	0	0	0	0	0	0.170004	0	0	0	0	0	0	0	0.0299998	0	0	0	0	0	0.0299998	0.0400009	0	0	0	0	0	0
ENSG00000168297	2.64993	12.8901	7.53015	9.70987	1.04002	3.51004	3.03001	5.25003	1.22997	3.23004	5.10007	2.64993	6.9499	11.33	13.5704	9.08975	7.27982	7.0401	1.81002	3.31008	7.89981	1.33999	6.60007	13.98	1.55	10.6602	5.88995	13.3799	6.77015	3.21998	4.21011	8.45983	4.72002	7.59005	5.64998	3.6599	12.8099	18.08	3.89988	6.20989	6.88994	2.60006	6.53995	4.3201	2.87009	3.16004	3.01995	2.55007	8.04014
ENSG00000108506	0.750008	1.41999	3.74001	2.89006	0.250007	1.97996	0.649987	2.14999	0.45	1.44995	0.999971	0.579996	1.34997	0.810015	3.59004	2.68992	1.07003	1.21	0.360007	0.609981	0.849982	0.239999	5.88995	2.64993	0.060002	3.0399	1.40004	5.32001	1.81002	0.729978	0.520016	1.75003	0.31999	1.11003	1.36003	1.29998	2.77999	1.86003	2.85996	1.81002	2.39994	1.36997	2.30006	0.810015	0.420002	0.560011	0.670007	0.810015	0.729978
ENSG00000155368	334.206	353.605	602.245	714.553	247.982	371.391	177.023	209.876	434.375	608.873	443.072	323.763	244.857	284.265	232.533	662.372	220.953	383.53	283.321	443.471	234.313	233.357	510.581	428.811	379.09	457.839	252.09	202.278	299.082	428.989	121.271	319.217	843.707	572.288	681.655	337.068	386.868	687.825	461.983	221.674	359.064	433.893	288.854	376.576	199.023	278.473	116.621	223.417	300.432
ENSG00000261766	0	0	0.235005	0.0999981	0	0.159996	0.060002	0.060002	0	0.0400009	0.0700018	0	0	0.060002	0.0499986	0.140003	0	0	0	0.170004	0	0	0.549991	0	0	0.31999	0	0.129996	0.120002	0	0.0499986	0.0400009	0	0	0.159996	0	0.060002	0	0.679987	0.0700018	0.109998	0.0400009	0.0700018	0.0400009	0	0	0.0499986	0	0
ENSG00000261586	0.329999	1.54004	0.560011	0.430012	0.00999965	4.58997	1.79004	0.34999	0.219997	0.510002	1.02001	0.209998	0.149998	1.66999	0.45	1.81002	0.649987	0.159996	0	0.829988	0.200005	0.299993	1.44003	3.06998	0.0400009	0.310003	0.279992	1.04002	2.75008	5.10007	0.800014	12.15	0.060002	0.109998	2.35004	1.53003	0.0899994	0.180005	2.26996	1.51998	1.12001	0.479997	1.51998	0.219997	0.879992	1.36003	0.490002	0.120002	0.109998
ENSG00000245729	0	0	0	0	0	0	0	0	0	0	0	0	0	0	0	0.0299998	0	0	0.00999965	0	0	0	0	0	0	0	0	0	0	0	0	0	0	0	0	0	0	0	0	0	0	0	0	0	0	0	0	0	0
ENSG00000197111	188.849	236.893	575.014	631.701	127.388	524.681	69.271	265.855	209.121	271.912	328.761	187.961	326.219	252.755	417.953	392.023	273.007	205.5	127.742	382.389	115.103	163.324	567.272	508.216	55.8418	356.262	223.2	441.08	311.588	264.641	139.082	450.036	332.289	444.826	316.771	228.808	182.872	423.288	492.13	295.885	233.357	219.761	363.799	218.955	236.68	302.564	182.936	214.524	184.886
ENSG00000128408	0.0400009	0.409997	0.535006	1.64003	0	1.11003	1.40998	1.75003	0.0899994	0.670007	0.440015	0.129996	0.54	1.57996	2.64003	2.52001	0.120002	0.769999	0.0199995	0.0400009	0.45	0.120002	1.94998	2.12995	0.750008	6.06986	0.140003	4.93007	0	2.25005	0.189994	0.93003	0.0999981	0.170004	1.31997	0.270007	0.760017	1.64995	2.87009	0.800014	0.279992	0.290002	0.800014	0.0299998	0.299993	9.65014	0.259996	0.120002	0.47
ENSG00000138085	37.0901	50.5897	76.3717	83.0313	31.2602	107.299	73.1903	132.522	36.511	50.2402	55.3985	34.0801	79.671	76.489	67.5217	123.562	87.1291	50.6213	31.3209	41.5094	61.7119	74.8786	137.072	104.22	103.221	86.2997	45.4393	74.8111	71.9479	106.41	52.6614	58.4599	163.652	86.8096	95.7091	47.9504	60.1701	49.2711	177.49	51.7818	75.1594	56.4098	95.4905	43.3803	74.5419	138.351	54.3412	32.91	60.3916
ENSG00000274225	2.52001	7.95973	2.505	3.18998	3.12995	0.440015	4.47001	3.18004	3.73994	2.66006	2.40995	5.12986	1.34997	2.19002	0.0400009	7.17013	1.61005	4.17986	3.0399	1.31997	2.45992	1.86003	0.259996	1.19997	0.500006	9.46989	2.90997	0.409997	2.52001	2.17006	1.22997	3.54011	7.66992	2.02004	2.35004	1.02997	2.44005	1.47	1.92006	1.81996	2.08003	2.67004	3.75996	5.39018	2.93999	0.209998	0.440015	3.12995	3.75996
ENSG00000261970	0	0	0	0	0	0.149998	0	0	0	0	0	0	0	0	0	0.0899994	0	0	0	0	0	0	0.129996	0	0	0	0	0	0	0	0	0	0	0	0	0	0.109998	0	0	0	0.120002	0	0.149998	0	0	0	0	0	0
ENSG00000198682	19.8398	30.939	10.5449	10.5499	9.40969	30.0408	7.65983	5.55983	22.6296	9.30977	21.6401	24.6504	23.7596	16.1103	25.2996	14.77	10.8903	22.7901	8.30987	36.2588	11.0301	5.05011	29.0195	9.56026	3.87992	19.0105	34.4697	8.68987	24.8701	1.58996	4.03997	31.1391	6.57997	21.5906	19.1401	11.6501	9.9201	16.4899	4.27986	29.8705	13.08	26.1501	17.2595	23.9896	3.9099	7.46999	8.46981	16.2505	16.9195
ENSG00000278103	0	0	0	0	0	0	0	0	0	0	0	0	0	0	0	0	0	0	0	0	0	0	0	0	0	0	0	0	0	0	0	0	0	0	0	0	0	0	0	0	0	0	0	0	0	0	0	0	0
ENSG00000276966	0.180005	0.849982	1.33	0.840013	0	0.219997	0	0	0	0	0.189994	0.120002	0	0.170004	1.13	0.520016	0.209998	0.129996	0.230006	0	0.490002	0	0.34999	0.530006	0	0	0.250007	0.890002	0	0.549991	0.270007	0.45	0.479997	0.109998	0.389989	0.549991	0.750008	0.259996	6.44007	0.820026	0.170004	1.31003	0	0	0.270007	0.329999	0.259996	0	0
ENSG00000253779	0	0	0	0	0	0	0	0	0	0	0	0	0	0	0	0	0	0	0	0	0	0	0	0	0	0	0	0	0	0	0	0	0	0	0	0	0	0	0	0	0	0	0	0	0	0	0	0	0
ENSG00000268623	0	0	0	0	0	0	0.0800019	0	0	0.0299998	0	0	0	0	0	0.159996	0	0	0	0	0	0	0	0	0	0.0700018	0	0	0	0	0	0.0299998	0	0.0800019	0	0	0.189994	0.0499986	0	0	0.0299998	0	0	0	0	0	0.0299998	0	0
ENSG00000240355	0	0	0	0	0	0	0	0	0	0	0	0	0	0	0	0	0	0	0	0	0	0	0	0	0	0	0	0	0	0	0	0	0	0	0	0	0	0	0	0	0	0	0	0	0	0	0	0	0
ENSG00000233189	0	0	0	0	0	0	0	0	0.0800019	0	0	0	0	0	0	0	0	0	0	0	0	0	0.0899994	0	0	0	0	0	0	0	0	0.060002	0	0	0.0700018	0	0	0	0	0	0	0	0	0.0499986	0	0	0	0	0
ENSG00000161958	0.159996	0.640002	0.119997	0.060002	0.0499986	0.93003	0.290002	2.30006	0.0499986	0.159996	0.060002	0.140003	0.420002	0.129996	0.829988	0.259996	0.219997	0.140003	0.0700018	0.060002	0.279992	0.0800019	1.47	0.159996	0.570015	2.79992	0.209998	1.02001	0.0899994	0.200005	0.159996	0.430012	0.189994	0.230006	0.149998	0.360007	0.389989	0.200005	1.36003	1.24	0.060002	0.0400009	0.579996	0.219997	0.34999	0.219997	0.200005	0.209998	0.54
ENSG00000236635	0	0	0	0	0	0	0	0	0	0	0	0	0	0	0	0	0	0	0	0	0	0	0	0	0	0	0	0	0	0	0	0	0	0	0	0	0	0	0	0	0	0	0	0	0	0	0	0	0
ENSG00000106049	64.0389	42.9196	92.8295	160.73	39.8405	42.2291	18.0099	31.8706	70.9082	36.2588	32.869	74.0886	81.52	27.6508	27.0292	52.8918	61.7204	79.1426	46.3909	35.4511	54.7002	45.9397	53.1307	88.5293	7.69976	50.6704	125.617	26.4106	82.4977	16.95	23.2997	44.7299	49.1109	56.2692	115.231	52.1709	28.61	38.4407	29.619	31.0292	92.8793	57.0903	98.4818	64.9419	17.3494	9.94006	24.76	58.1406	72.2677
ENSG00000265106	0	0	0	0	0	0	0	0	0	0	0	0	0	0	0	0	0	0	0	0	0	0	0	0	0	0	0	0	0	0	0	0	0	0	0	0	0	0	0	0	0	0	0	0	0	0	0	0	0
ENSG00000166246	0.31999	1.02997	0.68999	0.629995	0.170004	0.640002	0.890002	1.34997	0.579996	0.33999	0.430012	0.370002	0.99003	0.649987	0.700007	2.10003	1.05998	0.890002	0.31999	0.409997	0.500006	0.290002	9.62009	0.0400009	0.440015	0.879992	1.19997	0.54	0.299993	0.490002	0.250007	0.430012	0.640002	1.04002	1.62002	0.129996	1.8	0.440015	1.22997	0.270007	0.969971	1.36997	1.05998	0.209998	0.270007	0.780003	0.900001	0.38001	0.45
ENSG00000276998	0	0	0	0	0	0	0	0	0	0	0	0	0	0	0	0	0	0	0	0	0	0	0	0	0	0	0	0	0	0	0	0	0	0	0	0	0	0	0	0	0	0	0	0	0	0	0	0	0
ENSG00000224008	0	0	0	0	0	0	0	0	0	0	0	0	0	0	0	0	0	0	0	0	0	0	0	0	0	0	0	0	0	0	0	0	0	0	0	0	0	0	0	0	0	0	0	0	0	0.00999965	0	0.00999965	0
ENSG00000226096	0	0	0	0	0	0	0	0	0	0	0	0	0	0	0	0	0	0	0	0	0	0	0	0	0	0	0	0	0	0	0	0	0	0	0	0	0	0	0	0	5.99999	0	0	0	0	0	0	0	0
ENSG00000281290	0	0	0	0	0	0	0	0	0	0	0	0	0	0	0	0	0	0	0	0	0	0	0	0	0	0	0	0	0	0	0	0	0	0	0	0	0	0	0	0	0	0	0	0	0	0	0	0	0
ENSG00000124160	2.67004	8.05018	6.1951	8.58984	2.26006	12.4803	10.6602	20.8205	3.47012	2.67004	7.44982	2.38998	7.85013	9.47974	8.25991	11.33	6.52998	4.07005	2.61997	3.94995	6.09981	3.63008	15.5798	5.72013	2.18002	14.5304	7.14978	37.9509	6.68017	15.0001	6.04005	7.73024	5.78995	4.90008	8.80996	5.83994	7.73024	9.59012	15.5798	7.35999	5.99999	4.56997	11.9702	5.39018	8.12982	7.97022	6.20989	2.45005	5.41002
ENSG00000231948	5.25003	7.50009	5.71998	7.44982	2.93999	0.969971	1.33999	0.640002	12.1998	4.86016	22.1301	2.66006	6.93018	0.729978	4.33992	1.72999	1.38998	6.00998	8.44987	4.77003	0.739977	10.8503	1.90996	5.69994	1.86003	0	16.0201	1.48003	3.65002	1.05003	0.789973	1.79004	47.0515	3.4899	3.63008	2.98994	1.81002	7.9498	0.589988	4.21011	3.52004	26.9899	5.56986	5.72013	0.679987	1.57996	0.34999	6.52998	33.061
ENSG00000185701	0	0	0	0	0	0	0	0	0	0	0	0	0	0	0	0	0	0	0	0	0	0	0	0	0	0	0	0	0	0	0	0	0	0	0	0	0	0	0	0	0	0	0	0	0	0	0	0	0
ENSG00000240341	0	0	0	0	0	0	0	0	0	0	0	0	0	0	0	0	0	0	0	0	0	0	0	0	0	0	0	0	0	0	0	0	0	0	0	0	0	0	0	0	0	0	0	0	0	0	0	0	0
ENSG00000274869	0	0.0499986	0	0	0	0	0	0	0	0	0	0	0.0299998	0	0	0.0499986	0	0.0199995	0	0	0	0	0	0	0	0.0400009	0	0	0	0	0	0	0	0.060002	0	0.0299998	0	0	0	0	0	0	0.0499986	0	0	0	0	0	0.0400009
ENSG00000273329	0.0700018	0.149998	0.400006	0.329999	0.0800019	0.290002	0.299993	0.520016	0.109998	0.219997	0.120002	0.0899994	0.129996	0.180005	0.129996	0.209998	0.200005	0.0899994	0.060002	0.109998	0.209998	0.140003	0.420002	0.290002	1.57002	0.31999	0.670007	0.180005	0.219997	0.270007	0.140003	0.159996	0.409997	0.310003	0.259996	0.440015	0.38001	0.159996	0.500006	0.170004	0.310003	0.129996	0.47	0.0499986	0.149998	0.290002	0.299993	0.0899994	0.0899994
ENSG00000230836	0	0	0.00999976	0.0199995	0	0	0	0	0	0	0	0	0.0199995	0.0700018	0.140003	0.0299998	0	0	0	0	0	0	0.0199995	0	0	0	0	0	0	0	0	0	0	0	0	0	0	0	0	0	0	0	0.0199995	0	0	0.0199995	0	0.0299998	0
ENSG00000272369	0.329999	0.33999	0.600006	1.04002	1.40998	1.40998	0.31999	0.0899994	0.709989	0.739977	0.739977	0.589988	0.38001	0.700007	1.12001	0.780003	0.189994	0.259996	0.33999	0.400007	0	2.26006	0.270007	0.0700018	3.44997	0.149998	0.750008	0	0.720014	0.440015	0	0.869973	0.400007	2.38998	1.60003	0.400007	0.299993	1.81996	0.459988	0.400007	0.299993	1.05998	0.99003	0.629995	0.209998	0.999971	0.679987	0	0.140003
ENSG00000255025	0	0	0	0	0	0	0	0	0	0	0	0	0	0	0	0	0	0	0	0	0	0	0	0	0	0	0	0	0	0	0	0	0	0	0	0	0	0	0	0	0	0	0	0	0	0	0	0	0
ENSG00000274934	0	0	0	0	0	0	0	0	0	0	0	0	0	0	0	0	0	0	0	0	0	0	0	0	0	0	0	0	0	0	0	0	0	0	0	0	0	0	0	0	0	0	0	0	0	0	0	0	0
ENSG00000130813	36.5997	47.1299	23.3551	29.6704	41.83	95.749	35.4094	22.52	55.0005	23.2593	30.8897	38.1011	56.2809	51.271	48.9003	79.4008	55.0883	56.8416	32.4008	32.59	74.5419	24.9894	89.7901	55.1991	67.9113	37.5792	58.7483	35.0601	48.1602	68.0196	27.2191	34.7601	17.1795	29.0094	35.0698	34.4602	41.9898	60.8707	40.151	21.4296	74.7696	22.9105	55.9193	49.9693	25.3804	86.8277	43.5611	35.1599	80.9906
ENSG00000202528	0	0	0	0	0	0	0	0	0	0	0	0	0	0	0	0	0	0	0	0	0	0	0	0	0	0	0	0	0	0	0	0	0	0	0	0	0	0	0	0	0	0	0	0	0	0	0	0	0
ENSG00000261542	0.400007	0.510002	0.259995	0.879992	0.170004	1.73998	0.93003	0.570015	0.45	0.31999	0.969971	0.310003	0.520016	1.05998	0.409997	0.31999	0.45	0.65999	0.209998	0.729978	0.670007	1.19002	0.38001	0.200005	0.279992	0.370002	0.65999	0.570015	0.520016	1.04002	1.26003	0.720014	0.500006	0.45	2.18002	1.25002	0.640002	0.780003	1.01001	0.969971	1.28003	0.47	1.02001	0.500006	0.750008	0.54	0.729978	0.209998	0.579996
ENSG00000217557	0	0	0	0	0	0	0	0	0	0	0	0	0	0	0	0	0	0	0	0	0	0	0	0	0	0	0	0	0	0	0	0	0	0	0	0	0	0	0	0	0	0	0	0	0	0	0	0	0
ENSG00000199584	0	0	0	0	0	0	0	0	0	0	0	0	0	0	0	0	0	0	0	0	0	0	0	0	0	0	0	0	0	0	0	0	0	0	0	0	0	0	0	0	0	0	0	0	0	0	0	0	0
ENSG00000235683	0	0	0	0	0	0	0.060002	0	0	0.00999965	0	0	0	0.00999965	0.00999965	0	0	0.00999965	0	0	0	0	0	0.00999965	0	0	0.00999965	0	0	0	0	0.0299998	0	0	0	0	0	0	0.00999965	0.00999965	0.00999965	0	0	0.00999965	0	0.00999965	0	0	0
ENSG00000234185	0	0	0	0	0	0	0	0	0	0	0	0	0	0	0	0	0	0	0	0	0	0	0	0	0	0	0	0	0	0	0	0	0	0	0	0	0	0	0	0	0	0	0	0	0	0	0	0	0
ENSG00000265599	0	0	0	0	0	0	0	0	0	0	0	0	0	0	0	0	0	0	0	0	0	0	0	0	0	0	0	0	0	0	0	0	0	0	0	0	0	0	0	0	0	0	0	0	0	0	0	0	0
ENSG00000232618	0	0	0.030001	0	0	0	0	0	0	0	0.0700018	0	0.0700018	0	0.0999981	0	0	0.0499986	0	0	0.0899994	0	0.129996	0.189994	0	0	0	0	0.230006	0	0	0	0	0.0800019	0	0	0	0.0700018	0	0	0	0	0	0	0	0.0400009	0.0499986	0	0
ENSG00000278385	0.0499986	0.159996	0.00499982	0.0499986	0.00999965	0.840013	0.00999965	0.060002	0.0499986	0.129996	0.299993	0.0700018	0.0999981	0.0299998	0.270007	2.26006	0.409997	0.0700018	0.0199995	0.209998	0.250007	0.00999965	0.800014	0.579996	0	1.53003	0.0299998	0.820026	0.00999965	0.159996	0.170004	0.0499986	0.549991	0.0999981	0.250007	0.140003	0.31999	3.01995	0.920017	0.430012	0.290002	0	0.259996	0.0899994	0.00999965	0.060002	0	0.0400009	0.120002
ENSG00000207157	0	0	0	0	0	0	0	0	0	0	0	0	0	0	0	0	0	0	0	0	0	0	0	0	0	0	0	0	0	0	0	0	0	0	0	0	0	0	0	0	0	0	0	0	0	0	0	0	0
ENSG00000224479	0.0400009	0	0.0649982	0.129996	0	0.109998	0	0.0400009	0.200005	0	0.00999965	0.0299998	0.060002	0	0.0700018	0.0999981	0.140003	0.0299998	0	0.0800019	0	0	0	0.310003	0	0	0	0.270007	0.0400009	0	0	0.0299998	0	0.0299998	0.500006	0	0.0800019	0.500006	0	0.0700018	0.0700018	0	0.140003	0.0299998	0.0400009	0	0.00999965	0.0199995	0.0700018
ENSG00000266405	0.0299998	0.180005	0.330009	0.430012	0	0.370002	0.34999	1.24	0.0499986	0.209998	0.34999	0.0700018	0.290002	0.0800019	0.620015	0.530006	0.0400009	0.290002	0.0499986	0	0.140003	0.0499986	0.820026	0.400007	0.230006	0.570015	0.310003	0.31999	0.329999	0.239999	0.129996	0.38001	0	0.290002	0.209998	0.640002	0.420002	0.250007	1.44003	0.230006	0.649987	0.200005	0.629995	0.149998	0.0800019	0.38001	0.129996	0.0199995	0.440015
ENSG00000278571	0	0	0	0	0	0	0	0	0	0	0	0	0	0	0	0	0	0	0	0	0	0	0	0	0	0	0	0	0	0	0	0	0	0	0	0	0	0	0	0	0	0	0	0	0	0	0	0	0
ENSG00000279821	0.00999965	0	0.0949987	0.0400009	0.00999965	0.570015	0.120002	0.270007	0	0.0199995	0.00999965	0.0199995	0.0499986	0.0800019	0.0299998	0.0400009	0.00999965	0	0.00999965	0.00999965	0.00999965	0.0199995	0.060002	0	0	0.0400009	0.00999965	0.170004	0.0199995	0.219997	0.0199995	0.0999981	0	0.0299998	0.00999965	0.00999965	0.170004	0.109998	0.109998	0.0499986	0	0.00999965	0.209998	0.0199995	0.060002	0.129996	0.0999981	0.00999965	0
ENSG00000211692	0	0	0	0	0	0	0	0	0	0	0	0	0	0	0	0	0	0	0	0	0	0	0	0	0	0	0	0	0	0	0	0	0	0	0	0	0	0	0	0	0	0	0	0	0	0	0	0	0
ENSG00000221261	0	0	0	0	0	0	0	0	0	0	0	0	0	0	0	0	0	0	0	0	0	0	0	0	0	0	0	0	0	0	0	0	0	0	0	0	0	0	0	0	0	0	0	0	0	0	0	0	0
ENSG00000162723	0.239999	0.860009	0	0.0400009	0.290002	1.40004	1.04002	0.0299998	0.629995	0.420002	0.140003	1.22003	0.34999	5.32001	0.739977	3.41001	4.37011	0.800014	0.290002	1.55	3.38012	0.0700018	2.70001	0.329999	2.92008	0.780003	0	0	0.209998	0.239999	0.299993	0.65999	0.820026	0.060002	0.829988	1.09004	4.26002	0.679987	0.149998	0.729978	1.84001	0.0299998	0.279992	0.709989	1.28003	0.230006	1.14	0.219997	0.649987
ENSG00000172742	0	0	0	0	0	0	0	0	0	0	0	0	0	0	0	0	0	0	0	0	0	0	0	0	0	0	0	0	0	0	0	0	0	0	0	0	0	0	0	0	0	0	0	0	0	0	0	0	0
ENSG00000118137	17968.7	15136	15165.3	5669.87	21075.8	3800.04	11716.1	1050.45	15773.3	8841.04	9230.54	9573.29	8127.52	2883.29	1429.31	15951.4	14233.5	22875.3	18677.3	12810.2	5037.53	3995.61	310.23	2710.23	7909.66	1642.3	9930.15	3588.09	1183.63	9806.35	15911.7	12270.4	3950.99	5927.88	1520.99	1006.27	8803.73	5690.74	1161.92	11602.9	3478.38	7316.31	6681.7	15316.5	8197.68	851.757	1049.73	18851.6	18576.6
ENSG00000180909	0	0	0	0	0	0	0	0	0	0	0	0	0	0	0	0	0	0	0	0	0	0	0	0	0	0	0	0	0	0	0	0	0	0	0	0	0	0.0700018	0	0	0	0	0	0	0	0	0	0	0
ENSG00000170802	2.38998	10.03	4.79012	4.4299	0.920017	4.30008	4.1999	3.21998	1.57996	2.16	5.67982	2.66006	3.86998	3.00991	9.53973	8.43992	8.21992	4.74003	2.33996	4.37011	4.02989	0.629995	16.8201	14.3801	0.479997	7.43022	4.28996	16.7805	9.81	1.81002	5.05011	6.92009	1.64003	10.6602	2.76002	3.87992	7.41993	7.11023	2.21999	10.7403	5.01001	3.31008	6.4499	2.9699	1.96996	3.31008	2.36	2.93001	4.00011
ENSG00000170421	248.568	617.116	676.579	583.746	245.673	1527.02	398.241	427.06	505.37	323.001	715.942	213.471	864.246	332.151	446.092	90.8418	157.204	402.124	515.417	573.718	302.375	235.845	987.2	126.992	1286.65	351.138	339.86	332.773	618.529	1158.95	303.383	778.201	697.33	166.571	379.09	235.371	133.481	846.988	1692.22	561.638	260.962	708.242	1082.16	582.332	489.85	603.746	101.602	265.358	862.271
ENSG00000243967	0	0	0	0	0	0	0	0	0	0	0	0.00999965	0	0	0.0800019	0.0299998	0	0	0	0	0	0	0.0899994	0	0	0	0	0	0	0	0	0	0.0899994	0	0	0	0	0	0	0	0	0	0	0	0	0	0	0	0
ENSG00000234199	0	0.0299998	0	0	0.060002	0.310003	0.0299998	0.829988	0	0.0199995	0.0400009	0	0	0	0.0800019	0	0	0.0499986	0.0400009	0	0	0	0.149998	0	0.189994	0	0	0.420002	0.0299998	2.09001	0	0.0899994	0	0	0	0.0299998	0	0.0800019	0.370002	0	0	0	0.180005	0.0400009	0.530006	0	0.0299998	0	0
ENSG00000251974	0	0	0	0	0	0	0	0	0	0	0	0	0	0	0	0	0	0	0	0	0	0	0	0	0	0	0	0	0	0	0	0	0	0	0	0	0	0	0	0	0	0	0	0	0	0	0	0	0
ENSG00000278886	0	0	0	0	0	0	0.170004	0	0	0.0400009	0	0	0.060002	0	0	0	0	0	0	0	0	0	0	0	0	0	0	0	0	0	0.0499986	0	0.0700018	0.0800019	0	0	0	0	0	0	0	0	0	0	0	0	0	0	0.0499986
ENSG00000225727	0	0	0	0	0	0	0	0	0	0	0	0	0	0	0	0.299993	0	0	0	0	0	0	0	0	0	0	0	0	0	0	0	0	0	0	0	0	0	0	0	0	0	0	0	0	0	0	0	0	0
ENSG00000202141	0	0	0	0	0	0	0	0	0	0	0	0	0	0	0	0	0	0	0	0	0	0	0	0	0	0	0	0	0	0	0	0	0	0	0	0	0	0	0	0	0	0	0	0	0	0	0	0	0
ENSG00000254817	0	0	0	0	0	0	0	0	0	0	0	0	0	0	0	0	0	0	0	0	0	0	0	0	0	0	0	0	0	0	0	0	0	0	0	0	0	0	0	0	0	0	0	0	0	0	0	0	0
ENSG00000130312	108.91	109.538	107.325	127.15	83.3311	73.3121	56.8219	96.8973	114.833	166.225	80.0085	67.7984	112.368	45.4298	84.2487	83.3889	220.203	88.0276	67.8689	118.331	109.303	84.2721	119.883	149.748	32.8599	62.7819	149.717	118.701	126.851	80.7607	32.7507	41.9403	107.671	78.5577	70.8983	45.9811	96.5286	128.488	82.4291	79.0274	73.1497	76.8984	97.5713	90.0269	63.7113	152.524	125.922	100.893	104.582
ENSG00000117419	17.6295	17.2894	31.0201	16.3397	15.2402	34.9994	34.9994	64.3103	17.1106	40.2709	15.3898	13.3299	27.4198	41.8097	23.8603	60.9214	35.3701	19.3898	14.0101	27.1193	27.6106	38.3688	83.9107	25.4403	51.599	57.4795	27.1701	30.3401	27.7699	35.9311	15.6198	43.6306	83.9281	34.4602	28.3495	9.30009	39.6586	22.7396	71.5798	14.0597	27.7795	24.5294	28.5407	16.9195	25.8796	59.7214	18.5304	14.6	21.5398
ENSG00000267013	0.00999965	0.060002	0.0400007	0.109998	0	0.209998	0.0199995	0.510002	0	0.00999965	0.140003	0	0.00999965	0.0199995	0.120002	0.00999965	0.060002	0.00999965	0.120002	0	0.00999965	0	3.0399	0.0299998	1.40004	0.149998	0	0	0.00999965	0	0.00999965	0.00999965	0.0299998	0.510002	0.0700018	2.36	0.490002	0.0800019	0.060002	0	0	0.00999965	0.00999965	0	0.00999965	0.00999965	0.45	0	0.00999965
ENSG00000212030	0	0	0	0	0	0	0	0	0	0	0	0	0	0	0	0	0	0	0	0	0	0	0	0	0	0	0	0	0	0	0	0	0	0	0	0	0	0	0	0	0	0	0	0	0	0	0	0	0
ENSG00000088766	76.5315	63.5481	241.583	227.511	49.7999	62.2187	55.4484	69.3286	72.8007	88.5723	74.6609	67.9913	69.3623	91.3089	49.6207	78.3022	83.1983	90.3019	56.4607	75.6821	117.963	249.725	74.3923	87.6015	35.589	37.6	58.1084	121.052	41.9287	123.707	41.1712	99.0432	137.7	65.3211	205.486	178.7	56.8219	63.8306	81.8598	106.69	124.542	49.6999	112.899	76.0819	46.3587	39.7495	23.3207	60.3079	80.8111
ENSG00000263946	0	0	0	0.159996	0	0.120002	1.26003	0.0199995	0	0	0	0.209998	0	0	0.760017	1.01001	0	0	0.0499986	0	0	0	0.609981	0.159996	0.0400009	1.44003	0.360007	0	0	0	0	0	0.230006	0	0	0	2.23001	0	0	0	0.0999981	0	0.279992	0.060002	0	1.37999	0.0400009	0	0
ENSG00000244267	0	0	0	0	0	0	0	0	0	0	0	0	0	0	0.129996	0	0	0	0	0	0	0	0	0	0	0	0	0	0	0	0	0	0	0	0	0	0	0	0.180005	0	0	0	0	0	0	0	0	0	0
ENSG00000281108	0	0	0	0	0	0	0	0	0	0	0	0	0	0	0	0	0	0	0	0	0	0	0	0	0	0	0	0	0	0	0	0	0	0	0	0	0	0	0	0	0	0	0	0	0	0	0	0	0
ENSG00000254481	0	0.209998	0.400002	0.170004	0	0.270007	0.0700018	0.780003	0	0.0899994	0.310003	0	0	0.370002	0.170004	0.219997	1.24	0.060002	0.0899994	0.200005	0.109998	0.170004	0.149998	0.060002	0.45	0	0	1.08003	0.200005	0.120002	0.290002	0.629995	0	0.370002	0.230006	0.109998	0.129996	0.170004	0	0.329999	0.250007	0.0899994	0.31999	0	0.239999	0.400007	1.64003	0	0
ENSG00000178952	126.657	214.093	245.815	196.242	127.831	168.125	157.651	195.144	152.471	185.194	78.6286	131.552	145.431	224.363	96.743	173.512	167.799	143.23	93.7005	143.837	197.936	220.57	221.827	150.487	266.427	222.536	148.476	95.6428	139.952	141.464	94.89	115.519	97.9712	143.807	176.533	99.6975	103.371	72.7704	222.829	117.889	148.569	232.485	154.792	109.667	124.034	201.466	185.22	117.62	151.986
ENSG00000244998	0	0	0	0	0	0	0.0700018	0.0199995	0	0	0	0	0	0.0199995	0.0199995	0	0	0	0	0	0.149998	0	0.0199995	0	0.00999965	0	0	0	0	0	0	0	0	0	0	0	0	0	0.0999981	0	0	0	0	0	0.0199995	0.0400009	0.0499986	0	0.00999965
ENSG00000213872	0	0	0.085	0	0	0	0	0	0	0	0	0	0	0.0999981	0	0	0.109998	0	0	0	0	0	0	0	0	0	0	0	0	0	0	0.0700018	0.120002	0	0	0.159996	0	0	0	0	0	0	0.120002	0	0	0	0	0	0
ENSG00000090861	32.6691	50.5616	49.6206	51.4383	15.6296	67.1483	33.4111	50.4811	26.8704	17.1795	49.4593	22.5403	40.2792	86.198	73.5718	48.0502	35.8912	32.6103	13.16	46.51	76.9677	29.1707	161.847	29.619	22.21	43.1105	42.8691	55.3908	66.3709	34.4889	31.3404	45.9015	96.609	82.9622	63.3282	36.681	13.5197	33.7791	48.2404	33.4297	51.3315	53.4594	38.1487	40.8189	18.4996	31.3796	34.2198	23.9199	37.2705
ENSG00000249096	15.77	6.8699	2.84497	5.9301	4.85006	1.90996	2.76002	0.640002	15.0804	6.60007	10.4097	28.7891	6.04005	6.17983	1.33999	7.22001	8.6502	6.7299	14.6102	10.2799	2.30997	1.22003	1.72999	19.0197	1.54004	9.39014	15.8203	5.17989	6.74999	0.700007	2.05994	2.35004	8.4798	1.67998	21.1595	2.84	49.07	4.70011	9.65014	1.48003	3.56993	1.09004	5.37003	3.75006	1.22997	0.609981	0.259996	6.82008	4.17986
ENSG00000258406	0	0	0	0	0	0	0	0	0	0	0	0	0	0	0	0	0	0	0	0	0	0	0	0	0	0	0	0	0	0	0	0	0	0	0	0	0	0	0	0	0	0	0	0	0	0	0	0	0
ENSG00000229222	0.0199995	0.0199995	0.0400009	0.0499986	0.0499986	0.0499986	0.159996	0.0800019	0.109998	0	0.0199995	0.0499986	0.060002	0.060002	0.0700018	0.109998	0.0199995	0.0800019	0	0.109998	0.060002	0.109998	0.329999	0.0800019	0	0	0.0499986	0.120002	0.0400009	0.149998	0.0299998	0.0400009	0	0.0400009	0.0400009	0	0.0400009	0.0700018	0.250007	0.0700018	0.120002	0.0400009	0.149998	0.0400009	0.0700018	0.0800019	0.0499986	0	0.0999981
ENSG00000230350	0	0	0	0	0	0	0	0	0	0	0	0	0	0	0	0	0	0	0	0	0	0	0	0	0	0	0	0	0	0	0	0	0	0	0	0	0	0	0	0	0	0	0	0	0	0	0	0	0
ENSG00000251322	2.11993	8.06973	9.83471	13.4403	0.440015	2.61997	5.98006	4.8899	2.04996	5.13983	5.01001	2.05994	4.93999	6.03001	1.40004	3.19995	9.42993	3.4001	1.51	6.23016	5.28985	0.940022	4.83998	2.44005	0.310003	5.90017	10.26	12.8597	19.2705	3.50008	4.77003	6.56994	0.720014	4.03997	9.36998	3.78008	6.65013	7.39016	3.72002	7.46016	6.2	7.44982	10.9001	2.38005	2.12995	5.35999	9.55032	3.94995	2.66006
ENSG00000236591	0	0	0	0	0	0	0	0	0	0	0	0	0	0	0	0	0	0	0	0	0	0	0	0	0	0	0	0	0	0	0	0	0	0	0	0	0	0	0	0	0	0	0	0	0	3.23991	0	0	0
ENSG00000251738	0	0	0	0	0	0	0	0	0	0	0	0	0	0	0	0	0	0	0	0	0	0	0	0	0	0	0	0	0	0	0	0	0	0	0	0	0	0	0	0	0	0	0	0	0	0	0	0	0
ENSG00000223297	0	0	0	0	0	0	0	0	0	0	0	0	0	0	0	0	0	0	0	0	0	0	0	0	0	0	0	0	0	0	0	0	0	0	0	0	0	0	0	0	0	0	0	0	0	0	0	0	0
ENSG00000164062	60.9214	102.728	127.656	86.1323	33.8799	81.4296	96.8168	51.6312	58.298	108.533	94.8177	59.4983	81.8484	65.7299	87.3105	146.849	60.6391	58.1205	39.2403	87.9178	52.6504	71.7288	68.341	141.014	95.6296	112.93	70.8394	84.6585	109.933	65.9718	50.6599	122.318	99.9812	118.849	134.158	68.2889	47.0091	55.1112	53.4187	93.9802	57.7991	119.576	68.1518	52.7198	136.172	121.7	40.901	52.1817	73.1396
ENSG00000262514	0	0	0	0	0	0	0	0	0	0	0	0	0	0	0	0	0	0	0	0	0.0299998	0	0	0	0	0	0	0	0	0	0	0	0	0	0	0	0	0	0	0	0	0	0	0	0	0	0	0	0
ENSG00000231185	0.060002	0.189994	0.030001	0	0	0.560011	0.060002	1.07003	0	0.0400009	0	0.0400009	0.0700018	0.200005	0.0999981	0	0	0.149998	0	0	0	0	0.609981	0	0	0	0.0800019	0.679987	0.180005	0.329999	0	0.170004	0	0.0400009	0	0.149998	0.060002	0.230006	0.69002	0	0.109998	0	0.219997	0	0	1.51998	0.0999981	0	0.0499986
ENSG00000240631	0	0	0	0	0	0	0	0	0	0	0	0	0	0	0	0	0	0	0	0	0	0	0	0	0	0	0	0	0	0	0	0.0899994	0	0	0	0	0	0	0	0	0	0	0	0	0	0	0	0	0
ENSG00000166575	6.32985	20.8306	16.315	9.96007	3.16992	10.6602	3.97991	4.48989	7.06993	5.60006	10.5003	3.13995	10.34	5.82982	25.7704	16.5403	9.76996	13.3299	4.4601	6.96003	4.67995	4.19002	16.8504	13.8902	2.26006	21.0804	5.60006	13.5497	20.4897	7.59005	2.81003	17.81	8.23989	21.5996	8.11011	11.4199	18.8204	8.84975	3.81008	17.8002	8.9002	10.35	13.4599	10.5499	2.23993	4.37011	3.91994	8.88972	5.23005
ENSG00000233936	0.640002	0.060002	0	0	0	0.0800019	0	0.0299998	0.0299998	0.0400009	0	0.149998	0.0299998	0	0	0	0	0.0999981	0	0	0	0	0.0700018	0	0	0	0.329999	0.0700018	0.060002	0	0	0.0700018	0.0999981	0	0	0	0	0	0	0	0	0	0.0999981	0	0	0.140003	0	0.670007	0.200005
ENSG00000159256	4.12002	5.51989	6.10508	6.29005	1.33999	5.07996	5.05011	11.3104	2.51007	3.72002	5.41002	4.61007	6.2198	3.61	5.16018	6.00998	3.59004	6.16998	1.82996	2.05994	3.18998	0.649987	11.2501	5.12986	0.129996	8.4798	4.38985	14.2699	4.36012	1.76001	4.38985	5.27009	1.57002	5.46013	9.51991	2.26006	4.3201	6.97017	8.4798	7.69976	5.44992	4.74003	9.34015	4.47001	2.51007	1.32999	2.94999	2.87009	3.99014
ENSG00000150594	0.31999	1.08003	0.0450007	0.060002	0.279992	3.96999	0.170004	0.0800019	0.109998	0.060002	0.239999	0.219997	2.93001	0.729978	0.299993	0.0800019	0.479997	0.299993	0.219997	0.189994	0.65999	0.360007	1.09004	0.0899994	0	0.140003	0.120002	5.73999	0.00999965	1.26003	0.500006	2.70001	0.0299998	0.549991	0.0499986	0.0999981	0.0700018	2.37001	3.23004	0.65999	0.230006	0.00999965	3.84991	0.250007	2.9001	0.649987	2.09001	0.820026	0.670007
ENSG00000265559	0.200005	0	0.155001	0	0	0.47	0	0	0	0	0	0	0	0	0	0	0	0	0	0	0.270007	0	0	0	0	0	0	0	0.180005	0	0	0.120002	0	0	0	0	0	0	0	0	0	0	0.250007	0	0	0	0	0	0
ENSG00000272979	0.34999	0.640002	0.23	0.670007	0.530006	1.28003	0.33999	0.279992	0.259996	0.729978	1.19002	0.31999	0.310003	0.47	0.299993	1.25002	0.510002	0.640002	0.420002	0.0899994	0.409997	0.520016	0.0999981	0.0700018	0.999971	1.09999	0.34999	1.64995	0.430012	2.18002	0.949989	1.17999	0.769999	1.31003	0.810015	0.219997	1.31003	1.05003	0.200005	0.640002	0.490002	0.620015	0.959994	0.360007	0.520016	1.64003	0.869973	0.33999	0.370002
ENSG00000224960	0	0	2.11501	2.79992	0	1.63005	0	0	0	2.61997	0	0	0	0	0.490002	0.219997	0	0	0	0.0999981	0	0.219997	6.38008	0	0	0.0199995	0.00999965	0	0	0	0	0	0	0.389989	0.45	0	1.58996	0.530006	0.00999965	0	0.140003	0.060002	0.530006	0	0	0	0	0	0
ENSG00000165168	5.0701	5.60006	0.744978	1.8	0.0499986	11.1903	0.250007	2.74	0.430012	0.800014	1.36003	2.71993	10.7002	7.68003	32.6193	0.670007	2.85996	12.1702	3.14998	2.76002	1.77004	3.82013	7.28992	0.879992	2.10003	0.869973	1.22003	8.51987	3.16004	0.999971	1.25002	5.18996	0.420002	3.76988	0.940022	1.88994	0.549991	8.05018	8.21992	4.58997	1.72999	0.189994	8.41013	5.23005	4.05006	1.8	3.23991	2.10996	5.34997
ENSG00000258565	0	0	0	0	0	0	0	0	0	0	0	0	0	0	0	0	0	0.0199995	0	0	0	0	0	0	0	0	0	0.0499986	0	0	0	0	0	0	0	0	0	0.0299998	0	0	0	0	0	0	0	0	0	0	0
ENSG00000243171	0	0	0	0	0	0	0	0	0	0	0	0	0	0	0	0	0	0	0	0	0	0	0	0	0	0	0	0	0	0	0	0	0	0	0	0	0	0	0	0	0	0	0	0	0	0	0	0	0
ENSG00000206535	1.51998	0.47	1.55498	1.8	1.02001	1.40998	0.769999	1.84999	2.39994	2.33996	0.440015	1.40998	2.17006	0.389989	1.55	3.56993	3.0399	1.86999	0.99003	0.999971	0.949989	0.560011	2.75008	0.940022	0.149998	1.88	1.75003	2.61	1.17999	0.530006	0.560011	1.13	2.75008	3.82013	3.88989	1.31003	1.90996	1.42998	2.61997	0.409997	0.720014	0.999971	1.67998	1.22003	0.649987	1.16997	0.820026	0.999971	0.69002
ENSG00000164096	42.9911	37.5401	67.5338	69.6707	20.5894	73.4088	11.33	64.2078	42.5287	25.6599	63.2712	40.7793	56.751	29.7198	111.793	80.5706	34.2103	52.4682	27.0198	48.3308	55.8302	39.3301	44.3901	44.2212	15.77	18.3298	32.651	37.2395	151.796	37.9798	23.24	33.7299	13.3697	23.2094	62.0809	45.1504	46.0098	23.9896	42.2408	26.3704	50.6704	50.0491	63.0217	47.639	16.7004	33.3695	35.5496	41.7402	55.5099
ENSG00000145901	29.6704	128.889	84.8001	59.5106	23.3498	122.19	52.6687	137.71	42.2203	100.858	34.8493	36.0608	80.2807	86.7976	83.4698	51.3101	46.8108	53.1196	34.6999	113.448	29.3208	52.0012	140.419	54.1494	57.3601	73.6381	87.0024	70.4623	83.7828	53.7493	23.4504	78.0421	39.1805	88.0581	61.1498	50.8111	94.3522	47.7117	150.372	48.7514	73.7505	69.2998	63.9015	41.2112	73.7607	72.8512	32.3895	36.681	46.2111
ENSG00000265545	0	0	0	0	0	0	0	0	0	0	0	0	0	0	0	0	0	0	0.299993	0	0	0	0	0	0	0	0	1.27003	0	0	0.299993	0	0	0	0.270007	0	0	0	0	0.490002	0	0	0	0	0	0	0	0	0
ENSG00000221293	0	0	0	0	0	0	0	0	0	0	0	0	0	0	0	0	0	0	0	0	0	0	0	0	0	0	0	0	0	0	0	0	0	0	0	0	0	0	0	0	0	0	0	0	0	0	0	0	0
ENSG00000170745	0.999971	3.56993	0.384989	0.290002	0.560011	4.99994	16.2798	22.8202	0.54	3.51004	15.5701	1.31997	4.33992	1.94998	1.42998	0.629995	6.05011	2.75008	0.609981	0.200005	2.87009	0.180005	2.21999	2.30997	0.250007	0.549991	1.08003	22	0.060002	1.42998	4.56016	2.32992	5.33996	2.99991	0.34999	0.389989	1.36997	2.68992	14.81	5.28985	0.69002	0.33999	4.99994	0.45	17.3098	3.91994	3.3301	1.44995	2.18002
ENSG00000259946	0	0	0	0	0	0	0	0	0	0	0	0	0	0	0	0	0	0	0	0	0	0	0	0	0	0	0	0	0	0.0299998	0	0	0	0	0	0	0	0	0	0	0	0	0	0	0	0	0	0	0
ENSG00000243403	0.34999	0	0.169999	0.140003	0	0.219997	0.219997	0.0499986	0.33999	0.490002	0.189994	0.129996	0.620015	0.360007	0.720014	0.400007	0.200005	0.279992	0.120002	0.170004	0	0.299993	0.180005	0.270007	0.869973	0.299993	0.250007	1.27003	0	0	0	0.120002	0.430012	0.230006	0.140003	0.420002	0.170004	0.459988	0.38001	0.200005	0.159996	0.219997	0	0	0.290002	0.949989	0.440015	0	0.430012
ENSG00000268272	0	0	0	0	0	0.38001	0	0	0	0	0	0	0	0	0.0499986	0.409997	0	0	0	0	0	0	0.060002	0	0	0	0	0	0	0	0	0	0	0	0	0	0.159996	0	0	0	0	0	0.0700018	0	0	0	0	0	0
ENSG00000108312	11.89	27.3003	30.2544	37.6809	8.15974	45.3512	18.9894	54.2508	10.75	21.7197	17.1296	9.96974	25.7794	27.7103	30.5405	35.961	25.0396	15.3302	8.51987	17.1402	16.1696	24.1498	60.1201	23.0203	15.1401	43.4495	20.4599	54.2095	26.3795	22.7806	13.4599	21.93	18.6502	20.2694	38.1302	18.6205	30.7508	18.5999	49.9486	27.6201	27.4998	23.4195	34.5104	12.6897	17.1902	51.6814	18.6399	13.0302	15.0595
ENSG00000262094	0.709989	0	0.520003	0.620015	0	0.570015	1.79004	0.0899994	0.430012	0.409997	0.060002	0	0.510002	0.609981	0.189994	1.34997	0.54	0.250007	0.239999	0.0199995	0.219997	2.37001	1.08003	1.44003	0.109998	0.209998	1.16997	0.33999	0	0	0.400007	0.149998	1.40998	0	8.68987	0.360007	0.299993	0.370002	0.060002	0.510002	0.500006	0.120002	0.299993	0.0899994	0	0.750008	0.310003	0	0.360007
ENSG00000205111	0	0.159996	0.00999976	0	0	0.170004	0	0.0999981	0.0199995	0	0.0499986	0.0800019	0	0.0299998	0.0199995	0.0199995	0	0	0	0	0	0	0.060002	0	0.0199995	0	0.0499986	0.0899994	0.0199995	0.0999981	0.0700018	0	0.0199995	0.299993	0	0	0	0.0499986	0.0400009	0	0.0400009	0.0299998	0.0499986	0	0.0400009	0.0400009	0.0800019	0	0.0199995
ENSG00000200800	0	0	0	0	0	0	0	0	0	0	0	0	0	0	0	0	0	0	0	0	0	0	0	0	0	0	0	0	0	0	0	0	0	0	0	0	0	0	0	0	0	0	0	0	0	0	0	0	0
ENSG00000145907	15.7798	47.8408	31.7901	58.4599	9.26021	40.9606	14.5596	41.9694	12.9698	13.6696	42.1794	9.05014	26.0795	17.8199	36.709	26.3503	21.0104	22.2007	9.53973	18.2905	12.3102	11.9296	54.1794	26.2992	3.51004	41.34	40.2011	56.1718	25.7597	16.5897	10.7597	35.951	18.4804	50.3797	28.4203	16.9301	14.5002	32.7598	39.3192	25.4897	22.4997	28.5209	28.6895	18.8204	14.05	15.5701	21.06	13.2801	18.3896
ENSG00000261559	0	0	0	0.00999965	0	0	0	0.129996	0	0.00999965	0	0	0.0199995	0	0	0	0	0	0.00999965	0	0	0	0.0199995	0	0	0	0	0.0299998	0	0	0	0	0	0	0	0	0	0	0	0	0	0.00999965	0	0	0	0	0	0	0.00999965
ENSG00000224467	0	0	0	0	0	0	0	0	0	0	0	0	0	0	0	0.0499986	0	0	0	0	0	0	0	0	0	0	0	0	0	0	0	0	0	0	0	0	0	0	0	0	0	0	0	0	0	0	0	0	0
ENSG00000252830	0	0	0	0	0	0	0	0	0	0	0	0	0	0	0	0	0	0	0	0	0	0	0	0	0	0	0	0	0	0	0	0	0	0	0	0	0	0	0	0	0	0	0	0	0	0	0	0	0
ENSG00000215954	0	0	0	0	0	0	0	0	0	0	0	0	0	0	0	0	0	0	0	0	0	0	0	0	0	0	0	0	0	0	0	0	0	0	0	0	0	0	0	0	0	0	0	0	0	0	0	0	0
ENSG00000256462	0.259996	0.0899994	0	0.00999965	0.0400009	0	0.0400009	0.0400009	0.0899994	0.620015	0.129996	0.409997	0	0.060002	0.0299998	0.0400009	0	0	0.109998	0.060002	0	0.0999981	0.109998	0.869973	0	0	0.120002	0.38001	0.0499986	0	0	0.0299998	0.230006	0.0999981	0.209998	0	0.290002	0	0	0.109998	0	0.0299998	0.159996	0.34999	0.0400009	0.47	0.599985	0.0999981	0
ENSG00000250331	0	0	0	0	0	0	0	0	0	0	0	0	0	0	0	0.060002	0	0	0	0	0	0	0	0	0	0	0	0	0	0	0	0	0	0	0	0	0	0	0	0	0	0	0	0	0	0	0.0299998	0	0
ENSG00000251520	0	0	0	0	0	0.0800019	0	0	0	0.0400009	0	0	0	0	0	0	0	0	0	0	0	0	0.0700018	0	0	0	0	0	0	0	0	0	0	0	0	0	0.109998	0	0	0	0	0	0	0.0400009	0	0	0.0499986	0	0
ENSG00000260975	0	0	0	0	0	0	0	0	0	0	0	0	0	0	0	0	0	0	0	0	0	0	0	0	0	0	0	0	0	0	0	0	0	0	0	0	0	0	0	0	0	0	0	0	0	0	0	0	0
ENSG00000254830	0	0	0	0	0	0	0	0	0	0	0	0	0	0	0	0	0	0	0	0	0	0	0	0	0	0	0	0	0	0	0	0	0	0	0	0	0	0	0	0	0	0	0	0	0	0	0	0	0
ENSG00000170423	0	0	0	0	0	0.230006	0	0	0	0.120002	0	0.140003	0	0	0.0199995	0	0	0	0	0.00999965	0	0	0.0899994	0	1.21	0	0	0	0	0	0	0	0	0	0	0	0.00999965	0	0.0299998	0	0	0	0	0	0.0400009	0.060002	0	0	0
ENSG00000232998	0	0	0.0700016	0	0	0	0	0	0	0	0	0	0	0	0	0	0	0	0	0	0	0	0	0	0	0	0.0800019	0	0	0	0	0.0499986	0	0	0	0.0499986	0	0	0	0	0	0.0400009	0.0800019	0	0	0	0	0.0800019	0
ENSG00000272784	0.0899994	0	0.264999	0	0.120002	0.259996	0	0.840013	0.180005	0	0.0499986	0.0999981	0.159996	0.0999981	0.159996	0.109998	0.159996	0.0400009	0.060002	0.0499986	0.0800019	0.120002	0.270007	0.159996	0	0	0.360007	0.0999981	0.0499986	0.0899994	0	0.0700018	0.109998	0.200005	0.589988	0.0800019	0.230006	0.120002	0.159996	0	0.259996	0.0299998	0.440015	0.31999	0.250007	0.140003	0.0800019	0	0.0800019
ENSG00000165091	0	0.0299998	0.0549989	0.38001	0	0.129996	0	0.0400009	0	0	0.0400009	0.0400009	0.0199995	0.0199995	0	0	0.0899994	0.140003	0	0.180005	0	0	0.0700018	0.0400009	0.170004	0	0.0999981	0.299993	0	0	0.00999965	0.149998	0	0	0.0999981	0.0499986	0.209998	0.0499986	0.0400009	0.0899994	0.230006	0.00999965	0.0700018	0	0.00999965	0	0.180005	0	0.0400009
ENSG00000174705	0.69002	3.18004	2.76998	4.1999	0.230006	8.98015	4.17986	12.2201	0.47	2.42992	2.62998	0.579996	2.52001	1.88	2.37001	1.82996	1.42998	0.520016	0.290002	1.66006	1.72999	2.85006	9.23008	0.670007	2.08003	2.74	1.54004	5.55983	3.41001	22.15	1.09004	3.72002	1.22003	2.68005	2.02004	0.829988	2.57995	3.4001	7.46016	3.6599	1.99001	2.79003	3.16004	0.579996	7.28992	9.46005	4.47001	0.750008	0.729978
ENSG00000274598	0	0	0	0	0	0	0	0	0	0	0	0	0	0	0.0400009	0	0	0	0.0299998	0.0400009	0	0	0.0499986	0	0	0	0.060002	0	0	0	0.0400009	0	0	0	0	0	0	0	0	0	0	0	0	0	0	0	0	0	0
ENSG00000229976	0	0.0800019	0	0	0	0	0	0	0.0700018	0	0	0	0	0	0	1.16003	0.420002	0.060002	0	0	0	0	0	1.19002	0	0.129996	0.0899994	0	0	0	0	0	1.31997	0.0999981	0	0	0	0	0	0	0	0	0	0	0	0	0	0	0
ENSG00000278486	0.140003	0.0499986	0	0	0	0	0.140003	0	0	0	0	0	0	0	0	0	0	0	0	0	0	0	0	0.0800019	0	0	0.230006	0	0	0	0	0	0	0	0.0800019	0	0	0	0	0	0	0	0	0	0	0	0.0400009	0	0
ENSG00000260565	0.490002	1.69003	3.44009	2.74	0.189994	1.78002	3.13995	1.49998	0.440015	0.750008	1.19002	0.560011	1.24	2.35004	0.329999	4.10007	1.11003	0.739977	0.47	0.739977	2.21	0.409997	11.5897	0.279992	1.63005	3.82013	1.99997	2.42992	1.63005	1.22003	1.32999	1.14	0.789973	1.81996	3.54011	1.16003	2.67004	1.67998	1.42998	2.94999	2.9001	1.11003	2.9001	0.620015	0.54	1.84999	2.60006	0.239999	0.629995
ENSG00000226913	0.0199995	0.060002	0.120003	0.0499986	0	0.0199995	0.00999965	0.00999965	0.0199995	0.149998	0.060002	0	0.0199995	0	0	0.140003	0	0.00999965	0	0.00999965	0	0.0499986	0.0800019	0.0800019	0.0800019	0.159996	0.0700018	0	0.060002	0.0499986	0	0.0700018	0.129996	0.0800019	0	0.0400009	0	0.060002	0.109998	0.0999981	0.0700018	0	0.0400009	0.00999965	0.00999965	0.0700018	0.0499986	0.00999965	0.00999965
ENSG00000254207	0	0.170004	0	0	0	0	0	0.709989	0	0.219997	0	0	0	0	0.140003	0	0	0	0	0	0	0	0	0	0	0	0	0	0	0	0	0	0	0	0	0	0	0	0	0	0	0	0.219997	0	0	0	0	0	0
ENSG00000264478	0	0	0	0	0	0	0	0	0	0	0	0	0	0	0	0	0	0	0	0	0	0	0	0	0	0	0	0	0	0	0	0	0	0	0	0	0	0	0	0	0	0	0	0	0	0	0	0	0
ENSG00000111799	1.02997	2.68005	1.45999	2.68005	0.430012	10.5397	2.81003	17.73	0.230006	1.22003	1.47	0.909986	7.06013	4.74003	3.16992	1.77004	9.7903	1.57002	0.589988	0.250007	1.60003	0.780003	5.23005	0.490002	0.299993	0.860009	1.67998	9.15997	0.129996	3.23004	1.62002	7.04986	0.129996	8.56012	1.96996	1.12001	0.599985	12.3401	2.71993	8.88972	1.66006	0.239999	13.6601	1.53003	0.780003	1.76001	13.4096	1.01001	1.12001
ENSG00000240847	0	0	0	0	0	0	0	0	0	0	0	0	0	0	0	0	0	0	0	0	0	0	0	0	0	0	0	0	0	0	0	0	0	0	0	0	0	0	0	0	0	0	0	0	0	0	0	0	0
ENSG00000278138	0	0	0	0	0	0	0	0	0	0	0	0	0	0	0	0	0	0	0	0	0	0	0	0	0	0	0	0	0	0	0	0	0	0	0	0	0	0	0	0	0	0	0	0	0	0	0	0	0
ENSG00000248785	0	0.219997	0	0	0	0	0	0	0	0.140003	0	0	0.299993	0	0.180005	0.170004	0	0.170004	0	0	0	0	0	0.170004	0	0	0	0	0	0	0	0	0	0	0	0.180005	0	0	0	0	0.239999	0	0	0.120002	0	0	0	0	0
ENSG00000208038	0	0	0	0	0	0	0	0	0	0	0	0	0	0	0	0	0	0	0	0	0	0	0	0	0	0	0	0	0	0	0	0	0	0	0	0	0	0	0	0	0	0	0	0	0	0	0	0	0
ENSG00000225443	0	0	0	0	0	0	0	0	0	0	0	0	0	0	0	0	0	0	0	0	0	0	0	0	0	0	0	0	0	0	0	0	0	0	0	0	0	0	0	0	0	0	0.230006	0	0	0	0	0	0
ENSG00000241035	0	0	0	0	0	0	0	0	0	0	0	0	0	0	0	0	0	0	0	0	0	0	0	0	0	0	0	0	0	0	0	0	0	0	0	0	0	0.180005	0	0	0	0	0	0	0	0	0	0	0
ENSG00000068366	1.51998	59.1201	52.1112	2.14999	0.45	95.1205	172.111	12.0001	1.64003	6.7299	184.055	0.890002	11.0201	139.101	10.5602	56.3082	24.7703	165.615	1.31003	4.70989	50.2786	8.74971	53.3706	1.36003	8.37	218.758	0.760017	236.532	1.24	18.4701	126.359	110.269	0.129996	3.42993	2.87009	64.8609	54.7002	197.607	12.5002	99.8704	63.28	36.1209	12.1399	1.88	31.1002	62.6515	7.28992	6.28002	80.0585
ENSG00000138686	0.829988	1.37999	2.45002	1.81002	0.54	6.44007	1.08003	8.70977	0.400007	1.86003	2.38005	0.589988	2.55999	1.34997	5.25986	3.81008	1.61005	2.38005	0.440015	0.34999	1.54004	3.7301	7.47984	1.99997	1.46004	2.68005	1.76001	3.63991	4.49986	1.70002	0.409997	2.41999	3.75006	1.11003	1.69003	1.40004	1.07003	1.64003	5.39018	1.86999	2.10996	3.51004	1.90005	1.21	0.900001	2.9001	2.93999	1.27003	1.82996
ENSG00000103994	1.84001	5.11991	5.15994	6.46019	0.31999	4.95989	2.81999	4.24999	1.51998	2.28005	4.77003	2.11993	4.26002	2.64003	8.61011	2.47001	3.80006	3.01995	0.900001	2.75008	2.20006	1.40998	7.85993	1.96001	0.250007	6.07996	3.4899	9.50014	4.53997	1.86999	2.44005	4.72985	1.81002	6.05011	4.51987	2.21999	3.70998	5.79999	5.94987	4.15991	3.16992	2.52001	4.95989	1.71994	2.70001	1.31997	2.57995	3.28994	1.86999
ENSG00000281838	0	0	0	0	0	0	0	0	0	0	0	0	0	0	0	0	0	0	0	0	0	0	0	0	0	0	0	0	0	0	0	0	0	0	0	0	0	0	0	0	0	0	0	0	0	0	0	0	0
ENSG00000231382	0	0	0	0	0	0	0	0	0	0	0	0	0	0	0	0	0	0	0	0	0	0	0	0	0	0	0	0	0	0	0	0	0	0	0	0	0	0	0	0	0	0	0	0	0	0	0.00999965	0	0
ENSG00000227247	0	0	0	0	0	0	0	0	0	0	0	0	0	0	0	0	0	0	0	0	0	0	0	0	0	0	0	0	0	0	0	0	0	0	0	0	0	0	0	0	0	0	0	0	0	0	0	0	0
ENSG00000229436	0	0	1.43498	0.93003	0	0	0	0	0.290002	0	0.310003	0	0	0	0	0	0	0	0	0.279992	0	0	0	0.219997	0	0	0	0	0	0	0	0	0	0	0.200005	0.47	0	0.500006	0	0	0.670007	0	1.67998	0	0	0	1.46004	0.34999	0
ENSG00000223855	0.0400009	0.560011	0.269992	0.140003	0	0.250007	0.65999	2.66006	0.00999965	0.00999965	0.0700018	0.0199995	0.109998	0.159996	0.00999965	0	0.0999981	0.00999965	0.0299998	0.00999965	0.109998	0	0.93003	0.0199995	0.99003	0.0899994	1.72999	0.45	0.0700018	0.879992	0.0400009	0.060002	0.219997	0.0899994	0.0199995	0.109998	0.250007	0.00999965	0.739977	0.31999	0.180005	0.0700018	0.200005	0.0299998	0.31999	0.879992	0.209998	0.0700018	0.0499986
ENSG00000264937	0	0	0.165	0	0	0.420002	0	0	0	0.209998	0	0.250007	0	0	0.279992	0	0	0	0	0	0	0	1.01001	0	0	0	0	0	0	0	0	0	0	0.200005	0	0	0	0	0.729978	0.420002	0	0.180005	0	0	0.500006	0	0.979983	0	0
ENSG00000175832	0.720014	2.55007	0.284993	3.96999	0.679987	26.77	40.5791	13.13	0.219997	0.270007	3.0399	0.579996	3.38997	13.09	30.12	0.370002	0.869973	1.88	0.99003	0.250007	1.84001	0.109998	13.7503	0.149998	38.1699	21.1302	0.490002	71.7984	34.9994	37.9193	16.1304	38.51	0.54	0.879992	1.46004	23.1195	1.47	2.71993	15.4904	15.6404	3.6599	2.03001	13.7599	0.400007	46.0896	64.4888	2.52001	0.999971	8.81974
ENSG00000230636	0	0	0	0	0	0	0	0	0	0	0	0	0	0	0	0	0	0	0	0	0	0	0	0	0	0	0	0	0	0	0	0	0	0	0	0	0	0	0	0	0	0	0	0	0	0	0	0	0
ENSG00000267631	0	0	0	0	0	0	0.109998	0.189994	0	0	0	0	0	0	0	0	0	0	0	0	0	0	0	0	0	0	0.0700018	0	0	0	0.0400009	0.0299998	0	0	0	0	0	0	0	0	0	0	0	0	0	0	0	0	0
ENSG00000222679	0	0	0	0	0	0	0	0	0	0	0	0	0	0	0	0	0	0	0	0	0	0	0	0	0	0	0	0	0	0	0	0	0	0	0	0	0	0	0	0	0	0	0	0	0	0	0	0	0
ENSG00000127129	0.279992	0.299993	0.0249996	0	0.47	0.729978	0.129996	7.21	0.0199995	0.720014	0.0400009	0.820026	5.02009	0.0400009	0.0199995	0.279992	0.420002	0.65999	0.219997	0	0.400007	0.670007	0.570015	0.940022	0	0.0700018	0.609981	0.999971	0.0299998	0.189994	0.230006	0.060002	0.440015	0.420002	0.0700018	0.0199995	0.120002	0.230006	2.47001	0.149998	0.0999981	0.250007	1.86999	0.149998	0.120002	0.420002	0	1.44995	0.54
ENSG00000134882	24.4293	46.481	69.3294	78.248	14.2897	67.4421	38.51	126.983	21.1507	62.8908	42.9196	21.7906	40.5791	37.4206	40.7906	50.5792	42.461	35.3701	14.7598	29.9805	32.1993	26.3302	103.349	57.8392	52.2107	32.4795	37.3791	113.519	35.5003	56.3707	25.2698	32.6691	46.0289	26.1791	44.8013	17.3206	73.1801	33.4111	43.8488	61.588	48.0002	32.599	47.3	24.56	35.9211	115.439	20.3101	23.5808	38.9692
ENSG00000255164	0.250007	0	0.169995	0.129996	0	0.0800019	0	0.45	0.129996	0.0299998	0.0299998	0	0.530006	0.209998	0	0	0	0	0	0	0	0	0.200005	0	0	0.060002	0	0	0	0	0	0.180005	0	0.0499986	0	0.230006	0.129996	0.0299998	0.0400009	0.149998	0	0	0	0	0.0700018	0.0899994	0.159996	0.149998	0.0400009
ENSG00000139192	16.5701	36.4402	10.12	22.52	9.10994	17.6797	8.21024	7.92998	13.8498	13.6204	19.0303	11.7997	23.5497	23.4504	44.1385	32.3491	63.8483	46.1887	10.2501	46.2785	10.1997	79.4008	20.0597	30.5596	68.6686	16.2798	17.4205	18.1101	14.26	16.1898	8.0101	20.7297	17.5794	32.7689	8.4898	15.6502	23.8008	19.7301	43.6215	25.0605	25.3294	8.42998	26.9992	15.1296	14.7598	22.3195	9.23008	14.0597	30.0096
ENSG00000175520	0	0	0	0	0	0	0	0	0	0	0	0	0	0	0	0	0	0	0	0	0	0	0	0	0	0	0	0	0	0	0	0	0	0	0	0	0	0	0	0	0	0	0	0	0	0	0.00999965	0	0
ENSG00000243164	0	0	0	0	0	0	0	0	0	0	0	0	0	0	0	0	0	0	0	0	0	0	0	0	0	0	0	0	0	0	0	0	0	0	0	0	0	0	0	0	0	0	0	0	0	0	0	0	0
ENSG00000212017	0	0	0	0	0	0	0	0	0	0	0	0	0	0	0	0	0	0	0	0	0	0	0	0	0	0	0	0	0	0	0	0	0	0	0	0	0	0	0	0	0	0	0	0	0	0	0	0	0
ENSG00000236098	0	0.060002	0.040001	0.0400009	0.0899994	0.279992	0	0.0499986	0	0.0400009	0	0.0400009	0.120002	0.170004	0	0.0400009	0.060002	0.129996	0.140003	0.200005	0.0800019	0	0.709989	0	0	0	0	0	0.0499986	0	0	0.189994	0.060002	0.0700018	0	0.0400009	0.0999981	0.060002	0.420002	0.060002	0.0499986	0	0.120002	0.0299998	0.0899994	0.0800019	0.180005	0	0.219997
ENSG00000228304	0	0	0	0	0	0	0	0	0	0	0	0	0	0	0	0	0	0	0	0	0	0	0	0	0	0	0	0	0	0	0	0	0	0	0	0	0	0	0	0	0	0	0	0	0	0.0199995	0	0	0
ENSG00000181163	212.585	659.897	598.834	964.541	70.7314	1037.14	325.361	1053.59	160.284	240.001	746.293	202.025	506.457	637.154	853.767	623.609	303.173	255.485	157.651	437.76	632.533	354.464	1292.1	397.11	154.225	408.954	503.936	974.757	931.62	875.4	343.055	646.899	299.455	644.527	436.094	359.039	89.0772	528.331	842.129	543.636	552.909	516.848	485.355	294.494	479.337	516.025	483.341	180.192	317.959
ENSG00000231405	0	0	0	0	0	0	0	0	0	0	0	0	0	0	0	0	0	0	0	0	0	0	0	0	0	0	0	0	0	0	0	0	0	0	0	0	0	0	0	0	0	0	0	0	0	0	0	0	0
ENSG00000224477	0	0	0.100002	0.159996	0.170004	0	0	0	0	0.129996	0.219997	1.29001	0	0.400007	0	1.07003	0.259996	1.36003	0	0.579996	0.279992	0	0	0.459988	0	1.40998	0.299993	0.54	0.189994	0	0	0	0	0.250007	0.900001	0	0.34999	1.27003	0	0.479997	0.209998	0.230006	0.270007	0.65999	0.310003	0	0	0	0
ENSG00000237111	0	0	0	0	0	0	0	0	0	0	0	0	0	0	0	0	0	0	0	0	0	0	0	0	0	0	0	0	0	0	0	0	0	0	0	0	0	0	0	0	0	0	0	0	0	0	0	0	0
ENSG00000175398	0	0	0	0	0	0	0	0	0	0	0	0	0	0	0	0	0	0	0	0	0	0	0	0	0	0	0	0	0	0	0	0	0	0	0	0	0	0	0	0	0	0	0	0	0	0	0	0	0
ENSG00000174370	0.0899994	0.849982	0.410012	0.0999981	0.00999965	1.05003	0.589988	2.49999	0	0.0400009	0.69002	0.129996	0.45	1.70002	0.31999	0.0499986	0.159996	0.239999	0.0400009	0.0999981	1.01001	0.31999	2.61	0.060002	0.219997	0.060002	0.060002	0.500006	0.0800019	3.12995	0.120002	1.04002	0.0299998	0.219997	0.109998	0.389989	0.00999965	0.45	2.47001	0.999971	0.31999	0.0199995	0.520016	0.230006	0.430012	0.299993	0.200005	0.0800019	0.219997
ENSG00000214447	0.170004	0.0999981	0.245002	0.800014	0.0499986	1.14	0.0800019	1.51998	0.0499986	0.389989	0.060002	0.0999981	0.750008	0.129996	0.430012	0.940022	0.299993	0.430012	0.120002	0	0.0499986	0.310003	5.15017	0.239999	0.0999981	0.360007	0.230006	0.520016	0.0899994	0.389989	0.0499986	0.560011	0.299993	0.34999	0.530006	0.0499986	0.299993	0.230006	3.05004	0.149998	0.47	0.120002	0.45	0.0499986	0.149998	0.259996	0.180005	0.170004	0.159996
ENSG00000188783	3.38012	5.10007	0.839977	0.599985	1.79004	9.42993	1.62002	3.16992	1.81002	0.560011	1.29998	3.01995	27.7699	6.6899	4.61998	0.310003	7.2501	4.24999	2.81003	0.189994	4.59985	0.750008	7.88996	0.0299998	0.69002	0.479997	1.67998	19.7205	0.0199995	3.54011	4.58012	9.83997	0.189994	16.4101	0.299993	0.500006	0.360007	27.9902	2.85006	15.5302	1.76001	0.0299998	45.9015	4.93007	4.74003	1.19997	10.0203	6.16015	4.77996
ENSG00000281721	0	0	0	0	0	0	0	0	0	0	0	0	0	0	0.00999965	0	0	0	0	0	0	0	0	0	0	0	0	0	0	0	0	0	0	0	0	0	0	0	0	0	0	0	0	0	0	0	0	0	0
ENSG00000198033	0	0.0199995	0	0.0400009	0.0499986	0.109998	0	0	0	9.39014	0	0	0	0	9.56026	7.44982	0	0	0	0.0400009	0	0.0299998	0	0	0	0	0.0199995	0.0400009	0	0.0299998	0.0199995	0	0	0.599985	0	0	6.06986	0	0	0.0199995	0.0199995	0.760017	0	0.00999965	0	0.00999965	0	0	0
ENSG00000260371	0	0	0	0	0	0	0	0	0	0	0.780003	0	0	0	1.02001	0.259996	0	0	0	0	0	0	0.670007	0.0499986	0	0.780003	0	0	0	0	0	0.810015	0	0.629995	0	0.109998	0	0	0	0	0	0	0	0.0400009	0	0	0	0	0
ENSG00000147548	4.33	4.48989	5.00009	8.70977	2.48996	10.1201	14.45	12.6598	3.41001	6.42981	4.51987	3.44997	8.74971	10.0398	15.5098	7.46999	8.0201	5.96019	3.28994	1.77004	7.26016	2.47001	13.3901	7.27982	0.849982	13.6298	3.18004	15.7798	7.80996	18.1805	5.35999	5.57991	7.2501	4.78991	6.30008	3.26993	4.95989	12.1096	13.8498	5.51989	4.00011	1.66006	10.2302	4.38012	4.95989	6.16998	4.92017	3.28994	5.46013
ENSG00000206168	0	0	0.120001	0	0	0	0	0	0	0.0899994	0	0	0	0	0	0	0	0	0	0.140003	0.209998	0	0.299993	0	0	0	0	0	0.129996	0.230006	0	0.0999981	0	0	0	0	0	0	0.310003	0	0	0.170004	0	0	0	0.0899994	0.109998	0	0
ENSG00000130529	2.72994	11.0699	18.105	13.4804	4.80988	7.31016	33.3903	19.7	6.3602	8.93978	2.47001	2.33996	7.89981	28.1107	6.46019	7.82025	10.8903	2.87009	3.31008	5.01001	10.5397	8.21992	27.8701	6.68017	23.3498	12.3504	6.12014	7.98017	11.0999	19.8495	1.75003	8.81974	17.7804	2.60006	3.21998	5.47985	17.1605	5.46998	50.9204	8.30987	1.09004	5.54982	10.4004	7.52978	17.8806	6.47005	9.34015	3.09006	3.69996
ENSG00000105329	7.50009	26.5096	66.9538	12.9196	1.02997	30.2309	12.5002	25.8994	1.31997	4.47001	5.54982	4.02989	37.8694	18.8295	12.4199	3.9099	13.8604	11.04	5.30013	5.30013	6.88994	6.53995	31.4994	2.12995	29.4409	2.75008	6.25006	42.8008	3.69996	36.6505	13.4804	116.411	0.979983	13.3299	4.48989	10.0398	4.4299	20.1405	13.4701	22.8994	7.7099	1.41999	34.0588	5.50002	18.7696	87.2984	23.2997	8.0201	8.4898
ENSG00000244329	0	0	0	0	0	0	0	0	0	0	0	0	0	0	0	0	0	0	0	0	0	0	0	0	0	0	0	0	0	0	0	0	0	0	0	0	0	0	0	0	0	0	0	0	0	0	0	0	0
ENSG00000129103	45.2193	90.3708	109.229	88.8121	26.8406	105.711	111.09	219.594	40.1093	69.06	78.4598	47.2705	88.6522	79.3623	66.3387	39.6696	100.523	69.0217	27.6795	49.4799	75.6874	58.789	181.144	87.6501	95.9682	103.328	142.843	56.0085	104.191	202.825	72.9219	109.873	67.7702	76.712	88.113	53.1896	65.6207	68.1518	199.23	86.0071	105.902	135.091	94.8769	48.5793	100.67	54.1306	43.7002	52.0408	65.6479
ENSG00000254934	0	0	0	0	0	0	0	0	0	0	0	0	0	0	0	0	0	0	0	0	0	0	0	0	0	0	0	0	0	0	0	0	0	0	0	0	0.0299998	0	0.0400009	0	0	0	0	0	0	0	0.120002	0	0
ENSG00000253910	0.180005	1.32999	2.08498	0.840013	0.00999965	2.21	0.0499986	0.609981	0.0899994	0.0899994	0.670007	0.159996	0.700007	0.789973	1.31003	0.400007	0.310003	0.259996	0.0700018	0.0299998	0.0700018	0.0199995	0.420002	0.0899994	0.00999965	0.0299998	4.00011	0.560011	0.259996	0.0199995	0.679987	1.16003	0.149998	1.33999	0.0999981	0.0800019	0.170004	1.19002	0.999971	0.31999	0.259996	0.0299998	2.09001	0.200005	0.0299998	0.00999965	0.739977	0.180005	0.0199995
ENSG00000265438	0	0	0	0	0	0	0	0	0	0	0	0	0	0	0	0	0	0	0	0	0	0	0	0	0	0	0	0	0	0	0	0	0	0	0	0	0	0	0	0	0	0	0	0	0	0	0	0	0
ENSG00000137822	1.24	4.07005	5.12493	4.52991	0.599985	3.41996	3.18998	4.00011	1.33999	1.44003	4.17986	1.46004	2.09001	1.38998	5.97011	2.38005	3.18004	2.36	0.780003	2.23993	2.21	1.02001	5.54982	3.68997	0.920017	4.59985	3.63008	11.0899	2.51007	2.71993	2.21999	3.05004	1.69003	4.24999	3.86007	2.93999	1.34997	4.37011	6.12014	2.42992	2.38998	2.49999	3.56004	1.57002	3.47012	4.99994	1.75003	1.71994	1.77004
ENSG00000046651	2.93001	5.64998	6.51986	4.37011	2.47001	18.4701	21.5697	19.6305	3.23991	5.10998	7.95973	3.06998	7.43022	9.00009	5.23985	8.42998	5.0701	4.40998	3.31996	1.66999	5.20004	4.27008	21.7303	4.44005	8.27997	7.02985	6.19012	14.6599	5.98006	16.5197	9.67023	6.92009	7.80996	4.09013	4.49986	3.97991	9.09984	8.80996	11.4001	6.14991	8.56012	3.60001	11.2003	4.33	18.5896	7.41993	6.91003	2.40995	5.35999
ENSG00000265383	0	0	0	0	0	0	0	0	0	0	0	0	0	0	0	0	0	0	0	0	0	0	0	0	0	0	0	0	0	0	0	0	0	0	0	0	0	0	0	0	0	0	0	0	0	0	0	0	0
ENSG00000207712	0	0	0	0	0	0	0	0	0	0	0	0	0	0	0	0	0	0	0	0	0	0	0	0	0	0	0	0	0	0	0	0	0	0	0	0	0	0	0	0	0	0	0	0	0	0	0	0	0
ENSG00000222808	0	0	0	0	0	0	0	0	0	0	0	0	0	0	0	0	0	0	0	0	0	0	0	0	0	0	0	0	0	0	0	0	0	0	0	0	0	0	0	0	0	0	0	0	0	0	0	0	0
ENSG00000114650	25.8904	40.2095	62.5458	48.4213	10.7299	42.2496	95.5633	34.4602	21.8496	32.1101	82.658	22.5794	35.9311	27.14	41.0487	98.8374	35.7795	32.8599	17.2798	52.3592	20.3807	17.1402	26.3192	50.4496	22.9296	44.5196	48.64	80.0085	23.0603	41.08	23.91	76.2191	48.6906	39.1099	45.0098	20.6194	44.7113	45.7712	25.6101	34.9098	38.9611	41.1912	37.0695	18.7696	39.8902	48.4515	14.7098	34.4005	35.3799
ENSG00000220960	0	0	0	0	0	0	0	0	0	0	0	0.0499986	0	0	0	0	0.0800019	0	0	0	0	0	0	0.060002	0	0	0	0	0	0	0.060002	0	0	0	0	0	0	0	0.0800019	0	0.129996	0	0	0.129996	0.060002	0	0	0	0.060002
ENSG00000223849	0	0	0.0649982	0	0	0.679987	0.38001	0.279992	0.259996	0.0899994	0	0	0.329999	0	0.219997	1.02997	0	0.209998	0.270007	0	0	0	0.279992	0.209998	0	0	0.180005	0	0	0	0	0.180005	0.180005	0.0899994	0.109998	0.109998	0.120002	0.570015	0.579996	0.159996	0	0.0800019	0.510002	0.149998	0	0.0899994	0.109998	0	0
ENSG00000258366	2.12995	5.01001	6.1249	4.59985	1.22997	4.1999	15.3898	4.47994	2.18002	4.02989	5.10998	1.94	4.50985	8.28973	4.34986	5.97011	3.20995	2.40995	1.81002	3.94995	6.99001	3.63008	5.88016	1.92994	7.26016	9.53973	4.95989	10.4401	7.06993	11.15	5.3801	5.6199	2.9001	1.22003	7.58006	5.61016	6.33995	7.7099	5.23985	3.7301	5.18996	7.88996	6.42981	1.84001	5.16018	7.26016	2.74	1.37999	2.11993
ENSG00000252272	0	0	0	0	0	0	0	0	0	0	0	0	0	0	0	0	0	0	0	0	0	0	0	0	0	0	0	0	0	0	0	0	0	0	0	0	0	0	0	0	0	0	0	0	0	0	0	0	0
ENSG00000229590	0	0.0400009	0	0	0	0	0	0	0	0	0	0	0	0.0400009	0.060002	0	0.0400009	0	0	0	0.060002	0	0	0.0299998	0	0	0	0.629995	0	0	0	0	0	0	0	0	0	0.0899994	0	0	0	0	0.120002	0	0	0	0.060002	0.0499986	0
ENSG00000036565	0.00999965	0	0.00499982	0	0	0.0899994	0	0.00999965	0	0	0	0	0.0700018	0.0499986	0.0700018	0.00999965	0.00999965	0.0400009	0.00999965	0	0.0499986	0	0.0299998	0	0	0	0	0.060002	0	0	0.00999965	0.0400009	0.0199995	0.00999965	0.00999965	0	0	0	0.00999965	0	0	0	0.0800019	0.00999965	0	0.0199995	0	0	0.0299998
ENSG00000224746	0	0.0400009	0.0350009	0	0	0.0499986	0.0299998	0.34999	0	0.0499986	0	0	0.189994	0	0	0.0299998	0	0	0.0199995	0	0	0	0.549991	0	0	0.060002	0.0400009	0.149998	0	0.259996	0	0	0	0.0499986	0.060002	0.060002	0.159996	0.0800019	0.120002	0.0800019	0	0	0.230006	0.060002	0	0.0299998	0.060002	0	0
ENSG00000117601	2097.86	2981.66	1454.66	911.247	1356.9	98.6595	380.221	117.587	2156.68	2489.43	2493.4	2001.82	1274.57	2534.17	162.196	1694.92	5273.33	1866.34	1341.38	2239.56	2333.21	2107.47	70.5992	3902	37.6887	3204.31	5667.12	940.314	941.488	39.6696	3489.49	751.015	2615.73	3750.06	5064.13	644.527	481.135	1071.04	307.511	1887.16	2214.4	3735.02	1547.26	2022.47	371.391	46.7589	51.0087	1426.24	2363.81
ENSG00000259076	0	0	0	0	0	0	0	0	0	0	0	0	0	0	0	0	0	0	0	0	0	0	0	0	0	0	0	0	0	0	0	0	0	0	0	0	0	0	0	0	0	0	0	0	0	0	0	0	0
ENSG00000254219	0	0.159996	0	0	0	0	0	0	0	0	0	0	0	0	0	0	0	0	0	0	0	0	0	0	0	0	0	0	0	0	0	0	0	0	0	0	0	0	0	0	0	0	0	0	0	0	0	0	0
ENSG00000260577	0	0.0199995	0	0	0	0.219997	0.00999965	0	0	0	0	0	0.0899994	0.0499986	0.0299998	0	0	0	0	0	0.00999965	0	0.0400009	0	0	0	0	0.299993	0	0	0.0400009	0.0199995	0	0	0	0.00999965	0	0.0899994	0	0	0	0	0.0499986	0	0.209998	0	0.0400009	0	0
ENSG00000201954	0	0	0	0	0	0	0	0	0	0	0	0	0	0	0	0	0	0	0	0	0	0	0	0	0	0	0	0	0	0	0	0	0	0	0	0	0	0	0	0	0	0	0	0	0	0	0	0	0
ENSG00000181997	0.129996	0.120002	0.0650019	0.0800019	0.219997	0.0700018	0.0299998	0.0299998	0.239999	0.54	0	0.310003	0	0	0	0	0.189994	0	0.31999	0.479997	0	0	0	0.159996	1.02997	0.0199995	0.329999	0	0.129996	0	0	0.170004	3.09006	0.239999	2.06996	0.140003	0	0.230006	0	0.780003	0	12.3	0.0299998	0.149998	0	0	0	0.259996	0
ENSG00000236681	0	0	0	0	0	0	0	0	0	0	0	0	0	0	0	0	0	0	0	0	0	0	0	0	0	0	0	0	0	0	0	0	0	0	0.060002	0	0	0	0	0	0	0	0	0	0	0	0	0	0
ENSG00000174059	2.26996	14.1399	20.5599	21.1097	1.33999	15.71	8.21024	37.8904	0.649987	5.90017	15.2201	1.55	13.14	33.7791	13.5798	13.08	59.908	2.9699	1.92994	9.90979	9.37973	9.9898	26.6109	8.88972	4.78991	14.1703	11.6898	41.92	6.65982	9.34015	15.8698	28.2396	1.36997	34.5702	20.8306	12.6704	4.23999	28.869	11.0102	40.7708	16.4294	6.00998	34.5104	1.26003	15.4304	8.78983	52.0697	3.82013	2.14999
ENSG00000158488	0.170004	2.17006	0.030001	0.00999965	0.0499986	1.22997	0.0299998	0.900001	0.0299998	0.219997	0.530006	0.620015	1.41999	1.86003	1.01001	0.99003	0.510002	2.70001	0.259996	0.060002	0.31999	0.120002	0.479997	0.239999	0	0.250007	0.109998	10.5902	0.0899994	0.159996	0.599985	0.549991	0.0299998	0.239999	0.0400009	0.500006	0.0199995	0.599985	6.60007	3.7301	0.189994	0	1.70995	0.109998	5.23985	0.149998	0.0800019	0.299993	1.54004
ENSG00000089693	167.08	146.027	198.58	180.08	128.666	109.941	190.678	195.157	153.808	143.598	147.247	139.574	174.779	102.33	145.885	256.194	182.063	181.735	134.708	325.789	134.698	81.3112	226.96	189.873	191.366	197.115	179.893	173.272	145.35	157.837	144.647	193.393	98.9197	172.254	158.902	131.689	126.071	117.718	213.13	139.313	112.181	115.703	165.008	150.32	157.738	155.718	117.319	136.958	189.794
ENSG00000273209	0	0.0400009	0.0149999	0	0.0299998	0.0499986	0.0400009	3.84005	0	0	0	0	0.0400009	0.0800019	0	0.060002	0	0	0.0199995	0	0.060002	0.0299998	0.209998	0	0	0	0	0.159996	0	1.31003	0	0	0.0800019	0	0	0	0	0.0400009	0.250007	0	0	0	0	0	0	0.250007	0	0	0
ENSG00000259216	0	0	0.0600002	0	0	0.0999981	0	0	0	0	0	0	0	0	0	0.170004	0	0.060002	0	0.0700018	0	0	0	0	0	0	0	0	0	0	0.120002	0	0	0.0499986	0.120002	0.060002	0.140003	0	0	0	0	0.0499986	0	0	0	0	0	0	0
ENSG00000211871	0	0	0	0	0	0	0	0	0	0	0	0	0	0	0	0	0	0	0	0	0	0	0	0	0	0	0	0	0	0	0	0	0	0	0	0	0	0	0	0	0	0	0	0	0	0	0	0	0
ENSG00000240445	0.109998	0.159996	0.249998	0.129996	0.00999965	0.270007	0.0400009	0.640002	0.0800019	0.109998	0.259996	0.0499986	0.420002	0.060002	0.800014	0.189994	0.0700018	0.180005	0.0199995	0.0499986	0.0199995	0	0.620015	0.189994	0	0.549991	0.430012	1.15001	0.0499986	0	0	0.0899994	0.0299998	0.109998	0.0400009	0.149998	0.0299998	0.640002	0.0999981	0.329999	0.200005	0.0700018	0.54	0.0999981	0.00999965	0.0499986	0.109998	0.0499986	0.0999981
ENSG00000234854	0	0	0	0	0	0	0	0	0	0.47	0.0800019	0.0499986	0	0	0	0.890002	0	0	0	0	0	0	0	0	0	0	0	0	0	0	0	0	0	0	0	0	0.279992	0.0999981	0	0	0	0.0999981	0	0	0	0	0	0	0
ENSG00000224353	0	0	0	0.00999965	0	0	0	0	0	0	0	0	0	0	0	0	0	0	0	0	0	0	0.00999965	0	0	0	0	0	0	0	0	0	0	0	0	0	0	0	0	0	0	0	0	0	0	0.00999965	0	0	0
ENSG00000233661	0	0	0	0	0	0.120002	0	0	0	0	0	0	0	0	0	0	0	0	0	0	0	0	0.0999981	0	0	0	0	0	0	0	0	0	0	0	0	0.0700018	0	0	0	0	0	0	0	0	0	0	0	0	0
ENSG00000157881	4.56016	4.72985	6.65004	4.86994	1.99001	10.0998	3.3301	6.62988	4.77003	6.14011	4.90008	3.6599	9.56026	9.83997	12.2099	13.2497	6.74999	5.64019	3.87992	4.99994	6.8699	2.74	11.2198	7.75009	1.01001	11.6002	8.91997	12.1896	6.30008	4.64987	3.63008	7.22001	5.23005	3.25004	8.05018	2.92008	6.65982	11.05	5.85007	4.97988	5.63003	3.73994	9.52982	5.10998	3.35002	8.52991	4.77003	4.09013	5.69007
ENSG00000256254	0	0	0	0	0	0	0	0	0	0	0	0	0	0	0.0400009	0	0	0	0	0	0	0	0	0	0	0	0	0	0	0	0	0	0	0	0	0	0	0	0	0	0	0	0	0	0	0	0	0	0
ENSG00000260296	0.270007	0.159996	0.304998	0.170004	0.0400009	2.09001	0.709989	1.46004	0.149998	0.360007	0.180005	0.200005	0.609981	0.33999	0.0199995	1.29001	0.310003	0.200005	0.159996	0.060002	0.0700018	0.329999	0.279992	0.279992	0.120002	0.120002	0.400007	0.879992	0.239999	2.23001	0.479997	1.56003	0.409997	0.129996	0.900001	0.140003	0.549991	2.09001	1.71994	0.239999	0.33999	0.259996	0.490002	0.209998	0.420002	1.66999	0.510002	0.170004	0.0700018
ENSG00000270708	0	0	0	0	0	0	0	0	0	0	0	0	0	0	0	0	0	0	0	0	0	0	0	0	0	0	0	0	0	0	0	0	0	0	0	0	0	0	0	0	0	0	0	0	0	0	0	0	0
ENSG00000275285	0.109998	1.82996	0	0	0.780003	1.46004	0.109998	0.120002	1.41999	0.299993	1.13	0.239999	0.679987	1.64995	0.189994	2.45992	1.07003	0.360007	2.06996	0.219997	3.05004	0.570015	0.360007	0.720014	0	0	1.36997	0.270007	0.430012	0.389989	0.0899994	1.70995	0	0.149998	0.459988	0.549991	1.94	5.58998	0.250007	0	0.969971	0.0700018	0.700007	1.42998	0.279992	0.159996	0.180005	1.40998	0.860009
ENSG00000256745	0.120002	0.459988	0.215	0.109998	0.270007	0.400007	0.370002	0.31999	0.120002	0.560011	0.279992	0.0899994	0.33999	0.479997	0.370002	0.299993	0.0700018	0.250007	0.0800019	0.250007	0.0999981	0.149998	0.900001	0.47	0.0400009	0.219997	0.159996	3.03001	0.38001	0.34999	0.270007	0.409997	0.789973	0.310003	0.389989	0.459988	0.299993	0.609981	0.0700018	0.45	0.109998	0.170004	0.0700018	0.189994	0.549991	0.679987	0.219997	0.0800019	0.159996
ENSG00000147535	9.23008	8.36014	11.0601	14.97	5.50002	16.9195	48.1502	25.5995	7.9201	9.02008	12.6204	11.9503	18.8295	49.8794	52.2505	32.4502	22.5107	19.1799	6.16998	7.02985	40.3407	11.45	58.5288	5.52985	3.87992	59.0914	4.7499	29.6704	24.9703	76.2614	10.8797	14.1497	23.24	6.65013	9.08031	7.69015	10.6403	41.7605	41.8387	9.42993	6.70011	10.7701	14.9296	11.9603	9.66018	28.61	9.9898	9.3201	18.1704
ENSG00000257907	0	0	0	0.0199995	0	0	0	0.0199995	0	0.00999965	0	0	0.0199995	0	0.0199995	0	0	0	0	0	0	0.0199995	0	0	0	0	0	0	0	0	0	0.0299998	0	0	0	0	0	0	0	0	0	0	0	0	0.0199995	0	0	0	0
ENSG00000253232	0	0	0	0	0	0	0	0	0	0	0	0	0	0	0	0	0	0	0	0	0	0	0	0	0	0	0	0	0	0	0	0	0	0	0	0	0	0	0	0	0	0	0	0	0	0	0	0	0
ENSG00000109758	81.0411	108.811	27.8156	6.14011	99.4215	3.82994	2.26006	12.2303	110.139	1.84999	145.643	83.8584	91.7531	0.909986	0.189994	19.8701	49.8897	23.3806	105.463	17.7706	49.9105	0.400007	0.530006	1.04002	0.570015	0.0700018	216.196	1.60003	49.8794	3.14998	106.233	13.6298	1.61005	0.0299998	28.829	0.589988	5.73999	51.6098	15.7296	72.2577	122.157	36.42	126.754	101.033	82.6695	1.8	10.4004	152.091	7.61007
ENSG00000147874	0.99003	2.23001	2.47497	3.75996	0.400007	4.86016	2.10996	4.33992	0.849982	0.739977	1.01001	0.979983	2.38005	1.82996	6.25006	6.68017	2.52001	1.60003	0.760017	1.54004	1.46004	0.570015	5.81005	3.75996	0.250007	1.94	1.86003	5.57991	2.19002	2.09001	1.40004	3.38012	1.22997	2.38005	1.57002	2.56995	5.02984	2.18002	3.09006	1.72999	1.71994	1.12001	3.29999	1.86003	1.40004	1.67998	1.31003	0.940022	1.42998
ENSG00000136603	2.74	12.1803	2.40497	2.93999	1.58996	11.1299	8.36014	11.3898	3.29999	3.11005	6.77015	1.29998	7.1201	4.62992	9.7598	5.56986	3.05004	4.7499	2.61997	1.33999	2.26996	0.700007	13.4096	4.62992	2.10996	9.32979	4.05006	16.4796	1.29001	3.36002	3.42993	9.78012	4.07005	5.76991	2.79992	4.51987	10.2401	13.27	6.44007	7.73989	2.96003	1.40998	10.5098	3.44997	4.02989	3.31008	3.14998	2.70001	3.19995
ENSG00000260536	0	0.0800019	0	0	0	0	0	0	0	0	0	0	0	0	0	0	0.0899994	0	0	0	0	0	0	0	0	0	0	0	0	0	0.129996	0	0	0	0	0	0.0700018	0	0	0	0	0	0	0	0	0	0	0	0
ENSG00000207775	0	0	0	0	0	0	0	0	0	0	0	0	0	0	0	0	0	0	0	0	0	0	0	0	0	0	0	0	0	0	0	0	0	0	0	0	0	0	0	0	0	0	0	0	0	0	0	0	0
ENSG00000182000	0	0	0	0	0	0.129996	0	0	0	0.140003	0	0	0	0	0.170004	0.159996	0	0.239999	0.0700018	0	0	0	0.109998	0	0	0	0	0	0	0	0	0	0	0	0	0	0.180005	0	0	0	0	0	0.120002	0	0	0	0.159996	0	0
ENSG00000259873	0	0	0	0	0	0	0	0	0	0	0	0	0	0	0	0	0	0	0	0	0	0	0	0	0	0	0	0	0	0	0	0	0	0	0	0	0	0	0	0	0	0	0	0	0	0	0	0	0
ENSG00000260012	0	0	0	0	0	0	0	0.0800019	0	0	0	0	0.0400009	0	0	0.0299998	0	0	0	0	0	0	0	0	0	0	0.0899994	0	0	0	0	0.0299998	0	0	0	0	0	0	0	0	0	0	0.0400009	0	0	0	0.060002	0	0
ENSG00000227906	0.589988	0.0400009	1.69999	1.57996	0.409997	27.5895	0.219997	0.180005	0.510002	0.99003	0.589988	0.189994	0.829988	0.0400009	1.08003	0.250007	0.060002	0.299993	0.239999	0.149998	0.219997	7.31979	2.09001	0.679987	2.25005	0.0700018	0.629995	0.820026	0.109998	1.72999	0	3.69996	4.11003	0.0800019	2.57995	4.67995	0.869973	2.93999	0.869973	1.36003	2.33996	0	1.11003	0.520016	0.279992	0.0899994	0.490002	0.38001	0.230006
ENSG00000152404	1.66999	2.87009	4.01491	3.63008	0.589988	3.23991	2.02004	6.60007	1.44995	0.849982	2.98994	1.41999	3.93001	2.20006	2.45005	4.37011	3.28994	2.36	1.42998	1.34997	1.34997	1.16003	5.63003	1.55	0.879992	4.07005	2.64993	6.00998	2.93999	5.34997	2.35004	3.00991	1.81002	3.63008	3.14998	1.81002	1.14	2.41999	2.57995	3.20995	1.90005	2.45005	4.48989	2.76999	1.99997	1.81002	1.47	1.22997	2.55999
ENSG00000236864	0	0	0	0	0	0	0	0	0	0	0	0	0	0	0	0	0	0	0	0	0	0	0	0	0	0	0	0	0	0	0	0	0	0	0	0	0	0	0	0	0	0	0	0	0	0	0	0	0
ENSG00000064961	19.7794	34.9897	43.5298	44.5999	24.3296	42.5907	49.7688	94.4177	22.4608	55.3294	23.5693	16.2201	33.5504	21.3599	28.2906	42.2701	43.7305	22.4499	15.1895	34.2601	30.4201	37.9693	75.7609	28.9291	45.3512	32.3604	29.0698	48.1102	23.7201	50.5792	18.8204	21.4296	64.7621	30.319	39.4694	16.53	39.1208	31.5104	50.4601	29.0296	37.2188	27.6508	40.9691	17.9203	41.7894	64.0478	22.9105	17.6797	24.9392
ENSG00000241128	0	0	0	0	0	0	0	0	0	0	0	0	0	0	0	0	0	0	0	0	0	0	0	0	0	0	0	0	0	0	0	0	0	0	0	0	0	0	0	0	0	0	0	0	0	0	0	0	0
ENSG00000254708	0	0	0	0	0	0	0	0	0	0	0	0.0199995	0	0	0.0299998	0	0.0299998	0	0	0	0	0	0	0	0	0.0499986	0	0.0700018	0.0299998	0	0	0.0199995	0	0	0	0.0199995	0.0299998	0	0	0	0	0	0	0	0	0.0199995	0	0	0
ENSG00000261636	0	0	0	0	0	0	0	0	0	0	0	0	0	0	0	0	0	0	0	0	0	0	0	0	0	0	0	0	0	0	0	0	0	0	0	0	0	0	0	0	0	0	0	0	0	0	0	0	0
ENSG00000215833	0	0	0.0149999	0.00999965	0	0.0199995	0.239999	0.0199995	0	0	0.310003	0	0	0.0499986	0.00999965	0.140003	0.0499986	0	0.00999965	0	0.0499986	0	0.109998	0.00999965	0	0.370002	0.299993	0.820026	0	0	0.140003	0.00999965	0.0199995	0.0700018	0	0	0.120002	0.0899994	0	0.0800019	0.00999965	0	0.0299998	0.0299998	0.0299998	0	0	0	0.00999965
ENSG00000172139	0	0.00999965	0	0	0	0.0199995	0.0199995	0	0	0	0.0199995	0	0.00999965	0.060002	0	0	0.00999965	0	0	0	0	0	0.00999965	0	0	0	0	0.0199995	0	0	0	0	0	0	0.00999965	0	0	0.0199995	0.00999965	0.00999965	0	0	0.0199995	0	0.00999965	0.0199995	0.0199995	0	0
ENSG00000227970	0	0	0	0	0	0	0	0	0	0	0	0	0	0	0	0	0	0	0	0	0	0	0	0	0	0	0	0	0	0	0	0	0	0	0	0	0	0	0	0	0	0	0	0	0	0	0	0	0
ENSG00000250050	0.0199995	0.0400009	0	0	0	0.0999981	0	0.0400009	0	0	0	0.00999965	0.0199995	0	0	0	0	0	0	0	0	0	0.0199995	0	0	0	0	0	0	0	0	0	0	0	0	0	0	0	0.129996	0	0	0	0	0	0.0199995	0	0	0	0
ENSG00000270689	0	0.0199995	0.0149999	0	0	0.0400009	0.0199995	0.170004	0	0	0	0	0.0299998	0.0199995	0	0.00999965	0.0199995	0.0499986	0.0199995	0	0	0	0.0800019	0.00999965	0	0	0.0199995	0	0	0.0299998	0.0400009	0.00999965	0	0	0.00999965	0	0	0.109998	0.109998	0.0199995	0.0400009	0	0.0700018	0.00999965	0	0	0.060002	0	0.0400009
ENSG00000276108	0	0	0	0	0	0	0	0	0	0	0	0	0	0	0	0	0	0	0	0	0	0	0	0	0	0	0	0	0	0	0	0	0	0	0	0	0	0	0	0	0	0	0	0	0	0	0	0	0
ENSG00000260896	0.0199995	0.00999965	0.0399992	0.0499986	0.0199995	0.060002	0	0.0999981	0.0700018	0.149998	0.0199995	0.060002	0.00999965	0.270007	0.500006	0.0800019	0.00999965	0.060002	0	0.0400009	0.0299998	0.0199995	0.0999981	0.120002	0.0199995	0.140003	0.0999981	0.149998	0.00999965	0.0199995	0	0.0999981	0.00999965	0.0199995	0.209998	0.060002	0.0499986	0	0.060002	0	0.109998	0.959994	0	0.0199995	0	0.0199995	0.060002	0.0299998	0.0299998
ENSG00000213380	5.3999	7.37992	15.83	15.07	2.38005	10.3903	5.51989	12.4501	6.61977	4.07994	6.31014	5.85981	7.85993	5.32998	10.9501	8.42998	12.8901	4.61998	3.68001	7.82025	6.3602	3.93001	12.3102	4.92017	2.52001	9.42993	14.1301	12.6704	13.4701	7.0401	7.82025	9.23008	14.1203	8.87986	17.0904	5.3999	7.3702	7.28992	14.7998	6.7299	9.45022	13.5704	8.91997	4.8899	4.92017	5.12986	6.33995	6.32985	7.56012
ENSG00000271488	0	0	0	0	0	0	0	0	0	0	0	0	0	0	0.0299998	0	0	0	0	0	0	0	0	0	0	0	0	0	0	0	0	0	0	0	0	0	0	0	0	0	0	0	0	0	0	0	0	0	0
ENSG00000270794	0	0	0	0	0	0	0	0	0	0	0	0	0	0	0	0	0	0	0	0	0	0	0	0	0	0	0	0	0	0	0	0	0	0	0	0	0	0	0	0	0	0	0	0	0	0	0	0	0
ENSG00000264057	0	0.259996	0.245001	0.0400009	0	0.279992	0.0999981	0.370002	0	0	0	0	0.060002	0	0	0.120002	0.060002	0.0400009	0	0	0	0	0.120002	0	0	0	0	0	0.230006	0	0	0.0400009	0	0	0	0.0400009	0.0499986	0.250007	0.060002	0.060002	0.0899994	0	0	0	0	0	0.0400009	0	0
ENSG00000278136	0	0	0	0	0	0	0	0	0	0	0	0	0	0	0	0	0	0	0	0	0	0	0	0	0	0	0	0	0	0	0	0	0	0	0	0	0	0	0	0	0	0	0	0	0	0	0	0	0
ENSG00000101457	11.24	17.3603	20.2452	17.1795	9.8502	19.6605	19.2799	23.9299	8.96025	15.2899	15.2201	7.6402	18.4701	25.7204	16.4796	20.4104	14.2096	8.64001	9.02008	10.3299	16.5403	18.6994	34.801	19.2105	12.4303	30.3106	15.3898	30.4496	18.5896	33.0289	11.56	18.0699	18.4394	11.9802	13.2598	11.8202	8.72972	17.01	25.2803	14.2501	15.0199	16.53	17.4205	12.9698	18.7605	21.6101	11.45	6.74999	14.8604
ENSG00000001167	2.55999	6.51009	8.69505	17.0502	0.969971	10.7701	6.84993	14.3901	1.86003	3.19995	9.49026	2.64003	5.70983	5.28985	12.5002	10.4901	3.80006	3.50008	1.84999	5.23005	4.30993	1.09999	21.4504	7.35999	0.649987	10.6802	7.91022	35.3701	5.47985	8.40023	8.62983	8.12982	1.56003	3.72002	7.61007	8.99011	7.43022	6.78989	9.61009	13.9597	7.85013	6.26003	11.7401	2.94999	2.32992	7.46999	3.61	2.41999	4.9899
ENSG00000272288	4.82993	4.61007	20.3153	13.7904	11.8103	10.8903	8.25018	23.6807	9.88029	24.0596	5.73999	11.2798	8.64001	8.05018	10.75	9.94971	9.52982	5.64019	7.46999	5.98006	8.92987	29.2092	22.5403	17.7706	46.7589	12.2702	15.0898	9.3201	12.0702	14.0296	5.34997	8.13997	13.2902	12.5802	15.8995	4.61998	8.16993	7.23002	10.1997	8.4898	26.5796	20.0305	15.7601	9.88029	9.26984	51.3493	7.43022	6.23016	4.86016
ENSG00000275065	0	0	0	0	0	0	0	0	0	0	0	0	0	0	0	0	0	0	0	0	0	0	0	0	0	0	0	0	0	0	0	0	0	0	0	0	0	0	0	0	0	0	0	0	0	0	0	0	0
ENSG00000206422	0	0	0	0	0	0	0	0	0	0	0	0	0	0	0.0199995	0	0	0	0	0	0	0	0	0	0	0	0	0	0	0	0	0	0	0	0	0	0	0	0	0	0	0	0	0	0	0	0	0	0
ENSG00000213018	0	0	0.370008	0.0700018	0	0.34999	0	0	0	0	0	0	0.0999981	0	0	0.34999	0	0.0700018	0	0	0	0	0.189994	0	0	0.310003	0	0	0.0899994	0	0	0	0	0	0.0700018	0.140003	0.159996	0.34999	0	0	0.0800019	0	0.209998	0	0	0	0.430012	0	0
ENSG00000049130	0.45	1.09004	1.94002	4.27986	0.0999981	2.45992	0.620015	3.67007	0.120002	0.969971	1.31003	0.370002	1.22997	1.57996	1.25002	0.69002	1.67998	0.869973	0.38001	0.33999	0.270007	1.12001	7.09989	6.42001	0.149998	3.08	0.700007	9.68969	4.03997	0.259996	0.490002	2.77999	0.0800019	3.25997	4.51987	1.82996	0.0700018	7.27982	3.47012	3.58009	2.36	2.66006	4.10007	0.430012	0.370002	0.570015	2.70001	0.47	0.510002
ENSG00000167981	0.34999	0.780003	0.674985	0.69002	0.109998	0.890002	0.99003	1.48003	0.430012	0.33999	0.810015	0.310003	0.789973	0.849982	1.09999	0.060002	0.93003	0.609981	0.299993	0.370002	0.360007	0.209998	2.76999	0.750008	0.0299998	0.810015	0.459988	2.12995	0.549991	1.02001	0.290002	0.200005	0.060002	0.409997	0.599985	0.629995	0.999971	0.789973	0.900001	0.729978	0.47	0.400007	1.28003	0.599985	0.0700018	0.219997	0.520016	0.279992	0.640002
ENSG00000183340	0.670007	2.72994	2.17498	2.41999	0.33999	6.01999	3.80006	13.8902	0.250007	1.14	2.96003	0.629995	1.94998	2.44005	2.45992	5.05992	2.40995	1.27003	0.34999	0.760017	1.29998	0.38001	13.3604	1.21	0.0499986	3.19995	1.92994	6.00998	1.69003	2.84	2.16	2.51007	1.29998	2.56995	2.12995	1.81002	2.93001	2.32992	3.61	3.03001	1.44995	1.22003	2.64993	1.08003	1.24	0.599985	1.99997	0.549991	0.909986
ENSG00000265954	0	0	0	0	0	0	0	0	0	0	0	0	0	0	0	0	0	0	0	0	0	0	0	0	0	0	0	0	0	0	0	0	0	0	0	0	0	0	0	0	0	0	0	0	0	0	0	0	0
ENSG00000252027	0	0	0	0	0	0	0	0	0	0	0	0	0	0	0	0	0	0	0	0	0	0	0	0	0	0	0	0	0	0	0	0	0	0	0	0	0	0	0	0	0	0	0	0	0	0	0	0	0
ENSG00000258017	12.7399	10.1898	79.0401	15.4101	91.1193	162.106	362.917	84.87	32.2506	67.1809	23.6594	19.7904	43.3112	94.9822	38.3608	66.3387	21.5802	38.8102	46.0704	33.6809	63.5217	352.431	53.9284	7.3999	835.791	28.7691	13.2103	75.1385	31.8794	759.601	104.148	156.475	94.4307	31.1196	45.0504	18.5304	128.026	30.2204	162.815	23.8305	32.8189	42.0597	34.2601	25.8402	497.102	1168.71	171.693	16.9994	69.2614
ENSG00000106772	0.800014	0.629995	0.150003	0.0700018	0.00999965	0.310003	0.360007	0.370002	0.109998	0.0899994	0.900001	0.230006	1.19002	0.400007	3.69996	0.209998	0.109998	0.760017	0.430012	0.420002	0.239999	0.239999	0.430012	0.149998	0.00999965	0.279992	0.120002	4.56016	0.0899994	0.0700018	0.140003	0.520016	0.0400009	0.54	0.200005	0.109998	0.109998	1.66006	0.620015	0.329999	0.230006	0.0400009	1.05003	0.510002	0.0299998	0.520016	7.9201	0.570015	0.890002
ENSG00000277473	0	0	0	0	0	0	0	0	0	0	0	0	0	0	0	0	0	0	0	0	0	0	0	0	0	0	0	0	0	0	0	0	0	0	0	0	0	0	0	0	0	0	0	0	0	0.140003	0	0	0
ENSG00000267799	0	0	0	0	0	0	0	0	0	0	0	0	0	0	0.0199995	1.66006	0	0	0	0	0	0	0	0	0	0	0	0	0	0	0	0	0	0	0	0	0.0199995	0	0	0	0	0	0	0	0	0.0299998	0	0	0
ENSG00000263548	0	0	0	0	0	0	0	0	0	0	0	0	0	0	0	0	0	0	0	0	0	0	0	0	0	0	0	0	0	0	0	0	0	0	0	0	0	0	0	0	0	0	0	0	0	0	0	0	0
ENSG00000213525	0	0	0	0	0	0	0	0	0	0	0	0	0	0	0	0	0	0	0	0	0	0	0	0	0	0	0	0	0	0	0	0	0	0	0	0	0	0	0	0	0	0	0	0	0	0	0	0	0
ENSG00000230612	0	0	0.030001	0	0	0	0	0.180005	0	0	0	0	0	0.060002	0.0999981	0.0999981	0.149998	0.060002	0	0	0	0	0.0700018	0.120002	0	0.109998	0	0.259996	0.0700018	0	0	0.0899994	0	0	0.0999981	0	0.120002	0.200005	0.0700018	0.0700018	0.0499986	0.0400009	0.0700018	0	0	0.0800019	0.0299998	0	0
ENSG00000270387	0	0	0	0	0	0	0	0	0	0.0199995	0	0	0	0	0	0	0	0	0	0	0	0	0	0	0	0	0	0	0	0	0	0	0	0	0	0	0	0	0.0400009	0	0	0	0	0	0.060002	0	0.0299998	0	0
ENSG00000272046	0	0.00999965	0.0550008	0.0400009	0	0.159996	0	0	0	0	0.0700018	0	0.00999965	0	0.0299998	0.33999	0	0	0	0	0	0	0.400007	0	0	0.0700018	0.00999965	0.00999965	0	0	0	0	0	0.0299998	0	0.0199995	0.0700018	0	0.0899994	0.00999965	0.0499986	0.0199995	0.0499986	0	0	0.0499986	0	0.00999965	0.00999965
ENSG00000232115	0	0	0	0	0	0	0	0.0800019	0	0	0	0	0	0	0	0	0	0	0	0	0	0	0.0899994	0	0	0	0	0	0	0	0	0	0	0	0	0	0	0	0	0	0	0	0	0	0	0.060002	0	0	0
ENSG00000115446	11.4104	25.2996	28.9	27.6795	6.97984	26.21	16.3703	56.1991	12.0903	18.4599	25.6297	14.3105	22.7996	20.1796	26.9096	32.9009	25.2698	19.6305	8.28973	9.94006	16.5897	19.0606	45.2193	11.4104	10.3601	29.9909	21.4802	44.7889	26.8499	25.4403	21.5503	28.3298	19.0303	19.7	21.6206	26.4198	14.5697	21.9498	40.4303	33.7089	28.6994	26.8499	27.7506	17.8496	32.511	12.5497	14.6102	11.1903	25.8904
ENSG00000263463	0	0	0	0	0	0	0	0	0	0	0	0	0	0	0	0	0	0	0	0	0	0	0	0	0	0	0	0	0	0	0	0	0	0	0	0	0	0	0	0	0	0	0	0	0	0	0	0	0
ENSG00000124935	0	0.230006	0	0	0	0.189994	0	13.3003	0	1.36997	6.70987	0	0	9.34987	0	0	0	0	0	0	0	0	0.159996	0	0	0	0	0.670007	0.290002	1.84001	0	0	0.259996	0.0499986	0	0	0	0	1.72999	0.0899994	0.33999	0	0.0899994	0	0.500006	2.23001	0.120002	0	0
ENSG00000277463	0	0	0.0649982	0	0	0	0	0	0	0	0.0999981	0	0.109998	0	0	0.209998	0	0.0700018	0	0	0	0	0	0	0.120002	0	0	0	0	0.31999	0	0	0	0.120002	0.0800019	0	0.0800019	0	0.0999981	0	0	0	0.219997	0	0	0.189994	0	0	0.0800019
ENSG00000254453	0	0.140003	0.0249993	0	0	0.0499986	0.0400009	0	0	0	0.0499986	0	0.170004	0	0.0400009	0	0	0	0.0199995	0	0	0	0	0.180005	0	0.259996	0	0.0899994	0	0	0	0.0899994	0	0	0	0	0	0.0999981	0	0	0	0	0.0499986	0	0	0.109998	0.0700018	0	0.0299998
ENSG00000280233	0	0.060002	0.0500015	0	0	0	0	0.109998	0	0.0400009	0	0	0.060002	0	0	0	0	0	0.0400009	0	0	0	0.120002	0	0	0	0	0	0	0	0	0	0	0	0	0.0400009	0	0	0	0	0	0	0	0	0	0	0	0	0
ENSG00000254680	1.17999	3.00991	2.83496	2.12995	0.609981	4.96988	4.90994	4.03997	2.68005	2.74	6.83997	1.19002	6.1299	5.17989	0	3.20995	2.84	0.640002	0.620015	0.93003	2.58998	0	5.85007	1.29998	0	3.9601	2.60006	3.93001	1.01001	3.23991	3.53006	2.62998	6.70987	1.99001	6.89997	1.73998	5.10998	3.16004	3.03001	3.09993	2.72994	7.13987	2.02004	1.04002	1.51	1.31997	4.67995	1.13	1.41999
ENSG00000237953	0	0	0.12	0	0	0	0	0	0	0	0	0	0	0	0	0.189994	0	0	0	0	0	0	0	0	0	0	0	0	0	0	0	0	0	0	0	0	0	0	0	0	0	0	0	0	0	0	0	0	0
ENSG00000282556	0	0	0	0	0	0	0	0	0	0.159996	0	0	0	0	0	0	0	0	0	0	0	0	0	0	0	0	0	0	0	0	0	0	0	0.149998	0	0.409997	0.209998	0	0	0	0	0	0	0	0	0	0	0	0
ENSG00000238358	0	0	0	0	0	0	0	0	0	0	0	0	0	0	0	0	0	0	0	0	0	0	0.060002	0	0	0	0	0	0	0	0	0	0	0	0	0	0	0	0	0	0	0	0	0	0	0	0	0	0
ENSG00000235586	0	0.370002	0.12	0	0	0.459988	0.33999	0	0	0	0	0	0	0	0	0	0	0	0.279992	0	0	0	0	0	0	0	0	0	0	0	0	0	0	0	0.259996	0	0	0	0.400007	0	0	0	0.589988	0	0	0.65999	0	0	0
ENSG00000226370	0	0	0	0	0	0	0	0	0	0	0	0	0	0	0	0	0	0	0	0	0	0	0	0	0	0	0	0	0	0	0	0	0	0	0	0	0	0	0	0	0	0	0	0	0	0	0	0	0
ENSG00000134249	0	0	0	0	0	0	0	0	0	0.00999965	0	0	0	0	0.00999965	0.00999965	0	0	0	0	0	0	0	0.00999965	0	0	0	0	0	0.00999965	0	0	0	0	0	0	0.0400009	0	0	0	0	0	0	0	0	0	0	0	0
ENSG00000232486	0	0	0.00499982	0.00999965	0	0	0.00999965	0.00999965	0	0	0	0	0	0	0	0.0199995	0	0	0	0	0	0	0	0	0	0	0	0.0199995	0	0	0	0	0	0	0	0	0	0.00999965	0	0	0	0	0	0	0	0	0	0	0
ENSG00000231219	0	0	0	0	0	0	0	0	0	0	0	0	0	0	0	0	0	0	0	0	0	0	0	0	0	0	0	0	0	0	0	0	0	0	0	0.0199995	0	0.0299998	0	0	0.0199995	0	0	0	0	0	0	0	0
ENSG00000236352	0.060002	0	0	0	0	0.0400009	0	0	0	0.0400009	0	0	0.0299998	0	0	0	0	0	0.0199995	0	0	0	0	0.120002	0	0	0.0400009	0.0199995	0	0	0	0	0.0299998	0	0	0	0.109998	0	0	0	0	0.0199995	0	0	0	0.0199995	0.0199995	0	0.0299998
ENSG00000221633	0	0	0	0	0	0	0	0	0	0	0	0	0	0	0	0	0	0	0	0	0	0	0	0	0	0	0	0	0	0	0	0	0	0	0	0	0	0	0	0	0	0	0	0	0	0	0	0	0
ENSG00000201861	0	0	0	0	0	0	0	0	0	0	0	0	0	0	0	0	0	0	0	0	0	0	0	0	0	0	0	0	0	0	0	0	0	0	0	0	0	0	0	0	0	0	0	0	0	0	0	0	0
ENSG00000160182	0	0	0.0900024	0	0.0999981	511.893	0.290002	2.42992	0.560011	7.06013	0	0	0.0700018	0.060002	252.545	1.26003	0	0.0499986	8.68987	0	0	0	5.94987	0	170.083	0	0	3.27992	0	0.860009	0.400007	1.38998	0	1.01001	0.459988	0.0499986	0	0.949989	0.729978	0	0.0499986	1.01001	15.6904	2.45005	0	1.34997	4.93999	0.750008	26.3503
ENSG00000281339	0	0	0	0	0	0	0	0	0	0	0	0	0	0	0	0	0	0	0	0	0	0	0	0	0	0	0	0	0	0	0	0	0	0	0	0	0	0	0	0	0	0	0	0	0	0	0	0	0
ENSG00000131669	49.8794	49.1313	83.5456	84.4417	31.271	66.2605	82.5492	77.5407	34.7601	49.1688	37.0592	36.6099	86.6774	87.1412	79.682	69.199	65.3392	71.5202	41.5007	68.8593	89.2873	61.729	63.5217	95.8021	36.511	86.4014	63.6804	69.9077	108.187	57.4197	55.4292	68.4785	104.408	76.4307	55.8109	56.6096	95.7025	48.0702	62.3482	35.031	53.7791	48.4784	81.5483	34.5391	75.3576	95.7622	43.8094	40.4611	76.8185
ENSG00000261581	0	0	0.040001	0	0	0	0	0	0	0	0	0	0	0	0	0	0	0	0	0	0	0	0	0	0	0	0	0	0	0	0	0	0	0	0	0	0	0	0	0	0	0	0	0	0	0	0	0	0
ENSG00000202377	0	0	0	0	0	0	0	0	0	0	0	0	0	0	0	0	0	0	0	0	0	0	0	0	0	0	0	0	0	0	0	0	0	0	0	0	0	0	0	0	0	0	0	0	0	0	0	0	0
ENSG00000119929	10.2302	12.68	23.5951	18.4497	6.23016	16.9101	14.6203	10.83	9.90979	4.28996	15.7601	9.69977	13.3096	12.5402	6.16998	9.56026	5.78995	10.8001	6.61014	10.9904	6.77015	10.9402	32.0501	17.7398	8.03011	15.3696	13.1902	12.6598	12.7497	12.2498	6.8699	26.4198	3.65002	18.9802	35.5791	22.0397	7.1201	11.0599	9.08975	14.1497	10.9001	14.6396	16.4899	11.4104	11.5496	26.6497	5.76991	8.15013	12.2201
ENSG00000212122	0.0199995	0	0	0.0199995	0	0	0	0	0.00999965	0.0299998	0	0.00999965	0.0299998	0	0.00999965	0	0.060002	0.00999965	0	0	0.0899994	0	0.00999965	0	0	0.0499986	0.00999965	0	0	0	0	0.00999965	0	0	0	0	0	0.0199995	0	0	0	0	0	0	0	0	0	0.0199995	0
ENSG00000280079	0	0.0299998	0.355	0.180005	0	1.8	0.219997	0.230006	0	0.159996	0.0899994	0.0199995	0.140003	0.250007	1.44003	1.24	0.279992	0.0299998	0.00999965	0.120002	0.0400009	0.149998	1.72999	0.0199995	0.0899994	0.459988	0.0199995	1.27003	0.109998	0.549991	0.0899994	3.42993	0.140003	0.120002	0.109998	0.00999965	2.38998	0.0899994	0.430012	0.0999981	0.060002	0.0199995	0.389989	0.0499986	0.189994	0.149998	0.259996	0.0199995	0.060002
ENSG00000171970	0.620015	7.41016	1.285	0.959994	0.200005	1.99997	4.61998	3.08	0.510002	1.86999	1.56003	0.860009	1.19997	1.62002	5.44011	7.28992	1.86999	0.530006	0.370002	2.28005	2.82998	0.520016	7.49022	10.2899	0.430012	2.42992	1.36997	8.32025	1.94	4.21011	2.04003	1.37999	6.88994	1.16997	1.94998	0.789973	4.28996	1.94998	1.78002	1.90005	0.769999	1.34997	1.37999	0.729978	2.39994	1.42998	2.04996	0.400007	1.32999
ENSG00000277385	0	0	0	0	0	0	0	0	0	0	0	0	0	0	0	0	0	0	0	0	0	0	0	0	0	0	0	0	0	0	0	0	0	0	0	0	0	0	0	0	0	0	0	0	0	0	0	0	0
ENSG00000179862	16.2404	17.1795	6.50994	3.97991	23.0699	20.5395	44.0713	220.555	14.77	39.6504	14.0403	8.42005	31.5891	31.701	17.9203	8.84975	12.8999	9.9898	21.0994	20.2301	23.3498	20.6094	79.2523	6.06019	79.8091	19.4504	31.9702	35.8192	22.8899	101.11	12.77	9.04011	114.96	8.15013	17.0195	8.36014	26.5501	9.17013	335.111	10.1997	9.94006	15.71	31.7295	18.09	76.3619	224.566	16.5495	12.5802	45.0098
ENSG00000126461	8.27022	19.8096	23.9004	27.2606	6.53995	22.0703	33.3903	27.1306	7.39016	12.5802	16.1898	5.37003	16.2798	21.0804	15.5604	30.909	13.4096	9.51002	5.25003	13.7199	13.2598	10.6602	32.9694	6.87991	12.8901	23.2803	19.5897	29.5595	16.8598	19.3107	9.83997	16.6	18.1201	16.4602	18.5896	9.92973	18.5394	17.0703	28.4597	9.5702	16.0001	13.1	21.8799	7.51987	14.6996	22.2701	8.6502	8.28973	9.83997
ENSG00000189398	0	0	0.0149999	0	0	0.0400009	0	0.0299998	0	0	0	0	0.0899994	0	0.0700018	0	0.0700018	0	0	0	0	0	0.0299998	0	0	0	0.0299998	0	0	0	0.0199995	0.0199995	0.0299998	0	0	0.0199995	0.0999981	0.149998	0.159996	0.0299998	0.0199995	0	0.140003	0.0199995	0	0.0199995	0.0499986	0	0
ENSG00000229424	0	0	0	0	0	0	0	0.060002	0	0	0	0	0	0	0	0.0400009	0	0.0400009	0	0	0	0	0.120002	0	0	0	0	0	0	0	0	0	0	0	0	0	0	0	0	0	0	0	0	0	0	0	0	0	0
ENSG00000197894	163.414	114.578	293.233	396.698	62.4304	155.147	54.7495	116.953	123.527	99.4215	145.794	134.456	138.706	123.228	185.194	257.369	90.867	182.556	92.5515	202.306	97.5984	110.767	146.961	107.693	27.3098	149.437	152.017	144.767	239.618	59.5891	128.8	130.236	66.2605	49.4799	292.136	132.623	77.4494	92.8793	76.9997	106.957	143.658	217.413	175.034	155.912	79.0494	85.9415	90.352	113.259	201.382
ENSG00000258975	0	0	0	0	0	0.120002	0	0	0	0	0	0	0	0	0	0	0	0	0	0	0	0	0	0	0	0	0	0	0	0	0	0	0	0	0	0	0	0	0	0	0	0	0	0	0	0	0	0	0
ENSG00000182196	141.768	191.765	281.052	123.656	160.318	231.906	315.587	143.897	141.562	135.25	190.757	144.577	173.753	252.825	126.342	351.723	242.93	112.563	113.771	259.051	122.199	317.386	266.131	228.127	671.339	255.467	177.736	172.672	171.586	276.013	111.816	260.113	292.866	181.295	202.867	92.7892	159.675	235.796	116.46	178.588	177.33	182.771	194.468	138.15	337.699	371.494	105.653	108.698	146.89
ENSG00000091073	3.87992	8.46981	8.22005	7.06993	3.75006	13.6204	24.3094	12.7603	3.99014	4.69001	8.50983	3.4899	9.34987	10.8203	9.59012	11.7597	7.50009	5.54982	4.23999	6.42001	13.14	13.9597	13.5996	5.72013	16.7097	4.93007	9.62009	12.3504	6.17983	15.5701	8.80996	6.75983	8.81974	3.08	7.09005	6.16015	11.29	12.8001	18.3705	5.66999	10.5397	6.29005	9.08031	4.4299	12.5698	9.34015	4.36012	3.76988	7.57008
ENSG00000142235	0.0199995	1.75003	0.00499982	0.00999965	0.0199995	2.81999	0.700007	0.789973	0.0400009	0.0299998	0.0199995	0.0400009	0.609981	0.54	1.22997	0.00999965	0.060002	0.0899994	0.0999981	0.060002	0.219997	0.0199995	0.230006	0	0.389989	0.060002	0.00999965	0.769999	0.299993	0.400007	0.0199995	0.0499986	0.0199995	0.0800019	0.0199995	0.0499986	4.15991	0.170004	1.49002	0.860009	0.0499986	0.00999965	0.750008	0.0400009	0.849982	0.0999981	0.159996	0.0299998	0.69002
ENSG00000204564	9.52982	17.2403	19.9596	17.2296	9.98011	21.5294	57.4994	32.8189	7.80996	14.4901	18.1402	10.5302	17.56	20.4997	9.06019	14.9897	18.9395	13.27	6.81016	8.06023	17.0502	11.1199	16.8703	16.6704	43.7487	13.53	23.0299	22.9598	19.5694	26.9899	44.0713	16.8703	10.5697	10.48	22.0596	21.2094	12.1803	9.8502	44.5196	20.5096	17.3494	31.0507	20.3807	8.51987	40.72	64.9194	22.0504	7.82025	12.8001
ENSG00000249290	0	0	0	0	0	0	0	0	0	0	0	0	0	0	0	0	0	0	0	0	0	0	0	0	0	0	0	0	0	0	0	0	0	0	0	0	0	0	0	0	0	0	0	0	0	0	0	0	0
ENSG00000006453	6.61014	23.2303	32.6746	6.52003	4.02989	36.3696	44.5412	34.8203	7.93989	23.5008	29.1505	12.0001	15.2095	23.5399	45.5907	9.15997	14.9897	14.4901	6.97984	27.0704	18.3896	0.47	35.4388	16.63	39.0206	66.4722	12.2303	22.8502	24.2807	25.1597	18.9802	36.4908	14.4801	20.5495	1.21	18.1101	22.4203	10.4901	33.5597	29.6601	11.54	29.8809	17.1296	13.2002	21.8102	19.8605	4.48989	9.34015	19.9903
ENSG00000178773	0.109998	2.51007	0.169997	0.060002	0.00999965	13.7599	5.16018	7.16019	0.0299998	0.060002	1.76001	0.0899994	1.84001	4.72002	0.549991	0.230006	0.299993	0.34999	0.239999	0.180005	15.4497	0.909986	0.420002	0.170004	5.81005	0.400007	0.33999	4.67995	0.999971	3.09993	12.7904	0.389989	0.00999965	0.109998	0.900001	2.26006	0.140003	0.720014	23.7893	1.73998	1.79004	0.0899994	4.70011	0.239999	0.820026	4.30993	0.510002	0.170004	0.549991
ENSG00000070756	225.298	716.984	815.296	1786.85	161.366	2095.82	741.086	1334.42	213.693	376.341	1646.97	202.194	431.464	785.245	408.416	214.316	308.622	263.799	196.052	1389.74	621.494	1410.51	565.937	344.939	674.932	508.78	405.961	929.17	532.042	1273.96	750.339	1386.28	643.947	545.902	675.119	528.367	214.197	438.976	956.087	1106.66	1459.74	420.656	679.202	282.791	994.618	785.408	974.014	185.335	312.41
ENSG00000235893	0	0.250007	0.295003	0.360007	0	0.720014	0.299993	0	0.060002	0.33999	0	0	0.0700018	0.259996	0	0.0499986	0.140003	0.0499986	0	0.060002	0.38001	0.0499986	1.33999	0.250007	0	0.760017	0.230006	0.409997	0.060002	0.109998	0	0.129996	0.0700018	0	0.0999981	0.0999981	0.230006	0.679987	0.140003	0.65999	0.219997	0.360007	0.99003	0.0400009	0	0	0.409997	0.0800019	0.0499986
ENSG00000251264	0	0	0	0	0	0	0	0	0	0	0	0	0	0	0	0	0	0	0	0	0	0	0	0	0	0	0	0	0	0	0	0	0	0	0	0	0	0	0	0	0	0	0	0	0	0	0	0	0
ENSG00000255760	0.0899994	0	0.00999976	0	0	0	0	0.0700018	0	0.0899994	0.0400009	0	0.0700018	0.0400009	0.0800019	0.0999981	0.140003	0.189994	0	0	0.0499986	0.0800019	0.219997	0	0.060002	0	0.0400009	0.140003	0	0.060002	0.389989	0	0	0	0.259996	0.0299998	0	0	0	0	0.0299998	0	0.0700018	0.0199995	0.120002	0.0499986	0.060002	0.0800019	0
ENSG00000281440	0	0	0	0	0	0	0	0	0	0	0	0	0	0	0	0	0	0	0	0	0	0	0	0	0	0	0	0	0	0	0	0	0	0	0	0	0	0	0	0	0	0	0	0	0	0	0	0	0
ENSG00000276680	0	0	0	0	0	0	0	0	0	0	0	0	0	0	0	0	0	0	0	0	0	0	0	0	0	0	0	0	0	0	0	0	0	0	0	0	0	0	0	0	0	0	0	0	0	0	0	0	0
ENSG00000067082	8.15974	31.3404	30.3752	33.3695	17.01	58.468	9.78012	52.8405	44.1202	29.0094	17.9203	20.0903	81.3394	17.2499	30.4707	3.86998	11.4397	53.0497	16.1898	21.0994	9.43974	10.0203	25.4597	14.0403	2.06996	32.099	22.4795	31.9502	29.9493	13.3604	7.6402	22.25	7.91022	16.5495	35.5496	16.6796	7.88996	27.7006	30.5194	54.0182	38.1196	42.7504	90.8481	114.586	17.01	8.57022	24.0696	27.6891	37.6705
ENSG00000104783	0.259996	1.94998	0.0949981	0.329999	0	2.66006	0.279992	0.34999	0.180005	0.520016	0.599985	0.299993	1.81002	2.67004	2.20006	0.750008	0.299993	0.649987	0.979983	0.800014	0.620015	0.949989	1.36997	0.0700018	0.920017	0.370002	0.159996	3.47012	0.459988	0.700007	0.979983	1.19997	0.360007	0.599985	0.129996	0.430012	0.149998	2.00998	1.88	0.969971	0.38001	0.140003	4.79988	0.239999	2.06996	1.40998	1.24	0.400007	0.789973
ENSG00000274790	0	0	0	0	0	0	0	0	0	0	0	0	0	0	0	0	0	0	0	0	0	0	0	0	0	0	0	0	0	0	0	0	0	0	0	0	0	0	0	0	0	0	0	0	0	0	0	0	0
ENSG00000257539	0	0.0299998	0	0	0	0	0	0	0	0.00999965	0	0	0	0	0	0.0199995	0	0	0	0	0	0	0.0499986	0	0	0	0	0	0	0	0	0	0	0	0	0	0	0	0	0	0	0	0.0299998	0	0	0	0	0	0
ENSG00000272829	0.829988	0.209998	3.94005	1.81996	0.530006	0.129996	0.69002	0.54	1.09999	2.04003	0.34999	0.739977	0.250007	0.329999	0.780003	0.159996	1.70995	0.409997	0.560011	0.299993	0.47	0.520016	1.55	0.329999	2.62998	0.370002	1.11003	0.500006	1.49998	1.25002	0.170004	0.649987	0.789973	0.549991	1.79004	0.670007	2.64993	0.420002	1.02997	0.500006	0.879992	3.11998	2.14999	0.840013	0.33999	4.26002	1.16997	0.129996	0.259996
ENSG00000167654	0	0	0	0	0	0.00999965	0	0	0	0.00999965	0	0	0	0	0	0	0	0	0	0	0	0	0	0	0.0499986	0.00999965	0.0800019	0.0199995	0	0	0	0	0	0	0	0	0.060002	0.0700018	0.0800019	0.00999965	0	0.0400009	0	0	0	0.00999965	0	0	0
ENSG00000266203	0	0	0	0	0	0	0	0	0	0	0	0	0	0	0	0	0	0	0	0	0	0	0	0	0	0	0	0	0	0	0	0	0	0	0	0	0	0	0	0	0	0	0	0	0	0	0	0	0
ENSG00000266919	0	0	0	0	0	0	0	0	0	0	0	0	0	0	0	0	0	0	0	0	0	0	0	0	0	0	0	0	0	0	0	0	0	0	0	0	0	0	0	0	0	0	0	0	0	0	0	0	0
ENSG00000225573	2.11993	2.81003	7.39008	6.33995	4.15012	7.0099	8.23989	7.08023	2.92008	1.62002	5.86997	3.9099	4.07994	8.33988	5.37003	5.02984	4.02989	2.05994	1.72999	7.16019	3.05004	107.098	2.88006	3.82994	206.256	5.34997	2.02004	8.87986	5.6199	17.1998	8.83994	4.09013	9.1403	5.61016	4.38985	5.13983	4.7499	3.9601	5.76991	4.42008	2.37001	3.11005	4.01011	4.14006	17.4495	12.7497	8.25018	1.90996	4.30993
ENSG00000236844	0	0	0.0249993	0.129996	0	0	0	0	0	0	0	0	0	0	0	0.060002	0	0	0	0	0	0	0	0	0	0	0	0	0	0	0	0.0499986	0.0899994	0	0	0	0	0	0	0	0	0	0.180005	0	0	0	0	0	0
ENSG00000237929	0	0	0	0	0	0	0	0	0	0	0	0	0	0	0	0	0	0	0	0	0	0	0	0	0	0	0	0	0	0	0	0	0	0	0	0	0	0	0	0	0	0	0	0	0	0	0	0	0
ENSG00000169967	3.79006	7.27982	5.89488	6.40001	1.51	6.92009	2.44005	5.01001	2.96003	4.56997	5.02984	3.70998	5.21014	3.37005	9.9201	8.2	4.4601	4.7499	2.30997	3.14998	2.42992	1.53003	12.6204	3.68001	0.45	9.06019	6.79978	7.3702	5.51989	1.86003	3.84991	5.44992	2.26996	5.23985	6.48982	5.27996	8.43992	6.01999	11.8801	5.60006	4.55005	2.18002	8.15974	4.64987	1.60003	0.849982	2.81999	4.21011	3.73994
ENSG00000229036	0.31999	0.54	0.740014	0.900001	0.0299998	1.70002	0.479997	1.29998	0.0999981	0.400007	0.769999	0.250007	0.589988	0.800014	0.729978	0.810015	0.209998	0.47	0.180005	0.259996	0.490002	0.149998	3.44997	0.969971	0	0.560011	0.420002	1.40998	0.760017	0.209998	0.430012	0.700007	0	0.510002	0.459988	0.629995	0.530006	1.32999	1.56003	1.15001	0.969971	0.33999	0.810015	0.250007	0.250007	0.500006	0.979983	0.250007	0.290002
ENSG00000240935	18.7098	17.1498	5.51995	1.44995	10.3199	13.13	0.389989	1.05003	24.9202	3.78008	11.9404	31.0292	15.1895	1.29001	2.52999	5.52985	3.9601	20.2202	18.6399	17.6699	1.8	2.28005	1.90996	34.4291	0.38001	7.30003	79.8091	1.09999	7.24006	0.140003	4.22004	17.2403	0.120002	3.25004	10.9501	0.720014	3.91994	4.64987	4.80988	9.75034	4.15991	5.94987	12.0702	21.0002	0.789973	0.589988	0.750008	21.4995	26.5998
ENSG00000277204	0	0	0	0	0	0	0	0	0	0	0	0	0	0	0	0	0	0	0	0	0	0	0	0	0	0	0	0	0	0	0	0	0	0	0	0	0	0	0	0	0	0	0	0	0	0	0	0	0
ENSG00000110244	31.1909	5.63003	0.034999	0.159996	23.4	1117.3	0.0299998	0.290002	101.033	0.0400009	0.479997	3.9401	9.78012	380.432	1511.54	55.8109	0.270007	4.02013	12.6204	0.0299998	4.36012	0.200005	0.700007	3.6599	65.8987	0.389989	1.29001	0.34999	0.31999	28.0601	0.0299998	1.31003	0.760017	0.949989	0.329999	30.6402	1.22997	6.92009	0.709989	20.4599	0.0700018	441.906	11.1802	76.9517	0.370002	19.0303	1204.98	23.0699	19.0606
ENSG00000230407	0	0	0	0	0	0	0	0	0	0	0	0	0	0	0	0	0	0	0	0	0	0	0	0	0	0	0	0	0	0	0	0	0	0	0	0	0	0	0	0	0	0	0	0	0	0	0	0	0
ENSG00000201311	0	0	0	0	0	0	0	0	0	0	0	0	0	0	0	0	0	0	0	0	0	0	0	0	0	0	0	0	0	0	0	0	0	0	0	0	0	0	0	0	0	0	0	0	0	0	0	0	0
ENSG00000116670	12.96	29.3106	15.7953	33.6202	9.21027	39.3792	13.0203	23.29	18.2803	66.8001	9.85977	16.5495	33.6389	41.3113	33.7908	61.3111	28.4203	17.8397	13.5197	70.2721	32.869	12.9402	94.4504	25.5693	49.6104	46.2785	31.0701	23.9797	43.2002	24.19	6.29005	26.8202	37.8694	10.9501	22.3598	15.4497	42.2613	25.1301	21.9406	10.3099	32.7507	32.019	20.2006	21.1404	18.2095	48.0702	17.6405	14.7496	24.4598
ENSG00000260930	0	0	0	0	0	0.0700018	0	0	0	0.060002	0	0	0	0	0.00999965	0.060002	0	0	0	0	0	0	0	0	0	0	0	0.0199995	0	0	0	0	0	0.0400009	0	0	0.0199995	0.0999981	0	0	0	0.00999965	0	0	0	0	0	0	0
ENSG00000225541	0	0	0	0	0	0	0	0	0	0	0	0	0.0299998	0.0199995	0	0.940022	0	0	0	0	0	0	0.0400009	0.0199995	0	0	0	0	0	0	0.0800019	0.0499986	0	0.0400009	0	0	0	0.0299998	0.0999981	0	0	0	0.0800019	0	0	0.0199995	0	0	0.0199995
ENSG00000217026	0	0	0	0	0	0	0	0	0	0	0	0	0	0	0.0800019	1.08003	0.0499986	0	0	0	0	0.0400009	0	0.0800019	0	0	0	0	0	0	0	0.0700018	0.109998	0	0.0400009	0	0.180005	0.109998	0.0499986	0	0.0400009	0	0.159996	0	0.0400009	0	0	0	0
ENSG00000109756	7.57008	12.7399	7.66501	15.2095	1.32999	10.34	2.57995	16.1696	4.76012	5.02984	14.0403	6.56994	9.04011	5.85007	16.7097	17.4895	13.0601	13.7904	2.60006	10.5902	5.18996	1.01001	22.2593	8.33988	0.180005	9.88029	17.4	16.4602	6.46019	1.84001	6.62988	12.15	1.81002	7.68003	8.76003	10.0698	16.0501	21.2006	9.07024	11.5697	7.41016	4.44005	14.77	9.21985	1.49998	0.729978	5.18996	9.28978	5.52985
ENSG00000011485	17.3795	23.7497	22.4001	19.9598	9.06019	34.41	23.9797	43.4013	16.5495	25.9497	22.6107	13.8998	29.3899	29.3594	35.589	30.2896	15.7995	17.2702	9.30009	18.2905	19.3495	10.0099	53.9284	17.0703	7.8398	24.0896	23.4292	45.9715	21.1595	31.1196	12.8303	35.7596	14.44	17.5904	26.0307	14.5002	14.8697	38.0088	52.5811	14.2402	19.7904	16.66	30.07	16.4705	11.1903	38.6089	20.2806	14.3105	18.6904
ENSG00000266905	0	0	0	0.109998	0	0	0	0	0	0	0	0	0	0	0	0	0	0	0	0	0.189994	0	0	0	0	0	0	0	0	0	0	0	0	0	0	0	0	0	0	0	0	0	0	0	0	0	0	0	0
ENSG00000187185	0.140003	0.440015	0.0750019	0.180005	0.189994	0.649987	0.170004	9.30977	0.0899994	0.209998	0.679987	0.180005	1.15001	0.360007	0.570015	0.440015	0.299993	0.500006	0.159996	0.389989	1.81002	0.0499986	5.66017	0.0400009	0.389989	0.200005	0.159996	0.250007	0.270007	0.589988	0.389989	0.219997	0.570015	0.290002	0.250007	0.109998	0.530006	0.299993	6.14991	0.109998	0.290002	0.250007	0.670007	0.310003	0.279992	0.239999	0.629995	0.0999981	0.31999
ENSG00000100941	7.75977	16.0001	17.2203	14.0802	2.36	31.8794	36.8594	19.7698	7.0401	10.43	23.8901	10.83	18.9303	9.66018	21.1903	34.6903	11.9404	12.9896	6.31014	13.5104	12.9797	2.82998	21.4504	23.5595	2.35004	23.2803	21.2594	28.7891	11.6598	11.1802	12.3102	11.8999	11.05	16.53	20.77	15.36	25.5003	32.7894	46.4198	20.9101	22.5497	11.2003	22.7302	12.9303	9.21985	12.8401	14.9099	5.16984	12.6897
ENSG00000198130	24.3397	38.6705	20.2648	20.9101	35.4806	21.3096	13.08	21.8405	53.3114	15.4497	30.7999	27.5398	20.5395	14.0705	17.17	26.3905	68.5212	26.3503	18.9001	10.1799	22.4608	12.8099	33.6202	12.3804	14.0998	26.3503	52.6285	25.7704	18.9303	8.56012	40.2206	24.8701	22.38	39.2212	29.3899	13.5497	19.0606	27.0704	16.0001	32.9397	16.2404	50.6599	34.98	38.7	25.6297	11.6397	11.7703	27.7103	41.08
ENSG00000138379	0.00999965	0.0499986	0.00499982	0	0	0.34999	0	0.0700018	0.0299998	0.0999981	0.0299998	0.0199995	0.0800019	0.0299998	0.0700018	0.0499986	0.00999965	0.0299998	0.0199995	0	0	0	0.060002	0	0	0	0.00999965	0.0499986	0	0.0199995	0.00999965	0.0400009	0.0299998	0.0800019	0.0299998	0.00999965	0.0499986	0.0499986	0.0499986	0.0499986	0.159996	0.00999965	0.129996	0.00999965	0.0199995	0.0299998	0.0499986	0	0.0299998
ENSG00000267277	0.510002	0.820026	1.57499	1.04002	0.0499986	0.800014	0.520016	0.230006	0.420002	0.750008	0.54	0.45	0.93003	0.170004	0.430012	2.42992	1.13	0.189994	0.34999	0.250007	0.69002	0.159996	1.40004	1.08003	0.0899994	0.789973	0.860009	1.40004	0.890002	0.760017	0.0999981	0.490002	0.860009	0.54	0.99003	0.490002	0.979983	0.720014	0.34999	0.520016	1.16003	0.720014	0.750008	0.279992	0.0499986	0.670007	0.31999	0.299993	0.440015
ENSG00000158270	0.0800019	0.109998	0.0750014	0.0499986	0.060002	0.259996	0.0999981	0.0299998	0	0.170004	0.0499986	0.060002	0.219997	0.149998	5.58998	0.0499986	0.209998	0.0999981	0.0499986	0.120002	0.0400009	3.62003	0.820026	0.270007	0.0700018	0.0299998	0.159996	0.609981	0.579996	0.129996	0.0499986	0.500006	0.120002	0.279992	0.0400009	0.270007	0.219997	0.440015	0.120002	0.209998	0.159996	0.0400009	1.05003	0.060002	0.259996	0.250007	0.869973	0.140003	0.149998
ENSG00000178187	0.0999981	0.0899994	0.040001	0	0	0.129996	0.00999965	0.250007	0	0.00999965	0.00999965	0.0199995	0.0999981	0.060002	1.05998	1.51	0.180005	0.0400009	0.00999965	0.00999965	0.0199995	0.0400009	0.060002	0.0400009	0	0.0400009	0.0700018	0.270007	0.00999965	0.0800019	0.0899994	0.120002	0	0.310003	0.0700018	0.0400009	0.00999965	0.140003	0.0400009	0.149998	0.0199995	0.879992	0.38001	0.0400009	0.0499986	0.0299998	0.189994	0.060002	0.0400009
ENSG00000237087	0	0	0	0	0	0	0	0	0	0	0	0	0	0	0	0	0	0	0	0	0	0	0	0	0	0	0	0	0	0	0	0	0	0	0	0	0	0	0	0	0	0	0	0	0	0	0	0	0
ENSG00000241745	0	0	0	0	0	0	0	0	0	0	0	0	0	0	0	0	0	0	0	0	0	0	0	0	0	0	0	0	0	0	0	0	0	0	0	0	0	0	0	0	0	0	0	0	0	0	0	0	0
ENSG00000233134	0	0	0	0	0	0	0	0	0	0	0	0	0	0	0	0	0	0	0	0	0	0	0	0	0	0	0	0	0	0	0	0	0	0	0	0	0	0	0	0	0	0	0	0	0	0	0	0	0
ENSG00000011275	2.93001	5.69007	9.09008	12.9196	1.33999	8.15013	11.04	11.7801	2.37001	4.55005	6.91003	2.70995	6.12014	8.38975	10.0698	8.84975	4.48989	4.22004	1.67998	3.41996	4.77003	4.82993	13.4003	5.33996	3.11998	10.5003	10.9099	10.6898	6.05011	9.12005	4.17002	10.58	5.05011	5.16984	7.27023	5.15017	8.37	7.85013	9.7903	6.65982	9.34987	2.82998	9.01008	2.75008	4.93007	3.88989	3.75996	3.27992	3.47012
ENSG00000261392	0	0	0	0	0	0	0	0	0	0	0	0	0	0	0.0299998	0	0	0	0	0	0	0	0	0	0	0	0	0	0	0	0	0	0	0	0	0	0	0	0	0	0	0	0	0	0	0	0	0	0
ENSG00000165874	3.25997	5.6199	6.32995	3.29999	2.38998	1.09004	4.65987	1.49998	4.64987	2.76999	4.8899	4.61998	4.17002	3.01995	3.21998	7.88012	3.93001	2.79003	1.8	3.05004	3.03001	2.85006	2.98994	7.30003	1.94998	3.82994	2.96003	4.09013	4.27986	0.649987	1.77004	7.44002	1.41999	1.54004	17.8298	3.16004	7.80996	8.74971	1.02997	1.94	6.33995	1.34997	9.94971	5.01001	6.7299	1.66006	1.27003	3.75006	5.6199
ENSG00000252762	0	0	0	0	0	0	0	0	0	0	0	0	0	0	0	0	0	0	0	0	0	0	0	0	0	0	0	0	0	0	0	0	0	0	0	0	0	0	0	0	0	0	0	0	0	0	0	0	0
ENSG00000249784	0	0	0	0	0	0	0	0	0	0	0	0	0	0	0	0	0	0	0	0	0	0	11.1399	0	0	0	0	0	0	0	0	0	0	0	0	0	0	0	0	0	0	0	0	0	0	0	0	0	0
ENSG00000234941	0	0	0	0	0	0	0	0	0	0	0	0	0	0	0	0	0	0	0	0	0	0	0	0	0	0	0	0	0	0	0	0	0	0	0	0	0	0	0	0	0	0	0	0	0	0	0	0	0
ENSG00000236425	0	0	0.0600009	0	0	0	0	0	0	0	0	0	0	0	0	0	0	0	0	0	0	0	0.129996	0	0	0	0	0	0	0	0	0	0	0	0	0	0	0	0	0	0	0	0	0	0	0	0	0	0
ENSG00000162298	45.4393	68.5402	83.3346	83.0313	31.1304	41.6593	79.6489	38.2202	41.6506	41.1513	64.07	23.5008	40.5706	86.5873	70.8296	102.792	70.3598	39.1995	17.9302	41.1912	59.0709	21.51	81.4579	43.9797	8.21024	90.2393	68.9883	60.2119	55.4907	38.7591	69.0122	54.2095	53.1491	25.7204	33.6295	46.2496	64.7621	27.9591	40.4808	63.782	57.0903	83.5103	59.0914	30.9197	43.5309	28.869	26.7403	34.4196	36.2689
ENSG00000143479	0.579996	1.29998	0.389999	1.16003	0.430012	2.98994	0.290002	10.5397	1.25002	1.08003	0.329999	0.869973	1.88	3.75006	3.63008	5.66999	2.25005	1.51	0.459988	1.05998	1.41999	1.13	12.71	2.61	0.310003	1.92994	1.79004	3.84991	0.780003	0.849982	0.560011	0.949989	3.44997	2.14002	1.66006	0.38001	1.63005	1.94	2.79003	1.31997	1.25002	0.530006	2.68992	0.47	1.49998	2.14002	1.57002	0.869973	1.51
ENSG00000268473	0	0	0	0	0	0	0	0	0	0	0	0	0	0	0	0	0	0	0	0	0	0	0	0	0	0	0	0	0	0	0	0	0	0	0	0	0	0	0	0	0	0	0	0	0	0	0	0	0
ENSG00000261159	0.0999981	0.250007	0.150004	0.230006	0	0.420002	6.70011	1.12001	0.0999981	0.310003	0.430012	0.149998	0.189994	0.38001	0.060002	0.270007	0.189994	0.310003	0.0899994	0.0299998	0.549991	0.279992	5.50002	0.0299998	3.0399	1.22997	0.420002	0.589988	0.69002	2.45005	0.290002	0.720014	0.570015	0.360007	0.520016	0.310003	0.820026	0.200005	0.860009	0.120002	0.239999	0.140003	0.34999	0.109998	0.33999	3.62003	0.31999	0.0899994	0.230006
ENSG00000256310	0	0	0	0	0	0.290002	0	0	0	0	0	0	0.140003	3.87992	0.750008	0.0899994	0	0	0	0	0.170004	0	0	0	0	0	0	0	0	0	0	0	0	0	0	0	0	0	0	0	0	0	0	0	0	0	0	0	0
ENSG00000223917	0	0	0	0	0	0	0	0	0	0	0	0	0	0	0	0	0	0	0	0	0	0	0	0	0	0	0	0	0	0	0	0	0	0	0	0	0	0	0	0	0	0	0	0	0	0	0	0	0
ENSG00000106086	0.670007	2.12995	1.48001	2.40995	0.409997	3.53006	1.69003	5.34997	0.38001	1.56003	1.46004	0.750008	1.49002	2.28005	4.30993	1.92006	0.949989	1.22997	0.409997	0.860009	1.70002	1.40998	6.06986	1.57996	0.729978	2.10996	2.35004	2.62998	1.94998	2.30997	0.500006	1.28003	1.44003	1.36003	2.40995	1.49998	1.82996	1.97996	2.98001	1.22003	2.45992	1.90996	2.18002	0.510002	1.07003	0.780003	1.19997	0.849982	1.60003
ENSG00000204399	0	0	0	0	0	0	0	0	0	0	0	0	0	0	0	0	0	0	0	0	0	0	0	0	0	0	0	0	0	0	0	0	0	0	0	0	0	0	0	0	0	0	0	0	0	0	0	0	0
ENSG00000267247	0	0	0	0	0	0.290002	0	0	0	0.0499986	0	0.0499986	0	0	0	0.170004	0	0	0	0	0	0	0.31999	0	0	0	0	0	0	0	0	0	0	0	0	0	0	0.0899994	0	0	0	0	0	0	0	0.0499986	0.120002	0	0
ENSG00000237759	0.549991	0.180005	0	0.0999981	0.0999981	0	0	0	0.109998	1.72999	0	0.0800019	0	0.060002	0	0.129996	0.060002	0.0499986	0.0400009	0	0	0	0	0.370002	0	0	0.709989	0	0	0	0	0.0800019	3.62003	0.0400009	6.82008	0	0	0	0	0	0.400007	0.149998	0	0.440015	0	0	0	0	0
ENSG00000278861	0	0.109998	0.135003	0	0	0.34999	0	0.0499986	0	0	0.239999	0.0400009	0.060002	0.060002	0.180005	0.209998	0	0	0	0.0499986	0.159996	0.0400009	0.400007	0	0	0	0.189994	0	0.149998	0	0	0.0700018	0	0.0400009	0.140003	0.209998	0.239999	0.500006	0.180005	0	0.0899994	0	0.120002	0.0299998	0	0	0.170004	0	0
ENSG00000274222	0	0	0	0	0	0	0	0	0	0	0	0	0	0	0	0	0	0	0	0	0	0	0	0	0	0	0	0	0	0	0	0	0	0	0	0	0	0	0	0	0	0	0	0	0	0	0	0	0
ENSG00000090530	1.55	1.67998	1.05999	0.869973	0.180005	4.33992	0.299993	34.4291	0.849982	0.800014	0.769999	1.27003	4.78991	1.19997	0.609981	0.159996	2.39994	2.47996	1.33999	0.420002	0.920017	0.170004	15.7503	0.520016	0.170004	0.47	1.22003	2.56995	0.640002	2.51007	0.670007	1.12001	0.0999981	0.969971	0.479997	0.45	0.159996	2.29004	0.99003	1.77004	0.629995	0.299993	4.77996	2.92008	0.729978	0.510002	3.21998	1.22003	2.30006
ENSG00000134884	5.94987	20.0097	30.3749	23.4292	1.84001	54.2095	6.38982	55.6911	6.1299	10.5302	19.2799	11.6098	23.4699	17.9103	23.6397	36.2588	17.9103	14.9897	6.47005	6.30008	13.7503	3.87992	53.6488	30.5893	2.37001	12.3298	21.5503	55.6911	14.77	21.6206	14.0004	15.3802	6.65013	10.0398	24.5294	12.9797	20.7398	48.5995	33.6295	30.5999	38.0906	8.06973	37.2808	12.9097	10.5697	15.3398	33.381	6.83997	13.4496
ENSG00000232161	0	0	0	0	0	0	0	0	0	0	0	0	0	0	0	0	0	0	0	0	0	0	0	0	0	0	0	0	0	0	0	0	0	0	0	0	0	0	0	0	0	0	0	0	0	0	0	0	0
ENSG00000222693	0	0	0	0	0	0	0	0	0	0	0	0	0	0	0	0	0	0	0	0	0	0	0	0	0	0	0	0	0	0	0	0	0	0	0	0	0	0	0	0	0	0	0	0	0	0	0	0	0
ENSG00000280212	0.290002	0.0800019	0.0749989	0	0	1.94998	0.430012	0.149998	0.140003	0.409997	0.0800019	0.0499986	0	0.47	0.129996	0.120002	0.170004	0.120002	0.0499986	0.140003	0.109998	0.060002	0.729978	0	0.54	0	0.290002	0	0.219997	0.789973	0	0.259996	0	0.0999981	0.060002	0.120002	0.209998	0.279992	0.829988	0.180005	0.33999	0.0999981	0.869973	0.259996	0.189994	0.479997	0.120002	0.0899994	0.430012
ENSG00000213016	0	0	0	0	0	0	0	0	0	0	0	0	0	0	0	0	0	0	0	0	0	0	0	0	0	0	0	0	0	0	0	0	0	0	0	0	0	0	0	0	0	0	0	0	0	0	0	0	0
ENSG00000256825	0	0	0.0350009	0	0	0	0	0	0	0	0	0	0	0	0	0.0499986	0	0	0	0	0	0.140003	0	0.0800019	0	0	0	0	0	0	0	0	0	0	0	0	0	0	0	0	0	0.0299998	0	0	0	0.0199995	0	0	0
ENSG00000171695	0	0.38001	0	0.0299998	0	0.0499986	0.0700018	0.0299998	0	0.0499986	0	0	0	0.0400009	0	0	0	0	0	0	0.060002	0	0.0700018	0	0.0499986	0	0	0.31999	0.0700018	0.0700018	0	0.0199995	0.209998	0	0	0	0.0400009	0	0.0899994	0.45	0	0.0299998	0.129996	0	0.0299998	0.400007	0.060002	0	0
ENSG00000232393	0	0	0	0	0	0	0	0	0	0	0	0	0	0	0	0	0	0.0299998	0	0	0	0	0	0	0	0	0	0	0	0	0	0	0	0	0	0	0	0	0	0	0	0	0	0	0	0	0	0	0
ENSG00000188856	0.279992	0.0299998	0.0949981	0.459988	0	0.129996	0.0299998	0.0400009	0.060002	0.239999	0.230006	0.310003	0.0999981	0.31999	0.189994	0.31999	0.209998	0.109998	0.0999981	0.0299998	0	0.900001	0.180005	0.0899994	0.0800019	1.02997	0.0400009	0.360007	0	0.129996	0.0299998	0.279992	0.109998	0.149998	1.36003	0.0499986	0.0800019	0.0400009	0.189994	0.0800019	0.0299998	0.0199995	0.0400009	0.0499986	0.060002	0.189994	0	0.159996	0.0299998
ENSG00000248516	0	0	0.00499982	0	0	0	0	0	0	0.0400009	0	0	0	0	0	0	0	0	0	0	0	0	0	0	0	0	0	0	0	0	0	0	0	0	0	0	0	0	0	0.0199995	0.0299998	0	0	0.00999965	0	0	0.0299998	0	0
ENSG00000160209	24.3904	46.4198	92.3418	55.3409	20.05	31.69	102.21	18.3705	26.9506	53.5114	54.0481	15.6697	44.7113	20.2202	52.4501	81.1423	9.52982	28.0504	12.7904	29.0296	28.0893	29.8705	104.967	42.0597	63.9414	35.2209	21.6401	53.2302	45.6192	37.9193	17.6503	51.0193	39.7495	23.5906	41.83	16.5002	33.5411	31.5803	38.7295	30.6296	36.9489	40.0704	42.4286	23.1901	45.5591	56.1913	29.3004	20.0903	31.2602
ENSG00000222532	0	0	0	0	0	0	0	0	0	0	0	0	0	0	0	0	0	0	0	0	0	0	0	0	0	0	0	0	0	0	0	0	0	0	0	0	0	0	0	0	0	0	0	0	0	0	0	0	0
ENSG00000076650	2.64003	3.65002	4.1501	4.34986	1.57996	6.09009	6.60007	5.52985	1.41999	2.45005	4.11003	1.54004	2.39994	5.18996	3.47012	6.01999	2.40995	2.26006	1.24	1.67998	2.90997	3.11005	7.13987	2.62998	1.94998	5.51989	2.84	8.30987	3.63991	7.57008	3.73994	3.23004	3.27992	1.96996	4.12002	2.19002	2.75008	5.21991	4.65987	2.09001	4.26002	1.92994	3.38997	1.40004	4.02989	4.79988	3.28994	1.16997	1.88994
ENSG00000262837	0	0	0	0	0	0	0	0	0	0	0	0	0	0	0	0	0	0	0	0	0	0	0	0	0	0	0	0	0	0	0	0	0	0	0	0	0	0	0	0	0	0	0	0	0	0	0	0	0
ENSG00000255254	0	0	0	0	0	0	0	0	0	0	0	0	0	0	0	0	0	0	0	0	0	0	0	0	0	0	0	0	0	0	0	0	0	0	0	0	0	0	0	0	0	0	0	0	0	0	0	0	0
ENSG00000270412	0	0.959994	0.215006	0.290002	0	0.670007	0.500006	0.180005	0	0.120002	0.490002	0	0.0999981	0.649987	0.140003	0.129996	1.67998	0	0	1.16003	0.129996	0	0.840013	0.0700018	0.060002	0.299993	0.109998	5.74995	0.0800019	0	0.34999	1.32999	0	1.57002	0.789973	0	0	0.890002	0.189994	2.05994	0.479997	0	1.42998	0	0.140003	0.120002	1.26003	0	0
ENSG00000158516	0	0	0	0	0	0.140003	0	0.060002	0	10.5499	0	0	0	0.0199995	0.0499986	0.0400009	0	0	0	0.0199995	0	0	0.060002	0	0	0	0	0	0	0.299993	0.0199995	0	0	0.0299998	0	0	0	0	0.060002	0	0	0	0	0	0	0	0	0.0199995	0
ENSG00000264678	0	0	0	0	0	0	0	0	0	0	0	0	0	0	0	0	0	0	0	0	0	0	0	0	0	0	0	0	0	0	0	0	0	0	0	0	0	0	0	0	0	0	0	0	0	0	0	0	0
ENSG00000260442	0.109998	0.259996	0	0	0	1.16003	0.310003	0.720014	0.060002	0.170004	0.209998	0.0899994	0.640002	0.47	0.620015	0.219997	0.780003	0.200005	0.0400009	0	0.200005	0.800014	0.969971	1.36997	3.88989	0.0999981	0	0.140003	0.979983	0.109998	0.159996	0.219997	0.140003	0.589988	0.609981	0.560011	0.47	0	0.420002	0.149998	0.840013	0.120002	0.720014	0.0400009	0.109998	2.12995	0.629995	0.0800019	0.149998
ENSG00000225137	0.129996	0.149998	0.0600014	0.230006	0	0.189994	0.0299998	0.520016	0.0499986	0.109998	0.140003	0.0400009	0.329999	0.060002	0.279992	0.0800019	0.129996	0.0800019	0.0199995	0.0700018	0	0.00999965	0.459988	0.0499986	0	0.060002	0.129996	1.62002	0.129996	0.0299998	0.0999981	0.129996	0.129996	0.0999981	0.0999981	0.209998	0	0.159996	0.180005	0.149998	0.180005	0.120002	0.259996	0.109998	0	0.00999965	0.120002	0	0.170004
ENSG00000143365	38.2308	38.7295	44.2262	34.6494	25.8706	11.1099	158.627	4.94993	45.4487	27.6795	41.5094	22.6107	32.5606	54.5298	6.03001	166.548	110.139	17.6002	10.3099	9.02008	75.2688	19.5098	44.6586	29.4593	2.03001	32.1101	112.181	67.1111	52.0697	6.51009	118.184	14.9203	7.77	10.6802	175.155	15.2899	64.5604	21.4296	7.13987	54.5412	57.7791	79.8977	75.4517	34.5702	93.0468	15.0095	5.90999	38.6491	16.5805
ENSG00000248560	0	0	0	0	0	0.0400009	0	0	0	0	0	0	0	0	0.0299998	0	0	0	0	0	0	0	0	0	0	0	0	0	0	0	0	0	0	0	0	0	0	0	0	0	0	0	0	0	0	0	0	0	0
ENSG00000182552	5.47985	4.99994	6.66493	8.44987	2.93999	9.46005	3.9401	7.50009	4.48989	3.4001	8.78983	5.05011	10.0802	7.30003	13.15	18.4804	6.52998	5.76991	3.03001	5.18996	4.8899	2.55007	11.7304	6.50017	1.55	5.41002	6.70987	9.90018	5.25986	2.76999	6.38982	3.84991	2.98994	5.69994	8.25018	5.81005	7.00019	9.51991	5.44011	5.50995	6.19012	1.42998	8.9497	5.55983	2.44005	3.26993	5.86997	3.89988	6.1299
ENSG00000223037	0	0	0	0	0	0	0	0	0	0	0	0	0	0	0	0	0	0	0	0	0	0	0	0	0	0	0	0	0	0	0	0	0	0	0	0	0	0	0	0	0	0	0	0	0	0	0	0	0
ENSG00000100211	10.13	14.9897	23.6649	29.7198	9.62009	17.5794	30.3001	51.7602	9.6301	17.4895	13.2598	9.9898	22.3505	16.2505	19.7301	13.5704	16.2505	12.2897	8.68023	11.1199	13.5704	8.40023	50.1115	13.7399	10.7202	23.2997	10.3802	25.9893	13.95	38.0088	15.5098	18.7995	11.3198	11.3104	23.2094	8.40023	16.1999	19.9695	45.1504	15.0595	15.4197	14.7998	22.4904	11.7899	24.19	22.6594	13.3299	9.47974	13.2002
ENSG00000281147	0	0	0	0	0	0	0	0	0	0	0	0	0	0	0	0	0	0	0	0	0	0	0	0	0	0	0	0	0	0	0	0	0	0	0	0	0	0	0	0	0	0	0	0	0	0	0	0	0
ENSG00000282558	0	0.479997	0	0	0	0	0	0	0	0	0	0	0	0	0.949989	0	0	0	0	0	0	0	1.31003	0	0	0	1.09004	1.19997	0	0	0	0	0	0	0	0	0	0.299993	0	0.0299998	0	0	0	0	0	0	0	0	0
ENSG00000261775	0	0	0	0.0999981	0	0	0	0.259996	0	0	0	0.0899994	0	0	0	0	0	0	0	0	0	0.0999981	0.389989	0	0	0	0	0.299993	0	0	0.200005	0	0	0	0.200005	0.0999981	0	0	0.140003	0	0	0	0	0.0700018	0	0	0	0	0
ENSG00000227066	0.129996	0.38001	0.390006	0.570015	0.180005	3.62003	0.599985	1.34997	0.310003	0.849982	0.250007	0.459988	1.34997	1.82996	0.530006	2.89006	0.129996	0.589988	0.060002	0.530006	1.61005	1.53003	2.28005	0.299993	4.01011	0.33999	1.01001	0.0499986	2.67004	0.549991	0.780003	0.869973	0.329999	0.0199995	0.520016	1.26003	0.250007	1.17999	1.53003	0.38001	1.08003	0.180005	2.26996	0.209998	3.29999	1.05003	3.68997	0.0800019	0.500006
ENSG00000054267	2.64003	8.2	7.25991	6.31014	1.31003	8.23989	6.97017	11.4104	1.94	2.99991	11.52	2.47001	7.14978	7.09005	16.8703	7.82025	4.21011	5.16018	1.75003	2.04996	5.85007	2.18002	18.7501	4.78991	0.299993	13.5404	7.56012	23.5906	8.23018	5.05011	6.61014	6.70011	2.68992	4.61007	11.2603	9.01008	6.40001	8.13997	13.43	8.61011	9.08031	2.84	9.92973	3.52004	4.49986	2.57995	3.52004	1.82996	3.51004
ENSG00000223658	0.109998	0.120002	0.030001	0.0199995	0.0700018	0.270007	0	0.140003	0	0	0	0.0800019	0.329999	0.0299998	0.409997	1.16003	0.120002	0.120002	0.0999981	0	0.0499986	0.0700018	0.189994	1.44003	0	0.149998	0	0.060002	0.0299998	0.0499986	0.0700018	0.060002	1.31003	0.200005	0.0299998	0.0199995	0	0.290002	0.520016	0.239999	0.0499986	0	0.34999	0.0700018	0.0299998	0.0400009	0.270007	0.0400009	0.120002
ENSG00000200171	0	0	0	0	0	0	0	0	0	0	0	0	0	0	0	0	0	0	0	0	0	0	0	0	0	0	0	0	0	0	0	0	0	0	0	0	0	0	0	0	0	0	0	0	0	0	0	0	0
ENSG00000167494	0	0	0	0	0	0	0	0	0	0	0	0	0	0.279992	0	0.170004	0	0	0	0	0	0	0	0	0	0	0	0	0	0	0	0	0	0.0899994	0	0	0	0	0	0	0	0	0	0	0	0	0.109998	0	0
ENSG00000274702	0	0	0	0	0	0	0	0	0	0	0	0	0	0	0	0	0	0	0	0	0	0	0	0	0	0	0	0	0	0	0	0	0	0	0	0	0	0	0	0	0	0	0	0	0	0	0	0	0
ENSG00000259867	0	0.0499986	0.034999	0.0700018	0.00999965	0.879992	0	1.42998	0.0499986	0.230006	0	0	1.71994	0.200005	0.00999965	0.279992	0.109998	0.209998	0.0400009	0.0299998	0.0800019	0.0499986	0.739977	0.0299998	4.88008	0.0299998	0.0999981	0.0999981	0.120002	0.259996	0.00999965	0.31999	0.129996	0.060002	0.180005	0	0	0.149998	0.0999981	0.47	0.129996	0.00999965	0.479997	0	0	0.0400009	0.31999	0.0199995	0.149998
ENSG00000277648	0	0	0	0	0	0	0	0	0	0	0	0	0	0	0	0	0	0	0	0	0	0	0	0	0	0	0	0	0	0	0	0	0	0	0	0	0	0	0	0	0	0	0	0	0	0	0	0	0
ENSG00000233760	0.00999965	0.00999965	0	0	0.00999965	0.00999965	0.0299998	0.00999965	0	0.00999965	0.00999965	0.0400009	0	0.0299998	0.00999965	0.00999965	0.00999965	0.00999965	0	0	0	0.00999965	0	0.00999965	0	0	0.00999965	0	0	0.0199995	0	0.00999965	0.00999965	0	0	0	0	0.0199995	0.0800019	0.0199995	0.0999981	0.00999965	0.0299998	0.00999965	0	0	0.0999981	0	0
ENSG00000100003	123.862	218.955	79.6638	160.975	53.2708	13.6696	6.74999	16.1002	86.8277	176.361	34.099	123.049	63.0479	33.381	7.57008	38.899	200.033	92.3913	66.4307	112.852	56.6096	34.04	36.0508	128.586	8.6598	120.567	249.431	42.6114	65.9901	5.51989	29.941	38.829	30.8191	104.669	492.028	16.4899	52.6906	48.3911	35.2991	56.7983	71.6989	350.069	111.7	56.9994	17.2403	10.2799	4.40998	117.612	83.9922
ENSG00000258545	0.00999965	0	0.234995	0.219997	0.0199995	0.0800019	0.0700018	0.140003	0	0.060002	0.0299998	0.109998	0.0800019	0.00999965	0.0199995	1.84001	0	0.0499986	0.109998	3.27992	0.109998	0	0.0299998	0.0199995	0	0.0400009	0.0499986	0.409997	0.0700018	1.12001	0.0700018	0.0700018	0.060002	0.0400009	0	0.189994	0.750008	0.149998	0.170004	0.0400009	0.270007	0.0199995	0.0700018	0.0800019	0	0.279992	0.0800019	0.060002	0.0700018
ENSG00000243244	0.209998	0.999971	0.465011	0.45	0.109998	1.17999	0.370002	10.2203	0.209998	0.310003	0.389989	0.329999	1.86003	0.760017	0.520016	0.250007	1.42998	0.38001	0.189994	0.120002	0.430012	0.129996	4.48989	0.420002	0.109998	0.34999	0.520016	2.70995	0.209998	0.840013	0.389989	1.16003	0.219997	0.900001	0.370002	0.230006	0.230006	1.60003	0.34999	1.29998	0.290002	0.159996	2.47996	0.609981	0.520016	0.909986	1.29998	0.800014	0.430012
ENSG00000225984	0	0	0	0	0	0	0	0	0	0	0.060002	0	0	0	0	0	0	0	0	0	0	0.0400009	0.0499986	0	0	0	0	0	0	0	0	0	0	0	0	0	0.370002	0	0	0	0	0	0	0	0	0	0	0	0
ENSG00000244307	0	0.200005	0	0	0	0.250007	0	0	0	0	0.219997	0	0	0	0	0.149998	0	0.149998	0	0	0	0	0.200005	0	0.69002	0	0.299993	0	0	0	0	0.259996	0	0	0.149998	0	0	0.640002	0	0	0	0	0	0	0	0.129996	0	0	0
ENSG00000242958	0	0	0	0	0	0	0	0	0	0	0	0	0	0	0	0	0	0	0	0	0	0	0	0	0	0	0	0	0	0	0	0.109998	0	0	0	0	0	0.250007	0	0	0	0	0	0	0	0	0	0	0
ENSG00000263750	0	0	0	0	0	0	0	0	0	0	0	0	0	0	0	0	0	0	0	0	0	0	0	0	0	0	0	0	0	0	0	0	0	0	0	0	0	0	0	0	0	0	0	0	0	0	0	0	0
ENSG00000234484	0	0	0	0	0	0.0700018	0	0	0	0	0	0	0.060002	0	0.0899994	0.299993	0	0	0	0	0.0899994	0	0	0	0	0	0	0.239999	0	0	0	0.0800019	0	0	0	0.129996	0.0499986	0.0700018	0	0	0	0	0.060002	0	0	0.200005	0	0	0
ENSG00000255127	0	0	0	0	0	0	0	0	0	0	0	0	0	0	0	0	0	0	0	0	0	0	0	0	0	0	0	0	0	0	0	0	0	0	0	0	0	0	0	0	0	0	0	0	0	0	0	0	0
ENSG00000188483	0.949989	9.36024	5.73488	2.51007	2.75008	24.3802	6.78989	6.74017	8.78983	0.920017	3.0399	0.400007	6.35007	7.1201	5.73005	0.270007	2.04003	1.11003	6.57997	2.85996	3.38997	1.28003	3.44997	0.420002	7.58006	0.279992	1.56003	9.20006	9.52982	9.68029	2.14002	6.47005	0.230006	2.52001	1.15001	2.30997	5.91983	7.11023	9.34987	2.30006	2.08003	2.84	14.1497	2.48996	4.47994	37.6	10.83	1.44003	5.01001
ENSG00000127415	2.02004	10.8903	9.11019	9.8202	1.22997	16.8996	23.0203	17.5405	2.39994	8.2	10.9599	1.58996	7.49022	9.28978	7.95973	11.56	3.76988	3.23991	1.8	1.88994	5.07996	2.79003	12.5698	2.44005	2.20006	12.4001	11.2798	16.0201	11.7597	14.9099	14.7998	4.23999	10.06	5.07996	18.0199	3.47012	12.3804	6.48982	39.4612	10.1898	9.92973	6.50017	17.4097	2.44005	18.95	18.4599	5.44011	2.72994	2.9699
ENSG00000207154	0	0	0	0	0	0	0	0	0	0	0	0	0	0	0	0	0	0	0	0	0	0	0	0	0	0	0	0	0	0	0	0	0	0	0	0	0	0	0	0	0	0	0	0	0	0	0	0	0
ENSG00000188486	4.02989	8.70011	54.1142	41.9287	5.25003	39.0801	46.7913	32.52	4.3999	7.41016	14.9596	2.33996	10.6196	13.13	13.8604	33.1596	5.79999	6.70011	2.93001	15.71	7.80022	10.5902	21.3303	13.3901	31.9502	42.1706	7.06013	40.0093	18.3298	51.499	5.88016	21.2403	10.7903	8.88972	15.9205	7.37992	21.3895	9.10994	24.9998	9.59012	8.83994	11.0799	14.3403	3.41996	13.4701	57.2488	9.81	3.84005	10.1398
ENSG00000227058	0	0	0	0	0	0	0	0	0	0	0	0.129996	0	0	0	0	0	0	0	0	0	0	0	0	0	0	0	0	0	0	0	0	0	0	0	0	0	0	0	0	0	0	0	0	0	0	0	0	0
ENSG00000279420	0	0	0	0	0	0	0	0	0	0	0	0	0	0	0	0	0	0	0	0	0	0	0	0	0	0	0	0	0	0	0	0	0	0	0	0	0	0	0	0	0	0	0	0	0	0	0	0	0
ENSG00000196588	3.14998	8.62983	7.78999	8.98015	1.19002	10.8699	14.6599	27.8605	1.96001	5.58998	6.88994	2.17006	13.6497	7.80022	9.7903	4.42008	5.90999	4.86016	2.47001	5.85981	4.97988	4.59985	16.4101	2.99991	4.02013	9.46005	6.65982	19.3602	5.54982	12.8303	3.81008	10.3802	4.23	4.58997	7.97022	6.87991	8.25018	10.2799	24.6402	10.09	6.42001	9.5702	11.5801	2.76999	7.50997	7.7099	7.47984	2.57995	4.56997
ENSG00000140511	0.679987	2.03001	0.634984	0.649987	0.0999981	7.31016	1.11003	2.74	0.0700018	0.940022	0.649987	0.120002	3.94995	4.86994	4.23999	0.440015	2.36	1.41999	0.739977	0.299993	0.789973	1.48003	4.6699	0.209998	1.63005	0.310003	0.780003	6.85991	0.299993	2.9699	1.12001	2.00998	0.0899994	0.99003	0.170004	0.500006	0.310003	4.67995	4.34986	2.25005	1.01001	0.0299998	4.56997	0.250007	2.67004	1.58996	4.7499	0.219997	1.37999
ENSG00000185088	98.4409	124.197	63.4982	69.3094	121.237	165.696	132.137	74.6298	76.728	120.558	193.326	146.676	183.075	72.0377	193.997	207.964	143.638	182.822	124.888	50.6809	135.993	247.897	144.456	161.355	53.2302	60.8791	94.2411	138.62	83.8409	141.817	116.202	92.5002	163.086	158.858	133.056	130.426	43.2212	244.162	152.07	136.21	117.652	130.806	146.179	107.061	273.064	96.1213	141.023	114.507	281.657
ENSG00000276758	0	0	0	0	0	0	0	0	0	0	0	0	0	0	0	0	0	0	0	0	0	0	0	0	0	0	0	0	0	0	0	0	0	0	0	0	0	0	0	0	0	0	0	0	0	0	0	0	0
ENSG00000270807	0	0	0	0	0	0	0	0	0	0	0	0	0	0	0	0	0	0	0	0	0	0	0	0	0	0	0	0	0	0	0	0	0	0	0	0	0	0	0	0	0	0	0	0	0	0	0	0	0
ENSG00000143367	0.940022	5.50995	6.31012	5.16018	0.829988	8.12024	14.43	25.1597	1.88	2.16	10.1103	0.769999	5.07996	13.2497	8.23989	6.10996	2.23001	1.96996	0.999971	1.62002	4.85006	4.12002	18.25	3.37005	5.73005	12.68	1.73998	16.97	1.51998	11.89	5.32998	6.32021	3.19995	1.27003	3.9601	3.01995	6.25006	4.28996	10.0802	5.05992	5.01001	3.87992	4.30008	8.83014	10.5902	4.93007	1.90005	0.93003	2.30997
ENSG00000277260	0	0	0.0200005	0	0	0	0	0	0	0	0	0	0	0	0	0	0	0.0299998	0	0	0	0	0	0	0	0	0	0	0	0	0	0	0	0	0	0	0	0.0899994	0	0	0	0	0	0	0	0	0	0	0
ENSG00000252554	0	0	0	0	0	0	0	0	0	0	0	0	0	0	0	0	0	0	0	0	0	0	0	0	0	0	0	0	0	0	0	0	0	0	0	0	0	0	0	0	0	0	0	0	0	0	0	0	0
ENSG00000256206	0	0.440015	0.220008	0.149998	0	0.219997	0.0700018	0.270007	0	0	0	0	0.0800019	0.0999981	0.219997	0.400007	0.189994	0.209998	0.180005	0.440015	0.120002	0	0.570015	0.500006	0.060002	0.149998	0.620015	0.570015	0.290002	0	0.149998	0.430012	0.140003	0	0.45	0.120002	0	0.250007	0.800014	0.109998	0.140003	0.0499986	0.0899994	0.170004	0	0.149998	0.389989	0	0.270007
ENSG00000251973	0	0	0	0	0	0	0	0	0	0	0	0	0	0	0	0	0	0	0	0	0	0	0	0	0	0	0	0	0	0	0	0	0	0	0	0	0	0	0	0	0	0	0	0	0	0	0	0	0
ENSG00000203413	0	0	0	0	0	0	0	0	0	0	0	0	0	0	0.0400009	0	0	0	0	0	0	0	0	0	0	0	0	0	0	0	0	0	0	0	0	0	0	0	0	0	0	0	0	0	0	0	0	0	0
ENSG00000086504	37.2292	73.3782	68.8667	65.4798	50.4601	87.5226	91.8103	50.7091	44.1998	27.5608	31.679	30.9604	57.2013	53.0607	47.2607	73.2004	93.5707	43.5701	32.1993	61.1286	71.5302	73.582	73.1396	34.2791	329.56	112.68	76.2403	36.6607	54.97	49.2097	38.9395	42.8602	105.251	51.7997	77.8099	34.5199	48.0602	28.9893	90.0019	26.9992	54.4883	92.1674	54.6888	39.4913	44.2703	140.643	65.8987	35.7101	52.9982
ENSG00000069188	0.0800019	0.860009	0.00499982	0.060002	0.00999965	0.120002	0.0199995	0.270007	0.0299998	0.060002	0.0299998	0.0400009	0.180005	0.0299998	1.09004	3.05999	0.0499986	0.0800019	0.0299998	0.00999965	0.0299998	0.0499986	0.250007	0	0.00999965	0	0.0299998	0.209998	0.0400009	0.0800019	0.0899994	0.109998	0.00999965	0.0899994	0.0199995	0.00999965	0.0899994	0.0800019	0.250007	1.34997	0.00999965	0.00999965	0.329999	0.0800019	0.0299998	0.0400009	0.120002	0.299993	0.0999981
ENSG00000219642	0.0199995	0.0400009	0	0.060002	0	0.0400009	0	0.0400009	0	0.00999965	0	0	0.120002	0	0.0899994	0.0299998	0	0	0	0	0.0400009	0	0.159996	0.060002	0	0	0.120002	0.640002	0	0	0.0199995	0.0400009	0	0.0499986	0	0.060002	0.0499986	0.0999981	0.0299998	0	0.0400009	0	0.0999981	0	0	0.00999965	0	0	0
ENSG00000147127	0.0499986	0.0499986	0.0499986	0.0999981	0.0800019	0.0299998	0	0.299993	0	0.0499986	0.060002	0.0199995	0.0299998	0.209998	0.0800019	0.0999981	0.0999981	0.0199995	0.0499986	0.0700018	0.120002	0	0.0299998	0.120002	0	0.129996	0	0.219997	0.0999981	0.140003	0.0999981	0.109998	0.189994	0.0499986	0.65999	0.0199995	0.120002	0.109998	0.219997	0.0899994	0.109998	0.0199995	0.0299998	0.0899994	0.0400009	0.0400009	0.0199995	0.0299998	0.060002
ENSG00000170099	364.632	507.265	286.468	131.881	296.625	102.436	114.658	98.5979	375.481	373.301	552.947	327.964	303.846	312.713	123.888	81.058	578.951	544.051	249.482	280.468	286.938	85.8582	203.318	686.92	27.3306	621.064	457.11	235.877	135.692	138.716	287.396	287.356	573.44	850.813	179.805	183.634	106.587	436.82	79.3073	448.541	198.142	839.1	333.905	361.962	519.686	177.872	113.881	331.76	595.186
ENSG00000249815	0	0	0	0	0	0.0700018	0	0	0	0	0	0	0	0	0	0	0	0	0	0	0	0	0	0	0	0	0	0	0	0	0	0.0400009	0	0	0	0	0	0	0	0	0	0	0	0	0	0	0	0	0
ENSG00000274059	0	0	0	0	0	0	0	0	0	0	0	0	0	0	0	0	0	0	0	0	0	0	0	0	0	0	0	0	0	0	0	0	0	0	0	0	0	0	0	0	0	0	0	0	0	0	0	0	0
ENSG00000086730	3.52004	6.89997	0.915027	0.920017	1.12001	11.2198	2.14002	4.64987	1.88994	1.82996	2.56995	3.4001	6.33995	4.80988	9.7903	2.81003	6.2401	6.87991	2.9001	3.42993	3.84005	1.27003	9.68029	1.44995	12.1298	1.14	4.05006	10.4502	1.77004	1.77004	3.38012	3.96999	2.18002	8.06023	0.979983	1.04002	3.63991	4.33	15.4197	4.40998	1.53003	0.420002	5.96019	2.48996	4.02013	5.15017	3.05004	4.11003	4.37011
ENSG00000207524	0	0	0	0	0	0	0	0	0	0	0	0	0	0	0	0	0	0	0	0	0	0	0	0	0	0	0	0	0	0	0	0	0	0	0	0	0	0	0	0	0	0	0	0	0	0	0	0	0
ENSG00000233824	0	0	0	0	0	0	0	0	0	0	0	0	0	0	0	0	0	0	0	0	0	0	0	0	0	0	0	0	0	0	0	0	0	0	0	0	0	0	0	0	0	0	0	0	0	0	0	0	0
ENSG00000266890	0	0	0	0	0	0	0	0	0	0	0	0	0	0	0	0	0	0	0	0	0	0	0	0	0	0	0	0	0	0	0	0	0	0	0	0	0	0	0	0	0	0	0	0	0	0	0	0	0
ENSG00000183090	0	0	0	0	0	0	0	0	0	0	0	0	0	0	0	0.00999965	0	0	0	0	0	0	0	0	0	0	0	0	0	0	0	0	0	0	0	0	0	0	0	0	0	0	0	0	0	0	0	0.00999965	0
ENSG00000276564	0.0199995	0.0499986	0.0800014	0.0700018	0.0299998	0.0899994	0.31999	0.129996	0.0199995	0.0299998	0.0700018	0.00999965	0.140003	0.0499986	0.0400009	0.129996	0.060002	0.0400009	0.060002	0.0700018	0.0800019	0	0.129996	0.120002	0	0.209998	0.0499986	0.120002	0	0.0899994	0.0800019	0.0400009	0.00999965	0.120002	0.060002	0.0199995	0.129996	0.259996	0.360007	0.0499986	0.0700018	0.0299998	0.180005	0.0400009	0.0899994	0.0899994	0.209998	0.0299998	0.060002
ENSG00000249091	0	0	0	0	0	0	0	0	0	0	0	0	0	0	0	0	0	0	0	0	0	0	0	0	0	0	0	0	0	0	0	0	0	0	0	0	0	0	0	0	0	0	0	0	0	0	0.720014	0	0
ENSG00000227391	0	0	0	0	0	0	0	0	0	0	0	0	0	0	0	0	0	0	0	0	0	0	0	0	0	0	0	0	0	0	0	0	0	0	0	0	0	0	0	0	0	0	0	0	0	0	0	0	0
ENSG00000207556	0	0	0	0	0	0	0	0	0	0	0	0	0	0	0	0	0	0	0	0	0	0	0	0	0	0	0	0	0	0	0	0	0	0	0	0	0	0	0	0	0	0	0	0	0	0	0	0	0
ENSG00000254627	0	0	0	0	0	0	0	0	0	0	0	0	0	0	0	0	0	0	0	0	0	0	0	0	0	0	0	0	0	0	0	0	0	0	0	0	0	0	0	0	0	0	0	0	0	0	0	0	0
ENSG00000275725	0	0	0	0	0	0	0	0	0	0	0	0	0	0	0	0	0	0	0	0	0	0	0	0	0	0	0	0	0	0	0	0	0	0	0	0	0	0	0	0	0	0	0	0	0	0	0	0	0
ENSG00000197181	0.120002	0.409997	0.0500007	0.279992	0.0800019	0.159996	0.0800019	0.0499986	0.279992	0.209998	0.0400009	0.129996	0.0800019	1.79004	0.750008	0.760017	0.33999	0.0899994	0.0700018	0.0700018	0.259996	0.0800019	0.0899994	0.120002	0.0299998	0.589988	0.360007	0.290002	0.34999	0.0400009	0.109998	0.31999	0.649987	0.060002	0.200005	0.200005	0.54	0.0899994	0.0899994	0.239999	0.189994	0.290002	0.409997	0.47	0.0499986	0.0299998	0.140003	0.120002	0.140003
ENSG00000056558	1.02997	3.16004	0.989984	1.28003	0.239999	4.94993	3.37005	11.29	0.409997	1.48003	0.640002	0.750008	4.97988	2.84	3.7301	1.97996	1.42998	2.61	0.860009	0.440015	1.11003	0.589988	3.41996	4.53997	0.570015	1.13	2.30997	5.13983	2.49999	2.36	2.26996	1.60003	0.849982	1.46004	1.96001	1.22003	2.05994	3.09993	14.5899	2.62998	2.14999	0.869973	5.34997	0.649987	2.42992	0.93003	3.11998	0.800014	2.39994
ENSG00000260588	0.00999965	0.109998	0.0300002	0.0199995	0	0.0700018	0.230006	0.479997	0.00999965	0	0.270007	0.0499986	0.0700018	0.0700018	0.129996	0.0400009	0.0299998	0.060002	0.0199995	0	0.0400009	0	0.389989	0.299993	0	0	0	0.640002	0.270007	0.389989	0.0800019	0.0700018	0.0400009	0.0899994	0	0	0.0299998	0.0499986	1.09004	0.209998	0.00999965	0	0.120002	0.00999965	0.0700018	0.129996	0.149998	0.0400009	0.0400009
ENSG00000206665	0	0	0	0	0	0	0	0	0	0	0	0	0	0	0	0	0	0	0	0	0	0	0	0	0	0	0	0	0	0	0	0	0	0	0	0	0	0	0	0	0	0	0	0	0	0	0	0	0
ENSG00000255397	0	0.00999965	0.00499982	0	0	0	0	0.00999965	0	0	0.00999965	0.00999965	0	0	0.00999965	0.00999965	0.00999965	0.00999965	0	0.00999965	0	0	0	0	0	0.0400009	0	0	0.00999965	0	0	0.00999965	0.00999965	0	0	0.0199995	0	0	0.00999965	0	0	0.0199995	0	0	0.00999965	0	0.00999965	0	0
ENSG00000232601	0	0	0	0	0	0	0	0	0	0	0	0	0	0	0	0	0	0	0	0	0	0	0	0	0	0	0	0	0	0	0	0	0	0	0	0	0	0	0	0	0	0	0	0	0	0	0	0	0
ENSG00000205488	0.0299998	0.0899994	0.0649986	0.0299998	0	0	0.0400009	0.0299998	0.0299998	0.140003	0.0800019	0.0800019	0.0199995	0.00999965	0	0.060002	0.109998	0.0400009	0.00999965	0.0499986	0.0999981	0.060002	0.200005	0.120002	0	0.129996	0.170004	0.159996	0.0199995	0.0400009	0.0700018	0.0299998	0.239999	0.0899994	0.420002	0	0.409997	0.0400009	0.0299998	0.140003	0.0899994	0.0400009	0.259996	0.00999965	0.0700018	0.0199995	0.0199995	0.00999965	0.0499986
ENSG00000226476	0	0.00999965	0	0	0	2.57995	0	0.0499986	0	0.34999	0	0	0.00999965	0.00999965	1.31997	1.94998	0	0	0	0	0	0.0499986	0.0299998	0	0	0	0	0.0499986	0	0	0.00999965	0	0.0700018	0.0299998	0	0	0.739977	0.609981	0	0	0.189994	0	0	0	0	0.0199995	0.00999965	0	0
ENSG00000108883	14.8398	24.6095	40.2104	48.8393	11.7597	56.5312	34.7095	47.0613	16.2505	26.7793	24.1197	11.5697	29.9203	40.5004	39.7688	47.0091	21.6206	23.7103	11.1903	14.3602	19.5694	30.3001	103.078	34.36	24.2892	41.9607	19.4706	51.8788	39.0503	70.4916	17.8905	42.1706	30.849	27.3003	33.2909	18.1994	33.0289	28.0504	59.5189	21.7002	47.461	40.2402	30.2498	15.7995	41.449	68.9214	24.5294	12.8499	24.7103
ENSG00000233569	0.0400009	0.0199995	0.360007	0	0.120002	0.0999981	0.780003	0.0199995	0.0899994	0.00999965	0	0.0499986	0.159996	0	0.120002	0.0199995	0.230006	0.189994	0.0499986	0	0.0299998	0	0.0199995	0.949989	0	0	0.0499986	0.200005	0	0.329999	0.0999981	0.0299998	0.189994	0.00999965	0.0700018	0	0.310003	0.109998	0	0	0.0700018	0	0.0400009	0.129996	0	0.180005	0	0.200005	0.0299998
ENSG00000211911	0	0	0	0	0	0	0	0	0	0	0	0	0	0	0	0	0	0	0	0	0	0	0	0	0	0	0	0	0	0	0	0	0	0	0	0	0	0	0	0	0	0	0	0	0	0	0	0	0
ENSG00000197183	1.08003	3.23991	4.74503	3.05004	0.620015	6.2198	3.99014	9.34987	1.04002	1.88994	3.7301	0.940022	3.23991	3.23991	4.1999	0.979983	3.69996	2.47001	1.49998	0.729978	3.19995	1.63005	6.2401	1.44003	3.9601	3.6599	3.84005	12.9501	0.860009	16.8096	3.3301	3.97991	1.99997	5.52985	1.57002	1.63005	2.42992	7.3702	5.49012	4.70011	1.60003	2.67004	5.64998	0.890002	3.80006	2.17006	3.34005	1.47	1.90996
ENSG00000257302	0	0	0	0	0	0.270007	0.0299998	0	0	0	0	0	0	0.0299998	0.120002	0	0	0	0	0	0	0	0	0	0	0	0	0	0	0	0	0	0	0	0	0	0	0.129996	0	0	0	0	0.0299998	0	0	0.0199995	0.0199995	0	0
ENSG00000225806	0.0499986	0.780003	0.765008	1.36003	0	0.0700018	1.33999	2.42992	0.38001	0.500006	0.129996	0.0999981	0.370002	0.120002	0	2.68992	0.129996	0.33999	0.120002	0	0	0	4.27986	0	0	2.85996	0	0.360007	0.54	1.32999	0.230006	0.640002	0.060002	0.0199995	0.270007	0	0	0.0700018	0.649987	0.250007	0.729978	0.060002	0.290002	0.31999	0.370002	0.720014	0.239999	0.33999	0.200005
ENSG00000224244	0	0	0	0	0	0	0	0	0	0	0	0	0	0	0	0	0	0	0	0	0	0	0	0	0	0	0	0	0	0	0	0	0	0	0	0	0	0	0	0	0	0	0	0.0299998	0	0	0	0	0
ENSG00000227307	0	0	0.0149999	0	0	0	0	0	0	0	0	0	0	0	0.0199995	0	0	0	0	0	0	0	0	0	0	0	0	0	0	0	0	0	0	0	0	0	0	0	0	0	0	0	0	0	0	0	0	0	0
ENSG00000123977	0	0	0	0	0	0.0199995	0	0	0	0	0	0	0.00999965	0	0	0	0	0.00999965	0	0	0	0	0.0199995	0	0	0	0	0	0	0	0	0.00999965	0.00999965	0	0	0.00999965	0.00999965	0.0299998	0	0	0	0	0	0	0	0.00999965	0	0	0
ENSG00000274356	0	0	0.0350009	0	0	0	0	0	0	0	0	0	0	0	0	0	0	0	0	0	0	0	0	0	0	0	0.250007	0	0	0.170004	0	0	0	0	0	0	0	0	0	0	0	0	0	0	0	0	0	0	0
ENSG00000128710	0	0	0.125004	0	0	0.0800019	0	0	0	0.140003	0	0.0199995	0.0199995	0	0.310003	0.140003	0	0.0199995	0	0	0	0.109998	0.00999965	0.329999	0	0.0199995	0.0299998	0.060002	0.159996	0.120002	0.0499986	0.00999965	0.0299998	0.060002	0.00999965	0.360007	0.490002	0.00999965	0.0400009	0	0.0800019	0.230006	0.0700018	0	0.00999965	0.34999	1.05003	0.0400009	0.00999965
ENSG00000225214	0	0	0	0	0	0	0	0	0	0	0	0	0	0	0	0	0	0.0499986	0	0	0	0	0	0	0	0	0	0	0	0	0	0	0	0	0	0	0	0	0	0	0	0	0	0	0	0	0	0	0
ENSG00000249438	0	0	0	0	0	0	0	0	0	0	0	0	0	0	0	0	0	0	0	0	0.0299998	0	0	0	0	0	0	0	0	0	0	0	0	0	0	0	0	0	0	0	0	0	0	0	0	0	0	0	0
ENSG00000255387	0	0	0	0	0	0	0	0	0	0	0	0	0	0	0	0.00999965	0	0	0	0	0	0	0	0	0.0499986	0	0	0	0	0	0	0	0	0	0	0	0.00999965	0	0	0	0	0.00999965	0	0	0	0	0	0	0
ENSG00000125505	14.81	22.99	26.5948	28.0193	6.75983	70.5796	48.8596	70.5796	8.68023	30.4792	22.38	10.2799	24.18	35.2893	42.6202	32.599	16.3103	14.2205	5.64998	17.4701	25.7794	12.7904	66.6198	25.0396	33.5899	26.8499	16.7004	66.5505	24.8598	30.6593	11.56	39.1588	27.3799	13.53	28.5605	15.0501	29.2092	27.82	32.019	26.6996	20.3807	18.56	29.7693	9.42993	21.2006	32.43	16.0701	14.6802	18.7202
ENSG00000235151	0	0.120002	0	0	0	0	0.060002	0	0	0	0	0	0.310003	0.120002	0.189994	0	0.060002	0.0499986	0	0.0499986	0.180005	0	0.060002	0	0	0.0999981	0.0700018	0.869973	0.060002	0	0	0.0400009	0	0.0400009	0	0	0.0499986	0.140003	0.129996	0.0700018	0.0499986	0	0.259996	0	0	0.0400009	0.0499986	0	0.0899994
ENSG00000264332	0	0	0	0	0	0	0	0	0	0	0	0	0	0	0	0	0	0	0	0	0	0	0	0	0	0	0	0	0	0	0	0	0	0	0	0	0	0	0	0	0	0	0	0	0	0	0	0	0
ENSG00000228150	0.0800019	0.170004	0.0600009	0	0	0	0	0	0	0	0	0.060002	0	0.180005	0	0.200005	0	0	0	0.0800019	0.129996	0.209998	0.0899994	0.0700018	1.13	0	0.109998	0	0.0800019	0.149998	0.0700018	0.060002	0	0.060002	0.140003	0	0	0.219997	0	0	0	0.109998	0.0999981	0.0499986	0	0.299993	0.209998	0	0
ENSG00000119431	50.5616	24.7103	89.8667	100.44	32.43	52.4501	42.3493	62.6298	30.9497	21.2197	24.9998	35.5101	41.3199	45.3606	22.3195	77.1814	58.0681	37.1492	20.5196	39.3111	36.0908	49.6689	26.8406	76.0924	24.5805	102.92	83.36	57.1695	58.7809	53.2893	39.7991	32.719	65.6707	54.2997	112.617	43.4706	45.4298	36.0308	56.641	31.53	54.6509	48.6804	70.702	34.1392	57.5911	36.1409	28.3908	50.9804	46.2785
ENSG00000222636	0	0	0	0	0	0	0	0	0	0	0	0	0	0	0	0	0	0	0	0	0	0	0	0	0	0	0	0	0	0	0	0	0	0	0	0	0	0	0	0	0	0	0	0	0	0	0	0	0
ENSG00000233366	0	0	0	0	0	0	0	0	0	0	0	0.0199995	0	0	0	0	0	0	0	0	0	0	0	0	0	0	0	0	0	0	0	0	0	0	0	0	0	0	0	0	0	0	0	0	0	0.0400009	0	0	0
ENSG00000223406	0	0	0	0	0	0	0	0	0	0	0	0	0	0	0	0	0	0	0	0	0	0	0	0	0	0	0	0	0	0	0	0	0	0	0	0	0	0	0	0	0	0	0	0	0	0	0	0	0
ENSG00000255246	0	0	0	0	0	0	0	0	0	0	0	0	0	0	0	0	0	0	0	0	0	0	0	0	0	0	0	0	0	0	0	0	0	0	0	0	0	0	0	0	0	0	0	0	0	0	0	0	0
ENSG00000240888	0	0	0	0	0	0	0	0	0	0	0	0	0	0	0	0	0	0	0	0	0	0	0	0	0	0	0	0	0	0	0	0	0	0	0	0	0	0	0	0	0	0	0	0	0	0	0	0	0
ENSG00000160058	30.21	21.1595	34.6755	28.3298	16.2404	39.3492	20.3101	29.4899	29.691	34.2103	21.3096	27.6393	43.9006	36.7701	30.939	35.031	36.549	45.4897	19.8206	30.77	30.3695	12.5602	77.7021	12.4001	4.53997	69.1319	45.5307	34.801	52.8002	18.4203	13.5001	36.9694	23.9398	14.2096	35.2697	17.97	36.7905	28.899	27.6201	18.2095	31.4907	28.0309	38.2096	29.5104	9.28978	13.8	15.3005	26.9207	40.6495
ENSG00000271079	0.270007	0.909986	0.594998	0.599985	0.00999965	0.400007	0.38001	1.22003	0.149998	0.579996	0.370002	0.239999	0.0999981	0.219997	0.589988	0	0	0	0.0400009	0.0700018	0.290002	0.00999965	1.32999	0.490002	0.129996	0.459988	0.209998	0.479997	1.29001	0.479997	0.430012	0.370002	0.259996	0.219997	0.0400009	0.0400009	0.520016	0	1.36997	0.420002	0.520016	0.479997	0.0199995	0.589988	0.129996	0.189994	0.109998	0.0800019	0.120002
ENSG00000214047	0	0	0	0	0	0	0	0	0	0	0	0	0	0	0	0	0	0	0	0	0	0	0	0	0	0	0	0	0	0	0	0	0	0	0	0	0	0	0	0	0	0	0	0	0	0	0	0	0
ENSG00000174521	0.0199995	0	0.0900021	0.0299998	0	0.00999965	0.149998	0.060002	0.00999965	0.140003	0.0299998	0.0199995	0.0400009	0.0700018	0.0199995	0.140003	0.00999965	0.0199995	0.0199995	0.0299998	0	0.00999965	0.200005	0.0400009	0.0400009	0.0199995	0.0199995	0.250007	0.0199995	0.170004	0.0199995	0.149998	0.0700018	0.0299998	0.0299998	0.0199995	0.200005	0.129996	0.149998	0.0400009	0.060002	0.00999965	0.0700018	0.00999965	0.060002	0.0299998	0.0999981	0.0299998	0.0299998
ENSG00000215957	0	0	0	0	0	0	0	0	0	0	0	0	0	0	0	0	0	0	0	0	0	0	0	0	0	0	0	0	0	0	0	0	0	0	0	0	0	0	0	0	0	0	0	0	0	0	0	0	0
ENSG00000170860	5.32001	8.12024	8.16007	11.4001	5.69007	10.5003	7.88012	7.93989	6.47993	9.7998	10.1799	6.91003	8.15974	11.6098	11.1299	27.5494	13.9104	7.46999	5.10998	9.37973	6.62988	7.89981	17.6002	13.8	10.8503	10.13	5.66999	11.1099	8.00011	14.97	7.69976	9.46005	14.67	13.1701	11.1802	4.8899	6.05011	9.14981	7.34012	8.88972	7.98017	12.4001	7.41993	6.70011	14.3204	23.3207	7.27023	5.33996	8.76975
ENSG00000274987	0.259996	0.230006	0.0749993	0.140003	0	2.38998	0.54	0.279992	0.0999981	0.299993	0.310003	0.149998	0.239999	0.290002	0.0899994	0.34999	0.549991	0.270007	0.219997	0	0.33999	0.0400009	0.360007	0.310003	0	0.389989	0.679987	0.120002	0.219997	0.200005	0.640002	0.34999	0.440015	0.149998	0.800014	0.0899994	1.02001	0.860009	0.679987	0.389989	0.440015	0.0400009	1.51	0.530006	0.520016	0.239999	0.409997	0.140003	0.409997
ENSG00000243519	0	0	0	0	0	0	0	0.159996	0	0	0	0	0	0	0	0	0	0	0	0	0	0	0	0.120002	0	0	0	0	0	0	0	0	0	0	0	0	0	0	0	0	0	0	0.189994	0	0	0	0	0	0
ENSG00000281674	0	0	0	0	0	0	0	0	0	0	0	0	0	0	0	0	0	0	0	0	0	0	0	0	0	0	0	0	0	0	0	0	0	0	0	0	0	0	0	0	0	0	0	0	0	0	0	0	0
ENSG00000225315	0	0	0	0	0	0.109998	0.0800019	0	0	0	0	0	0	0	0	0	0	0	0	0	0	0	0	0	0	0.140003	0	0	0	0	0	0	0	0.0499986	0	0	0	0	0	0	0	0	0	0	0	0	0	0	0
ENSG00000271964	0.109998	0.060002	0.435006	0.649987	0.299993	0.789973	0.290002	0.430012	0.230006	0.250007	0.270007	0.299993	0.93003	0.189994	0.34999	0.800014	0.329999	0.479997	0.120002	0.060002	0	0.200005	0.389989	0.490002	0	0.31999	0.45	0.920017	0.180005	0.109998	0.45	0.299993	0	0.409997	1.08003	0.0499986	0.829988	0.219997	0.940022	0.290002	0.209998	0.270007	0.33999	0.109998	0.310003	0.520016	0.45	0.38001	0.0999981
ENSG00000254887	0.109998	0.0400009	0.0550008	0.0999981	0	0.0999981	0	0.0400009	0	0.0499986	0	0.0800019	0.239999	0	0.0299998	0.060002	0.0400009	0.250007	0.0999981	0	0	0.189994	0.0800019	0	1.12001	0	0	0.159996	0.120002	0.209998	0.189994	0.129996	0	0.0800019	0.0700018	0.0299998	0.0400009	0.0899994	0.0899994	0.140003	0.0299998	0	0.170004	0.0499986	0.230006	0.140003	0.159996	0.0499986	0.0899994
ENSG00000229690	0	0	0	0	0	0	0	0	0	0	0	0	0	0	0	0	0	0	0	0	0	0	0	0	0	0	0	0	0	0	0	0	0	0	0	0	0	0	0	0	0	0	0	0	0	0	0	0	0
ENSG00000280418	0.060002	0	0	0	0.00999965	0	0	0	0.00999965	0.0499986	0	0.0800019	0	0.00999965	0	0	0	0	0	0	0	0	0	0.0199995	0	0.0199995	0.0400009	0	0	0	0	0	0.00999965	0	0.00999965	0	0	0	0.00999965	0	0	0.0199995	0	0.00999965	0	0	0.00999965	0.0199995	0
ENSG00000223620	0	0	0	0	0	0	0	0	0	0	0	0	0	0	0	0	0	0	0	0	0	0	0	0	0	0	0	0	0	0	0	0	0	0	0	0	0	0	0	0	0	0	0	0	0	0	0	0	0
ENSG00000212186	0	0	0	0	0	0	0	0	0	0	0	0	0	0	0	0	0	0	0	0	0	0	0	0	0	0	0	0	0	0	0	0	0	0	0	0	0	0	0	0	0	0	0	0	0	0	0	0	0
ENSG00000161835	2.39994	3.44997	2.64994	3.25997	1.02997	7.63015	1.71994	5.05011	1.27003	1.33999	2.26996	1.44003	12.9097	5.01001	1.92006	2.61997	5.18996	3.84005	3.60001	1.56003	2.55007	1.60003	7.00019	1.29998	2.02004	2.12995	2.16	8.87986	0.54	2.45005	2.76999	4.47994	1.07003	4.92017	2.81999	1.11003	1.19002	6.74999	4.27986	4.77996	3.69996	0.909986	11.1299	3.56004	4.33	16.1595	8.18978	3.69996	3.68997
ENSG00000197114	67.1809	18.1704	26.4645	23.2497	97.0385	20.9304	22.8899	17.8806	90.6594	33.351	17.0999	69.2182	34.7793	36.2011	10.27	41.541	51.4205	34.5199	66.3387	18.1	15.4701	31.7802	30.5596	57.2806	20.7297	44.4302	68.0008	33.6809	40.7906	43.3112	13.1902	22.5998	24.7995	14.9897	24.8408	15.1296	69.199	39.2403	28.0193	17.1296	13.0302	35.9809	36.8594	36.9413	19.1003	27.6604	8.00011	66.1183	15.8599
ENSG00000243505	0	0	0	0	0	0	0	0	0	0	0	0	0	0	0	0	0	0	0	0	0	0	0	0	0	0	0	0	0	0	0	0	0	0	0	0	0	0	0	0	0	0	0	0	0	0	0	0	0
ENSG00000235827	0	0	0	0	0	0	0	0	0	0.00999965	0	0	0	0	0	0.0199995	0	0	0	0	0	0	0.0199995	0	0	0	0	0	0	0	0	0	0	0	0	0	0	0	0.0199995	0	0	0	0	0	0	0	0	0	0
ENSG00000133020	0	0	0	0	0	0	0	0.00999965	0	0.00999965	0	0	0	0	0.159996	0.0199995	0	0.00999965	0	0	0.0199995	0	0	0	0	0	0	0.00999965	0	0	0	0	0	0	0	0	0.00999965	0.00999965	0	0	0	0	0	0	0	0	0.0499986	0	0.0499986
ENSG00000173261	0	0.0499986	0.0449997	0.250007	0	0.640002	0.800014	0.33999	0	0.0299998	0	0.0700018	0.209998	0.47	0.120002	0.149998	0.209998	0.239999	0	0.0499986	0.0800019	0.159996	0.109998	0.0800019	0.47	0.170004	0.120002	0.0999981	0.0499986	0.700007	0.200005	0.38001	0.270007	0.299993	0.38001	0	0.219997	0.579996	0.649987	0.060002	0	0.259996	0.170004	0.0299998	0.420002	0.570015	0.159996	0	0.120002
ENSG00000222463	0	0	0	0	0	0	0	0	0	0	0	0	0	0	0	0	0	0	0	0	0	0	0	0	0	0	0	0	0	0	0	0	0	0	0	0	0	0	0	0	0	0	0	0	0	0	0	0	0
ENSG00000117758	6.61977	8.78009	7.97017	7.93989	2.41999	13.3197	4.30993	10.8903	4.99994	9.32979	5.9301	5.69994	16.5197	11.2299	19.1999	11.7003	10.6101	11.1701	5.15017	6.70011	7.78024	3.27992	33.7908	9.14981	2.64003	14.7895	9.37973	15.4101	10.1398	5.58998	4.76012	11.7003	9.46989	8.4798	12.8001	6.1299	6.99001	14.7998	8.83994	9.88989	7.86974	5.85007	16.45	9.30977	4.09013	5.61016	11.1199	6.56994	11.4104
ENSG00000258071	0	0	0	0	0	0	0	0	0	0	0	0	0	0	0	0	0	0	0	0	0	0	0	0	0	0	0	0	0	0	0	0	0	0	0	0	0	0	0	0	0	0	0	0	0	0	0	0	0
ENSG00000214344	0	0	0	0	0	0	0	0	0	0	0	0	0	0	0	0	0	0	0	0	0	0	0	0	0	0	0	0	0	0	0	0	0	0	0	0	0	0	0	0	0	0	0	0	0	0	0	0	0
ENSG00000211905	0	0	0	0	0	0	0	0	0	0	0	0	0	0	0	0	0	0	0	0	0	0	0	0	0	0	0	0	0	0	0	0	0	0	0	0	0	0	0	0	0	0	0	0	0	0	0	0	0
ENSG00000172315	1.99001	5.99999	4.25996	2.68992	1.62002	5.21014	4.93007	5.98006	1.8	2.03001	4.70011	1.46004	4.96988	11.9802	6.52998	4.34986	2.85006	2.39994	1.31997	1.36003	7.22001	7.06993	9.78012	3.36002	1.88994	4.44991	3.7301	12.7603	5.10998	9.8502	2.81003	4.59985	3.37005	2.61	5.34997	4.36012	2.77999	4.42008	3.50008	2.56995	3.41001	4.58012	5.02984	2.30997	8.03011	4.11003	3.84991	1.71994	4.40998
ENSG00000244493	0	0	0	0	0	0	0	0	0	0	0	0	0	0	0	0	0	0	0	0	0	0	0	0	0	0	0	0	0	0	0	0	0	0	0	0	0	0	0	0	0	0	0	0	0	0	0	0	0
ENSG00000115145	2.70995	8.0101	5.21988	6.7299	0.800014	6.52998	2.52999	7.09989	1.92994	3.31996	4.64987	2.16	5.23005	3.12995	8.30987	3.99014	2.98001	4.27008	1.40998	2.39994	2.61997	1.34997	13.68	2.68005	0.54	6.16998	4.59985	10.1701	5.05011	2.74	3.31008	5.88995	2.99991	5.20004	5.94987	1.96001	4.33	6.87991	7.04986	8.42998	3.97991	3.76988	6.7299	3.9099	2.47001	0.999971	3.88989	2.52001	3.62003
ENSG00000222293	0	0	0	0	0	0	0	0	0	0	0	0	0	0	0	0	0	0	0	0	0	0	0	0	0	0	0	0	0	0	0	0	0	0	0	0	0	0	0	0	0	0	0	0	0	0	0	0	0
ENSG00000253496	0	0	0	0	0	0	0	0	0	0	0	0	0	0	0	0	0	0	0	0	0	0	0	0	0	0	0	0	0	0	0	0	0	0	0	0	0	0	0	0	0	0	0	0	0	0	0	0	0
ENSG00000275912	0	0	0	0	0	0	0	0	0	0	0	0	0	0	0	0	0	0	0	0	0	0	0	0	0	0	0	0	0	0	0	0	0	0	0	0	0	0	0	0	0	0	0	0	0	0	0	0	0
ENSG00000099995	13.0302	34.8397	36.4303	35.1989	3.23004	16.53	9.67023	43.3803	9.32979	18.7306	29.6108	8.06023	30.6699	16.77	46.7103	26.7403	13.2305	15.8599	6.2401	21.7002	9.92973	5.9301	76.6005	22.6704	2.77999	47.629	29.3391	51.7602	32.1301	14.0705	7.3999	23.0108	8.34972	17.9004	25.7597	10.7701	11.4897	43.5611	48.6096	26.2791	12.9402	30.1493	36.42	11.0301	10.0502	12.9698	9.07024	12.6397	13.08
ENSG00000236325	0	0	0	0	0	0	0	0	0	0	0	0	0	0	0	0	0	0.0899994	0	0	0	0	0	0	0	0	0	0	0	0	0	0	0	0	0.0899994	0	0	0	0	0	0	0	0.430012	0	0	0	0	0	0
ENSG00000228915	0	0.0800019	0.0749993	0.0199995	0	0.0999981	0.0800019	0.0999981	0.0999981	0.0199995	0.060002	0.0400009	0.0299998	0.0299998	0.149998	1.02001	0	0.0199995	0	0.0499986	0	0	0.290002	0.0400009	0	0.060002	0.060002	0.109998	0.149998	0.189994	0.0199995	0.0700018	0.0299998	0.0199995	0	0.0199995	0.239999	0.060002	0.279992	0.120002	0.0400009	0	0.0899994	0	0.0499986	0	0.0700018	0	0.0199995
ENSG00000262728	0	0.200005	0.330009	0.400007	0	0.0800019	0	0.140003	0.200005	0.520016	0	0.38001	0.270007	0.109998	0.31999	0.209998	0.370002	0.189994	0.209998	0	0.219997	0	0.780003	0.370002	0	0.31999	0.420002	0.409997	0.159996	0.38001	0.120002	0.109998	0	0.159996	0.370002	0.219997	0.180005	0.239999	0.500006	0.250007	0.159996	0.109998	0.34999	0.189994	0.140003	0.279992	0.0499986	0.0899994	0.189994
ENSG00000216083	0	0	0	0	0	0	0	0	0	0	0	0	0	0	0	0	0	0	0	0	0	0	0	0	0	0	0	0	0	0	0	0	0	0	0	0	0	0	0	0	0	0	0	0	0	0	0	0	0
ENSG00000223656	0.0499986	0.230006	0.0749993	0.140003	0	0.299993	0	0.109998	0	0.159996	0.060002	0.0400009	0.250007	0.120002	0.0499986	0.129996	0.120002	0.0499986	0	0.270007	0	0	0.800014	0.31999	0	0	0.279992	0	0.170004	0.0999981	0.420002	0.120002	0.389989	0.0400009	0.149998	0	0.370002	0.409997	0	0	0.0499986	0.109998	0.31999	0.0999981	0.149998	0	0.189994	0	0.0499986
ENSG00000224346	0	0	0.00999976	0	0	0	0	0	0	0	0	0	0	0	0.0199995	0.0499986	0	0	0	0	0	0	0	0	0	0	0	0	0	0	0.0199995	0	0	0	0	0	0	0.0199995	0.0199995	0	0	0	0	0	0	0	0	0	0
ENSG00000252108	0	0	0	0	0	0	0	0	0	0	0	0	0	0	0	0	0	0	0	0	0	0	0	0	0	0	0	0	0	0	0	0	0	0	0	0	0	0	0	0	0	0	0	0	0	0	0	0	0
ENSG00000268789	0	0	0	0	0	0	0	0	0	0.200005	0	0	0	0	0.120002	1.13	0	0	0	0	0	0	0	0	0	0	0	0	0	0	0	0	0	0.0499986	0.239999	0	0	0.0899994	0	0	0	0	0.0800019	0	0	0	0	0	0
ENSG00000277125	0.599985	0	1.075	0.789973	1.72999	0.979983	2.58998	1.22997	0	0	3.25997	0.909986	1.63005	0.31999	1.79004	0.860009	1.86003	0.47	0	5.34997	0.840013	1.54004	2.31993	3.43993	1.62002	3.16992	3.56993	0.360007	0.640002	0.490002	0.510002	1.86999	2.74	1.02997	1.61005	0.38001	0	0.800014	0.140003	2.20006	0.259996	1.19002	0	0.510002	0.769999	0.769999	0.250007	0.38001	0
ENSG00000188803	0.00999965	0	0.0499991	0.0199995	0	0.0400009	0.00999965	0.140003	0	0.00999965	0	0	0.0199995	0.00999965	0.0199995	0	0.0800019	0	0	0.0299998	0	0	0	0.0299998	0	0.00999965	0	0.0199995	0	0	0.00999965	0.00999965	0	0.0199995	0.00999965	0.060002	0.00999965	0.0299998	0.00999965	0.0199995	0.00999965	0.00999965	0.0299998	0.00999965	0	0	0.200005	0.00999965	0
ENSG00000198223	1.37999	2.41999	0.245002	0.45	0.0700018	5.05992	4.14006	1.86003	0.200005	0.649987	2.68005	0.589988	6.35007	3.38012	14.5002	0.430012	0.860009	3.00991	1.13	1.69003	0.750008	0.45	4.10007	0.170004	2.02004	2.35004	5.0701	15.0595	0.789973	1.94	0.780003	6.61977	0.389989	0.670007	0.0899994	0.720014	1.11003	3.75996	4.19002	5.02984	0.729978	0.0999981	6.2401	0.979983	9.88989	1.81996	1.57002	2.64993	1.96996
ENSG00000163689	0.560011	0.909986	0	0.0700018	0.230006	3.11998	0.170004	2.00998	0.599985	1.41999	0.969971	0.720014	1.40004	0.149998	1.88	4.92017	1.90996	0.760017	0.33999	1.16997	0.230006	0.54	7.16019	4.19002	0.200005	3.09006	0.69002	2.82998	1.62002	1.94	0	0.370002	2.08003	2.68005	1.76001	0.679987	0.599985	1.17999	0.54	0.720014	1.14	2.09001	0.679987	1.05003	0.159996	0.879992	3.11998	0.709989	0.45
ENSG00000256576	0.170004	0.45	0.00999976	0.109998	0	0.38001	0.279992	0.299993	0.0499986	0	0.060002	0.159996	0.440015	0.200005	0.279992	0.200005	0.430012	0.200005	0.0999981	0.0800019	0.299993	0.140003	0.769999	0.060002	0.0299998	0	0.0400009	0.649987	0.120002	0.0299998	0.189994	0.170004	0	0.060002	0.0499986	0.310003	0.170004	0.259996	0.400007	0.299993	0.0700018	0	0.869973	0.129996	0.47	0.149998	0.920017	0.060002	0.420002
ENSG00000255143	0	0	0	0	0	0	0.0700018	0	0	0	0	0	0	0	0	0	0	0	0	0	0	0	0	0	0	0	0	0	0	0	0	0	0	0	0	0	0	0.259996	0	0	0	0	0	0	0	0	0	0	0
ENSG00000266143	0	0	0	0	0	0	0	0	0	0	0	0	0	0	0	0	0	0	0	0	0	0	0	0	0	0	0	0	0	0	0	0	0	0	0	0	0	0	0	0	0	0	0	0	0	0	0	0	0
ENSG00000264283	0	0	0	0	0	0	0	0	0	0	0	0	0	0	0	0	0	0	0	0	0	0	0	0	0	0	0	0	0	0	0	0	0	0	0	0	0	0	0	0	0	0	0	0	0	0	0	0	0
ENSG00000262623	0	0	0	0	0	0	0	0	0	0	0	0	0	0	0	0	0	0	0	0	0	0	0	0	0	0	0	0	0	0	0	0	0	0	0	0	0	0	0	0	0	0	0	0	0	0.0700018	0	0	0
ENSG00000242068	0	0.120002	0.0549994	0.0199995	0	0.060002	0	0	0	0.0299998	0.0499986	0	0	0.0199995	0.0800019	0.140003	0.0499986	0	0	0	0	0	0	0.0400009	0	0	0	0.0499986	0.0400009	0	0	0.0499986	0	0.0299998	0.0999981	0	0.0400009	0.0199995	0	0.0299998	0	0.0199995	0	0.0299998	0	0	0.060002	0	0
ENSG00000254949	0	0	0	0	0	0	0	0	0	0	0	0	0	0	0	0	0	0	0	0	0	0	0	0	0	0	0	0	0	0	0	0	0	0	0	0	0	0	0	0	0	0	0	0	0	0	0	0	0
ENSG00000253008	0	0	0	0	0	0	0	0	0	0	0	0	0	0	0	0	0	0	0	0	0	0	0	0	0	0	0	0	0	0	0	0	0	0	0	0	0	0	0	0	0	0	0	0	0	0	0	0	0
ENSG00000248799	0	0	0	0	0	0	0	0	0	0	0	0	0	0	0	0	0	0	0	0	0	0	0	0	0	0	0	0	0	0	0	0	0	0	0	0	0	0	0	0	0	0	0	0	0	0	0	0	0
ENSG00000278736	0	0	0	0	0	0	0	0	0	0	0	0	0	0	0	0	0	0	0	0	0	0	0	0	0	0	0	0	0	0	0	0	0	0	0	0	0	0	0	0	0	0	0	0	0	0	0	0	0
ENSG00000178896	24.19	63.7201	39.3799	38.4087	22.5497	80.4925	68.6686	31.2299	20.4699	36.2312	65.9398	15.9403	24.1097	68.5402	19.1799	19.5599	30.3296	18.4906	16.4101	128.257	32.8394	139.111	38.3608	21.3303	403.8	47.5202	45.3198	37.9588	21.6806	60.6896	17.99	79.8423	62.3396	38.5688	58.7402	24.19	23.3207	28.5407	43.8914	23.1099	44.209	47.7216	35.4905	13.43	72.7906	117.587	70.8099	16.4602	26.7496
ENSG00000239323	0	0	0	0	0	0	0	0	0	0	0	0	0	0	0	0	0	0	0	0	0	0	0	0	0	0	0	0	0	0	0	0	0	0	0	0	0	0	0	0	0	0	0	0	0	0.0400009	0	0	0
ENSG00000231582	0	0	0	0	0	0	0	0	0	0	0	0	0	0	0	0	0	0	0	0	0	0	0	0	0	0	0	0	0	0	0	0	0	0	0	0	0	0	0	0	0	0	0	0	0	0	0	0	0
ENSG00000156253	9.98011	12.9501	13.9052	13.68	7.09005	7.44982	7.50009	11.4897	9.46005	16.7004	8.12982	8.18978	11.6501	3.65002	10.5098	11.5697	8.87986	12.6598	5.05992	10.2899	6.55993	1.96001	17.9999	12.1998	1.99997	7.21	11.7899	10.7002	11.5001	5.03997	7.8398	8.51987	5.90999	22.2593	15.1695	3.16004	5.85007	7.56012	18.7202	11.8497	8.1	15.1601	10.6196	10.0698	9.94006	6.14991	5.50002	7.69015	12.4303
ENSG00000260107	1.09999	0	0.549994	0	1.48003	1.02001	9.49026	0.120002	0	0.239999	0	0.54	0.329999	0.230006	0	0.159996	0	1.31997	0.200005	0.0999981	0.409997	7.49022	0.129996	0	23.0795	0.34999	0	0	1.02001	5.08983	1.64995	0.729978	0.949989	0.879992	0.47	0.670007	0.599985	0.230006	2.20006	0.0499986	0.780003	0.270007	0	0	6.52998	12.4096	2.82998	0.0199995	0.400007
ENSG00000224045	0	0	0	0	0	0	0	0	0	0	0	0	0	0	0	0	0	0	0	0	0	0	0	0	0	0	0	0	0	0	0	0	0	0	0	0	0	0	0	0	0	0	0	0	0	0	0.0499986	0	0
ENSG00000211643	0.849982	0.750008	0.215006	0	0	0.739977	0	0.879992	0	0	0.329999	0.0499986	0.769999	0	1.04002	0.69002	0.0199995	0.679987	0	0	0.400007	0	0.940022	0.479997	0.200005	0.599985	0	1.92006	0.259996	0	0	0.560011	0	0.279992	0.409997	0	0.290002	0.490002	4.19002	0.500006	0.420002	0	0	0	0.290002	0	0	0.629995	0.720014
ENSG00000264950	0	0	0	0	0	0	0	0	0	0	0	0	0	0	0	0	0	0	0	0	0	0	0	0	0	0	0	0	0	0	0	0	0	0	0	0	0	0	0	0	0	0	0	0	0	0	0	0	0
ENSG00000231172	0	0	0.00999976	0.0400009	0	6.14011	0	0.0199995	0	0.0199995	0.299993	0	0.0700018	0.0199995	0	0	0	0.0199995	0.00999965	0	0	0.0700018	0	0	1.05003	0	0	0.129996	0.0400009	0.0400009	0.0199995	0.0299998	0.159996	0	0.0400009	0.0199995	0	0.0499986	0.0499986	0.230006	0.0700018	0	0.0199995	0	0.060002	0.0299998	49.4388	0.0299998	0.120002
ENSG00000174945	0.0499986	0.810015	0.0149999	0	0.109998	0.109998	0.129996	0.060002	0.649987	0.060002	0.060002	0.279992	0.129996	0.219997	0.109998	0.060002	0	0.00999965	0.0499986	0.420002	0.120002	0.0400009	0.060002	0.0999981	0.0199995	0	0.0700018	0.140003	0.159996	0.0700018	0.0499986	0.549991	0	0.060002	0.0499986	0.00999965	0.109998	0.0899994	0.060002	0.0800019	0.00999965	0.0299998	0.620015	1.66006	0.0899994	2.30997	0.239999	0.0800019	0.0400009
ENSG00000135519	0.120002	0.140003	0.00999976	0.0400009	0.0499986	0.189994	0.670007	4.22004	0.0400009	0.0299998	0.0499986	0.0700018	0.33999	0.0800019	0.400007	0.0999981	0.0999981	0.0499986	0.0199995	0.00999965	0.0800019	0.0400009	0.149998	0.0800019	0.0499986	0.180005	0.0299998	0.999971	0.0700018	0.800014	0.149998	0.200005	0.259996	0.0899994	0.0400009	0	0.0899994	0.159996	6.46019	0.500006	0.00999965	0.0299998	0.750008	0.0400009	1.86003	0.810015	0.0800019	0.0800019	0.149998
ENSG00000242659	0	0	0	0	0	0.230006	0	0	0	0	0	0	0	0	0	0	0	0	0	0	0	0	0	0	0	0	0.270007	0	0	0	0	0	0	0	0	0	0	0	0	0	0	0.109998	0	0	0	0	0	0	0
ENSG00000038274	27.4103	42.3698	32.1998	51.2213	10.3199	46.9896	16.8703	41.3514	13.1701	29.7095	24.9496	23.0108	35.6211	29.6992	32.8599	33.8095	27.8296	33.6599	16.0201	15.3898	17.56	20.4302	51.2497	28.5407	1.97996	33.8611	45.7395	44.6586	34.599	16.0501	12.1298	36.6403	19.3804	69.9998	29.9307	21.4802	19.8206	27.7506	33.5295	39.091	35.5989	36.0808	39.4995	18.1503	20.6094	13.9104	20.32	18.3006	28.0096
ENSG00000231023	0	0	0	0	0	0	0	0	0	0	0	0	0	0	0	0	0	0	0	0	0	0	0.0199995	0	0	0	0	0	0	0	0	0	0	0	0	0	0	0	0	0	0	0	0	0	0	0	0	0	0
ENSG00000229925	0	0	0	0	0	0	0	0	0	0	0	0	0	0	0	0	0	0	0	0	0	0	0	0	0	0	0	0	0	0	0	0	0	0	0	0	0	0	0	0	0	0	0	0	0	0	0	0	0
ENSG00000171223	28.099	88.2475	33.9652	11.52	67.8501	197.32	88.9106	80.6489	117.099	20.6795	64.471	56.1212	325.18	65.5706	61.1413	15.8599	43.009	58.6181	116.121	32.5809	57.8592	26.2791	44.8914	4.80988	16.4705	46.9212	24.6402	245.179	20.8696	33.3996	24.8908	64.462	5.08983	70.0824	20.2399	18.3197	38.9098	141.043	70.9524	42.1998	36.2789	11.5097	183.723	134.158	82.9795	99.4421	92.2569	71.4707	71.3123
ENSG00000179832	2.89006	12.0301	2.77992	6.79978	1.02001	33.3695	22.9598	9.75034	1.86999	12.1004	15.6795	2.06996	5.6199	6.14011	5.72013	2.93001	2.68992	3.31996	1.55	12.2099	6.81016	3.94995	19.7602	4.09013	10.4901	16.99	7.50009	11.9603	5.35999	9.83997	6.04005	13.53	4.95989	3.4899	14.8203	7.86974	9.21027	8.91997	30.319	8.74001	15.9205	6.74999	10.1602	1.94	11.2603	11.8497	73.6075	3.69996	3.7301
ENSG00000252601	0	0	0	0	0	0	0	0	0	0	0	0	0	0	0	0	0	0	0	0	0	0	0	0	0	0	0	0	0	0	0	0	0	0	0	0	0	0	0	0	0	0	0	0	0	0	0	0	0
ENSG00000086205	15.2803	2.14999	11.1402	7.82025	5.91983	1.14	0.329999	3.9401	9.23008	8.67001	1.66006	14.44	10.7597	3.4899	3.11998	2.79992	9.7598	6.87991	6.03001	9.24994	0.520016	1.70002	4.38012	29.0799	0.310003	6.52003	21.5697	4.01011	0.879992	0.709989	0.279992	6.35007	12.9402	16.7097	42.1706	7.83002	2.00998	18.7501	3.28994	8.11011	5.90017	4.58997	12.0001	10.3199	1.77004	1.72999	18.8204	6.9499	3.19995
ENSG00000224051	25.4597	22.1101	10.3148	12.7904	24.6692	22.8597	29.9701	14.1497	27.82	45.5812	10.1496	15.9403	29.58	30.6105	20.0806	27.0798	38.5394	26.6996	18.3095	29.8209	29.0195	7.61007	39.5297	10.8098	11.7499	30.1409	40.1399	16.8902	45.9811	9.59012	7.12998	14.3502	36.3192	10.06	19.8302	5.10007	40.8387	15.0095	19.0606	13.4403	14.7598	23.29	26.5207	25.6902	10.7903	38.4487	22.4997	26.2791	29.3208
ENSG00000196295	3.36002	8.61011	6.93491	6.03001	0.810015	15.2402	20.1503	15.7198	2.19002	3.82994	8.56012	3.46003	7.9201	10.0698	6.97017	21.4207	6.23016	4.81989	2.67004	2.48996	6.93979	3.38012	24.4496	9.12005	3.63008	14.0597	11.4698	11.1802	9.87003	18.8099	8.50983	10.6802	4.85006	6.16998	10.3099	4.05006	13.8796	16.6796	18.3006	11.6098	13.3799	4.90994	13.6904	3.11005	5.10007	8.32025	8.34972	2.81999	5.10998
ENSG00000226725	0	0	0	0	0	0	0	0	0	0	0	0	0	0	0	0	0	0	0	0	0	0	0	0	0	0	0	0	0	0	0	0	0	0	0	0.0299998	0	0	0	0	0	0	0	0	0	0	0	0	0
ENSG00000255863	0	0	0	0	0	0	0	0	0	0	0	0	0	0	0	0	0	0	0	0	0	0	0	0	0	0	0	0	0	0	0	0	0	0	0	0	0	0	0	0	0	0	0	0	0	0	0	0	0
ENSG00000224370	0	0	0	0	0	0	0.129996	0	0	0	0	0	0	0	0	0	0	0	0	0	0	0	0	0	0	0	0.200005	0	0	0	0	0	0	0	0	0	0	0	0	0	0	0.0899994	0	0	0	0	0	0.180005	0
ENSG00000272741	0	0	0	0	0	0	0	0	0	0	0	0	0	0	0.0999981	0	0	0	0	0	0	0	0	0	0	0	0	0	0	0	0	0	0	0	0	0	0	0	0	0	0	0	0	0	0	0	0	0	0
ENSG00000147113	0.440015	2.31993	3.75002	3.44997	0.0499986	2.20006	1.57002	4.44991	0.0499986	1.29998	1.75003	0.120002	2.47996	3.9099	2.64003	2.05994	9.62009	0.360007	0.140003	1.55	1.97996	1.64003	2.84	1.99997	0.490002	1.8	2.72994	7.50997	1.49998	1.40998	2.61	4.13003	0.230006	4.58997	2.74	2.39994	1.09004	3.63991	2.23001	5.0701	2.44005	1.09004	5.21014	0.170004	1.60003	1.55	12.9402	0.620015	0.279992
ENSG00000231724	0	0	0	0	0	0	0.060002	0	0	0	0	0	0	0	0	0	0	0	0	0	0	0	0	0	0	0	0	0	0	0	0	0	0	0	0	0	0	0	0	0	0	0	0	0	0	0	0	0	0
ENSG00000232964	0	0	0	0	0	0	0	0	0	0	0	0	0	0	0	0	0	0	0	0	0	0	0	0	0	0	0	0	0	0	0	0	0	0	0	0	0	0	0	0	0	0	0	0	0	0	0	0	0
ENSG00000266472	21.8299	59.7918	42.5654	48.1102	24.9305	49.2302	69.4489	149.375	23.4406	44.5288	79.148	26.6294	36.5794	123.956	30.3401	81.4296	66.1	30.8405	22.8202	32.8098	82.5206	135.664	101.518	43.5792	80.7328	61.2686	47.3	74.6298	71.1889	104.807	77.3796	38.7295	69.3094	32.9603	112.243	38.9206	46.6585	29.6395	80.1473	41.5987	71.7686	95.8021	52.4901	27.2493	135.56	109.599	52.2686	19.4396	34.8203
ENSG00000144843	1.26003	2.94999	0.744978	0.969971	0.329999	3.11998	1.04002	7.23002	0.34999	1.64003	2.23001	0.769999	3.70998	2.14002	2.66006	2.64993	2.19002	1.8	0.900001	1.16003	0.879992	0.620015	8.51987	1.36003	0.570015	1.05998	1.01001	6.78001	1.08003	3.38997	0.780003	2.93001	0.700007	1.90005	0.820026	0.949989	1.29001	3.41996	1.92006	3.7301	0.760017	0.279992	3.48	1.12001	1.40004	1.02001	3.25004	1.17999	2.21999
ENSG00000135373	0.679987	2.08003	0.645021	0.0299998	0.0800019	13.6402	5.05011	13.5601	0.170004	0.869973	10.1799	0.54	4.02013	1.60003	21.6296	0.709989	2.23993	1.34997	0.149998	0.060002	0.38001	0.239999	30.4898	2.11993	8.0899	16.5701	0.869973	45.4613	0.829988	8.15974	1.55	1.40004	0.159996	0.769999	0.170004	0.290002	1.41999	2.82998	29.1303	9.01008	0.400007	0.270007	4.00011	0.34999	4.22004	2.18002	1.22997	1.53003	0.940022
ENSG00000207737	0	0	0	0	0	0	0	0	0	0	0	0	0	0	0	0	0	0	0	0	0	0	0	0	0	0	0	0	0	0	0	0	0	0	0	0	0	0	0	0	0	0	0	0	0	0	0	0	0
ENSG00000229159	0	0	0	0	0	0	0	0	0	0	0	0	0	0	0	0	0	0	0	0	0	0	0	0	0	0	0	0	0	0	0	0	0	0	0	0	0	0	0	0	0	0	0	0	0	0	0	0	0
ENSG00000225808	0.170004	0.829988	2.75001	0.409997	0.140003	0.629995	0.760017	0.34999	0.490002	1.09004	0	0.47	1.05998	0	0.549991	0.38001	1.84999	0.760017	0.33999	0.640002	0.239999	0.140003	0.849982	0.38001	0	0.290002	0	0.430012	0.159996	0	0.129996	0.65999	0.459988	1.25002	0.769999	0	0	0.250007	0.54	0.400007	0.170004	1.17999	0.860009	0.459988	0	0	0.640002	0.200005	0.279992
ENSG00000118454	1.99997	3.25004	3.30498	4.90008	0.789973	4.82993	2.38998	7.08023	1.90005	2.23001	2.21	1.64995	3.93001	4.33992	5.66017	6.25006	2.58998	2.64993	1.36997	1.84999	1.81996	1.22003	10.06	1.56003	0.430012	6.53995	2.57995	5.81005	3.34005	1.60003	2.30997	3.4899	1.92994	3.09006	3.82013	1.51998	3.11998	3.80006	8.62983	2.54001	2.23001	1.12001	5.3999	2.92008	1.75003	1.69003	4.34986	1.57996	2.06996
ENSG00000282608	2.57995	2.20006	0.0900019	0.209998	0	0.860009	0.200005	1.70002	0.200005	0.510002	0.510002	0.200005	2.81003	1.36003	2.28005	0.129996	0.310003	1.40998	0.45	1.28003	0.609981	0.200005	4.74003	0.47	0.810015	0.159996	1.38998	1.09004	0.310003	0.490002	0.440015	0.849982	0.459988	0.530006	0.0899994	0.47	0.560011	1.63005	1.44995	2.14999	0.170004	0.0999981	1.51998	1.14	0.849982	1.19997	0.47	0.33999	1.64995
ENSG00000233635	0	0	0	0	0	0	0	0	0	0	0	0	0	0	0	0.140003	0	0	0	0	0	0	0	0	0	0	0	0	0	0	0	0	0	0	0	0	0	0	0	0	0	0	0	0	0	0	0	0	0
ENSG00000267618	0.0299998	0.370002	0	0	0	0	0	0	0	0	0.0299998	0	0.45	0	0	0	0	0	0.0199995	0	0	0	0	0	0	0	0	0	0	0	0	0	0	0	0	0	0	0	0.310003	0	0	0	0	0.0899994	0	0	0	0	0
ENSG00000236299	0	0	0	0	0	0	0	0	0	0	0	0	0	0	0	0	0	0	0	0	0	0	0	0.0299998	0	0	0	0	0	0	0	0	0	0	0	0	0	0	0	0	0	0	0	0	0	0	0	0	0
ENSG00000249861	0	0	0	0	0	0	0	0	0	0	0	0	0	0	0	0	0	0	0	0	0	0	0	0	0	0	0	0	0	0	0	0	0	0	0	0	0	0	0	0	0	0	0	0	0	0	0	0	0
ENSG00000211876	0	0	0	0	0	0	0	0	0	0	0	0	0	0	0	0	0	0	0	0	0	0	0	0	0	0	0	0	0	0	0	0	0	0	0	0	0	0	0	0	0	0	0	0	0	0	0	0	0
ENSG00000206722	0	0	0	0	0	0	0	0	0	0	0	0	0	0	0	0	0	0	0	0	0	0	0	0	0	0	0	0	0	0	0	0	0	0	0	0	0	0	0	0	0	0	0	0	0	0	0	0	0
ENSG00000127884	631.701	588.214	215.722	391.589	488.799	138.37	213.086	102.429	620.935	267.685	279.905	598.33	365.745	380.617	92.2888	305.366	630.17	534.63	521.599	541.718	487.479	222.135	227.48	374.779	369.85	356.93	571.971	144.516	189.544	111.809	240.634	289.696	205.087	209.353	659.806	273.727	247.862	268.633	144.667	349.996	290.581	373.017	252.702	489.647	529.834	281.501	109.591	527.891	625.6
ENSG00000231716	0	0	0	0	0	0	0	0	0	0	0	0	0	0	0	0	0	0	0	0	0	0	0	0	0	0	0	0	0	0	0	0	0	0	0	0	0	0	0	0	0	0	0	0	0	0	0	0	0
ENSG00000187082	0	0	0	0	0	0	0	0	0	0	0	0	0	0	0	0	0	0	0	0	0	0	0	0	0	0	0	0	0	0	0	0	0	0	0	0	0	0	0	0	0	0	0	0	0	0	0	0	0
ENSG00000274365	0	0	0	0	0	0	0	0	0	0	0	0	0	0	0	0	0	0	0	0	0	0	0	0	0	0	0	0	0	0	0	0	0	0	0	0	0	0	0	0	0	0	0	0	0	0	0	0	0
ENSG00000227629	0	0	0	0	0	0	0	0	0	0	0	0	0	0	0	0	0	0	0	0	0	0	0	0	0	0	0	0	0	0	0	0	0	0	0	0	0	0	0	0	0	0	0	0	0	0	0	0	0
ENSG00000088298	15.8302	30.21	15.26	18.9697	9.06019	16.7004	28.2201	43.7487	11.1399	28.3691	26.5593	10.3701	22.3103	26.7793	26.6109	34.0707	25.3699	17.3002	9.45022	17.2105	23.2803	46.0513	77.7182	20.9798	6.79978	38.8802	17.4205	81.2211	13.5404	66.21	16.3999	29.6807	34.2506	17.2105	23.7794	11.45	32.9192	23.5302	26.6294	25.5392	19.16	38.5287	20.0903	11.0201	33.569	25.0501	15.2001	11.33	18.8099
ENSG00000212493	0	0	0	0	0	0	0	0	0	0	0	0	0	0	0	0	0	0	0	0	0	0	0	0	0	0	0	0	0	0	0	0	0	0	0	0	0	0	0	0	0	0	0	0	0	0	0	0	0
ENSG00000235555	2.02004	1.04002	0.735007	0.969971	0	0.920017	0	1.09004	1.60003	0.500006	0.739977	0.679987	1.33999	0	0	0.769999	0.34999	0	0.310003	0	1.57996	0	0	0	0	1.77004	0	0.849982	0.720014	0	0	0	0.530006	0.230006	0.760017	0	1.12001	1.01001	2.39994	0	1.24	0.620015	0.47	0.430012	0.370002	0	1.40004	0	0.34999
ENSG00000251686	0	0	0	0	0	0	0	0	0	0	0	0	0	0	0	0	0	0	0	0	0	0	0	0	0	0	0	0	0	0	0	0	0	0	0.0299998	0	0	0	0	0	0	0	0	0	0	0	0	0	0
ENSG00000225002	0	0	0	0	0	0	0	0	0	0	0	0	0	0	0	0	0	0	0	0	0	0	0	0	0	0	0	0	0	0	0	0	0	0	0	0	0	0	0	0	0	0	0	0	0	0	0	0	0
ENSG00000220030	0	0	0	0	0	0	0	0	0	0	0	0	0	0	0	0	0	0	0	0	0	0	0	0	0	0	0	0	0	0	0	0	0	0	0	0	0	0	0	0	0	0	0	0	0	0	0	0	0
ENSG00000170956	0.33999	0.140003	0.0450007	0.129996	0	0.93003	0.0299998	0.149998	0.0199995	0.0400009	0.0499986	0.0800019	0.400007	0.129996	1.44995	0	0.060002	0.31999	0.239999	0	0.0999981	0.060002	0.0899994	0	0.440015	0	0	0.170004	0.0499986	0.129996	0.0400009	0.0700018	0	0	0.0899994	0.0199995	0	0.0899994	0.270007	0.0199995	0.0199995	0.0199995	0.250007	0.149998	0.0700018	0.0400009	0.0899994	0.0899994	0.0999981
ENSG00000257900	0	0	0	0	0	0	0.060002	0	0	0	0	0	0	0	0	0.140003	0.0700018	0	0	0	0	0	0	0.0499986	0	0	0.0800019	0.129996	0	0	0	0.0400009	0	0	0	0	0.389989	0.0700018	0	0.0700018	0	0.0400009	0.140003	0	0	0	0	0	0
ENSG00000230295	0.129996	0	0	0	0	0.170004	0.120002	0	0	0.0899994	0	0	0	0	0.109998	0	0	0	0	0	0	0	0.140003	0	0	0.459988	0.180005	0	0.129996	0	0	0	0	0	0.209998	0	0.239999	0.189994	0.860009	0	0.129996	0.159996	0.170004	0	0.109998	0	0.0999981	0	0
ENSG00000181544	0.0199995	0.170004	0.120003	0.140003	0.0999981	0.31999	0.290002	0.420002	0	0.189994	0.270007	0.0199995	0.400007	0.370002	0.310003	0.640002	0.0400009	0.0899994	0.0400009	0.209998	0.0899994	0.00999965	1.19997	0.230006	0.0999981	0.270007	0.060002	0.589988	0.170004	0.510002	0.00999965	0.370002	0.120002	0.180005	0.0499986	0.0499986	0.409997	0.170004	0.060002	0.200005	0.060002	0.159996	0.200005	0.0299998	0.0499986	0.239999	0.180005	0.0199995	0.0999981
ENSG00000115350	25.1894	16.2798	45.9541	35.6507	25.2208	73.302	29.7796	59.03	31.1304	41.1598	21.5906	36.3696	48.3408	42.1794	47.7216	76.0977	41.4289	37.7908	26.21	29.6601	29.8498	76.3196	74.7023	68.8211	158.231	22.7207	20.6494	34.8493	34.7408	34.5702	11.7003	47.7812	129.256	36.3494	12.2396	19.6796	33.0701	25.1301	58.4802	33.7603	51.3315	41.3314	39.2212	37.0901	42.1093	86.7796	63.2186	28.0096	48.549
ENSG00000226774	0	0	0	0	0	0	0	0	0	0	0	0	0	0	0	0	0	0	0	0	0	0	0	0	0	0	0	0	0	0	0	0	0	0	0	0	0	0	0	0	0	0.0499986	0	0	0	0	0	0	0
ENSG00000227855	0.0700018	0.170004	0.149996	0.159996	0.0400009	0.33999	0.120002	0.259996	0.0499986	0.159996	0.270007	0.0700018	0.0499986	0.140003	0.239999	0.0700018	0.149998	0.0499986	0.129996	0.0299998	0.129996	0.0499986	0.360007	0.109998	0.060002	0.180005	0.500006	0.239999	0.149998	0.180005	0.0499986	0.129996	0.270007	0.180005	0.149998	0.219997	0.0999981	0.34999	0.34999	0.060002	0.629995	0.0800019	0.120002	0.0700018	0.140003	0.0499986	0.0800019	0.0999981	0.0700018
ENSG00000214049	0.33999	0.329999	0.0400007	0.0899994	0.109998	32.3895	1.16997	4.80988	0.479997	0.00999965	0.0199995	0.400007	10.5302	0.180005	0.060002	0	0	0.209998	0.729978	0.00999965	0.0199995	0	97.788	0	0.579996	7.78024	0.0999981	3.01995	0.0899994	8.59997	0	0.409997	0	0.270007	0.00999965	0.0299998	0.0499986	1.66006	8.00011	0.0899994	0	0	9.98011	0.890002	0	0.270007	0	0.250007	0.250007
ENSG00000253412	0	0	0	0	0	0	0	0	0	0	0	0	0	0	0	0	0	0	0	0	0	0	0	0	0	0	0	0	0	0	0	0	0	0	0	0	0	0	0	0	0	0	0	0	0	0	0	0	0
ENSG00000203972	0.109998	0	0	0	0	0	0	0	0.0400009	0	0	0.129996	0.0199995	0.060002	0.120002	0.0899994	1.31997	0.0499986	0.0299998	0.0499986	0.0700018	0	0	0.310003	0	0.65999	0.140003	0.120002	0	0	0	0.0199995	0	0.0400009	0	0	0	0.0299998	0	0.109998	0	0	0	0.0299998	0	0	0	0.180005	0
ENSG00000259646	0	0	0	0	0	0	0	0	0	0	0	0	0	0	0	0	0	0	0	0	0	0	0	0	0	0	0	0	0	0	0	0	0	0	0	0	0	0	0	0	0	0	0	0	0	0	0	0	0
ENSG00000244187	76.8717	47.8209	106.462	103.572	76.6376	195.875	314.016	106.108	74.2995	42.0509	91.2204	74.0989	69.3815	60.5887	82.0415	67.9489	124.896	58.838	49.1313	64.8115	66.0817	96.5688	72.4081	93.4475	462.752	84.4007	70.4623	94.1497	157.629	208.585	76.3301	76.198	84.8112	115.191	69.69	85.8582	69.2998	52.6395	56.2497	68.0196	77.0211	99.8704	90.6719	47.2804	57.4715	450.817	87.3226	66.4583	82.0415
ENSG00000101158	26.5906	34.3005	41.8742	46.2913	17.3206	49.6207	97.8897	58.7117	21.78	48.2304	58.7605	23.4292	37.9904	68.7782	40.61	31.41	27.4902	27.9999	15.0303	32.2104	22	38.3289	92.2121	35.2502	22.3707	90.6028	34.3791	97.8829	55.1303	106.92	30.4095	48.1202	49.8103	33.6995	55.2604	32.529	26.8109	44.5999	48.4314	43.3502	37.4699	49.2916	37.5688	20.1601	52.8112	48.3609	25.9101	18.5703	28.7991
ENSG00000241722	0	0	0	0	0	0	0	0	0	0	0	0	0	0	0	0	0	0	0	0	0	0	0	0	0	0	0	0	0	0	0	0	0	0	0	0	0	0	0	0	0	0	0	0	0	0	0	0	0
ENSG00000232850	0.00999965	0.060002	0.220001	0.230006	0	0.31999	0.0899994	0.279992	0	0.0400009	0.0999981	0.0199995	0	0.060002	0.0700018	0.159996	0.0199995	0	0.00999965	0	0.109998	0.0400009	0.140003	0.060002	0	0.0199995	0.0299998	0.0499986	0.230006	0	0.0299998	0.0299998	0.0400009	0.0400009	0.129996	0.420002	0.180005	0.149998	0.239999	0.00999965	0.389989	0	0.170004	0	0.0999981	0.239999	0.109998	0	0.0400009
ENSG00000130741	20.8003	49.5108	50.9307	77.659	12.9896	64.9599	23.0699	84.202	24.0796	26.5299	45.73	23.15	41.5497	51.3101	42.8988	49.1483	46.61	26.1701	13.5497	34.0707	22.6892	15.2602	88.5723	46.5616	15.0804	61.4217	39.4393	145.501	53.2486	45.5812	41.8213	69.7721	22.5497	52.0986	32.6193	32.9397	30.8191	53.9695	68.6686	51.3884	41.6102	30.7295	58.3102	29.6807	32.6103	24.8995	40.229	23.1998	28.9893
ENSG00000174715	0	0.140003	0	0.060002	0	0	0.270007	0	0	0	0	0	0	0	0.060002	0	0.0800019	0	0	0	0	0	0	0	0	0	0.0899994	0	0.129996	0	0.060002	0.0499986	0	0	0	0.060002	0	0	0	0	0.060002	0.0400009	0.159996	0	0	0.0499986	0	0	0
ENSG00000223987	0	0	0	0	0	0	0	0	0	0	0	0	0	0	0	0	0	0	0	0	0	0	0	0	0	0	0	0.200005	0	0	0	0	0	0	0	0	0	0	0	0	0	0	0	0	0	0	0	0	0
ENSG00000249492	0.0700018	0.170004	0.0999982	0.200005	0	0.329999	0.0800019	0.420002	0.0700018	0.0499986	0.180005	0	0	0.0800019	0.120002	0.31999	0	0.0700018	0	0.0800019	0	0	1.02001	0.33999	0	0.149998	0.31999	0.170004	0.209998	0	0.0700018	0.38001	0	0.209998	0.060002	0.270007	0.0800019	0	0.560011	0.0899994	0.0800019	0.109998	0.360007	0.0899994	0	0.170004	0.259996	0.0899994	0
ENSG00000272895	0	0	0	0	0	0	0	0	0	0	0	0	0	0	0	0	0	0	0	0	0	0	0.0400009	0	0	0	0	0	0	0	0	0	0	0	0	0	0	0	0	0	0	0	0	0	0	0	0	0	0
ENSG00000236758	0.0400009	0	0	0	0	0	0	0	0	0	0	0	0	0	0	0	0	0	0	0	0	0	0	0	0	0	0	0	0	0	0	0	0	0	0	0	0	0	0	0	0	0	0	0	0	0	0	0	0
ENSG00000259425	0	0	0	0	0	0	0	0	0	0	0	0	0	0.0199995	0.0999981	0	0	0	0	0	0	0	0.0499986	0	0	0.189994	0	0	0.149998	0	0.0199995	0	0	0	0	0	0	0	0.180005	0.109998	0.0199995	0	0.120002	0	0	0	0.0700018	0	0
ENSG00000254961	0	0	0	0	0	0	0	0	0	0	0	0	0	0	0	1.38998	0	0	0	0	0	0	0	0	0	0	0	0	0	0	0	0	0	0	0	0	0	0	0	0	0	0	0	0	0	0	0	0	0
ENSG00000254865	0	0	0	0	0	0	0	0.0700018	0	0	0	0	0	0	0	0	0	0	0.0400009	0	0	0	0	0	0	0	0	0	0	0	0	0	0	0	0	0	0	0	0	0	0	0	0	0	0	0	0	0	0
ENSG00000229873	0.0899994	0.140003	0.275001	0	0.840013	0	0.33999	0.0499986	0.640002	0.409997	0	0.189994	0	0	0.0800019	0.479997	0.159996	0.34999	0.679987	0.69002	0.0800019	0.0400009	0.0999981	0.38001	0	0.0800019	0.310003	0.31999	0.189994	0	0	0.0299998	0.209998	0.219997	0.329999	0.0800019	0.769999	0.219997	0.109998	0.170004	0.250007	0.129996	0.189994	0.709989	0	0.0800019	0.0800019	0.140003	0.170004
ENSG00000249920	0	0	0	0	0	0.0400009	0	0	0	0.0199995	0	0	0	0	0.0199995	0	0	0	0	0	0	0	0	0.0199995	0	0	0	0	0	0.0499986	0	0	0	0.0400009	0	0	0	0	0	0	0	0	0	0.0199995	0	0	0	0	0
ENSG00000274164	0	0	0	0	0	0	0	0	0	0	0	0	0	0	0	0	0	0	0	0	0	0	0	0	0	0	0	0	0	0	0	0	0	0	0	0	0	0	0	0	0	0	0	0	0	0	0	0	0
ENSG00000025796	22.7901	40.2904	43.9844	58.1286	14.8295	38.7591	33.981	38.3502	18.2803	49.2404	55.2106	24.3498	29.1001	44.1508	62.3482	49.9797	15.1895	34.0305	15.2497	24.19	28.9692	20.1293	96.1613	49.0598	5.56986	28.1692	11.2603	41.6102	19.67	40.5791	43.9401	36.6708	10.0802	37.7803	54.7685	11.29	33.6505	33.3394	14.9099	23.5302	42.7889	26.7292	23.2303	30.4391	35.3505	18.9001	33.5202	16.5403	30.77
ENSG00000232241	0	0	0	0	0	0	0	0	0	0	0	0	0	0	0	0	0	0	0	0	0	0	0	0	0	0	0	0	0	0	0	0	0	0	0	0	0	0	0	0	0	0	0	0	0	0	0	0	0
ENSG00000090659	2.10996	1.25002	0.145	0.579996	0.0499986	0.530006	0.060002	0.879992	0.189994	0.409997	0.34999	1.08003	1.49002	0.920017	7.02011	0.47	1.27003	2.88006	0.510002	0.709989	1.02001	1.16997	0.620015	0.789973	0.69002	0.620015	0.510002	1.48003	2.04996	0.420002	0.149998	0.829988	0.0899994	2.19002	0.45	0.45	0.400007	1.86999	0.400007	0.840013	0.760017	0.120002	1.25002	0.829988	1.14	0.479997	0.599985	0.459988	0.800014
ENSG00000162438	0	0	0	0	0	0.189994	0.159996	0.0999981	0	10.9904	0.0499986	0	0.0499986	0	0.00999965	0.140003	0	0	0.0299998	0	0	0.120002	0.0499986	0	0.510002	0	0.0400009	0.00999965	0.0499986	0.180005	0	0	0	0	0.0700018	0	0.0299998	0.00999965	0.189994	0	0.0400009	0	0.189994	0	0.430012	0.0400009	0.0299998	0	0.00999965
ENSG00000214843	0	0	0	0	0	0	0	0	0	0	0	0	0	0	0.0400009	0	0	0	0	0	0	0	0	0	0	0	0	0	0	0	0	0	0	0	0	0	0	0	0	0	0	0	0	0	0	0	0	0	0
ENSG00000125520	63.7378	56.3317	154.405	130.381	67.8689	32.4795	167.474	67.7608	64.462	128.452	85.0172	69.8689	36.5212	72.0277	33.0403	201.955	114.721	65.7618	71.1889	79.6489	59.4117	69.1798	114.928	71.1297	51.4883	123.733	109.789	83.6726	68.9691	199.216	121.136	71.7288	175.885	66.8186	158.144	33.4691	134.54	93.681	90.4271	72.3379	87.7109	140.945	110.729	36.839	97.3214	108.781	17.6002	67.9207	46.9505
ENSG00000267097	0	0	0	0	0	0	0	0	0	0	0	0	0.459988	0	0	0	0	0	0	0	0	0	0	0	0	0	0	0	0	0	0.0499986	0.0899994	0	0	0	0	0	0	0	0.0800019	0	0	0	0	0.109998	0	0.120002	0	0
ENSG00000213178	126.78	85.4307	159.406	167.636	183.953	263.634	190.559	261.378	128.497	205.386	90.8292	133.648	159.509	207.087	163.528	172.218	186.146	98.8032	137.31	177.921	85.6501	392.894	246.987	53.0313	305.768	167.3	87.1593	239.203	192.884	555.405	205.457	192.43	258.513	105.902	141.719	92.5002	150.205	115.623	142.379	115.207	165.845	114.11	201.187	188.17	298.584	338.449	196.883	101.3	148.858
ENSG00000149124	216.346	98.3999	64.3051	106.233	183.291	5.83994	0.0199995	12.2804	213.263	143.777	3.78008	200.074	72.0976	3.79006	0.180005	7.97022	142.863	194.482	201.145	156.215	24.19	102.799	5.69007	155.394	0.109998	45.5497	223.51	2.33996	45.5812	2.21	1.79004	29.1707	186.353	187.896	105.77	20.6595	28.5308	15.3005	23.7695	37.4206	79.0987	108.382	98.5228	138.37	1.16003	0.140003	3.03001	142.468	115.167
ENSG00000133878	0.0999981	0.0400009	0.0649982	0.120002	0.0800019	0.230006	0.290002	0.420002	0	0.0800019	0.149998	0.060002	0.270007	0.38001	0.189994	0.0400009	0.0400009	0.250007	0.060002	0.0400009	0.0400009	0.0499986	0.159996	0.239999	0	0.0499986	0.0899994	0.299993	0.0199995	0.329999	0.0800019	0.360007	0.219997	0.159996	0	0	0	1.09004	0.0899994	2.61	0.239999	0.0499986	0.409997	0.0499986	0.120002	0.0400009	0.579996	0.0800019	0.279992
ENSG00000269072	0.0800019	0.0899994	0	0.00999965	0	0.109998	0.0199995	0.0400009	0.060002	0.0800019	0.0199995	0.060002	0.0400009	0.0700018	0.170004	0.209998	0	0.0499986	0.0800019	0.0199995	0.0700018	0.060002	0.0199995	0	0	0	0	0.0999981	0.0199995	0	0.060002	0.0700018	0	0	0.060002	0.0199995	0.060002	0.060002	0.0700018	0.0199995	0.0199995	0	0.0999981	0.0400009	0.129996	0.0199995	0.0199995	0.0400009	0.140003
ENSG00000273948	0	0	0	1.84001	0	0	0	0	0	0	0	0	0	0	0	0	0	0	0	0	0	0	0	0	0	0	0	0	0	0	0	0	0	0	0	0	1.51	0	0	0	0	0	0	0	1.33999	0	0	0	0
ENSG00000253808	0	0	0	0	0	0	0	0	0	0	0	0	0	0	0	0	0	0	0	0	0	0	0	0	0	0	0	0	0	0	0	0	0	0	0	0	0	0	0	0	0	0	0	0	0	0	0	0	0
ENSG00000169474	0	0	0	0	0	1.51998	0	0	0	0.629995	0	9.40969	0.33999	0	0	0	0	0	0	0	0	0	0	0	0	0	1.14	0	0	0	0	0	0	0	0	0	0	0	0	0	0	0	0	0	0	0.149998	0.54	0	0
ENSG00000264127	0	0	0	0	0	0	0	0	0	0	0	0	0	0	0	0	0	0	0	0	0	0	0	0	0	0	0	0	0	0	0	0	0	0	0	0	0	0	0	0	0	0	0	0	0	0	0	0	0
ENSG00000279991	0	0	0	0	0	0	0	0	0	0	0	0	0	0	0.00999965	0	0	0	0	0	0	0	0	0	0	0	0	0	0	0	0.00999965	0	0.00999965	0	0	0	0	0	0	0	0	0	0	0	0.00999965	0	0	0	0
ENSG00000224348	0	0	0	0	0	0	0	0	0	0	0	0	0	0	0	0	0	0	0	0	0	0	0	0	0	0	0	0	0	0	0	0	0	0	0	0	0	0	0	0	0	0	0	0	0	0	0	0	0
ENSG00000251634	0.129996	0.459988	0.0949971	0.0400009	0	1.69003	0.829988	0.520016	0	0.209998	0.729978	0.170004	0.180005	0.0400009	0.0999981	0.640002	0	0.0800019	0.0700018	0.0299998	0.200005	0	1.86999	0.299993	0	0.34999	0.739977	1.12001	0.239999	0.129996	0.69002	0.33999	0.060002	0.0700018	0.129996	0.0899994	0.189994	1.25002	0.0299998	1.88994	0.120002	0.189994	0.45	0.0299998	0.0199995	0.0700018	0.0899994	0.0400009	0.0800019
ENSG00000273762	0	0	0	0	0	0	0	0	0	0	0	0	0	0	0	0	0	0	0	0	0	0	0	0	0	0	0	0	0	0	0	0	0	0	0	0	0	0	0	0.0999981	0	0	0	0	0	0	0	0	0
ENSG00000233271	0	0.140003	0.135003	0	0	0.38001	0.849982	1.31997	0	0	0.109998	0	0.310003	0.47	0.459988	0.159996	0	0	0	0	0	0	0.270007	0	0.589988	0.589988	0	0	0.170004	6.33995	0.0299998	0.0899994	0	0.120002	0	0	0.31999	0	3.52004	0.00999965	0	0.060002	0.0199995	0.0800019	8.62983	0.389989	0	0	0.0999981
ENSG00000249197	0	0	0	0	0	0	0	0	0	0	0	0	0	0	0	0	0	0	0	0	0	0	0	0	0	0	0	0	0	0	0	0	0	0	0	0	0	0	0	0	0	0	0	0	0	0	0	0	0
ENSG00000206599	0	0	0	0	0	0	0	0	0	0	0	0	0	0	0	0	0	0	0	0	0	0	0	0	0	0	0	0	0	0	0	0	0	0	0	0	0	0	0	0	0	0	0	0	0	0	0	0	0
ENSG00000092421	1.92994	2.30997	0.554995	0.720014	0.310003	33.201	0.609981	16.8703	0.409997	0.360007	1.44003	1.16003	5.64019	1.31003	2.10996	1.01001	1.29001	2.39994	1.44995	0.440015	0.65999	0.159996	9.71997	2.09001	0.149998	1.70995	1.28003	11.4698	20.9798	7.82025	0.720014	2.10996	0.420002	0.579996	0.720014	0.33999	0.440015	5.88995	22.9693	13.4898	0.649987	0.259996	6.83002	1.84001	0.969971	3.12995	2.14002	1.63005	1.40998
ENSG00000147255	0.209998	0.420002	0	0.170004	0.0499986	1.96001	0.109998	0	0.0700018	0.270007	7.14978	0.159996	0.140003	0.389989	0.890002	0.589988	0.709989	0.200005	0.0700018	0.189994	0.0899994	0	3.18998	0.65999	0	0.0999981	0.0999981	14.3602	0.0800019	0.860009	1.31997	0.279992	0.440015	0.109998	0.0199995	0.00999965	0.890002	20.4699	0.370002	1.29001	0.120002	0.0899994	0.250007	0.0999981	0.0199995	5.12986	0.0299998	0.180005	0.159996
ENSG00000091009	2.20006	5.64019	3.37493	3.9401	0.810015	5.67982	2.51007	5.07996	1.63005	2.38998	4.10007	1.75003	4.01011	2.48996	7.2501	4.70989	2.75008	3.51004	1.36997	2.06996	1.99997	1.22997	4.67995	4.77996	0.329999	4.59985	4.72985	7.50997	3.13995	1.90996	2.23001	4.65987	1.81002	6.00998	3.25997	2.87009	3.25004	5.57991	4.03997	4.33992	3.34005	2.55007	4.65987	2.55999	1.96996	1.34997	2.17006	1.97996	2.9699
ENSG00000263464	0.219997	0	0.0549988	0.0800019	0	0	0.239999	0.239999	0	0.0400009	0.0700018	0.120002	0.230006	0.279992	0.0700018	0	0.159996	0	0.0999981	0.159996	0	0.0899994	0.0499986	0	0.389989	0	0.38001	0.0999981	0	0	0.120002	0.0400009	0.140003	0	0.129996	0.230006	0	0.129996	0.219997	0	0.0199995	0.0800019	0.430012	0.0299998	0.219997	0.270007	0.0700018	0	0
ENSG00000279148	0.0700018	0.200005	0.0999981	0.0199995	0.0299998	0.549991	0.159996	0.290002	0.109998	0.579996	0.109998	0.0400009	0.290002	2.20006	0.250007	0.47	0.0999981	0.109998	0.129996	0.209998	0.409997	0.329999	1.26003	0.159996	0.109998	0.520016	0.299993	0.360007	0.430012	0.329999	0.0700018	0.38001	0.230006	0.170004	0.760017	0.219997	0.720014	0.149998	0.310003	0.0899994	0.259996	0.109998	0.239999	0.120002	0.230006	0.189994	0.270007	0.129996	0.109998
ENSG00000151422	0.640002	1.02997	0.830004	1.86999	0.0899994	2.37001	2.60006	2.28005	0.310003	0.65999	4.61007	0.389989	1.71994	1.37999	3.3301	1.57002	0.579996	0.800014	0.299993	0.45	0.270007	1.57002	1.90996	0.920017	0.45	1.24	0.780003	2.06996	0.789973	1.14	2.60006	1.09004	1.60003	1.60003	0.969971	1.05003	0.760017	1.44995	0.959994	1.05998	0.589988	1.40004	1.63005	0.510002	0.769999	0.99003	0.820026	0.389989	0.589988
ENSG00000280230	0	0	0.0549988	0.0999981	0	0.299993	0.219997	0.360007	0	0.149998	0	0	0	0.120002	0.0999981	0.0899994	0	0.180005	0.0800019	0	0.170004	0	0.120002	0	0	0.200005	0	0.279992	0	0.389989	0	0	0	0	0.189994	0.0899994	0.0999981	0.159996	0.129996	0	0.109998	0	0	0.0700018	0	0.0800019	0.0899994	0	0
ENSG00000280376	0	0	0	0	0.060002	0	0	0	0	0	0	0	0	0	0	0	0.0800019	0	0	0	0	0	0	0	0	0	0	0	0	0	0	0	0	0	0	0	0	0	0	0	0	0	0.170004	0	0	0	0	0	0
ENSG00000279501	0	0	0	0	0	0	0	0	0	0	0	0	0	0	0	0	0	0	0	0	0	0	0	0	0	0	0	0	0	0	0	0	0	0	0	0	0	0	0	0	0	0	0	0	0	0	0	0	0
ENSG00000223991	2.72994	2.20006	0.00499982	1.22997	2.33996	0.0499986	0	0.0999981	4.01011	10.0398	0.0499986	2.44005	0.33999	0	0	20.8205	0.290002	0.69002	1.42998	0.00999965	0.0800019	0	0.0199995	7.56012	0	0.0199995	13.0203	0.060002	1.67998	0	0.0199995	0.279992	0	0.00999965	0	0	0.219997	1.57002	0	0	0	0.0700018	0.430012	1.38998	0	0.570015	1.15001	11.1701	0.189994
ENSG00000265264	0	0.440015	0.510006	0	0	0	0	0	0	0	0	0	0	0	0.120002	0.239999	0.120002	0	0	0	0	0	0.149998	0	0	0	0.640002	0	0	0	0	0.129996	0	0.159996	0	0.0700018	0.219997	0.180005	0.230006	0	0	0.109998	0.170004	0	0	0	0.230006	0	0
ENSG00000202468	0	0	0	0	0	0	0	0	0	0	0	0	0	0	0	0	0	0	0	0	0	0	0	0	0	0	0	0	0	0	0	0	0	0	0	0	0	0	0	0	0	0	0	0	0	0	0	0	0
ENSG00000018607	0	0	0	0	0	0	0	0	0	0	0	0	0	0	0.00999965	0	0	0	0	0	0	0	0.0800019	0	0	0	0	0	0	0	0	0	0	0	0	0	0	0	0	0	0	0	0	0	0	0	0	0	0
ENSG00000253854	0.0800019	0.120002	0.145003	0.170004	0	0.769999	0.060002	0.700007	0	0.0800019	0.159996	0.0400009	0	0.0299998	0.170004	0.250007	0.0899994	0.0499986	0.0199995	0.109998	0.31999	0.0499986	0.640002	0.38001	0	0.0499986	0.409997	0.420002	0.230006	0.159996	0.0999981	0.0999981	0.0899994	0.180005	0.360007	0.370002	0.109998	0.560011	0.720014	0.140003	0.0999981	0	0.250007	0.0700018	0.0800019	0.0199995	0.459988	0.0400009	0.0199995
ENSG00000223429	0	0	0	0	0	0	0	0	0	0	0	0	0	0	0.0299998	0	0	0	0	0	0	0	0	0	0	0	0	0	0.0299998	0	0	0	0	0	0	0	0	0	0	0	0	0	0	0	0	0	0	0	0
ENSG00000188124	0	0	0	0	0	0	0	0	0	0	0	0	0	0	0.0400009	0.0400009	0	0	0	0	0	0	0	0	0	0	0	0	0	0	0	0	0	0	0	0	0	0	0	0	0	0	0	0	0	0	0	0	0
ENSG00000239498	0	0	0	0	0	0	0	0	0	0	0	0	0	0	0	0	0	0	0	0	0	0	0	0	0	0	0	0	0	0	0	0	0	0	0	0	0	0	0	0	0	0	0	0	0	0	0	0	0
ENSG00000153563	7.46999	3.50008	0.294998	1.90005	0.259996	1.49998	0.679987	1.77004	0.430012	0.65999	0.54	2.42992	22.5497	2.10996	16.3703	0.949989	0.510002	11.16	1.86003	1.25002	2.74	4.8899	2.12995	0.310003	1.29998	0.490002	0.570015	6.10996	1.29998	1.38998	3.11998	1.32999	0.0899994	1.81996	0.599985	1.17999	0.170004	8.62983	2.94999	2.04996	0.890002	0.270007	12.3196	1.66006	4.61998	0.200005	3.62003	2.10003	5.30013
ENSG00000279253	0.129996	0.810015	0.809997	0.959994	0.0400009	1.58996	1.94	2.05994	0.299993	0.360007	0.140003	0.279992	0.389989	0.329999	0.270007	1.09999	0.259996	0.33999	0.219997	0.290002	0.200005	0.299993	1.09004	0.279992	0.200005	0.900001	1.40998	1.05003	0.959994	1.33999	0.409997	0.250007	0.530006	0.530006	0.45	0.310003	0.579996	0.829988	3.26993	1.37999	1.01001	0.679987	0.829988	0.200005	1.05003	0.170004	0.520016	0.200005	0.33999
ENSG00000237936	0	0	0	0	0	0	0.0800019	0	0	0	0	0	0	0	0	0.0700018	0	0	0	0	0	0	0	0	0	0	0	0	0	0	0	0	0	0	0	0	0	0	0	0	0	0	0	0	0	0	0	0	0
ENSG00000213213	0.679987	0.290002	0.829989	1.11003	0.33999	9.18986	4.09013	0.279992	0.31999	0.949989	0.440015	0.270007	0.65999	0.34999	2.33996	0.679987	0.239999	0.45	0.45	0.440015	0.230006	1.05998	0.679987	0.490002	21.0498	0.290002	2.35004	0.360007	5.08983	3.09006	0.640002	0.860009	1.86999	0.729978	0.780003	1.54004	1.78002	0.640002	0.93003	0.739977	0.549991	0.69002	1.09004	0.310003	0.959994	10.0203	3.58009	0.599985	0.549991
ENSG00000125691	420.102	666.425	1569.91	2708.73	497.515	1228.34	671.851	2202.76	461.407	553.1	895.158	514.775	878.317	1229.54	1094.91	789.775	995.515	423.552	435.732	506.177	617.159	1850.5	1310.5	494.558	938.426	1203.4	454.173	1767.38	1612.96	4480.36	1109.27	1062.76	710.504	1139.83	712.674	656.203	743.453	605.338	1190.54	764.831	1738.23	1437.95	1027.63	596.177	2090.6	2567.41	839.449	395.462	627.468
ENSG00000274832	0	0	0	0	0	0	0	0	0	0	0	0	0	0	0	0	0	0	0	0	0	0	0	0	0	0	0	0	0	0	0	0	0	0	0	0	0	0	0	0	0	0	0	0	0	0	0	0	0
ENSG00000141391	0.209998	0.129996	0.175004	0.209998	0	0.490002	1.61005	3.14998	0	0.129996	0.0800019	0.0999981	0.34999	1.21	0.549991	0.200005	0.400007	0.140003	0.0499986	0.0999981	0.060002	0.0700018	0.900001	0	0.209998	0.060002	0.259996	3.62003	0.0700018	2.23993	0.149998	0.209998	0.0299998	0.209998	0.0400009	0.120002	0.129996	0.409997	3.01995	0.490002	0.060002	0	0.589988	0.129996	0.0999981	0.299993	0.789973	0.060002	0.149998
ENSG00000230260	0	0	0	0	0	0	0	0	0	0	0	0	0	0	0	0	0	0	0	0	0	0	0	0	0	0	0	0	0	0	0	0	0	0	0	0	0	0	0	0	0	0	0	0	0	0	0	0	0
ENSG00000146722	0.0800019	0.109998	0.209997	0.109998	0	0.430012	0.609981	0.180005	0.0800019	0.239999	0.109998	0.0899994	0.0999981	0.180005	0.0800019	0.800014	0.159996	0.0999981	0	0.149998	0.200005	0	0.259996	0.180005	0.129996	0.47	0.0700018	0.38001	0.31999	0.33999	0.189994	0.370002	0.329999	0.129996	0.33999	0.200005	1.08003	0.129996	0.500006	0.440015	0.219997	0	0.389989	0.120002	0.0499986	0.0299998	0.290002	0.0400009	0.149998
ENSG00000281883	0	0.0400009	0	0	0	0	0	0.0199995	0	0	0	0.00999965	0	0	0.00999965	0.0400009	0	0.00999965	0	0.00999965	0	0	0.060002	0.00999965	0	0	0	0	0.0199995	0	0.00999965	0.00999965	0	0.0199995	0	0.00999965	0.0199995	0.0700018	0	0	0.00999965	0.00999965	0	0	0	0	0.00999965	0	0
ENSG00000231353	0	0	0	0	0	0	0	0	0	0	0	0	0	0	0	0	0	0	0	0	0	0	0	0	0	0	0	0	0	0	0	0	0	0	0	0	0	0	0	0	0	0	0	0	0	0	0	0	0
ENSG00000268105	0	0	0	0	0	0	0	0	0	0.0199995	0	0	0	0	0	0.219997	0	0	0.0199995	0	0	0	0	0	0	0	0	0	0	0	0	0.0400009	0	0	0	0	0	0	0	0.0400009	0	0	0	0	0	0	0	0	0
ENSG00000170464	0.720014	1.36997	0.704998	0.820026	0.0499986	3.0399	0.500006	1.84001	0.0899994	0.879992	1.57996	0.279992	2.98001	0.720014	3.4899	0.570015	0.65999	1.05998	0.459988	0.250007	0.409997	0.620015	4.22004	0.510002	0.0899994	0.149998	0.789973	1.92006	1.19997	1.63005	0.640002	2.26996	0.65999	1.61005	0.45	1.05003	0.99003	1.99997	1.44995	1.49002	0.900001	0.279992	1.97996	0.440015	1.16997	1.88	2.90997	0.829988	1.28003
ENSG00000239127	0	0	0	0	0	0	0	0	0	0	0	0	0	0	0	0	0	0	0	0	0	0	0	0	0	0	0	0	0	0	0	0	0	0	0	0	0	0	0	0	0	0	0	0	0	0	0	0	0
ENSG00000268995	0	0	0.030001	0.00999965	0	0	0.239999	0	0	0	0	0.00999965	0	0	0.360007	0.31999	0	0.170004	0.0499986	0	0	0	0.180005	0.0899994	0	0	0.129996	0	0	0	0	0	0	0	0	0	0.479997	0	0	0	0	0.0299998	0	0	0	0	0	0	0
ENSG00000261194	0	0	0	0	0	0	0	0	0	0	0	0	0	0	0	0	0	0	0	0	0	0	0	0	0	0	0	0	0	0	0	0	0	0	0	0	0	0	0	0	0	0	0	0	0	0	0	0	0
ENSG00000196455	22.7302	13.0302	20.4599	24.5805	11.4001	21.3599	19.2906	25.7901	20.1001	19.1202	22.9296	14.1399	19.2599	22.2794	10.06	25.5392	26.5593	18.7995	11.4199	12.9097	15.3196	8.56012	23.2803	25.2803	2.79003	31.8397	19.1494	23.2497	12.5402	14.6203	22.1193	23.1692	14.2096	26.0795	21.1507	17.5296	9.67023	10.9797	29.1202	21.3599	19.8	19.8701	19.6101	15.9403	14.5203	16.0802	14.81	13.0104	15.3196
ENSG00000251195	0	0	0	0	0	0	0	0	0	0	0	0	0	0	0	0	0	0	0	0	0	0	0	0	0	0	0	0	0	0	0	0	0	0	0	0	0	0	0	0	0	0	0	0	0	0	0	0	0
ENSG00000230988	0	0	0	0	0	0	0	0	0	0	0	0	0	0	0	0	0	0	0	0	0	0	0	0	0	0	0.0999981	0	0	0	0	0	0	0	0	0	0	0	0	0	0	0	0	0	0	0	0	0	0
ENSG00000240520	0	0	0	0	0	0	0	0.0499986	0	0	0	0	0	0	0	0.0199995	0	0	0	0	0	0	0.0700018	0	0	0	0	0	0	0	0	0	0	0	0	0.0400009	0	0	0	0	0	0	0	0	0	0	0	0	0
ENSG00000236456	0.159996	0.729978	0.330001	0.549991	0	1.29001	0.109998	0.720014	0.259996	0.109998	0.180005	0.0800019	0.840013	0.760017	0.780003	0.769999	0.420002	0.34999	0.109998	0.259996	0.170004	0.310003	1.19997	0.709989	0	0.879992	0.409997	0.479997	0.209998	0.0999981	0.0899994	0.890002	0.440015	0.33999	0.230006	0.389989	0.360007	0.459988	0.370002	0.789973	0.239999	0.0700018	0.560011	0.259996	0.0499986	0.200005	0.140003	0.209998	0.409997
ENSG00000197928	0.579996	0.869973	0.444995	0.54	0.0400009	1.08003	4.42008	1.31997	0.200005	0.420002	0.560011	0.38001	1.29998	1.13	0.920017	0.310003	1.57996	0.720014	0.430012	0.31999	0.33999	0.209998	0.99003	0.250007	0.149998	0.33999	1.54004	10.34	0.140003	14.7895	0.34999	1.41999	0.0400009	0.800014	0.609981	0.459988	0.279992	1.60003	0.739977	2.62998	0.34999	0.0299998	1.86999	0.520016	0.709989	0.180005	1.58996	0.54	0.440015
ENSG00000251821	0	0	0	0	0	0	0	0	0	0	0	0	0	0	0	0	0	0	0	0	0	0	0	0	0	0	0	0	0	0	0	0	0	0	0	0	0	0	0	0	0	0	0	0	0	0	0	0	0
ENSG00000252783	0	0	0	0	0	0	0	0	0	0	0	0	0	0	0	0	0	0	0	0	0	0	0	0	0	0	0	0	0	0	0	0	0	0	0	0	0	0	0	0	0	0	0	0	0	0	0	0	0
ENSG00000265339	0	0	0	0	0	0	0	0	0	0	0	0	0	0	0	0	0	0	0	0	0	0	0	0	0	0	0	0	0	0	0	0	0	0	0	0	0	0	0	0	0	0	0	0	0	0	0	0	0
ENSG00000240471	0	0.170004	0	0	0	0	0	0	0	0	0	0	0	0	0	0.0299998	0.180005	0	0.0299998	0.0400009	0	0	0.0400009	0.0999981	0	0.140003	0.0499986	0	0.120002	0	0	0	0	0	0	0.0299998	0.0800019	0	0.0499986	0.0499986	0	0	0	0	0	0	0	0.0499986	0
ENSG00000248703	0	0	0	0	0	0	0	0	0	0	0	0.0299998	0	0	0	0.0400009	0	0	0	0	0	0	0	0	0	0.0299998	0	0.0800019	0	0.170004	0	0	0	0	0	0.0199995	0	0.0199995	0.0199995	0	0	0.00999965	0	0.00999965	0	0.00999965	0.0499986	0	0
ENSG00000251956	0	0	0	0	0	0	0	0	0	0	0	0	0	0	0	0	0	0	0	0	0	0	0	0	0	0	0	0	0	0	0	0	0	0	0	0	0	0	0	0	0	0	0	0	0	0	0	0	0
ENSG00000136960	6.01999	14.5103	13.0848	4.24999	0.909986	8.25018	48.2304	3.61	1.01001	1.57002	63.8085	9.7903	9.9898	51.3813	77.0585	8.9002	53.2486	64.7217	6.74999	3.68997	47.2804	6.42001	50.1115	55.5292	1.76001	16.5805	3.62003	173.777	4.83998	42.1209	41.9112	69.3623	2.85996	7.91022	3.31008	19.1706	22.2007	73.7914	4.00011	18.1604	7.37992	66.1412	19.7794	8.37	19.5301	10.5902	39.6504	16.9994	30.4306
ENSG00000204501	0.400007	0.189994	0	0	0.00999965	0.0400009	0	0	0.0999981	0.159996	0	0	0.0499986	0.060002	3.38997	0	0.00999965	0.259996	0	0.060002	0	0	0	0.0299998	0	0.250007	0.109998	0	0	0.0299998	0	0.739977	0.0299998	0.0299998	0.109998	0.230006	0.789973	0.299993	0	0.279992	0.120002	1.13	0	0.159996	0.00999965	0	0.0199995	0.00999965	0.0199995
ENSG00000277967	0	0	0	0	0	0	0	0	0	0	0	0	0	0	0	0	0	0	0	0	0	0	0	0	0	0	0	0	0	0	0	0	0	0	0	0	0	0	0	0	0	0	0	0	0	0	0	0	0
ENSG00000243738	0	0	0.630015	0.370002	0	0	0	0.500006	0.230006	0	0	0.170004	0.310003	0	0	0.520016	0	0	0	0	0	0	0.230006	0	0	0	0	0	0.209998	0	0.180005	0.149998	0	0.420002	0	0	0.200005	0	0	0	0.750008	0	0	0	0	0	0	0	0
ENSG00000199968	0	0	0	0	0	0	0	0	0	0	0	0	0	0	0	0	0	0	0	0	0	0	0	0	0	0	0	0	0	0	0	0	0	0	0	0	0	0	0	0	0	0	0	0	0	0	0	0	0
ENSG00000146112	17.0396	33.0999	6.29494	7.61007	3.46003	43.6396	14.67	57.3084	10.5602	6.42981	7.64974	7.80022	39.7688	30.3296	30.6997	12.0903	18.4906	17.01	39.1913	17.01	13.1099	9.8202	52.0408	12.5497	10.1799	20.9493	7.57008	61.909	11.5001	19.3	14.19	31.6702	3.09993	15.5701	8.84975	20.0694	15.3302	31.53	54.311	23.5106	11.3002	2.79992	34.2103	12.5297	27.8296	108.578	30.3906	5.93998	21.7393
ENSG00000221095	0	0	0	0	0	0	0	0	0	0	0	0	0	0	0	0	0	0	0	0	0	0	0	0	0	0	0	0	0	0	0	0	0	0	0	0	0	0	0	0	0	0	0	0	0	0	0	0	0
ENSG00000125503	14.8697	26.21	32.3604	42.6291	7.1201	46.3812	60.2411	49.3292	15.7897	36.0109	25.4103	13.7104	34.9994	50.7583	19.1494	39.0098	26.7607	19.8701	13.6298	18.1503	37.2111	35.0188	43.5007	17.9302	27.4103	29.6293	28.3495	40.9407	23.4406	36.4706	21.51	41.0203	46.8205	26.23	30.2309	17.56	36.7293	43.6487	47.6092	34.0494	43.3893	16.8996	48.2103	14.88	27.2399	42.1998	30.8405	16.8003	22.4095
ENSG00000236678	0	0	0.00499982	0	0	0	0	0	0	0	0	0	0	0	0.0299998	0	0.0299998	0	0	0	0	0	0	0	0	0	0	0	0	0	0.0299998	0	0	0	0	0	0	0.00999965	0	0	0	0	0	0	0	0	0.0299998	0	0
ENSG00000138600	35.9311	83.06	55.1007	68.431	18.5099	50.0803	22.7996	14.6802	21.8405	66.6198	57.1695	34.4506	30.2896	30.1493	111.569	34.2506	43.2092	54.8787	15.0095	56.3395	31.1801	22.8803	98.3931	28.7193	5.76991	117.514	61.7119	47.8906	78.4815	9.68029	19.9598	63.5922	25.0206	58.9604	97.3686	45.9206	40.1287	35.2795	32.9808	63.1704	65.2306	79.0603	62.5907	32.4705	22.25	17.2499	20.9101	24.2892	55.3217
ENSG00000161981	16.8703	20.5495	45.2153	43.861	17.1902	22.4997	42.9196	27.7103	18.3896	32.8007	13.98	18.8295	18.4305	19.2398	25.9299	50.2402	40.5397	18.7501	14.0403	33.6505	30.1995	28.271	47.8707	26.7107	77.2778	59.0996	16.9101	27.2002	32.421	22.6296	14.09	14.6497	55.0997	39.7798	24.5703	10.2999	13.5001	11.24	24.9305	9.53973	30.7295	33.5899	18.9303	13.8796	18.9303	55.6988	25.0796	13.2801	19.1494
ENSG00000207209	0	0	0	0	0	0	0	0	0	0	0	0	0	0	0	0	0	0	0	0	0	0	0	0	0	0	0	0	0	0	0	0	0	0	0	0	0	0	0	0	0	0	0	0	0	0	0	0	0
ENSG00000130816	3.23991	11.7401	13.6349	10.1103	1.09004	23.8206	29.691	22.21	4.00011	8.06023	15.3802	2.70001	10.9001	12.4899	18.8596	36.3998	5.73005	9.71997	3.25004	15.9205	8.76003	9.8502	33.4993	21.5697	9.08031	40.3911	5.73999	47.4511	11.9197	30.4898	9.43974	18.8099	6.78989	8.41013	8.72004	6.28002	12.3102	20.1894	24.7703	11.1399	8.86019	4.99994	14.6102	4.61998	19.2599	45.9206	15.0501	2.98001	7.73024
ENSG00000164091	9.08975	16.3103	18.0395	19.3401	3.65002	23.9597	9.49026	17.6895	7.14978	9.92973	15.2803	7.64974	20.5894	12.6397	32.1903	25.5906	13.0004	12.9501	6.14011	7.23002	7.30003	3.26993	19.8495	11.89	1.66999	12.4096	12.0903	38.9989	12.0602	9.7903	10.0398	16.3896	6.82008	13.5996	14.0597	13.0004	14.5697	16.95	14.8398	18.1	10.3601	9.65014	24.76	10.8797	7.88996	9.47974	11.0599	6.46019	12.1998
ENSG00000279089	0.0999981	0.219997	0.319997	0.299993	0	0.520016	0.209998	0.33999	0.0800019	0.159996	0.170004	0.0899994	0.31999	0.219997	0.259996	0.140003	0.159996	0.0899994	0.0899994	0.109998	0.170004	0.0999981	1.05998	0.109998	0.060002	0.31999	0.31999	0.270007	0.239999	0.189994	0.109998	0.259996	0.109998	0.360007	0.120002	0.200005	0.38001	0.38001	0.940022	0.239999	0.290002	0.149998	0.459988	0.0899994	0.0700018	0.259996	0.38001	0.109998	0.0899994
ENSG00000272414	11.8497	32.1301	27.1001	33.1091	17.0301	10.6898	32.5493	21.32	24.9807	17.2798	22.0397	32.0101	41.6391	28.6299	41.1598	40.0593	58.8788	23.1403	8.6598	28.9994	36.7701	32.9009	15.1202	14.3801	4.34986	24.6402	38.1487	22.9105	26.8704	13.2801	41.1399	44.7702	28.7791	18.2398	45.5907	59.0709	44.1814	14.77	10.09	40.6805	40.7087	36.2312	28.9994	74.418	18.6502	7.97022	9.7598	12.3	46.8205
ENSG00000223973	0	0	0	0	0	0	0	0	0	0	0	0	0	0	0	0	0	0	0	0	0	0	0.0199995	0	0	0	0	0.0400009	0	0	0	0.0299998	0	0	0	0	0	0	0.0199995	0	0	0	0	0	0	0	0	0	0
ENSG00000277422	0	0	0.00999976	0	0	0	0	0	0	0	0	0	0	0	0.0499986	0	0	0	0	0	0	0	0	0	0.0800019	0	0	0	0	0.060002	0	0	0	0	0	0	0	0	0	0.0199995	0	0	0	0	0	0.0199995	0	0	0
ENSG00000166869	0	0.0400009	0	0	0	0.120002	0	0.00999965	0	0.060002	0	0	0	0.00999965	0	0.0299998	0	0	0.00999965	0.00999965	0	0	0	0.440015	0	0.0499986	0	0	0	0	0	0	0	0	0.310003	0	0	0.0199995	0	0	0	0	0	0	0	0.0999981	0	0	0.00999965
ENSG00000229369	0	0	0	0	0	0	0	0	0	0	0	0	0	0	0	0	0	0	0	0	0	0	0	0	0	0	0	0	0	0	0	0	0	0	0	0	0	0	0	0	0	0	0.060002	0	0	0	0	0	0
ENSG00000259188	0	0	0	0	0	0	0	0	0.060002	0	0	0	0.0400009	0	0	0.0199995	0.0199995	0	0	0.0199995	0	0	0	0	0	0	0.0800019	0	0	0	0	0	0	0	0	0	0	0.0199995	0	0	0	0	0	0	0.060002	0	0.0199995	0	0
ENSG00000248572	0	0	0	0	0	0	0	0	0	0	0	0	0	0	0	0	0	0	0	0	0	0	0	0	0	0	0	0	0	0	0	0	0	0	0	0	0	0	0	0	0	0	0	0	0	0	0	0	0
ENSG00000004142	85.6026	136.191	114.135	132.743	60.6896	69.0409	146.351	104.278	76.909	153.489	102.6	73.3223	84.7407	115.607	86.5213	109.652	87.5287	88.6399	61.082	132.522	72.6998	58.2496	227.574	102.38	155.685	258.298	103.91	98.9814	124.672	73.9706	52.3992	135.682	89.952	104.437	93.6615	55.5985	128.283	69.3911	129.948	95.6428	152.725	168.172	98.68	75.4726	72.2778	114.174	46.0704	74.2995	97.6728
ENSG00000266634	0	0	0	0	0	0	0	0	0	0	0	0	0	0	0	0	0	0	0	0	0	0	0	0	0	0	0	0	0	0	0	0	0	0	0	0	0	0	0	0	0	0	0	0	0	0	0	0	0
ENSG00000119723	17.7103	20.3906	10.8501	9.32979	11.5001	15.5604	15.4005	10.6499	19.1003	20.5994	18.5099	18.0199	18.7995	13.2002	13.1	29.2599	19.8206	17.98	13.4198	11.4199	15.7002	18.1704	22.5606	28.5209	9.37973	20.3397	21.0104	12.4303	9.83997	14.1497	14.6802	15.8896	20.4401	12.6502	22.5403	12.6897	16.4899	22.9693	14.1203	19.1202	16.9394	22.2593	22.7601	16.6196	20.2202	13.6402	13.6402	15.1801	21.9103
ENSG00000228828	0.00999965	0.0199995	0.0149996	0	0	0.00999965	0.00999965	0.0400009	0	0.00999965	0.00999965	0	0	0	0	0.00999965	0.0199995	0	0	0	0	0	0.0199995	0.0400009	0	0	0	0.0199995	0	0	0	0.0199995	0	0	0.0299998	0.0299998	0.0199995	0.0299998	0	0.0299998	0	0.00999965	0.00999965	0	0.00999965	0	0.0199995	0.0299998	0
ENSG00000070019	0.0499986	0.0700018	0	0.00999965	0.0199995	0.599985	0.00999965	0.0499986	0.0499986	0.0299998	0.0400009	0.0199995	0.00999965	0.589988	0.0299998	8.92987	0.0199995	0	0.0199995	0.0299998	0.120002	0	0.270007	0.299993	0.389989	0.0299998	0.0299998	0.0400009	0.0299998	0.0199995	0.0199995	1.44003	0.00999965	0.0400009	0.0499986	0	2.74	0.709989	0.00999965	0.180005	0.060002	0	0.00999965	0.00999965	0.0199995	0	2.12995	0.0800019	0.0499986
ENSG00000230404	0	0	0	0	0	0	0	0	0	0	0	0	0	0	0	0	0	0	0	0	0	0	0	0	0	0	0	0	0	0	0	0	0	0	0	0	0	0	0	0	0	0	0	0	0	0	0	0	0
ENSG00000223963	0	0.00999965	0	0	0	0	0	0.00999965	0	0	0	0	0	0	0.00999965	0	0	0	0	0	0	0	0	0	0	0	0	0	0.00999965	0	0	0	0	0.00999965	0	0.00999965	0	0	0	0	0	0	0	0	0	0	0	0	0
ENSG00000244198	0.479997	2.76999	2.36	1.09999	0.230006	0.709989	13.7503	7.13987	0.0899994	5.46013	4.17002	0.31999	1.01001	7.09989	2.37001	0.250007	0.310003	0.609981	0.0800019	6.25006	2.44005	0.120002	11.56	1.66006	0.649987	2.31993	2.38005	1.63005	6.78001	5.37003	0.400007	3.67007	0.940022	5.58998	0.200005	0.500006	0.38001	0.430012	1.25002	2.37001	7.02985	5.07996	0.69002	0.890002	2.89006	0.33999	6.23016	0.979983	0.299993
ENSG00000147485	0	0.060002	0.359994	0.189994	0	0.250007	0.0499986	0	0	0.0700018	0.0899994	0.00999965	0.0899994	0.209998	0.180005	0.520016	0.0999981	0	0.00999965	0.510002	0	0.31999	0.0899994	0.140003	0.0299998	0.219997	0.0499986	0.0999981	0.0800019	0	0.060002	0.0299998	0.0299998	0.180005	0.279992	0.609981	0.209998	0.700007	0.279992	0.0499986	0.109998	0.0800019	0.129996	0.00999965	0.00999965	0.0700018	0.279992	0	0
ENSG00000176563	0.250007	0.230006	0.374993	1.66006	0.0499986	0.760017	1.42998	0.720014	0.0700018	0.34999	0.259996	0.129996	0.38001	0.47	0.209998	1.01001	0.180005	0.180005	0.109998	0.149998	0.270007	0.209998	1.62002	0.65999	1.09004	0.840013	0.290002	0.829988	0.490002	1.01001	0.290002	0.500006	0.420002	0.120002	0.230006	0.370002	0.500006	0.490002	1.28003	0.649987	0.579996	0.230006	0.400007	0.159996	0.440015	0.760017	0.490002	0.159996	0.149998
ENSG00000279514	0	0	0	0	0	0	0	0	0	0	0	0	0	0	0	0	0	0	0	0	0	0	0	0	0	0	0	0	0	0	0	0	0	0	0	0	0	0	0	0	0	0	0	0	0	0	0	0	0
ENSG00000169676	0	0.00999965	0.0149999	0.00999965	0	0.00999965	0	0	0	0.00999965	0	0	0.00999965	0	0.0199995	0.0199995	0	0	0	0	0	0	0	0	0	0	0	0	0	0	0.00999965	0	0	0	0.0800019	0.0199995	0	0.00999965	0	0.0199995	0	0.00999965	0.00999965	0.00999965	0	0	0.00999965	0	0
ENSG00000154589	7.41993	7.50997	1.39501	1.88994	0.259996	32.7894	2.47996	3.63991	1.64995	5.74995	2.26996	4.44005	19.7698	80.0085	59.8997	4.13003	4.30008	7.18008	5.05992	10.2401	80.9008	12.7603	48.6804	4.52991	16.5105	2.92008	2.26006	14.6497	128.997	4.56016	3.44997	17.0502	1.07003	5.02009	1.96001	16.77	10.7597	8.67001	5.63003	7.63015	34.1297	0.549991	11.9197	7.68003	10.3199	38.3502	44.7795	3.28994	7.35999
ENSG00000250194	0	0	0	0	0	0	0	0	0	0	0	0	0	0	0	0	0	0	0	0	0	0	0	0	0	0	0	0	0	0	0	0	0	0	0	0	0	0	0	0	0	0	0	0	0	0	0	0	0
ENSG00000230216	0.140003	0.060002	0.155001	0.0499986	0	0.0800019	0.180005	0.250007	0	0.250007	0.200005	0	0	0.200005	0	0.0899994	0.0700018	0.0999981	0.0400009	0	0	0.0999981	0.0400009	0.200005	0.479997	0.31999	0.149998	0.270007	0	0	0.0499986	0	0.279992	0.0700018	0.0499986	0.0999981	0.219997	0.219997	0.0700018	0.0700018	0.159996	0.120002	0.0700018	0.0400009	0	0.219997	0.0499986	0.149998	0.0499986
ENSG00000237706	0	0	0	0	0	0	0	0	0	0	0	0	0	0	0	0	0	0	0	0	0	0	0	0	0	0	0	0	0	0	0	0	0	0	0	0	0	0	0	0	0	0	0	0	0	0	0	0	0
ENSG00000197128	0.38001	0.479997	1.36002	0.979983	0.0999981	1.46004	0.310003	2.09001	0.159996	0.149998	1.37999	0.459988	0.999971	0.589988	0.33999	2.19002	1.31003	0.31999	0.209998	0.109998	0.279992	0.0800019	0.720014	0.879992	0	0.890002	1.11003	5.75992	0.750008	0.459988	0.700007	0.700007	0.430012	0.530006	1.02001	0.310003	0.189994	2.23001	2.04003	1.96001	0.189994	0.33999	1.27003	0.370002	0.579996	0.329999	0.679987	0.409997	0.579996
ENSG00000199870	0	0	0	0	0	0	0	0	0	0	0	0	0	0	0	0	0	0	0	0	0	0	0	0	0	0	0	0	0	0	0	0	0	0	0	0	0	0	0	0	0	0	0	0	0	0	0	0	0
ENSG00000203585	0	0	0.0149999	0	0	0.200005	0	0.869973	0	0	0	0	0.0299998	0.0299998	0.060002	0.00999965	0	0	0	0	0	0	0.0199995	0.00999965	0	0	0	0.140003	0	0	0	0	0	0	0	0	0.0700018	0.0199995	0.0499986	0	0	0	0.0299998	0	0	0	0.00999965	0	0
ENSG00000167757	0.479997	0.0899994	0	0	0.649987	2.82998	0	0	0.360007	0.159996	0	0.510002	0	0.129996	0.219997	0.0700018	0	0.679987	1.05003	0	0	0	0.129996	0.310003	0	0	0.0999981	0	0	0.290002	0	0.140003	0	0.0299998	0	0	0.0700018	2.47996	0	0	0	0	7.6402	0.38001	0	0	0	0.720014	1.97996
ENSG00000254702	0	0	0	0	0	0	0	0	0	0	0	0	0	0	0	0	0	0	0	0	0	0	0	0.00999965	0	0	0	0	0	0	0	0	0	0	0	0	0	0	0	0	0	0	0	0	0	0	0	0	0
ENSG00000239571	0	0	0	0	0	0.31999	0	0	0	0.230006	0	0.230006	0.729978	0.820026	1.53003	0	0	0.900001	0.329999	0	0	0	0.599985	0	0	0	0	0	0	0	0	0	0	0	0	0	0	0	0	0	0.299993	0	0	0	0.189994	0	0	0	1.55
ENSG00000255454	0	0	0	0	0	0	0	0	0	0	0	0	0	0	0	0	0	0	0	0	0	0	0	0	0	0	0	0	0	0	0	0	0	0	0	0	0.140003	0	0	0	0	0	0	0	0	0	0	0	0
ENSG00000206699	0	0	0	0	0	0	0	0	0	0	0	0	0	0	0	0	0	0	0	0	0	0	0	0	0	0	0	0	0	0	0	0	0	0	0	0	0	0	0	0	0	0	0	0	0	0	0	0	0
ENSG00000134594	0.259996	0.500006	0.060002	0.0700018	0.0499986	0.459988	0.060002	1.19997	0.0400009	0.060002	0.299993	0.140003	1.08003	0.459988	0.599985	0.140003	0.31999	0.259996	0.149998	0.189994	0.259996	0.310003	0.709989	0.0700018	0.219997	0	0.189994	1.16997	0.0199995	0.38001	0.290002	0.259996	0	0.400007	0.159996	0.109998	0.060002	0.679987	0.479997	0.700007	0.120002	0.0700018	1.11003	0.159996	0.820026	0.219997	0.290002	0	0.360007
ENSG00000201909	0	0	0	0	0	0	0	0	0	0	0	0	0	0	0	0	0	0	0	0	0	0	0	0	0	0	0	0	0	0	0	0	0	0	0	0	0	0	0	0	0	0	0	0	0	0	0	0	0
ENSG00000253750	0	0	0	0	0	0	0	0	0	0	0	0	0	0	0	0	0	0	0	0.33999	0	0	0	0	0	0	0	0	0	0	0	0	0	0	0	0	0	0	0	0	0	0	0	0	0	0	0	0	0
ENSG00000146276	0	0	0.00499982	0	0	0	0	0.0499986	0	0	0	0	0	0	0.060002	0.060002	0.0199995	0.00999965	0	0	0	0	0.209998	0	0	0.0199995	0.0199995	0.0299998	0.00999965	0.060002	0	0	0	0	0	0.00999965	0.0199995	0.0299998	0.00999965	0.0400009	0	0	0.00999965	0	0	0.00999965	0.0299998	0	0
ENSG00000181355	0	0	0	0	0	2.52999	0	0	0	0	0	0	0	0	0.219997	0	0	0	0	0	0	0	0.310003	0	0	0	0	0	0	0	0	0.0199995	0	0	0	0	0	0	0	0	0	0	0	0	0	0.00999965	0	0	0
ENSG00000233219	0	0	0	0	0	0	0	0	0	0	0	0	0	0	0	0	0	0	0	0	0	0	0	0	0	0	0	0	0	0	0	0	0	0	0	0	0	0	0	0	0	0	0	0	0	0	0	0	0
ENSG00000173572	0	0	0	0	0	0	0	0	0	0	0	0	0	0	0.00999965	0	0	0	0	0	0	0	0	0	0	0	0	0	0	0	0	0	0	0	0	0	0	0	0	0	0	0	0	0	0	0	0	0	0
ENSG00000130818	0.560011	0.400007	1.32501	1.28003	0.109998	1.72999	1.44003	3.84991	0.34999	0.570015	0.780003	0.38001	1.17999	0.34999	3.06998	4.36012	0.849982	1.09004	0.259996	0.270007	0.129996	0.890002	5.6199	0.180005	0.189994	2.06996	1.56003	7.14978	0.0499986	2.02004	1.09999	1.31997	1.31997	0.93003	1.05998	0.180005	1.25002	2.14002	2.11993	0.47	0.93003	0.69002	1.84999	0.709989	0.869973	0.560011	0.900001	0.490002	0.769999
ENSG00000231667	0	0	0	0	0	0.0700018	0	0	0	0.0199995	0	0	0	0	0	0	0	0	0	0	0	0	0	0	0	0	0	0	0	0	0	0	0	0	0	0	0	0	0	0	0	0	0	0	0	0	0	0	0
ENSG00000242417	0	0	0	0	0	0	0	0	0	0	0	0	0	0	0	0	0	0	0	0	0	0	0	0	0	0	0	0	0	0	0	0	0	0	0	0	0	0	0	0	0	0	0	0	0	0	0	0	0
ENSG00000168490	0.250007	0.200005	0.0749993	0.159996	0.0999981	0.720014	0.0999981	0.189994	0.120002	0.0800019	0.0299998	0.129996	0.649987	0.329999	0.189994	0.0800019	0.209998	0.0400009	0.149998	0.0199995	0.189994	0.129996	0.170004	0.0999981	0.510002	0.00999965	0.0499986	0.620015	0.00999965	0.140003	0.0299998	0.230006	1.66006	0.149998	0.33999	0.109998	0.129996	0.69002	0.129996	0.239999	0.140003	0.0299998	1.84001	0.0800019	0.189994	0.239999	0.360007	0.189994	0.120002
ENSG00000184916	0.679987	6.88994	2.74995	3.25997	0.750008	8.0201	6.23016	31.2493	0.360007	1.36003	2.36	0.599985	3.18004	8.0101	1.88994	1.36003	5.39018	1.29001	0.570015	1.62002	1.31997	1.12001	6.30008	0.969971	3.0399	1.73998	2.75008	12.5898	1.94998	5.52985	5.47985	4.93007	0.409997	2.44005	1.62002	1.96001	1.49002	6.05011	20.8003	13.53	3.14998	0.879992	8.0201	0.479997	3.11998	9.04011	13.7303	1.22003	1.26003
ENSG00000170684	0.259996	1.33999	0.190005	0.129996	0.00999965	0.800014	6.51009	2.52001	0.0400009	0.560011	2.61	0.0499986	0.47	3.26993	0.520016	0.38001	0.219997	0.230006	0.129996	0.389989	0.170004	0.649987	3.82994	0.250007	1.32999	1.16997	0.120002	2.93999	0.0999981	4.47001	0.239999	0.200005	0.560011	0.0299998	0.259996	0.060002	0.909986	1.36003	3.47012	0.679987	0.159996	0.370002	0.329999	0.0800019	1.34997	1.11003	0.140003	0.230006	0.54
ENSG00000205838	0.060002	0.0700018	0.160003	0.109998	0.00999965	0.0700018	0.209998	0.180005	0.0199995	0.290002	0.120002	0.200005	0.530006	0	0.0499986	0.230006	0.0800019	0.0700018	0	0	0	0.0400009	2.17006	0.0999981	0	0.259996	0.180005	0.290002	0.0199995	0.209998	0.00999965	0.189994	0.00999965	0.200005	0.129996	0.109998	0.0700018	0.270007	0.459988	0.0700018	0.189994	0.109998	0.140003	0.00999965	0.00999965	0.0800019	0.0999981	0.0199995	0.00999965
ENSG00000226690	0	0.060002	0	0.0499986	0	0	0	0.060002	0	0	0	0	0	0	0	0	0	0	0	0	0	0	0.47	0	0	0	0	0	0	0	0	0	0.200005	0	0.0499986	0	0	0	0	0.060002	0	0	0	0	0	0	0	0	0
ENSG00000226526	0	0	0	0	0	0	0	0	0	0	0	0.0299998	0.109998	0	0.0400009	0.0400009	0	0	0.0299998	0	0	0	0	0	0	0	0	0	0	0	0	0	0	0	0	0	0	0	0	0	0	0	0	0	0	0	0.0400009	0	0
ENSG00000253559	0.180005	0.0700018	0.420003	0.279992	0	0.65999	0.570015	0.290002	0.109998	0.360007	0.170004	0	0.219997	0.200005	0.250007	0.820026	0.140003	0.250007	0.0499986	0.0299998	0.490002	0.109998	1.11003	0.490002	0.629995	0.109998	0.0700018	0.250007	0.54	0	0.239999	0.209998	0.159996	0.279992	0.400007	0.189994	0.329999	0.700007	0.400007	0.219997	0.389989	0.549991	0.200005	0.0999981	0.259996	0.230006	0.189994	0.0800019	0.149998
ENSG00000270896	0	0	0	0	0	0	0	0	0	0	0	0	0	0	0	0	0	0	0	0	0	0	0	0	0	0	0	0	6.42981	0	0	0	0	0	0	0	0	0	0	0	0	0	0	0	0	0	0	0	0
ENSG00000273476	0.0800019	0.170004	0.100002	0	0	0	0.159996	0.0899994	0	0	0	0	0.0999981	0	0.140003	0.060002	0	0.0700018	0.109998	0	0.129996	0	0.0899994	0	0	0	0.31999	0	0	0.149998	0	0.120002	0	0.109998	0.0700018	0.0700018	0	0.109998	0.0899994	0	0	0.0499986	0	0.0499986	0.140003	0	0.140003	0	0
ENSG00000253125	0	0	0	0	0	0.0199995	0	0	0	0	0	0	0.0199995	0	0.0999981	0	0	0	0	0	0	0	0.0299998	0	0	0	0	0	0	0	0	0	0	0	0	0	0.00999965	0	0.0199995	0	0	0	0	0	0	0	0	0	0
ENSG00000200852	0	0	0	0	0	0	0	0	0	0	0	0	0	0	0	0	0	0	0	0	0	0	0	0	0	0	0	0	0	0	0	0	0	0	0	0	0	0	0	0	0	0	0	0	0	0	0	0	0
ENSG00000222069	0	0	0	0	0	0	0	0	0	0	0	0	0	0	0	0	0	0	0	0	0	0	0	0	0	0	0	0	0	0	0	0	0	0	0	0	0	0.239999	0	0	0	0	0	0	0	0	0	0	0
ENSG00000249056	0	0	0	0	0	0	0	0	0	0	0	0	0	0	0	0	0	0	0	0	0	0.0400009	0	0	0	0	0	0	0	0	0	0	0	0	0	0	0	0	0	0	0	0	0	0	0	0	0	0	0
ENSG00000258930	0	0	0	0	0	0	0	0	0	0	0	0	0	0	0	0.31999	0	0	0	0	0	0	0	0	0	0	0	0	0	0	0	0	0	0	0	0	0	0	0	0	0	0	0.290002	0	0	0	0	0	0
ENSG00000226321	0.0199995	0.00999965	0.030001	0.00999965	0.0199995	0	0.00999965	0	0	0.140003	0	0.0299998	0.0199995	0	0.00999965	0.299993	0	0.0400009	0.00999965	0.00999965	0.0199995	0	0	0.129996	0	0	0.0499986	0.0199995	0.00999965	0.0199995	0.0199995	0.00999965	0	0	0	0	0	0.420002	0	0	0	0	0.0499986	0.0499986	0.00999965	0.00999965	0.00999965	0.0499986	0.0299998
ENSG00000245164	0.360007	0.800014	0.124999	0.389989	0.00999965	0.279992	0.149998	0.0899994	0.0499986	0.140003	0.239999	0.409997	1.63005	0.649987	0.739977	0.579996	0.329999	0.700007	0.170004	0.0999981	0.430012	0.209998	0.640002	0.0400009	0.810015	0.270007	0.120002	1.64003	0.0999981	0.0400009	0.579996	0.299993	0	0.409997	0.0899994	0.420002	0.109998	1.67998	0.400007	1.11003	0.250007	0.00999965	1.49002	0.310003	1.34997	0.0499986	1.31003	0.0299998	0.420002
ENSG00000144045	0.0800019	0	0.030001	0.0899994	0	0.739977	0.769999	0.0299998	0.0499986	0.0299998	7.31016	0.0499986	0.230006	1.05998	2.85006	7.37992	0	0.00999965	0	0.00999965	0	0.0299998	0.189994	0.0199995	0	0	0	11.05	0	7.88996	3.94995	0.0299998	0.0199995	0.0400009	0.109998	0	1.28003	2.40995	0.0700018	0.259996	0	0.0899994	0.0400009	0.0400009	0	0.440015	0.0199995	0	0.060002
ENSG00000280543	0.00999965	0.00999965	0.0149996	0.00999965	0	0.159996	0.170004	0.0800019	0	0	0.00999965	0	0	0.00999965	0.00999965	0	0.00999965	0.0299998	0.00999965	0	0	0.0199995	0.00999965	0.00999965	0	0.0199995	0	0.0199995	0.0199995	0.0400009	0.0400009	0.0899994	0.0499986	0.0299998	0	0.00999965	0.00999965	0.00999965	0.149998	0.0299998	0.0299998	0	0.00999965	0	0.0299998	0.140003	0.00999965	0	0.0199995
ENSG00000157212	1.61005	3.36002	2.98495	6.42001	0.69002	5.02984	3.27992	9.94971	1.31997	1.42998	2.56995	1.11003	2.9699	2.74	4.15991	3.05999	2.61	1.86003	0.869973	2.81003	2.76002	1.12001	7.72007	3.76988	0.219997	8.12024	6.84993	7.13987	2.29004	2.64993	2.29004	3.11005	2.03001	2.51007	5.07996	4.47001	3.36002	2.30997	7.11023	3.38997	4.11003	2.10003	4.77996	1.57996	2.28005	2.04996	2.23001	1.37999	1.88994
ENSG00000251643	0	0	0	0	0	0	0	0	0	0	0	0	0	0	0	0	0	0	0	0	0	0	0	0	0	0	0	0	0	0	0	0	0	0	0	0	0	0	0	0	0	0	0	0	0	0	0	0	0
ENSG00000167390	0	0	0	0	0	0	0	0	0	0	0	0	0	0	0	0	0	0	0	0	0	0	0	0	0	0	0	0	0	0	0	0	0	0	0	0	0	0	0	0	0	0	0	0	0	0	0	0	0
ENSG00000169826	2.64003	9.20006	2.13999	3.00991	0.700007	7.17013	2.52001	13.1801	1.49002	2.79003	5.99999	2.29004	8.32025	4.56016	11.3599	2.47001	4.56016	4.38012	1.84999	2.39994	2.19002	1.49998	14.5899	5.60006	0.200005	9.36998	3.38997	13.3697	3.86998	1.64995	1.84001	6.32985	1.07003	8.9497	6.32985	4.99994	4.8899	7.89981	3.11998	7.22001	3.42993	2.74	7.86974	4.11003	1.79004	1.58996	5.85981	2.19002	3.00991
ENSG00000239377	0	0.189994	0.139996	0.149998	0	0	0	0.189994	0	0.189994	0	0	0	0	0	0.140003	0	0	0	0	0	0.0800019	0	0	0	0	0.120002	0	0	0.159996	0	0	0	0.060002	0.149998	0.149998	0.170004	0.120002	0.209998	0	0	0.120002	0	0	0.0800019	0.129996	0.0800019	0	0
ENSG00000131711	0.239999	1.28003	1.15998	1.47	0.0899994	2.30997	0.570015	4.33	0.0499986	0.500006	0.599985	0.120002	2.52999	1.48003	1.09999	0.510002	2.98001	0.479997	0.209998	0.279992	0.649987	0.459988	3.52004	0.430012	0.109998	0.65999	1.02001	4.69001	0.310003	1.09004	0.820026	2.44005	0.060002	3.41996	0.579996	0.65999	0.180005	4.69001	0.849982	2.87009	0.520016	0.189994	3.76988	0.34999	0.760017	0.430012	3.99014	0.65999	0.329999
ENSG00000278260	0	0	0	0	0	0	0	0	0	0	0	0	0	0	0	0	0	0	0	0	0	0	0	0	0	0	0	0	0	0	0	0	0	0	0	0	0	0	0	0	0	0	0	0	0	0	0	0	0
ENSG00000089327	26.1103	59.3294	8.33989	10.9501	6.48982	88.7813	19.8701	474.675	8.88972	14.46	19.64	16.5105	95.9483	59.709	44.3809	15.2001	22.2902	42.9703	18.1201	31.3796	27.3591	34.789	112.571	7.77	63.7687	145.713	14.6599	98.3522	8.25018	62.708	33.569	46.1311	27.4198	27.2493	8.00011	14.5495	30.6806	52.1203	56.5116	54.2809	23.1003	5.10998	89.9084	17.7497	69.7286	124.551	67.032	19.7794	33.0999
ENSG00000100439	4.86016	12.3898	15.9951	9.67023	7.22001	21.8905	29.3492	15.8698	3.96999	6.97017	11.8202	4.96988	11.2198	28.4992	9.05014	14.8604	12.4303	12.4096	5.76991	19.5003	29.191	24.0196	34.04	9.9898	9.47974	55.0501	13.6204	51.6491	24.9305	15.0595	16.1304	7.47984	24.9599	5.63003	13.5497	12.5402	18.2905	7.57008	41.6997	10.83	23.73	14.1203	13.9897	5.28985	16.1797	37.6887	17.8905	4.50985	15.4904
ENSG00000185324	28.1302	22.3304	73.7649	63.3809	28.0407	85.8522	53.1712	56.0007	32.4008	14.2303	34.5295	26.4601	44.5813	41.34	33.231	40.19	51.4098	28.4893	16.8703	29.6293	52.1203	32.32	38.0404	24.2892	50.2611	18.34	57.8913	33.2909	40.6297	34.9291	39.8598	32.91	50.4216	36.6099	76.2086	29.3106	32.2909	21.3999	74.972	20.2595	70.5796	46.6715	49.0802	23.4796	32.1502	32.3491	37.431	28.839	31.1196
ENSG00000232545	0	0	0.0900024	0	0	0	0	0	0	0	0	0	0	0	0	0	0.060002	0	0	0	0	0.0499986	0.129996	0	0	0	0.149998	0	0	0	0	0.0800019	0	0	0	0.0899994	0	0.0700018	0.129996	0	0.0499986	0	0.0700018	0	0	0	0.0499986	0	0
ENSG00000265774	0	0	0	0	0	0	0	0	0	0	0	0	0	0	0	0	0	0	0	0	0	0	0	0	0	0	0	0	0	0	0	0	0	0	0	0	0	0	0	0	0	0	0	0	0	0	0	0	0
ENSG00000243978	0	0.0499986	0.0350009	0.00999965	0.00999965	0.0199995	0.0199995	0	0.0199995	0.0400009	0.279992	0.0299998	0.0499986	0.0400009	0.00999965	6.59001	0.490002	0.219997	0.00999965	0.34999	0.0800019	0	0.0700018	3.26993	0	0.200005	0.149998	0.209998	0	0	0.060002	0.0899994	0.149998	0.409997	0.060002	0.120002	0.219997	0.420002	0.0400009	0.389989	0.00999965	0.0299998	0.0400009	0	0.0899994	0	0.0199995	0.0999981	0.060002
ENSG00000167995	0.299993	2.90997	0.184997	0.560011	0.270007	1.66999	1.40004	0.34999	0.120002	0.47	1.11003	0.310003	1.34997	2.38998	1.84001	0.479997	0.54	0.45	0.38001	0.440015	0.829988	0.409997	3.81008	0.400007	1.66006	0.38001	0.420002	2.58998	0.370002	1.05003	1.12001	1.08003	0.800014	0.290002	0.299993	0.54	1.44995	3.84991	0.810015	1.11003	0.609981	0.409997	1.37999	0.34999	0.840013	1.54004	0.709989	0.170004	0.510002
ENSG00000281100	0.140003	0.0700018	0.0399992	0.170004	0.0199995	0.430012	0.0800019	0.149998	0.129996	0.0499986	0.370002	0.200005	0.250007	0.140003	0.0800019	0.329999	0.230006	0.149998	0.0299998	0.31999	0.060002	0.0499986	0.0800019	0.129996	0	0.109998	0.140003	0.239999	0.200005	0	0.250007	0.140003	0.0899994	0.239999	0.159996	0.060002	0.34999	0.33999	0.299993	0.409997	0.140003	0.0800019	0.219997	0.0700018	0.0299998	0.00999965	0.120002	0.120002	0.159996
ENSG00000114480	32.329	16.3999	13.2751	29.3004	11.33	25.8008	2.54001	5.82982	28.3102	5.34997	13.8402	13.5001	16.4203	23.1692	80.4813	149.768	36.0408	25.5198	12.1004	29.691	24.6299	5.08983	42.4404	30.8106	4.22004	28.7791	35.9211	12.71	44.6494	1.90996	12.2897	55.3716	5.10998	19.8302	37.0207	22.38	12.96	26.3302	11.4802	12.6003	24.9202	25.1998	25.5906	19.7301	4.38985	3.68001	6.78001	25.3294	13.13
ENSG00000242486	0	0	0	0	0	0	0	0	0	0	0	0	0	0	0	0	0	0	0	0	0	0	0	0	0	0	0	0	0	0	0	0	0	0	0	0	0	0	0	0	0	0	0	0	0	0	0	0	0
ENSG00000280420	0	0.0700018	0.14	0	0.250007	0	0.140003	0	0	0.34999	0.0800019	0	0	0	0.120002	0.109998	0.159996	0.120002	0.0499986	0	0	0	0	0	0	0	0	0.159996	0	0	0.180005	0.200005	0	0	0	0.060002	0	0	0.159996	0.0899994	0	0.0499986	0.0899994	0	0.120002	0.209998	0.060002	0	0
ENSG00000273623	0	4.9899	1.86997	0.239999	6.60007	9.05014	0	0	3.43993	6.27002	0	8.51987	26.0307	0	8.83014	3.54011	7.43022	19.3804	13.1	13.8796	5.88995	0	24.2993	30.6891	0	29.27	15.9304	0	0	0	6.27002	17.5502	48.5995	0	12.1896	12.6397	4.17986	0	7.39016	14.97	0	2.36	0	0	6.78989	8.03011	0.239999	0	2.9001
ENSG00000163472	0.65999	5.99999	3.04497	2.23001	0.400007	2.79003	4.96988	6.53995	0.909986	1.75003	2.64003	1.04002	1.86003	3.13995	1.86999	4.09013	3.11998	1.14	0.490002	0.869973	3.08	1.81002	7.46999	4.22004	4.11003	4.13003	8.9497	6.20989	2.62998	2.98994	1.81002	2.31993	4.4601	2.18002	5.55983	1.44003	6.7299	1.21	5.30013	3.18998	4.58012	5.85981	3.19995	0.620015	3.26993	4.17986	1.36997	1.29998	1.08003
ENSG00000164093	0	0	0	0	0	0.209998	0	0.0199995	0	0.0299998	0	0.00999965	0.0899994	0	0.159996	1.05003	0	0	0	0	0	0	0.0199995	0	0.789973	0	0.0199995	0	0	0	0.0199995	0.0199995	0.159996	0	0.0199995	0	0.299993	3.16992	0.0499986	0	0	0	0	0.0199995	0	0	0.0199995	0	0.0199995
ENSG00000182271	0	0	0	0.0199995	0	0.060002	0.0199995	0	0	0	0	0	0	0.0299998	0.239999	0	0	0	0	0	0	0	0	0.0199995	0	0.120002	0	0.0899994	0	0	0	0.250007	0	0	0.209998	0.0199995	0	0.0800019	0.0199995	0	0	0	0	0	0	0.0199995	0	0	0
ENSG00000104299	1.79004	2.82998	3.01496	5.88995	1.57996	5.76991	5.02009	7.16019	1.37999	3.56993	2.76002	1.51	4.36012	6.04005	5.6199	3.7301	3.52004	3.4001	1.36003	1.76001	5.74995	3.03001	7.02985	2.47001	1.40998	1.94	1.33999	5.33996	2.94999	3.01995	3.13995	5.01001	8.4898	1.40998	3.9401	2.18002	2.10003	3.86998	6.38982	3.21998	3.73994	0.979983	5.76991	1.77004	4.36012	4.15991	3.81008	2.49999	3.63991
ENSG00000157911	8.9002	9.55032	7.45993	9.73008	3.54011	15.3302	6.30008	7.44002	4.80988	18.3705	5.07996	4.88008	9.20006	13.4198	8.27997	15.85	8.74971	6.1299	5.44992	10.3701	6.14991	5.0701	32.7803	5.10007	2.98001	35.8912	10.03	9.26984	12.7797	7.19004	4.17002	12.9402	14.45	5.41002	16.4602	5.37003	15.66	8.15013	9.30009	5.32001	10.4004	11.0201	10.0698	5.53982	2.45005	10.1201	5.30013	7.28992	6.33995
ENSG00000125695	0	0	0	0	0	0	0	0	0	0	0	0	0	0	0	0	0	0	0	0	0	0	0	0	0	0	0	0	0	0.259996	0	0	0	0	0	0	0	0	0.140003	0	0	0	0	0	0.45	0	0	0	0
ENSG00000201162	0	0	0	0	0	0	0	0	0	0	0	0	0	0	0	0	0	0	0	0	0	0	0	0	0	0	0	0	0	0	0	0	0	0	0	0	0	0	0	0	0	0	0	0	0	0	0	0	0
ENSG00000267055	0	0	0	0	0	0	0	0	0	0	0	0	0	0	0	0	0	0	0	0	0	0	0	0	0	0	0	0	0	0	0	0	0	0	0	0	0	0	0	0	0	0	0	0	0	0	0	0	0
ENSG00000188883	0	0.00999965	0.00499982	0	0	0.0299998	0	0	0	0.0199995	0.00999965	0	0	0	0.0199995	0	0	0.00999965	0	0	0	0	0.0800019	0	0	0.0400009	0	0	0	0.0400009	0	0	0	0	0	0	0.0199995	0	0.0299998	0.0299998	0.0199995	0.00999965	0	0	0.00999965	0	0.00999965	0.00999965	0
ENSG00000229292	0.389989	0	0	0.00999965	0	0	0.0299998	0	0.250007	0	0.0700018	0	0.140003	0	0.0800019	0.360007	0.0899994	0.0800019	0.120002	0.060002	0	0	0.0299998	0.31999	0	0.0499986	1.29001	0.38001	0	0	0.0800019	0	0.230006	0	0.279992	0	0.0999981	0.0499986	0.0999981	0	0.129996	0	0.189994	0.0700018	0	0	0.0499986	0.189994	0
ENSG00000263321	0	0.219997	0.220008	0.120002	0	1.49998	0	0.940022	0	0	0.159996	0	0.189994	0.299993	0.370002	0.33999	0.180005	0.33999	0.0999981	0	0	0	0.310003	0.0400009	0	0	0	0	0.420002	0.31999	0.47	0.0999981	0.200005	0.120002	0.34999	0	0	0.209998	0.640002	0	0.149998	0.0899994	0.560011	0	0	0.0999981	0.109998	0	0
ENSG00000179057	0.060002	0.129996	0.0350009	0	0.0199995	0.890002	0.0800019	0.0800019	0.060002	0.329999	0.299993	0.109998	0.230006	0.34999	0.170004	0.579996	0.0899994	0.219997	0.0199995	0.00999965	0.129996	0.0499986	1.61005	0.00999965	0	0	0.0800019	0.299993	0.060002	0.360007	0.00999965	0.329999	0.0199995	0.0899994	0.170004	0	0.00999965	0.329999	0.389989	0.239999	0.00999965	0	0.310003	0.0800019	0.140003	1.09999	0.729978	0.34999	0.230006
ENSG00000199005	0	0	0	0	0	0	0	0	0	0	0	0	0	0	0	0	0	0	0	0	0	0	0	0	0	0	0	0	0	0	0	0	0	0	0	0	0	0	0	0	0	0	0	0	0	0	0	0	0
ENSG00000277739	769.618	228.475	497.698	320.57	1026.2	669.48	1087.27	1152.94	993.515	481.035	457.585	2044.74	1019.75	673.296	15487.3	768.072	347.025	1117.92	38989.6	685.303	548.823	1966.21	143.917	696.171	3110	828.064	211.688	1341.84	437.548	2037.38	485.456	3026.43	2200.32	213.219	2642.34	635.654	639.499	396.285	482.972	273.272	261.831	251.078	680.899	326.4	1308.68	634.07	411.656	661.73	568.453
ENSG00000277305	0	0	0	0	0	0	0	0	0	0	0	0	0	0	0	0	0	0	0	0	0	0	0	0	0	0	0	0	0	0	0	0	0	0	0	0	0	0	0	0	0	0	0	0	0	0	0	0	0
ENSG00000254193	0	0	0	0	0	0	0	0	0	0	0	0	0	0	0	0	0	0	0	0	0	0	0	0	0	0	0	0	0	0	0	0	0	0	0	0	0	0	0	0	0	0	0	0	0	0	0	0	0
ENSG00000172489	0	0	0	0	0	0	0	0	0	0	0	0	0	0	0	0	0	0	0	0	0	0	0	0	0	0	0	0	0	0	0	0	0	0	0	0	0	0	0	0	0	0	0	0	0	0	0	0	0
ENSG00000155066	0.420002	0.679987	0.0350009	0.00999965	0.209998	1.79004	2.94999	60.8201	0.360007	0.739977	3.9401	0.31999	1.04002	0.299993	0.189994	0.200005	0.120002	0.329999	0.389989	0.00999965	0	0.500006	0.949989	0.0499986	0	0.0299998	0.170004	7.88996	0.120002	8.57022	0.0400009	0.120002	0	0.0899994	0.0999981	0.0999981	0.140003	1.44995	32.0901	0.120002	0.270007	0.00999965	6.40978	0.270007	0.0199995	0.120002	0.329999	1.40004	1.21
ENSG00000266850	1.22997	2.93999	0.535008	1.17999	1.64995	3.59004	5.49012	1.05998	1.75003	0.820026	2.28005	2.57995	1.21	2.82998	0.599985	2.38998	1.99001	2.93999	2.35004	4.6699	2.55999	2.67004	0.829988	1.73998	16.3499	1.66999	0.45	0	1.55	1.51998	0.170004	7.20001	0.549991	2.51007	0.810015	1.05003	1.8	1.07003	1.28003	1.81996	1.05003	0.140003	0.549991	1.16997	1.26003	1.22003	2.39994	1.96996	3.20995
ENSG00000260053	0	0	0.00499982	0.0299998	0	0	0.00999965	0.0899994	0	0.0400009	0.060002	0	0	0	0.060002	0.0299998	0	0.00999965	0	0	0	0	0.0400009	0	0	0	0	0.0800019	0	0	0.00999965	0.00999965	0	0	0.0400009	0.0199995	0	0	0	0.0700018	0	0	0	0	0	0	0.0400009	0	0.0299998
ENSG00000164825	171.741	586.22	3.94494	1.31003	74.2995	503.168	655.475	3189.02	74.998	1158.38	551.416	193.339	440.316	262.413	122.7	37.5401	246.936	618.015	166.571	71.8681	561.716	123.262	744.639	0.479997	176.386	143.081	243.031	642.253	853.175	2655.19	90.2205	261.125	632.183	54.6017	0	564.135	98.25	65.0816	841.663	2100.47	735.305	37.5297	268.931	78.6286	4007.26	50.9416	237.255	342.224	1071.12
ENSG00000270824	0	0	0	0	0	0	0	0	0	0	0	0	0	0	0	0	0	0	0	0	0	0	0	0	0	0	0	0	0	0	0	0	0	0	0	0	0	0	0	0	0	0	0	0	0	0	0	0	0
ENSG00000152214	0.0199995	0.0199995	0.030001	0.0199995	0	0	0	0.0299998	0.0700018	0	0	0	0	0.0299998	0.0499986	0.170004	0	0.0199995	0	0	0	0	0.0400009	0	0	0	0	0.0499986	0	0	0	0	0	0.0199995	0.0299998	0	0	0.0499986	0	0	0	0	0	0.0199995	0	0	0	0.0299998	0.0400009
ENSG00000280312	0	0	0	0	0	0	0	0	0	0	0	0	0	0	0	0	0	0	0	0	0	0	0	0	0	0	0	0	0	0	0	0	0	0	0	0	0.00999965	0	0	0	0	0	0	0	0	0	0	0	0
ENSG00000254035	0	0.0499986	0.0149999	0	0	0.060002	0	0.0499986	0	0	0	0	0.189994	0.0499986	0.149998	1.44003	0.0999981	0	0	0	0	0	0	0.0400009	0	0	0	0.189994	0	0.0800019	0.33999	0.0299998	0	0.180005	0.0400009	0	0	0.0499986	0.0499986	0.0499986	0	0	0.34999	0	0.0800019	0	0.189994	0	0
ENSG00000231361	0	0	0	0	0	0	0	0	0	0	0	0	0	0	0	0	0	0	0	0	0	0	0	0	0	0	0	0	0	0	0	0	0	0	0	0	0	0	0	0	0	0	0	0	0	0	0	0	0
ENSG00000073754	56.3707	2.14999	0.434998	3.86998	0.700007	0.34999	0.0299998	0.649987	4.15991	1.44003	1.02001	24.7395	39.3111	6.09981	0.170004	0.99003	1.49998	40.0593	21.9103	0.0199995	10.2203	50.5406	2.79992	0.440015	0.810015	0.0400009	1.01001	0.310003	0.609981	0.409997	9.59012	3.94995	0.060002	3.60001	5.60006	0.129996	0.120002	20.3299	3.27992	0.869973	1.56003	0.209998	11.9603	34.7408	4.65987	0.060002	36.7293	6.60007	14.8604
ENSG00000251536	0	0	0	0	0	0	0	0	0	0	0	0	0	0	0.00999965	0	0	0	0	0	0	0	0	0	0.00999965	0	0	0	0	0	0	0	0	0	0	0.00999965	0	0	0	0	0	0	0	0	0	0	0	0	0
ENSG00000141425	4.79988	14.3701	7.73002	10.1103	2.85996	17.8595	15.2095	12.7302	3.93001	6.40978	14.3602	4.61998	8.81974	9.30009	21.8193	17.5296	8.33006	7.86974	3.18004	5.86997	5.83994	5.66999	33.7089	7.41016	5.30013	13.8902	8.34972	26.0398	3.93001	13.3197	11.63	17.6405	7.89981	11.4802	10.4097	9.34015	12.8001	14.5596	20.1293	16.4397	8.68023	8.9002	11.52	5.70983	10.3299	13.1	5.61016	5.34997	6.78989
ENSG00000237001	0	0	0	0	0	0	0	0	0	0	0	0	0	0	0	0	0	0	0	0	0	0	0	0	0	0	0	0	0	0	0	0	0	0	0	0	0	0	0	0	0	0	0	0	0	0	0	0	0
ENSG00000279427	0.159996	0.34999	1.77501	2.02004	0.570015	5.33996	0.99003	0.0899994	0.629995	0	0.620015	0.409997	1.05003	1.09004	1.60003	0	0.500006	0.440015	0.310003	0.159996	0.400007	1.57002	0.279992	0	0	0.149998	0.0499986	0.54	0.290002	0.93003	0.670007	0.629995	0.560011	0	8.84975	1.14	0.0800019	0.490002	0.0499986	0.649987	1.94	0.780003	1.04002	0.299993	0.670007	0.969971	0.34999	0.270007	0.969971
ENSG00000142627	3.67007	12.8099	2.05499	1.96996	4.99994	25.4597	3.06998	11.16	19.8206	7.78024	2.11993	5.10998	21.0498	2.76002	12.0001	1.82996	14.0004	14.9296	16.8703	4.38985	3.43993	0.239999	19.6496	1.14	2.29004	10.3099	8.88972	4.86016	7.02011	5.05011	3.05999	5.51989	3.63008	6.25006	2.32992	0.920017	3.41996	10.7202	7.44982	2.89006	2.85006	8.16993	32.3604	14.0296	1.81996	3.87992	5.79999	7.78024	14.1301
ENSG00000172640	0	0.0400009	0	0	0	0	0	0.0199995	0	0	0	0	0	0	0.0199995	0.0800019	0	0.0199995	0	0.0199995	0	0	0	0	0	0	0	0	0	0	0	0	0	0	0.0199995	0.0199995	0.0199995	0.0400009	0.180005	0.0199995	0	0	0.0199995	0	0	0	0.0199995	0	0
ENSG00000102870	1.27003	2.38998	4.94495	5.88016	1.05998	5.9301	6.83002	8.51987	1.38998	2.61	1.69003	1.40998	3.9099	1.92994	4.90008	6.16015	2.84	2.31993	0.940022	1.44003	2.57995	1.51998	6.2401	2.99991	2.09001	4.15012	2.08003	5.81005	1.57996	3.56993	1.81996	2.09001	1.66999	2.39994	2.60006	1.73998	1.44003	2.64003	8.4798	2.14999	2.38998	0.780003	3.54994	1.04002	2.29004	4.15991	2.38005	1.42998	2.03001
ENSG00000254792	0	0	0	0	0	0	0	0	0	0	0	0	0	0	0	0	0	0	0	0	0	0	0	0	0	0	0	0	0	0	0	0	0	0	0	0	0	0	0	0	0	0	0	0	0	0	0	0	0
ENSG00000249306	0	0.200005	0	0	0	0.120002	0	0.530006	0	0	0	0	0	0	0.00999965	0.00999965	0	0	0	0	0	0	0.140003	0	0.0199995	0	0	0	0	0.0400009	0	0.0199995	0	0	0	0	0	0	0.0299998	0	0	0	0	0	0	0.00999965	0	0	0
ENSG00000219806	0	0	0	0	0	0	0	0	0	0	0	0	0	0	0	0	0	0	0	0	0	0	0	0	0	0	0	0	0	0	0	0	0	0	0	0	0	0	0	0	0	0	0	0	0	0	0	0	0
ENSG00000240572	0	0	0	0	0	0	0	0	0	0	0	0	0	0	0	0	0	0	0	0	0	0	0	0	0	0	0	0	0	0	0	0	0	0	0	0	0	0	0	0	0	0	0	0	0	0	0	0	0
ENSG00000277498	0	0.0199995	0	0.00999965	0	0	0	0	0	0	0.00999965	0	0	0	0.00999965	0.00999965	0	0	0	0	0	0.00999965	0	0	0	0.0400009	0	0.0199995	0	0	0	0	0	0.00999965	0.00999965	0	0.00999965	0	0	0	0.00999965	0.00999965	0	0.00999965	0	0.00999965	0.00999965	0	0
ENSG00000238051	0	0	0	0	0	0	0	0	0	0	0	0	0	0	0	0	0	0	0	0	0	0	0	0	0	0	0	0	0	0	0	0	0	0	0	0	0	0	0	0	0	0	0	0	0	0	0	0	0
ENSG00000277969	0.969971	0.700007	4.96997	3.03001	0.599985	1.28003	0.720014	1.40998	0.459988	1.24	0.54	0.729978	0.900001	0.709989	1.16003	2.14999	1.02001	0.579996	0.500006	0.31999	0.430012	0.500006	2.93999	1.31003	1.02001	0.549991	1.70995	1.25002	3.3301	1.15001	0.420002	0.820026	1.40998	0.99003	1.21	1.08003	1.22003	0.940022	2.23001	0.479997	1.94998	2.54001	2.20006	0.589988	0.560011	1.58996	0.869973	0.440015	0.500006
ENSG00000182347	0	0.0199995	0	0.0199995	0	0	0	0	0	0	0	0	0	0	0	0	0	0	0	0	0	0	0	0	0	0	0.0299998	0	0.0199995	0	0	0	0	0	0	0	0.0199995	0.0299998	0	0	0	0	0	0	0	0	0.0199995	0	0
ENSG00000232886	0	0	0	0	0	0	0	0	0	0	0	0	0	0	0	0	0	0	0	0	0	0	0	0	0	0	0	0	0	0	0	0	0	0	0	0	0	0	0	0	0	0	0	0	0	0	0	0	0
ENSG00000236021	0	0.060002	0.145003	0.189994	0.0499986	0	0.0499986	0.900001	0	0.149998	0	0	0	0.360007	0.0899994	0.609981	0.120002	0	0	0.159996	0	0.0499986	0.299993	0.140003	0.47	0.200005	0.33999	0.239999	0.0499986	0	0	0.159996	0.060002	0	0.38001	0	0	0.200005	0.250007	0.0700018	0.290002	0.0400009	0.060002	0.0700018	0	0.0400009	0.180005	0.0700018	0.0899994
ENSG00000176742	0	0	0	0	0	0	0	0	0	0	0	0	0	0	0	0	0	0	0	0	0	0	0	0	0	0	0	0	0	0	0	0	0	0	0	0	0	0	0	0	0	0	0	0	0	0	0	0	0
ENSG00000203710	0.34999	0.250007	0.00999976	0.0800019	0	0.219997	0	0.0299998	0.0400009	0.0199995	0.0800019	0.279992	0.720014	0.140003	1.90005	0.0499986	0.0700018	1.01001	0.140003	0	0.060002	0.149998	0.200005	0.0400009	0.0199995	0.00999965	0.0700018	1.15001	0.0700018	0	0.0700018	0.140003	0	0.060002	0.0400009	0.109998	0.00999965	0.38001	0.0400009	0.170004	0.0499986	0	0.310003	0.189994	0.129996	0.00999965	0.440015	0.109998	0.0999981
ENSG00000267369	0.649987	1.19002	0.0200005	0.0499986	0	0.599985	0.170004	0.230006	0.0800019	0.219997	0.45	0.329999	1.49002	0.760017	0.589988	0.239999	0.120002	1.08003	0.299993	0.239999	0.940022	0.0499986	0.310003	0.0199995	0	0	0.299993	1.22997	0.140003	0.109998	1.32999	0.47	0	0.120002	0.0999981	0.520016	0.290002	1.22003	0.890002	1.04002	0.219997	0.0800019	1.96996	0.170004	0.979983	0.129996	1.60003	0.290002	0.69002
ENSG00000254263	0	0	0	0	0	0	0	0	0	0	0	0	0	0	0	0	0	0	0	0	0	0	0	0	0	0	0	0	0	0	0	0	0	0	0	0	0	0	0	0.0899994	0	0	0	0	0	0	0	0	0
ENSG00000153093	0.0299998	0.00999965	0.00999976	0.00999965	0.00999965	0.0400009	0.060002	0.00999965	0.00999965	0.0199995	0	0.0400009	0.219997	0.0499986	0.060002	0.060002	0	0.0199995	0.0700018	0.00999965	0.0199995	0	0.149998	0.0199995	0	0.329999	0.0299998	0.0400009	0	0.0400009	0.0199995	0	0.00999965	0.00999965	0.0199995	0.0800019	0.0199995	0.0199995	0.0499986	0.0400009	0	0.0299998	0.0199995	0.00999965	0.00999965	0.060002	0.0199995	0.00999965	0.0299998
ENSG00000267598	0	0	0	0	0	0	0	0	0	0	0	0	0	0	0	0	0	0	0	0	0	0	0.0899994	0	0	0	0.739977	0	0	0	0	0	0	0	0	0	0	0	0	0	0	0	0	0.0400009	0	0	0	0.900001	0
ENSG00000267393	0	0	0	0	0	0	0	0	0	0	0	0	0	0	0.060002	0	0	0.120002	0	0	0	0	0	0	0	0	0	0	0	0	0	0	0	0	0	0	0	0	0	0	0	0	0	0	0	0	0	0	0
ENSG00000228672	0.0999981	0.290002	0.315007	0.219997	0.0199995	0.47	0.389989	1.07003	0.120002	0.159996	0.120002	0.0999981	0.45	0.400007	0.250007	0.629995	0.599985	0.159996	0.170004	0.0800019	0.230006	0.189994	0.31999	0.129996	0.0700018	0.430012	0.159996	0.780003	0.159996	0.189994	0.0999981	0.270007	0.140003	0.360007	0.200005	0.0999981	0.560011	0.47	1.01001	0.780003	0.279992	0.120002	0.679987	0.180005	0.250007	0.329999	0.549991	0.200005	0.250007
ENSG00000239559	0.679987	0.620015	0.304991	0.33999	0.729978	0.520016	0.65999	0.459988	0.209998	0.920017	0.45	0.54	0.279992	0	4.03997	0.31999	0.810015	2.26996	0.629995	0.409997	0	0.900001	0.849982	0.31999	1.32999	0.370002	0	1.71994	0	0.329999	0.490002	7.35999	1.86999	3.84005	0.329999	0.849982	0.54	0	0	0.250007	0.45	0	0.279992	0.109998	0.479997	1.22003	0.310003	0.250007	0
ENSG00000102967	21.7393	14.43	9.31009	10.4596	38.8398	10.35	7.99013	8.23989	70.8099	5.81005	10.9099	14.45	50.1115	44.0988	7.50997	25.9893	22.23	18.1201	47.0287	20.6394	48.4112	20.7197	16.0902	10.9197	3.99014	9.03009	70.0678	6.50017	9.83997	3.88989	4.65987	9.20006	11.5001	17.3494	32.1101	17.4302	25.9299	12.68	11.7003	6.56994	19.3898	16.6403	15.2803	44.4702	5.69994	7.44002	33.061	22.2593	24.0096
ENSG00000142619	0	0	0	0	0	0.189994	0.00999965	0.00999965	0.00999965	0.0400009	0	0	0	0	0.0899994	0.500006	0.0199995	0	0	0.00999965	0.149998	0.0299998	0.219997	0.0299998	0	0.0299998	0.0800019	0.250007	0.00999965	0	0	0	0	0	0	0	0.620015	0	0.159996	0	0	0	0	0	0	0.140003	0	0	0
ENSG00000233407	0	0	0	0	0	0	0	0	0	0	0	0	0	0	0	0	0	0	0	0	0	0	0	0	0	0	0	0	0	0	0	0	0	0	0	0	0	0	0	0	0	0	0	0	0	0	0	0	0
ENSG00000199197	0	0	0	0	0	0	0	0	0	0	0	0	0	0	0	0	0	0	0	0	0	0	0	0	0	0	0	0	0	0	0	0	0	0	0	0	0	0	0	0	0	0	0	0	0	0	0	0	0
ENSG00000199455	0	0	0	0	0	0	0	0	0	0	0	0	0	0	0	0	0	0	0	0	0	0	0	0	0	0	0	0	0	0	0	0	0	0	0	0	0	0	0	0	0	0	0	0	0	0	0	0	0
ENSG00000266329	0	0	0	0	0	0	0	0	0	0	0	0	0	0	0	0	0	0	0	0	0	0	0	0	0	0	0	0	0	0	0	0	0	0	0	0	0	0	0	0	0	0	0	0	0	0	0	0	0
ENSG00000221946	0.239999	0.33999	0.040001	0.0299998	0.209998	0.0499986	0	0.230006	0.0800019	0.279992	0.180005	0.109998	0.129996	0.219997	0.0499986	0.200005	0.180005	0.219997	0.0999981	0	0	0	0.0299998	0.230006	0	0.45	0.250007	1.19002	0	0.149998	0.149998	0.250007	0.230006	0.389989	0.140003	0.0400009	0.140003	0.33999	0.120002	0.189994	0.0700018	0.0800019	0.69002	0.0700018	1.05003	0.250007	0.170004	0.200005	0.170004
ENSG00000185760	0.0199995	0.0299998	0	0.00999965	0	0.0700018	0	0.0499986	0	0.00999965	0.00999965	0.0299998	0.129996	0.0199995	0.0700018	0.0299998	0.00999965	0.259996	0.00999965	0.00999965	0.0199995	0.00999965	0.0700018	0.0400009	0.829988	0	0	0.0999981	0.00999965	0.0299998	0.00999965	0.0299998	0	0.00999965	0.00999965	0	0.0299998	0.060002	0.270007	0.0700018	0.00999965	0	0.140003	0.0199995	0.00999965	0.00999965	0.0299998	0.0199995	0.00999965
ENSG00000254894	0.520016	1.88994	0.225	0.290002	0	1.78002	0	0.649987	0.279992	0.500006	0	0.949989	1.94	0.140003	2.23993	1.49998	0.93003	0	0.279992	0.200005	0.45	0	1.66006	0.209998	0	1.12001	0.750008	3.37005	0.33999	0.0899994	1.51	1.90996	0	0.640002	0.900001	0.890002	6.59001	5.25003	3.54994	0.310003	0.829988	0.65999	0.570015	1.41999	0	0	0.189994	0	0.149998
ENSG00000157214	0.709989	0.0999981	40.5347	26.4509	0.620015	2.84	0.0899994	0.0499986	1.24	2.74	1.94998	0.479997	0.510002	1.81002	4.07994	2.77999	0.159996	0.299993	0.259996	0.629995	1.02997	2.54001	2.60006	1.92006	0.360007	0.810015	0.69002	0.780003	1.71994	0.219997	0.0400009	6.51009	0.159996	0.159996	0.279992	1.67998	1.66006	2.25005	0.060002	3.80006	5.15017	0.869973	2.71993	0.560011	0.200005	0.170004	0.599985	0.129996	0.370002
ENSG00000255830	0	0	0	0	0	0	0	0	0	0	0	0	0	0	0	0	0	0	0	0	0	0	0	0	0	0	0	0	0	0	0	0	0	0	0	0	0	0	0	0	0	0	0	0	0	0	0	0	0
ENSG00000238045	1.61005	2.61	2.67997	1.99997	1.24	8.06973	6.48982	3.60001	1.31997	3.46003	1.11003	1.16003	2.81003	2.81999	3.11005	3.53006	3.34005	2.04996	0.879992	2.31993	2.38998	2.76999	7.9498	2.44005	9.59012	5.69994	1.90996	2.57995	7.6402	2.89006	2.55007	1.92006	1.57996	3.00991	3.4899	1.88994	2.88006	1.94	14.2798	3.89988	2.23993	3.16004	3.76988	1.57996	2.20006	6.23016	8.74971	2.40995	2.79003
ENSG00000170604	11.5897	15.9503	26.26	25.1196	9.18986	14.4	20.8696	12.4303	11.4199	15.7002	16.7898	6.32021	10.1799	17.5004	10.83	18.8805	12.9896	7.43022	5.82982	12.1601	13.4096	8.93978	19.5802	4.90008	5.94987	28.4301	14.46	24.1097	12.6397	16.99	10.8903	8.8002	13.7303	8.87002	21.2904	7.27023	15.2698	12.5898	15.0898	7.06993	11.0899	11.5697	24.4395	6.06019	16.1696	25.2908	6.97984	8.98015	10.0698
ENSG00000272537	0	0	0	0	0	0	0	0	0	0	0	0	0	0	0	0	0	0	0	0	0	0	2.98001	0	0	0	0	0	0	0	0	0	0	0	0	0	0	0	1.69003	0	0	0.38001	0	0	0	0	0	0	0
ENSG00000198034	190.625	387.485	766.919	1045.88	335.065	537.901	296.748	982.762	312.085	205.657	479.304	238.475	445.536	411.97	465.39	297.325	724.88	203.854	180.605	351.382	227.354	1245.49	409.408	311.221	367.244	728.153	362.54	898.951	388.238	1153.34	725.282	455.15	414.29	530.9	641.808	296.954	223.99	486.365	1152.14	129.22	532.042	260.817	714.454	452.256	1507.35	724.127	396.56	197.156	271.103
ENSG00000251169	1.09004	2.9001	2.64997	2.03001	0.219997	1.26003	1.29001	0.709989	0.879992	2.29004	5.93998	1.05003	1.51	1.94998	65.8393	4.93999	3.31008	1.36003	0.500006	1.51	0.530006	1.13	1.08003	0.720014	1.34997	6.32985	5.16984	1.36997	1.54004	1.86003	0.999971	9.7598	1.60003	2.36	0.720014	1.07003	3.44997	6.7299	0.750008	4.37011	0.959994	4.30993	1.53003	0.879992	3.42993	7.73024	0.279992	1.02001	1.02001
ENSG00000253936	0	0	0	0	0	0	0	0	0	0	0	0	0	0	0	0	0	0	0	0	0	0	0	0	0	0	0	0	0	0	0	0	0	0	0	0	0	0	0	0	0	0	0	0	0	0	0	0	0
ENSG00000271553	0.060002	0.389989	0.475009	0.629995	0.0400009	0.840013	1.47	0.420002	0.0400009	0.159996	0.0499986	0.129996	0.200005	0.250007	0.0999981	0.219997	0.31999	0.230006	0.060002	0.0899994	0.520016	0.0800019	0.290002	0.149998	0	0	0.219997	0.189994	0.209998	1.57996	0.829988	0.400007	0.510002	0.250007	0.329999	0.750008	0.510002	0.239999	1.44995	0.420002	0.219997	0.140003	0.409997	0.0999981	0.500006	0.180005	0.38001	0.060002	0.250007
ENSG00000198363	15.9901	30.189	18.0297	49.6414	8.40023	419.113	21.1903	48.6096	17.0904	16.97	37.049	15.4197	31.8993	140.73	194.954	27.4198	38.5287	28.6001	9.49026	253.088	111.971	17.8298	235.583	25.6492	81.5426	54.0894	25.1196	38.321	130.652	22.21	14.8295	58.5004	10.9402	27.7506	84.132	103.342	60.9805	36.4402	32.6397	59.8416	121.254	17.1998	66.9206	24.3195	10.9904	38.0695	42.4787	15.6904	21.4296
ENSG00000198088	0.299993	0.170004	1.44	1.40998	0.140003	3.37005	0.609981	0.0999981	0.440015	0.230006	0.589988	0.299993	0.579996	1.17999	0.879992	3.38012	1.70995	0.479997	0.0800019	0	0.370002	0.34999	0.140003	2.38998	0.239999	6.09009	0.65999	1.81996	0.670007	0.189994	0.45	2.04003	0.0700018	0.329999	1.21	0.560011	0.259996	2.30006	1.32999	0.120002	1.16003	0.459988	1.05003	0.299993	0.0400009	0.520016	0.279992	0.109998	0.45
ENSG00000259316	0	0	0.105001	0.239999	0	0.0199995	0.00999965	0.0400009	0	0	0.140003	0	0.0199995	0	0.370002	0.0499986	0.0199995	0.0499986	0	0.0800019	0	0	0.0199995	0	0.00999965	0.140003	0.0499986	0	0.0400009	0.0299998	0.0299998	0.120002	0	0	0.0400009	0.0499986	0.149998	0.140003	0.270007	0.0499986	0.00999965	0.0299998	0	0	0	0.109998	0.00999965	0	0
ENSG00000206977	0	0	0	0	0	0	0	0	0	0	0	0	0	0	0	0	0	0	0	0	0	0	0	0	0	0	0	0	0	0	0	0	0	0	0	0	0	0	0	0	0	0	0	0	0	0	0	0	0
ENSG00000260450	0	0	0	0	0	0	0	0	0	0	0	0	0	0	0	0	0	0	0	0	0	0	0	0	0	0	0	0	0	0	0	0.0400009	0	0	0	0	0	0	0	0	0	0	0	0	0	0	0	0	0
ENSG00000238457	0	0	0	0	0	0	0	0	0	0	0	0	0	0	0	0	0	0	0	0	0	0	0	0	0	0	0	0	0	0	0	0	0	0	0	0	0	0	0	0	0	0	0	0	0	0	0	0	0
ENSG00000237708	0	0	0	0	0	0.0999981	0	0	0	0.0499986	0.0400009	0	0.120002	0.0400009	0	0.0899994	0	0.0299998	0	0	0.120002	0	0.0800019	0	0	0	0	0	0	0	0	0.0299998	0.0400009	0	0	0	0.0299998	0	0.0800019	0.0400009	0.0299998	0	0.0400009	0	0	0	0.0299998	0	0
ENSG00000182134	0.93003	6.01999	6.03002	4.09013	0.400007	2.67004	5.27009	11.16	0.860009	4.50985	5.57991	0.709989	2.14002	5.52985	4.17002	16.1696	3.3301	1.99001	0.609981	2.94999	4.83998	1.66006	12.3598	5.10998	0.900001	8.91008	2.33996	13.7503	4.69001	7.00019	1.62002	4.3201	2.70001	5.18996	6.78989	3.69996	11.4897	2.61997	3.54994	4.64987	5.90999	6.99001	2.99991	1.51	4.72985	1.79004	1.16997	0.959994	1.82996
ENSG00000281457	3.09993	0.760017	39.745	9.36998	10.6499	7.44982	57.0508	0.239999	9.73008	16.0301	60.5593	26.4399	16.1696	7.9498	18.2196	19.0395	12.63	8.58984	24.3802	2.32992	1.02001	0	19.4504	56.1796	121.321	0	27.3591	22.25	32.7689	50.3483	37.8511	54.6282	0	13.1	34.8397	16.3205	75.9081	60.7106	32.1993	26.1193	15.85	61.4685	65.1312	16.0401	78.0421	121.987	9.21027	13.5497	51.0299
ENSG00000230531	0	0	0	0	0	0	0	0	0	0	0	0	0	0	0	0	0	0	0	0	0	0	0	0	0	0	0	0	0	0	0	0	0	0	0	0	0	0	0	0	0	0	0	0	0	0	0	0	0
ENSG00000198604	3.19995	6.33995	8.05005	5.46998	1.28003	14.42	17.8397	9.37973	1.88994	5.05992	9.1403	1.70995	10.8601	7.30003	9.08031	16.3397	3.52004	4.03997	2.74	5.27009	5.50995	4.27008	9.17013	7.0401	1.28003	7.89981	6.93018	26.4307	5.76991	2.74	5.30013	16.7306	3.78008	6.2401	3.0399	6.27002	6.40978	7.2501	12.3804	7.65983	5.32998	1.90996	8.11011	4.4299	3.62003	5.0701	5.3999	2.05994	5.75992
ENSG00000230968	0	0	0	0	0	0	0	0	0	0	0	0	0	0	0	0	0	0	0	0	0	0	0.0400009	0	0	0	0	0	0	0	0	0	0	0	0	0	0	0	0	0	0	0	0	0	0	0	0	0	0.0299998
ENSG00000176222	0.440015	0.149998	0.53	0.420002	0.109998	1.09999	2.76999	4.33992	0.490002	0.259996	0.65999	0.329999	0.810015	0.860009	0.279992	3.82994	0.920017	0.649987	0.219997	0.060002	0.38001	0.180005	5.60006	0.640002	0.129996	0.45	1.36997	7.57008	0.510002	2.76002	2.62998	0.38001	1.54004	0.520016	1.01001	0.170004	0.459988	2.17006	1.14	0.310003	0.259996	0.120002	1.48003	0.34999	0.969971	1.32999	0.649987	0.219997	0.490002
ENSG00000210082	10175.4	6085.67	2680.76	2750.54	13422.8	4632.9	5053.96	7552.82	8173.85	19334.6	4759.19	5817.16	2847.14	3051.49	1616.88	4494.98	6687.26	7855.02	5255.45	2649.49	6150.55	891.814	4112.21	3184.17	712.427	2960.45	17366.3	2417.83	8762.34	3898.76	7098.51	4550.78	6436.23	8453.89	7263.25	8879.73	11826.2	8874.81	8453.31	4476.02	2321.11	3195.22	8218.16	5859.65	2628.46	2055.82	15594	17049	5801.46
ENSG00000189334	8.03011	33.9905	0.409997	0.820026	3.9099	140.107	417.808	110.752	2.92008	20.0694	224.753	16.7201	14.7803	3.87992	46.6004	1.94	19.3696	12.8401	8.2	9.36024	5.46998	0.270007	40.1009	3.75006	265.91	0	5.54982	225.002	5.96019	420.423	26.3101	7.28992	6.68017	3.56993	1.04002	2.87009	21.8602	25.2996	126.254	226.488	2.98001	5.69007	9.71997	4.09013	144.346	16.0902	2.28005	13.4701	65.78
ENSG00000225217	0.33999	3.54994	0.159995	0.149998	0.060002	3.21998	0.440015	2.19002	0.239999	1.04002	1.12001	0.520016	3.34005	1.96996	3.80006	0.940022	2.17006	1.8	0.279992	1.08003	1.69003	0.0700018	0.860009	8.30009	0.0400009	1.19002	0.900001	4.15991	0.65999	1.41999	1.22997	0.969971	42.2906	0.270007	0.109998	0.140003	7.00019	2.75008	4.77996	2.30006	0.140003	0.270007	5.23005	0.430012	1.19002	3.41996	0.209998	2.76999	1.01001
ENSG00000255466	0	0	0	0	0	0	0	0	0	0	0	0	0	0	0	0	0	0	0	0	0	0	0	0	0	0	0	0	0	0	0	0	0	0	0	0	0	0	0	0	0	0	0	0	0	0	0	0	0
ENSG00000251676	0	0	0	0.060002	0	4.27986	0	0	0	0.159996	0	0	0	0	2.31993	0.149998	0	0	0	0	0	0	0	0	0	0	0	0	0	0.159996	0	0	0	0.159996	0	0	0.800014	0	0.0800019	0	0	0.060002	0.170004	0	0	0	0	0	0
ENSG00000253765	0	0	0	0	0	0	0	0	0	0	0	0	0	0	0	0	0	0	0	0	0	0	0	0	0	0	0	0	0	0	0	0	0	0	0	0	0	0	0	0	0	0	0	0	0	0	0	0	0
ENSG00000170419	0	0	0	0	0	0	0	0	0	0	0	0	0	0	0.00999965	0.0499986	0	0.00999965	0	0	0	0	0	0	0	0	0	0	0	0	0	0	0.0400009	0	0	0	0	0.0400009	0	0	0	0	0.0400009	0.0199995	0	0	0	0	0
ENSG00000164163	7.78995	9.05014	13.0452	17.22	3.41001	18.5999	4.76012	24.3195	6.06019	5.02984	17.97	5.99999	14.0998	13.2902	30.3695	22.2007	9.17013	9.32979	5.99001	9.9898	5.99999	4.67995	17.73	7.72007	1.48003	7.49022	9.14981	20.8494	13.2497	6.10996	5.76991	15.5604	3.73994	11.0301	10.8398	14.2402	7.26016	15.9702	12.1803	10.1898	9.96007	6.77015	16.2404	12.3504	3.94995	4.27986	10.6101	5.93998	11.7703
ENSG00000228206	0	0	0.104999	1.54004	0	0	0	0	0	0	0	0	0	0	0.170004	0	0	0	0	0	0	0.180005	0	0	0	0	0	0	0	0	0	0	0	0	0.310003	0	0	0	0	0	0.679987	0	0	0	0	0	0	0	0
ENSG00000277034	14.4	0	0	0	0	0	9.10994	0	0	0	0	0	0	10.09	0	10.27	0	0	0	0	0	0	0	9.03009	0	0	0	0	0	0	0	0	0	0	0	0	0	0	8.15974	0	0	0	0	0	0	0	7.80996	0	0
ENSG00000107651	4.79988	13.34	11.3302	11.6801	2.14999	14.2501	5.55983	7.35999	4.52991	3.41996	13.68	3.03001	11.3898	7.75977	14.19	11.7499	5.32998	8.11011	3.96999	7.44982	5.16018	2.04003	42.5199	15.9403	0.549991	15.1801	11.5296	19.6796	10.8601	4.96988	4.07994	16.5197	1.79004	7.66992	10.1898	10.27	8.50983	10.0203	11.56	15.1097	8.00011	7.35999	11.05	6.44007	3.11005	3.63991	3.87992	4.72002	8.03011
ENSG00000206967	0	0	0	0	0	0	0	0	0	0	0	0	0	0	0	0	0	0	0	0	0	0	0	0	0	0	0	0	0	0	0	0	0	0	0	0	0	0	0	0	0	0	0	0	0	0	0	0	0
ENSG00000238447	0	0	0	0	0	0	0	0	0	0	0	0	0	0	0	0	0	0	0	0	0	0	0	0	0	0	0	0	0	0	0	0	0	0	0	0	0	0	0	0	0	0	0	0	0	0	0	0	0
ENSG00000266268	0	0	0	0	0	0	0	0	0	0	0	0	0	0	0	0	0	0	0	0	0	0	0	0	0	0	0	0	0	0	0	0	0	0	0	0	0	0	0	0	0	0	0	0	0	0	0	0	0
ENSG00000227890	0	0	0	0	0	0	0	0	0	0.0299998	0	0	0	0	0	0	0	0	0	0	0	0	0	0	0	0	0	0	0	0	0	0	0	0	0	0.0400009	0	0	0	0	0	0	0	0	0	0	0	0	0
ENSG00000272182	0.360007	1.09999	0.800004	0.789973	0.549991	0.789973	1.09004	0.589988	0.180005	0.530006	0.45	0.400007	1.02001	1.29001	0.679987	0.34999	0.93003	0.459988	0.310003	0.34999	1.16003	0.47	0.949989	1.64003	0.0800019	0.760017	0.360007	1.16003	0.65999	1.94	0.810015	0.860009	0.959994	0.709989	0.920017	0.45	1.60003	2.16	1.12001	0.729978	1.29998	0.389989	0.820026	0.34999	2.30006	0.629995	0.589988	0.360007	1.73998
ENSG00000264188	0	0	0.215006	0	0	0.370002	0.270007	0.149998	0	0	0	0	0.180005	0	0.239999	0.329999	0	0	0	0	0	0	0.299993	0	0	0.510002	0.200005	0	0	0.239999	0	0	0	0	0.230006	0.120002	0.389989	0	0.47	0.520016	0	0	0.549991	0	0	0	0	0	0
ENSG00000264391	0	0	0	0	0	1.46004	0	0.209998	0	0	0	0	0.259996	0.589988	0.159996	0	0	0	0.270007	0	0	0	0	0	0	0	0	0	0.180005	0	0	0.250007	0	0	0	0	0	0	0	0	0	0	0	0	0	0.120002	0.149998	0	0
ENSG00000225648	6.70011	16.8003	14.0497	13.6298	3.01995	10.6898	3.81008	10.4004	5.73999	7.1201	13.7104	6.1299	13.2002	9.04011	12.7003	16.0701	9.96007	7.89981	4.22004	8.05018	7.6402	0.99003	24.1297	18.6904	0.589988	11.8801	46.3394	14.45	11.1199	4.44005	11.1802	9.66018	4.96988	9.8502	12.4501	23.2803	8.25018	20.5994	12.77	16.9994	10.7903	11.7304	17.3699	7.65983	3.93001	1.75003	5.72013	6.92009	9.76996
ENSG00000125850	0.170004	0.149998	0.0149999	0	0	2.11993	7.08023	13.1801	0.149998	0.0899994	2.38998	0.149998	0.879992	0.0299998	0.109998	0.060002	0	0.200005	0.0899994	0	0	0	0.120002	0.180005	0	0.0800019	0	6.70011	0	20.1699	0.209998	0.180005	1.51998	0.060002	0	0	0.0800019	0.180005	7.44982	0.0299998	0.0199995	0.0199995	1.07003	0.140003	0.270007	0.219997	0	0.239999	0.909986
ENSG00000222067	0	0	0	0	0	0	0	0	0	0	0	0	0	0	0	0	0	0	0	0	0	0	0	0	0	0	0	0	0	0	0	0	0	0	0	0	0	0	0	0	0	0	0	0	0	0	0	0	0
ENSG00000147394	0.890002	1.70995	1.16002	1.38998	0.159996	1.88994	1.26003	18.6606	0.279992	1.22003	0.890002	0.530006	2.30006	1.19997	2.40995	0.520016	1.21	1.33999	0.459988	0.959994	0.440015	0.47	1.94	0.679987	0.370002	4.30993	0.530006	2.94999	1.09004	1.8	0.700007	2.08003	0.149998	0.909986	1.62002	0.579996	1.02001	1.38998	9.08975	1.38998	1.15001	0.420002	1.88994	0.629995	0.860009	1.36003	1.41999	0.629995	0.620015
ENSG00000163453	121.271	370.106	134.502	145.997	46.8692	325.541	145.754	590.215	55.9581	72.9421	132.826	91.3596	879.658	357.846	138.957	68.5592	619.817	167.416	108.887	81.3225	213.989	95.3516	416.305	60.5299	19.7301	72.8815	132.964	724.98	59.3911	230.176	368.392	375.429	15.9901	500.49	119.014	121.439	40.4303	576.988	141.896	541.305	160.585	26.2409	1021.73	169.623	394.832	110.99	693.426	152.556	245.486
ENSG00000213548	0	0.140003	0	0	0	0.170004	0	0	0	0	0	0	0	0	0	0	0	0	0	0	0	0	0	0	0	0	0	0	0	0	0	0	0	0	0	0	0	0	0	0	0	0	0	0	0	0	0	0	0
ENSG00000250692	0	0	0	0	0	0	0	0	0	0	0	0	0	0	0	0	0	0	0	0	0	0	0	0	0	0	0	0	0	0	0	0	0	0	0	0	0	0	0	0	0	0	0	0	0	0	0	0	0
ENSG00000154978	9.6301	15.1097	28.2149	24.5907	4.65987	39.3301	12.0602	36.5009	5.47985	13.2902	11.5496	5.9301	27.3401	36.7191	36.3494	15.0199	16.4203	16.5598	8.25991	14.9503	17.0904	24.4293	32.3805	16.66	42.9107	16.0101	12.6204	29.4593	15.9503	17.6699	8.61011	30.5999	15.1003	11.6898	11.2097	14.6304	15.7503	18.5497	41.3887	20.4699	25.8706	10.5998	24.5294	9.83997	18.1201	21.8905	17.81	8.86019	15.8599
ENSG00000225316	0	0	0	0	0	0	0	0	0	0	0	0	0	0	0	0	0	0	0	0	0	0	0	0	0	0	0	0	0	0	0	0	0	0	0	0	0	0	0	0	0	0	0	0	0	0	0	0	0
ENSG00000226453	0.729978	1.62002	3.47991	4.34986	0.200005	5.66999	4.52991	0.0299998	0.920017	5.97011	9.59012	0.620015	1.19997	2.58998	2.60006	12.7196	2.51007	2.57995	0.609981	6.16015	1.19002	0.670007	2.04996	3.4001	0.290002	10.0698	1.11003	0.290002	2.02004	1.01001	0.140003	5.52985	2.21999	7.56012	4.99994	0.329999	4.17002	3.11005	0.34999	12.4596	4.26002	1.28003	2.12995	2.61	1.09004	0.310003	1.36003	1.82996	4.09013
ENSG00000198452	0	0	0	0	0	0	0	0	0	0.0400009	0	0	0	0	0.0199995	0	0	0	0	0	0	0	0	0	0	0	0	0	0	0	0	0	0	0	0	0	0	0	0	0	0	0	0	0	0	0	0	0	0
ENSG00000232022	0	0.0800019	0.0200005	0	0.060002	0.769999	0.500006	0.389989	0.149998	0.290002	0.0800019	0	0.170004	0	0	5.21014	0	0.109998	0.0299998	0	0.219997	0.180005	0.180005	0	0	0	0	0	0.129996	0.189994	0.140003	0.129996	0.420002	0.270007	0.250007	0.0299998	0.38001	0.200005	1.57002	0	0.140003	0.0499986	0.31999	0.0199995	0.0299998	0.0800019	0.0899994	0	0.060002
ENSG00000111331	4.76012	5.66017	2.62004	4.47001	0.430012	9.51002	3.23991	4.72985	0.69002	1.71994	7.44982	2.10003	7.92998	3.27992	8.53997	13.3299	2.47001	35.1404	3.47012	8.30987	1.92006	0.959994	18.1402	3.56004	0.709989	6.32985	2.39994	12.0502	8.62983	1.64995	1.70995	4.23999	1.71994	1.22003	2.68992	1.99001	4.42008	9.51002	20.3807	4.56997	7.02985	1.61005	4.00011	1.90005	1.05998	2.33996	2.45005	1.67998	47.6687
ENSG00000228550	0	0	0	0	0	0	0	0	0.0999981	0	0	0	0	0	0	0	0	0	0	0	0	0	0	0	0	0	0	0	0	0	0	0	0	0	0	0	0	0	0	0	0	0	0	0	0	0	0	0	0
ENSG00000213935	0	0	0	0.0999981	0	0	0	0	0	0	0	0	0	0	0	0	0	0	0	0	0	0	0	0	0	0	0	0	0	0	0	0	0	0.0800019	0	0	0	0	0	0	0	0	0	0	0	0.0800019	0	0	0
ENSG00000253701	0.750008	1.25002	0.0600009	0.310003	1.58996	0.629995	0.120002	0	0.239999	0.0800019	0.140003	1.14	2.40995	2.42992	0.510002	2.96003	5.16018	1.05998	0.589988	0	2.56995	0.209998	2.47001	0	0	0	0	6.06019	0	0.420002	1.79004	0.589988	0	0.159996	0.0999981	0.500006	0.780003	0.69002	0.140003	2.06996	0.239999	0.149998	2.61	0.34999	10.0002	0.0800019	0.780003	1.07003	0.829988
ENSG00000137691	0.0199995	0.140003	0.074998	0.0400009	0.0700018	0.34999	0.0700018	0.259996	0	0.00999965	0.189994	0.0499986	0.47	0.159996	0.189994	0.0999981	0.060002	0.0299998	0.0899994	0.00999965	0.060002	0	1.32999	0	0	0.0899994	0	0.360007	0.0400009	0.0800019	0.109998	0.209998	0	0.149998	0.060002	0.219997	0.0199995	0.400007	0.140003	0.34999	0.0499986	0	0.789973	0.00999965	0.159996	0.0899994	0.549991	0.0800019	0.0800019
ENSG00000105613	0.250007	0.820026	0.399999	0.940022	0.149998	0.900001	2.16	0.38001	0.230006	0.250007	0.370002	0.219997	0.140003	0.900001	0.290002	14.3502	2.38005	0.0499986	0.0499986	0.760017	2.61997	0.120002	1.09999	1.07003	0.420002	1.62002	0.0999981	0.270007	1.57996	0.329999	0.230006	0.0299998	0.700007	1.92994	1.16003	0.38001	2.79992	0.0999981	0.189994	0.549991	0.589988	1.25002	2.02004	0.0499986	0.279992	0.549991	0.239999	0.140003	0.149998
ENSG00000135477	0	0.0199995	0.00499982	0	0	0.0499986	0.0199995	0	0	0.060002	0.0199995	0	0.0899994	0	0	0	0	0	0.00999965	0	0	0	0.149998	0	0	0	0.109998	0.219997	0	0.0299998	0	0	0.0199995	0.0899994	0	0	0.0199995	0	0.120002	0	0	0	0.060002	0.00999965	0.120002	0.0299998	1.21	0	0.00999965
ENSG00000222389	0	0	0	0	0	0	0	0	0	0	0	0	0	0	0	0	0	0	0	0	0	0	0	0	0	0	0	0	0	0	0	0	0	0	0	0	0	0	0	0	0	0	0	0	0	0	0	0	0
ENSG00000155629	23.73	61.7204	21.05	13.4096	6.52003	24.4005	17.17	21.7906	19.0897	5.23985	15.3802	18.3705	27.5303	28.7392	15.3398	12.8704	11.6002	33.7791	10.83	30.1305	42.2086	6.65982	52.7015	41.2398	5.17989	74.2223	15.2296	40.3799	36.8492	40.8812	16.2201	55.3294	4.22004	24.2706	16.3205	54.7381	25.4703	16.7097	36.2789	53.8015	14.8604	10.8503	23.0603	21.6206	20.7297	14.0802	2.51007	24.4208	55.0883
ENSG00000223341	0	0	0	0	0	0	0	0	0	0	0	0	0	0	0	0	0	0	0	0	0	0	0	0	0	0	0	0	0	0	0	0	0	0	0	0	0	0	0	0	0	0	0	0	0	0	0	0	0
ENSG00000165194	0.060002	0.0199995	0.00499982	0.00999965	0.38001	0.0199995	0.0199995	0.400007	0.140003	0.0499986	0.0199995	0.0899994	0.0199995	0.310003	0.00999965	0	0.0499986	0.109998	0.0999981	0	0.00999965	0.0199995	0.060002	0	0	0	0.00999965	0.109998	0	0	0.00999965	0.0899994	0	0.0199995	0.0199995	0.00999965	0.00999965	0.209998	0.579996	0.0199995	0.140003	0	0.109998	0.00999965	0.00999965	0.0999981	0.0199995	0.170004	0.00999965
ENSG00000257808	0	0.159996	0.370003	0.510002	0	0.200005	0	0	0.0700018	0.520016	0.430012	0.0499986	0.0899994	0.329999	0.060002	0.060002	0	0.060002	0	0.290002	0.120002	0	0.0800019	0.060002	0	0.679987	0	0	0.149998	0	0.560011	0	0	0	2.40995	0.299993	0	0.670007	0.170004	0	0.409997	0	0.259996	0	0.129996	0	0	0	0
ENSG00000084628	0	0	0.0400007	0	0	0.0400009	0.00999965	0.00999965	0	0.0400009	0	0.0400009	0.060002	0.0400009	0.310003	0.00999965	0	0	0.00999965	0.0499986	0.0899994	0	0.0999981	0.0400009	0.0899994	0	0	0.0400009	0	0	0	0.0400009	0	0.360007	0.0800019	0	0.0499986	0.00999965	0.0299998	0.0199995	0	0	0.0299998	0	0	0.720014	0.120002	0	0.0499986
ENSG00000139350	1.14	3.26993	2.07501	1.79004	0.290002	4.94993	1.66999	4.7499	0.440015	1.97996	2.76002	0.670007	3.09993	1.36997	5.07996	6.04005	1.99997	2.17006	0.620015	2.04003	1.09999	0.579996	11.4897	3.72002	0.299993	4.50985	2.06996	8.62983	2.25005	1.32999	1.09004	3.41001	0.99003	4.48989	1.84999	1.84999	2.36	5.01001	6.14011	3.89988	1.96996	1.21	3.84991	1.33999	1.15001	0.959994	2.10003	1.05998	1.38998
ENSG00000071794	3.38012	13.16	11.6201	12.5602	0.99003	5.30013	5.98006	13.7799	2.23001	6.78989	6.23016	2.74	4.8899	4.12002	19.4504	24.7103	3.38997	5.76991	1.67998	3.18004	4.42008	1.64003	23.3595	22.5107	0.290002	13.4898	10.9099	14.2096	8.04014	3.42993	2.71993	15.3696	3.18004	9.17013	8.37987	12.96	10.9001	11.5697	5.08983	8.16993	7.50997	5.73999	7.60006	4.00011	3.19995	6.33995	3.03001	3.34005	2.60006
ENSG00000146966	0.890002	2.08003	1.47999	1.28003	0.270007	2.99991	0.920017	8.55004	0.570015	0.33999	1.64995	0.640002	3.9099	1.99997	1.04002	0.869973	3.7301	0.909986	0.739977	0.629995	2.21	0.479997	1.70995	0.609981	0.479997	1.81002	0.709989	3.6599	0.570015	3.63008	1.36997	3.4899	0.129996	2.55007	1.31003	0.530006	1.31997	5.64019	1.37999	3.03001	1.14	0.440015	6.12014	1.05998	1.44003	1.22003	3.35002	1.17999	1.48003
ENSG00000156853	1.51	5.05992	3.38003	2.56995	0.69002	3.0399	3.16992	4.44991	1.32999	1.72999	2.68005	1.13	2.60006	2.00998	7.46999	6.6899	3.13995	1.92994	0.99003	2.09001	2.20006	0.999971	5.6199	2.68992	0.560011	5.99999	3.54011	6.38008	2.93999	2.32992	1.71994	1.86003	1.21	2.45005	2.52999	1.96996	3.73994	2.75008	5.03997	2.37001	1.69003	2.25005	5.10007	1.69003	2.17006	1.71994	1.42998	1.56003	2.26996
ENSG00000240738	0	0	0	0	0	0	0	0	0	0	0	0	0	0	0	0	0	0	0	0	0	0	0	0	0	0	0	0	0	0	0	0	0	0	0	0.0299998	0	0	0	0	0	0	0	0	0	0	0	0	0
ENSG00000267703	0	0	0	0.0800019	0	0	0.0999981	0	0	0	0	0	0	0	0	0	0	0	0	0	0	0	0	0	0	0	0	0	0	0	0	0	0	0	0	0	0	0	0	0	0	0	0	0	0.0800019	0	0	0	0
ENSG00000183709	0	0	0	0	0	0	0	0	0	0	0	0	0	0	0	0.0299998	0	0	0	0	0	0	0	0	0	0	0	0	0	0	0	0	0	0	0	0	0	0.0499986	0.219997	0	0.0299998	0	0	0	0	0	0	0	0.250007
ENSG00000213921	0	0	0	0	0	0	0	0	0	0	0	0	0	0	0	0	0	0	0	0	0	0	0	0	0	0	0	0	0	0	0	0	0	0	0	0	0.0400009	0	0	0	0	0	0	0	0	0	0	0	0
ENSG00000223109	0	0	0	0	0	0	0	0	0	0	0	0	0	0	0	0	0	0	0	0	0	0	0	0	0	0	0	0	0	0	0	0	0	0	0	0	0	0	0	0	0	0	0	0	0	0	0	0	0
ENSG00000274102	0	0	0	0	0	0	0	0	0	0	0	0	0	0	0.060002	0	0	0	0	0	0	0	0	0	0.129996	0	0	0	0	0	0	0	0	0	0	0	0.060002	0	0	0	0	0	0	0	0	0	0	0	0
ENSG00000137731	26.0091	4.03997	1.06499	0.33999	25.4597	401.567	14.5596	26.6903	8.15013	1.40998	65.7117	15.9403	79.511	2.21999	2.44005	1.76001	0.279992	24.3498	26.6109	8.44987	0.270007	0.969971	468.14	104.292	263.707	0	1.19002	221.183	0.810015	2977.53	8.38975	9.92973	1.58996	101.11	0.0700018	0.200005	0.109998	127.928	164.004	248.464	0.38001	0.109998	186.534	13.2902	425.229	650.857	317.496	45.9906	30.6593
ENSG00000171160	1.46004	2.61	3.33991	2.70995	1.13	2.48996	4.76012	7.21	1.09999	2.66006	5.31006	2.04996	1.8	1.16003	1.09004	5.18996	2.06996	1.81996	1.31997	0.729978	1.22997	5.54982	14.3801	3.41996	0.360007	5.83994	0.959994	2.98994	6.35007	6.38982	0.959994	0.549991	1.11003	2.60006	4.44991	0.479997	0.999971	1.66999	5.3999	2.39994	6.7299	12.7797	2.32992	1.19002	6.78989	1.75003	1.72999	1.67998	1.51
ENSG00000278740	0.0499986	0.209998	0.149999	0	0.0400009	0.129996	0.200005	0.560011	0.0499986	0.0299998	0.060002	0.0700018	0.109998	0.109998	0.0800019	0.200005	0.060002	0.159996	0.0299998	0	0.159996	0	0	0.0400009	0	0.0899994	0.060002	0	0.0499986	0.180005	0.0400009	0.109998	0	0.0999981	0.430012	0	0.140003	0	0.170004	0.120002	0	0.0299998	0.109998	0.0299998	0.129996	0.0400009	0.0800019	0.060002	0.0400009
ENSG00000221989	0	0	0	0	0	0	0	0	0	0	0	0	0	0	0	0	0	0	0	0	0	0	0	0	0	0	0	0	0	0	0	0	0	0	0	0	0	0	0	0	0	0	0	0	0	0	0	0	0
ENSG00000220725	0	0	0	0	0	0	0	0	0	0	0	0	0	0	0	0	0	0	0	0	0	0	0	0	0	0	0	0	0	0	0	0	0	0	0	0	0	0	0	0	0	0	0	0	0	0	0	0	0
ENSG00000263964	0	0	0	0	0	0	0	0	0	0	0	0	0	0	0	0	0	0	0	0	0	0	0	0	0	0	0	0	0	0	0	0	0	0	0	0	0	0	0	0	0	0	0	0	0	0	0	0	0
ENSG00000166013	0	0	0	0	0	0	0	0	0	0	0	0	0	0	0	0	0	0	0	0	0	0	0	0	0.00999965	0	0	0	0	0	0	0	0	0	0	0	0	0	0	0	0	0	0	0	0	0	0	0	0
ENSG00000256351	0	0	0	0	0	0	0	0	0	0	0	0	0	0	0	0	0	0	0	0	0	0	0	0	0	0	0	0	0	0	0	0	0	0	0	0	0	0	0	0.159996	0	0	0	0	0	0	0	0	0
ENSG00000264571	0	0	0	0	0	0	0	0	0	0	0	0	0	0	0	0	0	0	0	0	0	0	0	0	0	0	0	0	0	0	0	0	0	0	0	0	0	0	0	0	0	0	0	0	0	0	0	0	0
ENSG00000188277	0.219997	1.19002	1.25504	0.560011	0.230006	1.29998	0.629995	0.45	0.54	2.30997	0.38001	0.34999	0.45	0.360007	0.31999	1.81002	0.609981	0.409997	0.679987	1.09004	0.479997	0.270007	0.700007	0.219997	0.149998	1.19002	1.82996	0.780003	0.979983	0.149998	0.370002	0.700007	0.589988	0.290002	0.840013	0.31999	2.12995	0.890002	1.88	0.409997	0.999971	0.810015	0.869973	0.290002	0.370002	0.209998	0.409997	0.47	0.34999
ENSG00000232145	0	0	0	0	0	0	0	0	0	0	0	0	0	0	0	0	0	0	0	0	0	0	0	0	0	0	0	0	0	0	0	0	0	0	0	0	0	0	0	0	0	0	0	0	0	0	0	0	0
ENSG00000079950	5.67982	10.2999	6.94489	9.92973	0.729978	18.7904	2.93999	9.62009	3.25997	6.04005	12.4803	5.02009	11.9296	8.15013	20.3694	10.2103	4.69001	10.9797	2.19002	4.82993	8.59997	0.879992	46.4102	17.56	0.310003	9.46989	3.61	23.91	13.7199	6.91003	5.73999	12.5402	1.66999	9.85977	7.43022	5.44011	3.14998	9.70987	10.1997	15.3302	8.1	5.85007	12.6204	7.11023	2.98994	2.55007	6.84993	5.21991	7.09989
ENSG00000253680	0	0	0	0	0	0	0	0	0	0	0	0	2.94999	0	0	0	0	0	0	0	0	0	0	0	0	0	0	0	0	0	0	0	0	0	0	0	0	0	0	0	0	0	0	0	0	0	0	0	0
ENSG00000257265	0	0	0	0	0	0	0	0	0	0	0	0	0	0	0	0	0	0	0	0	0	0	0	0	0	0	0	0	0	0	0	0	0	0	0	0	0	0	0	0	0	0	0	0	0	0	0	0	0
ENSG00000220370	0	0	0	0	0	0	0	0	0	0	0	0	0	0	0	0	0	0	0	0	0	0	0	0	0.310003	0	0	0	0	0	0	0	0	0	0	0	0	0	0	0	0	0	0	0	0	0	0	0	0
ENSG00000131876	12.6204	18.56	19.6005	21.2594	12.8802	43.0985	40.0593	27.1193	12.3898	18.3502	34.4196	17.7706	21.8299	32.2909	40.0287	42.6586	18.5999	22.5107	11.1399	35.0893	14.3204	21.1697	41.7286	15.7897	40.4191	38.899	12.4303	35.8788	29.2193	62.318	29.8809	34.6206	17.8905	13.6999	22.2593	18.7202	19.1706	25.6599	46.7589	21.8799	14.8697	24.6197	21.0994	13.5902	44.9911	35.2404	22.57	10.9797	29.8809
ENSG00000197620	7.37992	13.7904	12.7201	12.26	3.81008	11.9503	15.1003	17.2894	6.50017	8.61011	10.2899	7.35999	11.8497	17.0502	11.5001	15.2402	23.9	9.10994	4.6699	5.77992	7.34979	17.7103	24.4005	11.4603	8.64001	31.1607	11.0102	21.3806	10.4901	5.54982	8.9497	10.9304	11.8202	12.4199	20.8003	8.92987	13.6999	6.53995	17.9203	10.3903	11.9802	8.8002	11.3898	7.56012	15.0501	13.95	10.7002	5.99999	7.95973
ENSG00000235620	0	0	0	0	0	0	0	0	0	0	0	0	0	0	0	0	0	0	0	0	0	0	0	0	0	0	0	0	0	0	0	0	0	0	0	0	0	0	0	0	0	0	0	0	0	0	0	0	0
ENSG00000258098	0	0	0	0	0	0	0	0	0	0	0	0	0	0	0	0	0	0	0	0	0	0	0	0	0	0	0	0	0	0	0	0	0	0	0	0	0	0	0	0	0	0	0	0	0	0	0	0	0
ENSG00000112365	0.640002	1.99001	0.969991	1.15001	0.360007	2.21999	1.82996	1.70002	0.520016	0.849982	1.64995	0.479997	1.70002	1.22003	2.94999	2.31993	0.720014	1.05998	0.370002	0.920017	1.05003	0.570015	4.63989	2.41999	0.99003	1.88	0.670007	4.22004	1.17999	1.8	0.769999	1.17999	0.54	1.22003	1.05998	0.649987	1.05998	1.78002	0.869973	0.860009	1.49998	0.47	1.73998	0.800014	1.61005	1.01001	1.64003	0.720014	1.19002
ENSG00000258726	0	0	0	0	0	0	0	0	0	0	0	0	0	0	0	0.0400009	0	0	0	0	0	0	0	0	0	0	0	0	0	0	0	0	0	0	0	0	0	0	0	0	0	0	0	0	0	0	0	0	0
ENSG00000231175	0	0	0	0	0	0	0	0	0	0	0	0	0	0	0.00999965	0	0	0	0	0	0	0	0	0	0	0	0	0	0	0	0	0	0	0	0	0	0	0	0	0	0	0	0	0	0	0	0	0	0
ENSG00000198276	8.83014	13.1	25.8001	29.7796	3.13995	20.1405	22.6405	40.9492	8.62027	15.71	20.6895	8.8002	20.3397	33.8494	18.8504	38.43	11.4199	10.34	6.47005	7.21	15.8797	19.1003	26.3795	15.71	10.7701	38.7913	20.8407	46.2111	29.4001	37.031	16.1696	18.4497	29.3208	12.8303	25.4897	14.45	17.1605	26.4399	29.9701	14.3602	21.7499	33.3302	28.2906	10.9001	21.2594	30.0491	10.0099	7.46016	11.1399
ENSG00000229820	0	0	0	0	0	0	0	0	0	0.0700018	0	0	0	0	0	0.0800019	0	0	0	0	0	0	0	0	0	0	0.140003	0	0	0	0	0	0	0	0.0899994	0	0	0.140003	0.120002	0	0	0	0	0	0	0	0	0	0
ENSG00000174839	1.8	3.23004	3.03497	2.23001	0.700007	6.8699	1.72999	5.39018	1.29001	2.10003	3.38997	1.19002	5.25003	2.55007	5.91983	4.90994	2.75008	3.09993	1.09999	1.32999	1.49998	1.22003	10.1496	3.93001	1.29001	5.32998	2.40995	8.61011	2.76002	2.68992	1.94	4.61998	2.52001	3.7301	2.19002	1.42998	4.38012	4.09013	3.4899	3.86998	3.13995	1.84001	5.23005	2.23993	3.21998	3.81008	3.34005	1.62002	2.06996
ENSG00000271693	0	0	0	0	0	0	0	0	0	0	0	0	0	0	0	0	0	0	0	0	0	0	0	0	0	0	0	0	0	0	0	0	0	0	0	0	0	0	0	0	0	0	0	0	0	0	0	0	0
ENSG00000173421	0.00999965	0.0700018	0.0149999	0.0899994	0	0.0400009	0.120002	0.0199995	0.0199995	0	0.0299998	0.0199995	0.0499986	0.0299998	0.0400009	0.0199995	0.129996	0.0199995	0.00999965	0.00999965	0.0800019	0.00999965	0.0700018	0.0199995	0.0499986	0.0499986	0.0199995	0.200005	0.0499986	0.0199995	0.0999981	0.0800019	0	0.0499986	0.129996	0	0.060002	0.0299998	0.00999965	0.060002	0.0199995	0.0199995	0.209998	0.00999965	0.0199995	0.170004	0.200005	0	0.0400009
ENSG00000228291	1.17999	0.400007	5.61002	2.39994	0.810015	8.56012	0.0499986	0	0.739977	1.73998	1.70002	2.04996	0.679987	0.120002	1.04002	0.400007	0.060002	1.76001	1.76001	1.81996	0.0899994	0.180005	0.180005	0.459988	1.17999	0.0999981	1.11003	0	0.93003	0	0.230006	0.599985	0.640002	5.73999	0.479997	4.44991	0.780003	0.54	0.129996	2.35004	11.5097	0.180005	0.31999	0.54	0.0499986	0	0.0499986	0.640002	0.649987
ENSG00000272715	0	0	0	0.0899994	0	0	0	0.34999	0	0	0.239999	0	0	0	0.0899994	0	0	0	0	0.109998	0	0	0.34999	0	0.729978	0	0.149998	0	0	0.189994	0	0	0.140003	0.0700018	0.0899994	0	0.0999981	0	0.490002	0	0	0.140003	0	0.060002	0	0.299993	0.259996	0	0
ENSG00000133398	9.62009	20.4203	11.69	15.3898	4.72002	25.5906	17.8595	27.9495	7.43022	12.8901	16.5403	8.37987	16.2505	57.0903	23.8305	20.0194	15.0303	10.5003	9.51991	7.88012	11.7401	11.7101	113.157	15.9403	15.5098	3.9401	15.1496	26.4198	15.2698	22.19	11.1199	51.2	18.87	10.2401	17.81	10.8903	11.7003	18.2601	47.5301	20.0694	17.8298	17.73	15.7296	11.0003	15.6697	20.1405	14.8604	7.41016	13.6402
ENSG00000241907	0	0	0.0649982	0.109998	0	0	0.120002	0.140003	0	0	0	0	0.47	0	0.109998	0	0.459988	0	0	0	0	0	0	0	0	0	0	0	0.120002	0	0	0	0	0	0	0	0	0.360007	0	0.149998	0	0	0.31999	0	0	0.0899994	0.0999981	0	0
ENSG00000250641	0	0	0	0	0	0	0	0	0	0	0	0	0.0199995	0	0	0	0	0	0	0	0	0	0	0	0	0	0	0	0	0	0	0	0	0	0	0	0	0	0	0.0199995	0	0	0	0	0	0	0	0	0
ENSG00000229867	0.0199995	0.0400009	0.0549989	0.00999965	0.00999965	0.0800019	0.00999965	0.0299998	0.0199995	0.0199995	0.0199995	0.0299998	0.0400009	0	0	0.0400009	0.0800019	0.0400009	0.0400009	0.00999965	0.00999965	0.00999965	0.0999981	0.0299998	0	0	0.180005	0	0	0.0299998	0.0199995	0	0.0199995	0.0499986	0.00999965	0.0400009	0.0700018	0.0400009	0.0800019	0.0999981	0.0899994	0.0199995	0.0400009	0.00999965	0.00999965	0	0.109998	0.060002	0.0199995
ENSG00000271182	0	0	0	0	0	0	0	0	0	0	0	0	0	0	0	0	0	0	0	0	0	0	0	0	0	0	0	0	0	0	0	0	0	0	0	0	0	0	0.149998	0	0	0	0	0	0	0	0	0	0
ENSG00000228024	0	0	0	0	0	0	0	0	0	0	0	0	0	0	0	0	0	0.00999965	0	0	0.0299998	0.00999965	0	0	0	0	0	0	0	0	0	0	0	0.0400009	0	0	0	0	0	0	0	0	0	0	0	0	0	0	0
ENSG00000109046	6.29005	17.99	6.65478	10.8699	0.670007	37.139	6.68017	16.9195	6.01999	5.32998	18.2601	5.60006	20.3595	10.1997	46.4198	12.1399	5.44992	12.68	5.88995	4.3999	6.19012	1.70995	80.381	6.32021	2.10996	16.1203	10.35	54.2584	11.3804	11.1802	10.1103	22.0397	1.61005	5.93998	11.3104	6.48982	8.21992	57.4396	31.1801	19.2305	12.0401	7.85013	31.1002	7.68003	2.77999	10.5697	11.7101	4.72985	7.39016
ENSG00000270249	0	0.129996	0	0	0.200005	0.270007	0.109998	0	0	0	0.0999981	0	0.129996	0.149998	0	0.0400009	0.0700018	0.0999981	0.0400009	0	0	0	0.189994	0	0	0	0	0.149998	0	0	0	0	0.170004	0	0	0.060002	0.120002	0	0.129996	0	0	0	0	0.0499986	0	0	0.0999981	0	0.060002
ENSG00000171116	0	0.189994	0.335004	0.250007	0	0.149998	0.0400009	0.180005	0.129996	0.149998	0.0400009	0.0800019	0.0400009	0.0400009	0.0299998	0.34999	0.490002	0.120002	0.0199995	0	0.060002	0.0299998	0.570015	0.060002	0	0	0	0.500006	0.0400009	0	0.0299998	0.120002	0.0700018	0.149998	0.200005	0.170004	0.0999981	0.500006	0.579996	0.230006	0.299993	0.109998	0.149998	0.0700018	0.0700018	0.109998	0.060002	0.189994	0.259996
ENSG00000270570	0	0	0	0	0	0	0	0	0	0	0	0	0	0	0	0	0	0	0	0	0	0	0	0	0	0	0	0	0	0	0	0	0	0	0	0	0	0	0	0	0	0	0	0	0	0	0	0	0
ENSG00000106560	6.65982	5.27996	6.43	7.55017	0.739977	7.85013	1.49002	2.75008	1.02001	1.94998	3.29999	4.7499	9.66018	7.34012	8.27997	4.93999	10.5098	8.0201	2.92008	4.69001	5.76991	5.46998	8.18978	2.70001	0.840013	2.67004	8.18013	14.2501	4.24999	0.520016	5.76991	4.79988	2.47996	6.44007	3.19995	2.42992	4.00011	6.82008	2.42992	8.1	8.23018	4.3999	10.27	3.48	2.44005	1.77004	4.79988	3.05999	4.83998
ENSG00000255051	0	0	0	0	0	0	0	0	0	0	0	0	0	0	0	0	0	0	0	0	0	0	0	0	0	0	0	0	0	0	0	0	0	0	0	0	0	0	0	0	0	0	0	0	0	0	0	0	0
ENSG00000213409	0	0.0400009	0	0	0	0	0	0.0400009	0	0	0	0	0.0400009	0	0	0	0	0	0	0	0	0	0.0499986	0	0	0	0	0.0700018	0	0	0	0	0	0.0199995	0	0	0	0	0.149998	0.0499986	0	0	0	0	0	0	0	0	0
ENSG00000271003	0	0	0	0	0	0	0	0	0	0	0	0	0	0	0	0	0	0	0	0	0	0	0	0	0	0	0	0	0	0	0	0	0	0	0	0	0	0	0	0	0	0	0	0	0	0	0	0	0
ENSG00000267076	0	0	0.0649982	0	0	0	0	0.200005	0	0.060002	0	0	0.109998	0	0	0	0	0	0.060002	0	0	0	0.0999981	0	0	0	0	0	0.180005	0	0	0.060002	0	0.060002	0.0800019	0	0	0	0	0	0	0	0	0	0	0	0.0700018	0	0
ENSG00000136939	0	0	0	0	0	0	0	0	0	0	0	0	0	0	0	0	0	0	0	0	0	0	0	0	0	0	0	0	0	0	0	0	0	0	0	0	0	0	0	0	0	0	0	0	0	0.0199995	0	0	0
ENSG00000215278	0	0	0.030001	0.189994	0.0499986	0	0.0499986	0	0	0.0400009	0	0	0	0	0	0	0	0	0	0	0	0	0	0	0	0	0	0	0	0	0	0	0	0	0	0	0	0.0700018	0	0	0.0499986	0	0	0	0	0	0	0	0
ENSG00000100412	37.1699	80.6992	42.6394	59.8914	15.8797	34.4889	34.36	81.9904	32.7894	67.8078	51.8284	37.8589	62.6993	63.3195	75.1125	45.9397	48.3107	53.8798	22.9407	71.6393	41.7286	22.9407	87.8204	50.5511	21.1302	84.132	62.9606	65.9215	94.5683	43.931	28.0309	47.1397	24.1599	51.3706	37.8589	26.9207	30.5999	63.0785	147.604	62.6993	40.551	114.198	47.5795	42.5494	32.019	60.5005	40.7708	41.5987	44.4302
ENSG00000260726	0	0	0	0	0	0	0	0	0	0	0	0	0	0	0	0	0	0	0	0	0	0	0	0	0	0	0	0	0	0	0	0	0	0	0	0	0	0	0	0	0	0	0	0	0	0	0	0	0
ENSG00000129450	1.55	2.10996	0.22	0.510002	0.159996	1.55	0.149998	1.57002	0.599985	0.430012	0.459988	0.849982	2.74	1.61005	2.52999	0.239999	0.679987	2.66006	1.37999	1.28003	1.19002	0.949989	1.47	0.109998	0.780003	0.230006	0.270007	2.00998	0.599985	0.270007	0.459988	0.969971	0.0999981	0.520016	0.299993	0.279992	0.170004	1.66006	0.879992	1.38998	0.490002	0.109998	2.70995	1.76001	0.679987	0.900001	1.15001	0.969971	1.90996
ENSG00000111335	14.3303	7.39016	2.69502	4.1999	1.11003	6.29005	8.78009	5.9301	1.36003	1.16003	15.6904	5.99001	18.5099	6.82008	10.2899	5.85981	4.88008	91.2583	10.6101	7.88996	5.30013	2.76999	28.2494	1.92994	5.51989	4.21011	2.87009	14.0403	8.30987	1.36003	3.80006	7.66992	7.93989	4.49986	3.28994	3.50008	4.72002	8.0201	14.7895	6.28002	12.7003	0.65999	6.70987	3.54994	3.09006	3.0399	6.03001	2.58998	121.911
ENSG00000224459	0	0.109998	0	0.120002	0	0	0.420002	1.71994	0	0.109998	0.0499986	0	0.0999981	0.459988	0	0.0400009	0	0	0	0	0.0800019	0.200005	0	0	0.909986	0	0.180005	0.0999981	0.0499986	0.310003	0.200005	0.200005	0	0.200005	0.0400009	0	0	0.599985	0.0499986	0.109998	0.170004	0	0.159996	0.0299998	0.0800019	0.239999	0.869973	0	0.0400009
ENSG00000222524	0	0	0	0	0	0	0	0	0	0	0	0	0	0	0	0	0	0	0	0	0	0	0	0	0	0	0	0	0	0	0	0	0	0	0	0	0	0	0	0	0	0	0	0	0	0	0	0	0
ENSG00000239704	0.520016	0.0499986	0.0650002	0.0400009	0.420002	2.58998	2.79992	0.45	0.54	0.47	0.219997	0.0700018	1.13	0.820026	0.299993	0.38001	0.860009	0.430012	0.549991	0	0	1.31997	0.490002	0	0.31999	0.170004	0.31999	0.629995	0	2.38005	1.12001	1.79004	0.709989	0	0.33999	0.0899994	1.33999	1.44003	1.51	0.34999	0.869973	0	2.28005	0.65999	2.28005	2.16	1.84001	0	0.0400009
ENSG00000230003	0	0	0	0	0	0	0	0	0	0	0	0	0	0	0	0	0	0	0	0	0	0	0	0	0	0	0	0	0	0	0	0	0	0	0	0	0	0	0	0	0	0	0	0	0	0	0	0	0
ENSG00000279227	0.869973	1.04002	3.14504	1.66006	0.510002	1.09999	0.400007	3.06998	0.530006	2.18002	0.999971	1.29001	1.05003	0.47	1.51	3.09006	1.84001	1.09004	0.54	0.849982	1.56003	0.560011	2.93999	1.28003	0.290002	1.81002	2.10996	1.66006	3.4899	0.47	0.109998	0.93003	5.0701	2.42992	2.31993	1.22997	2.92008	0.920017	0.840013	0.949989	2.21	1.28003	2.68005	0.780003	0.810015	0.479997	0.900001	0.909986	0.940022
ENSG00000274026	0.140003	0.0800019	0.200005	0.0299998	0.0400009	1.22003	0.219997	1.19002	0.170004	0.0400009	0.290002	0.310003	0.620015	0.189994	0.400007	0.609981	0.290002	0.189994	0.140003	0.0299998	0.0499986	0.0700018	0.589988	0.109998	0.670007	0.140003	0.109998	0.69002	0.250007	2.72994	0.0899994	0.849982	0.0299998	0.259996	0.140003	0.409997	0.0700018	0.420002	1.02001	0.820026	0.219997	0.0400009	0.720014	0.400007	0.200005	0.869973	1.44003	0.120002	0.0700018
ENSG00000261063	0	0.500006	0	0.54	0	1.41999	0.360007	1.81002	1.36003	2.06996	0.250007	0.38001	0.180005	0	0	0.909986	0.949989	0.890002	0.679987	0	0.0800019	0	1.57996	0.579996	0	0.849982	0	0	0	0	1.53003	2.26006	0.47	0	4.52991	0.060002	0.640002	0.45	2.21999	0	1.47	0.420002	0	0.969971	0.200005	0	1.11003	0.0700018	0.609981
ENSG00000228578	0	0	0	0	0	0	0	0	0	0	0	0	0	0	0	0	0	0	0	0	0	0	0	0	0	0	0	0	0	0	0	0	0	0	0	0	0	0	0	0	0	0	0	0	0	0	0	0	0
ENSG00000213343	0	0	0.0249993	0	0	0	0	0	0.0700018	0	0	0	0.0800019	0	0.060002	0	0	0	0	0	0	0.060002	0	0	0.0499986	0	0	0	0	0	0	0	0	0	0	0	0	0	0	0	0	0	0	0	0	0.0499986	0	0	0
ENSG00000008952	41.0487	65.7481	49.2857	45.0691	46.3105	32.3693	43.9401	36.8492	28.9592	33.49	52.1709	46.7816	39.2593	48.2203	85.5196	47.7315	48.7007	52.0012	36.9489	29.3004	21.6896	56.59	58.5694	69.898	41.59	56.1718	47.6984	62.8516	34.6302	13.7599	24.2001	56.1796	36.0408	146.027	41.541	31.7295	24.3195	50.6493	36.9694	52.0084	29.27	35.5989	44.4302	57.7791	17.3206	43.3893	19.0303	30.5003	50.9204
ENSG00000124228	7.06993	18.5703	16.6147	15.3802	4.53997	23.7695	10.8503	35.3996	8.76003	11.5296	20.05	6.19012	18.2702	23.9896	18.5201	15.9602	9.26021	9.83997	6.61977	12.8802	9.94006	13.16	36.931	11.8604	10.2401	27.8895	12.5002	40.5004	16.5197	38.4594	12.2396	16.9301	13.5996	15.3196	14.2096	10.1602	6.20989	15.71	23.2997	17.4097	12.4303	20.8797	17.9103	10.52	14.3502	16.3703	11.9503	5.69007	11.1299
ENSG00000228222	0	0	0	0	0	0	0	0	0	0	0	0	0	0	0	0	0	0	0	0	0	0	0	0	0	0	0	0	0	0	0	0	0	0	0	0	0	0	0	0	0	0	0	0	0	0	0	0	0
ENSG00000273345	0	0.0499986	0.0900021	0.0800019	0	0.180005	0	0.120002	0	0	0	0	0.140003	0.0499986	0.0800019	0.170004	0.0800019	0.0700018	0.0499986	0.0199995	0	0	0.219997	0.200005	0	0.209998	0.370002	0.060002	0	0	0.120002	0.0499986	0.060002	0.140003	0.180005	0.0800019	0.120002	0.34999	0.420002	0.140003	0.0899994	0.0899994	0.170004	0.0499986	0	0.0800019	0.120002	0	0.0400009
ENSG00000007341	3.59004	7.0401	9.35503	6.6899	1.94	10.5003	3.25997	8.68023	3.46003	6.99001	7.09005	3.23004	5.73005	4.38985	3.68001	8.18978	7.73989	4.12002	2.52999	3.60001	3.4899	4.79988	11.1701	6.74017	2.79992	6.61014	5.3801	6.26003	6.78989	5.82013	4.38985	5.52985	12.6897	9.23969	3.63008	2.67004	3.82013	6.12014	13.8	2.64993	5.66999	12.4501	8.30987	3.52004	5.83994	8.13997	5.6199	2.10003	5.70983
ENSG00000147533	14.2402	17.7706	11.7453	42.3199	6.65982	14.5596	16.5805	33.2402	13.95	19.32	42.5995	12.2498	26.6201	27.7891	33.1504	19.7096	23.2593	23.1195	10.0099	8.57973	25.5499	6.16015	51.2995	21.6896	2.47996	33.0403	12.9797	31.0701	21.1302	26.4198	10.4198	38.3104	23.8901	15.0501	14.44	8.4898	7.52978	34.8107	16.63	15.9105	11.6801	5.70983	22.2794	17.1106	30.1096	7.97022	11.0899	13.6696	23.1998
ENSG00000251288	0	0	0.0450009	0	0	0.0299998	0.0199995	0	0	0.0299998	0.0199995	0	0	0	0	0	0	0	0	0.0400009	0	0	0	0	0	0	0	0.0400009	0.0199995	0.0400009	0.0199995	0.060002	0	0	0.0199995	0.0199995	0	0	0.0199995	0	0	0	0.0199995	0	0	0.0199995	0.0499986	0	0
ENSG00000108306	1.02997	3.12995	2.30499	3.01995	0.679987	2.70995	1.79004	3.60001	1.31997	1.51	2.64003	1.05998	1.60003	2.41999	4.17986	3.91994	3.00991	2.37001	0.589988	0.54	1.75003	0.490002	5.42015	3.03001	0.440015	4.70989	2.29004	7.23002	2.79003	1.60003	1.88	2.52001	1.42998	2.29004	2.49999	1.32999	3.47012	2.26006	3.50008	1.99001	3.03001	3.06998	2.39994	1.66999	1.32999	1.58996	1.44003	1.27003	1.38998
ENSG00000260277	0.159996	0.200005	0.0249993	0.0800019	0	0.34999	0.0899994	0.180005	0.0999981	0.129996	0	0.0700018	0	0.259996	0.0800019	0.149998	0.230006	0	0.0499986	0	0	0.060002	0.299993	0.189994	0	0	0	0.230006	0.170004	0.170004	0	0.0700018	0	0	0.440015	0.0800019	0.270007	0.259996	0.279992	0.120002	0.0899994	0	0.120002	0	0	0.189994	0.159996	0.120002	0.250007
ENSG00000214552	0	0	0.0249993	0	0	0	0	0	0	0	0	0	0.0499986	0	0.0400009	0	0	0	0	0	0	0	0	0.0400009	0	0	0	0.209998	0	0	0	0	0	0.0299998	0	0	0	0.060002	0	0	0	0.0299998	0	0	0	0.0400009	0.0400009	0	0
ENSG00000273552	0	0	0	0	0	0	0	0.0299998	0	0	0	0	0	0	0	0	0	0	0	0	0	0	0	0	0	0	0	0	0	0	0	0	0	0	0	0	0	0	0	0	0	0	0	0	0	0	0	0	0
ENSG00000270919	0.530006	0.129996	0.0449997	0	2.10003	43.4796	0.420002	0.250007	0.879992	0	0.490002	0.0899994	0	0.459988	0.620015	0.239999	0.549991	0.0499986	0.0400009	0	0	0.459988	0.0700018	0	0.200005	0.219997	0	0.140003	0.120002	0.109998	0.209998	0.129996	0	0	0.159996	0.250007	0.230006	0.0800019	0.279992	0.0700018	0.170004	0	0.140003	0.0400009	0.640002	0.0400009	3.16992	0.0800019	0.0499986
ENSG00000255970	0	0.00999965	0.00999976	0.00999965	0	0.0400009	0	0.00999965	0	0	0.00999965	0.00999965	0	0	0.00999965	0.0899994	0	0	0	0	0	0	0.0800019	0.0400009	0	0	0.0199995	0	0.00999965	0.00999965	0.00999965	0.00999965	0.0199995	0.00999965	0.00999965	0.0199995	0.00999965	0.060002	0.0899994	0.00999965	0.0199995	0	0.00999965	0	0.00999965	0	0.0199995	0	0
ENSG00000273687	0	0	0.220008	0.370002	0	0.189994	1.24	0.159996	0	0	0	0	0.189994	0	0.120002	0.33999	0	0	0	0	0	0	0	0	0	0.259996	0	0.38001	0.140003	1.22003	0.120002	0.0999981	0	0	0.230006	0.239999	0.530006	0	0.640002	0.180005	0.149998	0	0	0	0.34999	0	0	0	0
ENSG00000271938	0	0.200005	0.165001	0.159996	0	0	0	0	0	0	0.219997	0	0	0.200005	0	0.149998	0	0.149998	0	0.189994	0	0.170004	0	0	0	0	0	0	0	0.31999	0.310003	0.129996	0	0.250007	0	0.159996	0	0	0.209998	0.239999	0	0	0	0	0.149998	0.259996	0.149998	0	0
ENSG00000203697	0.0800019	2.16	0.00999976	0.149998	0.0899994	42.4286	1.92994	0.189994	0.219997	1.07003	0.38001	0.0899994	0.159996	0.609981	4.59985	0.780003	0.700007	0.0400009	0.310003	0.120002	0.510002	0.589988	0.760017	0.0999981	8.0201	0.940022	0.709989	0.679987	0.140003	0.0899994	0.389989	0.670007	1.36003	0.120002	0.599985	0.170004	2.32992	2.20006	0.279992	1.51998	0.0400009	0.310003	7.09989	0.250007	0.500006	2.11993	1.13	0.209998	0.920017
ENSG00000272053	0.310003	0.0999981	0.00999976	0.0400009	0	0.140003	0	0	0.0199995	0.0199995	0	0.180005	0.829988	0.200005	0.219997	0.0800019	0	0.200005	0.120002	0.0499986	0.0400009	0.0999981	0.200005	0	0.120002	0	0	0.549991	0.0299998	0.0999981	0.200005	0.0800019	0	0.109998	0.0499986	0.060002	0.0499986	0.120002	0.0299998	0.0999981	0.0199995	0	0.490002	0.0800019	0.230006	0.0400009	0.299993	0.0700018	0.129996
ENSG00000240371	0	0	0.0149999	0.0299998	0	0	0	0.109998	0	0.0299998	0	0	0.0400009	0	0	0	0.0400009	0	0	0	0	0	0	0.0299998	0	0	0.0400009	0.0800019	0	0	0	0.0299998	0	0.0199995	0	0	0	0	0.0400009	0	0	0	0	0.0700018	0.0299998	0.0499986	0	0	0
ENSG00000226773	0	0	0	0	0	0	0	0	0	0	0	0	0	0	0	0	0	0	0	0	0	0	0	0	0	0	0	0	0	0	0	0	0	0	0	0	0	0	0	0	0	0	0	0	0	0	0	0	0
ENSG00000222560	0	0	0	0	0	0	0	0	0	0	0	0	0	0	0	0	0	0	0	0	0	0	0	0	0	0	0	0	0	0	0	0	0	0	0	0	0	0	0	0	0	0	0	0	0	0	0	0	0
ENSG00000275540	0	0	0	0	0	0	0	0	0	0	0	0	0	0	0	0.00999965	0	0	0	0	0	0	0	0	0	0	0	0	0	0	0	0.0400009	0	0	0	0	0	0	0	0	0	0	0	0	0	0	0	0	0
ENSG00000277367	0	0	0	0	0	0.0999981	0	0	0	0	0	0	0	0	0.0499986	0	0	0	0	0	0	0	0	0	0	0	0	0	0	0	0	0	0	0	0	0	0	0	0	0	0	0	0	0	0	0	0	0	0
ENSG00000180772	0	0	0	0	0	0.060002	0	0	0	0	0	0	0	0.0199995	0.00999965	0.0400009	0.0199995	0	0	0	0	0	0.00999965	0	0	0	1.64003	0	0	0	0	0	0.00999965	0	0.00999965	0	0.0400009	0.0499986	0	0.00999965	0.00999965	0	0	0	0	0	0	0	0
ENSG00000272351	0	0	0	0	0	0	0	0	0	0	0	0	0	0	0	0	0	0	0	0	0	0	0	0	0	0	0	0	0	0	0	0	0	0	0	0	0	0	0	0	0	0	0	0	0	0	0	0	0
ENSG00000140519	0.120002	7.31979	0.0149996	0	0.149998	0.149998	56.8692	0	0.149998	1.62002	0.360007	0.420002	0.060002	0.0299998	0.259996	0.909986	35.1209	2.52999	0.209998	0.0899994	1.51	1.86999	0.570015	0.560011	0.0499986	0.270007	0.370002	0.400007	0	0.189994	0.0199995	0.0400009	3.88989	0.0499986	0.279992	0.599985	16.53	1.40998	0.109998	0.69002	0.0999981	0.0499986	0.0800019	0.640002	0	0.120002	0.34999	0.579996	0.060002
ENSG00000229375	0	0	0	0	0	0.0999981	0	0	0	0	0	0	0	0	0	0	0	0	0	0	0	0	0	0	0	0	0	0	0	0	0	0	0	0	0	0	0	0	0	0	0	0	0	0	0	0	0	0	0
ENSG00000229242	0	0	0	0	0	0	0	0	0	0	0	0	0	0	0	0	0	0	0	0	0	0	0	0	0	0	0	0	0	0	0	0	0	0	0	0	0	0	0	0	0	0	0	0	0	0	0	0	0
ENSG00000227120	0	0	0	0	0	0.060002	0	0.0899994	0	0	0	0	0	0	0	0	0	0	0	0	0	0	0.149998	0	0	0	0	0	0	0	0	0	0	0	0	0	0	0	0.0499986	0	0	0	0	0	0	0	0	0	0
ENSG00000230182	0	0	0	0	0	0	0	0	0	0	0	0	0	0	0	0	0	0	0	0	0	0	0	0	0	0	0	0	0	0	0	0	0	0	0	0	0	0	0	0	0	0	0	0	0	0	0	0	0
ENSG00000105671	16.9394	29.5002	34.0561	21.6596	15.5098	27.4503	67.3021	46.1088	15.3398	43.5309	28.829	8.0899	24.0696	31.53	24.36	63.5085	32.6103	14.26	13.4599	31.3796	29.3798	75.1802	75.7504	38.0589	114.689	41.5814	21.6896	39.5708	31.3404	71.6393	20.7398	121.002	66.4215	34.5798	30.6105	11.0799	45.8093	41.1	24.4496	22.15	35.7695	19.1096	23.8504	14.2096	49.7999	76.6695	22.2392	10.2999	20.7297
ENSG00000109255	0	0.0899994	0.0149999	0	0	0	0.0700018	10.5302	0	0.31999	0.109998	0.0299998	0.0499986	0.0700018	0.149998	0.949989	0	0.0400009	0	0	0	0	0	0	0	0	0	0	0	0	0	0.0499986	0	0.0299998	0.0400009	0	0.129996	0.129996	0.0899994	0.060002	0	0	0.129996	0	0.0700018	0.149998	0.140003	0	0
ENSG00000187416	0	0.0199995	0	0	0	0.0199995	0.0499986	0.170004	0.0199995	0	0	0.00999965	0.0400009	0	0.0299998	0	0	0.00999965	0.0199995	0	0	0	0.400007	0	0.0800019	0.0499986	0	0.209998	0	0.620015	0	0.060002	0	0	0	0	0.0899994	0.060002	0.800014	0	0	0.0499986	0.060002	0.00999965	0	0.0299998	0.060002	0.0199995	0
ENSG00000246575	0.0400009	2.09001	0.280005	0.209998	0	0.560011	0.209998	1.29001	0.0400009	0	0.479997	0.060002	0.0499986	0	0.31999	0.170004	0	0.170004	0	0	0	0	0.230006	0	0	0.299993	0.259996	0.99003	0.290002	0.0800019	0.109998	0.0299998	0	0.0899994	0.109998	0.239999	0.120002	0.0999981	1.81002	0.510002	0.0400009	0.060002	0.140003	0.149998	0.0800019	0	0.180005	0.109998	0.0299998
ENSG00000184619	0.219997	0.250007	0.470014	0.31999	0.00999965	0.430012	0.0899994	1.62002	0.170004	0.209998	0.299993	0.159996	0.520016	0.140003	0.679987	0.679987	0.389989	0.299993	0.0700018	0.170004	0.180005	0.0499986	0.579996	0.120002	0.120002	0.549991	0.860009	0.900001	0.230006	0.0700018	0.0700018	0.400007	0.149998	0.230006	0.430012	0.400007	0.409997	0.869973	1.51	0.310003	0.270007	0.0999981	0.479997	0.149998	0.140003	0.219997	0.34999	0.120002	0.189994
ENSG00000179988	2.21999	2.51007	4.96492	4.27986	1.05998	6.28002	10.9904	1.61005	2.32992	2.44005	5.37003	2.21	2.92008	3.70998	2.42992	10.43	2.52999	4.42008	1.46004	3.26993	2.47996	1.40998	4.55005	8.07981	2.55999	4.13003	3.34005	5.50002	5.12986	2.96003	1.66006	4.24999	2.64003	3.75996	4.90994	3.82013	1.94998	4.19002	1.14	3.54011	4.12002	6.59001	3.56993	2.79992	5.66017	4.56997	1.97996	2.30997	2.98994
ENSG00000155511	0	0.00999965	0	0	0	0.00999965	0	0	0	0	0.00999965	0.0199995	0.0199995	0	0.00999965	0	0	0	0.00999965	0.00999965	0	0.00999965	0	0	0	0	0	0.0299998	0	0.00999965	0.0299998	0.0199995	0	0	0	0	0	0.0199995	0	0.00999965	0.00999965	0.0400009	0.0199995	0	0	0.0700018	0.00999965	0	0.00999965
ENSG00000165209	3.4899	4.70989	7.06487	8.57973	1.64003	10.26	16.8797	13.4701	2.28005	2.85996	8.33988	3.12995	4.86994	5.9301	17.2702	8.91997	6.78989	4.42008	1.92006	5.16018	3.20995	3.3301	6.48982	9.8502	1.26003	10.2799	4.86994	20.4203	6.56994	13.95	6.47005	10.6802	5.82013	7.78995	5.96019	5.28985	4.70011	8.83014	7.39016	5.57991	4.70011	3.68001	5.96019	3.60001	11.5496	13.1199	5.33996	3.05004	4.97988
ENSG00000226998	0	0	0	0	0	0	0	0	0	0	0	0	0	0	0	0	0	0	0	0	0	0	0	0	0	0	0	0	0	0	0	0	0	0	0	0	0	0	0	0	0	0	0	0	0	0	0	0	0
ENSG00000264120	0	0	0	0	0	0	0	0	0	0	0	0	0	0	0	0	0	0	0	0	0	0	0	0	0	0	0	0	0	0	0	0	0	0	0	0	0	0	0	0	0	0	0	0	0	0	0	0	0
ENSG00000267265	0.290002	0.849982	0.779991	1.33999	0	0.800014	0.400007	2.10003	0.060002	0.259996	1.08003	0.0800019	0.620015	0.890002	1.27003	0.290002	0.230006	0.189994	0.159996	0.47	0.209998	0	0.270007	0.209998	0	0.879992	0.459988	3.23991	0.979983	0.0700018	0.180005	0.709989	0.33999	0.270007	0.560011	0.120002	0.310003	0.810015	1.51	1.40998	0.520016	0.0499986	0.739977	0.230006	0.0999981	0.270007	0.709989	0.219997	0.0899994
ENSG00000184394	0	0	0	0	0	0	0	0	0	0	0	0	0	0	0	0	0	0	0	0	0	0	0	0	0	0	0	0	0	0	0	0	0	0	0	0	0	0	0	0	0	0	0	0	0	0	0	0	0
ENSG00000172782	3.16992	9.7402	0	0.279992	1.42998	0.65999	28.2103	0.259996	2.47001	4.86016	1.49998	2.48996	2.81003	2.47001	0.140003	0.0800019	2.38998	3.21998	1.44003	0	6.06986	1.40998	0.629995	1.11003	0.949989	6.65013	0.900001	10.4097	0.149998	0.400007	0.700007	0.750008	3.82013	6.26003	0.329999	0.829988	0.270007	0.500006	0	14.9503	0.0400009	15.6697	3.35002	3.13995	0.99003	1.70995	0	2.30006	0.800014
ENSG00000131238	11.54	20.4897	8.01502	9.37973	2.60006	40.9407	8.15974	72.579	4.86994	17.7103	13.5996	7.58006	35.9211	36.0908	64.4084	33.8189	11.9902	19.9598	8.25018	9.76996	12.1096	14.6203	84.0621	2.71993	10.4698	16.6704	4.53997	50.0109	39.7495	21.1404	11.4603	19.9501	21.0293	22.9407	8.64001	8.00011	9.26984	31.1196	60.5803	19.8	20.7599	2.39994	30.6806	14.5798	14.0802	30.1493	19.0395	9.46005	19.9405
ENSG00000266543	0	0	0	0	0	0	0	0	0	0	0	0	0	0	0	0	0	0	0	0	0	0	0	0	0	0	0	0	0	0	0	0	0	0	0	0	0	0	0	0	0	0	0	0	0	0	0	0	0
ENSG00000150556	1.01001	0.120002	0.0950017	0	0.259996	6.53995	0.969971	26.1103	0.170004	0.0999981	0.0299998	0.250007	3.50008	0.209998	0.360007	8.0201	0.0299998	0.310003	0.65999	0	0	0	127.999	0.0400009	0	0.159996	0.0400009	13.9597	0	21.2006	0	8.0101	0	0.219997	0.0199995	0	2.40995	3.51004	12.1702	0.0999981	0	0	14.67	0.440015	0.0400009	5.30013	0.0199995	0.420002	1.69003
ENSG00000248318	0	0	0.0200005	0.00999965	0	0	0.00999965	0.00999965	0.00999965	0.38001	0	0	0	0	0	0	0	0.0299998	0	0.00999965	0.0199995	0.00999965	0	0	0	0	0	0	0	1.46004	1.24	0.00999965	0	0	0	0.00999965	0.0199995	0.0499986	0	0.0700018	0.00999965	0	0.00999965	0	0	0	0.0199995	0	0
ENSG00000138119	0.820026	4.19002	1.72495	1.78002	0.180005	9.46989	0.47	16.8399	0.140003	0.909986	1.73998	0.54	11.4104	3.69996	7.37992	0.780003	4.23999	2.28005	0.840013	1.19997	1.29001	0.530006	12.3102	1.46004	0.209998	1.12001	2.04003	8.99011	0.789973	1.64995	1.58996	4.30008	0.189994	4.86016	1.17999	1.41999	0.69002	10.27	15.6502	6.29005	1.36997	0.239999	11.5897	1.40004	0.829988	0.560011	8.97019	1.40998	1.17999
ENSG00000265098	0	0	0	0	0	0	0	0	0	0	0	0	0	0	0	0	0	0	0	0	0	0	0	0	0	0	0	0	0	0	0	0	0	0	0	0	0	0	0	0	0	0	0	0	0	0	0	0	0
ENSG00000229000	0	0	0	0	0	0	0	0	0	0	0	0	0	0	0	0	0	0	0	0	0	0	0	0	0	0	0	0	0	0	0	0	0	0	0	0	0	0	0	0	0	0	0	0	0	0	0	0	0
ENSG00000173914	2.9001	5.66017	7.27505	8.68023	2.75008	10.2103	12.3804	15.8896	3.56004	4.42008	8.16993	3.44997	5.69994	6.12014	4.90008	14.6203	7.44982	4.62992	2.26996	3.23004	4.97988	2.21	18.84	7.72007	0.969971	13.9201	6.97017	23.8603	8.61011	12.2099	8.62027	8.05018	11.2003	4.27008	13.9104	4.6699	8.12982	27.8508	18.1101	6.66999	7.21	5.10007	9.7998	4.49986	6.29005	10.3903	7.0401	3.09006	5.41002
ENSG00000278242	0	0	0	0	0	0	0	0	0	0	0	0	0	0	0	0	0	0	0	0	0	0	0	0	0	0	0	0	0	0	0	0	0	0	0	0	0	0	0	0	0	0	0	0	0	0	0	0	0
ENSG00000236637	0	0	0	0	0	0	0	0	0	0	0	0	0	0	0	0.0199995	0	0	0	0	0	0	0	0	0	0	0	0	0	0	0	0	0.0299998	0	0	0	0	0	0	0	0	0	0	0	0	0	0	0	0
ENSG00000258342	0	0	0	0	0	0	0	0	0	0	0	0	0	0	0	0	0	0	0	0	0	0	0	0	0	0	0	0	0	0	0	0	0	0	0	0	0	0	0	0	0	0	0	0	0	0	0	0	0
ENSG00000221051	0	0	0	0	0	0	0	0	0	0	0	0	0	0	0	0	0	0	0	0	0	0	0	0	0	0	0	0	0	0	0	0	0	0	0	0	0	0	0	0	0	0	0	0	0	0	0	0	0
ENSG00000277013	0.310003	0.34999	0.225001	0.239999	0.0899994	0.329999	0.180005	0.920017	0.33999	0.0899994	0.0499986	0.310003	0.560011	0.270007	0.159996	0.129996	0.420002	0.400007	0.909986	0.0899994	0.259996	0.159996	0.290002	0.0700018	0.299993	0.0999981	0.0800019	0.549991	0.129996	0.560011	0.209998	0.200005	0.0199995	0.34999	0.33999	0.0700018	0.189994	0.430012	0.189994	0.310003	0.0700018	0.0899994	0.530006	0.739977	0.159996	0.149998	1.02997	0.459988	0.720014
ENSG00000229667	0	0	0	0	0	0	0	0	0	0	0	0	0	0	0	0	0	0	0	0	0	0	0	0	0	0	0	0	0	0	0	0	0	0	0	0	0	0	0	0	0	0	0	0	0	0	0	0	0
ENSG00000221418	0	0	0	0	0	0	0	0	0	0	0	0	0	0	0	0	0	0	0	0	0	0	0	0	0	0	0	0	0	0	0	0	0	0	0	0	0	0	0	0	0	0	0	0	0	0	0	0	0
ENSG00000260859	0	0	0	0	0	0	0.239999	0	0	0	0	0	0	0	0	0	0	0	0	0	0	0	0	0	0	0	0	0	0	0	0	0	0	0	0	0	0	0	0	0	0	0	0	0	0	0	0	0	0
ENSG00000274565	0.0199995	0.189994	0.00999976	0.0400009	0	0.510002	0.0899994	0.31999	0	0.060002	0.0299998	0.060002	0.0700018	0.200005	0.129996	0.0199995	0.0700018	0.0400009	0.0700018	0.0199995	0.0700018	0.0400009	0.180005	0	0.200005	0	0	0.140003	0.0400009	0.209998	0.0999981	0.0499986	0	0.0800019	0	0.0499986	0.0199995	0.279992	0.180005	0.239999	0	0	0.490002	0.0499986	0	0.360007	0.370002	0	0.0700018
ENSG00000243572	0	0	0	0	0	0	0	0	0	0	0	0	0	0	0	0	0	0	0	0	0	0	0	0	0	0	0	0	0	0	0	0	0	0	0	0	0	0	0	0	0	0	0	0	0	0	0	0	0
ENSG00000181754	1.14	1.15001	2.70502	4.14006	0.329999	0.800014	0.810015	3.09993	0.360007	0.520016	0.38001	0.459988	1.02001	1.16997	1.19002	0.979983	0.560011	1.57002	0.290002	0	0.33999	0.760017	2.87009	1.86003	0.0700018	4.37011	2.05994	4.00011	0.969971	1.22003	0.31999	2.32992	1.69003	1.46004	2.68992	1.49002	1.67998	1.51	5.90017	0.879992	0.670007	2.31993	2.02004	0.570015	1.86003	0.789973	0.949989	1.01001	1.49998
ENSG00000124226	23.6807	41.7402	42.0161	38.2308	10.8001	32.9694	30.5194	29.4409	25.3699	25.7901	51.7315	19.3	31.701	61.0186	58.838	47.3689	28.4992	28.5902	18.8805	36.5896	33.3302	19.1999	53.8089	40.8104	14.2996	43.8215	29.4695	82.9507	27.6297	44.8292	21.9802	33.8799	21.3703	20.6094	29.9307	19.64	20.0903	54.9586	43.7396	26.0795	18.41	29.8292	36.4604	20.8595	23.0108	21.0906	13.0004	19.1799	35.1892
ENSG00000213574	0	0	0.104998	0.0800019	0	0.129996	0.0499986	0.0999981	0	0	0.109998	0	0.0499986	0.159996	0.239999	0	0	0.0400009	0.0299998	0	0	0	0.060002	0.209998	0	0	0	0	0.0499986	0	0.0800019	0.250007	0	0.0299998	0.129996	0.0800019	0	0.239999	0	0	0	0.0299998	0.060002	0.0299998	0	0	0	0	0.0400009
ENSG00000232332	0	0	0	0	0	0	0	0	0	0	0	0	0	0	0	0.140003	0	0	0	0	0	0	0.0999981	0.0499986	0	0	0	0	0	0	0	0	0	0	0	0	0	0	0	0	0	0	0	0	0	0	0	0	0
ENSG00000235100	0.0400009	0.0199995	0.0350003	0	0	0	0.120002	0.0800019	0	0.0499986	0	0.00999965	0	0.0199995	0	0	0.0199995	0.0199995	0	0	0.0299998	0.0299998	0	0.0299998	0.060002	0.0700018	0.0899994	0.0400009	0.0800019	0	0.0299998	0	0	0.0299998	0.159996	0.0499986	0.0199995	0.0400009	0	0.0499986	0.0299998	0.00999965	0.0199995	0	0.0499986	0	0	0	0
ENSG00000120664	0	0.0700018	0	0	0.060002	0.149998	0.0700018	0.459988	0	0	0	0.120002	0.0800019	0	0.060002	0	0	0	0.0499986	0	0.0999981	0	0	0	0	0.120002	0.159996	0	0	0	0.170004	0.120002	0	0	0	0	0	0	0.129996	0	0.060002	0	0.209998	0	0.060002	0.0499986	0.170004	0	0.0499986
ENSG00000244302	0	0	0	0	0	0	0	0	0	0	0	0	0	0	0	0	0	0	0	0	0	0	0	0	0	0	0	0	0	0	0	0	0	0	0	0	0	0	0	0	0	0	0	0	0	0	0	0	0
ENSG00000244067	137.119	29.5595	7.86502	4.00011	420.131	131.771	0.0999981	4.44005	379.589	18.7904	32.529	444.148	11.16	58.4315	2.36	758.601	2319.34	132.164	319.217	277.202	81.7917	90.0019	35.5989	658.983	40.3911	60.1994	9.50014	12.3504	0.120002	0	54.0294	21.3895	3.65002	2359.06	28.62	11.7101	16.0501	82.922	76.8984	483.911	7.0401	364.91	59.6883	16.3205	0.230006	0.920017	9.23008	31.1996	239.253
ENSG00000183888	0	0	0.259997	0.420002	0.00999965	0	0	0.00999965	0	0.0299998	0.0199995	0.00999965	0.0299998	0.00999965	0	0	0	0	0.00999965	0.00999965	0.0899994	0.120002	0.0800019	0	0	0	0	0.0199995	1.96001	0.00999965	0	0.0199995	0.0199995	0.0299998	3.54011	0.780003	0.00999965	0	0	0	0.189994	0	0.780003	0	0	0.129996	0.0199995	0	0.00999965
ENSG00000223282	0	0	0	0	0	0	0	0	0	0	0	0	0	0	0	0	0	0	0	0	0	0	0	0	0	0	0	0	0	0	0	0	0	0	0	0	0	0	0	0	0	0	0	0	0	0	0	0	0
ENSG00000196415	0	0	0.00999976	0	0	0	0.0800019	0.0999981	0	0.0499986	0	0.0199995	0	0.060002	0.129996	0.940022	0.0299998	0.109998	0.0299998	0	0.0800019	0	0.060002	0	0	0	0	0.0499986	0.510002	0.0499986	0	0	0.140003	0.0499986	0.0899994	0.0199995	0.490002	0.409997	0	0.060002	0	0.0199995	0.140003	0.0199995	0.599985	0.0400009	0.0199995	0.0999981	0.0199995
ENSG00000281880	0	0	0	0	0	0	0	0	0	0	0	0	0	0	0	0	0	0	0	0	0	0.00999965	0.0299998	0	0	0	0	0	0	0	0	0	0	0	0	0	0	0	0	0	0	0	0	0	0	0	0	0	0
ENSG00000259416	0	0.129996	0.0450007	0.0299998	0	0	0.0299998	0.0299998	0.0299998	0.0199995	0	0.0199995	0.0299998	0.0400009	0.0499986	0.0800019	0	0	0	0	0	0.0299998	0.109998	0	0	0	0.159996	0.0700018	0.060002	0	0	0	0	0.0499986	0.0299998	0	0.120002	0	0.149998	0.0800019	0.060002	0.0199995	0.140003	0	0	0.0499986	0.140003	0	0
ENSG00000249200	0	0	0	0	0	0	0	0	0	0	0	0	0	0	0	0	0	0	0	0	0	0	0	0	0	0	0	0	0	0	0	0	0	0	0	0	0	0	0	0	0	0	0	0	0	0	0	0	0
ENSG00000181404	2.19002	5.47985	5.26994	5.90017	2.47996	11.4302	13.2002	18.41	2.71993	5.05011	6.17983	2.55999	5.88995	7.82025	4.3999	5.78995	4.95989	4.01011	2.66006	3.23991	6.17983	5.99999	8.04014	2.57995	7.73989	5.11991	6.88994	10.6898	4.47994	16.5897	7.95973	6.60007	9.1403	5.33996	11.04	2.92008	8.18978	5.98006	17.73	5.46013	4.02989	4.97988	10.6403	2.64993	13.68	9.7903	4.70011	1.88994	3.73994
ENSG00000172746	0	0	0.0249993	0	0	0	0	0	0	0.0499986	0	0	0	0	0.060002	0	0	0	0	0.0700018	0	0.109998	0	0	0	0	0	0	0	0	0.120002	0	0	0	0	0	0	0	0.0800019	0	0.060002	0	0	0	0	0.0999981	0	0	0
ENSG00000233995	0	0	0	0	0	0	0	0.060002	0	0	0	0.0400009	0	0	0	0	0	0	0	0	0	0	0	0.0999981	0	0	0	0.120002	0	0	0	0	0	0	0	0	0	0	0	0	0	0.0400009	0	0.0299998	0	0	0	0	0
ENSG00000257138	0	0	0	0	0	0.299993	0	0	0	0	0	0	0	0	0.060002	0.200005	0	0	0	0	0	0	0.0499986	0	0	0	0	0	0	0	0	0	0	0	0	0	0.0400009	0.0299998	0	0	0	0	0	0	0	0	0	0	0
ENSG00000258117	0	0	0	0	0	0.0999981	0	0	0	0	0	0	0	0	0.060002	0.409997	0	0	0	0	0	0	0	0	0	0	0	0	0	0	0	0	0	0	0	0	0	0	0	0	0	0	0	0	0	0	0	0	0
ENSG00000006468	0.750008	0.250007	0.325004	0.800014	0.500006	7.83002	0.0899994	1.90005	0.760017	1.90996	1.29001	0.700007	1.37999	1.55	6.19012	2.23001	1.64995	1.90996	0.860009	0.0400009	1.08003	0.140003	9.88989	0.969971	0.760017	2.05994	3.26993	1.76001	6.61977	0.259996	0.149998	3.60001	4.53997	1.32999	2.92008	1.62002	2.85006	1.46004	1.40004	0.640002	1.92006	0.440015	6.60007	1.09004	0.159996	1.47	0.99003	1.16003	0.579996
ENSG00000229497	0	0	0	0	0	0	0	0	0	0	0	0	0	0	0	0	0	0	0	0	0	0	0.180005	0	0	0	0	0	0	0	0	0	0	0	0	0.140003	0.149998	0	0	0	0	0	0	0	0	0	0.129996	0	0
ENSG00000243144	0	0	0	0	0	0.65999	0	0	0	0.0299998	0	0	0	0.0499986	0.060002	0.640002	0	0	0	0.129996	0	0	0	0	0	0	0	0	0	0	0	0	0	0	0	0.170004	0	0	0	0	0.060002	0	0	0.0299998	0	0	0	0	0
ENSG00000240032	0.0400009	0.0400009	0.0850006	0.209998	0	0.500006	0.0400009	0.209998	0.0800019	0.0299998	0.0899994	0.0299998	0.219997	0	0.979983	0.290002	0.360007	0.0700018	0.0299998	0.159996	0.259996	0.0299998	0.409997	0.0299998	0.159996	0.589988	0	0.270007	0.250007	0.0800019	0.0299998	0.500006	0.0499986	0.0899994	0.250007	0.200005	0.270007	0.0499986	0	0.200005	0.109998	0.060002	0.189994	0.0299998	0.0400009	1.27003	0.0999981	0	0.0999981
ENSG00000281207	0.0999981	0.0899994	0.0400007	0.0299998	0	0.180005	0.129996	0.31999	0.0899994	0.0700018	0.0800019	0.129996	0.129996	0.120002	0.0299998	0.420002	0.230006	0.140003	0.0499986	0.180005	0.0999981	0.0400009	0.700007	0.0700018	0	0.270007	1.40004	0.120002	0.180005	0.060002	0.0499986	0.0499986	0.250007	0.149998	0.170004	0.0299998	0.329999	0.620015	1.34997	0.250007	0.109998	0.209998	0.299993	0.0299998	0.00999965	0.0800019	0.200005	0.140003	0.0800019
ENSG00000127418	14.9099	17.6099	39.8792	119.867	8.83994	35.0504	28.4499	8.37987	18.5201	22.4203	17.3206	14.46	16.3103	14.5798	17.1902	15.6697	6.38982	17.0999	9.04011	8.18013	21.8693	5.15017	19.5694	11.04	2.75008	32.0101	22.4904	28.3004	29.1303	18.1201	12.1803	20.4005	13.08	12.1803	32.1702	23.2803	39.4694	10.0203	20.3003	12.8704	18.1503	21.8405	28.1107	14.4701	18.68	25.1806	3.11998	21.6701	17.1296
ENSG00000255364	0	0.849982	0.0500015	0	0.0499986	0.230006	0	0.180005	0.060002	0.370002	0	0.0800019	0.200005	0.060002	0.700007	0	0.129996	0.520016	0	0.570015	0.180005	0.389989	0	0.140003	0	0	0.149998	0	0	0	0	0	0.209998	0.200005	2.12995	0	0.329999	0	0.0700018	0.0700018	0.47	0.120002	0.0700018	0	0	0	0	0.0800019	0
ENSG00000187601	5.73999	10.9001	1.07501	6.38982	5.88016	13.2902	0.849982	8.81974	6.82008	5.42993	2.23993	7.2501	9.52982	5.51989	8.78983	2.37001	14.45	2.90997	4.61007	0.780003	4.23	8.03011	32.4907	1.49998	1.84001	1.19997	3.89988	29.6498	1.05998	35.2795	1.57996	5.21991	6.64	7.65983	2.55007	1.92994	6.51009	10.7701	6.33995	9.67023	2.26006	7.80022	11.1802	7.89981	2.92008	4.40998	5.61016	6.14011	3.14998
ENSG00000255280	0	0	0	0	0	0	0	0	0	0	0	0	0	0	0	0	0	0	0	0	0	0	0	0	0	0	0	0	0	0	0	0	0	0	0	0	0	0	0	0	0	0	0	0	0	0	0	0	0
ENSG00000231205	0.129996	0.360007	0.499992	0.959994	0.0899994	6.26003	0.0899994	0.500006	0.060002	2.9001	0.159996	0.140003	0.45	0.189994	3.26993	5.05011	0.789973	0.159996	0.0999981	0.729978	0.140003	1.09004	15.3504	0.159996	0.0199995	0.0899994	0.060002	2.89006	0.00999965	1.05003	0.310003	0.700007	2.23993	0.430012	0.789973	0.00999965	2.38998	1.69003	7.19004	0.360007	0.760017	0.45	1.44003	0.230006	0.0800019	0.0400009	0.500006	0.170004	0.239999
ENSG00000179938	0.0899994	0	0.0250003	0.060002	0	0	0	0	0.0199995	0	0	0	0	0.0299998	0.0199995	0.0199995	0	0.0199995	0	0	0	0	0.0499986	0	0	0.0800019	0.0999981	0	0	0.00999965	0.0199995	0.0199995	0	0.0299998	0.149998	0.0299998	0.120002	0.0999981	0	0	0.0999981	0	0	0	0	0.0299998	0.0199995	0.0199995	0
ENSG00000264947	0	0	0	0	0	0	0	0	0	0	0	0	0	0	0	0	0	0	0	0	0	0	0	0	0	0	0	0	0	0	0	0	0	0	0	0	0	0	0	0	0	0	0	0	0	0	0	0	0
ENSG00000213435	0	0.239999	0	0	0.0700018	0	0.0700018	0.0800019	0	0	0	0	0	0	0	0	0	0	0	0	0	0	0	0	0	0	0	0	0	0	0	0.0499986	0	0.0499986	0	0	0	0.0999981	0	0.0899994	0	0	0.0899994	0	0	0.060002	0	0.200005	0
ENSG00000109065	4.99994	17.3494	50.3395	33.8306	3.11998	29.8892	34.6398	22.7097	4.52991	7.51987	13.3901	5.08983	10.1997	19.7794	10.7701	19.3898	10.2302	4.64987	4.58997	8.21992	11.5001	11.8497	51.5097	6.59001	16.9794	20.7902	20.2595	33.9104	31.6198	42.0801	11.1299	18.1	7.31979	9.21985	12.0502	10.2401	18.3998	12.7797	32.7689	14.1801	28.5407	33.8705	17.6895	5.93998	12.5802	25.8008	9.34987	4.13003	6.38982
ENSG00000263785	0	0	0	0	0	0	0	0	0	0	0	0	0	0	0	0	0	0	0	0	0	0	0	0	0	0	0	0	0	0	0	0	0	0	0	0	0	0	0	0	0	0	0	0	0	0	0	0	0
ENSG00000238965	0	0	0	0	0	0	0	0	0	0	0	0	0	0	0	0	0	0	0	0	0	0	0	0	0	0	0	0	0	0	0	0	0	0	0	0	0	0	0	0	0	0	0	0	0	0	0	0	0
ENSG00000169964	7.30003	9.50014	24.0947	33.3394	7.27982	14.0705	21.8102	13.7303	7.55017	19.4706	8.18013	10.6403	8.50983	12.8704	9.58016	21.9103	14.94	10.6101	5.69994	3.82994	9.30009	11.52	12.0401	15.6697	7.82025	17.73	13.4096	14.3502	18.3006	14.8295	9.75034	17.6197	12.8099	13.7399	16.9101	12.7302	14.5798	7.51987	10.7098	10.6898	21.8496	19.6496	15.4497	5.53982	16.1002	25.2803	8.57973	9.10994	7.27982
ENSG00000230797	0.500006	0.490002	0.985023	0.760017	0.0800019	1.21	0.259996	0.760017	0.370002	0.69002	0.370002	0.370002	0.579996	0.270007	1.47	1.97996	0.45	0.670007	0.38001	0.170004	0.0700018	0.109998	1.81996	0.570015	0.00999965	0.420002	0.500006	0.769999	0.649987	0.0299998	0.170004	0.510002	0.230006	0.409997	1.38998	0.209998	0.720014	0.780003	0.520016	0.459988	0.579996	0.189994	0.629995	0.459988	0.129996	0.109998	0.329999	0.329999	0.329999
ENSG00000237107	0	0	0	0	0	0	0	0	0	0	0	0	0	0	0	0	0	0	0	0	0	0	0	0	0	0	0	0	0	0	0	0	0	0	0	0	0	0	0.180005	0	0	0	0	0	0	0	0	0	0
ENSG00000250764	0.0299998	0	0.194999	0.0800019	0	0.620015	0.430012	0.0999981	0.129996	0	0.149998	0.0499986	0.0400009	0.180005	0.060002	0.0499986	0.0700018	0.0800019	0.0400009	0.0999981	0	0.0299998	0.860009	0.060002	0	0.060002	0.279992	0.209998	0.430012	0.440015	0.109998	0.0199995	0	0.0499986	0.0299998	0.159996	0.279992	0.270007	0.490002	0.0800019	0.0899994	0.38001	0.219997	0.060002	0.120002	0.579996	0.200005	0.0899994	0.170004
ENSG00000117215	0.940022	0.440015	0.00999976	0.189994	0.0499986	1.62002	0.180005	0.0499986	0.0400009	0.0499986	0.239999	0.599985	1.76001	0.709989	8.58984	0.120002	0.0999981	3.16004	0.459988	0.00999965	0.189994	2.55007	0.979983	0	1.09999	0	0.060002	4.72985	0.0299998	0.31999	0.370002	0.720014	0.0299998	0.0299998	0	1.27003	0.370002	1.53003	0.239999	1.37999	0.299993	0.00999965	0.720014	0.060002	1.71994	0.0299998	2.31993	0.279992	0.909986
ENSG00000276703	0	0	0	0	0	0	0	0	0	0	0	0	0	0	0	0	0	0	0	0	0	0	0	0	0	0	0	0	0	0	0	0	0	0	0	0	0	0	0	0	0	0	0	0	0	0	0	0	0
ENSG00000229969	0	0	0	0	0.109998	0	0	0	0	0	0	0	0	0	0	0	0	0	0	0	0	0	0	0	0	0	0	0	0	0	0	0	0	0	0	0	0	0	0	0	0	0	0	0	0	0	0	0	0
ENSG00000182077	0	0	0	0	0	0.0199995	0	0.00999965	0	0.0499986	0.149998	0.00999965	0	0.0199995	0.789973	0.120002	0	0.0199995	0	0	0	0.00999965	0.0400009	0	0	0	0	0.31999	0	0	0	0	0	0	0	0	0.0199995	0.00999965	0.490002	0.109998	0	0	0.00999965	0	0.170004	0	0	0	0.00999965
ENSG00000250945	0	0	0	0	0	0	0	0	0	0	0	0	0	0	0	0.0400009	0	0	0	0	0	0	0.0499986	0	0	0	0	0	0	0	0	0	0	0	0	0	0	0	0	0	0	0	0.0499986	0	0	0	0	0	0
ENSG00000252037	0	0	0	0	0	0	0	0	0	0	0	0	0	0	0	0	0	0	0	0	0	0	0	0	0	0	0	0	0	0	0	0	0	0	0	0	0	0	0	0	0	0	0	0	0	0	0	0	0
ENSG00000271235	0	0	0	0	0	0	0	0	0	0	0	0	0	0	0	0	0	0	0	0	0	0	0	0	0	0	0	0	0	0	0	0	0	0	0	0	0	0	0	0	0	0	0	0	0	0	0	0	0
[truncated: 4,435 more rows]
[truncated: 482 more columns]
